# Supplementary material for: New Phage-Derived Antibacterial Enzyme PolaR Targeting Rothia spp
Source: Cells. 2023 Aug 4;12(15):1997. doi: 10.3390/cells12151997 (PMC10417112; doi:10.3390/cells12151997)
Supplement: Supplementary file 1 [file cells-12-01997-s001.zip]

Archive with 92 entries (84 files):
- Figure S1.pdf
- Figure S2.tif
- Figure S3.tif
- Figure S4.pdf
- File S1/
- File S1/BioinfX.xlsx
- File S1/PolaR AlphaFold/
- File S1/PolaR AlphaFold/dimer/
- File S1/PolaR AlphaFold/dimer/cite.bibtex
- File S1/PolaR AlphaFold/dimer/config.json
- File S1/PolaR AlphaFold/dimer/log.txt
- File S1/PolaR AlphaFold/dimer/Rothia_dimer_6e506.a3m
- File S1/PolaR AlphaFold/dimer/Rothia_dimer_6e506.csv
- File S1/PolaR AlphaFold/dimer/Rothia_dimer_6e506.done.txt
- File S1/PolaR AlphaFold/dimer/Rothia_dimer_6e506_coverage.png
- File S1/PolaR AlphaFold/dimer/Rothia_dimer_6e506_env/
- File S1/PolaR AlphaFold/dimer/Rothia_dimer_6e506_env/bfd.mgnify30.metaeuk30.smag30.a3m
- File S1/PolaR AlphaFold/dimer/Rothia_dimer_6e506_env/msa.sh
- File S1/PolaR AlphaFold/dimer/Rothia_dimer_6e506_env/out.tar.gz
- File S1/PolaR AlphaFold/dimer/Rothia_dimer_6e506_env/pdb70.m8
- File S1/PolaR AlphaFold/dimer/Rothia_dimer_6e506_env/uniref.a3m
- File S1/PolaR AlphaFold/dimer/Rothia_dimer_6e506_pae.png
- File S1/PolaR AlphaFold/dimer/Rothia_dimer_6e506_plddt.png
- File S1/PolaR AlphaFold/dimer/Rothia_dimer_6e506_predicted_aligned_error_v1.json
- File S1/PolaR AlphaFold/dimer/Rothia_dimer_6e506_scores_rank_001_alphafold2_multimer_v3_model_2_seed_000.json
- File S1/PolaR AlphaFold/dimer/Rothia_dimer_6e506_scores_rank_002_alphafold2_multimer_v3_model_3_seed_000.json
- File S1/PolaR AlphaFold/dimer/Rothia_dimer_6e506_scores_rank_003_alphafold2_multimer_v3_model_1_seed_000.json
- File S1/PolaR AlphaFold/dimer/Rothia_dimer_6e506_scores_rank_004_alphafold2_multimer_v3_model_4_seed_000.json
- File S1/PolaR AlphaFold/dimer/Rothia_dimer_6e506_scores_rank_005_alphafold2_multimer_v3_model_5_seed_000.json
- File S1/PolaR AlphaFold/dimer/Rothia_dimer_6e506_unrelaxed_rank_001_alphafold2_multimer_v3_model_2_seed_000.pdb
- File S1/PolaR AlphaFold/dimer/Rothia_dimer_6e506_unrelaxed_rank_002_alphafold2_multimer_v3_model_3_seed_000.pdb
- File S1/PolaR AlphaFold/dimer/Rothia_dimer_6e506_unrelaxed_rank_003_alphafold2_multimer_v3_model_1_seed_000.pdb
- File S1/PolaR AlphaFold/dimer/Rothia_dimer_6e506_unrelaxed_rank_004_alphafold2_multimer_v3_model_4_seed_000.pdb
- File S1/PolaR AlphaFold/dimer/Rothia_dimer_6e506_unrelaxed_rank_005_alphafold2_multimer_v3_model_5_seed_000.pdb
- File S1/PolaR AlphaFold/monomer/
- File S1/PolaR AlphaFold/monomer/cite.bibtex
- File S1/PolaR AlphaFold/monomer/config.json
- File S1/PolaR AlphaFold/monomer/log.txt
- File S1/PolaR AlphaFold/monomer/Rothia_monomer_8696f.a3m
- File S1/PolaR AlphaFold/monomer/Rothia_monomer_8696f.csv
- File S1/PolaR AlphaFold/monomer/Rothia_monomer_8696f.done.txt
- File S1/PolaR AlphaFold/monomer/Rothia_monomer_8696f_coverage.png
- File S1/PolaR AlphaFold/monomer/Rothia_monomer_8696f_env/
- File S1/PolaR AlphaFold/monomer/Rothia_monomer_8696f_env/bfd.mgnify30.metaeuk30.smag30.a3m
- File S1/PolaR AlphaFold/monomer/Rothia_monomer_8696f_env/msa.sh
- File S1/PolaR AlphaFold/monomer/Rothia_monomer_8696f_env/out.tar.gz
- File S1/PolaR AlphaFold/monomer/Rothia_monomer_8696f_env/pdb70.m8
- File S1/PolaR AlphaFold/monomer/Rothia_monomer_8696f_env/uniref.a3m
- File S1/PolaR AlphaFold/monomer/Rothia_monomer_8696f_pae.png
- File S1/PolaR AlphaFold/monomer/Rothia_monomer_8696f_plddt.png
- File S1/PolaR AlphaFold/monomer/Rothia_monomer_8696f_predicted_aligned_error_v1.json
- File S1/PolaR AlphaFold/monomer/Rothia_monomer_8696f_scores_rank_001_alphafold2_ptm_model_1_seed_000.json
- File S1/PolaR AlphaFold/monomer/Rothia_monomer_8696f_scores_rank_002_alphafold2_ptm_model_4_seed_000.json
- File S1/PolaR AlphaFold/monomer/Rothia_monomer_8696f_scores_rank_003_alphafold2_ptm_model_2_seed_000.json
- File S1/PolaR AlphaFold/monomer/Rothia_monomer_8696f_scores_rank_004_alphafold2_ptm_model_5_seed_000.json
- File S1/PolaR AlphaFold/monomer/Rothia_monomer_8696f_scores_rank_005_alphafold2_ptm_model_3_seed_000.json
- File S1/PolaR AlphaFold/monomer/Rothia_monomer_8696f_unrelaxed_rank_001_alphafold2_ptm_model_1_seed_000.pdb
- File S1/PolaR AlphaFold/monomer/Rothia_monomer_8696f_unrelaxed_rank_002_alphafold2_ptm_model_4_seed_000.pdb
- File S1/PolaR AlphaFold/monomer/Rothia_monomer_8696f_unrelaxed_rank_003_alphafold2_ptm_model_2_seed_000.pdb
- File S1/PolaR AlphaFold/monomer/Rothia_monomer_8696f_unrelaxed_rank_004_alphafold2_ptm_model_5_seed_000.pdb
- File S1/PolaR AlphaFold/monomer/Rothia_monomer_8696f_unrelaxed_rank_005_alphafold2_ptm_model_3_seed_000.pdb
- File S1/PolaR AlphaFold/trimer/
- File S1/PolaR AlphaFold/trimer/cite.bibtex
- File S1/PolaR AlphaFold/trimer/config.json
- File S1/PolaR AlphaFold/trimer/log.txt
- File S1/PolaR AlphaFold/trimer/trimer_rothia_f4755.a3m
- File S1/PolaR AlphaFold/trimer/trimer_rothia_f4755.csv
- File S1/PolaR AlphaFold/trimer/trimer_rothia_f4755.done.txt
- File S1/PolaR AlphaFold/trimer/trimer_rothia_f4755_coverage.png
- File S1/PolaR AlphaFold/trimer/trimer_rothia_f4755_env/
- File S1/PolaR AlphaFold/trimer/trimer_rothia_f4755_env/bfd.mgnify30.metaeuk30.smag30.a3m
- File S1/PolaR AlphaFold/trimer/trimer_rothia_f4755_env/msa.sh
- File S1/PolaR AlphaFold/trimer/trimer_rothia_f4755_env/out.tar.gz
- File S1/PolaR AlphaFold/trimer/trimer_rothia_f4755_env/pdb70.m8
- File S1/PolaR AlphaFold/trimer/trimer_rothia_f4755_env/uniref.a3m
- File S1/PolaR AlphaFold/trimer/trimer_rothia_f4755_pae.png
- File S1/PolaR AlphaFold/trimer/trimer_rothia_f4755_plddt.png
- File S1/PolaR AlphaFold/trimer/trimer_rothia_f4755_predicted_aligned_error_v1.json
- File S1/PolaR AlphaFold/trimer/trimer_rothia_f4755_scores_rank_001_alphafold2_multimer_v3_model_3_seed_000.json
- File S1/PolaR AlphaFold/trimer/trimer_rothia_f4755_scores_rank_002_alphafold2_multimer_v3_model_4_seed_000.json
- File S1/PolaR AlphaFold/trimer/trimer_rothia_f4755_scores_rank_003_alphafold2_multimer_v3_model_2_seed_000.json
- File S1/PolaR AlphaFold/trimer/trimer_rothia_f4755_scores_rank_004_alphafold2_multimer_v3_model_1_seed_000.json
- File S1/PolaR AlphaFold/trimer/trimer_rothia_f4755_scores_rank_005_alphafold2_multimer_v3_model_5_seed_000.json
- File S1/PolaR AlphaFold/trimer/trimer_rothia_f4755_unrelaxed_rank_001_alphafold2_multimer_v3_model_3_seed_000.pdb
- File S1/PolaR AlphaFold/trimer/trimer_rothia_f4755_unrelaxed_rank_002_alphafold2_multimer_v3_model_4_seed_000.pdb
- File S1/PolaR AlphaFold/trimer/trimer_rothia_f4755_unrelaxed_rank_003_alphafold2_multimer_v3_model_2_seed_000.pdb
- File S1/PolaR AlphaFold/trimer/trimer_rothia_f4755_unrelaxed_rank_004_alphafold2_multimer_v3_model_1_seed_000.pdb
- File S1/PolaR AlphaFold/trimer/trimer_rothia_f4755_unrelaxed_rank_005_alphafold2_multimer_v3_model_5_seed_000.pdb
- File S1/Polar_aln_tree.nex
- File S1/Polar_aln_tree.phy
- File S1/Polar_tree.newick
- File S1/Summary of bioinformatic analyses.xlsx
