# Supplementary material for: New Phage-Derived Antibacterial Enzyme PolaR Targeting Rothia spp
Source: Cells. 2023 Aug 4;12(15):1997. doi: 10.3390/cells12151997 (PMC10417112; doi:10.3390/cells12151997)
Supplement: Supplementary file 1 [file cells-12-01997-s001.zip › File S1/BioinfX.xlsx]

## Sheet: Sheet1
	assembly_contigs	assembly_total_contig_length	assembly_mean_contig_length	assembly_L50	assembly_N50	assembly_std_contig_length	virus_contigs	virus_total_contig_length	virus_mean_contig_length	virus_L50	virus_N50	virus_std_contig_length
176_S20_SLIDINGWINDOW_5_25_MINLEN_20	60531	26030885	430.042	10319	470	794.143	5	40415	8083	2	10679	3950.09
176_S20_SLIDINGWINDOW_5_30_MINLEN_20	22409	9105601	406.337	4910	424	518.237	1	6689	6689	1	6689	0
148_S10_SLIDINGWINDOW_5_25_MINLEN_20	36966	23669559	640.306	3586	1152	1468.79	40	357685	8942.12	7	12290	10784.1
148_S10_SLIDINGWINDOW_5_30_MINLEN_20	20366	12151841	596.673	2387	879	1404.03	14	168369	12026.4	4	16368	9779.51
E2300118_S4_SLIDINGWINDOW_5_25_MINLEN_20	322119	88416309	274.483	120869	257	281.96	23	189493	8238.83	7	8536	6425.19
E2300118_S4_SLIDINGWINDOW_5_30_MINLEN_20	148099	40622120	274.29	54237	252	289.583	10	120531	12053.1	3	16849	7398.17
158_S14_SLIDINGWINDOW_5_25_MINLEN_20	14851	11705961	788.227	988	1992	2064.21	34	426384	12540.7	7	19077	12075.3
158_S14_SLIDINGWINDOW_5_30_MINLEN_20	9609	6996877	728.159	771	1440	1888.64	7	116486	16640.9	2	28115	12612
225VLP_S29_SLIDINGWINDOW_5_25_MINLEN_20	137053	70015971	510.868	18918	668	874.415	39	288808	7405.33	9	9260	6780.77
225VLP_S29_SLIDINGWINDOW_5_30_MINLEN_20	90058	46097047	511.86	12342	667	898.133	26	214765	8260.19	6	10912	6905.28
E20_211_SLIDINGWINDOW_5_25_MINLEN_20	373216	182938930	490.169	55333	621	794.756	78	517367	6632.91	20	7994	4556.07
E20_211_SLIDINGWINDOW_5_30_MINLEN_20	249995	120761879	483.057	38385	598	773.336	43	277945	6463.84	13	8017	3494.08
157_S13_SLIDINGWINDOW_5_25_MINLEN_20	2758	961388	348.582	745	300	607.958	0	0	0	0	0
157_S13_SLIDINGWINDOW_5_30_MINLEN_20	572	263756	461.112	72	472	1060.87	0	0	0	0	0
163_S8_SLIDINGWINDOW_5_25_MINLEN_20	87227	33255002	381.247	19340	364	652.803	15	177202	11813.5	3	32113	12329.6
163_S8_SLIDINGWINDOW_5_30_MINLEN_20	55575	21536527	387.522	11766	373	753.292	15	234783	15652.2	3	29959	18639
E10_DWU_SLIDINGWINDOW_5_25_MINLEN_20	53761	41956222	780.421	4115	1983	1685.74	49	434648	8870.37	11	11500	8346.2
E10_DWU_SLIDINGWINDOW_5_30_MINLEN_20	41763	32613582	780.92	3144	1997	1692.56	35	332328	9495.09	7	12083	10793.6
166_S16_SLIDINGWINDOW_5_25_MINLEN_20	61418	31369249	510.75	8379	649	1140.63	17	222269	13074.6	4	25676	9815.54
166_S16_SLIDINGWINDOW_5_30_MINLEN_20	28501	13712002	481.106	4668	556	979.192	4	81742	20435.5	2	23269	3476.71
194_S24_SLIDINGWINDOW_5_25_MINLEN_20	46856	18665307	398.355	9682	387	871.372	13	247405	19031.2	3	39775	15635.8
194_S24_SLIDINGWINDOW_5_30_MINLEN_20	13547	5975425	441.088	2343	454	1037.83	9	166866	18540.7	3	29523	13769.6
199_S26_SLIDINGWINDOW_5_25_MINLEN_20	193945	67466850	347.866	52599	340	376.079	1	4515	4515	1	4515	0
199_S26_SLIDINGWINDOW_5_30_MINLEN_20	45928	14305837	311.484	14993	295	229.934	0	0	0	0	0
213_S10_SLIDINGWINDOW_5_25_MINLEN_20	568440	176660831	310.782	181156	298	255.29	9	40108	4456.44	3	5720	2584.19
213_S10_SLIDINGWINDOW_5_30_MINLEN_20	271714	79605826	292.977	92311	277	220.383	3	13103	4367.67	2	4706	1921.07
E1_300118_SLIDINGWINDOW_5_25_MINLEN_20	646626	183081454	283.133	228953	272	325.278	17	271693	15981.9	2	40481	29474.8
E1_300118_SLIDINGWINDOW_5_30_MINLEN_20	295140	81094301	274.766	106719	260	476.368	7	284612	40658.9	1	184245	59504.3
83_S29_SLIDINGWINDOW_5_25_MINLEN_20	15547	10464878	673.112	1287	1218	1631.16	16	183581	11473.8	6	14723	5145.25
83_S29_SLIDINGWINDOW_5_30_MINLEN_20	9273	5582625	602.03	1024	897	1311.18	2	53565	26782.5	1	36070	9287.5
168_S18_SLIDINGWINDOW_5_25_MINLEN_20	258234	83055615	321.629	77632	313	287.539	3	19854	6618	2	6408	1794.28
168_S18_SLIDINGWINDOW_5_30_MINLEN_20	52053	14885202	285.962	18177	274	184.797	1	4533	4533	1	4533	0
110_S3_SLIDINGWINDOW_5_25_MINLEN_20	13335	11844666	888.239	802	2866	2173.86	30	400013	13333.8	7	22319	10062.7
110_S3_SLIDINGWINDOW_5_30_MINLEN_20	9204	7592492	824.912	648	1991	2259.82	15	308125	20541.7	3	36357	25727.7
146_S8_SLIDINGWINDOW_5_25_MINLEN_20	53315	30504692	572.16	6171	810	1248.94	46	492294	10702	9	12438	13870.3
146_S8_SLIDINGWINDOW_5_30_MINLEN_20	27805	15513235	557.93	3621	729	1137.39	22	249213	11327.9	4	26575	10564.3
E228_S24_SLIDINGWINDOW_5_25_MINLEN_20	17537	6424177	366.321	3743	286	1350.86	3	29451	9817	1	18030	5839.37
E228_S24_SLIDINGWINDOW_5_30_MINLEN_20	8956	3803976	424.741	1236	397	1832.17	1	18079	18079	1	18079	0
E91VLP_S30_SLIDINGWINDOW_5_25_MINLEN_20	83718	35386453	422.686	15099	432	749.061	20	179833	8991.65	3	16597	13789.9
E91VLP_S30_SLIDINGWINDOW_5_30_MINLEN_20	48354	21433929	443.271	7761	481	862.353	13	143823	11063.3	1	71950	18078.1
115_S4_SLIDINGWINDOW_5_25_MINLEN_20	230541	102361888	444.007	40959	506	671.037	27	160477	5943.59	7	7250	5012.57
115_S4_SLIDINGWINDOW_5_30_MINLEN_20	92170	37067521	402.165	20379	412	539.413	3	27505	9168.33	1	18237	6839.4
107_S1_SLIDINGWINDOW_5_25_MINLEN_20	47683	30868418	647.367	4870	1165	1277.51	15	100324	6688.27	4	7989	5426.52
107_S1_SLIDINGWINDOW_5_30_MINLEN_20	28130	16315410	580	3657	838	1084.12	3	54430	18143.3	2	20660	3905.62
13G_201_SLIDINGWINDOW_5_25_MINLEN_20	91556	36165700	395.012	18990	385	656.703	29	216359	7460.66	6	9918	6501.17
13G_201_SLIDINGWINDOW_5_30_MINLEN_20	56772	22802758	401.655	11400	400	722.25	18	146490	8138.33	4	13063	7334.29
109_S2_SLIDINGWINDOW_5_25_MINLEN_20	14378	11663641	811.214	882	2046	2356.74	39	411278	10545.6	9	13577	10645.9
109_S2_SLIDINGWINDOW_5_30_MINLEN_20	9775	7113663	727.74	824	1378	2068.67	24	322687	13445.3	4	25347	17036.8
203_S27_SLIDINGWINDOW_5_25_MINLEN_20	185979	79521301	427.582	36179	467	656.266	27	231341	8568.19	7	10811	6357.97
203_S27_SLIDINGWINDOW_5_30_MINLEN_20	66859	25987668	388.694	15711	390	563.777	4	29298	7324.5	1	17039	5663.57
E5300118_S14_SLIDINGWINDOW_5_25_MINLEN_20	123659	60844663	492.036	14725	633	1026.6	29	212491	7327.28	7	10603	5834.15
E5300118_S14_SLIDINGWINDOW_5_30_MINLEN_20	76865	40491141	526.783	8363	764	1106.39	17	175623	10330.8	5	15428	6605.42
149_S11_SLIDINGWINDOW_5_25_MINLEN_20	40003	31710365	792.7	3130	1931	1718.39	16	117893	7368.31	5	8774	4951.26
149_S11_SLIDINGWINDOW_5_30_MINLEN_20	29640	18475861	623.342	3621	973	1163.5	4	9511	2377.75	2	2548	374.696
E12Z_S15_SLIDINGWINDOW_5_25_MINLEN_20	369981	135495714	366.223	88562	352	526.147	34	242987	7146.68	7	9292	8044.61
E12Z_S15_SLIDINGWINDOW_5_30_MINLEN_20	204218	74005961	362.387	49094	345	531.122	16	136850	8553.12	5	9805	6682.99
121_S7_SLIDINGWINDOW_5_25_MINLEN_20	56409	30452840	539.858	6902	745	1130.75	34	300368	8834.35	7	11945	8348.65
121_S7_SLIDINGWINDOW_5_30_MINLEN_20	26788	13883577	518.276	3821	655	1048.13	11	73796	6708.73	4	8075	4168.51
156_S12_SLIDINGWINDOW_5_25_MINLEN_20	515207	175233738	340.123	135848	337	422.343	27	302251	11194.5	5	30243	12060.2
156_S12_SLIDINGWINDOW_5_30_MINLEN_20	123168	40312152	327.294	34616	312	370.431	4	39055	9763.75	1	24127	8333.96
161_S15_SLIDINGWINDOW_5_25_MINLEN_20	34004	24429021	718.416	2628	1554	1720.3	25	313811	12552.4	3	15228	19586.5
161_S15_SLIDINGWINDOW_5_30_MINLEN_20	21919	13775062	628.453	2359	1027	1323.94	8	161610	20201.2	2	28350	19202.3
171B_S7_SLIDINGWINDOW_5_25_MINLEN_20	31087	12751453	410.186	5507	400	880.542	9	66719	7413.22	3	10092	3800.45
171B_S7_SLIDINGWINDOW_5_30_MINLEN_20	17445	7767299	445.245	2577	475	1083.69	4	32962	8240.5	2	9272	4395.92
216_S28_SLIDINGWINDOW_5_25_MINLEN_20	131957	55982569	424.249	26379	456	704.667	23	368323	16014	5	26497	13972.9
216_S28_SLIDINGWINDOW_5_30_MINLEN_20	47193	17973353	380.848	11712	376	490.523	2	42294	21147	1	29453	8306
173_S22_SLIDINGWINDOW_5_25_MINLEN_20	73284	26540358	362.158	18128	349	574.592	5	67645	13529	2	17939	9110.49
173_S22_SLIDINGWINDOW_5_30_MINLEN_20	18396	6737889	366.269	4403	349	736.503	0	0	0	0	0
167_S17_SLIDINGWINDOW_5_25_MINLEN_20	52954	32744672	618.361	5039	1063	1430.5	24	186540	7772.5	6	11043	7322.62
167_S17_SLIDINGWINDOW_5_30_MINLEN_20	27820	16602644	596.788	3004	910	1332.04	12	157801	13150.1	3	19015	10089.8
4G1972801_S5_SLIDINGWINDOW_5_25_MINLEN_20	595492	211889676	355.823	154510	348	449.094	42	339413	8081.26	7	8973	10587
4G1972801_S5_SLIDINGWINDOW_5_30_MINLEN_20	329510	112900074	342.63	89839	327	435.911	23	215199	9356.48	4	17519	12110.3
17_S19_SLIDINGWINDOW_5_25_MINLEN_20	13621	4748118	348.588	3576	322	466.397	3	32411	10803.7	1	17891	5231.85
17_S19_SLIDINGWINDOW_5_30_MINLEN_20	3167	1185024	374.179	783	346	571.166	0	0	0	0	0
E19_S3_SLIDINGWINDOW_5_25_MINLEN_20	6720	2492750	370.945	1509	303	1352.65	5	137266	27453.2	2	52378	23214.6
E19_S3_SLIDINGWINDOW_5_30_MINLEN_20	3315	1381742	416.815	529	387	1722.97	3	112979	37659.7	1	57958	24811.8
E49_S1_SLIDINGWINDOW_5_25_MINLEN_20	233354	74980280	321.316	66238	287	408.278	29	234589	8089.28	6	11247	7639.54
E49_S1_SLIDINGWINDOW_5_30_MINLEN_20	133794	44193418	330.309	35842	300	449.879	20	181644	9082.2	5	10192	7547.35
E_30320_SLIDINGWINDOW_5_25_MINLEN_20	733900	308234450	419.995	138206	452	625.025	98	571771	5834.4	26	6824	4305.86
E_30320_SLIDINGWINDOW_5_30_MINLEN_20	483330	200857483	415.57	92946	441	626.64	74	433295	5855.34	20	6861	4712.89
183_S6_SLIDINGWINDOW_5_25_MINLEN_20	1012322	333835419	329.772	298074	326	313.189	27	137785	5103.15	10	5492	2503.27
183_S6_SLIDINGWINDOW_5_30_MINLEN_20	558566	174261398	311.98	176026	300	272.834	7	35381	5054.43	3	5356	2971.67
B04_S32_SLIDINGWINDOW_5_25_MINLEN_20	214	67132	313.701	69	264	413.206	0	0	0	0	0
B04_S32_SLIDINGWINDOW_5_30_MINLEN_20	112	36945	329.866	32	264	550.512	0	0	0	0	0
214VLP_S22_SLIDINGWINDOW_5_25_MINLEN_20	88640	33917068	382.638	18308	346	705.505	25	212597	8503.88	6	10289	6150.5
214VLP_S22_SLIDINGWINDOW_5_30_MINLEN_20	47114	19288814	409.407	8185	403	819.315	16	182398	11399.9	4	19295	9451.94
E6vlpzol13021_S2_SLIDINGWINDOW_5_25_MINLEN_20	88466	46576098	526.486	9520	807	1049.03	23	198160	8615.65	7	10785	5359.07
E6vlpzol13021_S2_SLIDINGWINDOW_5_30_MINLEN_20	55321	29770386	538.139	6167	825	1060.63	9	116296	12921.8	3	14152	9198.01
88_S30_SLIDINGWINDOW_5_25_MINLEN_20	4611	3999955	867.481	229	2903	2398	13	106775	8213.46	3	9737	9074.23
88_S30_SLIDINGWINDOW_5_30_MINLEN_20	2753	2433639	883.995	139	2517	2623.1	6	76416	12736	3	14116	4834.3
192_S23_SLIDINGWINDOW_5_25_MINLEN_20	250353	75239513	300.534	81628	290	240.349	7	48379	6911.29	2	9394	3885
192_S23_SLIDINGWINDOW_5_30_MINLEN_20	43667	11996676	274.731	15641	263	185.939	0	0	0	0	0
180_S21_SLIDINGWINDOW_5_25_MINLEN_20	14952	11463420	766.681	1075	1835	1845.69	31	330478	10660.6	6	18725	10535.7
180_S21_SLIDINGWINDOW_5_30_MINLEN_20	8968	6928370	772.566	656	1832	1859.1	18	194072	10781.8	4	21189	7959.52
114_S19_SLIDINGWINDOW_5_25_MINLEN_20	186411	77622146	416.403	35216	412	837.309	15	122754	8183.6	4	12406	5108.44
114_S19_SLIDINGWINDOW_5_30_MINLEN_20	103839	44778469	431.23	17477	442	929.268	8	86235	10779.4	3	14717	5814.57
116_S5_SLIDINGWINDOW_5_25_MINLEN_20	51283	22816949	444.922	9142	481	904.672	24	187877	7828.21	6	8309	5639.52
116_S5_SLIDINGWINDOW_5_30_MINLEN_20	18718	8476018	452.827	3258	484	1047.37	11	114961	10451	3	17880	7131.78
E5_S28_SLIDINGWINDOW_5_25_MINLEN_20	21405	7200878	336.411	5736	278	707.059	8	79356	9919.5	2	17160	8231.62
E5_S28_SLIDINGWINDOW_5_30_MINLEN_20	10032	3682945	367.12	2176	314	868.54	4	59743	14935.8	2	25783	11603.5
E19_210_SLIDINGWINDOW_5_25_MINLEN_20	453726	209519727	461.776	72629	540	763.942	97	620172	6393.53	24	8643	5029.11
E19_210_SLIDINGWINDOW_5_30_MINLEN_20	321179	146226732	455.281	53747	519	746.432	69	474473	6876.42	18	8446	5206.54
198_S25_SLIDINGWINDOW_5_25_MINLEN_20	187158	59369088	317.214	57963	304	303.871	8	116597	14574.6	2	27544	14771.6
198_S25_SLIDINGWINDOW_5_30_MINLEN_20	34795	10224587	293.852	11790	276	455.476	3	84451	28150.3	1	72005	31019.7
117_S6_SLIDINGWINDOW_5_25_MINLEN_20	59241	17005119	287.05	19448	261	285.888	3	18362	6120.67	2	5757	1230.28
117_S6_SLIDINGWINDOW_5_30_MINLEN_20	8802	3079943	349.914	2057	323	444.376	1	5757	5757	1	5757	0
147_S9_SLIDINGWINDOW_5_25_MINLEN_20	47435	25640871	540.548	5638	745	1254.16	31	367883	11867.2	6	21480	11870.2
147_S9_SLIDINGWINDOW_5_30_MINLEN_20	22463	12190863	542.709	2939	718	1313.71	17	253754	14926.7	3	26017	18148.5
E13_2702_SLIDINGWINDOW_5_25_MINLEN_20	40128	14879884	370.811	7949	307	1146.71	7	62833	8976.14	2	12920	6096.75
E13_2702_SLIDINGWINDOW_5_30_MINLEN_20	19745	8691280	440.176	2071	457	1430.01	4	37590	9397.5	1	22030	7320.82
126_S25_SLIDINGWINDOW_5_25_MINLEN_20	5876	2287379	389.275	1257	350	743.857	1	3729	3729	1	3729	0
126_S25_SLIDINGWINDOW_5_30_MINLEN_20	3298	1329731	403.193	684	383	727.205	0	0	0	0	0
185WHAEGO_S9_SLIDINGWINDOW_5_25_MINLEN_20	3100193	1183391967	381.716	765985	439	344.091	132	542932	4113.12	38	4538	3209.86
185WHAEGO_S9_SLIDINGWINDOW_5_30_MINLEN_20	2229748	757724892	339.825	647229	360	252.75	28	162780	5813.57	7	6185	5406.12
A04_S31_SLIDINGWINDOW_5_25_MINLEN_20	134572	48988968	364.035	32834	347	662.521	22	257066	11684.8	4	17788	11318.4
A04_S31_SLIDINGWINDOW_5_30_MINLEN_20	71680	25788062	359.766	17421	337	722.254	7	100826	14403.7	2	20612	12814.9
185_S18_SLIDINGWINDOW_5_25_MINLEN_20	568383	218108745	383.736	125049	382	532.593	59	360942	6117.66	13	6291	6772.56
185_S18_SLIDINGWINDOW_5_30_MINLEN_20	362448	138501736	382.129	80864	378	524.958	49	326616	6665.63	11	7299	7230.01
E3_300118_SLIDINGWINDOW_5_25_MINLEN_20	45924	30399688	661.956	3232	1426	1697.85	25	212341	8493.64	8	11549	5107.33
E3_300118_SLIDINGWINDOW_5_30_MINLEN_20	31449	22567398	717.587	2074	1792	1856.63	14	144335	10309.6	2	30464	13213.2
