# Supplementary material for: New Phage-Derived Antibacterial Enzyme PolaR Targeting Rothia spp
Source: Cells. 2023 Aug 4;12(15):1997. doi: 10.3390/cells12151997 (PMC10417112; doi:10.3390/cells12151997)
Supplement: Supplementary file 1 [file cells-12-01997-s001.zip › File S1/PolaR AlphaFold/dimer/log.txt]

2023-04-21 12:45:48	228 Running on GPU
2023-04-21 12:45:48	313 Found 4 citations for tools or databases
2023-04-21 12:45:48	313 Query 1/1: Rothia_dimer_6e506 (length 386)
2023-04-21 12:45:53	001 Setting max_seq=508	max_extra_seq=1540
2023-04-21 12:47:23	946 alphafold2_multimer_v3_model_1_seed_000 recycle=0 pLDDT=72.4 pTM=0.449 ipTM=0.133
2023-04-21 12:48:07	947 alphafold2_multimer_v3_model_1_seed_000 recycle=1 pLDDT=73.1 pTM=0.441 ipTM=0.101 tol=3.77
2023-04-21 12:48:53	567 alphafold2_multimer_v3_model_1_seed_000 recycle=2 pLDDT=74.6 pTM=0.453 ipTM=0.112 tol=6.41
2023-04-21 12:49:38	570 alphafold2_multimer_v3_model_1_seed_000 recycle=3 pLDDT=73.3 pTM=0.435 ipTM=0.0976 tol=8.94
2023-04-21 12:50:23	922 alphafold2_multimer_v3_model_1_seed_000 recycle=4 pLDDT=74.5 pTM=0.442 ipTM=0.0979 tol=4.64
2023-04-21 12:51:09	218 alphafold2_multimer_v3_model_1_seed_000 recycle=5 pLDDT=74.4 pTM=0.445 ipTM=0.0955 tol=5.3
2023-04-21 12:51:54	474 alphafold2_multimer_v3_model_1_seed_000 recycle=6 pLDDT=75.8 pTM=0.457 ipTM=0.133 tol=5.79
2023-04-21 12:52:39	977 alphafold2_multimer_v3_model_1_seed_000 recycle=7 pLDDT=79.6 pTM=0.621 ipTM=0.461 tol=3.99
2023-04-21 12:53:25	305 alphafold2_multimer_v3_model_1_seed_000 recycle=8 pLDDT=79 pTM=0.609 ipTM=0.433 tol=1.5
2023-04-21 12:54:10	665 alphafold2_multimer_v3_model_1_seed_000 recycle=9 pLDDT=78.3 pTM=0.58 ipTM=0.392 tol=0.707
2023-04-21 12:54:55	991 alphafold2_multimer_v3_model_1_seed_000 recycle=10 pLDDT=78.7 pTM=0.593 ipTM=0.413 tol=1.14
2023-04-21 12:55:41	454 alphafold2_multimer_v3_model_1_seed_000 recycle=11 pLDDT=78.7 pTM=0.583 ipTM=0.398 tol=1.15
2023-04-21 12:56:26	860 alphafold2_multimer_v3_model_1_seed_000 recycle=12 pLDDT=79.2 pTM=0.601 ipTM=0.426 tol=0.405
2023-04-21 12:56:26	862 alphafold2_multimer_v3_model_1_seed_000 took 627.3s (12 recycles)
2023-04-21 12:57:12	483 alphafold2_multimer_v3_model_2_seed_000 recycle=0 pLDDT=72.9 pTM=0.469 ipTM=0.15
2023-04-21 12:57:57	844 alphafold2_multimer_v3_model_2_seed_000 recycle=1 pLDDT=79.2 pTM=0.729 ipTM=0.657 tol=10.1
2023-04-21 12:58:43	088 alphafold2_multimer_v3_model_2_seed_000 recycle=2 pLDDT=87.9 pTM=0.852 ipTM=0.802 tol=2.15
2023-04-21 12:59:28	425 alphafold2_multimer_v3_model_2_seed_000 recycle=3 pLDDT=89.2 pTM=0.87 ipTM=0.826 tol=0.626
2023-04-21 13:00:13	740 alphafold2_multimer_v3_model_2_seed_000 recycle=4 pLDDT=89.4 pTM=0.866 ipTM=0.815 tol=0.57
2023-04-21 13:00:59	172 alphafold2_multimer_v3_model_2_seed_000 recycle=5 pLDDT=88.5 pTM=0.832 ipTM=0.749 tol=0.158
2023-04-21 13:00:59	174 alphafold2_multimer_v3_model_2_seed_000 took 271.9s (5 recycles)
2023-04-21 13:01:45	079 alphafold2_multimer_v3_model_3_seed_000 recycle=0 pLDDT=73.8 pTM=0.457 ipTM=0.117
2023-04-21 13:02:30	490 alphafold2_multimer_v3_model_3_seed_000 recycle=1 pLDDT=75.5 pTM=0.453 ipTM=0.13 tol=3.8
2023-04-21 13:03:15	709 alphafold2_multimer_v3_model_3_seed_000 recycle=2 pLDDT=75.4 pTM=0.444 ipTM=0.102 tol=5.04
2023-04-21 13:04:01	046 alphafold2_multimer_v3_model_3_seed_000 recycle=3 pLDDT=75.7 pTM=0.461 ipTM=0.135 tol=2.15
2023-04-21 13:04:46	358 alphafold2_multimer_v3_model_3_seed_000 recycle=4 pLDDT=83.8 pTM=0.757 ipTM=0.64 tol=9.22
2023-04-21 13:05:31	698 alphafold2_multimer_v3_model_3_seed_000 recycle=5 pLDDT=88 pTM=0.832 ipTM=0.759 tol=1.83
2023-04-21 13:06:16	882 alphafold2_multimer_v3_model_3_seed_000 recycle=6 pLDDT=87.3 pTM=0.803 ipTM=0.712 tol=0.478
2023-04-21 13:06:16	883 alphafold2_multimer_v3_model_3_seed_000 took 317.1s (6 recycles)
2023-04-21 13:07:02	547 alphafold2_multimer_v3_model_4_seed_000 recycle=0 pLDDT=76.4 pTM=0.458 ipTM=0.117
2023-04-21 13:07:47	959 alphafold2_multimer_v3_model_4_seed_000 recycle=1 pLDDT=76.4 pTM=0.472 ipTM=0.148 tol=3.02
2023-04-21 13:08:33	208 alphafold2_multimer_v3_model_4_seed_000 recycle=2 pLDDT=77.6 pTM=0.463 ipTM=0.108 tol=8.19
2023-04-21 13:09:18	556 alphafold2_multimer_v3_model_4_seed_000 recycle=3 pLDDT=81.8 pTM=0.514 ipTM=0.14 tol=6.39
2023-04-21 13:10:03	795 alphafold2_multimer_v3_model_4_seed_000 recycle=4 pLDDT=83.8 pTM=0.536 ipTM=0.178 tol=2.79
2023-04-21 13:10:49	073 alphafold2_multimer_v3_model_4_seed_000 recycle=5 pLDDT=84.8 pTM=0.563 ipTM=0.239 tol=1.79
2023-04-21 13:11:34	281 alphafold2_multimer_v3_model_4_seed_000 recycle=6 pLDDT=85.6 pTM=0.588 ipTM=0.276 tol=0.323
2023-04-21 13:11:34	282 alphafold2_multimer_v3_model_4_seed_000 took 317.0s (6 recycles)
2023-04-21 13:12:20	004 alphafold2_multimer_v3_model_5_seed_000 recycle=0 pLDDT=73.4 pTM=0.457 ipTM=0.108
2023-04-21 13:13:05	374 alphafold2_multimer_v3_model_5_seed_000 recycle=1 pLDDT=73.9 pTM=0.451 ipTM=0.122 tol=11.5
2023-04-21 13:13:50	579 alphafold2_multimer_v3_model_5_seed_000 recycle=2 pLDDT=74.2 pTM=0.443 ipTM=0.101 tol=1.86
2023-04-21 13:14:35	898 alphafold2_multimer_v3_model_5_seed_000 recycle=3 pLDDT=74.2 pTM=0.444 ipTM=0.097 tol=3.61
2023-04-21 13:15:21	262 alphafold2_multimer_v3_model_5_seed_000 recycle=4 pLDDT=74.7 pTM=0.445 ipTM=0.0966 tol=3.05
2023-04-21 13:16:06	719 alphafold2_multimer_v3_model_5_seed_000 recycle=5 pLDDT=73.9 pTM=0.445 ipTM=0.105 tol=2.71
2023-04-21 13:16:52	244 alphafold2_multimer_v3_model_5_seed_000 recycle=6 pLDDT=74.9 pTM=0.443 ipTM=0.0971 tol=2.91
2023-04-21 13:17:37	675 alphafold2_multimer_v3_model_5_seed_000 recycle=7 pLDDT=74 pTM=0.444 ipTM=0.0982 tol=1.98
2023-04-21 13:18:23	133 alphafold2_multimer_v3_model_5_seed_000 recycle=8 pLDDT=74.2 pTM=0.444 ipTM=0.101 tol=1.54
2023-04-21 13:19:08	742 alphafold2_multimer_v3_model_5_seed_000 recycle=9 pLDDT=73.2 pTM=0.445 ipTM=0.1 tol=3.44
2023-04-21 13:19:54	163 alphafold2_multimer_v3_model_5_seed_000 recycle=10 pLDDT=74.1 pTM=0.456 ipTM=0.13 tol=3.99
2023-04-21 13:20:39	690 alphafold2_multimer_v3_model_5_seed_000 recycle=11 pLDDT=73.6 pTM=0.446 ipTM=0.104 tol=3.45
2023-04-21 13:21:25	185 alphafold2_multimer_v3_model_5_seed_000 recycle=12 pLDDT=74 pTM=0.45 ipTM=0.113 tol=3.36
2023-04-21 13:22:10	654 alphafold2_multimer_v3_model_5_seed_000 recycle=13 pLDDT=72.3 pTM=0.45 ipTM=0.114 tol=4.1
2023-04-21 13:22:56	155 alphafold2_multimer_v3_model_5_seed_000 recycle=14 pLDDT=74.1 pTM=0.445 ipTM=0.0988 tol=3.03
2023-04-21 13:23:41	549 alphafold2_multimer_v3_model_5_seed_000 recycle=15 pLDDT=73.6 pTM=0.444 ipTM=0.0999 tol=1.86
2023-04-21 13:24:26	862 alphafold2_multimer_v3_model_5_seed_000 recycle=16 pLDDT=74.4 pTM=0.447 ipTM=0.106 tol=3.93
2023-04-21 13:25:12	319 alphafold2_multimer_v3_model_5_seed_000 recycle=17 pLDDT=73.2 pTM=0.447 ipTM=0.108 tol=5.21
2023-04-21 13:25:57	828 alphafold2_multimer_v3_model_5_seed_000 recycle=18 pLDDT=74.1 pTM=0.444 ipTM=0.0984 tol=3.09
2023-04-21 13:26:43	376 alphafold2_multimer_v3_model_5_seed_000 recycle=19 pLDDT=73.2 pTM=0.446 ipTM=0.102 tol=2.57
2023-04-21 13:27:28	827 alphafold2_multimer_v3_model_5_seed_000 recycle=20 pLDDT=74.2 pTM=0.453 ipTM=0.119 tol=4.29
2023-04-21 13:27:28	828 alphafold2_multimer_v3_model_5_seed_000 took 954.1s (20 recycles)
2023-04-21 13:27:29	559 reranking models by 'multimer' metric
2023-04-21 13:27:29	562 rank_001_alphafold2_multimer_v3_model_2_seed_000 pLDDT=88.5 pTM=0.832 ipTM=0.749
2023-04-21 13:27:29	566 rank_002_alphafold2_multimer_v3_model_3_seed_000 pLDDT=87.3 pTM=0.803 ipTM=0.712
2023-04-21 13:27:29	569 rank_003_alphafold2_multimer_v3_model_1_seed_000 pLDDT=79.2 pTM=0.601 ipTM=0.426
2023-04-21 13:27:29	570 rank_004_alphafold2_multimer_v3_model_4_seed_000 pLDDT=85.6 pTM=0.588 ipTM=0.276
2023-04-21 13:27:29	571 rank_005_alphafold2_multimer_v3_model_5_seed_000 pLDDT=74.2 pTM=0.453 ipTM=0.119
2023-04-21 13:27:31	973 Done
