# Supplementary material for: New Phage-Derived Antibacterial Enzyme PolaR Targeting Rothia spp
Source: Cells. 2023 Aug 4;12(15):1997. doi: 10.3390/cells12151997 (PMC10417112; doi:10.3390/cells12151997)
Supplement: Supplementary file 1 [file cells-12-01997-s001.zip › File S1/PolaR AlphaFold/dimer/Rothia_dimer_6e506_env/bfd.mgnify30.metaeuk30.smag30.a3m]

>101
MKYVDITEYNATSFTEANRTIDDIDTIVIHHWGDDNQRFEKVCEFFAGGPGTSAHFVVEAGRCAQLVEIKDIAWHAGNWAANQRSIGIECRPEMSNEDFETVAQVIADLETFYGKSFYVHGHKDFFATACPGRWYDQLDRLIDRVNAIKEGKVERGVENVPAPLDKAEVSALRASWEKLQNAVDELGKEIDHA
>uvig_444856_25	196	0.948	5.422E-53	0	192	193	0	192	193
MKYQDITEYNATSFTEANRTIDDIDTIVIHHWGDDNQRFEKVCEFFAGGPGTSAHFVAEAGRCAQLVEIKDIAWHAGNWAANQRSIGIECRPEMSAEDFETVAQVIADIETYYGRSFYIHGHKDFFNTACPGRWYDQLDRLIDRVNAIKEGKVERGVENVPAPLDKAEVSALRASWEKLQNAVDELGKEIENA
>uvig_456950_31	195	0.943	7.429E-53	0	192	193	0	192	193
MQYTDITEYNATSFTEASRTIDDIDTIVIHHWGDDNQRFEKVCEFFAGGPGTSAHFVVESGRCAQLVEIKDIAWHAGNWAANQRSIGIECRPEMSNEDFETVAQVIADIETYYGKSFYVHGHKDFFNTACPGRWYDQLDRLIDRVNAIKEGKVERGIEGVPAPLDKEEVSALRASWEKLQNAVDELGKEIDNA
>MGYP001017372926	195	0.943	1.018E-52	0	192	193	0	193	194
MQYTDITEYNATSFTEANRTIDDIDTIVIHHWGNDNQRFEKVCEFFASGPGTSAHFVVEAGRCAQLVEIKDIAWHAGNWAANQRSIGIECRPEMSNEDFETVAQVIADLETFYNKSFYVHGHRDFFNTACPGRWYEQLDRLIDRVNAIKEGKVERGIEGVPAPLDKAEVSALRASWEKLQNAVDELGKEIeDHA
>MGV-GENOME-0212991_5	195	0.943	1.018E-52	0	192	193	0	193	195
MQYTDITEYNATSFTEANRTIDDIDTIVIHHWGNDNQRFEKVCEFFASGPGTSAHFVVEAGRCAQLVEIKDIAWHAGNWAANQRSIGIECRPEMSNEDFETVAQVIADLETFYNKSFYVHGHRDFFNTACPGRWYEQLDRLIDRVNAIKEGKVERGIEGVPAPLDKAEVSALRASWEKLQNAVDELGKEIeDHA
>MGV-GENOME-0129955_4	194	0.896	1.395E-52	0	192	193	0	193	195
MKYEDITKYDATSFTSADRTINDIDTIVIHHWGNDGQRFEDVCNFFVGGPGTSAHLVVESGRCAQLVEFKDIAWHAGNWAANQRSIGIECRPEMSNEDFETVAQVIADIETFYNKSFYIHGHKDFFATACPGRWYDQLDRLIDRVNAIKEGKIERGVENVPAPLNKAEVSALRASWEKLQNAVDELGKEIeDHA
>MGV-GENOME-0203577_8	194	0.922	2.618E-52	0	192	193	0	192	194
MQYTDITEYNATSFTEANRTIDDIDTIVIHHWGNDGQRFEDVCNFFASGPGTSAHFVVEAGRCAQLVEIKDIAWHAGNWAANQRSIGIECRPEMSNEDFETVAQVIADLETFYNKSFYVHGHKDFFNTACPGRWYDELDRLIDRVNAIKEGKVERGIEGVPAPLGKEEVSALRASWEKLQNAVDELGKEIDNA
>MGV-GENOME-0120649_3	193	0.916	4.915E-52	0	190	193	0	190	195
MKYQDITEWNATSFTSENRTINDIDTIVIHHWGNDGQRFEDVCNFFAGGPGTSAHFVVEAGRCAQLVEIKDVAWHAGKWAANKRSIGIECRPEMSNEDFETVAQVIADLETYYNKSFYVHGHKDFFNTACPGRWYDQLDRLIDRVNAIKEGKVERGVENVPAPLDKAEVSALRASWEKLQNAVDELGKEIE--
>MGYP000966684288	191	0.866	2.373E-51	0	192	193	0	202	203
MKYQDITEYNATSFTRDERITRDggeevlspsVDTIVIHHWGDDNQSFEKVCEFFAGGPGTSAHYVVEAGRCAQLVEIKDIAWHAGNWAANQRSIGIECRPEMSAEDFETVAQVIADIETYYGRSFYIHGHKDFFNTACPGRWYDQLDRLIDRVNAIKEGKVERGVENVPAPLNKAEVSALRASWEKLQNAVDELGKEIeDHA
>MGV-GENOME-0173727_4	185	0.795	2.669E-49	0	190	193	0	199	204
MKYVDIADWNATSFTKADRVTRRngveildesVDTIMIHHWGTDGQRFEDVCNFFAGGPGTSAHFVVEAGRCAQLVDVKDVAWHAGDWIANSRSIGIECRPEMSTEDFETVAQVIADLETYYGRSFYIHGHKDIVSTLCPGRWYDQLGRLIDRVNAIKEGKIERGVENVPAPLDKAEVSALRASWEKLQNAVDELGKEIE--
>uvig_455222_46	181	0.865	6.214E-48	0	192	193	0	192	193
MKYQDITEWNATSFTEASRTMDDIDTIVIHHWGDDNQRFEKVCEFFASGPGTSAHFVVEAGRCAQLVEIKDIAWHAGNWAANQRSIGIECRPEMSPEDFETVAQVIADLETFYSRSFYVHGHKDFFATACPGRWYDQLDRLIDRVNAIKEGKIENGIEGVPAPLEKDKVSELRESWAKLKDAVTEFEEKIDNA
>MGV-GENOME-0231377_6	169	0.690	7.822E-44	0	189	193	0	188	197
MSdYVDITDWNAGSFSPANRSIDEIDTIVIHHWGADGQNFDDVCRFFAGGPGTSAHYVVEAGKCAQLVELKDIAWHAGDWNANARSIGIECRPEMSDADFETVAHVIADIETYYGKSFYIHGHKEYFNTACPGRWYDQLDHLIARVNEI-----EAGIDNAPAPLSHDEVDEKRESWEKLMSKLEEaraAGEEV---
>MGYP000874878799	169	0.685	1.071E-43	0	189	193	0	188	197
MSnYVDITHWNATSFTAANRTIDDIDTIVIHHWGVDGQKFDDVCRFFQNGPGTSAHYVVEAGKCAQLVELKDIAWHAGDWNANARSIGIECRPEMSDEDFETLAHVIADIETYYGKSFYITGHKDYYNTACPGRYYDQLDHLIQRVNEI-----EAGIDNAPAPLSHAEVDEKRAAWDELMKKLEEakaAGEEV---
>MGV-GENOME-0246613_49	168	0.690	2.010E-43	0	189	193	0	188	198
MSnYVDITHWNAASFTAASRTIDDIDTIVIHHWGVDGQRFDDVCRFFQNGPGTSAHYVVEAGKCAQLVELKDIAWHAGDWNANARSIGIECRPEMSDADFETLAHVIADIETYYNKSFYIHGHKDYFNTACPGRYYDQLDHLIDRVNEIKAG-----IDNAPAPLSHDEVAEKRAAWEKLMKELEEakaAGEEV---
>MGV-GENOME-0223911_31	165	0.678	2.489E-42	0	192	193	0	201	203
MKYVDIADYNAVSFTKDDRVtledgeeiLSPsVDTIVIHHWGNDGQKFEQVCSFLQSSQSSSAHFVVEAGRCAQLVDIKNIAWHSGNWDANVRSIGIECRPEMSPEDFETVAQVIADLETYYGRSFYINGHLDYFNTECPGRWYNRLEDLINRVNDIKAGKVERGVENVPAPLDKDKVSELRESWEKLKGAVAEVEEKIDNA
>MGV-GENOME-0225408_2	165	0.655	2.489E-42	0	192	193	0	205	207
MKYIDIADYNSVSFTPNERVtivkngeeaievLSPlVDTIMIHHWGVDGQRFENVCNFLQKSPNSSAHFVVESGRCAQLVEIKDIAWHAGNWAANQRSIGIECRPEMSPEDFETVAQVIADLEVYYNRSFYINGHLDYYSTECPGRWYSRLEDLIRRVNEIKAGKVERGIENVPAPLDKDKVSELRESWAKLKGAVTEFEEKIDNA
>MGV-GENOME-0253822_10	164	0.710	3.409E-42	0	189	193	0	195	198
MSqYEDITHYNSPenSYTPANRTVDEIDTIGIHHWGADGQKFDGVCRFFESGPGTSAHFVVEAGKCAQLVDIKDIAWHFGNWPANQRSIGIECRPEMSPEDFETVAQVIADIETYYNKSFYIHGHKDFFNTACPGRWYGQLDRLIDRVNAIKEGR----SDGAPAPLPKAEVNRIRAEWEKLgaaisqaQAAHVSLGKEL---
>MGYP000944777339	163	0.715	1.199E-41	2	189	193	18	210	212
--YEDITHYNSPenSYTPANRTVDEIDTIGIHHWGADGQKFDGVCRFFESGPGTSAHFVVEAGKCAQLVDIKDIAWHFGNWPANQRSIGIECRPEMSPEDFETVAQVIADIETYYNKSFYIHGHKDFFNTACPGRWYGQLDRLIDRVNAIKEGR----SDGAPAPLPKAEVNRIRAEWEKLgaaisqaQAAHVSLGKEL---
>MGV-GENOME-0177239_4	162	0.410	2.250E-41	0	190	193	0	194	311
MAYEYITKYDSPNFTRG-REGTKPQYIVIHHWGIDGQNFWGVVNWLcRQGGGSSAHYVVEAGKVACIVDPDDTAWHAGNWWYNLRSIGIECRPEMTDGDLATVAELIREIWKVYG-KLPIIGHKDIVATACPGRYYAKLSTLKSMAE---SGNISAPLAPTPKPkagkSTDTLVKEVlQGMWGNGQARYDALrraGYDPD--
>MGV-GENOME-0211552_20	161	0.611	4.220E-41	0	192	193	0	205	207
MKYIDIADYNSVSFTPEARVTivkngeeiievldESVDTIVIHHWGNDGQSFEQVCSFLQSSPNSSAHFVVEAGRCAQLVDIKNVAWHSGNWDANMRSIGIECRPEMSPEDFETVAQAIADLEVYYNRSFYINGHLDHYNTECPGRWYSRLEDLIRRVNDIKAGKIERGVEGVPAPLEKDKVSELRESWAKLKDAAAEFEEKIDNA
>MGYP000934210741	159	0.671	2.033E-40	0	190	193	0	206	208
MKYIDISDWDATSFTKENRVtitngveiLDPsVDTIVIHHWGNDGQRFEDVCNFFAGGPGTSAHFVVEAGRCAQLVEIKDIAWHAGNWAANQRSIGIECRPEMSNEDFETVAQVIADLETYYGRSFYINGHLDYYNTECPGRWYSRLEDLIRRVNDIKAGKIERGVENVPAPLpavdverIRAEFAELDKKLREAVEAGKQLGETLD--
>MGV-GENOME-0195792_23	159	0.671	2.033E-40	0	190	193	0	206	209
MKYIDISDWDATSFTKENRVtitngveiLDPsVDTIVIHHWGNDGQRFEDVCNFFAGGPGTSAHFVVEAGRCAQLVEIKDIAWHAGNWAANQRSIGIECRPEMSNEDFETVAQVIADLETYYGRSFYINGHLDYYNTECPGRWYSRLEDLIRRVNDIKAGKIERGVENVPAPLpavdverIRAEFAELDKKLREAVEAGKQLGETLD--
>MGYP000903590027	159	0.668	2.784E-40	0	192	193	0	201	202
MKYQDITEYNAVSFTPDERVTivkngeEAVEVlspLVIHHWGVDGQRFEGVCNFLQSSPTSSAHFVVEAGRCAQLVDVKDVAWHAGEWIANSRSIGIECRPEMSPEDFETVAQVIADLEVYYNRSFYVHGHMDFYNTECPGRWYSRLEDLIRRVNDIKAGKVERGVENVPAPLDKDKVSELRESWAKLKDAVTEFEEKIDNA
>uvig_127267_50	155	0.444	6.456E-39	0	168	193	0	168	292
MSYEYITKYDSPNYTEG-RQGNKISEIVIHHWGIDGQSFNGVVNWLCRKNGnSSAHYVIEGGKVACLVDCADTAWHAGNFAHNLKSIGIECRPEMSAQDLETVCELVADLYEVYG-VLPIVGHKDVSATSCPGRYYAKLSYIKKRAQEIMNGSKPsTPKPQPPKPSTGTKY------------------------
>MGV-GENOME-0216740_4	153	0.384	2.270E-38	0	192	193	0	198	267
MAFEFITQYNSPNYTEG-RQGNKPQYIVVHHWGADGQSFMGVVNWLcRNGGGSSAHYVLEDGRVACIVDPEDTAWHAGNWDYNLVSIGIECRPEMTAGDLRTLAELIAEIWKVYG-KLPIIGHKDIVATACPGRYYAKLEYIKALAESSNGDNVQTVAEERTTPIsTSKSIDELakevlQGLWgngEAREQALANAGY--DYA
>MGV-GENOME-0229118_4	153	0.376	4.256E-38	0	187	193	0	195	267
MAFEFITQYSSPNYTEG-RNGNTPKYIVVHHWGADGQSFMGVVNWLcRNGGGSSAHYVLEDGRVACIVDPEDTAWHAGNWDYNLVSIGIECRPEMTAGDLRTLAELIAEIWKVYG-KLPIIGHKDIVATACPGRYYSKLEYIKALAES-SNGENVQTVTETrPTPSaTSKSIDELakevlQGLWGNGDAreqALANAGY-----
>MGYP000211175293	152	0.437	7.979E-38	0	181	193	0	178	185
MSYEYITKYDSPNYTEG-RQGNKISEIVIHHWGIDGQSFNGVVNWLCRKNGnSSAHYVVEGGKVACLVDCADTAWHAGNFAHNLKSIGIECRPEMSAQDLETVCELVADLYKVYG-VLPIVGHKDVSATSCPGRYYAKLAYIKKRAQEIMNG----SKPSKPQPPKKKSISEIakRSHCGKMGQW-----------
>MGV-GENOME-0276266_63	150	0.373	3.840E-37	0	187	193	0	195	267
MAFEFITQYDSVNYTPG-REGHSIKRIVIHHWGDDGQSFMGVVNWLcRNGSESSAHYVLEDGRVACIVNPEDTAWHAGNWNANLESIGIECRPEMTDGDLRTLAELISILWKTYGY-LPLCGHCDIKPTACPGRYYPMLGHIEELAKGSSAEALPEPSVPTPTPssvtksVDELAKEVLQGLWGNGDAreqALTDAGY-----
>W1VAL8	146	0.398	8.887E-36	8	191	193	13	194	279
--------RQSPNYSPG-RPAGAPNQIVIHHWGVDGQTHQGVVGYLcsRSNHGASAHYVASAGRVTQLVSDRDRAWHAG-PSGNPRGIGIECRPEMSDGDFETVAGLVAAIRSEHG-DLPLRGHRDHMSTACPGRWYARLRDLDARARQIAGGAAPAAPAPAPAASGGLAVDGVigWASIRALQAA---LGTPVDG-
>MGYP000701645593	145	0.283	1.217E-35	1	192	193	23	203	213
-AYPLAEWIESPNYTPADE--RNITYIVIH---VMDGYFEGTIDWFQNPdSQVSAHYLVSQeGEIVQMVREKDIAWHAGNWEYNQRSIGIEHEdkGNWdkpnwaTEELYQASAALVRYLCDKYGIPKdrtHIIGHNEVPGvtKPCPGPYWD-WDYFMGLVK------------GVPAP---------RKFWAVWENvDYPCLLYTSDAA
>ERR687884_206959	145	0.277	2.280E-35	0	145	193	16	173	175
MATnppVVWYPAPPANYTASSRPYShRITKIIIHVT---QGSWSSAINWFENPnAQVSAHYVVRssDGKIAQCVSDRNIAWHAGNWPVNVHSIGIEHEGyfnDPswfTAVMYRHSARLVAYLCHRYGIPPnrhHILGHNQVAYTRCPGPYW-WWHYYMRRVR-----------------------------------------------
>MGV-GENOME-0208228_40	144	0.388	3.122E-35	8	191	193	13	194	281
--------RQSPNYSPG-RPAGAPNQIVIHHWGVDGQTHQGVVGYLcsRSNHGASAHYVASAGRVTQLVSDRDRAWHAG-PSGNPRGIGIECRPEMSDGDFETVAGLVAAIRSEHG-DLPLRGHRDHMSTACPGRWYARLRDLDARARQIAGGAAPAAPAPAPAASGGLAVDGWwgSATTRRLQ---EVLGTPVDG-
>SRR5918998_3443506	144	0.312	3.122E-35	0	144	193	152	307	312
MAAkppVVWYPADWSNYSAAYRGAREIDSVVIHVT---QGSYLSTVDWFQTPgSGISAHYAIRssDGQIAQCVDEANIAWHAGTWPANRRSIGIEHEGyfdDPawfTTEMYDSSARLVAYLCWWYGIPIdrgYVIGHSEVSYTECPGPWW-WWDYYMGLV------------------------------------------------
>Q1ATY8	144	0.298	3.122E-35	5	150	193	191	347	490
-----WYPASSSNYTAANRPSShPIDKIVIHVT---QGSYASAMNWFQNPgAGVSAHYTVRsaDGVIGQSVREKDIAWHAGNWEYNQTSIGIEHEGfvdDPkwfTEAMYQSSARLVAYLCKKYDIPIdrqHIIGHSEVPGadHTDPGPYWD-WDKYLAYVRQYAGG------------------------------------------
>ERR687898_724545	144	0.288	4.274E-35	0	147	193	154	312	314
MARrppVAWHPAHRSNYTTANRGANRIDRVVIHVT---QGSYSSAINWFQTPRaDASAHYVVRsrDGQVAQCVSDENSAWHAGDWHANRTSLGIEHEGyfiDPewfTARMYRSSARLVAHLCRKYDIPTNrryILGHFEVSNTRCPGPWW-WWDHYMRRVRRY---------------------------------------------
>A0A133K7L6	143	0.410	1.096E-34	0	182	193	0	188	285
MAYQDITCYDSPNYTPG-RGGTQVNVIVIHWWNSPdrNPGFEGAIRTLCNPAvGTSAHCVAEAGRVAWIVNAADTAWHAGDYSVNKRSIGIECNPRMSSADLETIAQLIANIRRDYGWRIPLAKHNDFYNTACPGTYAGKLAWLDARAEDIRRGAPakvTPKADPAPAPGKLAEDGILGvASWKKIQAHL----------
>MGV-GENOME-0203619_23	143	0.410	1.096E-34	0	182	193	0	188	286
MAYQDITCYDSPNYTPG-RGGTQVNVIVIHWWNSPdrNPGFEGAIRTLCNPAvGTSAHCVAEAGRVAWIVNAADTAWHAGDYSVNKRSIGIECNPRMSSADLETIAQLIANIRRDYGWRIPLAKHNDFYNTACPGTYAGKLAWLDARAEDIRRGAPakvTPKADPAPAPGKLAEDGILGvASWKKIQAHL----------
>SRR5919202_2510251	142	0.274	1.501E-34	5	181	193	56	255	256
-----WTPASSSNYTAADRPYdHPIDTIVIHET---QGSYAGTVQWFANPRaDASAHFVVRsgDGAITQMVSEHDIAWHAGNWDVNTRSIGIEHEgyvGDcsWnTDAMYRSSANLVAHLAARYSIPVdrtHIIGHSEVPnpnhpgqyggadGHTDPGPCWN-WDLYMSYVQADAAGVAPPAVTSTPgQPGYRQIVDnGTRGRVRAPQAR-----------
>MGV-GENOME-0374455_136	142	0.258	1.501E-34	0	165	193	0	167	298
MpTISEFIQCDSRNYTQG-RRGCSVDYIVVHYTGTNASAHNNLLYFSRNSVGASAHYFIDtDGTICQSVGEDSIAWHCGNWNRNCHSIGIENVssGeDFTDAQKASLRDLVLDIMNRYGISaDHVIRHYDVTGKLCPAPYVDssKWDEL----HAYITG-GSTSAPSTPEPSEP---------------------------
>MGV-GENOME-0176255_2	142	0.349	1.501E-34	0	190	193	0	201	316
MAYEYITNYDSPNfgYPRGTRGQNKPKEIIIHWWGTYGASFWGIINWLcRQGGDSSAHYVVEAGRVACIVDCNCSAWHAGNYNVNMNSIGIECRTEMSDGDFYTTAELIADVWKTYG-KLPLRGHRDVAPTRCPGTYYARLGELYNLANSIYSGKAAPQKPSvvhgrsTGKSLETIAREVLAGNWGNGQSRFEGLkraGYDPD--
>uvig_167181_8	142	0.447	2.055E-34	0	166	193	0	168	205
MAYEYITKYNANAYMVG-RMSNGVRYsvdkIIIHHWGAEGQTFDGVCAWFENPaCQTSAHYVVEGGRVACLVNLSDTAYHAGNWGANLTSIGIECRPEMSDADLETVCELVAYLYKVYG-ELPIYGHKDFSPTACPGKYYNKLDYIHDRALELMD-VTDNNVGDINEPSEWA--------------------------
>MGYP000850650002	142	0.348	2.055E-34	0	192	193	0	198	274
MQpnYAVTDTHQSPNYSPG-RPYGEPDHIVIHHWGSDGQDHQTVVNYLSRWsGDSSAHYVASEGRVTQLVSDNDRAWHAG-KSGNPRGIGIECRPEMDDGDVDTVIALIAAIRSEWG-SLPLVGHCDHMPTACPGRWYPRLAEISARADGYT--PAPEPTPNQPSTKRKDQTMHMiRTVtpWGDYAYAlvnLSGLGgaRAIDQA
>MGV-GENOME-0209095_32	142	0.352	2.055E-34	0	191	193	0	195	283
MSYENITQYDSPNYTSG-RPYG-IKFIVIHWWGDPDthPTFEGVIRTLCSPsRGASAHYVVEAGRVACIVDPDDRAWHAGDGvgvrsKGNDMGIGIECNPRQSDGDYRTIAELIRDLRNEYG-DLPLIRHRDCSSTQCPGSYdLARLDGL-ARV-------LESSTSVNPLPVQPATQSvtklDVDGSWGplTMRRAQEVAGTTVDG-
>MGYP000865700256	141	0.392	2.813E-34	0	171	193	0	166	252
MSYqQSFIPANPSNYTKG-RGGKRITTIVIHHWDDPakNPQLSGVIATFQNPgRGASAHFVVEAGQVVQMVDLANTAWHAGNWPINQCSIGIECNPRCSDADKATIGELIRNLQATY-RPLKIIGHKDASSTACPGRYYPPASVL----GPYITGGGSP---AAPAPSVGGDIEAL---------------------
>SRR5918998_681218	141	0.293	3.850E-34	3	150	193	87	242	243
---VIWRPADWSNYTAAYREAAQIRKIVIHTT---QDSYSSAINWFQTPgAEVSAHYVVRsrDGQISQCVDDTNIAWHAGTWHTNRTSLGIEHEGyfhDPvwfTPEMYRSSARLVAYLCTWYGIPidsEHIIGHHQVIYTECPGPWW-WWDYYMKLVWRYAWG------------------------------------------
>SRR5690349_3154360	141	0.261	3.850E-34	5	179	193	52	245	305
-----WTPASSSNYTVANRPSdYPINYVVIHVT---EGSYASAISWFQNPsAQVSAHYVIRssDGQITQMVREKDIAWHAGNWDYNSRAIGIEHEGfaayaYYTAAEYRASAQLIASICSRWGVPLdraHVIGHSEVpdpfhpglfggdSHHTDPGRYW-KWTEYLDLARGY-AASLPSPPHMGPEPEAAAEPGGVMLSWQPAQ-------------
>uvig_594651_64	140	0.436	7.214E-34	0	166	193	0	168	206
MSYEYLTNYNANAYMVG-RMSNGVQYgvdkIIIHHWGAEGQTFDGVCAWFENPsCQTSAHYVVEGGRVACLVNLSDTAYHAGDWGANLTSIGIECRPEMSDADIETVCELVAYLYKVFG-ELPIYGHKDFSPTACPGKYYSKLGYIHDRALELMQGDSKPSVDA-NAPSEWA--------------------------
>uvig_477598_38	140	0.354	9.875E-34	0	191	193	0	193	280
MSYEYITKYDSPNYTSG-RPYG-IKYIVIHWWGDPNthPTFEGVINTLCSPsRGASAHYVVESGRVACIVDPDDRAWHAGDGvgvhsKGNDMGIGIECNPRQSDGDYLTVAQLIRDLRAEYG-DLPLIRHRDCYNTQCPGT-YD-----LERLDRLSRGLVAPSNPVPHQPSTSnVTKLAVDGSWGpaTMRRAQEVAGTSVDG-
>uvig_412657_2	140	0.356	9.875E-34	0	191	193	0	193	280
MSYEYITKYDSPNYTSG-RPYG-IKYIVIHWWGDPNthPTFEGVVKTLCSPsRGASAHYVVEAGRVACIVDPDDRAWHAGDGvgvrsKGNDMGIGIECNPRQSDGDYATIAALIRDLRAEYG-DLPLIRHRDCYNTQCPGTY--DLDRLDRLSRGLVAPSNPVPVQPATQSVTKLEV---DGSWGplTMRRAQEVAGTTVDG-
>MGYP001225351427	139	0.343	1.352E-33	2	146	193	56	211	213
--YALWAPASTSNYTVANRPAqYPVEYVVIHIT---QETFEDTLAIFQDPsSAVSSHYVVGsaDGRVAQCVEEKNVAWHAGNWSYNTRSIGIEHEGwvDepewFTDVMYERSARLTAYLCDYYGIPKnrtHILGHSEVPGaThTDPGPLWD-WDRYIDLVNA----------------------------------------------
>MGYP001160546106	139	0.250	1.352E-33	0	146	193	226	389	528
MATPDypgarWVPAHSGNYTAANRPhdGNKINYVIIHTT---QGSYAGAISWFQNPaSKVSAHYVIRsrDGEITQMVRHKDIGWHAGNWEYNKRSIGVEHAGyvsDPawyTDSMYRASAALTRWICDTYGIPKnrnHILAHSEVPGaThTDPGPHWD-WNYYMSLVNQ----------------------------------------------
>MGYP000895745784	139	0.250	2.533E-33	0	187	193	0	206	219
MPSVsEFVQCDARNYTRG-RGGNPVNTAVVHYTGTNASAHNNLLYFSRNKVGASAHYFIDrDGTLCQSVAESDTAWHAGNWPVNQHSVGIEVVsaGeDFTEAQVSTLAALVQDLMARYGIPAsSVIRHYDASGKYCPAPYVDaaKWEALHARITGGSSEGPAPSAPSAPAsdvPEgcrNPAQSILLHDgdfgplTVKYVQRRLRAAGY-----
>uvig_313269_55	138	0.439	3.467E-33	0	185	193	0	180	230
MSYEYITDYDAVSYMPG-RMYHDINYnvdkIVIHHWGADGQTFDDVVAWFCNPsCTTSAHYVAEAGKVACLVNLGDTAYHAGDWGANLTSIGIECRPEMSAADLETVCELVAYIFSVYG-PLPIYGHKDFSATRCPYRYYTQLDHIYNRAMEIYNGN-----EQGDTDMTKEEVQAI---VKEMQKTYDTL-------
>MGYP000930239143	138	0.343	3.467E-33	0	163	193	0	164	292
MAYTEINNLNSPNFTAG-RGGKSITGITIHWWGDPaqNPSPEGVVSWLCNPkSQVSAHYVATGtGrRVWCLVNDKDTAWHAGNWNANLTTLGIECDPRCRPEDYDVIAELVADIWRYYG-KLPLYGHKNWTPTACPGNY--NVAHIAALAEEKLNPKPTPPPQPQPQVV-----------------------------
>uvig_204519_34	138	0.351	4.745E-33	0	191	193	0	193	280
MSYEYITKYDSPNYTSG-RPYG-IKYIVVHWWGDPNthPTFEGVINTLCSKaRGASAHYVVEAGRVACIVDPDDRAWHAGDGvgvrsKGNDMGIGIECNPRQSDEDYLTVAQLVRDLRAEYG-DLPLIRHCDCYNTQCPGTY--DLDRLDRLSRGLAAPSNPVPTQPATQSVTRLEV---DGSWGplTMRRAQEVAGTAVDG-
>MGV-GENOME-0153209_10	138	0.370	4.745E-33	0	187	193	0	195	317
MAYEYITKYDSPNfgYPRGTRGQNKPKEIIIHWWGSYGASFWGVVNWLCRPGGsSSAHYVVEAGRVACLVNCSDAGWHAGVYAVNMSSIGIECRPEMSDGDFYTAAELIADIWKTYG-KLPLRGHRDVASTRCPGVYYARLGELYNLANSIYSGKAAQQKPSVvhgrsqGKSLETIAREVMAGNWGNGQTRFDNLKR-----
>MGYP000993995283	138	0.405	4.745E-33	3	149	193	232	377	379
---IDFSIRQSPNYNIG-RAEKTIDYIVIHHWGNEGQSFSGVISWLcRNDGDSSAHYVVQNGRVECIVNPNDTAWHAGNWNYNLKTIGIECRPEMTNGDFDTTARLIANLWKMYG-KKPIIGHRDIVPTACPGKYYTRFAELTQLAESYYN-------------------------------------------
>MGYP000900067197	138	0.405	4.745E-33	3	149	193	360	505	507
---IDFGIRQSPNYNIG-RAEKTIDYIVIHHWGNEGQSFSGVISWLcRNDGDSSAHYVVQNGRVECIVNPNDTAWHAGNWNYNLKTIGIECRPEMTNGDFDTTARLIANLWKMYG-KKPIIGHRDIVPTACPGKYYTRFAELTQLAESYYN-------------------------------------------
>MGYP000968609456	138	0.335	6.495E-33	0	190	193	0	190	216
MAYQYITDRNTRNYTYG-REGNSIKYIVLHHWGERGQTFDGILKWFCDTPDcsTSAHYVVEENKVACIVDLSNTAWHAGTWAYNLQSIGIECRPEATEGDYRTVAELVAKIWKAYG-KLPIIRHRDVPNvyTSCPGIW--NVQKLVNLAEEYYKDEKVTKVNKANVPI--QTVSPWaKPSWQQAKAmGICDGTRPLD--
>uvig_89790_17	138	0.351	6.495E-33	0	191	193	0	193	280
MSYENITQFDSPNYTSG-RPYG-IKFIVIHWWGDPntNPTFEGVINTLCNPsRGASAHYVAEAGRVACIVDPDDRAWNAGDGvgvgsKGNDMGIGIECNPRQSDGDYETIAELIRDLRAEYG-DLPLIRHRDCSATQCPGSY--DLDRLDCLARGFVAPSNPVPVQPATQSVTKLEV---DGSWGplTMRRAQEVAGTSVDG-
>14941|scaffold03209_9|-9454|00	138	0.269	6.495E-33	6	176	193	36	233	350
------IPANPGNYTA--RGGRTIDHIVIH---TVEGSEAGCISWFQNPRsKVSAHYVVGHgGRITQMVADGDIAWHAGNWNMNTRAIGIENEGyawrnTWTGAQYDALARLVAHLCDRYGIPVdrsHVIGHVEVPGaThTDPGPHFD-WSRFMSDVRRVSGGGGggggsgqtggggggqtgggsAPKPPPATAPVaRGASVTASRLNVR----------------
>MGYP001469316246	137	0.435	8.889E-33	0	171	193	0	174	181
MSYQYITQYDAACYTPG-RTYQGVNYavdkIVIHHWGADGQTFDSVVGWFTNPnCGTSAHYVVEAGKVACMVNLYDTAYHAGDWFANLSSIGIECRPEMSDGDLETVCELVAYLYGVYG-ELPIYPHKYFSKTACPGRYEVKLDYIRQRALEILNGQQEETTESESDEMTQEQFNAM---------------------
>A0A0N1K4N5	137	0.265	8.889E-33	5	150	193	209	366	502
-----WVAASSANYTAANREadGNAINYVIIHTT---QGSYNGTISWFQNPsAQVSAHYVIRssDGQVTQMVQNKDIAWHAGNWDYNVHSVGIEHEGyvnDPawyTDAMYRASAKLTRWLCDRYGIPKdrsHIIGHNQVPGaThTDPGPNWD-WNHYMSLVNQSGGG------------------------------------------
>MGYP000568949971	137	0.277	1.217E-32	3	149	193	6	163	165
---VVWYPAHSSNYTSANRPrSHRINRVVIHVT---QGSWSSAVNWFQNPaAGVSAHYTIRsrDGKIAQSVSDINIGYHAGNWNYNQHSIGIEHEGyisNkswFTPEMYRSSARLTAHLCRRYGIPInrrHIIGHNEVPGadHTDPGRWW-WWSYYMRRVRHFAN-------------------------------------------
>MGV-GENOME-0266315_39	137	0.426	1.217E-32	0	165	193	0	172	323
MSYEYITKYDSPNYGYPssmplnQRTTgnNKPEEIVIHHWGEDGQKFENVVNWLCNPkAGTSAHYVVEAGRVACIVDCKDPAWHSGNKPHNLKSIGIECRPEATEEDYKTVAELVAYLWSVYG-KLPLMRHKDIVATACPGRW--DIDKLRAMAEEIYKGeEVSEPAKEPEKPSAP---------------------------
>uvig_102546_10	136	0.334	1.665E-32	0	191	193	0	193	280
MAYQDITNYNSPNYTSG-RPYG-IHFIVIHWWDDPSkhPTFEGTISTLCNPnRGASAHYIAEAGRVACIVDPDDRAWHAGDGvgvgsKGNDKGIGIECNPRQSDGDYQTIAELIRDLRSVYG-DLPLIHHRDCSATTCPGT-YD-----LNRLDRLARGLSDTPSTPPSQPATSgSTKLELDGSWGplTMRRAQELAGTKVDG-
>GraSoiStandDraft_35_1057300.scaffolds.fasta_scaffold3419993_1	136	0.257	1.665E-32	5	189	193	27	230	351
-----WVPASTNNYTASNRPVNfNVDMIVIHDT--EGSYASAIAAFQDPNRAGSAHYVISQqGQITQMVLEKDIAWHAGNWDYNTRAIGIEHEgfayvsGSFTTAEYRASEQLIASICSRWGVPLdrqHVIGHAEVPdpnnpglygGTehhTDPGPYWDWTNYLdeARRAAALL----PSPPHIGPAPSAVAENGGVLLSWRGHSCHNPITSYDI---
>MGYP001177951417	136	0.239	1.665E-32	5	175	193	208	385	502
-----WVAAHSSNYTASSRPSSyAIDRVIIHVT---QGSYAGTISWFQNPsANVSAHYVIRssDGAVTQMVREKDVAWHAGNWNYNTRSIGIEHEGwvDnpswFTDAMYRASAALTRHICDKYGIPKdrtHIIGHNQVPGaThTDPGPNWD-WNRFMEYVTG--NGGTPTWQVT----VDNATAGKFtaSENW-----------------
>SRR5579875_3202451	136	0.261	1.665E-32	5	177	193	193	383	708
-----WVPASSANYTPANRlPGNhKIHFIVIHDT---EGSCATTVSWFQNPaAQSSAHYVVClDGTIYQMVRNKDIAWHAGNWPINVQAIGIEHEGyvDhpyYTRAQYLASAALVRYLCHEYGLSPNrnvIFGHENVPdAThTDPGPYWNWsfyMQRVRNDNAGYAGGETDVAMTATNAsvyscPRTSCTVLG-SANWGE---------------
>MGYP000954544952	136	0.356	2.279E-32	1	182	193	5	181	184
-AVTDISQ--SPNYSPG-RPYGPPDHIVIHHWGADGQDHQTVVNYLSRWnGDSSAHYVASADRVTQLVSDQDRAWHAG-TSGNPRGIGIECRPECSEADFQTVARLIAAIRSEHG-NLPLYGHCDHMPTACPGRYYPRLDELSNLANTI---DTTPPPTATATTTERKTMYLIRTVtpWNTYAYAL----------
>MGYP000902390863	136	0.331	2.279E-32	1	185	193	5	186	191
-AVTDVSQ--SPNYSPG-RPYGPPDHIVIHHWGSDGQSHDGTVAYLCRFDGnSSAHYVASDGRVTQLVSDNDRAWHAG-KSGNPTGIGIECRPEMTDGDVETVIGLIAAIRSEWG-SLPLVGHCDHMPTACPGRWYARLGEISERAN---GSPTPTPAPAESTthrkDTTPMHMIRTVTPWGDYAYALVTL-------
>SRR5215217_904857	136	0.307	2.279E-32	3	144	193	158	307	314
---VVWRPADWSNYTAAYRGAAQMDRVVIH--AAQGSYSSAVNWFQTPGSGVSAHYVIRswDGRIAQCVDDANIAWQAGTWRTNRTSLSIEHEGyfdDPtwfTDEMYRSSARLVAYLCGWYGIPInrrRIVGHYEVAYTECPGPWW-WWDYYMDLV------------------------------------------------
>MGV-GENOME-0264748_27	136	0.398	2.279E-32	0	152	193	0	152	346
MAYNYITQYDSPNYTAG-RQGNNISSITIHWWGDPNQnpTFEGVTAWLCNPaAQVSAHYVVTgtDRRVACIVDPANIAWHAGNWVGNQTSIGIECDPRCRDEDYDVIAELVAELRKTYG-DLPLRPHNSWTSTSCPGNY--DLGRI-DRMAREKAGQV----------------------------------------
>MGYP000885998368	136	0.405	2.279E-32	3	149	193	296	441	444
---IDFGIRQSPNYNIG-REEKPIDYIVIHHWGHEGQSFSGVVCWLCRmNGDSSAHYVVQSGRVECIVNPNDTAWHAGNWNYNLRTIGIECRPEMTDGDFDTTARLIANLWKMYG-KKPIIGHRDIIPTACPGKYYTRFAELTQLAESYYN-------------------------------------------
>A0A1B6AN51	136	0.266	3.120E-32	1	162	193	45	220	234
-AYphVQWIPASPSNYTAANRPkQHPIEKVVVHVT---QETYRDTLRLFRNPaHRASAHYVVRsaDGHIAQCVRERDVAWHAGNWGYNTRSIGIEHEGwidDPtwfTKRLYRRSARLTAAICDRYGIPKdreHIIGHVEVPgSThTDPGEFWD-WARYLQLVREVsWQFEMDTELDVFDAP------------------------------
>SRR3989441_9346934	136	0.289	3.120E-32	5	136	193	91	233	236
-----WIPADPANYSVANRPHdYPVDMIVIHDIEGSAGSA--IQAFQNPTRAGSAHYVVDyNGQITQMVREHDIAWHAGNWDYNTRAIGIEHAGwvDqpsyFTTAMYHASAALTAEICDKYGIPKdrnHIIGHYQVPGTDhtDPGPNWDW--------------------------------------------------------
>MGYP001070706314	136	0.330	3.120E-32	0	191	193	0	193	280
MTYQDITTYNSPNYTSG-RPYG-IHYIVIHWWDDPSnhPMFDAVINTLCNPkRGASAHYIAEAGRVACIVDPDDRAWHAGDGigvgsKGNDKGIGIECNPRQSDGDYATIAELIRDLRAMYG-DLPLIRHRDCSSTQCPGTY--DLDRL----DKLARGLTAPANPVPSQPATSgTTKLEVDGSWGplTMKRAQEIAGTTPDG-
>MGV-GENOME-0211915_1	136	0.368	3.120E-32	0	191	193	0	193	281
MSYEYITKYDSPNYTSG-RPYG-IKSIVIHWWGDPNthPTFEGVVNTLCSKaRGASAHYVVEAGRVACIVDPDDRAWHAGDGvgvrsKGNDMGIGIECNPRQSDGDYLTVAELIRDLRAEYG-DLPLIRHRDCYATQCPGS-YD-----LERLDRLSRGLVSP---SGPVPVQPATqsVTKLviDGSWGplTMRRAQEVAGTTVDG-
>MGYP000990773563	136	0.372	3.120E-32	0	191	193	0	198	281
MALNTAVtdTKWSPAFSAG-RPVGAPDSITIHHWGSDGQTHQGVVDYLtRPGATTSAHYVVSDGRVTQIVHDYDRAWHAGDGitrPGNGRSIGIECRPEMSDGDFETVAKLIAAIRAQWG-NLPLFPHSHWTATACPGRWRDRLGELSARADAIAGGsyptqAPSPAPIPAPAPSGLAVDGWVGpATVSRWQQI---MGTIVDG-
>MGYP000854961254	136	0.381	3.120E-32	0	146	193	0	147	345
MAYNYITQYDSPNYTAG-RQGNNISSITIHWWGDPNQnpTFEGVTAWLCNPaAQVSAHYVVTgtDRRVACIVDPANIAWHAGNWVGNQTSIGIECDPRCRDEDYDVIAELVAELRKTYG-DLPLRPHNSWTSTSCPGNY--DLGRIDRMARE----------------------------------------------
>X8K5S3	136	0.405	3.120E-32	3	149	193	482	627	629
---IDFGIRQSPNYNIG-RAEKPIDYIVIHHWGHEGQSFSGVVCWLCRmNGDSSAHYVVQGGRVECIVNPNDTAWHAGNWNYNLRTIGIECRPEMTDGDFDTTARLIANLWKMYG-KKPIIGHRDIIPTACPGKYYTRFAELTQLAETYYN-------------------------------------------
>3300014196.a:Ga0134365_100623_14	136	0.405	3.120E-32	3	149	193	483	628	632
---IDFGIRQSPNYNIG-RAEKPIDYIVIHHWGHEGQSFSGVVCWLCRmNGDSSAHYVVQGGRVECIVNPNDTAWHAGNWNYNLRTIGIECRPEMTDGDFDTTARLIANLWKMYG-KKPIIGHRDIIPTACPGKYYTRFAELTQLAETYYN-------------------------------------------
>UniRef100_A0A5N5WEB2	135	0.267	4.269E-32	5	155	193	121	284	288
-----WIPASSANYTVSGRPGSyPVEYLVIHVT---QETFPDTVKIFQDPkSKVSAHYAVAsaDGYIAQFVRERDIAWHAGNWSYNTRSIGIEHEGwiDrpeyFTDALYQASARLAAAVCARYGIPadrDHIIGHIEVPgSThTDPGPYWD-WDRYLRLVTGHLtaGGAGRPP-------------------------------------
>ERR671913_1141055	135	0.316	4.269E-32	4	147	193	341	491	493
----DWRPASRDNYTQANRGARWIKYIVIH-IA--QGSYSGTIDWFQNPRaNVSAHYVVGRkGKISQCVHNEDIAWHAGNWRFNRRSIGIEHAGygsqRWTDHMYHSSARLTAYLCRRFNIPVwrrYIRGHRWVPGvaTWCPGRRFD-KHRYLRLVRHY---------------------------------------------
>MGYP001356726028	135	0.310	5.843E-32	2	145	193	50	206	209
--YPEATAYPatPSNYTASDRPsQYPIEFVVIHVT---QETFDDTIGIFQNPeRKVSAHYVVRseDGHIGQCVRERDVAWHAGNWDYNTRSIGIEHEGwvDqpewFTDEMYAASAALTATLCDRYGIPktrDHILGHSEVPGaThTDPGPHWD-WDRYISLVQ-----------------------------------------------
>uvig_381420_41	135	0.351	5.843E-32	0	162	193	0	161	320
MAYEYITKYDSPNH--GGFGVKNhPREIVVHHWGEEGQKFTGVLNWLCDPRsQVSAHFVLEDGKVACIVNLDEPAWHAGSRKHNTESIGIECRPECTDGDVNTLIELIANLYKIYG-VLPVVGHRDIASTACPGKYYSKLGYIQQKATELYKTGKYELNKPTSAP------------------------------
>uvig_211463_2	135	0.368	5.843E-32	0	178	193	0	185	321
MSYEYITKYDSPNYGYPttvplsERTIgnNKPKEIVIHHWGEDGQSFEGAVNWLCNPkSKVSAHYVVETGKVACIVDCKNPAWHSGNKTHNLKSIGIECRPEATEADYETVAELVSSLWKVYGkIP--LIRHKDIVATSCPGRW--DISKITSMAEKIYSGKTEGAAKEPTKPSTSnKTISSVYNSTKGL--------------
>SRR5262245_48455126	134	0.301	7.997E-32	3	147	193	7	161	165
---VIWRPASRRNYTNASRGRARVDFVVIHVT---QGSWSGSVNWFQNPaASVSAHFVVRssDGRIAQCVRGQDIAWHAGNWNYNTRSIGIEHEgfiGNPkwfTEEMYRASAKLVVFLAERWGIPLNrsfIIGHNEVPGADhqDPGRWW-WWDHYMKLVHGY---------------------------------------------
>SRR5215208_3424760	134	0.289	7.997E-32	0	150	193	0	171	207
MARkppVVWYPAHWSNYTAANRGAPQIDKIVIHVT---QGSWSSAINWFQNPsADVSAHYVVRswDGKIAQCVSDINIAWHAGYWPTNRISIGIEHEGfidDPkwfTPEMYRSSAKLVAYLCRRYRIHIdrrHIIGHSEVPgcpgeggGVDChtdPGRWW-WWDYYMKRVRRFACG------------------------------------------
>MGV-GENOME-0109420_4	134	0.404	7.997E-32	12	191	193	14	186	252
------------NYDPG-RPYGDPLGIVIHHWGTDGQSHDAVAAYLARPNGnTSAHYVASAGRVTQLVHDYDRAWHC--MGNNARSIGIECRPECTAADFETVAQLIAAIRDEWGY-LPLYGHQDHFPTECPGRWQARLADLDARATAIQGGDPTPPTSPTPGSL------AVDGWWGpATTAALQAlLGTPVDG-
>GraSoiStandDraft_2_1057267.scaffolds.fasta_scaffold5161898_1	134	0.258	7.997E-32	2	192	193	48	256	280
--YPGAIWAPSPNYTPARQPANPrVGYVVIHDT---EGSCAAALNWLDGPaSGSSAHFLVCqDGTVYQLAHVRDIAWHAGNWYINQHSIGIEHEGfrDsggYTQAQYEASAALVRWLDTVYGlhIPLdrNaIFGHDNVPdgGHTDPGPWWD-WNYYMRQVRGGapYDGGNPSVASVVapealfydcPDPSCRVEGSA---DWGQQLAVARTVG-SWDEA
>MGV-GENOME-0210166_28	134	0.344	7.997E-32	0	191	193	0	193	281
MSYEYIAKFDSPNYTSG-RPYG-IKAIVIHWWGDPNthPTFEGVVNTLCSKaRGASAHYVVEAGRVACIVDPDDRAWHAGDGvgigsKGNDMGIGIECNPRQSDGDYLTVAQLIRDLRAEYG-DLPLIRHRDCYNTQCPGS-YD-----LERLDRLARGLVAPSNPVPHQPATSVVTRlVVDGSWGpaTMRRAQEVAGTSVDG-
>MGYP001390700884	134	0.250	7.997E-32	5	162	193	44	218	501
-----VVSMPSPNYN--NRPaGTDIDTIVLHHTA-SSGTAQNIGNFFKNPaAEVSAHYTVGkDGTIVQSVPDSKRAWHAGTSefkgksDVNDFSIGIEIVniGNgsdpYTDKQYDAIINLVAYLVQAHGVPmDRITGHKDVAlprgRKTDPSNNFD-WGRVRSGVEAKIKGQSSTPAPAAaPQP------------------------------
>A0A0L0JYQ7	134	0.303	1.094E-31	5	146	193	45	198	200
-----WAPADAANYTASDRPSqrHPVDLVVIHVT---QTSFDKALTIFQNPkKNVSAHYVVRssDGRVAQCVREADVAWHAGNWEYNTRSVGIEHEGwvDrpayFTDAMYERSARLTATVCDRYGIPRdraHIIGHYEVPGTDhtDPGRNWD-WARYMRLVAQ----------------------------------------------
>MGYP000030010507	134	0.354	1.094E-31	0	179	193	0	186	261
MTYQDITQYNSPNYTSG-RPYG-IHYIVIHWWDDPSnhPAFEAVINTLCDPnRGASAHYIAEAGRVACIVDPDDRAWHAGDGvnvgsKGNDQGIGIECNPRQSDGDYETIAELIRDLRSVYG-DLPLIRHRDCSATRCPGTY--DLDRLDKLARGLTATAPSTPASGTYTVQSGDTLSGIaaqhGTSWQTLQ-------------
>MGV-GENOME-0150435_22	134	0.343	1.094E-31	0	179	193	0	191	267
MSYQDITQYNSPNYTSG-RPYG-IKFIVIHWWNAPEthPTFEGTISTLCNPsRGASAHYIAEAGRVACIVDPDDRAWHAGDGvgvgsKGNDMGIGIECNPRQSDGDYETIAELIRNLRAVYG-DLPLIRHRDCSATQCPGNYdLDRLDKLARGLTAPANPvPSQPATSGTTYTVqsgdTLSDIAAkYGASWQTLQ-------------
>MGV-GENOME-0161346_1	134	0.401	1.498E-31	0	164	193	0	171	187
MAYQFIESYDSPNYGKyyvGETNQNHPEYICIHHWGAMGQSFMGVVNWLCNPkAGSSAHLVAEAGRVACIVSYPNVAWHTGVMEENARSIGIECRPECRPADFETVAELIADIWRFYGRKLPLRGHKDIKPTACPGVWYDRLDELYRRAEYYYNGGNAQPvveKKSIPSDVT----------------------------
>A0A117NYU7	134	0.295	1.498E-31	4	158	193	44	208	212
----EWQPASTGNYTVANRPLShPVDRVIIHVTQTT--YPKTLIVFQNPKKQVSAHYVVRsaDGHTSQCVREADIAWHAGNWEHNTRSIGIEHEGwvDqpayFTDVMYETSARLTAAICARYGIPkdrDHIIGHHEVPGTDhtDPGPHWD-WTRYIRLVNS-AEARTAAPVRP----------------------------------
>A0A086N6N5	134	0.291	1.498E-31	3	145	193	71	224	227
---VEWQPASTSNYTRSSRPTSyPVDYVVVHVT---QETYADTLSIFRDPaKQVSAHYVVRssDGHVAQCVRETDIAWHAGNWDYNTRSIGIEHEGwvDrpeyFTDAMYQQSAQLTAAICTTYGIPKdreHIIAHHEVPGSDhtDPGPLWD-WTRYIRLVN-----------------------------------------------
>MGYP000035600356	134	0.403	1.498E-31	0	153	193	0	150	279
MSYEYITRFNSPNYNVGN---TPIRRIIVHHWGADGQNFNAVVGWLCNPRsGVSAHYVLEAGKVACLVDENKIAWHA--YKNNRGSIGIECRPECTSGDVDTLVELIANIYKHVGGVIPVIGHKDVNRTACPGRYYDKLSDIKRRATElYMTGNLP---------------------------------------
>SRR5690625_2306678	134	0.342	1.498E-31	0	165	193	42	214	336
MSY-KFVKALGRNYSSRSRYghGSTVKGITIHHWGSTGQKHANVVAWLRGYtgnRGSSAHYVVSDGLVTQIVDESNAAWHAGNNQGNGTTIGIECRPEMTAGDWATLVELCADIERRRG-SMKYYRHKDWKNTACPGKYSSRIGELVKAVNAALKGKPPakpkPSKPAKPKPAKP---------------------------
>SRR5688572_27642394	134	0.287	1.498E-31	5	155	193	162	331	353
-----WLPAHEKNYTPAQRTAQEIDTIVIHTT---EGSYNGVLNWFsRPEAGSSGHYIIRsrDGDITQMVRDRDIAWHAGNWDINSRSIGIEHEafvNDPswyTGAMYAASAKLIRHLAEKYGIPLdrqHIIGHNEVPgcpnpgggGASChtdPGQHWD-WDAFMALVTAGITDTVPPP-------------------------------------
>uvig_181082_9	133	0.334	2.050E-31	0	191	193	0	193	280
MSYEYITKYDSPNYTSG-RPYG-IKYIVIHWWGDPDthPTLEGVINTLCSKaRGASAHYVAEAGRVACIVDPDDRAWHAGDGvgvgsKGNDMGIGIECNPRQSDGDYATIAALIRDLRVEYG-DVPLIHHRDCSATQCPGS-YD-----LERLDRLSRGLVAPSNPVPTQPATQSVTRlVVDGSWGplTMRRAQEVAGTTVDG-
>MGYP000858160966	133	0.353	2.050E-31	0	172	193	0	169	288
MAYNDITNIDSPNYTAG-RGGKSIDRIVIHWWDDParNPTAEGAVATLVNPaRQVSAHYVVTGtGrRVWCLVAVQDTAWHAGNFDINQRSIGLECDPRCRAEDYDVIAEVVADIWRAYG-RLPLTPHRQYTSTQCPG-NYD-----LARIQREAEAKLAPPAPTKPTWVAMDTPRTLR--------------------
>MGYP001262128286	133	0.272	2.050E-31	1	190	193	4	207	300
-KIMIFTQAKS--YTKG-RQGNKIQYIIIHWFGTGTGKGQDTVNFFaNGGNNSSAHYVVDNNQVWQCVKDEDTAWHCGNWEMNLKSIGIEHaatiNMPMTEATYKTSANLIRELCKKYNIPIdrqHIKGHNEIVSTQCPGTI--DINKLINMATAsednYYRVmyQGKQLGAFVNNPIDRinnltNQVAQLENDIKVLQNNNNALQSQLE--
>MGYP000930046961	133	0.382	2.050E-31	10	191	193	12	196	300
----------SPNYSSG-RPAGDPNVIVIHHWGADGQSHQGVVDYLcRANGDSSAHYVASAGRVTQLVHDYDRAWHAG-PSGNPRGIGIECRPEMSDGDFATVAGLIRAIRAEWG-DLPIRGHRDYMNTACPGRWYAQLANLD---AAARGGSVAPTPTPTPAPSQPltATDGQLVLDTDGIPGAatysrfQQVMGTPIDG-
>MGV-GENOME-0212736_56	133	0.411	2.050E-31	0	159	193	0	161	319
MGYEYITKYDSPNfgYPRGTRGQNKPKEIIIHWWGSYGASFWGVVNWLCRSGGsSSAHYVVEAGRVACLVNCSDAGWHAGVYNVNMSSIGIECRPEMSDGDFYTAAELIADIWKTYG-KLPLRGHRDVASTRCPGVYYARLGELYNLANSIYSGKAAQQKPSV---------------------------------
>5917|Ga0209062_1017071_2|-446|00	133	0.260	2.050E-31	5	166	193	30	207	339
-----WEPAASANYQAS--SGRTIDMIVIH---KAESSLSAAVNTFQNPsSKVSAHYIVSDAEAVQLVRDQDIAWHAGNAAYNHRSIGIENEGfnardDMTDAHYQRLAQLVAYLCGEYGIPIdrhHIIGHAEVPdpnhpgefggagHHTCPGPYWD-WSLFMSYVQQFAGGAPAPTPSPTPSPtPTPA--------------------------
>SRR5215216_3724461	133	0.282	2.050E-31	5	147	193	290	441	443
-----WRPAHRSNYTDRNRGAKQIDMIIVH-VA--QGSYSGTINWFQyGPSNVSAHYVVSReGQVAQCVHNEDIAWHAGNWRYNRMSIGIEHagyAGDPntwTDRMYRASARLSAYLSRRFNIPVdrrHIIGHREVPGvnKTCPGPYFD-FDRYLRMIRRY---------------------------------------------
>APWor3302396189_1045246.scaffolds.fasta_scaffold354205_1	133	0.252	2.050E-31	5	189	193	33	237	526
-----WTPANPANYTVSNRPQSyQVNYIVIH---DIEGSVDsAIAAFQDPNRAGSAHYVVGEaGGVWQMVAEKDIAWHAGNWDYNTRAIGIEHEGfascSFcyTTAEYNTSARLAASICSRWGVPLdraHVFGHAEVPdpdnpglfgGSDhhtDPGPYWD-WSYYMRQAQNY-ASTLPSPPHMGPSPTAASEESGVMVSWQPAQsCRKPITGYQV---
>MGYP001474915937	133	0.261	2.805E-31	2	162	193	46	217	261
--YPGAIWAPSPNYTPARRPNDlSVNYVVIHDT---EGSCASALNWLdNPWSRASAHFLVCqDGTVYQLVRVHDVAWHAGNWYVNQHSIGIEHEGfrDsggYTQAQYDASAAILQWLDGSFGLnvPLdrNaIFGHENVPDTthTDPGPWWD-WAYYMRQVRGVPLERTDPAIALVAAP------------------------------
>MGV-GENOME-0245240_2	133	0.354	2.805E-31	1	186	193	4	177	297
-AVTDVQW--SPNYSSG-RPYGDVDSITIHHWGVDGQSHQNVVNYLCREDGnSSAHYVASAGRVTQLVHDYDRAWHAG-PGGNPRSIGIECRPEMTDGDVATVIGLIQAIRSEHG-PLPIVGHRDWMNTDCPGRWYSHLSEL-------SNGSGFAAAQS-PAPV--KDVNPYTGKWNksDGQGELRCTG------
>uvig_551347_18	132	0.343	3.839E-31	0	179	193	0	188	263
MTYQDITQYNSPNYTSG-RPYG-IHYIVIHWWDDPSnhPMFEAVINTLCDPnRGASAHYIAEAGRVACIVDPDNRAWHAGDGvnvgsKGNDQGIGIECNPRQSDGDYETIAELIRNIRSVYG-DLPLIRHRDCSATQCPGTYdLDRLDKLARGLTA------PAPAPSTPASGTYTVQSgdtlsgiaaQHGTSWQTLQ-------------
>E0Q6R7	132	0.274	3.839E-31	0	180	193	0	191	269
MASVaEFIQCDSRNYTAG-RQGNRIRKIVVHYTGTEASAHNNLLYFSRSSAGASAHYFIDkDGTLRQLVSEGDTAWHAGHWATNLCSVGIEVVsGgaDFTEAQINTLATLVADIRSRCGVSaDDVIRHYDVTGKLCPAPYVDgsKWAALHERICGGaassGGGSGSGGSGGGPAPSGDVSELARRVINGEFGN------------
>MGV-GENOME-0245992_19	132	0.348	3.839E-31	1	191	193	4	197	297
-AVTDVQW--SPNYSSG-RPYGDVDSITIHHWGDDGQSHQNVVNYLcRDDGNSSAHYVASAGRVTQLVHDYDRAWHAG-PGGNPRSIGIECRPEMSAGDVQTVIGLIKAIRAEHGnIP--VVGHRDWMSTDCPGRWYSHLAELANGAGFGAAVSPAPPKEVKPYtgkknksdgqsELTPNGVFGP-ATIARLQ---QVMGTTIDG-
>SRR5919204_2013609	132	0.252	3.839E-31	5	168	193	52	229	385
-----WVPANANNYTVG-RPYGPLTFIVIHDT---EGSYASAISWFQNPnAGASAHYVIRssDGQITQMVREANTAYHAGNWDYNVRAFGIEHEgyqsqpGWYTDVMYSASADLTRHLADTYSIPKdraHIIGHYQVPNqThTDPGPYWDWsyYMGLVRRdsARAALVDNTDSGFQPVPTPVDPAHY------------------------
>A0A243RDU7	132	0.267	3.839E-31	2	156	193	212	376	467
--YPDagWVAASSANYTASSRPsAYAIDRIVIHVT---QGSYAGTISWFQNPsASVSAHYVVRssDGAVTQMVRDKDVAWHAGNWSYNTRSVGIEHEGyvsDaswFTDAMYRSSAALTRHIADRYGIPKdraHIIGHNQVPGaThTDPGPNWD-WNRYMQYV---TGGSNPAPG------------------------------------
>SRR5579884_1544070	132	0.250	3.839E-31	5	177	193	140	330	524
-----WVPASSANYTHANRLPSnhKIHFIVIHDT---EGTCSTTLNWFQNPsSRASAHYVVClDGTIYQMVRNEDIAWHAGNWPINVQAIGIEHEGyaDhayYTRAQYLASAALVRYLCHEYGLSENrnvIFGHENVPyAThTDPGPYWNWsfyMQRVRHDATGYSGGitdvaMVDAETNIYSCPRTSCAILG-SANWGE---------------
>MGYP000032750708	132	0.427	5.254E-31	0	190	193	0	195	226
MSYEYITNHNAATYTPG-RYGCDIKDIVIHHWGADGQRFEDIIAWFENPaCPTSAHEVIEAGRVACFVNHYDTAYHAGDWDENLVSIGLECRPEMSDEDLETVCERVADLYSYYG-VLPLRGHLEFSQTDCPGRYWNKLDYIKQRAIEIMN-EKNNGKDEEDMPqFTNAEAAFLKGLYEKHCEegasgwAEEDLAKAID--
>SRR5689334_5466090	132	0.331	5.254E-31	5	145	193	144	294	297
-----WVPAVSTNFTVANRPHdYPVDIIVIHDTEVP--FAKAIQIFHDPTRQVSANYVVSaRGQIAQTVLEKDIAWHAGNWDYNTRAIGIEHEGwvDkpayFTDALYEQSARLTARVCDKYGIPKdraHIIGHYEVPGTDhtDPGPNWD-WSRYIRLVN-----------------------------------------------
>MGV-GENOME-0244218_24	132	0.385	7.190E-31	1	164	193	4	161	297
-AVTDVQW--SPNYSSG-RPYGDVDSITIHHWGDDGQSHQNVVNYLcRDDGNSSAHYVASAGRVTQLVHDYDRAWHAG-PGGNPRSIGIECRPEMSAGDVQTVIGLIKAIRAEHGnIP--VVGHRDWMSTDCPGRWYSHLAELAN--GAGFSASVSPAPPKEVKPYT----------------------------
>MGYP000130305550	132	0.289	7.190E-31	2	164	193	61	235	336
--YEtKFLQCNATNFTKG-RGGNSVQWLVIHYTAgakTSDGAAEANCIYFGREAnlGASAHYFVCDGyTIWQSVSESDTAWHAGNWAINQRSIGIEVCtaGAFTEAEIERLTWLVQHLMAKYGIAaDHVIRHYDANGKQCPAYYVDaaRWKELHARITTGnAATPSAPAQQPAAKPST----------------------------
>MGYP000892295304	132	0.325	7.190E-31	0	189	193	0	192	439
MAYTELTQFDSPNFTPG-RGGNSIQGETGHHWGDPrnNPQFEGVVSWLCNPRsQVSAHYVVTGtGrRVACLVDLGNTAWHAGNWTGNTTTIGIEMDPRCRDEDYDTAAELIADLWMWHGRK-PIYPHRHWTSTQCPGNY--DMARLEREAEAWYNRKKQPNAPKTEWeamtnP--RKMVAATNLRIINLDNN-QFVGSEI---
>A0A1G9E1F4	132	0.268	7.190E-31	5	168	193	209	373	503
-----WTPANSGNYRAAGRESShNIDRVVIHVT---QGSYAGTISWFQNPsARVSAHYVVKssNGAVTQMVRDKDIAWHAGNSSYNNRSIGIEHEGfvnDaswFTDAMYRASAALTRHLCDKYGIPKNrtgIVGHNEVPGaThTDPGRNWN-WTTFMKYV----------TGSSTPAPAFSTTI------------------------
>SRR5690348_17315132	131	0.279	9.838E-31	2	145	193	16	172	175
--YPDaeWIPATSSNYTVSDRPeSYPLDYVIIHVT---QATYTNTLSIFGNPqKKVSAHYVVRsaDGHVAQCVRERNVAWHAGNWDYNTRSIGIEHEGwvDrpayFTDALYEESAKLTAMICAKHGIPKdraHIIGHYEVPGTDhtDPGPNWD-WTRYIKLVN-----------------------------------------------
>MGYP001010362176	131	0.404	9.838E-31	12	191	193	14	186	271
------------NYDPG-RPYGDPLGIVIHHWGTDGQSHDAVAAYLARPKGnPSAHYVASAGRVTQLVHDYDRAWHC--MGNNARSIGIECRPECTAADFETVAQLIAAIRDEWGY-LPLSGHQDHFPTECPGRWQARLADLDARATAIQGGDPTPLTPPAPG------VLAVDGWWGpATTAALQAlLGTPIDG-
>3300007993.a:Ga0113877_100662_5	131	0.414	9.838E-31	0	183	193	0	189	372
MAYNydYITDHNAKSYTPG-RGGKSWDGtVVIHWWGDPNQnpTAEGVVQFFERGPGTSAHFVVSGtGrKVYHLVSNADTAWHAGDWDVNCRSIGIECDPRCRDEDYDVVAEVLADLWRETGVEPMLYRHSDFFATACPGNY--DLNRLNDLMTAKYRGvvQPAPARQPDPVPVVEIPQPTKFDEPKKMRTLLD---------
>SRR5437588_1043666	131	0.257	9.838E-31	4	155	193	181	352	738
----NWVAASPANYSSANRPHdWPIDLIVIHDT--EGSYASAIAEFQNPAAQSSAHFVVStGGAITQMVREQDVAWHAGNWDYNTRSVGIEHEGyawsccWYTPAMYQTSAHLIASICSRWGVPInrnNVIGHNEVPdpnhpgqyggagNHTDPGPYWD-WNYYMSLAQGYAAALPSPP-------------------------------------
>A0A1I4VZQ0	131	0.292	1.346E-30	5	146	193	45	197	199
-----WEPASTANYTAADRPaGQPIDLVIIHVT---QTTYKnALPVFWNPAKQVSAHYLLRsgDGLVAQCVRERDIAWHAGNWDYNARSIGIEHEGwiDrpeyFTAAMYEQSAALTAEICDRHGIPKdraHIIGHHEVPGTDhtDPGPHWD-WDRYIRLVGA----------------------------------------------
>MGYP000311812863	131	0.273	1.346E-30	0	147	193	34	201	202
MPGVEWVPADSSNYTSANRGGAEIDWIIIH---TVQGSASGAVSWFQNPdANVSAHFTVaEDGHLYQSLSEVNVGWHAGDWSYNQSSVGIEHGgyvsGTYEDAQLQKSADLVAYLCEQYGIPKqratyvptdagdnetgGIIGHDQVPgSThTDPGNNWD-WDYFIDLVNQY---------------------------------------------
>MGV-GENOME-0195734_11	131	0.401	1.346E-30	10	175	193	11	168	301
----------SPNYSSG-RPYGDPDSITIHHWGVDGQSHQNVVNYLcRDDGNSSAHYVASAGRVTQLVHDYDRAWHAG-PGGNPRSIGIECRPEMSDGDVATVIGLIHAIRAEHG-PLPVVGHKDWMSTDCPGRWYAHLDELSN--ESGFGGGGGGGGQPAPA----KDVNPYTGKW-----------------
>MGV-GENOME-0275843_55	131	0.405	1.346E-30	0	164	193	0	169	428
MAYQFIEDFDSPNfgkYFVGETNQNHPEYICIHHWGAMGQSFMGVVNWLCNPkSGSSAHLVAEAGRVACIVSYSNVAWHTGVMEENARSIGIECRPECRPADFETVAELIADIWRFYGRKLPLKGHCDIKPTQCPGLWYDRLDELYRRAEYYYNGgNAQPVVEKKSIPSD----------------------------
>3300014068.a:Ga0120851_100392_1	131	0.403	1.346E-30	0	164	193	0	165	447
MR-ID-ESRTACNYTPG-RQGRKIQDIVIHWWGADGQTHDGVVDWFCNPakgAQTSAHFVVSGGRVHCIVSPTDTAWHAGDWDENLQSIGIECRPEATAADYATVAELVRWLRTKYG-DLPLRPHKAFFSTSCPGRWdLTRLDKL-ARGTTTGGGDVSGAMRPAPgmYPIT----------------------------
>SRR6266516_7547039	131	0.241	1.346E-30	5	189	193	269	473	519
-----WIPASLANYSYANRPHdRQINLIVIHDI--EGSYASAIATFQDPARAGSAHYVIGaQGQVAQMVQEHDIAWHAGNWDYNTRSIGIEHEGyawvpyTFTGPEYRASEQLVASICSRWGVPLdrnHVIGHNEVPdpdnpglfgGSDhhtDPGPYWDWTNYMIQ--AQLYASQLPSPPHLGPDPV--ATNGATSAtvTWQSAQtCRKPITGYTV---
>APIni6443716594_1056825.scaffolds.fasta_scaffold10703904_1	130	0.288	1.842E-30	4	144	193	54	205	211
----EWQPATRANYTPADRAaPRPVDLVIIHVT---QTSYRKTLGVFRSPaKKVSAHYVVRswDGNIAQCVREADVAWHAGNWDYNTRSIGLEHEGwvDqpayFTDALYEQSASLTADICTRHGIPIdraHIIGHHEVPGTDhtDPGPHWD-WAGYLRRV------------------------------------------------
>uvig_117466_6	130	0.363	1.842E-30	0	179	193	0	186	261
MTYQDITQYNSPNYTSG-RPYG-IHYIVIHWWDDPSnhPAFEAVINTLCDPnRGASAHYIAEAGRVACIVDPDNRAWHAGDGvnvgsKGNDQGIGIECNPRQSDGDYETIAELIRNLRAVYG-DLPLIRHRDCYATQCPGTYdLDRLDKLARGMSATAPSTPASGTYTVQSGDTLSGIAAqHGTSWQTLQ-------------
>MGYP000955292911	130	0.396	1.842E-30	0	191	193	0	188	269
MSVNsavtDTQWCN--NFDPG-RPYGAPLGIVIHHWGTDGQSHDAVASYLaRDGGNTSAHYVASAGRVTQLVHDYDRAWHC--YGNNARTIGIECRPECSDGDFETVAQLIAAIRSEWGY-LPLSGHQDHYATACPGRWQARLDDLDARALLIQGGGTGVPALPDPAP-GALQIDGWwgTATTRALQTH---LGTPIDG-
>MGYP000850160692	130	0.406	1.842E-30	11	191	193	13	185	270
-----------PNFDPG-RPYGDPLGIVIHHWGNDGQSHDAVASYLaRHDGNTSAHYVASAGRVTQLVHDYDRAWHC--FGNNARTIGIECRPECDDDDFETVAQLIAAIRDEWG-DLSLSGHQDHYATACPGRWQARLAELDARAQAIQGGSATPTP---PAPG----VLAIDGWWgcdttRALQAR---LGTPVDG-
>GWRWMinimDraft_6_1066014.scaffolds.fasta_scaffold296605_1	130	0.357	1.842E-30	0	172	193	0	169	287
MAYNEINNIDSPNFTSG-RGGKKVDRIVIHWWDDParNPSAEGVVATLTNPsRQASAHYVITGtGrRAWCLVAESDTAWHAGDFDINQRSIGLECDPRCRAEDYDVVAEVIADLWRYYGkIP--LTPHRQYSSTACPG-NYD-----LARLQREAEAKLAPPKPSKPSWVAMTTPRMLR--------------------
>MGV-GENOME-0224606_32	130	0.350	1.842E-30	0	178	193	21	209	346
M-YEYITKYDSPNYGYPSTAPlskrtvgnNKPKEIVLHHWGDDGQKFENVVNWLCNPkAKTSAHYVLEAGKVACIVDCKNPAWHSGSKAHNLKSIGIECRPEATEGDYQTAAELIAYLWKVYG-KLPILRHKDIVATSCPGRW--DISKLKAMAEKIYSGETtdipteSPKPEPTPTPP-ERTIANVYNANRSL--------------
>MGYP001060147015	130	0.272	1.842E-30	5	146	193	209	362	363
-----WVAAHGNNYTAANRErdGNQIQYVVIHTT---QGSYAGSISWFQNPsASVSAHYVIRssDGDVTQMVQNQDIAWHAGNWDYNVHSIGIEHEgyveeaGWYTDSLYRSSAALTRWLCDTYDIPRdrkHIIGHNQVPGaThTDPGPLWD-WDWYMSLVNQ----------------------------------------------
>MGYP000847349070	130	0.467	1.842E-30	0	163	193	0	167	376
MAYNydYITDHNAKSYTPG-RGGKSWDGtVVIHWWGDPNQnpTAEGVVQFFERGPGTSAHFVVSGtGrKVYHLVSNADTAWHAGDWDANCRSIGIECDPRCRDEDYDVVAEVLADLWRETGVEPMLYRHSDFFATACPGNY--DLNRLNDLMTAKYRGVVQPAPARQPDPV-----------------------------
>DeetaT_8_FD_contig_31_470343_length_263_multi_4_in_0_out_0_1	130	0.275	1.842E-30	5	149	193	205	360	426
-----WYGTNGNNFTPANRPHDlRINRIIIHVT---QGSWASAINWFKDPnAQVSAHYVIRskDGYVAQSVREKNIAWHAANWNYNQHSIGIEHEGyinDPkwfTDAMYRSSARLVAHLCRKYHIPIdrkHIIGHNQVPGADhrDPGPYWN-WKKYMRYVRHYAG-------------------------------------------
>OM-RGC.v1.038490056	130	0.225	1.842E-30	1	171	193	36	231	462
-AYAQTDPGNPNaygNYDPADRPrdGNDIRYIVIHNT---EESYDfAIARFQDPHRGVSAHYLIRssDGQVTQLVHTSDIAYHAGNYWFNMHSIGIEHEGvlvDgarwYTEPMYQASARLVRYLAARYHIPLdreHIMGHEELPGTTpdrvaamhyDPGPYFD-WAHYFELLGApLLDTPLlDAPLLDVPLPDTPIPAARV---------------------
>SoimicmetaTmtLAA_FD_contig_31_566851_length_235_multi_2_in_0_out_0_1	130	0.301	2.521E-30	5	145	193	87	238	241
-----WEPASTANYTPAGRPGTRvPDLVVIHVT---QASYANTLAIFQhPDKKVSAHYVVRsgDGHVAQCVREHDIAWHAGDWDHNLRSIGIEHEGwvDrpgyFTDVLYEESARLTATICARYGIPRdraHIIGHYEVPGTDhtDPGPEWD-WTRYIRLVN-----------------------------------------------
>A0A1D9MIB6	130	0.376	2.521E-30	0	186	193	4	192	259
MSYTIDHSHDATAFTTG-RQGHRIKYIVVHHWDDPAkhPTFEGTIRWFeRGGNNTSAHYVAEAGRVAQLVADGNTAYHAGNWVKNLESIGIECNPRCSDADKATVAELIRDLQAKHG-PLTILGHKDCSSTDCPGRYYPPTTVLAPWLGGGGGNGRSASGVDSPSGDLNALADAVlRGDYGNGDERKRRLG------
>A0A0A8EG83	130	0.274	2.521E-30	3	178	193	75	263	267
---VHWTPANPANYTAANRPTqYPIDTVVIHVT---QESFPDTLRLFQDPtHKAAAHYVVRssDGYTAQCVRERNVAWHAGNWDYNTRSIGIEHEGwidDPkwfTETLYTHSALLTAAICDRYGIPKdrrHIIGHVEVPGTDhtDPGQYWD-WAHYMDLVKEVsFWDRTGDWGHKGDWGGHKGDWGHKsDTYWEDL--------------
>U1RBW5	130	0.379	2.521E-30	10	191	193	12	190	275
----------SPNYSEG-RPLGDPLGIVIHHWGIDGQTHDGVVRYLsqdRGSSSTSAHYVASAGRVTQLVHDYDRAWHC--AGNNARTIGIECRPEASNDDYETIAGLIAAIRAEWGW-LPLSAHADHFPTACPGRYIPWLGWLSDRADQINNGTAPRP----SISERRADGLAVDGVWGRLTTlALQAhYGTPADG-
>MGYP000945584135	130	0.390	2.521E-30	10	186	193	43	213	307
----------SPNYSSG-RPAGDPNVIVIHHWGADGQSHQGVVDYLCRPDGnSSAHYVASSGRVTQLVHDYDRAWHAG-PSGNPRGIGIECRPEMSAGDVATVKALIAAIRAEWG-PLPIHGHRDYMNTACPGRWYAILDQL--------GGGAAPAPAPAPAskPSGKLDVDGWlgAATWNKWAAVYGNSG------
>SRR5919199_3330242	130	0.292	2.521E-30	5	148	193	215	364	365
-----WRPAYPGNYTNDNRGAPVIDYIVIH-IA--QGSYSATIGWFQDPRaNVSAHYVVGRgGQVAQCVRNEDVAWHAGNWWYNKKSIGIEHAGyagaGWPAKMYRSSARLSARLCKRFNIPVyrHIIRHRSVPGvaTNCPGRGYNRYRYLR-LVRRYM--------------------------------------------
>UniRef100_A0A3M1D0Q1	130	0.240	2.521E-30	1	150	193	200	368	494
-SLIDqYVPASTSNYTNDSR--TSVSMVVIH---TMEGSYSGAISWFQNPeAGASAHYMIRssDGEITQMVDEEDIAWHAGDWETNKNSIGIEHEGfvsDPdtwyTDAMYRSSAALTRDICDRYGIPkdrDHIIGHYEVPgcsnpnagGTSChtdPGDGWD-WEYYMALVNETGTG------------------------------------------
>SRR3954451_10879406	130	0.263	2.521E-30	10	165	193	180	357	576
----------SGNHTDSNRTSRTIDRIVIHST---EGRFVGSVRWLRNPRsGGSSHFVVSRrGQVVQLVSVTDVAWHAGNNRWNRHSIGIEHEgwtgrGGFTDAQYRASARLVAYLARRYGITLdraHIVGHNEVPnpyhrgvfggvdGHSDPGPYW-RWGHYMALVRAYAIHPEQPhyvrWMQIEPSPDEP---------------------------
>uvig_392990_23	130	0.441	3.450E-30	8	150	193	13	154	159
--------RQSPNYSPG-RPAGAPNQIVIHHWGVDGQTHQGVVGYLcsRSNHGASAHYVASAGRVTQLVSDRDRAWHAG-PSGNPRGIGIECRPEMSDGDFETVAGLVAAIRSEHG-DLPLRGHRDHMSTACPGRWYARLRDLDARARRIAGG------------------------------------------
>3300028997.a:Ga0169671_100005_102	130	0.431	3.450E-30	0	165	193	0	166	241
MSYRYETKYTARSFSYG-RDGRKPDRIIIHHWGSDGQSHDGVVAFFRDTALTSAHYVASAGRVTCLVACRDTAYHAGDWYTNTVSIGIECHPEMTAGDLETVAELIADIRKAYG-NLPLYGHRDVVATECPGRYYTRLAWLDHRARQIQAGQIlPSPNRIlKPTyPFTP---------------------------
>uvig_578841_4	130	0.328	3.450E-30	0	190	193	0	185	283
MSYQYITSHDSPNYTPG-RYGHKPEGIVIHWWDekDRNPSFDGVVSWLCRADGtSSAHYVAEAGRVACIVSCANTAWHAGDYGVNTRTIGIECNPRMSDGDLETVAELIADIRNTYG-RLPLSKHRDYQQTTCPGTYADKLGWLDQRAEQLRGNTNAASASPArlaqDGWIGPETVAA----WQQVNAT------PVD--
>MGYP001137733353	129	0.328	4.720E-30	0	190	193	0	191	215
MSIKYETQYNAPAFMQG-RSGNTVSGIVIHHYGVMGSTYAGTIRTLTKPtAAASAHFVIDAGKAAQLVALSDTAYHADNWPVNLCTIGIECPPEATEAQVNTLVQLIAGLYRAYGRVLPLSGHCDYAKTACPGRYYPMLQDIQARATALWS-SADAPDPQQPTADSLPDWAQESADW-ATDNGLiagDGKRYGWD--
>MGYP000205519757	129	0.344	4.720E-30	1	192	193	5	196	247
-AVTDVAW--SPNVSYG-RP-SDPQFIVIHHWGDDGQSHDAVVNWLTNPnSGASAHYVASAGRVTQLVHDYDRAWHAG-RGGNPAGIGIECRPEMSSGDWDTVASLVSAIREEWG-DLPLYGHRDFMETYCPGRWYPHLDAL----SAAADGHTyTPPTQHAPEqiaedgiwgPDTTLMLQAYLGTTQDGQVSSQDITWQ-DHA
>AP95_1055475.scaffolds.fasta_scaffold638347_1	129	0.342	4.720E-30	5	136	193	116	255	256
-----WHPAYGGNFTNANRGARKIDFIVIH-VA--EGSKSGTINWFQDSRaNVSAHYVVGRsGGIAQCVRNADIAWHAGNWPVNTRSIGIEHAgygkysGTWTRRMVRSSAKLSAHLCRKFNIPadrDHIFGHRQASATLCPGRYFDR--------------------------------------------------------
>uvig_446546_20	129	0.338	4.720E-30	1	191	193	4	188	273
-AVTDVQW--SGNYAAG-RPEGDPTSITIHHWGDDGQDHQTVVNWLcREDGDTSAHYVVSAGRVTQIVHDYDRAWHAG-RAGNPRSIGIECRPEMTQGDVQTLVGLISAIKEEWG-DLDIVGHKDWMSTACPGRYYGILPQLRA-VSPGSSPTVRVPSGTAPSDHGPLAVDGVLGPL-TMARWQSVYATPVDG-
>MGYP000845853290	129	0.342	4.720E-30	0	182	193	0	180	274
MN--LITSKNSPNIGGGN----TPQYVVIHHWGGDGLSFWGVVNWLCNPRsRVSAHYVVGGNDVAYLVNEGRAAWHAGNRWYNTHSIGIECRPEMDSTTYKTVIETVAMIYKHVGRVLPVVGHKDIVATACPGRYYPYLKDIQAQATALYKSGKAPSGASAPSvPSGKLAVDGEfgSLSVTAMQRWL----------
>UniRef100_UPI000CA0643E	129	0.428	4.720E-30	10	174	193	15	179	320
----------SPNYSAG-RPAGSPNVIVIHHWGVDGQSHQGVVDYLcRSGGNTSAHYVASAGRRTQIVSDRDRAWHAG-ASGNPRGIGIECRPEMTAGDFESVAQLVAAIRDEHG-PLPLRGHQDYMSTACPGRWYSQLARLSTRADEIRAGKTtsTATTPAKPAATSSAADRALDAR------------------
>MGYP000418633480	129	0.260	4.720E-30	5	192	193	198	401	591
-----WVAAHSSNYS--NRTAS-IDRIIIHTT---QGSYAGAISWFQNPsANVSAHYVIRssDGAITQMVHERDKGWHVGNW--NSRSIGIEHEGyvaDPgrwyTDAMYRSSAALVRHLCGKYGIPMdraHIVGHSEAPGaThTDPGSGWN-WSRFMDLVRGV--PEAPPFAASAGAQDAPAEmVSGERAvAWVEYRNdgsrewSLDrtRLGTssPQDHA
>UPI00026DBC9E	129	0.278	6.459E-30	4	146	193	44	197	199
----EWQPATPSNFTAADRPWShRVDKVIVHVT---QTAYTGTLAIFQNPaKKVSAHYVVRsaDGHIAQCVREADIAWHAGNWDYNTSSIGIEHEGwvDkpayFTEALYQESAKLTAGICERYGIPRdraHIIGHYEVPGTdhSDPGVYWD-WQRYLRMVEA----------------------------------------------
>A0A1R1SQ37	129	0.288	6.459E-30	1	146	193	45	203	205
-AYPptHWIPASTSNYRVSSRPTSyPIDFVVIHVT---QETFPDAMKIFQDPaKQVSAHYMVAsaDGYIGQFVREKDVAWHAGNRDYNNRSIGIEHEGwvDkpeyFTDALYESSATLTAAICDRYGVPKtrtHIIGHNEVPnAThTDPGKYWD-WDRYMALVKA----------------------------------------------
>F8K3B0	129	0.301	6.459E-30	5	145	193	63	214	219
-----WRPASTANYTAADRPHShPIDLVVVHVT---QETFDNTIRVFQDPAHaATAHYVVRsaDGRVAQCVRERDIAWHAGNWAYNTRSVGIEHEGwvDrpefFTDAMYRASAALTAGVCARYGIPrdrDHIIGHSQVPGTDhtDPGPGWD-WARYLRLVN-----------------------------------------------
>MGV-GENOME-0117947_22	129	0.380	6.459E-30	0	191	193	0	185	271
MAVNaAVTDTNwGPNFDPG-RPYGDPLGIVLHHWGVDGQSHDGVVAYLTRPNGnTSAHYVASGGRVTQLTHDYDRAWHC--YGNNARTIGIECRPECDAADFETVAQLIAAIRDEWG-DLSLSGHQDHYATACPGRWQARLAELDARARAIQGG------SATPTPTAPG-VLAVDGWWGCETTRLlqDSLGTPVDG-
>UniRef100_A0A1Q7W7E1	129	0.265	6.459E-30	12	192	193	260	465	629
------------NYDPADRPadGNRIRYIVIHDT---EGSFDGTVQWFQNPyAYTSAHYVIRssDGAVTQMVHTRDVAWHAGNWTVNAESIGIEHEGvavDgatwYTDAMYRSSAKLVRYLAHRYHIPLdrqHILGHDDVANdgnyvTShwDPGPFWD-WDRYLSLVRGGAQPQVagrlvavrPRFSTNRP-PLKYCDSTGCRDLPAQPTNAVLLRTAPRDDA
>MGV-GENOME-0262868_5	128	0.242	8.838E-30	0	149	193	0	160	163
MERVNIKDTHLQfNGTLSDREVT--DMIVLHHTGgaDIDASAEEIDRWHKNngWAGIGYHYVIRkDGTIEKGRPHWKIGAHA--YGENWHTLGIHLSGDfseaePTDAQIESTAMLLANLCTDYGLPmdgEHIVGHRDLMSTDCPGDnLYHEIPTIIGKANWYAN-------------------------------------------
>SRR3954452_14782518	128	0.259	8.838E-30	3	189	193	2	207	241
---LEIAWRPSPNYTRANRPGSTVRLIVIH--ATESNYFSAVTWLQNSKAQASAHYVVGrDGAVTQLVHDADIAWHAGNWDVNRQSIGIEHEgfvnvaGSFTDAEYRASARLSAYIARAHLLPIdrkHFIGHSEVPdpnhagqfggfaHHTDPARYWD-WSRYLGYVRSYAKGASPPVFAAPkakPAP--RAPVTAKPAKPGAKPAATASLG-PV---
>SRR5438105_9748963	128	0.242	8.838E-30	5	189	193	44	249	302
-----WVAASTSNYSYGSRPRDfPIDMIVIHDTEGSYGSA--IAEFQNPAAQSSAHYVVSDaGDITQMVREHDIAWHAGNWDYNTRAIGIEHEgyaytpGYYTTAMYNASAGITASICSRYGVPMdrnHVIGHAEVPdpnnpglfggsgHHTDPGPYWN-WSYYMDRAKS-VAATLPSPPHLMPNPVaENTNVGTATVSWLAARSCHDPiTGYHV---
>SRR5918998_4941527	128	0.296	8.838E-30	4	147	193	223	373	375
----DWRPAYSGNYTNRNRGVTTVDSIIIH-IA--QGSYSGTIGWFQhRRANVSAHYVVGRtGRVAQCVRNEDVAWHAGNWKYNRRSIGIEHAGyagrRWTDSTYRSSARLSAYLSKRFNIPVdrqHIRGHGSVPGvaTRCPGRRFN-WGRYLRLVKHY---------------------------------------------
>MGV-GENOME-0236484_30	128	0.383	8.838E-30	0	164	193	0	171	428
MAYQFIEDFDSPNfgkYFVGETNQNHPEEILIHWWGLMGQAFMTPVNWLCNPkSGASAHLVAEAGRVACIVSYNNVAWHSGDMEENSRSIGIECRPECRPADFETVAELIADIWRFYGRKLPLRGHKDIKPTACPGVWYDRLDELYRRAEYYYNGGNALPvvkAKAIPQTVT----------------------------
>MGYP000294729322	128	0.343	8.838E-30	12	192	193	206	393	499
------------NHWKG-RGGAPLLGWVIHWWDDPkkKPTMAGTRSWFKNPaSQVSAHYVVEDGLVVRMVRDEDTAWQAGSQYWNQRTIGIECNPRMTAGDLETVAQLVADLERRHG-SKLVYRHSDVNPgTECPGAYGAKIDWIIKRVNEIKATPVATA-AATPA-ATDALQEVLNMSQAEFNRDKSKAGnsawylsNGRDHA
>UPI00041D5B35	128	0.250	8.838E-30	5	144	193	224	374	515
-----WAPADSGNYTVANRESShPINYVVIHTT---QGSYSGTISWFQNPaSNVSAHYVIRssDGQLTQMVREKDIAFHAGNWTYNTQSVGIEHEGfvsDPswyTDAMYRASAALTRNVCLKYGIPMtrsHIIGHNEVPGaThTDPGPNWN-WTFYMQLV------------------------------------------------
>A0A0A7KFF1	128	0.266	1.209E-29	0	192	193	0	209	214
MN-IEQHPAHPGNYTQG-RQGTKVDRIVIH-VA--DGTYAGTNAWFADPkCDTSAHYTIAmDGRVARNVADADTAWHSGLWAMNLRSIGIEHEgqpsrGPWTPSalQLAASAELVADLCRQFGIPAdreHIIGHFEVIPgraarAGCPGKTW-PWDAYVKDVQARLN--PAPPPAHVPDALDKRSVRLFSAStntqigVGTLINGTDKiyLSPDVEQA
>MGYP000868436135	128	0.287	1.209E-29	12	191	193	50	238	327
------------NYDAG-RhflsgQATTVTGIVIHWWGEPsGATHQGIVNYLAGPnvAMVSAHYVVSQERTTQIVSLADTAYHAGNYPINAQSVGIECRPEMDDKTVERVRKLITSLRQHFG-PLWLGPHQQFSATGCPGAYMSLIPEFKALAAGSKTDiPTPPGAAPVPPPADPQQTLEVDGYWGSATtlKLQQVLGTPADG-
>MGYP000862147512	128	0.363	1.209E-29	0	171	193	0	175	428
MAYQFIEDFDSPNfgkYYVGETNQNVPEYICIHWWGYYGQAFMTPVNWLCNPkSGASAHLVAEAGRVACIVSYSNVAWHTGVMEENARSIGIECRPECRPADFETVAELIADIWRFYGRKLPLKGHCDIKPTQCPGVWYDRLDELYHRAEYYYNGGNAQPVPEKKTIPTDVTITRY---------------------
>LakMenE01Jun11ns_1017448.scaffolds.fasta_scaffold4494547_1	128	0.248	1.209E-29	5	189	193	10	213	450
-----WVPASSSNYTVSNRPASyQVNMIVIH---DIEGSVDsAIAAFQDPTRQGSAHYIVGQaGGVWQMVAEKDIAWHAGNWDYNTRAIGIEhegfaCCPYYTAAEYRTSAQLSASICSRWGVPLdrsHVIGHNEVPdpdnpglfggadHHTDPGPYWD-WSGYMSLAQSY-AASLPSPPHMGPRPVAVSEELGVMLSWQPAQsCHNPITGYSV---
>A0A2G7H1J5	128	0.264	1.655E-29	0	172	193	0	177	206
MS-IEQRPAHSGNYTRG-R-TAKIDRVVIH-VA--DGTYGGTLTWFaQDAAPASAHYTVaTDGRTGQSVQEGDTAWHAGDWRMNARSIGIEHEGmPsrgpwaPSAAQLQASAQLVAGICQRHGIPVdraHIIGHSDVNPdrKArqgCPGPTW-PWEAYLDMVREILN--------PAPQPGhvkDGQEQRSVR--------------------
>MGV-GENOME-0107126_16	128	0.389	1.655E-29	11	192	193	13	189	254
-----------PNFDPG-RPYGDPLGIIIHHWGTDGQSHDAVASYLARPDGnTSAHYVVSGGRVTQITHDYDRAWHC--MGNNARTIGIECRPECDSDDFETVAQLIAAIRDEWGY-LPLSGHQEHFPTACPGRWQAQLDELDARALLIQSGGHAVPALADPDPG----LLQVDGWWGpSTTAALQAyLGTPVDGA
>A0A087B644	128	0.402	1.655E-29	8	177	193	9	174	258
--------RQAACFTPG-RGGNRITTIVIHHWDDPakNPTFDGTVGWFVSGRGrNSAHYVVEAGRVTRLVAESDTAWHAGNWPVNQTSIGIECNPRASEADKQTIAALIRDIQSRHG-KLRIIGHKDASSTACPGRYYPP-----ATVLApYLGGNSGVPAAPKP-PAASAPGGSVDELARA---------------
>MGYP000066685356	128	0.402	1.655E-29	8	177	193	9	174	258
--------RQAACFTPG-RGGNRITTIVIHHWDDPakNPTFDGTVGWFVSGRGrNSAHYVVEAGRVTRLVAESDTAWHAGNWPVNQTSIGIECNPRASEADKQTIAALIRDIQSRHG-KLRIIGHKDASSTACPGRYYPP-----ATVLApYLGGNSGVPAAPKP-PAASAPGGSVDELARA---------------
>MGYP000852868101	128	0.386	1.655E-29	0	191	193	0	190	276
MAVNsAVTDTNwSPNFDEG-RPGGDPIGIVLHHWGIDGQSHDGVVNYLSQDRGaasTSAHYVASAERVTQLVHDYDRAWHC--FGNNMRTIGIECRPEASDEDYETVAQLVAAIRAEWG-GLSLSGHSTWFATACPGRYTNSLDWISNRANEINAGVDVSPAWPTPAAPGVAE----DGVWGSLtTCALQAyLGTPMDG-
>uvig_577108_9	128	0.355	1.655E-29	0	191	193	0	190	277
MSYEYVTKFTSPNRTRG-RGGRRISGIVIHWWGDPsrKPAFDTVVSWLCRPGGtSSAHYVAEAGRVACLVAASDTAWHCGHYPSNQATIGIECNPRMSQGDLETIAELIADIRKTYGY-LPLSKHMDYQQTSCPGTYAGKIAWLDKRAEEIRAG-GKTSSPAKPQP---AGVVAVDGYWGaATTRALQKINqTPIDG-
>A0A0M9UKT3	128	0.359	1.655E-29	0	191	193	0	199	285
MAraYTYITSRTSPNQNARN---SKIKSITIHHWGSRGQRFDNVVSWLCDERaGTSAHYVVEAGRVACIVDPDRRAWHAGSSKGNHESIGIECRPEATEGDYATVAALVADLRAVYG-DLPLKPHRAWTSTACPGVWdLGKIDRLARGVKApvKVSSGGASVPAAKPAVKDGKLVED--GRWGtvttsALQRFLNakvRAGLKVDG-
>APWor7970453378_1049310.scaffolds.fasta_scaffold392199_1	128	0.357	1.655E-29	3	145	193	0	145	287
---MDITWKKSPNYTE-NRNYKRIKTIVIHWIG--MGTAESAANWFaKDSSNVSAHYIVGNDVLYQCVQEKDTAWHSGNWDMNLQSIGIEHEatPtkPMTEEIYKQSAELIADICSRHDIAidrEHIIGHNEVKATACPGTI--DIDKLISMAK-----------------------------------------------
>MGYP000326170607	128	0.402	1.655E-29	8	177	193	155	320	336
--------RQAACFTPG-RGGNRITTIVIHHWDDPakNPTFDGTVGWFVSGRGrNSAHYVVEAGRVTRLVAESDTAWHAGNWPVNQTSIGIECNPRASEADKQTIAALIRDIQSRHG-KLRIIGHKDASSTACPGRYYPP-----ATVLApYLGGNSGVPAAPKP-PAASAPGGSVDELARA---------------
>MGYP000859939976	128	0.388	1.655E-29	0	157	193	0	161	428
MAYQFIEDFDSPNYGKyyvGETNQNVPEYICIHHWGADGQSFMGVVNWLCNPkAGSSAHLVIEAGRVACIVSFPNVAWHTGVMEENARSLGFECRPECRPEDFETVAEAIAYAWRLYNRKLPLRGHCDIKPTQCPGRWYARLDELYRRAEYYYNGGGAQPVP-----------------------------------
>A0A089X775	127	0.289	2.264E-29	5	141	193	45	193	199
-----WHPAHAANYTPANRPAShPVDFVVIHVT---QASYATTLGVFQNRRkQVSAHYLVRsaDGGLAQCVRESDIAWHAGNWDYNIRSIGIEHEGwvDrpgcFTDVLYERSARLTASVCDKYGIPKdraHIIAHYEVPGSDhtDPGPHWDWRRYLR---------------------------------------------------
>ETNmetMinimDraft_22_1059887.scaffolds.fasta_scaffold1225344_1	127	0.252	2.264E-29	5	163	193	29	206	246
-----WIPASVANYTSADRPHdYPVDMIVIHDTESLNYSS-TIQMFQNPDRQASAHYVISRsGQVTQMVLEKDVAWHAGNWDYNTRSIGIEHDGyaDtpgtYTVTEYKASAQLAASICSRWGVPLdrrHVIGHSEVPdpyHTglyggdshhHDPGRYWN-WSYYLSLAQGY-AAPLPSP-PHMPSPF-----------------------------
>MGYP000932570521	127	0.374	2.264E-29	11	191	193	13	188	273
-----------PNFDPG-RPYGDPLGIVIHHWGTDGQSHDGVVAYLTRPDGnSSAHYVASGGRVTQITHDYDRAWHC--MGNNARTIGIECRPECDDDDFETVAQLIAAIRSEWGY-LPLSGHRDHYSTACPGRWQARLDDLDARALLIQGVGTAVPALPDPAPG----VLQVDGWWgcdttRALQGR---LGTPVDG-
>MGV-GENOME-0101316_15	127	0.387	2.264E-29	10	191	193	12	190	277
----------SPNFDEG-RPGGDPIGIVLHHWGVDGQSHDGVVNYLSQNRGaasTSAHYVASAERVTQLVHDYDRAWHC--AGNNMRTIGIECRPEASDEDYETVAQLVAAIRAEWG-GLSLSGHSTWFATACPGRYTNSLDWVSNRANEINAGVDVPPAWPTPPAPGVAEDGVWGPLTTcALQAY---LGTPMDG-
>MGV-GENOME-0256581_46	127	0.396	2.264E-29	0	164	193	0	170	323
MSYKYITKYDSPNYGYPSTAPlsqrtvgnNKPAEIVIHHWGEDGQKFENVVNWLCNPkAGTSAHYVVEAGRVACIVDCKNPAWHSGSKTHNLKSIGIECKPEATEEDYKTAAELIAYLWGVYG-KLPLIRHKDIVATACPGRW--DISKIQAMAEEIYEGEEASEPVKEPEKLT----------------------------
>MGYP000879330349	127	0.265	2.264E-29	0	187	193	0	209	380
MSYsVRQYPASSANYDTS-R--KTIKKIIIHHAA--STSFDSIGQVFANPsRGASAHYGVGRnNNVDQYVPEKFTAWHCGNYPVNQESIGIENVnstgaPNWNvaDETKNTLVELCADICRRNPsIGRlqpgvNLFGHKQVAapnkPTACPMTLIDFLPELARRVNALLDSGSAPQPTPQPQPGkkTNDQIANevLAGQWGnnpHRRDALIAAGY-----
>SRR5581483_4269299	127	0.290	3.097E-29	3	145	193	62	210	229
---VDFIE--SPNFTKDERGKGKINYVIIHTT---EGTFKSCVEWFKtTKSQVSAHYVVGfDGKIAQMVKDKDRAWHAGVKLYNEEAIGIEHEGhaaknEWTEKQFRASADLTRWLCAEYGIPIdrkHILGHQEIAPgrKQDPGPYF-KWDLYLELVK-----------------------------------------------
>A9WPU5	127	0.375	3.097E-29	0	183	193	0	184	274
MAYTAQTEYSSKNFMPAAQVPavfgmaRSIEGITIHHWGAPGQRFEQVRDWLcTNNVPSSAHYVVETGTIACIVSPNDAAWHAGNPRGNAKTIGIECRPEATDGDYATVAELVVELRQAYG-DLRLFRHSDWTATACPGSWdLARLDSI-ARAGA----SPAPHIQPVIAPPT-VTPSARNPENEPVQWLVE---------
>SRR5918995_1470309	127	0.266	3.097E-29	0	149	193	98	273	275
MSIIDYsnfvyLPANSNNYTLADRPNSAvIDKIVIH-VA--QGSWSSALNWFQNPyAGVSAHFTVRssDGFVGQSVREKDVGWHAGNWYYNQTSVGIEHEGyvsDPkwfTEAMYDASARLSAYLVNKYGIPLdraHIIGHNEipdpyargqyggVTNHTDPGYHWDWY-KYMDYVAYYAA-------------------------------------------
>SRR5438874_5956859	127	0.247	3.097E-29	4	186	193	71	273	299
----EWVGTPV-DFDWG-RDGAPVNYVVIHYT---DLSYERTLRAFTNPnSGVSAHYVVRaDGHIAQLVGEADTAWHSGNYWYNQRSVGIEIEkdrvtnPDFTAAQYEAVAALVCAIAARHGIPIdrsHVFGHNEIPGSDhtDPGPTWG-WPHFM-WLTTFCAPPnadtvHASYVSETPAPVlvvgQSATVSVVLKntgatAWRKGNQQEARLG------
>MGYP000660373240	127	0.373	3.097E-29	0	189	193	0	193	435
MR-ID-ESRTAVKYTLG-RQGRKVVDIVCHHWGLDGQTHDGVVDWFCNPakgARTSAHFVVSAGRVHCIVSPSDTAWHAGDWDENLQSIGIECRPEATAADYATVAELVRWLRTKYG-NLPLRPHKQFYPTDCPGRWdLTRLDRLAR--GQTGGGDVSGAMRPVPgmYPVtqrfsDNATIYNYGAGHGAIDYGVP-VGTPI---
>MGYP001063552567	126	0.243	4.238E-29	0	144	193	0	153	157
MKIIDMVgklkTRSDKSYKK--RKIEDVDQIVMHHSATKEGSPEAFANYHVGtlkWPGIGYHYVIDKkGNAYKCNPISNVSYHA--AGANYNSIGICLVGnfdieNPTDAQMKTAVELVKDIKQNMRIK-RVIGHREVKGTkkSCPGKNFD-MNKFRERI------------------------------------------------
>SRR5699024_461001	126	0.407	4.238E-29	0	162	193	0	164	166
MKIQKRIGRNHSARSRYGHNGKPV-GITIHHWGSDGQKFDNVVHWLQGaggrNRGSSAHYVVEAGRVAQIVEDHRAAWHSGTNAGNGQDIGIEMRPEMSAGDWETLVELCAYLERKHGRSFKYRKHSDWKNTACPGRYGSRLGELVEAVNARLAGDAAKP-KPKPKP------------------------------
>SRR5215208_697650	126	0.286	4.238E-29	5	148	193	24	190	193
-----WRPASANNYAAADRPGSNtVDMIVVHIT---QCSfASAIRRFQDPSSGVSAHYTVRssDGFIAQSVSEKDIAWHAGNWRYNWRSIGIEHEGyvDkpsfFTEAMYHSSARLSADLCDKYCIPVdrgHIIGHNEVPhATisgkmeyggwaahQDPGRHFD-WDKYLHYIQAYL--------------------------------------------
>A0A1G5CJT6	126	0.273	4.238E-29	5	150	193	40	196	197
-----WIPASTANYTASTRPsAYPVEYVIIHVT---QELFSDAIGIFQNPaKQVSAHYVVRsaDGYIAQCVREQDIAWHAGNWDYNTRSVGIEHEGwvDrpayFTDALYEQSALLTASVCDRYGIPKdraHILGHVEVPGTDhtDPGPSWDWVRYIR-LVNLFSAG------------------------------------------
>SRR3954465_11373602	126	0.265	4.238E-29	0	140	193	27	196	199
MASDYWnslyLPANSNNYSAANRPYSNlIDKIIIH-VA--QGSWSSAINWFQNPRaQASAHYTVRsaDGVVGQSVLEKDIAWHAGNWNYNQTGIGIEHEgfvGNPkwfTEAMYDGSAQLAAYLCNKYGIPsdrDHIIGHNEvpdpyapgqfggVSNHTDPGSYWDWykyMDYV----------------------------------------------------
>JI9StandDraft_1071089.scaffolds.fasta_scaffold2586871_1	126	0.235	4.238E-29	5	148	193	23	195	203
-----WIPANKNNFSHGD-GARDVRWIVIHSI---EGSADDALNWFQNEkAKVSAHYVIDyNGKVYQMVREKDVAWHAGNWKYNVYSIGIEHAGfaDknmFTDEEYIASAKLVAYLCRKYNIPIihwegitpedptnggGIIGHNQVPdPKnpklggginhhSDPGKFWN-WDYFINLVKKFY--------------------------------------------
>SRR5262245_44638210	126	0.286	4.238E-29	2	154	193	48	205	232
--YPEAEWLGSPNYNS--RNGTAIDTIVIHTT---QGGFEGSVGWLRNTaSQVSSHYVIRssDGHVVQLVEEKNRAWHASCW--NSRSIGIEHEGfveDPatwyTDAMYESSARLVRSLCDKYGLPcDrnHVKGHVELS--DCndhrdPGPGWD-WDRFMTLVN---GGPPRP--------------------------------------
>SRR5579875_2385775	126	0.268	4.238E-29	12	189	193	1	192	253
------------NFNAG-RAGAPIDRIVLHTT---EGGFDEAVAWLRGaaggtsNHDSSAHYVVSaDGsRIVQLVREADTAWHAGNLAWNRRGIGIEQEgyagkGQFSDALYQATGELVARIAARHGIPLdrtHVVGHAEVPPpndHTDPGPHYDWQKLLRA-----AAGESRPLSANRLIPETGqWLGGGFRSFWERLEAqglALLTLGYPV---
>SRR3712207_6585419	126	0.320	4.238E-29	5	148	193	121	269	270
-----WRPAHGGNYTDANRGVPTIDFIVIH-IA--QGSYSGTISWFKSPkAEVSAHYVVGsRGHVAQCVRNKDIAWHAGNWHYNRKSIGIEHAGyaghWWTRRMYHSSAKLSAYLCRRFNIPvDHIWGHRIVPGvaTRCPGRRFDRRGYLR-LVERYR--------------------------------------------
>SRR5690606_28680029	126	0.352	4.238E-29	0	191	193	0	199	287
MAraYEYITKFTSSNQNARN---SKVKSLTIHHWGARGQKFDNVVNWLcQKRAGTSAHYVVEAGKVACIVDPDRRAWHAGNSRGNHESIGIECRPEATEGDYATVAALVADLRAVYGnIP--LKRHRDWTSTACPGVWdIGKIDRLARGVKP-SVPAASKGGASAPAP-KPVASGKLveDGRWGtattsALQRLLNsKTGSklKIDG-
>MGYP000931870375	126	0.378	4.238E-29	0	155	193	0	156	287
MAYTEITSYNSPNFNKG-RQGRGIKGITTHWWDDPikNPSFEGICNWLCNPRsQVSAHAVVTGtGrRVAWLVDCKDTAWHAGNYEANLTQIGLELDPRCRDEDYDVAAELIADLWRAYG-KLPVVGHNHWTVTRCPGNY--DLARLVREAEAKLNPPKPQP-------------------------------------
>MGYP001428221517	126	0.265	4.238E-29	2	144	193	50	203	289
--YAYWVAAHSSNYTGSNRPsTYSIDTVVIH---TVQGSYNGCISYFQNSsADVSTHYVVRssDGEVTQMVKEADWAWHAGNGTVNRHSIGIEHEGyvdDPawyTNAMYQSSAALTRYAVNKYGIPmdrDHIIGHVEVPGaThTDPGSNWD-WSYYMSLV------------------------------------------------
>SRR5918911_1521126	126	0.241	4.238E-29	7	191	193	88	288	290
-------PASAANYSHHARPAAAVRLIVVHVT---EGTFASTVAWFQNPRaRASAHYVVaRDGRITQMVPTRDVAWHSGNSWVNRHSIGVEdeglthVAGTFTDAEYRASAELVAGLMRHYVLPIdrrHLIGHNQVpdpfhpglfggeSHHTDPGAYWD-WPRYLGYVRAFARGLTPSPLPFdvrTTAPLFGQTVSG-SVSW-----AAAVTGDVADH-
>MGV-GENOME-0297001_34	126	0.379	4.238E-29	1	164	193	4	162	298
-AVTDVQW--SPNYSSG-RPYGYVDSITIHHWGVDGQSHQNVVNYLCREDGnSSAHYVASAGRVTQLVHDYDRAWHAG-PGGNPRSIGIECRPEMTAGDVQTVIGLIKAIRAEHGnIP--VVGHRDWMSTECPGRWYSHLAELSNGSGFGSGGGQPAPVKEV-KPYT----------------------------
>MGYP001003150526	126	0.401	4.238E-29	0	162	193	0	160	305
MQINE--SRTAVNYTPG-RQGRKIVDIVCHHWGVDGQRHDDVVDWFCNPakgAQTSAHFVVSGGRVHCIVSPTDTAWHAGDWDENLQSIGIECRPEATAADYKTVAELVRWLRTQYG-NLPLRPHKQFYSTDCPGRW--DLTRLDREARGGKTPAKPSPDGAMrPAP------------------------------
>A0A0K8MGY4	126	0.282	4.238E-29	11	162	193	15	179	306
-----------PNYTAG-RQGNSINKIVIHHMATTDyDSVPGIW----NSRQASAHYGIGKnGEIRAYVDEDNTAWHAGDWNANLTSIGIEHCninGAPTydiaQATVEASAKLVADIANRYGLGLvvpgkNLFPHSDFTSTACPGQLRGKLQEIADRANAINAGgnyvPSQSAPTSTSQP------------------------------
>uvig_91955_37	126	0.296	4.238E-29	0	189	193	0	205	319
MSYdFKEIWCNKGNFTESNRKSSDIDTLVIHYTGNDGDTAENNGNYFKNNvVETSAHYFVDDTTVVRSVADQNIAWHAGDWDINCRSIGIEIAGSTTEctgKTLENVILLTQRLMKKYNIKkDRVIRHYDANGKICPGFWCGsaakdklWREQFLNKLESNSESKEESKVEKDDKPTIEYCVFAggkWLPTVKGLSDFAGIAGEAI---
>DeetaT_7_FD_contig_31_4754814_length_475_multi_13_in_0_out_0_1	126	0.290	4.238E-29	7	144	193	63	209	347
-------PCSTANYTKG-RGGNPILYLPIHFTSGANtqaGAALANCKYFNRvSAGASAHFFIDSGyTIWQSVPESDTAWHAGNWAMNQRSIGIEVCsaGAFTSGEIERLTWLVRKLMKKYNIPAsRVIRHYDVTGKRCPAYYVDssRWKTLHAQI------------------------------------------------
>EndMetStandDraft_9_1072997.scaffolds.fasta_scaffold448170_1	126	0.245	5.798E-29	5	156	193	27	197	198
-----WNPANVNNYSYANRPHdYPVQLIVIHDIEGTYGSA--IQHFQDPNAEASAHYVVSDaGQITQMVHEHDIAWHAGNWDYNTRSIGIEHEGyawvpyTYTGPEYRASEQLAASICSRWGVPLdrtHVIGHNEVPdpnnpglfgGSDhhtDPGPYWDWTNYIIQ--AQLYASQLPSPP------------------------------------
>SRR5919107_1651623	126	0.250	5.798E-29	5	149	193	49	203	205
-----WRPAYSGNYTNSNREASyNISRIVVH---TVEGSYSSAIRWFQvPSAKVSAHYVISRkGDVTQCVRDADVAWHAGNWPWNTHSIGIEHEGysanrsTWTNAMYHASARLATHMSRRYDIPVddrHVVGHRQVPgSThTDPGRYFN-YQKYRRLIRQYKN-------------------------------------------
>S3BS60	126	0.270	5.798E-29	4	146	193	71	225	227
----EWIPASSSNYTAADRPeQYPIDFVVIHVT---QEFYDDTLAIFQNPDKaVSSHYVVRsaDGHVAQVVREKNVAWHAGNWNYNTRSVGIEHEGwiDqpdqwFTDALYTASAALTADICRRHGIPVdrrHIIGHNEVPGadHTDPGPSWD-WARYMKLVAA----------------------------------------------
>MGYP001085742053	126	0.369	5.798E-29	0	182	193	0	189	238
MAraYEYITKYTSPNQNARN---SKVKSITIHHWGSRGQKFDNVVNWLcQKRAGTSAHYVVEAGKVACIVDPDRRAWHAGNSRGNHESIGIECRPEATEGDYATVAALVADLRAVYGnIP--LKRHKDWTSTACPGVWdIGKIDRLARRskpsVPSVSTGSAsVPAAKPAVKDDGKLTVDGRfgTATVRALQKVL----------
>MGYP001058972336	126	0.404	5.798E-29	0	162	193	2	167	241
MSYRYETTQTARSYSYG-RDGRTPERIIIHHWGSDGQTHDGVVAFFRDSALTSAHYVASAGRVTCMVACSDTAYHAGDWYTNTVSIGIECHPEMTAGDLETVAELIADIRKAYG-NLPLYGHRDVVATECPGRYYTRLAWLDHRARQIQASQIlPSPnrllATKHPQP------------------------------
>SRR5919199_1480696	126	0.248	5.798E-29	6	162	193	65	238	245
------VWRPTPNYSNAARTyYGAVDRVVIHTT---EGSFAGSVQWLRNSaADASAHYVVGRyGQIAQLVAERKIAWHAGNWDVNQRSIGVEHEgytwsrGWYTTTEYRRSARLVAQICVRYGIPIdrqHIIGHNEvpdpnhpgqWGGIShhrDPGPYWN-WTYYMSLVRSYAAQATVPPL---PAP------------------------------
>SRR5262245_21019884	126	0.281	5.798E-29	2	152	193	63	221	247
--YPEAEWIASPNYNS--RNGTGIDTIVIHTT---QGSFGGTVGWFQNTaSQVSSHYVVRssDGHVVQMVEESAKAWHASCW--NPRSVGIEHEGfvdDPgtwyTDAMYENSARLVRYLCDKYGIPcDrnHVKGHvelSDCNDHSDPGPGWD-WDRFMGLVNGVPQGPP----------------------------------------
>MGYP000894291570	126	0.248	5.798E-29	0	144	193	0	179	271
MSYMDLVTRtslaNVSNYKKANRQNNNIKYIVIHYTANDGDTAEANANYFKvNNRQASAHFFVDDDSITLSVELKNIAWHCGGniyndieYTGggkyhnictNSNSIGIEMCdtnknGiyDLSVKTRENVIKLVRELMKEFNIDInHVIRHFDVTGKYCP-RYFcppygsnDEWNKFKADI------------------------------------------------
>Z4XBM1	126	0.363	5.798E-29	0	191	193	0	188	273
MTVnsaVTETNWG-PNFDPG-RPYGEPLGIVIHHWGADGQSHDAVAAYLARPDGnTSAHYVASGGRVTQIVHDYDRAWHC--MGNNACTIGIECRPECDAADFETVAQLIAAIREEWGY-LPLSGHQEHFPTECPGRWQARLDELDARALLIQGGGPAVPALADPDP-GSLQVDGW---WGpATTAALQAyLGTPVDG-
>MGV-GENOME-0108709_4	126	0.391	5.798E-29	11	191	193	13	188	274
-----------PNFDPG-RPYGDPLGIVIHHWGVDGQSHDAVAAYLARPDGnTSAHYVASGGRVTQIVHDYDRAWHC--MGNNARTIGIECRPECDADDFETVAQLIAAIRDEWGY-LPLSGHQDHFPTECPGRWQARLDELDARALLIQGGGPAVPTLADPDP-GSLQVDGW---WGpATTAALQAyLGTPVDG-
>MGYP000853618645	126	0.324	5.798E-29	0	188	193	6	190	281
MN--LITSRTSPNIGGGN----TPQYVVIHHWGGDGLSFWGVVNWLCNPRaRVSAHYVVGGNDVACLVNEGRAAWHAGNRWYNTHSIGIECRPEMDSTTYKTVIETVAMIYRHVGKVLPVIGHKDIVATACPGRYYAYLKDIQAQATALYQSGKAPSGVGT---ATSTTTGKLaidgefgRQSVTAMQKW---LGSP----
>ERR1700730_1125947	126	0.252	5.798E-29	5	155	193	63	233	313
-----WIPASSANYSVAVRPHdYPIDMIVIHDI--EGSYASAIAAFQDPNRAGSAHYVIGSsGQIAQMVAEKDIAWHAGNWDYNTRAIGIEHEgyagvnGSFTSAMYNRSEALIASICSRWGIPIdraHVIGHNEVPdpdhpglfgGTDhhwDPGPYW-QWTNYITSARERANALPSPP-------------------------------------
>MGYP000974190264	126	0.256	5.798E-29	0	187	193	0	209	381
MSYnVRQYPASSANYDTS-R--KPIRKVVIHHAA--STSFDSIGQVFANPgRGASAHYGVGRNqNVDQYVPEKFTAWHCGNYPVNQESIGIENVnssgaPNWDvaDETRNTLVELVTDICRRNpGIleagggklvPgVNLLGHSQVSqkPTACPVQLLGWLPELANRVNAALGGSTPA---PTPQPGkkSNEQIADevLAGAWGnnpHRRDALTAAGY-----
>SRR5919204_4628468	126	0.248	5.798E-29	5	160	193	48	224	488
-----WDPAPLTNYQPAHRKPGDgdIHYIVIHVT---DGSYAGAVAWLKNaQAHVSSHYVISReGEITQLVARRDIAWHSGNHMMNAESIGIEHEGmtdDPsgfTDAEYRASAHLVAWLVHVYGIPIdrtHIIGHSDVPdPTDptqgggidhhtDPGQYWD-WTTYLWLVRKFARGPVVPAPRLMP--------------------------------
>SRR5690625_2996138	126	0.244	5.798E-29	6	191	193	248	453	520
------TSKTSPN-KNTDRRGHSITSVTVHWWGTPsGQSFDGIVNWLCDPkAQVSAHYVINPSRVARIVDEDHRSWANGNADGNSSSITIECDPNDVPGTLPVLAALIADIRSRHG-DLPIYPHSHWTSTQCPGDYLPHLDAV-DKAARTGKAVVPSGGTSKPTPAKPkkvAEDGRLgRETVKALQGILgvtadgragentwkalqKRLGTPVDG-
>ERR1051325_3160528	126	0.252	5.798E-29	5	179	193	90	282	531
-----WVPANANNYTVADRPdDYQVNMIVIHDI--EGSVSSAIRAFQDPNRAGSAHYVIGyNGAVYQMFAEKDIAWHAGNWDYNTRAIGIEHEGyaayaYYTAAEYRASAQLIASICSRWGVPLdraHVIGHAEVpdpfhpglfggdSHHTDPGKYW-KWTEYLDLARGY-AAALPSPPHMGPQPEAAAEPGGVMLSWQPAQ-------------
>SRR5207248_3361289	126	0.310	7.933E-29	5	155	193	16	172	173
-----WVPASTANYTPASRTQADIYYVIIH---DIEGSYEGAISWFQNPsSGVSAHFVVSfNGDITQMVHINDIAWHAGNWPYNQQAIGIEHEGysaanDYTELEYEKSAVLTRWLTDTYNIARdrnHIIGHYQVPypSThTDPGPNWN-WDHYMDLVN---NGVSPQP-------------------------------------
>APCry1669189101_1035198.scaffolds.fasta_scaffold587896_1	126	0.264	7.933E-29	5	145	193	25	176	178
-----WVPASTSNYTVSNRPSSyPVNVVVIHVTQEYFADALAI--FQDPNRKVSSHYVVRsgDGHIAQTVREKNIGWHAGNWDYNTRSIGIEHEGwvDqpqwFTDQLYTASAALTRTICNRYGIPKdrsHIIGHIEVPgSThTDPGPYWD-WTKYMRLVN-----------------------------------------------
>A0A1H5EUS1	126	0.294	7.933E-29	4	141	193	44	193	200
----EWQAASSENRTPALRPdEYTIDRVIIHVT---QQAYAGTLSIFQNPkKRVSAHYLVRsaDGHVAQCVRETDVAWHAGNWDYNTRSIGIEHEGwvDrpeyFTDALYRESARLTASICERYGIPKdreHVIGHVEVPGTDhtDPGRHWDWVRYLR---------------------------------------------------
>OlaalgELextract3_1021956.scaffolds.fasta_scaffold2001486_1	126	0.330	7.933E-29	0	185	193	0	204	214
MSYNYESQYNSPNYTAG-RAG--MQYIVIHWWDDPakNPSYEGVIATLCNPnRQASAHYVVTGtGrRSACLVAPGDTAWHAGNWTANQNSIGIECDPRCRDEDYDVVAEVIADIRSAFG-NLPLRRHSDFMATRCPGNYdLNRLNAIADtkystsdEWGKVATKPTpkppePPVIPPVEPPVEPPVVEPPivvpeLTPWEKFVKWLKDL-------
>A0A1D8EUA5	126	0.317	7.933E-29	0	161	193	0	165	267
MSYEFITSYNSPNH-EGPVVPNPASLCVVHWWGAPsGQTFEGTISWLCNPaSQVSAHAVATAGRVACIVDYPDRSWANGNDWANDNSITVECDPNNIDGTIDTLVEWLADMVRQNNLTAdfQLKGHRDFYATECPGDYYPRLAEIRQRVADnLGGGSGQAPAPSAPA-------------------------------
>2042|Ga0208460_10035069_3|+1227|00	126	0.266	7.933E-29	0	145	193	0	144	276
MK---QIPAHPNNYGIG-RAGHKVDKIILHWIA---GTLASCDATFQNPtRKASAHYGIGGDKLHQYVNESDTAWHAGNLTVNRQSIGIEHEGGPTipisDKTYKTSSLLIRDICQRYGIPLdrkHIKGHNEISATQCPGTL--DIDRLIKMAK-----------------------------------------------
>MGYP000963945986	126	0.349	7.933E-29	10	191	193	12	193	276
----------SPNYSAG-RPAGNPDKIVIHWWGADGQNHQTVVDYLcRAGGNSSAHYVASAGRVTQLVHDYDRAWHAG-PLGNPRGIGIECRPEMSDADFATVAGLVAAIRDEWG-DLPLFPHSHWTATACPGRWRDRLGDLSARADQLRGKATPAAQAVVEvTPTTNDQI-AVDGNIGpdSTRKWQAVVGTTVDG-
>SRR6266516_723160	126	0.254	7.933E-29	3	191	193	32	236	382
---VGFVAANARNYHQAHRRPSAIRLIVIH---DIEGTFAGAISWFRNPRaRASANYVVSrDGEAVQMVPDHDVAWHAGNGWVNDHSLGIEHEGYmgiagiYTDAEYRASAQLVAALVSRYRIPVdrrHLIGHDQvpdpfhrgrfggWAHHTDPGKTWN-WTRYLGYVRDYLRGsEPPPPAFDVTIP--GIELAArLRGtvLW-----DVETTGEVPDH-
>MudIll2142460700_1097286.scaffolds.fasta_scaffold711241_1	126	0.252	7.933E-29	5	192	193	193	400	414
-----WVPASSSNFTVSNREHTyPINMIVIHDIEGSAGSA--IQAFQDPGRAASSHYVVDyNGSITQMVLEKDVAWHAGNWDYNTRAIGIEHAGfasqNlFTQAEYNQSAYLAASICSRYGVPMdrnHVIGHDQkriagWPSYAsshlgidpyCnyhtdPGPYW-QWSHYMD----LCNGTPSTPSAPSSLTATAVSAGAIKLKWK--DNSNIEGGFKIDRA
>SRR6266545_2171490	126	0.254	7.933E-29	5	192	193	52	267	647
-----WFPASPSNYARADRPrSNRIRMIVVHVT---EGSYGGSIQWFANPRaRASAHYVVRssDGQITQTVREKDIAWHAGNSAVNAQSIGIEHEafesncGWYTDAMYRSSAQLAAYLVEKYGIPIdrrHIIGHSEVpdpnghgyggaSHHTDPGPCW-KWKKYISLVRTYARVsfsiTPQRSADGSPArfrlPIPRAGDYALYAWWPAARSRNSSVPVGIDTA
>SRR3954453_15901869	126	0.258	7.933E-29	5	191	193	442	648	901
-----WI-RGSGSYTPASRTpqGHQITTIVIH--ATDGGSMLGNVWWLSGGhSHASAHYVIaRDGGIVQLVHLSDIAWHAGNWKVNCHSIGIEHVGDtydpagFTADQYKASARLVAWLVTRYDIPVdrmHIVGHSQVPDpndrslTggsdhhTDPGPHW-RWGYYLNLVRHY-----AFPGRYAPQ-IDKSTIGSgqvLRGVvpWQVSATRVGKVDFLVDG-
>APPan5920702752_1055751.scaffolds.fasta_scaffold195473_1	125	0.264	1.085E-28	0	144	193	0	156	191
MNNIKFKEANAGNFRRG-R-TSEIEYIVMHYTGNFGDTAKNNADYFARVSiETSAHYFVDGKEIWQSVKDEDTAWHCGGraykhpYCRNSNSIGIEMCDSLTavpDKVLDNAVELVRYLADKYGIDReHIIRHYDVTGKICPGPWVNHpedFEAFLDLV------------------------------------------------
>MGYP001190329980	125	0.282	1.085E-28	5	133	193	80	220	222
-----WTPASSENYTSG-RGGNPIRYIVIH---TMQGSYSGSISWFRNPaASVSAHYLVRssDGAITQMVREGDTAWHAGNWTYNQQSIGIEHEGfvaDPdrwyTEAMYASSAALTRHLTDRYGIPRdraHIFGHVEVPGaThTDPGSgW-----------------------------------------------------------
>SRR5919206_1367999	125	0.234	1.085E-28	0	160	193	50	231	236
MAtdlqYPaaLWVPAAATNYNVASRPTSgPINLIIIHVT---EGSYSSAINWFQNSsASVSAHYVIRssDGQVTQMVHLKDIAWHAGNFDYNSRSIGIEHEafsNDatwYTDVMYRSSALLVRALCQKYNIPMdrqHIIGHSEVpdpnnpgqyggsSHHTDPGPYWN-WDYYMKLVN------TPPTAPVAP--------------------------------
>SRR5699024_10605767	125	0.352	1.085E-28	0	162	193	59	224	236
MAraYKYITKYTSPNQNARNR---KIAGITCHWWGRPtGQNPEGIVSWLCDKRaGTSAHYVVSENTVWCIVDPDRRAWHAGNSRANHDQIGIELDPNMSrrAATEKTAAALIADLRAVYG-NLPLSPHKRWTSTECPGNWdLGRLDRLARGVKPGVSGGGATVPAPKPKP------------------------------
>A0A286E3P4	125	0.261	1.085E-28	4	164	193	65	234	236
----EWVPAHRANYRRANRPRDfTIDRVVIH---MPEATYDVTLRVFQDPShGAATHYVVRsaDGHVAQLARELDVAYHAGHRGFNERSVGIEHEGwaDrPeylTDEMYAASARLVAGICARHGIPVdreHIVGHNEVPEvvRTCPGPHWD-WDRYLTMVAE--AAAEEAAETPTEAPTD----------------------------
>MGYP000420385922	125	0.408	1.085E-28	10	174	193	12	176	259
----------SPNFDEG-RPGGDPIGIVLHHWGVDGQSHDGVVNYLSQDRGaasTSAHYVASAERVTQLVHDYDRAWHC--AGNNMRTIGIECRPEASDEDYETVAQLVAAIRAEWG-GLSLSGHSTWFATACPGRYTNSLDWVSNRANEINAGvDVPPAWPTRPLPASPKTASGARSR------------------
>MGV-GENOME-0020560_4	125	0.385	1.085E-28	11	191	193	13	188	274
-----------PNFDPG-RPYGDPLGIVIHHWGADGQSHDAVAAYLARPDGnTSAHYVASGGRVTQITHDYDRAWHC--MGNNARTIGIECRPECDAADFETVAQLIAAIRDEWGY-LPLSGHQDHFPTECPGRWQARLDELDARALLIQGGGPAMPALADPDP-GSLQVDGW---WGpATTAALQSyLGTPVDG-
>547|Ga0247610_10133215_3|+936|00	125	0.241	1.085E-28	13	145	193	128	280	285
-------------YSRPGTKLNSVKWIIIHYVANPGTTAMQNRNYFNGlatshKASASAHFVIGlDGEIVQCLPLDEVSYNAGSAAYNNNSISIECChpdstGKFKEETYESLVELVSWLCERYGLDtDDVIRHYDVTGKACPIYWsgkvgteqYARWQDFIDDVK-----------------------------------------------
>A0A0K8MYH6	125	0.280	1.085E-28	11	165	193	15	180	301
-----------PNFTQG-RQGNSVNKIVIHHMATTDyDSVPGIW----NSRQASAHYGIGqDGQIRAYVDEDNTAWHAGDWGTNLTSIGIEHanvnlAPNYDiaQATIESSAKLVADIAKRYGfgqvVPYkNLFPHSQFTSTACPGQLKDKLQEIADRANTINNGgqSVPTQSTTTEQPAQP---------------------------
>SRR5690625_4214913	125	0.348	1.085E-28	0	162	193	0	169	326
MSY-KLESKPTSNRSSRLFYGHKptPTGITIHHWGQDGQNHASVVGWLRGKaggtsnRGSSAHYVVSGGLVTKLADENRATWHAGNRKGNGATIGIEMRPEMSDADWQTLVELCADIERRFG-SMRYYRHKDWKATACPGRYSDLVGKLVNDVNAHLAGNSTPAPKPTkPKP------------------------------
>A0A086YZS9	125	0.389	1.085E-28	0	166	193	0	170	332
MAYQDITQYDAACYTPG-RPYG-IDSITIHWWGDPasNPTFEGvIQTFTSGARGTSAHYVAEAGRVACLVAPGDRAWACGDGvgvgsGGNDKSISIECNPRQSDGDYQTIAELVRDLRAAYG-DLPLHPHNHWFNTACPGTY--DLGRI-DRIARGLPDTGSTPPRPDrrPEPTAPA--------------------------
>MGYP000873383980	125	0.250	1.085E-28	12	191	193	62	260	349
------------NYDAG-RTfasgaAASVTGIVVHWWGEPtGQTHQGIVDYLAGDnaAEVSAHYVVSDEGVTQIVDLGDTAYHAGVYSINAQSIGIECCPDMSEQTLQRLHTLVQNLRQRFG-PLWLEPHKAFISTGCPGSYVNKIPEL--KVLAAGSADQIPPTPGDPMPVTPDPGAnapdvpatapsslQVDGWWGASTTKLlqSVLGTPIDG-
>SRR5918993_91596	125	0.278	1.085E-28	5	149	193	243	396	400
-----WRPAHSSNYTDASGGAAKIDMIVIH-VA--QGSYSGTTSWFQNPdADVSAHYVVGRkGQVAQCVHNADIAWHAGNWTYNQKSMGIEHAGyvsnpDsFTRAMYRSSARLSAYLCNRYNIPIdrqHIIGHNQVPGaThTDPGRHWD-WRGYMRLIRYYAN-------------------------------------------
>MGYP000365320540	125	0.383	1.085E-28	0	164	193	0	171	427
MAYQFIEDFDSPNfgkYYVGETNQNHPEYICIHHWGVDGQSFMGVVNWLCNPkAGSSAHLVIEAGRVACIVSYPDVAWHTGVMEENARSLGFECRPECRPEDFETAAEAIADTWRLYGRKIPLRGHCDIKPTQCPGRWYARLDELYRRAEYYYNGGNALPvvkAKAVPQTVT----------------------------
>13_taG_2_1085334.scaffolds.fasta_scaffold18860_4	125	0.233	1.085E-28	7	150	193	204	366	597
-------PADYGNYDHANRPKDmKVNSIIIHDT---EGSYNSAIAWFQNPqSYVSAHYVIRsaDGEVTQMVPTSNVAWHAGDWYVNMHSIGIEHEGvaalggsWYTEAMYQSSASLVRYLANKYDIPLdrdHILGHDNVPGlTDarvprmhwDPGPYWD-WDHYMDLIKGKRDG------------------------------------------
>SRR5437899_1380231	125	0.286	1.485E-28	7	141	193	4	149	152
-------WRPTPiNHDVG-REGEPVRYIVIHYT--DISYERTLAEFNKDWngRGVSAHYVVRgDGHIAQLVGESDTAWHAGNYWFNQRSVGIEIEldkitnPRFTAEQYYATAALACQISARHGIPLdrvHVVGHNEIPGTDhtDPGPTWS-WPHFM---------------------------------------------------
>MGYP001108163824	125	0.360	1.485E-28	0	160	193	0	170	171
MtAYTKETKHSSNSSTRQHYGYSStPTGITLHHWGSTGQKHANVVAWLRGaaggtsNTGTSAHYVMSDGLVTQLVDDDRAAWHAGSTPGNGQTIGIECRPEMTAGDWATLVQLCVDLEEKHG-SLKYYGHKDWKSTACPGKYYDRIGELVKAVNAehkRRKNGGAPAKPSKP--------------------------------
>MGYP001043964480	125	0.250	1.485E-28	3	170	193	36	231	241
---VSWVAAPSSNYTTANRETdYDIRWIVIH-TG--EGSYSSIINTLSNPsRGASAHYVVSKtGAITQMVADDDIAWHAGNWEYNKVSIGIEHEgyaGDsntWTEAMYQASASLVRWLAGQYNIqvvhPSgiapasattssGIIGHAQVPdpndPTkggginhhWDPGPYLD-WDHYI----ELITGAAPPTLPSDTTPPSISNVQA----------------------
>MGYP000857213840	125	0.356	1.485E-28	0	192	193	0	195	242
MT--DIEFRQCWNYTRG-REGRSPSKIVIHHWGSDGQTHEGVVDFFtRGPgSGTSAHYVVSAGKITQICHDYDTAYHAGNWNANLDSIGIECRPEATEEDVRTVAELVRRIRAEWGnLPLTV--HSDYYPTACPGRYHSLIDRINQLAQEEetdmqLTDRITRP-DGHNASVGDI-LAYVDMRVERLEAvllgGVEKKGK--DGA
>SRR5918993_1940528	125	0.271	1.485E-28	5	164	193	101	283	288
-----WRPADYENYTSANRDPARIDQIVIH-VA--QGSYSGTVNWFQNaEASSSAHYVVSPsGLVAQCVLAEDIAWHAG-WWRtNTRSIGIEHAGyvDnpncFTPEMYRASAQLCAYLCRRFGIPVnhsHIIGHDQVPgcsgvggGASChtdPGAHWD-WTRYIPLVRRYMQAQPdevegdPETIPPESDPET----------------------------
>uvig_138637_52	125	0.370	1.485E-28	0	171	193	0	175	321
MSYEYITKYDSPNYGYPSTAPlsqriagnNKPAEIVIHHWGEDGQKFENVVNWLCNPkAGTSAHYVVEAGKVACIIDCKNPAWHSGNKMHNLKSIGIECRPEATEEDYKTVAELVVYLWGVYG-KLPLLRHKDIVGTACPGRW--DISKIQAMAEKIY--EEEEVTEPAEEPENPTTVRTI---------------------
>MGYP001258172192	125	0.263	1.485E-28	4	147	193	6	168	357
----DWILAHPSNYSDANRGTNEIDMIVLH---TMQGYYASTINMFTNPnKNSSAHYFVQssNGEITQMIRDADIAWHAGDWQTNARSIGIEMEGfvnDsswYTDQMYRSVADLVRHLAGRYGIPLdrsHIIGHVEVPGCSsgggggegChtdPGPHWD-WSRFMHLVTQL---------------------------------------------
>SRR5438270_8041222	125	0.245	1.485E-28	5	179	193	163	356	358
-----WVPASPSNYTAANRPSdYPVDLIVIHDIEGSYGSA--IQHFQDPSAQSSAHYVVSDaGQITQMVAEHDIAWHAGNWDYNTRAIGIEHEGfasrNlYTLAEYQASAQLAASICSRWGVPLdrnHVIGHYqvpdpnnpgQFGGSDhhtDPGPNWN-WTYYMSQAVA-DSQSLPSPPHMQPDPVatmTSATSATV--TWQPAQ-------------
>MGYP000964193057	125	0.268	1.485E-28	3	146	193	207	361	364
---IKWDAANSGNYTSG-RQGSGINYVVIH---DMEGTYASAISWFKNaSSQVSAHYCIRssDGDITQMVREQDIAWHAGNWNYNKAAIGIEHEGwlsqpskWYTETMYRRSAQLTAAITKRYNIPVnrsHIIGHAEVPPpnThTDPGPGWD-WNRYMSLVNA----------------------------------------------
>23842|scaffold_206941_c1_2|+414|01	125	0.263	1.485E-28	0	187	193	0	215	568
MPKIDFRAASRANYTVANRPTSAIRKIVVHVT---ESSALSAITWFTNARaRASAHYVVSGtGGITQMVRDSDIAWHAGDWATNRESIGIEHEgytyrkGTISDAEYRASALLVGYEMRRYLLPIdrkHIIGHSDVPdpnhpgqhggadHHTDPGPYW-QWPRYLTLVRAYARGNApklvlPPAAKKAPAkPSITAKVNAagkVSVSSSGLQNGQTVEGY-----
>APWor7970453003_1049292.scaffolds.fasta_scaffold587864_1	124	0.223	2.031E-28	0	143	193	17	179	180
M--LKIIPYPSPNFN--DRPdGAKIDCVVLHYT--DVATMEEALQILTDPkREVSSHYAIDeDGTIYQLVDDAKRAWHAGpsSWEGqdnvNHFSIGIELQnggyhagyaltgewPKFPDAQIDALKKLLAQLMAKHPIPLnRIIGHEDIAPgrKTDPGPAF-PWAKIRNR-------------------------------------------------
>A9WRK8	124	0.358	2.031E-28	0	165	193	8	176	278
MAYTAQTQYTSRNFTPAAQVpavfgmPRTISGITIHHWGSNGQDFDNVRNWLcTNNTPTSAHYIAQAGLVACIVDPANAAWHAGNPRGNATTIGIECRPEATDADYETVAELIRELRAAYG-DLPLYPHKYWTSTACPGNW--DLARLDALARGTVTQP-PAIVPPTPDVVTP---------------------------
>A0A087DJS3	124	0.277	2.031E-28	0	190	193	0	214	332
MK--NWDTLeadedmiLTTHYTPG-RSGRKIDKVLVHHNA-GNLSIAGCYSVWQ-TREASAHYQVDaNGRIGQLVWDADTAWHAGNWEANLTSIGIEHADistNPwkvSDATLDNGAHLVAALCKHYGLgrPAwgvNVFPHSAFSSTECPASLYgSQKDAYMAKAQAWydsMTGGKPAPKPSTPAPaPQAADLNALadaviRGDYGNGETRRARLGDKYD--
>MGV-GENOME-0256154_54	124	0.283	2.779E-28	2	141	193	5	152	172
--FVDYGLWFKP---LQERTAT--DLIVIHHTGNPTDddlSAEAIHESHlaQDWAGIGYHFVIRkDGSIELGRPMDTVGAHA--YGYNSRSIGIHVCGNfevgePTPQQIESCSILVAWLADEYGIDidtDTVVGHRDLMATACPGDnLYSQLQTIR---------------------------------------------------
>SRR6266536_3678498	124	0.281	2.779E-28	3	191	193	0	190	227
---MNITFVGSPNYSAG-RAGKPISYIVVHHMAGNLAGADAV--FQDKQRNTSAHYGVGRnGEIHQYVSEKDTAYHAGNFDINQRSIGIEHEdlnaDDYTDIEYQTSAELIRKICTQYDLPINgniIRPHRAFTATACPGTLdIGRLIQLANKDNDMFNGKTaQEWAKSA---EDATRIAE--DRAKYLAQVAQASGLNPDH-
>MGYP000237806595	124	0.279	2.779E-28	0	191	193	0	211	303
MDFEnldaDVDLILDRHFTPG-RGGSRVDKVVVHYNA-ADLTSEGCRSVWRTRP-ASAHYQVESsGRIGQLVHDWDTAWHCGDFAQNRRSIGVEHanrpDGTVSDACLDAGAHLVAALCLRFGLGEpawgvNVFPHSAFSPTSCPGQLYgSQREEYIGRARrwyAAMRGAAPaPSPAPAPAPapqpaPGGLEVDGLwgSSTTRALQRL---LGTPADG-
>GraSoiStandDraft_36_1057302.scaffolds.fasta_scaffold1981902_1	124	0.270	2.779E-28	5	176	193	29	215	306
-----WEPASPLNYTVADRPaTSPVTRLVIH-VA--EGSWASTYAWFRNPRaEASAHYVVSStGRVAQMVPDRDIAWHAGNWAYNESSVGIEHAGftnvtRFPDAEYRGSARLAAWLANAYRIPPdrsHVIGHSQVPDPSHPGGWggVDHhtdpgrtWDW--ARYMAYLRAD----AGDTPQrLVDNAAPSAVRydpSVWR----------------
>MGYP000472894927	124	0.258	2.779E-28	0	182	193	0	206	330
MSEVyskLITGKNPGLMNFSSRGGHKIDRIVIHHNATTNKNVAMNTWLQSSPAQTSAHYEVTPTEIIGCISESDAAWHCGGTGGadqpkmsypNQRSIGIENVnstgaPNWSvaHATVVNTAKLVADICKRYNIPIdrsHILAHREVTATACPGGL--NVDEVVKLAKQYYGGSTasKPQSPSNPKPSSPSKpaYSTSGKSLEQMANDV----------
>SoimicMinimDraft_17_1059745.scaffolds.fasta_scaffold401444_1	124	0.248	2.779E-28	3	150	193	73	243	927
---LKFAPAHPNNYTQGRKAGTAIDRIVIHITASKNDYDKTVKNWFQNPKQmmgtkrvrVSAHYVIGRgGEVVQVVAHGDTAHHA--NGANSRSIGIEHNAtttrDhaPTDAQYRASARLVAWLCAQLGLPAdrsHVLGHSEVDPrtthTSCPNSVWDWdtyMGHLAAEAAALSGG------------------------------------------
>ERR687893_2423102	124	0.309	3.802E-28	5	136	193	11	149	152
-----WHRAADDNYTNSARGAKDISLIVVH-VA--QGSYSGTIGWFQKSRsNVSAHYVVNRnGRVAQCVRNDDVAWHAGDWTYNRRSIGIEHAGyasqRWTDSMYRSSAKLSAYLCRRFYIPVniHIIGHRSVPGvaTRCPGRWYNR--------------------------------------------------------
>SRR5919201_3838092	124	0.258	3.802E-28	3	153	193	49	218	254
---VTWVPAPPTNFEPAARTVGDIRLIVIHVT---DGSFAGAVSWLTNPqSHVSAHYAFSlDGEIAQMVARKDIAWHAGNHVVNAESIGIEHEGvtDdisgFTDAEYRASARLVAWLARLYDIPIdrqHIIGHSEVPdPTDptqgggidhhtDPGTYWN-WTHYMHLVHRFAKDALP---------------------------------------
>MGYP001002586800	124	0.331	3.802E-28	3	191	193	14	207	291
---VIREEVPSPNYDVG-RPAG-INAITIHHWGADGQQHDAVVNHLCNPnSYVSAHYVVSDDHITQLVDEENRAWHS--YGDNAGTIGIECRPEMDPGDFATVATLISEIRSRRGY-LPLRGHCDTFATACPGRWYSQLDQLSATADKIATDTSWQPGEDIPLPSpalggtDPITGNLYTDGVAGCDTIGRVqllLGTPVDG-
>ivig_188_7	124	0.280	3.802E-28	0	185	193	0	206	328
MDWKnlnaDVNKILNKHYTKG-RSGRKINKIIIHYNA-GDLTVEGCYSVWQNRP-ASAHYQVESsGRIGQLVWDGDTAWHAGNWDANCSSIGIEHAnksGGYiSEACLDAGAHLVAALCKYYGLgrPKwkvNVFPHNHFAATSCPGRLQDeQRDAYMQKAQQWYdqmvNGAEAPSKPSKPSTGnkkTNEEVAKevVDGKWGNGDDRKNRL-------
>D3PZF5	124	0.246	3.802E-28	5	146	193	42	195	330
-----WLAAHKANYTNASRPKSdPINKVVIH---TMQGTASGTKAWFRNPkSEVTTHYLVSssKGSVTQMVHESDIAWHAGNWDYNKTSIGIEHEGyvqDPkkwyTTNMYESSARLVRSICDRYNIPMdrkHIIAHSEVPGaThTDPGKGWN-WDRYMDLVRE----------------------------------------------
>MGYP000924401652	124	0.295	3.802E-28	4	191	193	41	248	335
----DVNLWLNKHFTAG-RSGRSINKIIVHHNAGANLSTQDVYNIWQ-TREASAHYQVEvSGRIGQLVHDWDTSWNAGNWDANVTSIGIEHansggaaQGWPiSEATRENGAHLVAALCKRYslGRPAwgkNVFPHQAFSATSCPGKLYgEYKDSYIKRAQAWydsMTGSTPaPAPSPTPAPEpTPVASPAADGYWGsgTTKALQKVLGTPQDG-
>MGV-GENOME-0313383_66	124	0.246	3.802E-28	6	175	193	22	209	344
------IKCNNDNLN--NNTSRSVSYVVMHYTGNSKDTAKANANYFSGaGRNASAHFFVDDAEIYQSVELRDTAWHCGAKSYkhgscrNANSIGIEMCctaGNYriSDRTKENAAYLCAFLCKMLGIGAsgvdsYVLRHYDVTGKNCPAQMVsnpTEWQEFKNKVKGILGGSASTGGqQHTAQP-TTDNVASYRVKI-----------------
>UniRef100_UPI000688B45C	124	0.336	3.802E-28	0	189	193	6	212	386
MSYKFVKNIGRNHSSRSSYGyGSGIVGITIHHWGSDGQKHANVVSWLRGYtgnRGSSAHYVVSDGLVTQIVEDSRASWHGGNNKANGTTIGIECRPEMSAGDWATLVELCVNLERKHG-SMKYYGHKDWKNTACPGDYYPRLSELVDAVNEYkKSGKVPSTTGGGSSSggSGKREYETVdygitLGLWdkgdpvKDWQDFLVSQGYDI---
>APLak6261664116_1056043.scaffolds.fasta_scaffold334245_1	124	0.264	3.802E-28	5	149	193	190	355	396
-----WRPASPVNYTHANRPAsSPILRIVIHTTEGPYWSA---IHWFQNPvSHVSAHFVVRssDGQVTQMVSEKDEAWHAGNGYYNDTSIGIEHEahvSNcawYTDAMYRGSARLVAYLVLKYAIPIdraHIIGHADVPdPSnprlrggaghhTDPGPCWD-WTKYLALVRAYAG-------------------------------------------
>SRR5215210_526659	124	0.278	3.802E-28	12	183	193	40	227	405
------------NFTKSHRETASIDRIVVHVT---EGAFWGSVRWLRSPRaHASSHFVIGRrGRIVQLVHLSDIAWHAGNWRINSRSIGIEHEGftygvDgFTDAQYRSSARLAAWIARRslMPIDRaHIIGHAEVPApgggsggashHTDPGPHWN-WRRYLRLVRRYAGFEKPSVVPLVPAgPLRG--VVPWRARVGGGIRRVD---------
>SRR2546426_1794432	124	0.260	3.802E-28	5	176	193	105	295	440
-----WVPANSTNYTPANRAHdYPIDMIIIHDIEGSYGSA--IQSFRTAGFDASAHYVVSyGGDVTQMVREKDIAWHAGNWDYNTRAIGIEHEGfawTPglyTTAEYNASALIAASICSRWGVPLdrsHVIGHNEVPDpnnpnlTggsshhTDPGPYWN-WTYYMQQAQA-DAASLPSPPHMMPDPVaTGTTTGAT-VTWK----------------
>MGYP000666064791	124	0.248	3.802E-28	2	144	193	207	360	554
--YPGVVYNPtSCNHTNASRGTSDVNYIVVHTT--QGSYAGSISWFHNCSAQVSAHYVIRasDGEITQTLDESDIGWHAGNWTYNSESIGIEHEGfvsnsNWvTPAMEAASAALTQDILADYNLPANrtvIVGHNEVPGaThTDPGQYWD-WTTYMSMV------------------------------------------------
>W7TDU5	124	0.227	3.802E-28	1	164	193	241	432	649
-AY-DWsspdhgDPNNYGNYDPAERPsdGNKITTIVIHDTESTPTSsatpyDQAIATFQDPADGVSSHYVIRssDGQVTQMVPTKDIAWHAANWTTNEHSIGIEHEGiaaqggaWYTEQMYQASAKLVRYLAAKYDIPLdrqHILGHEDVSrerATNfaavhwDPGPYWDW-----AHYMDLLGAPIKATASAASQVVT----------------------------
>A0A087JYN6	123	0.301	5.201E-28	5	145	193	40	191	195
-----WVPAAPANYTVPTRPSeRRIDRVVIH-VA--QQLFTPTAGIFRTPSqQVSAHYVVRsgDGHVAQCVREKDIAWHAGNWSWNTRSIGIEHEGwvDrpefFTDVMYRRSAVLTADICDRHGIPKdreHIVGHHEVPGSDhtDPGVHWD-WERYLRLVR-----------------------------------------------
>SRR5919202_3163435	123	0.227	5.201E-28	3	155	193	35	206	231
---ITFVPASPANYARGSRPASAVERIVVH---LAEGTYAGTVGWFRNPRaRSSAHYVVSReGAVTQMVPNSRVAWHSGNGWMNRHSIGIEHEaftevvGTVTDAEYRASAELVASLLRRYVLPIdrrHVIGHNEVpdpfrpwlrggySHHTDPGKYWD-WRRYLDYVRAYARGAVPPP-------------------------------------
>MGYP000747458611	123	0.229	5.201E-28	2	138	193	100	245	254
--IEDISHRLPRGGQYQWRDVDEIEYLVIHHSASPPsTTVEQIARYHvhgRGWPGIGYHFVIDPqGKIYRVNSEENISFHAG--EKNANALGICLIGNfseaePPAAQLNSLCKLIHYLRIVYEIPRaRIVGHRELARTICPGPWWEKFN------------------------------------------------------
>MGYP000853071143	123	0.309	5.201E-28	0	191	193	0	217	278
MK--DWAKCEADvvklmnkHFTKG-RDGSRIQHIVVHYNA-ADGTVEDLWNWWQTRP-ASAHYQVESsGRIGQLVWDRDTAWHAGNWAENCRSIGIEHanrkDGTISETCLDNGAHLVAALCRLYGLgrPAwgvNVFPHKKFCSTSCPGQIYgSQKDAYMRRAQSwydRMGGKEAGPGGDSPRPAagTGsaaVDVDALaRDviagKYGNGDARRAALGSNYDH-
>MGYP000899918212	123	0.266	5.201E-28	1	186	193	68	262	368
-KVRDAATGSYGNYDVANRPmdGQAIRYIVIHTT---EGRWDGVVSHFQNPsASASAHYLVGSqtGRIAKFVSPKHVAWHAGNWYFNMHSIGIEHeavaiEGKmwFTDAMYEASAKLVRHLAQSYGVPLdreHIIGHDEIPGvTAakqssmhwDPGPYFD-WDRYMQLLRA-----------PLPSDADDLVVGKVNVDWPLHQCTRPANG------
>SRR5699024_6276504	123	0.282	5.201E-28	0	184	193	88	279	378
MArsYKYITSKTSPNQSS--RKGRKISSITCHWWGTPvGQKIGGIVSWLCNPkAKASAHYVVSGDTVYCIVDPDRKAWHSGSNTGNYTSIGIELDPNasMRASTEKTAAALIADLRAFYG-NLPLRPHRYWVSTECPGNW--DLGRLNTLAKGTKPG-IPSGGTSAPTPAKPQSKGELivdgrfgHATVKDLQRYLNK--------
>SRR5215208_2397068	123	0.267	5.201E-28	10	171	193	34	216	468
----------SGNHTASNRTADTIDSVVVHST---EGHFVGSVRWLRNPRsGGSAHFVISrDGQIAQLVSVTDIAWHAGNTSWNRHSIGIEHEgftarGGFTPAEYRASAQLVGYLAYRYGIPVdreHIIGHNEVPnpyhpgwvggvdGHQDPGKYW-KWGYYMTLVRYYaRHPEQPRYSRSGSLrPSqTGAVVSGV---------------------
>SRR5215207_1522427	123	0.271	5.201E-28	5	148	193	337	498	502
-----WRPADSSNYTNANREAShNITKIVIH-VA--QGSYSGTINWFQDRRaDASAHYVVSRrGRIAQCVRDEDIAWHAGWWNTNKHSIGIEHAGyvnnpDwFTRRMYRASARLSARCCRKYRIPVdrkHIIGHYQVPgcsgsggGTGChtdPGRYWN-WTKYMRLVRYYR--------------------------------------------
>UniRef100_UPI00128D0591	123	0.234	5.201E-28	5	175	193	215	406	523
-----WYGAYSGNYTDANRPAsNPINKVIIH---VMQGSFSSAINWFKDSRaGVSCHYNVRssDGHIGQSVREEDIAWHAGYWPYNQTSVGIEHEGyvsDPswfTDAMYRSSAKLTAYLCKKYKIPIdrnHIIGHHEVpgcSGTgggsGChtdPGRHWN-WSKYMDLVRGYASTDTQRSKPEYRQVIDNRNTKRFkaSSKW-----------------
>16479|scaffold19900_1|+375|00	123	0.248	5.201E-28	1	162	193	276	455	666
-AYAQTDPANKTsygNYDMADRPgdGDAVRYIVIHDT---EGSYDGTLDSFADPSfGASAHYVIRsaDGHVTQSVPTRDVAWHAGNWYVNSHAIGIEHEGvavDggawYTETLYRSSARLVGYLARRYDIPLdraHILGHDNVPaPTSaylhamhwDPGPYWD-WDHYMD----LLGGPTPRPG-ATDSP------------------------------
>SRR5438067_3137060	123	0.242	5.201E-28	5	189	193	39	243	784
-----WTPANPANYTVSNRPQSyQVNYIVIH---DIEGSVDsAIAAFQDPNRAGSAHYVVaEPVGVWPMVAATDIAWHAGNWHYNTRAIGIEHEGfascRFcyTAAEYNTSARLAASICSRWGVPLdraHVFGHAEVPdpdnpglfgGSDhhtDPGPYWD-WSYYMRQAQNY-ASTLPSPPHMGPSPTAASEESGVMVSWQPAQsCRKPITGYQV---
>MGYP000094191402	123	0.343	7.115E-28	1	130	193	34	164	172
-SYAVWKPAHRDNYTPANRGKSDIRWIVIH---DIEGTAEAAVAWFRNPaARASAHYVIAyDGTVYQMVREKDIAWHAGNWEYNKRAIGIELAGyaDknmYTDEEYHACAKLVAYLAKKYGIP--IV-HPEGIAPADP--------------------------------------------------------------
>MGV-GENOME-0223276_22	123	0.283	7.115E-28	2	141	193	5	152	172
--FIDYGLWFRP---LQERSAT--DLLVIHHTGNPTDddlSAEEIHESHlaQGWAGIGYHFVIRkDGTVEMGRPVDTVGAHA--YGYNSRSIGIHVCGNfevgePTPEQIESCAILVAWLSEEYGVKVnrsNVVGHRDLMATACPGDnLYSQLQTIR---------------------------------------------------
>MGV-GENOME-0125331_21	123	0.407	7.115E-28	0	185	193	0	188	197
MStYVDIFDYDTKNRHVNYRDISNIKYGVIHWWGTPQSKPKfedVVHHLCTNDIPTSAHMVVEAGRVATLANYQDVTYHAGVWDINTQSLGFECNPRMNDGDFQTLAELIADVETNLGISLYLIGHRDCVATECPGTYYDRIGELVDRVNAIKAGE-----SAAPAPLTDNQLEERRAayekAVKEFDEARDKL-------
>A0A166SUP1	123	0.260	7.115E-28	3	147	193	33	197	198
---VHWQPADSSNYTAADRGAGLIDWVIIH---TVQGSASSAANWFQDPdADVSAHYIVaEDGYKYQSVSDINIAWHAGDWDYNKYSVGIEHGgyvsGTYEEAQYEASAKLASWLCDQYGVPKqhptsvpsdaanpangGIIGHSQVPSSShtDPGSNWD-WDHYIDLVNSY---------------------------------------------
>MGYP000094031729	123	0.351	7.115E-28	0	190	193	0	190	243
MTMIDIIFRQCWNFTQG-REGRSPSKIVLHHWGADGQTHDSVVGFFTlGPgSGTSAHYVVSAGRITQICHDYDTAYHAGDWNVNLDAIGIECRPEATEEDVRTVAELVRRIRSEWGnLPLSV--HSDYFPTACPGRYHQLIDKINQLAQEEeqdmqLSDQVTRP-DGHSASVGDI-LAYVDLRVERLESAL--LG-GVD--
>X4RC75	123	0.366	7.115E-28	0	166	193	0	165	254
MSsYEYITRHTSPNFTPG-RP-RPPEEITIHHWGAEGQNFDSVVRWLCRPNGsSSSTYVAEAGRVACIVDPDDTPWTNSNFSSNQVSITIECRPEMTAGDFQTVVELVADILRAYPSIKRIRGHRDHASTACPGKWYGALFDIWDKAQR-LNAATAAPVPQQTAPAAPA--------------------------
>MGYP000978309346	123	0.228	7.115E-28	5	192	193	16	232	255
-----WAAASSSNYTSG-RGGHAIDCVVIH---DMEGSYGSAISWFENPaSMVSAHYCVRssDGEITQMVHDGDTAWHAGNWNYNQRCIGIEHEGfasDPswyTEAMYQASADLVRHLCETYGIPmdrDHIIGHAEVPdPShpgefggaghhTDPGSGWN-WSHYMDLVRgapALPAYDASFASQSVPADMTSgdRAVAYVelrndgSSTW-TLDGTFLGTSMPNDHA
>A0A2C7YNZ7	123	0.331	7.115E-28	2	175	193	13	204	297
--FMDWTNLNADvtklmgvHFTPG-REGRTIDKIVIHHNG-GNLSIDQIWNVWQ-TREASAHYQVEaGGRIGQLVNDLDTAWHAGDWDANLTSIGIEHADdstDPwhvSDAAVDAGAHLVAALCRGYnlGRPEwmrNVFPHSQFTSTSCPASLaRDQLGDYMGRAQAYFDGaPVAAVHQSVPAPA-PAPSRHVdLPAW-----------------
>uvig_388054_6	123	0.270	7.115E-28	0	170	193	5	191	301
MVTRKW-PADPSNYTKG-RGGYKISGIVIHHAA--STSLNSIGQVFsQKGRNGSAHYGIGGKEVHQYVDEADTAWHCSNYWGNQHTVGIENtnstgAPEWrvSDETFDTLCKLVADIAKRNGLgklyvnPsedcPKLSGHKDWYgaSTVCPGPYlYPRLQEICNRANDI-NYPPKPTITWVDTPTTTMRVKA----------------------
>SRR5574344_2016032	123	0.331	7.115E-28	9	147	193	18	174	322
---------PTSNYTKG-RGGNKILGIVIHHQAGTNiQSMDNV--FMNPNRHGSAHYGIQNGEVHQYVDESDTAWHCSNWWGNQRTIGIENtnstgAPYWkvSDETFNTLVKLVADIAKRNNLGKlyinpnedcaTITGHKDWKGakTDCPGPYlYPKLQELCDRANEI---------------------------------------------
>10820|scaffold172203_3|+577|00	123	0.246	7.115E-28	0	185	193	0	206	327
MTKVyskLMTSENPNlmNYSS--RNGHKIDRIVIHHNGTTNKDAAMNTWLKSGSAHTSAHYEVTPTEIIGCISESDAAWHCGGTGGrdvpkmsypNQRSIGIENVnltgaPKWEvaHATVINCAKLVADICKRYGIPcdrAHILGHREVTATDCPGGL--NVDEVVSLARGYLGGQTPsTPSKPSTKPISTIAQEVIAGKWGNEPNRSNKL-------
>A0A1X3AD16	123	0.284	7.115E-28	0	190	193	0	212	329
MK--NWDTLeadedmiLNTHYTPG-RSGRKISKIVVHHNA-GNLSIVGCYSVWQ-TREASAHYQVQaDGRIGQLVWDSDTAWHAGNWEANLTSIGIEHADistSPwkiSDATLDNGAHLVAALCKHYGLgrPAwgvNVFPHSAFSSTACPASLYgSQKDAYMAKAQAWydqMTGGKPAPAPSNPAPqatDLNALADAViRGDYGNGDTRRARLGDKYD--
>MGV-GENOME-0155033_3	123	0.289	7.115E-28	4	190	193	9	212	330
----DEDLILNTHYTPG-RSGRKISKILVHHNA-GNLSIAGCYSVWQ-TREASAHYQVQaDGRIGQLVWDSDTAWHAGNWEANLTSIGIEHADistNPwrvSDATLDNGAHLVAALCRYYGLgrPQwgvNVFPHSAFTGTACPASLYgSQKDAYMAKAQAWydaMTGGKPAPAPSNPAPqatDLNALADAViRGDYGNGDTRRARLGDKYD--
>SRR5215210_2607462	123	0.284	7.115E-28	5	148	193	192	345	348
-----WRPAFWGNYTNANREKSQnINRLVVH-IA--QGSYSGTLSWFKNRhANVSAHYVVSRgGKVAQCVRDADIAWHAGNWKWNKHSIGIEHEGYagrpgaWSDALYHASARLAAHLSKRHGIPVdryHITGHNRVpgSATRCPGPHFNHV-RYRRLIRHYR--------------------------------------------
>MGYP000859934191	123	0.299	7.115E-28	0	176	193	0	193	354
MDFENLEadknRILSKHYTPG-RGGHEVDKVIIHYNA-ADLTVEGCYSVWQTRP-ASAHYQVEsDGTVGQLVWEADTAWHAGNWHANQTSIGIEHanQGShVTPECIESGAHLVAALCKAYGLgaPEwgeNIFGHNHFAATDCPGPlekgteYHDAFMDLAKEWYAIMNGNVGKWVKYEdGWWYERADGSWPHDEWE----------------
>GraSoiStandDraft_38_1057308.scaffolds.fasta_scaffold899409_1	123	0.252	7.115E-28	10	192	193	0	206	357
----------SPNYTPArQRANLRVSYVVIHDT---EGSCAAALNWLDGPaSGSSAHFLVCqDGTVYQLAHVRDIAWHAGNWYINQHSIGIEHEGfrDsggYTQAQYDASAAIVRWLVRVYGlhiqLDRNaIFGHDNVPhgGHTDPGPWWD-WTYYMSQVRGgapYDGGNPGVAIVVAPEaifydcPDPSCKVEG-SADWGA-QFALARTTNGWDevyyngHA
>AP12_2_1047962.scaffolds.fasta_scaffold42811_2	123	0.238	7.115E-28	4	186	193	75	277	376
----EWIPTPV-DHDVG-RDGEPVTFIVIHYT---DLSYERTLRAFNSPnSGVSAHYVVRaDGHIAQLVGEADTAWHSGNYWYNERSVGIEIEkdritnPDFTSQQYEAVAALVCAISARHGIPIdrsHVFGHNEIPGSDhtDPGPTWG-WPHFM-WLTTFCAPPnadtvHASYVSETEAPVlivgQSATVSVVLKntgatAWRKGTQQEARLG------
>MGYP001021782582	123	0.243	7.115E-28	5	169	193	81	266	528
-----WEPALPSNYnrAASSAPMRTVEYVVIH---DIEGTAQGCIRWFQDPRaKASSHYVVDGetGKVWQMVKERDVAWHAGNLDINRRSVGIEHhgyayRPGFYDSTlYEASARLVRDITARYNIPRdrkHIIAHSEVPdPTDptkfggrshhtDPGPYWD-WDTLMCLVRndARLDGTTFP---AVLRPGERAEVS-----------------------
>A0A1I6PP16	123	0.243	7.115E-28	1	162	193	241	425	630
-AYAPTDPQDPAagygNYDTAQRPKDvKIDSIVLHDTEVSYQTALSL---FQDPaNGASAHYVIRssDGQITQMVPTEDMAWQAGSWDRNTRSIGIEHEGwanDggtwYTEAMYRSSAKLVRYLAAEYGIPLdreHILGHDEVSadkpgsaGTEhyDPGPYWD-WAHYMSLVGAPLDDGRGAGDAVTIYP------------------------------
>MGYP000266955456	123	0.357	9.732E-28	0	162	193	0	174	216
MSYRYITSYNSQNYTPASQSpsvfgqPRNIKGITIHWYGNPatNPTAEGVRDYLcRSGGNTSAHFVATGTnrTVYCIVAPGDVAWHSGNARGNAITIGIECDPRCRDEDYDVVAELVADIRSAYG-DVPIYSHNMWTATACPGNYdIDRIDRLsYTKVSHDAWGAVTDAVPKTPAP------------------------------
>SRR5712664_3408887	123	0.229	9.732E-28	5	190	193	4	202	227
-----WVPADGSNYSVANRAHdYPIEMIIIHDV--EGSYGLAIQDFQTPGFAASAHYVVSyGGDITQMVREKDVAWHAGNWDYNTRAIGIEHEGyaayNlYTTAEYDASAALAASICSRWGVPMdrtHVIGHYEVPdpnnpglsgGSDhhtDPGPYWN-WTYYIN--KAVVDAATlPSPPHMMPDPVATDGLTSATVTWKAPQ-----ICRPID--
>PlaIllAssembly_1097288.scaffolds.fasta_scaffold1464194_2	123	0.348	9.732E-28	0	183	193	0	188	238
M-YKLI-KKNSPNrgYPDGAKGGNAPKKIIIHHWGVKGQKFENVTGWLCNPnAGVSAHYVLQAKKVAKLMGIYDCAWHAGSYYWNSHSIGIECRPECTKEDRATLVELIADLYDRYGF-MPLIGHKDVAATACPGDWYKWLPKIQKSAKSMWQKKKkEKGTYPGVLPVLPergyFDKNDSGVNVKRLQGFLN---------
>MGYP000917118396	123	0.333	9.732E-28	8	186	193	12	193	249
--------RESPNYDPG-RPLGDPTGIVIHWWGMPewNQTHDQVVNFLcdgNRPNPTSAHYVVSDGRVTQLVSDGNRAWHC--AGNNARTIGIECHPAATEGDMRTVARLIAAIRSEWG-PLPLSRHCDHFPTACPGNYKDKLDTL-EYLSTHEGANDMQLSDQVTRPDGHtATVNDVLAyidmRVERLESAL--LG------
>tagenome__1003787_1003787.scaffolds.fasta_scaffold11209188_1	123	0.277	9.732E-28	0	192	193	0	206	271
MSFsLRQNPAHGNNFTTG-RNGNAITEIVVHHAATT--DFDGIARTFQNAaRAASAHYGVGRNsNVDQYVSESDIAWHCGNWGHNSRSIGIENVnssgaPNWEiaPQTFETLVELCTSIAKRHGlLPLrvgvNLFGHKDVSdkPTACPFALHGRLQELADRVNAAANSATPAP----SAPRKSNDVIAnevIAGAWGNGDDRkacLAAAGY--DYA
>MGYP000014403025	123	0.391	9.732E-28	11	191	193	13	188	273
-----------PNFDPG-RPYGDPLGIVIHHWGEDGQSHDAVVSYLARPDGnTSAHYVASGGRVTQIVHDYDRAWHC--MGNNARTIGIECRPECDEDDFETVAQLIAAIRDEWGY-LPLSGHQEHFPTACPGRWQAQLDELDAHALLIQSGGHAVPALADPDP-GSLQVDGW---WGpATTAALQSyLGTRVDG-
>MGYP000908643599	123	0.340	9.732E-28	9	191	193	6	194	278
---------PSPNYDVG-RPAG-INAITIHHWGADGQQHDAVVSHLCNPnSYVSAHYVVSGDHITQLVDEENRAWHS--YGDNSGTIGIECRPEMDPEDFATVATLISEIRARHGY-LPLRGHCDTFATACPGRWYDQLANLSATADKIGADTSWQPGEDIPLlpaavlggtdPDTGLLYTDGVAGTDTIGRAQLILGTPVDG-
>A0A1D8ETX7	123	0.338	9.732E-28	3	162	193	0	176	284
---MDWTNLNADvtklmnvHFTPG-REGHTIDKIVIHHNG-GNLSIDQIWNVWQD-REASAHYQVQsDGRIGQLVNDWDTAWHAGDWDANLTSIGIEHADdstDPwhvSDAAVDAGAHLVAALCRGYnlGRPEwmrNVFPHSHFSATSCPASLaENQRADYMARAQAYFDGAPVTGRSSVPAP------------------------------
>MGYP000913809577	123	0.279	9.732E-28	0	189	193	0	212	298
MKsWNDLEPDEyaivPVHFTPG-RGGNKINKVVIHHNG-GNLSIQQCYNV---WltRQASAHYQVDaNGRIGQLVHDVDTAWHAGDFGANQTSIGIEHADissSPwrvSDATLDNGAHLVAAICRRYGLgsPVwgkNVFPHRYFSATECPASLAgDQNAAYMAKAQAYYASMTGTSPAPAPAPapaPKPAGGLAVDGWWGsatttALQSVLGTQGDGI---
>MGYP001119881901	123	0.277	9.732E-28	0	182	193	0	210	311
MDWRNLVadknlWLPAGCFTPG-RTAG-IDRIIIHHNA-GDLTTEGCYRAWTGGREASAHYQVeDDGTIGQLVHDRDTAWHC--VGQNYRSIGIEHAndvfGPWTvsEATLDAGAHLVAALCLYYGLgrPEwgvNVFCHRDFNATACPGELGPdgsQHDAYMARAQAWydaMAGGSPAPSAPAQKPSQPAQnpsrrQIAVDGKWGrettlALQEHY----------
>597|scaffold_49958_c1_1|-31|00	123	0.298	9.732E-28	0	175	193	0	175	318
MN-VKWI--GSPNYTEG-REGNGVDHIVIHWMDGDLASADSV--FQNTNRQTSAHYGIEDGTVHQYVKESDTAWHAGNFAMNLRSIGIEHsaQPgrDASAATCETSAQLVAQIAKTYGVPLdrqHVIKHSEVPySTECCGTI--PIDAILARAKQLIGSGYVPAVVPSTSPTATTNQGNNYTAW-----------------
>uvig_13212_52	123	0.313	9.732E-28	0	175	193	0	187	319
MSYdFKEIWCNKGNFSESNRKSSDIDTLVIHYTGNDGDTAENNGNYFKNNvVETSAHYFVDDTTVVRSVADKNIAWHAGDWDINCRSIGIEIAGSTSEckgKTLENVILLTQRLMRKYKISKeRVIRHYDANGKICPGFWCgsAAKDKLWReqFLNKLDTSSETSEQEKTNADVKPtIEYCVFaGGEW-----------------
>tagenome__1003787_1003787.scaffolds.fasta_scaffold2360079_1	123	0.270	9.732E-28	7	143	193	17	171	351
-------PGNYGNYDKANRPHDmKINSIVVHDT---EGSLQSVLDAFQNPqFYASAHYVIDkDGTVYQMVKNKDIAWHAGNWWYNMHSIGIEHVGfahngsnDYTPEMYKASTELVKYLSRKYDIPYdrgHILGHDNVPAprsdliagmHTDPGPYWN-WSEFGKR-------------------------------------------------
>23778|Ga0207952_1000427_26|+15618|00	123	0.316	9.732E-28	17	177	193	15	185	366
-----------------GRGGKTVNKIVVHHAATT--DFDGIARTFNGDREASAHYGVGRnNNVDQYVSEANTAWHCGNYPANQTSIGIENVnssGGPNwDiagETFETLVELVRDIASRRGlLPLkvgvNLFGHRDFQSTACPGQLYARLQELADRVNGGSGG----GSTPTPQPDkSNDQVADevLAGQWGN---------------
>SRR5919198_6092574	123	0.269	9.732E-28	3	157	193	196	369	520
---VTWTPAPPTNFESAARTVGDIHLIVIHVT---DGSFAGAVSWLTNPqSHVSAHYAVSrDGDVVQMVARKDIAWHAGNHVVNAESIGIEHEGvtdDPsgfTDAEYRASARLVAWLVRFYDIPVdrqHIIGHSDVPdPSDpaqgggidhhtDPGSYWN-WAHYLHLVRRFAFGQDAPLMP-----------------------------------
>SRR6266487_3725369	123	0.284	9.732E-28	7	151	193	153	317	533
-------PTNYGNYDLANRPVDrlDVRYIVIH---DAEGSYAGTVQWFQNPaAGSSAHYVVRslDGHIAQMVETKNVAWHAGNWYINGHAIGIEHEGyaiqgatWYTEKMYQASAALVRYLAVKYNIPLdraHIIGHDDIPgPTSsyqagmhwDPGPYWD-WAHYMDLIQAPLGAP-----------------------------------------
>SRR5207237_594774	122	0.232	1.331E-27	5	136	193	33	174	186
-----WVPANVNNYSTG-RQGTTPDTIIIHDT---EGSYSSAISWFQNPnSGVSAHYVIRssDGQITQMVREADTAYHAGNWSYNLRAIGVEHEGyeDqpgwYTEAMYQASSGLVRYMADRWGIRKdraHISGHYQVPGTThhDPGPYWSW--------------------------------------------------------
>UPI00018744C7	122	0.292	1.331E-27	0	145	193	0	146	208
MQ-VKFIPANSNNFEKGRRN-NNINLVVLHWIV---GTLESIDATFADPkRFASAHYGIGDGEIHQYVKDEDTAFHAGVFDINLKSIGIEHEGSPnlpiTDATYQTSAQFVEELCRKYRIPLdrdHIKGHKEFKATQCPGTL--DIDRIIREAK-----------------------------------------------
>MGYP000917485827	122	0.258	1.331E-27	0	190	193	0	200	242
MAYtVNWEPTN--NFTPGSQTraafgrGRTTEIIVGHWWGDPNtkPSYSGVVAWFKNPkSQVSAHYVVGQGKMCQMVDEDDAAWHA--RQANPFSIGIEFNPNPTDDDYQRIGWLVYDIRRRLG-NLPLRPHNAYVNTQCPGS--TDLARIDRIANEYAN-----PKPVTPEWLankkaiTPTQLKVIvpQAQIYDLRDgkAIKPLAYstPVD--
>KBSMisStandDraft_5_1062788.scaffolds.fasta_scaffold11762238_1	122	0.352	1.331E-27	3	151	193	0	147	246
---MNIQQIPSPNYSTG-RGANQIEFIVCHWIVGDVAAADAV--FTKSASKTSAHYAVGNGVIHQYVAEKNTAWHAGNFQVNQKSIGIEHRGaptmPITDATYNTSADLIADICRRYGKRFPLRAHREFYATACPGTL--DLNRLNQLVDARLNQP-----------------------------------------
>SRR6185312_14574493	122	0.248	1.331E-27	5	164	193	48	232	248
-----WTPASPQNFDTANRPAdHPIDMVVIH---DIEGNADGAVMWFKNPkARASSHYVVDsrNGRVYQLIKEHDIAWHAGNYSINQRSVGIEHEGYayrpgfYNPVEYETSAKLVRSITERYHIPRdrtHIIGHAEVPdprradhlggagGHTDPGPYWD-WDTFMTLVRNdahLLQANIPAVLHPGELvPVT----------------------------
>S2WMC4	122	0.331	1.331E-27	0	160	193	0	163	255
MSYNFITKYDSPNYGQIYGPIAlPCRKLTIHWWGSPsGQDPYGIINYLCRANGnSSAHAVVWPGNVACIVNYDRAAWHAGNAAGNQTSIGLELDPNHIDATIETVAEYIADLIRQgvLDRNFDIYGHKDWSSTACPGAYHGRIAEIKAKALARLDG--KPSAKPAP--------------------------------
>MGYP000955295873	122	0.301	1.331E-27	5	160	193	16	177	266
-----ITDVD-PNMMNADGNRTSIDRIVIHHNATTNDAVARSTWYVGGAAGTSAHYQVTPDKLWGCVGENMVAYHAGNYPMNQRSIGIEHlnetlEPGWTiaEATYQRSAALIADICQRHGIPidrEHIIKHGEVSSTACPGGI--DIDRLVRMAKEIANGGGATP-ASAP--------------------------------
>SRR5690606_5716453	122	0.286	1.331E-27	0	164	193	18	178	290
MIERRIIDR---NYT-GGRAGQAPQFVVVH---TYNGKGRSLFNWFNSqSAQVSAHYAIFlDGNGEQYVDESNTAWHCGNWDANTKSIGIEHqdNGNPndstrTDAMYETSAQLIADIYRRYGWDKkNkalIKPHKEFASTGCPAAL--NLDRIRNRVYDILN--------PAPLPVD----------------------------
>UniRef100_A0A511SU77	122	0.243	1.331E-27	5	144	193	146	300	302
-----VISAPSPNSDS--RNGADIDTIVMHHTASNDGKAD--LSWMRNPkSGVSAHYMVDrDGKIYQLVGDDKRAWHAGKSelhgvptDVNARSIGIEIVNDgsgktpFTEAQYKALTELTSHLKEKYDVPMkNIVGHADVAvpkgRKNDPAPNFD-WARLRKGI------------------------------------------------
>uvig_576758_76	122	0.287	1.331E-27	5	179	193	169	349	447
-----ITGVDPNPMnSDSNR--TTIDRIVIHHNATTNDAVARSTWYVATGHGTSAHYQVTPDRIWGCVGENYVAYHAGNYPVNQRSIGIEHLNNtgaPTwtiaEETYRNSAKLIRDICERYNIPIdrqHIIKHGEVSATGCPGGI--DIDRLVAMA---RGADYVTPAKATPRPASKPTQAKMQHayRVDDLQ-------------
>MGYP000243419056	122	0.247	1.331E-27	12	173	193	97	274	495
------------NYDLADRPrdGLDIRYIVIHTT---ETSWDSTIKIFQDPtRSASAHYLVRsqDGRIAQFVPTRHVAWHAGNWYFNMHSIGIEHeaeaaEGPkwFTDALYRESARLTRHLAARYNVPLdraHIIGHDEIPGisparqKAmhwDPGPYWDW-----DRYMKLLRAADPATPDGDPADEQPDTLTDARA-------------------
>MGYP000897812915	122	0.276	1.821E-27	23	141	193	22	149	186
-----------------------IDAIILHHSA-SNGTVRSVHEYHKslGWWGIGYHYFIEaDGKIYRGRPEEFVGAHAGSSnDYNTHSIGICLSGNfeltePTPEQYQSLRWLIDDIKARYNIK-EVLKHKDITATACPGKNFdiDKMQSIM---------------------------------------------------
>BarGraNGADG00212_2_1021979.scaffolds.fasta_scaffold34912_2	122	0.296	1.821E-27	2	145	193	20	178	187
--IQDITD-SLPKHeteTYASRPLEDIGNFIIHHTAvSPNVGPEAIARYHvktKDWPGIGYHFVImPDGTTYQTNRLESISYHA--RQANSTSIGIAFAGNlmgtePTAAQLEGGGRLLAYLMQKLDLTgDNIKGHKDFVPTACPGDQWDkgskWHDRLLGEVN-----------------------------------------------
>SRR3954470_5457545	122	0.247	1.821E-27	3	153	193	44	213	215
---IHFLPASSSNYTVANRPSSSIRLIVIHVTESSAGSAET---WFRNPkAQSSANYVVGqDGSITQMVRDSDIAWHAGNWRINRESIGIEHGgytyrkGTFTDTEYRASARLVASEMRHYILPIdrkHIIGHSQVPdpnhaglfggfaHHTDPGPYWN-WPLYMKYVTAYAKGGTP---------------------------------------
>SRR5699024_8445143	122	0.283	1.821E-27	0	191	193	0	203	250
MAraYKLITNRTSPNRSS--RKGNKIQSITAHWWGTPsGQKIGGIVDWLCNPkARASAHYVVSGGTVYCIVDPDQKAWHSGSNKGNLTSIGIELDPNasMRASTEKPAAALIADLRAVYG-NLPLRKHSSWVSTACPGNWdIARLDKLARgntGVKVPAGGSAATPLPSKPA-TTKAPLKAdRRFGVKtakALQRFLNSKGFdlVVDG-
>MGYP001213734454	122	0.279	1.821E-27	7	152	193	67	223	274
-------QASSTNYTASSRGGSDIDVIVVH---TVQGSYSGAISWFQNSsADVSAHYVVRsvDGEVTQCLLEKDIGWHAGNWSYNERSVGIEHEGyveDPgqwyTEAMYRSSAILVADIISRTNVSLdrdHIVGHVEIPGaThTDPGTGWD-WDRYMRYIDEYVNGTP----------------------------------------
>MGYP000883196997	122	0.336	1.821E-27	10	191	193	12	189	274
----------SPNYDAG-RPGGDPLGIVIHHWGADGQAHDRVVRYLSQPRGlasTSAHYVVSAGRVTQLVHDYDRAYHT--LGNNMRTIGIECRPEATNGDYETVAGLVAAIREEWGW-LPLSPHSQWVATACPGRYTNSIEWISARADELNNGAAPRTSDE-----DRMSGLAVDGWWGpATTRALQSyFGTPQDG-
>MGYP000747947035	122	0.312	1.821E-27	4	186	193	9	209	276
----DIDLIMNTHYTPG-RNGRRIDKVIIHHNA-GNLTIRGCYDVWQSRP-ASAHYQVQtDGRIGQLVWDRDTAWHAGNFAANTTSIGIEHADvssDPwsvSDACLDNGAHLVAAVCKFYGLgrPQwgkNVFGHKDFSATACPASLAgSQHAAYMARAQSWydqMTGATsAPALTPAPAPATP-NIDALadaviRGDYGNGDERKRRLG------
>ivig_3863_95	122	0.265	1.821E-27	17	143	193	12	153	288
-----------------HYEGNNVKYIVIHYTGNKNDTAKNNADYFNGGnRGASAHYFVDDNEIYQVVEDFNGAWHCGDgknkYGInNKNSIGIEMCgtdnGNISEKTVQNTLELTKYLMKKYGIDtDHVVRHYDASRKNCPSafssnNWTRWW-NFKER-------------------------------------------------
>307|Ga0326512_10002267_5|+3642|00	122	0.285	1.821E-27	7	192	193	11	220	300
-------WANETNYTHG-RS-DTIHGIVIHHAA--STSLDSVGTVFsQAGRGGSAHYGVKGNQVHQYVREEDTAWHCGDWLGNCCTIGIETVnstgaPDWlvDEETFNTLAKLCADIAKRNGLgkvkfdPDGVYptlsAHRDWSPTYCPGDYlYSRMNELANKINEINYPSVKPTPTPTPKPEptteptptsDGDADNPRGLSDEEYQKIVADMKNISDNA
>SRR5690606_5099165	122	0.290	1.821E-27	0	182	193	0	182	300
MIERRIIDR---NYT-GGRAGQAPQFVVIH---TYNGVGRSLYNWFNSPqAQVSAHYAIFlDGNGEQYVEEHDTAWHAGNWDANTKSIGIEHqdNGNPndgnrTNEMYETTAQLIADIYRRYGWDKkNkglIKPHKEYAQTGCPGGL--DINRIRNRVYEILNPIVDKYYRIF---VDGIQISA-NTDVQNVVNYY----------
>MGYP000075343253	122	0.242	1.821E-27	3	185	193	127	310	317
---IKWDPANSANYTKG-R-GASISRIVIH---DMEGRYDGAISWFKNAaSSVSAHYCIRssDGDITQMVSEGDTAWHAGNWTYNQTSVGIEHEGwlsDPgrwyTDVMYRRSAQLSAAISKRYGIPAdhtKIIGHADVASncnTgghTDPGTGWN-WTKYMALVNN-----------QGPATGTGVLLGVIY-SWSVFRGPLAQL-------
>MGYP000643372365	122	0.280	1.821E-27	0	185	193	0	206	328
MDWKnlnaDVNKILNTHYTSG-RSGRKINKIIIHYNA-GDLTVEGCYSVWQNRP-ASAHYQVESsGRIGQLVWDSDTAWHASNWDANCSSIGIEHankEGGYiSEACLDAGAHLVAALCKYYGLgrPQwkvNVFPHNHFAATSCPGRLQDeQRDAYMQkaqqWYDQMMNGDETPTKPSTPSTGnkkSNEEVARevVAGNWGNGADRKNRL-------
>MGYP000089338196	122	0.320	1.821E-27	3	167	193	11	180	355
---VKIINTH---FTPG-RSGNPIRYIVVHHNG-GNLTTEGCYNVWQ-TREASAHYQVEaNGTIGQLVWDKDTAWHAGNWNANLESIGIEHADDstsPwhiSDATLDNGAHLVAALCKYYklGRPQwgvNVFPHSHFSSTACPASIAgNQRDAYMAKAQAYYDSMTGS--KPAPTPVKPAT-------------------------
>UPI0008C2F508	122	0.265	1.821E-27	5	145	193	202	355	385
-----IRIASQKNFSAAKRAKdYPIRYIVIHTT---QGQYSGTINWFQNPkARVSAHYVVRssDGKITQMVLDKDLAWHAGNRKYNQQAIGIEHEGfvDdaswYTDAMYKSSAALTRALCQKYKIPMdrqHIIGHYEVKPqknkHSDPGKLWN-WDKYMSYVN-----------------------------------------------
>SRR5919197_438841	122	0.252	1.821E-27	8	175	193	55	243	448
--------RHSPNMTQSNRTARTIDAIVIHST---EGRFVGSVRYLQRARtRGSAHFVVSRrGQVVQLVPVTDVAWHAGNGWWNLHAIGIEHEGwvDrngFTDAEYRASAQLVAYLAHRWGIPLdrwHIIGHNQVPnphwpghfggvdGHVDPGPHW-RWGRYMALVRWYSHHRVLPKFvhamvlhDSTPPPV----ARSHRHRW-----------------
>SRR5712691_3456284	122	0.242	1.821E-27	7	190	193	174	386	455
-------PAASSNYPHVHR--GDVRLVVVH---VSEGSFGGTVRWFRNPRaRASAHYVVGrDGEVAHMVPDDQVAWHAGNGWVNLHSIGIEnegytgVDGTFTDVEYRTSARLVATLLRRYRLPAdrrHVIGHNEvpdpfhrgrfggWAHHTDPGRFWD-WARYLAYVRAYRAGRVpPPPLLDVTLPglglgqtlsgVVTLEPTAVGAaQVEVLVDGVVHVGFDWD--
>MGYP001028997806	121	0.232	2.491E-27	0	141	193	0	152	161
MKIIDLRQKlkvhSRKRYSL--RSFKDITHIVIHHSATANASSEGIARYHvqvNGWPGIGYHYIIaKDGTVYKTNSLTTVSYHA--KGVNKEAIGICLVGNFSnkaPEkiQLASLKKLV-DLLKKY-LPElTVVFHRDVPGarTTCPGSLFPRnWEKLV---------------------------------------------------
>MGYP000886246682	121	0.286	2.491E-27	18	159	193	2	151	167
------------------RTAADIDVVVIH---TVQGSYAGAISWFQNPsANVSAHYTVRrsDGAITQSVRHADIAWHAGNWSYNQRSIGIEHEGfiadanNYTPAMLQASAALTRWLCDNLGIPKdrsHIIGHIEVPGaThTDPGPHF-PWQQYMDLVN---NGATmMPPMAGT---------------------------------
>A0A0X3USU7	121	0.286	2.491E-27	5	146	193	49	201	204
-----WVPAAATNYTPADRPdGHPVRMVIVHVT---QETfPDTLMLFGRPGYRASAHYVVRseDGHLAQCVRERDVAWHAGNAAYNWRSIGIEHEGrvDeprwFTQALYERSAGLTAAICRRYGIPVdrrHIIGHDEVPGadHTDPGPLWD-WARYMRLVRA----------------------------------------------
>MGYP000883259387	121	0.293	2.491E-27	6	168	193	10	186	218
------IPANQSNYTKG-RGGHKVNGIVVHHAA--STSLASVGQVFSQYgRNGSAHYGIKGSEIHQYVGEEDTAWHCGNFWGNQNTIGIEFVnnvghPYWTvdDETLETGIKLIADIARRYNLgklyinPnedcPKLSGHRDWAGanTYCPGDYlYSKLQYICDRVNAI---NFPPVAIPVPK-QTKAEI------------------------
>MGYP000395863816	121	0.240	2.491E-27	0	142	193	3	167	240
MK-IDYIPCDERNYCTSTRSLNSIKYIVIHYTANNGDTARNNGEYFgREYVGASANYFVDSKEIIQSVLDKHIAWHCGGKlesshhplrGIckNSNSIGVELCsiiqnGKyaFKPETVSLAAELTRYLMGRYNIDiDHVVRHYDVTGKTCPAPFvYreDQWKKFKE--------------------------------------------------
>MGYP001009053315	121	0.409	2.491E-27	0	146	193	0	144	241
MTNIDFRQC--WNYSQG-REGLSPDRIVIHHWGADGQSHDGVVDFFtRGPgSGTSAHYVVSAGRITQICHDYDTAYHAGNWTVNLHSIGIECRPEASEDDVRTVAELVRRIRSEWG-PLPLTVHSDYYPTACPGRYHQLIDRINHLAQE----------------------------------------------
>MGYP000886315738	121	0.306	2.491E-27	0	166	193	0	185	248
MSYNYDTSHNSPNYTPEASAkavfgqPRVIKGITIHHWGDPklNPSFKGVRDYLCRPGGnTSAHLVVtgDDRQVACIVNYNDVAWHSGNATGNATTIGIECDPRCRDEDYDVVAEVVADIRSAFGdIP--IYSHNMWVSTSCPGNYdIDRIDKL-SYTKYSPDGPFgnvrdkvpkQPTPAPTPVPPTPA--------------------------
>A0A081ERI5	121	0.286	2.491E-27	4	146	193	87	240	254
----EWIPASSANWRMADRPYdYTIDRVVIHTI--EGDYAVGLKVFQDPGHGAAAHYVVRtkDGHVAQMVRELDVAYHAGNRSYNERSIGIEHEGfvDrPgsiTDATYRASAELTAGICDRYGLPRdreHIIGHVEVPGTDhtDPGPHWD-WDRYMRFVSA----------------------------------------------
>FaiFalDrversion2_1042247.scaffolds.fasta_scaffold101825_1	121	0.280	2.491E-27	0	182	193	0	183	280
MSY-SIRQNPSPMHWDG-RYGRTINKIVIHHAATT--DFDGIGRTFQGTKQVSAHYGVGQnNNVDQYVSEDNAAWHAGDGEVNLQSIGIENVnltgaPEWaiADSTFATLVELVRDIATRHNlLPLkvgeNLFGHKDIVSTSCPGQLYGRLQELADAVN---NGTSPTPQ---PQP-GPDQVLNIGDKFQ-FQRKY----------
>MGYP000886511682	121	0.240	2.491E-27	3	148	193	199	355	356
---IHQTPASSSNYASG-RGGTSISTIVIH---DMEGNYSGAISWFQNPaSQVSAHYCIRssDGDITQMVSEGNTAWHAGNHSYNLKSIGIEHEGyasDPgrwfTDAMYKRSAQLSAAISKRYSIPVdrsHIIGHAEVPPpsThTDPGTGWD-WNKYMGYVRSYR--------------------------------------------
>2940|Ga0136615_10061255_1|+3|10	121	0.279	2.491E-27	12	187	193	260	445	550
------------NFCQANRPGSNnINKVIIHVT---QGSWSGTINWFQGPaAGVSAHYTVRsgDGFIGQSAREEDIAYHAGNWEYNQTSIGIEHEGyvsNPswfTDAMYRSSAKLTAYLCKKYAIPMdrnHVIGHNAVPGaThTDPGAYW-KWTKYMDYVRAYAGG--SGGGTAYTQTVDNAS-SRFGASsaWRESSYSSQRYGK-----
>MGYP001087496556	121	0.243	2.491E-27	12	144	193	368	527	602
------------NYRAAHRSFDDIDYITVHYTATPGDTAKgECQAFLDVYRAASAHYFVDGGGAWRCVMDRDISWHCGNdiYYHdfcrNSNSIGIEMCclkGDPsnassaydsdwyfSEQTMENTAKLVRELMMRYGIPLeNVVRHNDISHKVCPAPFvndFSAWQKFLGRI------------------------------------------------
>18084|scaffold64489_4|+2753|01	121	0.252	2.491E-27	5	192	193	193	401	621
-----WHAASPSNYTRANRPLShRIDMIVIHAT---QGSYAGTVKWFANPRaRASAHYVVRslDGRVTQVVHDKDIAWHAGNWQYNLRSIGIEHEafQNncrwYTDAMYRGSAQLVAYLAAKYLIPIdrkHIIGHSEVPdpnnphlhggadHHTDPGPCWN-WKKYMALVRSYAQAKFATSLQRIGDDARRVAFAAPH-GWSRRTSRSSYAGsYALTHA
>I0UUD6	121	0.403	3.407E-27	0	178	193	0	175	184
MSYELITTSKTKNRHINYRKLSDVLYGVVHWWGDDkGKSFDETVNFLcNNDRKVSANYVVEAGRVAQIADDQDVALHAGQWEVNEVSIGLENRPDCRSEDLDTLAQLIADIEVRLGHSLYLIGHRDIISTSCPGEYYPHLPELIHRVNTIKAG-----MNNAPAALTAQERADRLAKLQEL--------------
>3300006249.a:Ga0099390_1000533_13	121	0.403	3.407E-27	0	178	193	0	175	185
MSYELITTSKTKNRHINYRKLSDVLYGVVHWWGDDkGKSFDETVNFLcNNDRKVSANYVVEAGRVAQIADDQDVALHAGQWEVNEVSIGLENRPDCRSEDLDTLAQLIADIEVRLGHSLYLIGHRDIISTSCPGEYYPHLPELIHRVNTIKAG-----MNNAPAALTAQERADRLAKLQEL--------------
>APCry1669190646_1035306.scaffolds.fasta_scaffold498287_1	121	0.300	3.407E-27	2	146	193	39	194	197
--YPNAHWSLAHNFTAANRPKdYPINLVIIHVT---QETFADTLKKFADPNhNAAAHYVTRseDGYIAQCVHEHDIAWHAGNWDYNTRSIGIEHEGwvDqpqwFTDAMYRESAKLTAWVCRRYGIPVdneHIIGHSAVPGTDhtDPGPNWD-WEKYLGLVRA----------------------------------------------
>MGYP000845125836	121	0.403	3.407E-27	0	178	193	16	191	200
MSYELITTSKTKNRHINYRKLSDVLYGVVHWWGDDkGKSFDETVNFLcNNNRKVSANYVVEAGRVAQIADDQDVALHAGQWEVNEVSIGLENRPDCRSEDLDTLAQLIADIEVRLGHSLYLIGHRDIISTSCPGEYYPHLPELIHRVNTIKAG-----MNNAPAALTAQERADRLAKLQEL--------------
>MGV-GENOME-0080475_4	121	0.295	3.407E-27	6	183	193	10	203	227
------VNRILDHHFTAGRDGNNIEFIVLHYNA-GNLSIDGIYNVWQ-TRQASAHYQVTqDGTVGQLVWDADTAWHAGNYNINTRSIGIEHandgNGNLFPATIDNGAHLVAALCHYYGLgrPQygeNVFFHCDFYATACPGGLKNQADEYFDRARQWydqMAGvgsaPSAPSVESAPAdPSDDIDQMARDVIAGFYGNGED---------
>SRR5918998_5782160	121	0.276	3.407E-27	9	148	193	81	228	229
---------NQNNYCIRSREnILNISRIVIH-VA--EGSYSGTIDWFNNqSAYVSAHYVVGRrGKVAQCVRDKNIAYHAGDWWYNQHSIGIEHAGygryrsTWTDAMYRASARLSAYICRRYDVPvdtDHIVRHRQVSATNCPGDHF-KMRRYLRLIRRYR--------------------------------------------
>MGYP000321929344	121	0.265	3.407E-27	3	147	193	93	248	260
---VDLLDIN--EYSRPGSALKTVNGIVIHYTANPGTTAKQNRDYFNGLKDshltkASAHFVIGlDGEIVQCIPCKEIAY-ASN-ERNSDTIAIECChedktGKFNPETEQSLVELTAWLMGRYGLTTkDVIRHYDVTGKECP--LYyvkneDQWNDFLDRVNRY---------------------------------------------
>A0A2C8BJM1	121	0.331	3.407E-27	3	162	193	0	177	280
---MDWTNLNADvtklmnvHFTPG-REGRTIDKIVIHHNG-GNLSIDQIWNVWQD-REASAHYQVESsGRIGQLVNDWDTAWHAGDWDANLTSIGIEHADdstDPwhvSDAAIDSGAHLVAALCRAYnlGRPEwmhNVFPHSHFSATSCPASLaENQRADYMSRAQAYYDGTSVAAAPAAPsAP------------------------------
>MGYP000569679114	121	0.258	3.407E-27	0	150	193	0	168	288
MAYKLIQNFTKVNFTRGNR-GR--KYIVIHYTGNRTDKATSNGNYFKSEnRGSSAHYFVDDTTVVQAVSENDTAWAVGkNYGAnnlfgkctNSNSISIEMCstnGRISNATYQNTVALVKSLMKKYNIDAaHVVRHWDVCSKSCPG-WTGWgangtnasiWNQFKKDI-AGMEG------------------------------------------
>MGYP000855113267	121	0.241	3.407E-27	18	144	193	110	246	303
------------------RP--ETDHIVIHHVAIPSGdySAQQIHRYHqdhNGWAGIGYHYVIRrDGSIERGRPLATVGAQA--SGENLHSIGICMAGNFDqekveEQQYNSLVKLVADLVEIYQLPLrrEIVGHRDYNDTSCPGeNLYNLLPRLRQDV------------------------------------------------
>3300014505.a:Ga0169887_10008_69	121	0.272	3.407E-27	11	192	193	15	197	307
-----------PHYSSG-RSGAKVNKIVIHHMAGTNYDiVPSI------WqtREASAHYGIGKnGEIRAYVDENNTAWHAGNWNANISSIGIEnCnsNGSPSwsvnQATIDACAKLVADIAKRHGLGKlvvnqNLFPHSYFSSTSCPGVLLDKLQYIADKANAINTG----GGSSTPSKPT-AGLYRVRKSWADAKTQVGAFK---DLA
>SRR5215211_6492596	121	0.296	3.407E-27	5	148	193	157	306	308
-----WHGAADNNFTRSDRGPKNVDIIVVH-VA--QGSYSATIGWFdTGRSNVSAHYVVSReGRVAQCVRNDDIAWHAGDWHYNRRSFGIEHAGyadEPkTARQYRSSARLAAYLSKRFGIPVdrqHIIGHRDVPGvnRTCPGR-FD-FSKYLRLIKQYR--------------------------------------------
>SRR3990167_417454	121	0.301	3.407E-27	3	146	193	0	149	316
---MNITWKGSPNKD-ANR--KPIDRIVIHWFG-IGTLESANARFQNASSKVSAHYGISNKTIYQWVKEDEVAYHAGNYAMNQRSIGIEHDatsQDdasPhnaSEDTYKTSAELVKDICNRHSIPidrEHIIGHKEVSATQCPGTL--DIDRIIAMAKE----------------------------------------------
>A0A1Y4HW60	121	0.287	3.407E-27	0	191	193	0	220	353
MNFEtceaDVNLILSKHFTEG-RGGHQVDKIVVHYNA-GNLTCEGCFSVWQN-REASAHYQVEsNGRVGQLVWDRDTAWHCGVFSQNQRSIGIEHanlsDGTITETCLDTGAHLVAALCKMYGLgrPEwlvNVYPHKHFSPTSCPGQIYgSQKDAYIQRAQHwydVMTGaiQPEPEEPATPLPDalkgfqDLDPNAWYVSAIEEcvLQGYMS--GYdsahfgPTDH-
>SRR5688572_2340421	121	0.256	3.407E-27	5	144	193	197	346	356
-----WNPASSSNYSNSNRGPDQINFVVIHTT---QGSYNGTISWFKNPaSEVSSHYVVRsvDGEITQMVDDADVAWH--DACFNTNSIGIEHEGfvdDPgtwyTEAMYLQSAQLTAWLTDAYGIPKdrnHIYGHGdapDCSSHTDPGAGWD-WDHYMDLV------------------------------------------------
>uvig_248443_6	121	0.255	3.407E-27	1	160	193	5	174	373
-KYLNINPYSRPGIK---R--SETKNIVIHWVGNAGSSALGNRNYFEslKDKGIyaSAHYIIGlNGEIIKCIPEAEMAYHAGNWNMNCNSIGIEnCHPDwggkFNDNTYNALIELIADICKRYGLNQNcIIRHYDVTGKVCP-KYYvehqDAFEQLKADVASKLGNNyTPQLVQSTP--------------------------------
>886|scaffold_6728_c1_3|+999|00	121	0.285	3.407E-27	0	185	193	0	203	384
MSYsVRNNPSHPSNFTVG-RQGNTIDRIIIHHAA--STSFDSIAQTFQNPaRDASAHYAVGRnNNVDAMVAEGNIAWHCGNWFNNSRSIGIENVnsggaPGWPvaAETKNTLVELCADIVRRNpGIGRlepgkNLFGHKQVSdkATACPVTLMDFLTELANRVNALVSGQPQPAPQPThPGGKSNEQIANevLAGLWGNGDDRRNRL-------
>SRR5919106_33157	121	0.252	3.407E-27	5	162	193	146	327	622
-----IGVLKTKNRTKAWRSARSIDQVVVHVT---EGSFWGSVRWLRNRRsGGSSHFVVSReGRIVQMVDLKDVAWHAGNPWTNRRSIGIEHEgwtrrGGFTRQQYEASARLLAYLSRRLGIRLdrrHVIGHGEVPNphgpgrggfdhHTDPGRHW-RWGHYLALARKYARRPQrprhvrlAPPAAPKPKP------------------------------
>SRR5207302_6168753	121	0.245	3.407E-27	4	155	193	181	352	674
----NWVAASPANYSSANRPHdWPIDLIVIHDT--EGSYASAIAEFQNPAAQSSAHFVVStGGAITQMVRDQDVAWHAGNWDYNTRSVGIEHEGyawsccWYTTAQYNASAGISASICSRFCVPMdrsHVIGHSDVPdpnnpglyggsgHHTDPGPYWN-WSYYMATAQADANALPSPP-------------------------------------
>SRR5690625_1190678	121	0.260	3.407E-27	1	190	193	259	465	744
-AYEQYSDSDTDygNYDLAERPddGLDIRYIVIH---DIEGTYESAVNWFQDQSYVSAHYVIRssDGKIAEMVKPEDAAWQAGNWYFNAHSIGIEHEGyavDgatwYSETMYQASAKLVKYLADRYDVPLdreHIIGHDNVPgltPTAqtgmhwDPGTYWD-WDHYLDLLGA--NDEEEPRYEGEPWEVNG--VVAIQPDFEENQPLVTYQGEELE--
>SRR6266540_2699858	121	0.261	3.407E-27	5	176	193	142	332	771
-----WFPASPSNYARADRPrSNRIRMIVIHVT---EGSYGGSIQWFANPRaRASAHYVVRssDGQITQTVREKDIAWHAGNSAVNAQSIGIEHEafesncGWYTDAMYRSSAQLAAYLVEKYGIPIdrrHIIGHSEVpdpnghgyggaSHHTDPGPCW-KWKKYISLVRTYA----RVSFSITPQRIaDDARRSAFHAprGWR----------------
>MGV-GENOME-0178140_7	121	0.254	4.661E-27	0	141	193	0	152	172
MKAPTLVDYNLEFGDLTDRDVT--DMIVIHHTGNPEDddlSAEEIHESHlaQGWAGIGYHYVIRkDGTIELGRPMDSIGAHA--YGENSHTIGIHVCGNfeiayPTESQIESLSYLIGWLCEQYGLEysrDVIVGHRDLMPTACPGDnLYVKINDVV---------------------------------------------------
>MGYP000488342717	121	0.440	4.661E-27	8	155	193	9	153	190
--------RQAACFTPRTRR-NRITTIVIHHWDDPakNPTFDGTVGWFVSGRGrNSAHYVVEAGRVTRLVAESDTAWHAGNWPVNQTSIGIECNPRASEADKQTIAALIRDIQSRHG-KLRIIGHKDASSTACPGRYYPP-----ATVLApYLGGNSGVP-------------------------------------
>MGYP001408015689	121	0.245	4.661E-27	10	150	193	25	194	223
----------SPHYST--RSGTDIDTIVIH---TVQGSYSGCISWFQNPsSEVSAHYVVRssDGQITQMVALNNRAWHAGNSNYNARSIGIEHEGyvaDPgrwyTDAMYRSTARLVRWLADRYNVPLdrqHIIGHYQIPrsgsgaacatnATNCggsgghtdPGNGGgGWeWNTFMGLVTGGTGG------------------------------------------
>SRR3990167_3905527	121	0.283	4.661E-27	0	175	193	9	182	263
MSYTkymaTIVQKPSQNQD-GNRV--KIDRIVIHWIA---GTLAAADAVFAQPGGTSAHYGIEDDKIHQYVQENKVAYHAGNYPMNQRSIGIEHsafFDRPaSDLTYKNSGQLIAEIAKRHGIPLdraHIIKHSEVIPTQCPGTV--DIDKLIAIAKQ--GG--TPAPAPTP-PSDDEAKARLQAKV-----------------
>MGV-GENOME-0082509_13	121	0.287	4.661E-27	6	182	193	10	195	281
------VNRILDHHFTAGRDGNDIEFIVLHYNA-GNLSIDGIYNVWQ-TREASAHYQVTqDGTVGQLVWDADTAWHAGNYNINTRSIGIEHandgNGNLFPATLDNGAHLVAALCHYYGLgrPQygeNVFYHCDFYATACPGGLKnNQADEYFSRAGQWYDQMAGNGSAPAPAPSHEDAPAAPSDDIDQMARDV----------
>MGYP001375936617	121	0.275	4.661E-27	12	165	193	90	263	435
------------NYDIANRPkdGLAIRYIIIHTT---EGRWDGVVSHFQNPaASASAHYMVGSasGRIAKFVAPRHVAWHAGNWYFNMHSIGIEHeavsiEGKqwFTDAMYEASAKLVRHLAKSYGVPLdreHIIGHDEIPGvTAarqagmhwDPGPYWD-WDRYMQLLLSPLPSEVDPGQDGAPLVLRP---------------------------
>18761|Ga0272437_1114126_1|+2|11	121	0.268	4.661E-27	2	190	193	216	422	583
--YPGAVWAPSPNYTGANRPDDlSVRYVVIHDT--EGGCAASLNWLLNPDAGGSAHFLVCqDGTVYQLVRVHDIAWHAGNWYVNQHSIGIEHEGyrDsggYTLAQYTASAAIVRTVVRMAGVAVmtdrnSIFGHENVPhAThTDPGPLWDWryyMGLVRGRtsldsgdakIAAIARGQVTLYA----CPATSCQ--ALGtANWGE-QFAVAGASSGWD--
>G0FXC2	121	0.275	4.661E-27	12	150	193	252	407	625
------------NHDLANRPeSQKIDHIVIHDT---EGYWANVLDLVQDPTYVSWHYTIRsaDGLIAQHVPTKDVAWHAGNWYVNAKSIGIEHEGfaakgtWYTEAMYRSSAKLVGYLSRKYGIPLdraHIIGHDNVPGTTpltipgmhwDPGPYWD-WSHYFDLLGAPLGG------------------------------------------
>SRR5215472_2908471	121	0.252	4.661E-27	5	176	193	81	272	734
-----WVPASRANYYRANRPfSSPITRIVIHTTESP---YAATIGFFAhSGAHASAHYVIRssDGAITQMIHDRDIAWHAGNPQYNATSIGIEHEayvHDcswYTDAMYQSSARLVAFLVRQYGIPIdraHIIGHNqvpdpfhpgEFGGyahHTDPGPCWN-WPKYMALVRA-DAGQTGVP-TTAEQVVDDATRASFRApGWR----------------
>MGYP000636010234	120	0.275	6.375E-27	0	144	193	0	152	162
MSYpIKFKQCGSDHMTYG-RTM-AVDHLLIHYSA-TKASAKNNAIYFsRNEgQGASAHLFVDDisEEIYQSVRFEDTAWHAGNWAMNCRSIGIEVVsaGeDFSKVEQEKLRWLVSTLMERYGIPAsNVIRHYDVTGKICPAPYIeaSKWAALKSYI------------------------------------------------
>GraSoiStandDraft_42_1057292.scaffolds.fasta_scaffold3062025_1	120	0.291	6.375E-27	5	148	193	38	191	228
-----WVPAHSNNYKSANRGVNDIDMIVIH--ASEGYTA-GVRTFQEPDRKASAHYGVQwNGDIAQMVDDKDIGWHAGGYiGTNDRSIGIEHAGfsNlgpemWQSPQLKASAKLVASLARKYDVPLdreHIIGHYQIPNqTHfDPGDYW-PWDRYMRWVKWYY--------------------------------------------
>ETNmetMinimDraft_3_1059899.scaffolds.fasta_scaffold84147_2	120	0.362	6.375E-27	0	165	193	0	168	256
MSYQYLTQYDSPNFTESN-DGR--EYIVCHWWDDPanNPSFEGVVSHMQNPnSGVSAHYVATGtGrRVACMVSPEDTAWCDGNWYANSHSIGIECDPRCRAEDYDVVAELIANIRSAYG-DLPLKRHGDIIPTQCPGNWnLPRLDAL-ARTKDGSGdwGVVTDIKPPTPPVVTP---------------------------
>SRR4051795_4022991	120	0.268	6.375E-27	8	191	193	43	247	269
--------RGEGSYTKASRNAKThtITTIVIH--ATDGGSMLGNVWWLSGGhSHASAHYVVSrDGSIAQLVHLSDIAWHAGNWKVNQHSIGIEHVGetyDPagfTSDEYKSSARLVAWLVRRYGIPVdreHIIGHYqvpdashpgEYGGSDhhtDPGPHW-RWGYYLNLVRHYaFPGRYAPHIEKTT--IGSGEV--LRGVvpWNVSTTRAHKVDFLVDG-
>MGYP000923352224	120	0.357	6.375E-27	0	186	193	0	183	300
MSYTLENSIRATAFTRG-RAGHSIQYIIIHHWGDPaqNPQFDSIVSYFaRGGNKTSAHYIVEAGRVAQMVSDSDTAYAAGNWPMNLKSINLECNPRASDEDKKTICELIANLRAVHG-NVPIIGHQDVVPTDCPGRYYPPNQTLAPWLGSSASTPAAPPSGDLNALAD----AVLRGEYGNGDERKRRLG------
>A0A1I1HNN1	120	0.268	6.375E-27	11	183	193	15	196	302
-----------PHFTQG-RD-KTVNKIVIHHMATTDyNSVPGIW----NSREASAHYGIGQnGEIRSYVDEDNTAWHAGNWDANSSSIGIEHanltgAPDYDiaQATIDASAKLVADIAQRYGfgrvVPYqNLFPHSSFTSTACPGKLKDKLQEIADKANDIiagGNGNVATQPAQTSQPV--QQEDNRSASIKEFQDKWN---------
>A0A1L7R8V7	120	0.367	6.375E-27	8	191	193	13	193	314
--------RQSPNYSAG-RPAGAPNTITIHWWGSYGQSHDGVVNYLCRQGGnSSAHYVASSQGVTQLVSDRDRAWHAG-ALGNPRSIGIECRPEMSDADFAMVAKLIAAIRAEHG-DLPLRGHKDWMATQCPGTWYaqlARLDQLARGQKASAASANTTALQAQTAPATKA--AKLTATDRQLMLDVD--GIPGGH-
>UniRef100_UPI000CF2A082	120	0.250	6.375E-27	13	190	193	17	202	322
-------------YSNG-RSGANVDKIVIHHMATTNYDiVPEI------WktREASAHYGIGKnGEIRAYVDEANTAWHAGNWNANISSVGIEHCnstgsPNWgiNQATIDASAKLCADIAKRYGLGKlvvnkNIFPHSYFSATSCPGQLLGKLQEIADKANAINNGSSTPSAPASG-------LYRVRKSWAdaksqiGAYKDLNNAKKVVD--
>UPI0003926E87	120	0.287	6.375E-27	3	185	193	0	205	327
---MDWKNLNADvnkimnkHYTKG-RSGRKIDKIIIHYNA-GDLTAEGCYSVWQNRA-ASAHYQVESsGRIGQLVWDGDTAWHAGNWDANCSSIGIEHankAGGYiSEACLDAGAHLVAALCKYYGLgrPKwkvNVFPHNHFAATSCPGRLQDeQRDAYMHKAQQWYdqmvNGVETPSKPSEPSTGkkTNEEVAKevIAGKWGNGNERKSSL-------
>3300008547.a:Ga0111055_100076_117	120	0.264	6.375E-27	1	160	193	5	172	374
-KYLNINPYSRPGIK---R--SETKNIVIHWVGNANSSAIGNRNYFdrMNGAYASSQFIIGlDGEIIACMPEDEVAWHAGNYNMNLSSIGIEnCHPDwggkFNGNTYNALIELIADICKRYGLNQNcIIRHYDVTGKVCP-KYYvehqDAFEQLKADVAKKIGGSyTPQLVQSTP--------------------------------
>SRR5699024_6165498	120	0.242	6.375E-27	10	191	193	90	288	467
----------SPN-KNTDRRGHEVQHITVHWWGNPsGQSFDGIVDWLCDKRaKVSAHYVINAGRVARIVDESHRSWANGNADANSQAITIECDPNDVRGTLPVLAALVKDIRSRWG-DLPIYPHSKWTSTQCPGDYLPHLGAVDELAR--TGEAVVSPGKPAPAPsrkvaedgrFGRETVTALqtllgvtadgRAgenTWKALQKR---LGTPVDG-
>A0A1H3QQF8	120	0.260	6.375E-27	1	166	193	242	430	631
-AYAPTDPQDPTggygNYDTANRPKDvKIDSIVIHDTETSYQTA--ISAFQNPAHGAASHYIVRssDGQITQMVPTKDMAWHAGNWDQNMRSIGIEHEGfaaeggkWYTEQMYRSSAELVKFLADKYDIPLdreHIVGHDDVSadnpAKAggehyDPGPFWD-WAHYMKLLDEPLDGDTGGDDVVTIFPRFDA--------------------------
>SRR3990167_8874773	120	0.309	8.720E-27	0	145	193	0	145	152
M--MDITFKGSPNYD-SNR--KKIDRIVVHWFG--VGTLESANQRFQKPDNSSAHYGISNKTVWQWVYEDKVAYHAGNYAMNQRSIGIEHDaGiNPahdlSEASYRTSCELIHDICRRYSIPmdrEHIIGHKEVKPTQCPGTI--DINRLINIAK-----------------------------------------------
>MGYP000979937924	120	0.415	8.720E-27	0	155	193	0	153	178
MAVNKAVtdTRWSPNFTPG-RSV-PLRGIVIHHWGADGQSHEGVAAYLARPDGnTSAHYVASAGRVTQLVHDGDTAWHC--PGMNASGIGIECRPECSDGDFETVATLVAAIRDEWG-DLPLSGHQDHYQTACPGRWEARLGELDARARAIQSGAPAGP-------------------------------------
>SRR5581483_10975267	120	0.262	8.720E-27	3	136	193	27	177	184
---ITWHGASPSNYTA--QGGRSITRIVIH---KAEGSAYATWSWFQNPaAGASAHYVVDtDGSAVQMVSDGDIAWHCGNWAYNTSSIGIEQGGytyrdDVSDSQLRGLASLTSYLCDKYGIPKdrnHIIGHNEVPdpynpglfgGSDhhtDPGPYFDW--------------------------------------------------------
>GraSoiStandDraft_46_1057282.scaffolds.fasta_scaffold49518_1	120	0.245	8.720E-27	0	136	193	0	144	228
MEFV---KHPSPNYGL-RRAGTEIDFIILHYTA--MSTKKSLERLCDPVHEVSCHFLIDMlGTCYQLVDENKRAWHAGKsyWrgykDLNSRSIGIELVnsGNeqFPEVQIKSLIMLLQHLLEVHNInPKNVLGHSDIAPsrKSDPGRWFNW--------------------------------------------------------
>C4V2A1	120	0.270	8.720E-27	3	142	193	39	189	280
---VTIKPTYLSFGPLENRFVT--DCIVVHHIGNTNAdvSAETVHEWHlhNGWSGIGYHFLIRkDGTIEEGRPMGTVGAHV--YGENRHTIGINIVGDfesavPTEAQKHSAAHLIAALCIVYQLNPiwgvTVKGHRDFNATACPGRYlYAEMPDIVA--------------------------------------------------
>MGYP000909493992	120	0.302	8.720E-27	0	190	193	0	210	290
MDYRNLIadkQYFISNSHTAGREGHDIDFFVLHHNAGVRQSTEEVGNFWEG-SGTSAHYQVEaDGTVGQLVHDRDTAYHAGDWNTNLRSIGIEHAnitGpnadvpwDISDATIEYGGKLLGALCYGYdvGEPEwgvNVFPHSRFSSTACPfqlrDRYIDtYMAWAKQMYNHLAGNAVDPVAPPSPAPLQTVTYADLR---EELATILHGTSDPAD--
>1199|scaffold_6095_c1_1|+1|10	120	0.270	8.720E-27	5	144	193	145	299	301
-----VINAPSPNFNE--RGGKDIDTIVLHHTASNNG-AGDLAHMRNPKAEVSAHYMVDrDGKIYQLVNDSKRAWHAGPSqlhgqptDVNGRSIGIEIVNDgggktpYTEAQYKALTQLTGYLKQQYNVPMnNIVGHKDVAvpkgRKSDPSSNFD-WNRLRNGI------------------------------------------------
>SoimicmetaTmtLAA_FD_contig_41_4610010_length_209_multi_1_in_0_out_0_1	120	0.261	8.720E-27	3	182	193	62	260	303
---QEVVVLPTTNHTPAARPLRTVDRIVIH-VA--EGRFHGSVRWLRNPRsRSSSHFVVSRtGSIVQLVSTSDIAWHAGNWRVNARSVGIEHAGwsyrrrSITRAEYRSSARLVAYLARRMHIPIdrrHILGHAEVRSpggrgwggfdhHTDPGPYWN-WPRYLRLVRHFARNPQrPRFRRVVPAFARRRLVYVRRAVRRPLERRV----------
>MGYP000891342306	120	0.297	8.720E-27	3	162	193	0	161	310
---MNIIKKSTPNFTQG-RQGQKIQGVIIHWAV---GTIESANTTFQNRsRNTSAHYGVQDDTVFQWVDDGSTAYHAGNWTVNTQTIGIEHsaQPgrDASQATLETSAQLIADLSKKHGfaINSsTVRPHNAIKATQCPGTI--NVQWLINKANELVGQPIPTPAPSIPSP------------------------------
>SRR5919198_1328860	120	0.279	8.720E-27	3	144	193	33	181	311
---VEWIPTE-TNYFEG-RDGFSIEYVVIHYT--DISYARTLRAFYNRASDVSAHYVVRgDGHIAQIVGEADTAWHSGNYWMNESSIGIELEldrvtnPFFREEQYYAAAALTCAIAGRYGIPIdrgHIIGHNEVPGTDhtDPGPTW-QWPHFMWLV------------------------------------------------
>A0A2D3D7B8	120	0.331	8.720E-27	0	185	193	0	197	323
MStYEYITKYDAACYTPG-RPYG-ITAITIHWWDDPAvrrPNFDTVINLFvSGARKTSAHYVAEAGRVACLVAPGDRAWACGDGinvgsGGNDKSISIECNWRQSDGDYDTIAQLVADLRTTYG-DLPLKPHRTWTSTECPGTYdLARIDRL-ARQKAGQKVPTAAPANPAPQPSGKLTVDRVareviNGKWGNGADRMARL-------
>3300021426.a:Ga0224482_10023394_6	120	0.276	8.720E-27	0	182	193	0	202	332
MDFENLDadtnQIITQHYTQG-RGGHAIDKVVIHHNA-GNLTVEDCFRVWQ-SREASAHYQVQsNGRIGQLVWDGDTAWHCGNFEQNERSIGIEHADdssDPwhiSDACLDAGAHLVAAVCRYYNIgrPEwgkNLFGHSDFAATACPASLAvggSQHDEYVARAQQWydsMTGGASAPAAPASQPaPQPAQASAPSGSVDELAQRV----------
>MGYP000125239841	120	0.256	8.720E-27	4	163	193	10	183	350
----DALPILPCDYTAG-REGANITGITIHHMA-GNLSIDQCYNL---WshSQTSAHYAVQsDGKIGQMVNDWDTAWACGNWYANTHTISIEHANNnsnpWTvfPAALESGAHLVAALCLYYnlGRPQwlvNVFPHRYWSSTACPGELAgSQNAEYMSRAQAWYdamkNGTEAAPAPSTNKPV-----------------------------
>MGYP000245060536	120	0.285	8.720E-27	4	164	193	9	179	381
----DVNKILTKHYTSG-RSGAKVNKVIVHYNA-GNLTVEGCYSVWQTRA-ASAHYQVeDDGRIGQLVWDKDTAWHAGNWNANISSIGIEHanrsDGTITEACLDNGAHLVAAICKSYGLgrPQwlkNVFPHKYFSPTSCPGQIYgSQKNAYIERAQYWydkMNGK-NPSKPSTPTGST----------------------------
>ERR1035438_3088764	120	0.250	8.720E-27	6	173	193	199	368	414
------IWQGSPNFNE-----RKPNFVVIHHTSDN--TVDQALRTLADPaRSVSAHYLIGrDGTIIQLVDERARAWHAGesKWGAdtdvNSASLGIELDnnGrEPFcDAQISALLRLLADIRERYHIPVaNFLGHADVAPrrKTDPSRYF-PWKTLADRGFGLW---CDPPFPEPPTPFDS--IAALRA-------------------
>SRR5439155_5873494	120	0.250	8.720E-27	7	150	193	205	368	467
-------PGDYGNYDLATRPsdGLAIRFIVIHDT---EYGYDPTIALFQNPlAYVSAHYVIRsaDGQVTQMVPTQDVAWHAGNWWVNSHAIGIEnegfaTEGNtwYTPRLYRSLARLTRYLADRNGIPLdreHLIGHDQVPgPTApyqpgmhwDPGPYFD-WAQFMARVGAPING------------------------------------------
>M9M219	120	0.283	8.720E-27	7	144	193	214	371	595
-------PSNYGNYDVADRPifGPDIRYIVIH---DAEGSYDGTIEWFANPaSGVSAHYVIRssDGDITQMVDTKDVPWHAGNWYFGMHSIGIEHEGhalegatWYSEPMYRASAKLVRYLAEKYNIPLdraHIFGHEEIPGvnqsrqTgmhWDPGPFWD-WDHYMELV------------------------------------------------
>MGYP001144610679	120	0.292	8.720E-27	5	154	193	222	379	925
-----WNAADSSNYT-ASRSMS-IDRWVNHWIG--VGTYAGAISWFKNPsADSSAHFVIRktDGELTQMVRIAHTAWHAGNWTWNCRSIGIEHEatttnawPtDYSSPMLINSATCCRHFCNTYGIPKtrtYIVGHNEIVSTACPGPL--PWDVYMNLVNQVSPYTNPP--------------------------------------
>MGV-GENOME-0219874_6	119	0.257	1.193E-26	2	149	193	9	162	165
--YLDI----DHNQLTTRRVT---DQIVIHHTGNPTDddlSAEEIDASHkgQGWTCIGYHYVIRkDGTVEQGRPHWRVGAHA--YMENSHTIGIHVCGNfeigePTDQQIESLAMLLANLCTDYGLSidrDHIVGHRDLMATACPGEYlYEMMDTIVGKAAFYAA-------------------------------------------
>SRR5699024_3719831	119	0.252	1.193E-26	0	146	193	8	167	184
MTddYPpaHWVSAHSSNYRVSNRPSSyAIDRIVVH---TMQGYYAGSISWFQNPsSNVSAHYMRRSsvGDVTQMVRDKDVAWHAGNW--NNRTIGLEHEGwvdDPswyTTAMYESSAALSRHICDEYGLPKnrtTIVGHHEVPGaThTDPGPHWD-WNHYLNLVNE----------------------------------------------
>SRR5919201_1106174	119	0.273	1.193E-26	9	162	193	35	213	214
---------HSPNRTDSNRTARTIDRVVIHST---EGHFLGSVRWLANaRSGGSAHFVVSKqGQVVQLVSVTDVAWHAGNNWWNLHSIGIEHEgrtfkGGFTEAEYRASAELVAYLAHRYGIPLdrrHIIGHNEVPdpyhpglyggadHHQDPGRHW-KWKHYMDLIHYYARHPVVPQhvkrmvlTPAAPAP------------------------------
>ETNmetMinimDraft_8_1059916.scaffolds.fasta_scaffold1427248_1	119	0.333	1.193E-26	0	168	193	0	178	248
MGYKYETQYDSPNFTPG-R--QSLDEIIIHWWDDPakGPTYEGTIATLINPtRGASAHYVATGtGrRVACLVNPEDTAWHAGTSnpatNPNPHSIGIECDPRCRDEDYDVVAELVADIRSAYG-NLPLKRHSDFVATRCPGNWdLARIDAIaKNKVSHDMWGTVtdkPKPPVVTPPVVTPPVV------------------------
>MGV-GENOME-0318971_12	119	0.380	1.193E-26	0	182	193	0	183	262
MALNSAVtdTRWSPNYTPG-R-AAPLRDIVIHHWGTDGQDHDTVAGYLARANGnTSAHYVASAGRVTQLVSDTNTAWHC--PGMNAGGIGIECRPECSDGDFETVAQLIAAIRTEWGY-LPLSGHQDHYATACPGRWESRLEELDARAIAIQNGAPTGAVPSTSISDligDNMYIICTRTPWGEWAYAL----------
>MGV-GENOME-0230910_39	119	0.306	1.193E-26	16	155	193	28	173	263
----------------GNR--LPIDRIVIHHNATTSDAVARATWYVSTGKGTSAHYQVTPDQLWGCVGENSVAYHAGDYNVNQRSIGIEHlnetgAPTWTiaEATYRRSAELIADICQRYGIPVdrqHILKHGEVSPTACPGGI--DVDRLVRMAREFANGGGATP-------------------------------------
>SRR5699024_7226092	119	0.288	1.193E-26	2	187	193	9	206	264
--YSDlITSYDTRAMAAGSIPRRKIDRICIHHNATTNKNV-AINTWLAGGaAQTSAHYEVADNEIIGTVGENVSAWHSGNYDMNARSIGIEHknatgAPTWTisEATYASSAKLIADICKRYGFyPDstHIIPHKQVHATACPGGI--NMSKLIKMAQKIYNGGKVSVSSSKPAKSNNkvDQVLNVGEYFKaKPAYRVDDMKY-----
>23560|scaffold164647_4|+1106|00	119	0.275	1.193E-26	0	152	193	0	158	288
MAIE--QKFIERNYTSG-RNGNFITSIVLH---TYNGKGRSLFNWFNSPsSQVSAHYAIfKDGNGEQYVRHEDTAWHAGDLNVNVQSVGIEHqdDGNPndsirTDAMYETSAQLVADLCRQYSIPCrrgrhGILEHREVTSTGCPGGL--NVDRIINRANEILNPKP----------------------------------------
>uvig_574700_14	119	0.270	1.193E-26	0	178	193	0	185	294
MTYSGLMTREDPramNYST-DR--SRIDRIVIHHNATTNKDV-ALNTWLQgGPANTSAHYEITPDEIIGAVGEEFTAWHSGAWDMNLRSIGLEHVnstgaPNWeiDEKTYEQSARLIKDIADRYGFPVdreHVIPHKEVSATACPGGI--DVDKLIAMA----NGASAPTPAPAPAPEhkpEKPQAEDLGPAVREF--------------
>SRR5215203_3104375	119	0.257	1.193E-26	0	147	193	138	308	312
MAstYYAYYPANSNNYTGANRPNSHlVDKIIIH-VA--QGSWSSAINWFQNSyAGASAHYTIRssDGFIGQSVLERNIAWHAGNWYYNQTSIGIEHEGfvDnpawFTDTMYDYSSWLTAWLCYKYGIPIdryHIIGHNQVPdpydQTSyggagnhtDPGLNWDWY-KYMSWVAYY---------------------------------------------
>SRR2546430_11851862	119	0.256	1.193E-26	2	192	193	78	294	361
--YVAQSEYLPTqtHYWEG-RDGASIDYIVVHYT--DISYARTLRAFNTRASDVSAHYVIRgDGHIAQIVHEADTAWHAGNVWYNRHSIGIELEldhitnPAFTAEEYYAAAALVCAISAREGVPLdreHVIGHNEVPgSThTDPGPTWD-WPHFI-WLTSPCAPPTratvhPSFASEAPYPSidanDEALVSVVlrntgSTAWRkgtEQEARLGIPGNPRDLA
>13204|scaffold_2288_c1_4|+2574|00	119	0.271	1.193E-26	0	142	193	219	372	379
MKWV-----PSANFSS--RGGADIDTIVLHHTASNNvQGDLNALTKPNGDKSVSAHYLIGkDGTIYHLVDDKMTAWHAGKsslrgdtsPSVNNRSIGIEItnDGsgktPFTEAQYRALEQLVPYLAKTYNVPMkNILGHRDVAPgrKVDPADNFD-WGRIRR--------------------------------------------------
>SRR5918998_1286192	119	0.265	1.193E-26	5	145	193	247	401	402
-----WRPAYSGNYSRQfNRERDvNIDRLIVH-VA--QGTVAGTVSWFQNSRaNVSAHYVVGDkGAVVQCVRHEDVAWHAGNWSYNKHSIGIEHGGwaDkratWTDAKIRASARLAAYCCRRHKIKVdrqHIIEHNRVPGTDhyCPGRYFpyDTYLRLIRRFK-----------------------------------------------
>A0A023WZ71	119	0.233	1.193E-26	5	175	193	217	413	534
-----WYGAYSGNYTQANRPsSNKIDKVVVH---VMQGSYSSAINWFKDSRaGVSCHYNIRssDGAIGQSVQEKDIAWHAGYWSTNQTSVGIEHEGyvsDPgrwfTTAMYESSAKLTAYLCKKYGIPIdrnHIIGHNQVPGCSsgsgggggChtdPGSGWD-WTRYMNLVKQYAGGSTqqePQKSSVYTQVVDNSTADRFktNTGW-----------------
>SRR6476646_11718962	119	0.270	1.193E-26	3	174	193	77	273	572
---VLLEPASAANYTASDRGLGDINRIVIH-VA--QGGFASTYQWFKNPaAQASAHYVVSSsGRIAQMVPERDIAWHAGNWDYNLTSIGIEHAGytNithFPDAQYRASAHLAASIARRYLIEPgrtRVIGHNqvpdpfhkgEFGGADhhrDPGSTWDWsryMAYLRLWSGQTSTSTVddsDSGVTHSSAWLTRSAKGAVGGR------------------
>SoimicMinimDraft_1059729.scaffolds.fasta_scaffold562819_1	119	0.229	1.193E-26	7	184	193	253	453	641
-------PADAKDYgnlDPANRTKDmKIKYIVVHDT---EGSYQSSIDWFQDPaSFVSAHYLIRssDGDVTQMVQNKDVAWHAGNWYMNMHSIGVEHEGyaaegatWYTEAMYRSSAKLVRYLSDKYDIPLdreHIVGHEQFHGlTparakamhNDPGPFWD-WDHYMDLLNAKpIDSDGRNANAVTIAPRFNKNQQTVQKCIDGVCADLPK--------
>AntAceMinimDraft_9_1070365.scaffolds.fasta_scaffold154107_1	119	0.331	1.631E-26	0	162	193	0	170	186
MSYsLRQNLAFAGNFTAG-RLGNPINKIFIHHAATT--DFDGIARTFQHvGRGASAHYGVGRnKNVDQYVPEGSIAWHCGNWPYNATSIGIENVnssGGPEwnvaDQTFDTLVELVHDIAVRYGmLPLkvgkNLFGQKDVFATACPGKLYGRLQELADKVNKMGGGSSN----STPAP------------------------------
>MGYP001087331555	119	0.278	1.631E-26	3	150	193	6	168	189
---VDISDELPthPRKRYQTRNLDQIDYLVIHHTATSSQiTPRLVAEHHvKNldWPGIGYHFVIGPeGNIAQCNRLETVSYHAGEW--NPVSVGICLVGsfeeaPPTSAQLEGASHLCAWLLETLNLSLeWVKGHGDLLETGCPGRlWFhggGWQEELRRGIGKVLGG------------------------------------------
>SRR4028119_419166	119	0.282	1.631E-26	8	148	193	40	191	194
--------ASPYNYTAANRPYSNrVDKVIIHVT---QGSWSSAINWFKNPyAGVSAHYVIRsrDGYRAKTCWWKDIAWHAGNWRYNQTSIGIEHEGyvsDPkwfTDTMYSSSAYLSAVLCKRYLIPIdryHIIGHNEVPgSThTDPGYYWDWY-RYMRYVKYYR--------------------------------------------
>SRR5918998_4435359	119	0.286	1.631E-26	2	148	193	28	194	195
--YPGATWYgnNGRNYWNRDRGAAAIDLIVVH-VA--QGTYSGTLGWFRNPdnRGSSAHYTVSKyGAVGQSVRDEDIAWHAGWWATNKRSIGIEHAGyvnNPswfTTDMYHASAKLSAWLSRRYGIPAdrnHIIGHHEVPgcsgaggGVSChtdPGRYWD-WSRYMRLVRRYR--------------------------------------------
>MGYP000694611272	119	0.258	1.631E-26	18	146	193	55	193	196
------------------RPST--NMIIIHHVGGTNRdvSAAEIHQWHlaNGWAGIGYHYVIRkDGTIERGRPRTTIGAHC--YGYNQTSIGINIVGDfeeayPTDPQLQSGEQLTAFLCELYKLnPSNnvIYGHRDLNSTLCPGKnLYCQLDDFRQKVIA----------------------------------------------
>MGYP000848610294	119	0.300	1.631E-26	4	187	193	9	211	227
----DIDLIMNTHYTPG-RNGRQIDKVIIHHNA-GNLTIRGCYDVWQTCP-ASAHYQVQtDGTIGQLVWDRDTAWHAGNFAANTTSIGIEHADmtsDPwtvSEACLDNGAHLVAAVCKYYklGRPVwgkNVFGHKDFSATACPASLAgSQHAAYMARAQSWYDHMTGSTSAPAPAPAKPApavpNIDALadaviRGEYGNGAERRNRLGH-----
>MGYP000116396588	119	0.426	1.631E-26	0	146	193	11	155	252
MT--NIEFRQCWNYTRG-REGLSPDRIVIHHWGADRQSHDSVVDFFtRGPgSGTSAHYVVSAGRITQICHDYDTAYHAGNWDINCRSIGIECRPEASDGDIATVAELVRRIRSEWGnLPLTV--HSDYYPTACPGRYHQLIDRINQLSQE----------------------------------------------
>MGYP001310960900	119	0.337	1.631E-26	3	147	193	0	146	253
---MNITWRGSPNFDK-NR--KTIDRIVIHWFG--VGTLESAHARFQTVGNSSAHYGISGSRIWQWVKEEHVAYHAGNYAMNQRSIGIEHDaGiDPkhdlSEESYRTSAELIAYLSKKYNIPLdrnHIIGHNEVKATQCPGTI--DINRLITLAKEY---------------------------------------------
>MGV-GENOME-0217970_43	119	0.252	1.631E-26	0	146	193	0	183	267
MSLTVEKRIISRNFTRG-RSGNKVEYIVIHYFGSLG-TAKAVANYFAGaDRQASAHYCLDEGNIvYQCVEDTDTAWHCGTSGAythpkcrNRNSIGIEVRPyklDPstassaavrdwyfTPEIVDNLVEFTRSLMEKYGIPPeNVVRHYDVTGKWCPrpfmGDdmneYYgtsgnEQWAKFKARLSE----------------------------------------------
>MGYP000067641037	119	0.269	1.631E-26	0	186	193	0	213	280
MK--NWATLEADenrlmnkHYSAG-RSGRKINKVIIHHNA-GNLTIKSIWDVWQ-TRQASAHYQVDsNGRIGQLVWDRDTAWHAGNWDANTTSIGIEHADissKPwriSEACLDNGAHLVAAICHYYklGRPVwakNVFGHKHFSSTECPaslaGSqhaaYMARAQYWYDRMSGTKPAPTPPAKPTPPAPKPSANIDALadaviRGDYGNGEERKRRLG------
>MGV-GENOME-0123567_8	119	0.262	1.631E-26	0	182	193	0	206	291
MSetYsNLITSKNPnPMFCEP-RTG-KIEFIVIHHNATTNKDvAMNTWNISSgNW--TSAHYEITPNEIIGCVGENYCAYHAGGTGGtdvpkianiNQRSIGLEHVnstgaPDWavAKETLENSARLIVDICKRYGIPIdrgHILGHNEITATACPGGI--NVDKLVARAKELAGGNKPTPQPPKPngKVRRNYRVDGLeyvNGLWQVYCQDL----------
>MGYP000821004693	119	0.299	1.631E-26	0	158	193	0	171	292
MK--DWEALDADvvkllnvHYTSG-RSGRDVDFVVVHYNA-GNLTVEGCWSVWQ-TREASAHYQVeDDGTIGQLVWDSNTAWHASNWDANCRSIGVEHanEPDgtITEECLDNGAHLVAALCKHFGLgrPQwlkNVFPHKHFADTSCPGQIYgSQKDAYIQRAQQWYDSMTGSGSAP----------------------------------
>MGYP000857954206	119	0.295	1.631E-26	4	191	193	9	212	295
----DVTKILNKNYSQG-RKGRNIEFIVLHHNA-GNLTVDGCYSVWQ-TRQASAHYQVQsDGLIGQLVHDWDTAWHAGNANANLRSIGIEHADestNPwriSEACLDNGAHLVAALCFAYrlGRPAwkkNVFPHSYFYATACPASIQaDQLNAYMDRAQKYYDEMISSPAPSVlpaayvaPNPDGKLDEDGLfgHNSVKKAQEL---LGSPSDG-
>SRR5919204_6476323	119	0.252	1.631E-26	8	189	193	49	236	334
--------AGTTSYTNAQRKPVDIRLIVIHVTEGP---FWGSISWLQNqKAHASAHFVVSRaGRIVQMVHINDIAWHAGNWNVNTESVGIEHEGvtdDPagfTIAEYRSSARLVAWIATLCGIPIdrqHIIGHSEVPdpndPTAfggadhhtDPGPYW-KWPLYMKLVRRYAN------------PVTPLEIGSTLRDGRGL-AGIAPWGARV---
>SRR5207302_361401	119	0.257	1.631E-26	5	175	193	132	322	338
-----WVAASTSNYSYGSRPRDfPIDMIVIHDTEGSYGSA--IAEFQNPAAQSSAHYVVSTtGDMTQMVREHDIAWHAGNWDYNTRAIGIEHEgyaytpGWYTTAQYNASAALTASICSRYGVPMdrnHVIGHYQVPDPNNPGQ-FggaghhtdpaPYWDWTHHMNQARTDAATlPSPPHLMPNPVaVASNVDAATVSW-----------------
>MGYP000157704846	119	0.246	1.631E-26	3	152	193	189	350	417
---IDRfIPAHPNNYTPSDRPYTyPIQYVIIHTT---QGSYEGAISWFQNPnSGVSAHYVLRsvDGHSTQMVKHKDIAYHAGNWTYNTKSIGIEHEGwveqNgwYTDEMMKKSAYITRSMINIYGVPYdrqHIIGHNEVPGanHTDPGPYWDWV-YYMRLVGYLPNPDT----------------------------------------
>3300026116.a:Ga0207674_10000032_47	119	0.264	1.631E-26	12	168	193	111	291	498
------------NYDIVNRPKDmAIDSIVIHDT---EGSLQSVLDAFQDPTfYASVHYVVDtDGTIYQMVQDKNMAWHAGNWSVNMHSIGIEHIGhaatgsaDYTPAMYHASAQLVKYLTDKYDIPRdreHIIGHDNVPATttdgiasmhTDPGPYWN-WQNYMAMIGAPVRPTGslrhrNNMVTIAPvWPLNKQTV------------------------
>SRR5579884_165042	119	0.279	1.631E-26	8	145	193	50	207	528
--------YGDGSYTPASRGLQSIRYVVIHVT--DGGTLDGNVWWLSGShSHASAHYVVSRlGQIVQLVNLSDIAWHAGNWKMNKESIGIEHVGDtydptgFTTSEYVASAHLVAWLVRRYSIPVdrqHIIGHdqvptpghpGEFGGadhHTDPGPYW-RWGYYMNLVR-----------------------------------------------
>MGYP001017876262	119	0.282	1.631E-26	5	160	193	151	313	637
-----WNAAASCNYT-GGRSMS-IDRWVNHWVG--SGTYAGAISWFKNcNAGASAHFVIRqsDGELTQMVSVWDTAWHAGNWTYNCRSIGIEHEatpsyPWPTsysAPMLVNSAACCRYFCNTFGIPKtrsYILGHGEIVATACPGPL--PWDVYMNLVNE-VPQIIAPTITANP--------------------------------
>A0A0F0HJB6	119	0.243	1.631E-26	1	160	193	275	455	684
-AYALTDPNDPTsygNYNPANRPedGEKIRYIVVHDT--ESDYAGAIASFQNPAEQATAHYLVRasDGHVTQLVHTRDIAWHSGNKTVNMHSIGIEHEGfalpaDrPTwySEQlYQSSAELVRYLAARFGVPLdrqHVIGHDDVPgPTQDavPGMHWDPgtfWDW--NHYLELLGAPIGPGIDAPP--------------------------------
>SRR3990167_3383429	119	0.270	2.231E-26	0	141	193	0	151	168
MK---IQKLDTPHKSK--RPPGAiIDAIIIHDTG--GKTALGTIEWFVNPeSSVSAHYLIDkDGTAYQFVEDTDKAWHAGTSslhgvnNVNNFSIGIELVDDndkdiYPQEQLDSLIELCALLCIDHKIPLnRVVGHKDVAPgrKVDPGNDFPWFEFLI---------------------------------------------------
>ivig_2707_53	119	0.283	2.231E-26	0	145	193	0	156	171
MLEPTITDYGLEfGYLEP-RDVT--DQIVIHHTGNPTDddlSAEEIHESHkaQGWSGIGYHFVIRkDGTIERGRPMDTIGAHA--YGENSHTIGIHVCGNfdiaePTDAQIESCSVLVQWLALIYGleINDaTVVGHCDLMATACPGeNLYRQLGKIRGKAN-----------------------------------------------
>MGYP000506074042	119	0.250	2.231E-26	3	132	193	42	180	226
---VTIRPTHLSFRSLTNR--RRTDAIIVHHVGNTNAdvSAETIHQWHlaNGWAGIGYHFVIRkDGSIEQGRPMDTVGAHC--YGENDHTVGVNLVGNfenyvPEDAQVASAKRLLAALCRNYGFAPsssTIFGHRDFNATACPGR------------------------------------------------------------
>SRR5690349_14652512	119	0.257	2.231E-26	2	145	193	2	167	248
--YMNITSVASPNFTQGRRTYRP-EAIVIHIM---DGTLTGTDSWFKSPlSQVSAHYGIGKnGEVHQYVDEADTAWHAGRihdptWPLikkttdgmfinpNYYTIGVEHEGNesseWTDAMYATSAELIRGLCQRWSIPAdrlHIIGHHEIYSlKNCPGLKVD-MDKLIALVN-----------------------------------------------
>SRR5436305_3094397	119	0.269	2.231E-26	5	145	193	71	229	274
-----WEPASAANYTASDRGVGGIRRIVIH-VA--EGGFASTYTWFRNPaAQASAHYVVSSgGRVAQMVPEQDIAWHAGNWDYNVSSIGIEHAGytnvtRFPDAQYRGSAALAGSIARRYLIPPdrkHVIGHSQVPdpfhhgqfggadHHTDPGRTWN-WPRYMAYLR-----------------------------------------------
>DeetaT_15_FD_contig_21_6502262_length_235_multi_5_in_0_out_0_1	119	0.255	2.231E-26	7	162	193	58	233	277
-------PYDYGNFDLATRPshGLGVDYVVIHDT---ESSYASTVNEFQNPlAYVSAHYVTRsaDGHVTQMVPTNDVAWHAGNWYVNSHSVGIENEGyatDPsyfTDALYSSLARLTRYVADKYGVPLdrmHLVGHDQVPgPTAgfqagmhwDPGPYFD-WARFMRLVGApIAAGGDGTGRIVTIDP------------------------------
>MGYP001353053604	119	0.246	2.231E-26	3	186	193	43	245	288
---IQWSAASTSNYRAASRTADDIDMIVLH---VMNGSYEGSINWFKNPdAEVSAHYCISyEGEITQMVKLDDVAWHAGSPspSRNGRSIGIEHEGwsaqDlFTDAEYRASALLVKWLAATYGVninnnPveeqtPGVVRHHN----TCPGPNWD-WNYYMSLVRAEsCTGSGtinmisPVSGSTVDNPVvFTSTVSGNITKVKYFADDTYELG------
>ERR1700730_919331	119	0.258	2.231E-26	5	189	193	53	257	307
-----WIPAAPTNFSVANRPHDDaVDMIVIHDTQVP---LAEAIRICQDaTRLVSANYVVSaGGQVVQTVLEKDIAWHAGNWDYNTRAIGIELEGYaYTPgsytvPEYRASAQLAASICSRWGVSMdraHVIGHYQVPdpdhqglfgGSAhrtDPGPYWD-WNGFL-RLAASYAGALPSPPRMM---VDPVAINGLDSatvTWQsARSCRLPILGYTV---
>SRR5699024_10376331	119	0.377	2.231E-26	0	165	193	0	168	318
MsyKYEYRQTTNSSPRSNFGASKNPI-GITIHHWGADGQTHAGVVNWLAgvGNKATSAHYVVSAGLVTQ-LETDYRAtWHAGNGKGNGTTIGIEMRPEMSDGDWQTLVDLCVTIEKEHG-SMKYYRHRDWKATACPGRYSSMIAKLVNDVNAaLKGGTTKPSAPKPPAPSKP---------------------------
>SRR5699024_2167316	119	0.274	2.231E-26	0	189	193	0	209	324
MSYTLDTKLTSNQSSRSNFGAsSKPTSITIHWWGSPsaGATHNGVVSWLRGRaggtsnRNSSAHYVVSGKRVTKLAEESRATWHAGNRRGNGTSIGIEMHPNMTDEDWQTLVELCVDIERRQG-SMKYYRHMDWKSTACPGVYANRIAKLVNDVNAALKGGTTKPKAPKPSkPSSPsyrvkrtkradVPVYANRGANKQQVDTLNAAGYRI---
>MGYP000942523357	119	0.274	2.231E-26	5	167	193	9	188	333
-----ITSVNPKIMNASSRNGMKIDRIIIHHNATTNKDVAMDTWVKGGPAGTSAHYECTPDEIIGCVGEQYAAWHAGGTGGsdiprisnpNQRSIGIENVnssgaPNWSvdPRTIRNCAKLVADICKRYNIPLdrkHVLGHNEVTATACPGGI--NVDEVVRLAKEYAKGASDSNVAQEQKPSKPTT-------------------------
>SRR5215210_3623361	119	0.252	2.231E-26	4	147	193	259	412	414
----EWHGAAGANYTNANRERSHyIDRLVVH---VVQGTVSSAINTFQNPaSRVSAHYIVGDeGRVVQCVRHADIAYHAGNWFYNKHSIGIEHGGwaDkratWTDAKIRASARLAAYCCRRHKIKVdrrHIIGHNEVPGTDhyCPGRYF-PYGKYLKLIRRY---------------------------------------------
>17942|Ga0316622_100028758_5|-3589|01	119	0.250	2.231E-26	2	146	193	288	447	451
--ITDLLPRHATeRYRS--RARSDIKLLVIHHSATPaNTTPESVARYHVnhwNWAGIGYHFFIAaDGTIYQTNELETVSSHA--ASANGAGIGICFAGDFTDavppaAQILAGARLVAWLLKELNLKTNaVDGHRELMQTACPGeQWLsgAKWREIlldeVARVQA----------------------------------------------
>SRR6478609_591433	119	0.257	2.231E-26	8	163	193	189	378	485
--------RATPNKTESNRTAKTISAIVIHDT---EGRFIGSVRFLQRARtRGSAHFVVSRrGQIVQLVPVGDVAWHAGNTWWNRHSIGIEHEGWagrraYTLAEYRASAELVAYLAHRWGIPLdrgHIIGHDEVPdPThrgvfggvshhSDPGPHWNWrlymslvrhyaahrvLPTFVKR-MTLYDSPLPPGLVTTPSrPV-----------------------------
>uvig_462193_3	118	0.263	3.051E-26	0	149	193	0	162	164
MDFkrVTVVDYGLDFSSLAPRAVT--NKIVIHHTGNsvdDDLSAEQIHASHkaQGWVGLGYHFVIRkDGTVELGRPDWTVGAHA--YGFNSKSIGIHVCGNfdmaePTEAQINALPMLIADICDAYGLIAsaDIvVGHRDLMATACPGnNLYKQLDTIRGNAEWYRN-------------------------------------------
>A0A1H0AA71	118	0.270	3.051E-26	19	141	193	15	149	165
-------------------PQSVVKMIIIHHVGDlPRDvAAAEIHQWHldRGWSGIGYHYVIRrDGSIERGRPEEYIGSHT--YGYNTGSIGINLAGNmeiMTPakAQIESAAMLIADVCNRYDLtPDskTVLGHRDLTSTACPGKnLYEQLQTIR---------------------------------------------------
>uvig_539133_40	118	0.297	3.051E-26	24	148	193	22	157	169
------------------------DLLVIHHTGNPkddNISAEGLHESHlnKGWAGIGYHFVIRKnGSIELGRPMDSIGSHA--YGYNSHSIGIHLCGNfnlaePTNAQIESCAVLLAWLMEQYELPVsSIVGHRDLDATSCPGeNLYSKIDTLKGKVAWYL--------------------------------------------
>22516|scaffold41937_5|-986|00	118	0.242	3.051E-26	0	146	193	31	184	190
MRIKDITdKLPKGKGRYARRKLEQIEQVVLHHSATSSGSPEAFARYHtqeRGWPGIGYHFVVQPsGKIYQTNKLDTIAYHA--AGQNTRSVGVCLTGNFdqqTvgDVQLASCVALLRYLNRLLDRDLLIAGHNAYSAKSCPGDNVD-VDLIRQLVDE----------------------------------------------
>SaaInlStandDraft_6_1057023.scaffolds.fasta_scaffold974846_1	118	0.279	3.051E-26	0	145	193	0	146	211
MD-ITWKGADSTNYTKG-RLGNDVVKIVVHWIV---GRLESADATFQNPaRNASAHYGVGDEDVHQYVKDEDTAWHCGDWLWNLKTIGIEHEGGPnlpiSEKTYESSAKLIKSLSDKFSIPLdkeHIVPHSHFVPTACPGNL--DIDKLISLAK-----------------------------------------------
>SRR5919107_2817198	118	0.301	3.051E-26	8	147	193	41	202	225
--------ASPSNYTLANRPYSNlINKVVIHVT---QGSWTSAINWFANPRaGASAHYIVRsaDGFVGQAVSEKDIAWHAGNWSYNQSSISIEHKGysNnsawFTDTMFRSSAQLTAYLANKYQIPIdrqHIIGHNEMPdpynpggyggAThniNCPGQNW-WWDLYMSYVNQY---------------------------------------------
>MGYP001018204532	118	0.211	3.051E-26	5	148	193	89	246	248
-----VVDYLRPNkYSRSGKALDKVKGIVVHYTANPGTDAKANRDYFDGlaESGetyASSHFVIGfDGTVIQCIPLSEMSY-ASN-DRNEDTISIECchpgkDGEFTNETYKALVKLTAWLCDYYKLSsDDIIRHYDVTGKMCP-KYFvdheDKWKKFRKDVKKKL--------------------------------------------
>uvig_375553_20	118	0.384	3.051E-26	8	140	193	13	146	252
--------HPSPNYDQG-RPGGDPVGIVIHWWGLPewGQTHDQVVNFLSDGnraNPTSAHYVVSDGRITQLVSDNDRAWHC--YGNNLRTIGIECHPAATDGDLRTIARLIAAIRSEWGY-LPLSRHCDHFATACPGNYKDKLSEL----------------------------------------------------
>MGYP000938512621	118	0.226	3.051E-26	3	186	193	0	215	270
---MEIKQVESPNFRSG-RNGKKIIAIVDHITA---GAFPGCLNWLVNPgSQASAHYLVNRaGEIYQLVQDEDTAWHAGivakpSWtlydgsNPNRYTLGIEHEGfDgtLSEAQYQATLWLHRQLMARWGIPadrDHIIGHYRIDSVnrpNCPGPNF-PWERLLADLKQFPYPSVTIIAGGTSLPgviidgYSQAPVAEFcRAlgktvSWDAVTNTVlvqDYLG------
>uvig_336255_15	118	0.237	3.051E-26	9	187	193	11	206	274
---------PASHFSNG-RDGRKIERICLHHMAGV-LTIEQCGRIFQGNRKASAHYGIGnDGRIAQYVDEANTAWANSNWDSNCKSVTIEtsnnaVGGNWTvsDEALNSLIKLVADIAKRNNITLvkgkTLVWHRMYSATTCPGEYLlSKIDYIIEEANKINATEEKPAQPSQPASKKSvEEVARevINGKWGNGQDrfsRLDAAGY-----
>A0A222ZH17	118	0.328	3.051E-26	0	187	193	0	188	278
MTYDLFEGHTSNNFTPGalanqvwGQGPRRVESITIHWWGNYGQEFWSVENFLCvNTKPTSAHFVVQEGLVSCIVNPDDAAWHAGNPYGNTTSIGIECRPEATDGDYQTIAELVAYLRSIYG-DVPLVHHYEWQSTACPGT-YD-----LARIDRLSRGVHVEPIKEGE--LTVAEMDRGIAYIRQLayTGWVDDQGK-----
>21959|scaffold09440_5|+4595|00	118	0.261	3.051E-26	9	172	193	51	218	287
---------PSPN--WGER---RFDLIVLHHTG--EASFANALAVLTNPkSGVSAHYLISrDGLIAQLVDERERAWHAGvsHWGPiddvNSASIGIELDnsGDepFADAQIDALLALLGDLTRRYGIdPRHVIGHADVAParKSDPG-WRFPWARLAEHGYGLwCNQPAEPPLRA----DSPNEADALR--------------------
>E7N330	118	0.250	3.051E-26	3	151	193	39	198	295
---VSVRPTHLKFGPLENRFFT--NSLVIHHIGSTNDdvSAETVHQWHlnNGWAGIGYHFLIRkDGTIEEGRPLGTVGAHV--YGENRHTVGINIVGNfemaaPTEAQLTAAAHLIASLCTVYQFDPvweqTIFGHRDLSATACPGRYlYAQLPGVVDRARVFYGSE-----------------------------------------
>MGV-GENOME-0205050_1	118	0.427	3.051E-26	16	159	193	0	143	301
----------------GTRGQNKPKEIIIHWWGSYGASFWGVVNWLCRSGGsSSAHYVVEAGRVACLVNCSDAGWHAGVYNVNMSSIGIECRPEMSDGDFYTAAELIADIWKTYG-KLPLRGHRDVASTRCPGVYYARLGELYNLANSIYSGKAAQQKPSV---------------------------------
>A0A1B6ADE3	118	0.276	3.051E-26	5	153	193	153	311	314
-----WVPASSWNFRRADRPAdYDIDRVVIH---VVQGSFATALDVFRDPfHKAAAHYVVRkDGHLAQTVRELDVAFHAGHRGYNERSVGIEHEGyvDrpesFTDAMYASSARLTAGICRRYGFPAdreHVVGHVEVPGTDhtDPGRHWD-WDRYLRLVRDELRRAPD---------------------------------------
>SRR5574343_140290	118	0.304	3.051E-26	2	178	193	21	211	324
--YADETRILTVHYTKG-RQGHTIDKVIIHHN-DGNLSVDGCYDVWQ-SRQASAHYQVTsDGTVGQLVYDKDTAWHAGNWAANISSIGIEHADvstDPyavSDACLDAGAHLVAAVCKKYGLgrPEwgkNLFGHSDFCSTECPAELAvggSQHDEYVARCQSWYDSMTGTTPAPAPAaaPADDGNVGLLDGETGEL--------------
>uvig_396374_20	118	0.246	3.051E-26	0	140	193	0	159	329
MAWYPWqaIWAHPSTYTRG-RGGKKPEYIVVHYTA-SQASARNNCKYFSGGnRNSSAHFFADGsGTIYQSVAEGDTAWAVGNFDMNQRSISIEVvsDGrDFSSAEIAELTYLVQHLMQKYGIPAsHVIRHYDVVdhvrqgrtlapHKHCPAPYVnnAKWNRL----------------------------------------------------
>SRR5438270_3086872	118	0.247	3.051E-26	13	189	193	0	197	352
-------------YSYGSRPRDfPIDMIVIHDTEGSYGSA--IAEFQNPAAQSSAHYVVSTtGDMTQMVREHDIAWHAGNWDYNTRAIGIEHEgyaytpGWYTTAQYNASAALTASICSRYGVPMdrnHVIGHYQVPdpnnpgqfggagHHTDPGPYWD-WTYYMNQART-DAATLPSPPHLMPNPVaVASNVDAATVSWlPARSCTKPIAGYQV---
>SRR5215210_764174	118	0.270	3.051E-26	11	163	193	5	181	463
-----------PNHTKARRTSSKIDKVVVHVT---EGGFWGSVRWLNSPhSHGSSHFVVSReGRVVQLVNLSDVAWHAGNKATNWRSIGIEHEgytrrGGFTKRQYEASARLLAYLSQRLGIELdrtHVIGHDEVPdpdGTgvggfdhhTDPGRHW-RWRHYLALAREYAQTPqeptlvrVAPPAAPAPDPV-----------------------------
>MGYP000107772955	118	0.260	3.051E-26	6	165	193	77	256	464
------TPGDYGNYDLANRPkdGMPIRYIVIHTT---EGAWDGVVSHFQNPtASAAAHYLVGstNGRVAKFVAPSHVAWHAGNWYFNMHSIGIEHeavaiEGKkwFTDAMYENSAKLVRHLAKSYGVPidrEHIIGHDEIPGvTAakqggmhwDPGPYWD-WDRYMQLLLAPLPSEKDSGKDGDALVLRP---------------------------
>SRR5215216_6101060	118	0.263	3.051E-26	5	149	193	331	493	496
-----WRPAASCNYTNSNREASyDINKIVIH-VA--EGPYSATISWFENcAAQASAHYVVSRrGAVAQCVHDEDVAWHAGWWPTNTHSIGIEHAGyannpDsFTNEMYHASARLSAWCCKQYSIPIdrtHIIGHYQVPgcpysggGADChtdPGPYWN-WTKYINLVHYYRN-------------------------------------------
>1518|scaffold_7383_c1_4|-2671|00	118	0.262	3.051E-26	5	157	193	77	252	555
-----WEPASPRNYTVADRPLDlPIQRIIIH-VA--EGGFRSTYEWFKNPaAQASAHYVVGyGGEVAQMVPEQDIAWHAGNWAYNETAIGIEHAGytNhtwFPDTEYRGSARLAAHLADKYWIvPDrkHVIGHNEVPdpfhpgqwggadHHTDPGRRWNWagyMAYLRLDAHDTYQQIVDNTTP-----------------------------------
>MGYP000081255968	118	0.295	3.051E-26	11	192	193	15	197	578
-----------PSFTKG-RSGAKVNKIVIHHVAGTNfDIMPSVW----NTRQASAHYGIGvNGVIRAYVAENDTAWHAGNWEANISSIGIEHtnsggAPAWPvaQATIDASARLCADIAKRHGLGQlvpikNLFPHSHFSATACPGVLKDKLQEIANKANAINNGTNQPA----PPP-QKGGLYRVRKSWGDANSQIGAFK---DLA
>uvig_217782_62	118	0.275	3.051E-26	9	165	193	475	633	744
---------NPMNCD-GNRV--KIDRIVIHHNAGTSDEGARRTWYVSTGHGTSAHYQVTPDKIWGCVGENYVAYHAGNYPVNQRSIGIEHLNNtgaPTwtiaEETYRNSAKLIRDICERYNIPMdrqHIIKHSEASQTSCPGGI--DIDKLIAMA---RGAEYVTPAKATPKPSAP---------------------------
>UniRef100_UPI0013186EB4	118	0.252	3.051E-26	1	140	193	374	532	757
-AYAQFGDDDYGNHDLGDRPASQaIKYIVIHDT---EGAWDGVLNLIQDPTYVSWNYTVRstDGLIAQHVKAKDVAWHAGNWDVNARSIGIEHEGflaDPdawfTEAMYRSSARLVKYLSSRYGIPLdrqHILGHDNVPgPTAstiagmhtDPGPYWDWAHYF----------------------------------------------------
>SRR5487761_1474006	118	0.236	3.051E-26	4	179	193	68	261	813
----EWIPVSPANYTVSDRAASDqGNMIATH---DIEGSYSSAVAAFQDPTQaASAHYVISRtGRVAQMVPEKDIAWHAGNWDYNTRAIGIEHEGyvsynDYTIAEYQASAHLIASICSRWGVPMdraHVIGHYQVPdpnnpglfgGTDhhtDPGPYWN-WTYYMSLART-DASTLPSPPHMGPDPIAASAEGGVNLSWQPAQ-------------
>SRR5690606_37375675	118	0.267	4.173E-26	7	144	193	0	147	148
-------PADPGNYSIG-RFGHGVERIVVH---LMDGSMEGTAAWFANPRsRVSAHYGVGlDGRVAQYVGEQDTAWHAGVWASNLSSVGIEHEgrhpagGDwaPSAAQLDASARLAAEVCARHGIAPsseTIVPHSSINPrKPrCPGPGF-PLEEYIRRV------------------------------------------------
>A0A1X6XNS1	118	0.283	4.173E-26	0	147	193	0	146	148
MSMALW--KGSPNFNTG-RNGSSVDRIVIHYIV---GTLAAADATFADPnAQVSAHYGIGEGAVHQYVNEMDTSWHAGDLAMNRRSIGIEHsadQSRPPDAtTYAASAELCARICRDFGIDPNtqIIGHSDVVSTACPGTV--DLQRIISETAAL---------------------------------------------
>A0A261KS33	118	0.238	4.173E-26	10	161	193	2	164	166
----------SPNFEP--RPGGPsdVTSIIFHHTGSDNG--DGTISWFQNPnSRVSAHYVVDrDAQITNMVDTNDRAWHAGiselNGrsNVNDFSIGIEIvnpDGNWspyTEAQYQSLEWLTQDLLNKYPSITHITGHEDVAlpkgRKSDPGDLFDW-----NRIREAAYGANPNVFPVVGA-------------------------------
>MGYP001281445519	118	0.296	4.173E-26	4	136	193	40	191	193
----DYVPACTGNFTNANRSASDIQRIVIH---TVQGSYSSCVNWFANcDAQVSAHYVISKkGEVTQMVFDEDIAWHAGYWEYNETSIGIEHEGfveepdNYTAEMMAASANLTRTLAEKYDIPINeiyILGHHDVPgcaygsggGKGChtdPGQYFDW--------------------------------------------------------
>SRR5262245_50997860	118	0.264	4.173E-26	5	144	193	44	198	200
-----VTNAPSPNFD--DRKGADIDAIVLHHTSSNNG-AGDLAHMRNSKSGVSAHYMVDrDGTIFQLVNDSKRAWHAGKGelhgvptDVNGRSIGIEIVNDgsgktaYTDAQYKALTQLVGYLKQEHKVPgENIVGHKDVAvpkgRKSDPSANFD-WNRLRKGI------------------------------------------------
>MGYP001004194788	118	0.259	4.173E-26	24	140	193	20	150	212
------------------------KRIVVHHSAsGLSTTWQDIHSWHlnRGWSGIGYHYVIYaDGPIYRGRPEAMKGAHA--YqdaahDANKDGIGICLVGDfqtgvPTAKQLDALAWLIKDIQTRYpGIP--VIGHKDVMPTACPGQNFYWtglWDRL----------------------------------------------------
>SRR3990167_2374694	118	0.279	4.173E-26	0	165	193	0	164	257
MALPKIVWKKSPNSTPG-RN-RKIKYIVIHWWDDPkkKPTFAGTVKWLCNPkTEVSAHYVVEARKVYQLVKETDIAWQS--SGENHESIGIECNPLQRAGDYKTIAELVANIWKRRGI-MPIYPHKKLGNTACPGNY--NIGKIHSMALQVLVPPklAPKPLPITPSPSpTP---------------------------
>MGYP000924217478	118	0.364	4.173E-26	0	182	193	0	186	264
MTLNTAVtdTRWSPNYTPG-RAV-PLRGIVIHHWGADGQDHDTVAGYLARQNGnTSAHYVASAGRVTQLVSDSNTAWHC--PGMNAGGIGIECRPECSDGDFETVAQLIAAIRAEWGY-LPLSGHQDHYATACPGRWEARLEELDARALAIQNGAPtaavtsSTTNHATDLIGDDMHIICTRTPWGEWAYAL----------
>MGYP000904630344	118	0.297	4.173E-26	4	192	193	9	230	272
----DVVRLMNKHFSHG-RSGARIQHVVVHYN-DANGSVEDVWNWWQ-TRKASAHYQVESsGRIGQLVWDRDTAWHAGLWSENLRSIGIEHanrrDGTISEACLDNGAHLVAALCRLYGLgrPQwnvNVFPHCHFASTSCPGQIYgSQKDAYISRAQlwyDRMGGSGDPGQSSAPtAPSsdidslardviagkygnGDDRRKALGANYDRVQARVNEiLGagsKPREQA
>A0A2H1KMJ7	118	0.351	4.173E-26	0	171	193	0	186	296
MArnYTFESKSSSNSSTRSHYGyGTKPTGITIHHWGSTGQKFANVVGWLRGaaggtsNRNSSAHYVTEAGRVTQLVGDSRASWHAGSTAGNGSTIGIECRPEMSDGDWATLVQLCADIEEEHG-SMKYFKHSDWKSTACPGKYGSRIKQLVKDVNAEhaarkKGGTTspKPGGGSTPAPSKPKPTGKV---------------------
>A0A0R2HFU6	118	0.257	4.173E-26	11	183	193	15	196	302
-----------PNYTEG-RS-AAVNKIVIHHMATTDyDSVPGI------WktREASAHYGIGKnGQIRAYVDEDNTAWHAGQWAANSSSIGIEHAnttgsPDWgiAQATIDASAKLVADIAQRYGfgkvVPYkNLFPHSEFYGTACPGQLKAKLQEIADKANDIMAGgNGDVSTQSVSNGGQASQEDNRSAAIKEFQNKWN---------
>SRR3990167_492110	118	0.281	4.173E-26	3	148	193	0	146	318
---MNIQWKGSPNFDT-NR--KPIDRIVIHWFG-VGTLGSANTRFQSASNQVSAHYGISDRTVYQWVKEENVAYHAGVYTMNQRSIGIEHdattEHNASEETYQTSAELVSLVCKRYNIPLdrdHIIKHSEVKATQCPGTL--DLDKIISLAKGYM--------------------------------------------
>UniRef100_A0A1H2AAB9	118	0.343	4.173E-26	0	189	193	0	197	362
MAYKLETQYNSPNFTAGSSVPSVygmlrlIDYITIHWWGEPSlrPSYEGVVAYLCRQGGnTSAHEVIEAGRVAVIIDHINAAWHAGNATGNARSIGLELNPRASEGDYQTAAERVRDLWAFYG-EKPLKAHRDWFSTACPGVY--DLAKLERLAKGSFGVPTPTPVVAAPAPVvtAPAPAAPVVASGKRLTLPASATGWNI---
>CryGeyStandDraft_13_1057135.scaffolds.fasta_scaffold304751_1	118	0.262	4.173E-26	9	177	193	21	210	412
---------HSPNMTRSNRTARTIDAIVIHST---EGRFVGSVRYLQRRhSRGSAHFVVSRrGQVVQLVPVTDVAWHAGNGWWNLHAIGIEHEGwvsrSFTSAEYRASAQLVAYLAHRWGIPLdrrHVIGHNEvpnpnwpghfggVSGHIDPGPHW-QWAKYMALVRWYSKHRVlPRFVRSMtlhDSTLPPVVQGHVRVHVRA---------------
>MGYP000957993198	118	0.284	4.173E-26	3	152	193	6	166	417
---VDIKETNLDFSGLTERTTT--DMIVIHHTGaNMDASAEQIHQWHlgNGWAGIGYHFVVRkDGTVERGRPVWAVGSHA--YGENSHTIGIHLSGEfsntrPTQAQIERAAMLIANLCEDYDIPTdraHIVGHGELMETACPGANLqALLDdgTLTGKANFYRYGAP----------------------------------------
>SRR5438034_7530	118	0.254	4.173E-26	5	155	193	84	253	426
-----WVPASASNYTIANRPHdYPVDMIVIHDI--EGSYASAIKSFQDPNRHGSAHYIVSyKGQVTQMVAEKDIAWHAGNWDYNTRAIGIEHEGyaginTYTSPEYYASARLAASICSRWGVTMdraHVIGHNQVPdpdnPKlfggsdhhWDPGPYWNWKGYLV-LANNYANALPSPP-------------------------------------
>MGV-GENOME-0304406_25	118	0.250	4.173E-26	5	182	193	161	351	437
-----ITGYDSNPMnCDSNR--TKIDTIVIHHNAGTSDEGARRTWYVSTGHGTSAHYQVTPDKIWGCVGENYVAYHAGNYPVNQRSIGIEHLNNtgaPTwtiaEETYRNSAKLIRDICERYNIPIdrqHIRKHGEISSTSCPAGI--DIDRLVAMARgaEYLTPAKATPKPSAPGKMQHAyrvdDLKYVNGLWQVYCKEL----------
>ERR687894_337817	118	0.268	4.173E-26	5	168	193	239	420	455
-----WRPAYYGNYTSASRDPARIDQIVLH-VA--QGSYSGTINWFQDSeASASSHYVVSPsGLVAQCVLAEDIAWHAGWWKTNTRSIGIEHAGyvDnpnsFTPEMYRASAQLSAYLCRRFDIPVdhrHIIGHdqvpgcsGEGGGADChtdPGSHWD-WTRYLPLVRRYMEArPDEADSDSEIIPPDDPEI------------------------
>23849|scaffold_4347_c1_12|+6932|00	118	0.263	4.173E-26	8	191	193	30	239	495
--------HGDGSFTKASRKPSAIKQLVIHVT--DGGSYAGNVWWLSGGhSHASAHYVVaRDGEIAQLVHLSDIAWHAGNWKVNCRSIGIEHVGetyDPagfTEAEYRQSAKLVAWLARRSNIPVdrkHIIGHAEVPdpATgapsggsdhhTDPGPYWN-WKLYMRLVRHY-AFPVQLHVRSTslfrGQTVTgivPWRVAAKGGKVQRVDFILD--GEVIwsDH-
>14933|scaffold00085_70|-58038|00	118	0.250	4.173E-26	0	165	193	100	285	497
MANNgNVEDYG--NYDITNRPKDmAINSVVIHDT---EGDLQSVLSAFQDPTfYASVHYVVDtDGTIYQMVQDKNIAWHAGNWSVNMHSIGIEHIGhaatgstDYTPAMYHASAQLVKYLTDKYDIPRdreHIIGHDNVPATttdgiasmhTDPGPYWN-WQNYMAMIGApvVPTGNLrHRSNMVTIAPVWP---------------------------
>GraSoiStandDraft_42_1057292.scaffolds.fasta_scaffold5630757_1	118	0.250	4.173E-26	4	168	193	190	373	517
----NFVNASSSNYSNYSRDASDINYVIIH---TVQGSYSGCISWFQNSsASVSAHYVVRssDGAITQMVWEEDVAWHAGNWTYNEQSVGIEHEGyvdDPgtwyTTAMYTESAKLTADIAARNGIPLdrsHIIGHVEVpSAThTDPGTGWD-WDYYMGLIDgsggvvdtAELLGKVADSDIYSGAPLTGVLV------------------------
>14357|scaffold_61384_c1_1|+1|10	118	0.254	4.173E-26	6	150	193	188	353	542
------TAASSANYSNDSRGAGDVDYIIVH---TVQGSYSGCISWFQNSaAGASAHYVVRssDGQVTQMVSEADVAWHAGNWSYNVGSVGIEHEGyvsDPgrwyTSAMYQGSAALAADIADRHGIPINrtqIIGHNEVPDPYNPGQYggaghhTDPgsgWDWsvYIDLINDLAGG------------------------------------------
>12797|scaffold207530_1|+127|01	118	0.240	4.173E-26	3	161	193	58	236	594
---IHFSAAAPSNYTVAHRPASAIRLVVIHVT---ESSAFGAIAWFKNPhADASANYVVGAaGSITEMVPDSDIAWHAGNWAINRESIGVEHEgytyrpGSFTDVEYRASARLVGYELRRYLLPIdrrHVIGHNEVPdpnhaglfggfaHHTDPGNYWD-WSRYMRYVSAYAHSSAPAPrFDAVPA-------------------------------
>A0A1T2X026	118	0.250	4.173E-26	1	146	193	256	423	645
-AYEQHGDDPSDysNYDLADRPkfGPDIRYIVIHDT---EETYQDTINIFTDPdSYVSAHYVIRsyDGQIVQMVKNKNLAWHAGNWYFNMHSIGIEHEGfamegatWFSERLYRSSAALVRYLADKYDIPLdraHIIGHNEVPGlTparqsvmhQDPGPFWD-WEHYMELVGA----------------------------------------------
>A0A1I4Q8J4	118	0.248	4.173E-26	1	162	193	270	454	659
-AYAPTDPEDPTggygNYDTANRPKDvRINSIVIHDT---ETSYQSTISLFQNPAHGSAsHYVIRssDGEVTQMVPTKDMAWHAGSWDRNMRSIGIEHEGwaaeggtWYTEQMYRSSAQLVKYLADKYDIPLdreHILGHDEVSAdkpeqaggeHYDPGPYWD-WAHYMNLLDAPLDGDTGGDDVVTIFP------------------------------
>SRR5487761_10907	118	0.254	4.173E-26	5	155	193	140	309	754
-----WVPAASTNFTVANRPHdYPIDMIVIHDI--EGSYASAISAFQDPSRHGSAHYVISyHGQVTQMVSEKDIAWHAANWDYNTRAIGIEHEGyaskNlYTIPEYRASAELAGSICSRWGVPMdraHIIGHYQvhdpnhpglFGGTDhhtDPGPYWN-WTLYISMAQYYANLLPSPP-------------------------------------
>GraSoiStandDraft_13_1057314.scaffolds.fasta_scaffold4533300_1	117	0.259	5.707E-26	0	143	193	0	154	164
MNINK--THSSPNYNE--RRLGAPNMILLHYTGRPSCE-EAITKWLCNPeKEVSAHYVVDeDGTIYQLVDEDKRAWHAGVseWKGqtdiNSLSIGIEIQnpGhefgyRPFPlAQMESVAALCKNIMERFEIE-YVLGHSDVAPkrKVDPGELFD-WDWLSNR-------------------------------------------------
>uvig_334033_6	117	0.250	5.707E-26	0	141	193	0	154	164
MQKVNIKKTNLQyDYSQlSNR--TKTDMVVIHHTGNPTDddlSAEEINASHqaQGWTCIGYHYVIRkDGTIEEGRPHWTVAAHA--YGFNSHTIGIHVCGNfeigePTQAQIESLAMLLANVCDDYGLPidkDHVVAHRDLMATACCGeNLYNQLQTVR---------------------------------------------------
>SRR5581483_3127579	117	0.263	5.707E-26	23	156	193	2	145	169
-----------------------VDYAIIHDT---EGSCASALNWLQNPiSRASAHFLVCrDGTIYQFVRIHDIAWHAGNWYINQHSIGIEHEGfrDsggYTQAQYDASAALIQWLDNVYGltIPLnrnTIFGHENVPegQHTDPGPLWD-WAYYMRQVRGGAPADEPDPG------------------------------------
>MGYP001113362781	117	0.250	5.707E-26	8	167	193	20	196	199
--------RGEGNFTPAHRSVQSIDRIVVHVT---EGSFWGSVRWLRNPRaHASSHFIVSRnGRIIQLVHLSDIAWHAGNWKTNAHSIGVEHVGetyDPngfTLDEYRQSAKLVAWLARRSHIPIdrrHIIGHAEVPdpatgaPTggsdhhTDPGPYWN-WRLYMRLVRRY--GSPEPPLRVHTTTIDPGE-------------------------
>APDOM4702015023_1054809.scaffolds.fasta_scaffold17911_2	117	0.278	5.707E-26	5	145	193	44	204	205
-----WNPANPANFTVADRPHdYPVDMVVIH---DIEGSAQSAINAFKDPnRQASAHYVVSKtGAITQMVAEKDIAWHAGNWDYNTKSFGIEHEGfvDnptwFTDAMYRASAQLAASQVRKYSIPIdrqHIVGHNEVPDplnpalTggrdhhSDPGRFWN-WGLYISYVQ-----------------------------------------------
>SidCnscriptome_2_FD_contig_61_1278546_length_2091_multi_4_in_0_out_0_3	117	0.250	5.707E-26	5	148	193	37	212	219
-----WEPALQSNFSESNREANglKVRWIIIH---VVEGDAQAALNWFKDPRaKASSHYIVGyDGMVYQMVKEKDIAWHAGNWAYNEHSIGIEHAGyaDrkiFTEEEYKASAKLVAYLLKKYNVslqhPEglapadptqgsGVIGHNQVPDPSDPsvggGKshHYDPgvnWDWkhFMELVKQYY--------------------------------------------
>MGYP001271767340	117	0.283	5.707E-26	0	136	193	0	148	220
MT---ITQKPSPNFDS--RDGQSVDMLVLHYTG-MKSAQEALDRLCDECAKVSAHYMVaEDGNIFQLVDENNRAWHAgvsywrGNSNINQRSVGIEIVnkGhefgycPFPQAQMEAVASLCSDIVARHNIPPhNVVGHSDIAPTrkKDPGELFDW--------------------------------------------------------
>ERR1051325_6382866	117	0.248	5.707E-26	11	163	193	34	211	231
-----------PNKTDSNRTSKTIDAIVIHDT--EGRFIGSIHALQNPRVDGSAHFVVSRsGQIVQLVPVTDVAWHSGNGWWNLHSIGIEHEGwvnrnGFTEAEYRASAQLVAYLAHRWGIPLdrrHIIGHNEVPnprwpghfggvdGHVDPGPYW-RWGKFMALVRWCTHHRVLPEFvhamvlhDSTPPPV-----------------------------
>MGYP001381351271	117	0.312	5.707E-26	8	166	193	0	177	233
--------YNSPNYTPASQSpsvfgqPRNIKGITIHWYGNPatNPTAEGVRDYLcRSGGNTSAHFVATGTnrTVYCIVAPGDVAWHSGNATGNATTIGIECDPRCRDEDYDVVAELVADIRSAYG-DVPIYSHNMWTATACPGNYnIDRIDrlsytKFSAPVEWGKGGDIhPKAPTPAPIPVvpTPA--------------------------
>SRR5215217_5430383	117	0.335	5.707E-26	16	152	193	1	141	249
----------------AGRGGNTIKKIVVHHMV---GTIEGADKTFQDTvRQTSAHYGVSrDGRIWQWVAESSTAWHAGNFTVNQQSIGIEHEdlahDDFTETLYRTSAELIADICKRHNLPIsatTVVPHRSVVATVCPGAL--DLAKLISMAQAIATGEP----------------------------------------
>MGYP000940453821	117	0.398	5.707E-26	8	140	193	12	145	250
--------RESPNYDPG-RPLGDPTGIVIHWWGLPerNQTHDQVVSFLRNgnrPNPTSAHYVVSAGRVTQLVSDGDRAWHC--AGNNMRTIGIECHPAAIDADLRTVARLIAAIRSDWG-PLPLSRHCDHFATACPGNYKDKLETL----------------------------------------------------
>MGV-GENOME-0155827_18	117	0.398	5.707E-26	8	140	193	12	145	251
--------RESPNYDPG-RPLGDPTGIVIHWWGLPerNQTHDQVVSFLRNgnrPNPTSAHYVVSAGRVTQLVSDGDRAWHC--AGNNMRTIGIECHPAAIDADLRTVARLIAAIRSDWG-PLPLSRHCDHFATACPGNYKDKLETL----------------------------------------------------
>SRR6478735_9338739	117	0.259	5.707E-26	7	146	193	70	228	258
-------PGDYGNYDLANRPtgGLPIRYVVIHDT--EVGYDDTIAEFQNSHAYVSAHYVLRskDGHVTQMVPTKDVAWHAGNWWVNSHSVGIENEGyatelaKWFTPLYSSLAKLTRYQAKRYGIPLdreHIVGHDQVPgPTAafqagmhwDPGPYFD-WAHFMALVGA----------------------------------------------
>MGYP000518978586	117	0.318	5.707E-26	4	186	193	9	203	271
----DIDLIMNTHYTPG-RNGRRIDKVIIHHNA-GNLTIRGCYDVWQTRP-ASAHYQVQtDGRIGQLVWDRDTAWHAGNFAANTTSIGIEHADvssNPwavSEACLDNGAHLVAAVCKFYGLgrPAwgkNVFGHKDFSATACPASLAgSQHAAYMSRAQSWYDQMSGSAPAPAPAaPNIDALADAViRGDYGNGEERKRCLG------
>SRR6476646_1474137	117	0.256	5.707E-26	1	136	193	120	270	281
-KLVD-ALHPSPN--TGDRKkGSKPRLILLHYTGMP--TAEKAIHWLAhPKSKVSCHYVIDDtGEITQMVPEGMRAWHAGvsHWAGetdiNSASIGIEIQnpghehgyPDFPAEQMQAVAALCRDIAQRRGVPAeRILAHSDVAPgrKIDPGEKFDW--------------------------------------------------------
>Laugrefabdmm15dn_1035133.scaffolds.fasta_scaffold431478_1	117	0.325	5.707E-26	0	163	193	0	175	319
MSYNELNQFNSPNYTPAseSRAvfglPRTIDGITIHWWGDPNQgaTLQGIVNYLCRANGnSSAHVVLSGTnrQVAWIVNADDVAWHAGNARGNATTIGIEADPQCRNEDYDVLAEQIADIWIYYGRKLPLYPHRYWANTACPGNY--DMNRITNEANAwYLRKTQPTPVVVPPAtvPV-----------------------------
>E6M3C2	117	0.304	5.707E-26	4	186	193	9	212	335
----DIDLIMNTHYTPG-RNGRRIDKVIIHHNA-GNLTIRGCYDVWQTRP-ASAHYQVEtSGRIGQLVWDRDTAWHAGNWVANTTSIGIEHADasiRPyriSDACLENGAHLVAALCHYYelGRPTwgkNVFGHCDFSATECPASIAgSQHATYMARAIYWYDQMTsskvsaTPAPASKPAPSTPPNIDALadaviRGDYGNGAERKRRLG------
>uvig_105581_59	117	0.265	5.707E-26	0	185	193	0	209	351
MDWKniqaDVTKILPCDYTAG-RQGANITGITIHHMA-ANLSIDQCYNL---WshSQTSAHYTVQsDGKVGQLVNDWDTAWACGNWYANTHTISIEHanNGsnPWTvfPAAIESGAHLVAALCLYYnlGRPQwlvNVFPHKHWSATACPGELAgSQNAQYMQRAQEWYdamkngteaAAPKPSQNVPTPAPNPSANTSHLpGKSLVNVHYALRNL-------
>SRR4051812_4178526	117	0.271	5.707E-26	10	171	193	133	313	382
----------SPAFTAG-RNGTAVDRVVIH-IPDAPTTGSTVGHFTRPGADSSAHYLVGqDGEVVQFVSEADTAWHA--RGANRRSIGIEHvavksDGatyggttfpamPPTDVQYRESAALVAHLCQKFGLaPDrmTIVGHREADPTtthpSCPdGAW--DWDRFMQLVQA-TAGSPQPVAQTLGLPDrARRRVTAL---------------------
>2938|Ga0136614_10002749_7|-8655|00	117	0.277	5.707E-26	5	142	193	229	380	416
-----IRIANPKNFSVASRAKdYPIRYIVIH---TIQGSYTSAINWFQNPaARVSAHYVVRsrDGSIAQVVLQKDIAWHAGNKKYNQQAIGIEHEGfvDdkswYTDAMYKSSAALTRSLCMKYKIPMdraHIIGHYEIKPqrnkHTDPGALWDWKKYMRE--------------------------------------------------
>SRR5215207_3065526	117	0.248	5.707E-26	5	175	193	120	309	428
-----WYGNGGSNYTNSNREATyDITKIVIHVT---QGSWSSAINWFASPsnTGSSAHYTVRssDGFIGQSVHEEDIAWHAGWWETNKHSIGIEHEgyiGNPswfTDAMYRSSARLSAYLARKYRIPIdrkHIIGHNEVPgcpgaggGVNChtdPGKYWN-WSKYMDLVRGYAD---TSSGSTYTQAVDNATSGRFRAsdRW-----------------
>SRR5689334_3749960	117	0.252	5.707E-26	5	139	193	74	228	556
-----WEPASPSNYSFADRPFAPsIRRIVIH-VA--EGGFASTYTWFRNPRaQASAHFVVGlQGQVAQMVHLRDIAWHAGNWPYNETSVGIEHAGftghtHFPYAQYRASARLAGWLARRFFItPDrrHVIGHNEVPdpfhpgqfggadHHTDPGKTWKWKPY-----------------------------------------------------
>APIni6443716594_1056825.scaffolds.fasta_scaffold11295659_1	117	0.241	5.707E-26	7	163	193	330	503	573
-------PSDYGNYDIANRQKSDVRYIVIHDT---EVSYDGTIDLFANPNRAAANYVIRssDGHIAQMINNKDVAWHAGNWYFNTHSIGIEHEGfalegstWFTEEMYRSSARLVRHLAKEYNIPLdraHIIGHDEVpglSPKaqsgmhSDPGPFWD-WGHYMDLVGSPAERQHTNKLAVTINPV-----------------------------
>E4MZM6	117	0.250	5.707E-26	1	166	193	256	446	646
-AYALTDPGDPTsygNYTRANRPddGQQIRYVVLHDT---EGGYDGSLAFFRDPRsQASAHYLVRssDGHVAQLVDNRDVAWHAGNKTFNMHGIGIEHEGyafpkDrPTwySEQlYRSSAALVRHLAARYGFPLdreHVLGHDDVPGplqagvagmHWDPGTFWD-WAHYLDLLGAPLPGRAGVPKVGDPIVVAPA--------------------------
>SRR5229473_2470103	117	0.244	5.707E-26	7	169	193	255	435	1152
-------PADPTaygNYDHASRPadGDAIQYIVIHDT--EGSYTGTIAAFQNPTDGASAHYVISSsGQVTQMVLTKDVAWHAGNWYVNMHAIGIEHEGyalqgasWYTESEYESSAALVRYLTAKYGIPLdrqHIIGHDDVPGplqlnvagmHWDPGTYWD-WNHYLALIGAPFGG----TGGGTPLVGGEITIA-----------------------
>UniRef100_A0A396RRG9	117	0.268	5.707E-26	2	149	193	269	435	1659
--YPGVTRImPSPAYS--GRGGQAIDRIVIHITGAPQSPH--IGSWFaREEANSSAHYMVDQnGEIIQFVREQDKAWHAG--SANRRSIGIEHVaiqqGgarygsttypytPPTDAEYRASAALVAHLCRKYGLtPDrtTIIGHREADtsttHTACPdGAW--DWDGYMALVAQCYA-------------------------------------------
>uvig_366840_36	117	0.248	7.805E-26	0	141	193	0	152	162
MRNTDIVETDL-NFDSLNER-QQTNMIVVHHTGNPTDDDLSAAEIHdshkaQGWAGIGYHYVIRkDGTIERGRPRWAVGAHA--YGRNRDTIGIHVCGNfeiarPTPEQLNSLSALIGELCNIYSLTAakNVvVGHRDLMATACPGRkLYEKMQTIR---------------------------------------------------
>SRR3989304_2041350	117	0.358	7.805E-26	18	162	193	4	145	186
------------------RVSRTIKYIVIHWWDNPAKKPAfsGVVSHLTNSkTKVSAHYVVEADKIYQLVKEENTAWHA--AKANPYSIGIECNPRQSSGDYKTIAWLVAAIWKRYG-KLPIYPHKKFVATSCPGTY--DLNKIAKLANAILN-PPKPVPAPKPAP------------------------------
>ERR687898_1656849	117	0.270	7.805E-26	5	141	193	41	195	205
-----WRPADYENYTSANRDPARIDQIVIH-VA--QGSYSGTVNWFQNaEASSSAHYVVSPsGLVAQCVRDEDIAWHAG-WWYtNTRSIGIEHAGyiDnpewFTRSMYHTSARLSAWCCKEYKIPIdrkHIISHSQVPgcsgsggGIDChtdPGPYWNWKMYMR---------------------------------------------------
>SRR5918998_2337089	117	0.269	7.805E-26	4	145	193	52	203	207
----DWHGAAGANYTNANRERSHyIDRLVVH---VVQGTVSSAINTFQNPaNEVSAHYIVGDeGRVVQCVRHEDIAYHAGNWSYNKHSIGIEHGGDadkratWTRKKIRASARLAAYCCRRHKIRVdrqHIIEHNRVPGTDhyCPGRFF-PYDEYLRMVR-----------------------------------------------
>SRR5688500_15991412	117	0.247	7.805E-26	3	162	193	31	214	220
---VLWLQ--SANHTASARGIKSVDRIVIHVT---EGSFWGSVRWLRNSRsHGSSHYVISRgGDIVQLVSTSDVAWHAGNRWVNRHSIGIEHEgftrrGGFTRAQYEASAKLVAYLAARAGMPVdrrHVIGHDAVPhpsghgvggidPHTDPGKKWN-WKRYMTLVRAYAQNPVKPSYTrrlprvaalPVPKP------------------------------
>MGYP001158413883	117	0.270	7.805E-26	3	136	193	0	144	228
---MEILKYPSPNFG-SRREDTKIQFIILHYTAMDKQS--SLDRLCSSDYEVSCHYLIDSaGTCYQLVDDSKRAWHAGKsfWrglrDINSRSLGIELVnsGNeaYPKAQMESLMLLLRDLLAIYKIsPQNVLGHSDIAPsrKTDPGKWFDW--------------------------------------------------------
>MGYP000852484228	117	0.284	7.805E-26	0	167	193	0	190	238
MAYNLDTSHDSPNYTPGaqSRAVfgydRAIQGITIHHWGNPanNPQFAGIRDYLcRSGGNTSAHYVATGtGrQVACIVAPSDVAWHSGSARGNAITIGIELDPRCRDEDYDVAAELVADIRSAYG-DVPIYSHNMWTATACPGNYdidridrmsYtkvshDAWGAVTDAV-PKTPAPAPTPLPTPPQPPTTSE-------------------------
>SRR5699024_5529663	117	0.355	7.805E-26	0	158	193	1	165	246
MAYRLQTLQTSNQSPRSNFGAsSKPVGITIHHWGQDGQNHDAVVRWLRgaaggvNNTNSSAHYVVSAGRVTQLAPETRATWHAGNRTGNGTTIGIEMRPEMSAGDWATLVELCVDIEKRHG-SMKYYRHMDWKSTACPGRYKNRLGELVKAVNAAHKGKKPAATKP----------------------------------
>MGV-GENOME-0108481_6	117	0.400	7.805E-26	1	140	193	8	146	254
-AVTDIHQ--SPNYDDG-RPNGDPTEIVIHWWGLPewNQTHDQVVAFLsdgNRSNPTSAHYVVSDGRITQLVSDRDRAWHC--YGNNSRSIGIECHPAATDGDMRTIARLIAAIRSEWGY-LPLSRHCDHFATACPGNYIDKLDRL----------------------------------------------------
>SRR5574337_706936	117	0.270	7.805E-26	0	191	193	0	215	274
MAYTYDTSYtsDPSNWMKG-RNGNKVQGITIHHWGASKTlDFYGIVKFLcskRPSNPTSAHYVIQgrtqankpDRRVACIVDPDDTAYHAGNWQANLTEIGIECRPYPTDADYDVVAELVAKLWTVYG-VVPLYPHRHWTSTECPGEYdVTRVKSLAEsKYRALTTGSNPAPTPEKIMALTNDDIQNIwtsptadlvpAPSWTDLKTNPNWLPTSFLH-
>MGYP001014706894	117	0.260	7.805E-26	0	186	193	0	209	275
MK--NWATLEADenrlmnkHYSTG-RSGRKINKVIIHHNA-GNLTIKSIWNVWQ-TRQASAHYQVDsNGRIGQLVWDSDTAWHAGNWDANTTSIGIEHADissNPwqiSDACLEEGAHLTAAVCKYYGLgrPTwgkNVFGHKHFSATECPASLAgTQHATYMARAQYWydqMTGQTSTPEPASSTPVSTEDIDTLadaviRGEYGNGDERKQRLG------
>uvig_411603_6	117	0.276	7.805E-26	4	180	193	9	200	277
----DVDLILGKHFSPG-RSGRKVKFIGIHYEA-GNLTIEQLFSVWQ-SRQASAHYGVEDgGRIGQLVWDRDTAWSLGDWDANCKSINIEHanrsDGTISEACLDNGAHLVAALCKSYGLgrPQwgvNVFPHRHFSATSCPGQIYgSQKDAYIKRAQYwydkMRGGSPAAPPSSGPSPSAPsGTIDGLarRVIAGEFGN------------
>A0A0E3TBA5	117	0.284	7.805E-26	5	165	193	9	189	289
-----ITSVNPNPMNAGSRNGITIDTIILHHNATTNKDVAMNTWLLGGGAGTSAHYECTPTEIIGCVGEQYSAFHAGGTGGidvpkianpNQRSIGIENVnssgaPNWSvdPRTITNCARLVADICTRYGIPcdrQHVLGHNEVTATACPGGM--DVDEVVRQAQQFMAGgsnNAVKPEPSKPTPSKP---------------------------
>3300006322.a:Ga0099623_1000777_10	117	0.243	7.805E-26	12	191	193	53	255	345
------------NYDAG-RAfasgaAASVTGIVVHWWGEPsGQTHQGVVDYLAGDNGaeVSAHYVVSNEGITQIVDLGDTAYHAGVYSINAQSIGIECCPEMDEGTLQRLRGLIQNLNGRFG-PLWLEPHKAFVPTGCPGTYVNKIQELKILAAGSADQIPPTPGDPMPVPPepdpgaggnapedpaTPPSSLQVDGWWGTSTTKLlqSVLGTPVDG-
>SRR5262245_58190461	117	0.325	7.805E-26	16	137	193	266	392	403
----------------SSRNGGDIDHIVIHYT--TSRNIEgTISHFINGSPRVSAHYVVGrDGELVQMVPDQDRAWHAGSSDMNARSIGIEHvaaDGDrITPDQARTSLALIRWLMSQYDVPLaNVIPHVCVKPTSCCGDLFADF-------------------------------------------------------
>MGYP001011846555	117	0.273	7.805E-26	0	191	193	0	216	706
MDYQnlkaDVERFLSRHFSPG-RDGHEIDKVLIHHNA-GCLSVDDIYNVWQ-SREASAHYQVTeDGTVGQLVHDWDTAWHAGSWEANSTSIGVEHanCGGPnegwpiSDATVIAGARLVAALCWGYnlGRPEwcvNVFPHQYFSSTACPGqlatthreRYMAEAQRFYDELTGGTAPTVSRSEVRAEAPAEPAHGLAVDgvpgpATISALQAA---LGTPVDG-
>SRR5918995_1518592	117	0.279	1.067E-25	4	145	193	6	155	159
----DWRAAYRGNYSNRDRGAKDIDLVVLH-IA--QGSYSGTISWFKNhRSNVSAHYVVGDkDKVTQCVRNEDVAWHAGHWGYNKRSIGIEHSGyarNPraFNGKYETSAKLSAYLSRRFNIPvdkDHFVLHRHVPGvnKTCPGYHFD-YDRYLRKVR-----------------------------------------------
>SRR5690625_5013328	117	0.320	1.067E-25	4	146	193	35	178	181
----DLIWKHTTNYS-GGRGGTPVDRIVIHYIV---GTLAAADATFANPnSGVSAHYGIGEGALHQYVSEINTAWHAGNFAMNQRSIGIEHsaDQNraPDDFTYQTSIDLCIQICQEYGLNPNtqIIGHSDVVVTACPGTV--DLQYIIDQVAA----------------------------------------------
>GraSoiStandDraft_9_1057307.scaffolds.fasta_scaffold2008612_1	117	0.335	1.067E-25	0	168	193	0	176	225
MSYIYESQWDSPNFTKG---YDSRDFIVIHWWDDPakGPTYEGTIATLCNPnRGASAHYVATGtGrRVACLVSPDDTAWHAGttdpNTNPNPHSIGIEADPRCRPEDYDVVAELIANIRSAYG-DLPLKRHSDFVATRCPGDWdLNRLDAL-ARTKDGsgdWGDVHDIPKPPVVEPPKPPVV------------------------
>SRR5581483_9383299	117	0.239	1.067E-25	7	145	193	79	235	239
-------PANPRNYRAASK--RTIDRIVIH---KAEGSLDATISWFQNPaAKVSAHYAVDDARIVQFVPDIDICWHTGNRAYNNRSIGIENSGfthknDVTDAHYQKLGALVGWLCKQHGIPLdrqHVIGHDEVPnpnwpargprfggadGHQDPGPYFD-WNKLMTYAR-----------------------------------------------
>SRR6185503_15151485	117	0.268	1.067E-25	7	136	193	40	177	245
-------WRPSPNFDE-RRP----TLVVIHHT--SDRTAEEALRVLTDRaREVSAHYLVaRDGTVFQLVDEGKRAWHAGvsRWGGspdvNSRSIGIELDntGDepFSDRQVAALLALLGDLKARYGIPTaNFVGHADVAPgrKVDPSRYFPW--------------------------------------------------------
>SRR5216117_1090848	117	0.269	1.067E-25	0	146	193	10	166	257
MSVtpsvgIEWrGPVPQSNYTAG-RDGNAVELIVDHWTVVM---FEGAIRRFKDPSSIlSAHYVIGqDGRIAQLVSEDDTAYHAGRYDVNLRSIGIEHEaGPamaPTDALYAASAELHADIAVRHGLDLavgtTVLPHRAIVPTECPGTL--DLDRIVRQATE----------------------------------------------
>MGYP001157833905	117	0.291	1.067E-25	21	185	193	16	192	264
---------------------NNIKYIVLHDVG-AKSTAKNNVDYFAGGdRGASAHYFVDDTSIWQSVEDKHGAWHCGDGYGkygitNQNSIGIEmCLPSgaVTAKTEQNTLELVKYLMAKYNVPaDRVVRHYDASRKNCPAQF--NLDKKWTRWNAFKAKLVAKP--STPKPSKPKLLSatAIRDeviagKWGTGQDRINRL-------
>uvig_118774_27	117	0.273	1.067E-25	0	189	193	0	214	279
MDYstltPDGTLLLNKHYTPG-RAGHRVEYIVLHHNA-GNLSGQDCWNVWQTRP-ASAHYQVDaGGAVWRLVNDQDTAWHAGDLAANQRSIGIEHADitsNPwaiSEQTLASGARLVAALCRRYqlGRPEwgrNVFPHNHFSATACPASIAgSQNAAYMARAQQYYDNNLggidmPAKTDPVNLPNGGQTV-TVEYMLQALMNqntsaiaKIDALGKRL---
>MGYP001068233286	117	0.243	1.067E-25	4	164	193	33	225	297
----EWEPALSSNFTESDRESNGliIRWIVIH---DIEGTAQAAMNWFKDiRAKASSHYVVDyEGNIYQMVRDKDIAWHAGNWAYNEHSIGIEHAGyaDqdlFTDKEYRGSAKMVGYLVRKYNISLNhpiglapadpskgsgIIGHDQVPdPKNvnlgggashhyDPGGNWN-WTRYMELVRYYAEGELGDYPASESQESD----------------------------
>MGYP000520858943	117	0.330	1.067E-25	0	185	193	0	199	324
MSnYNYLTQYDAACFTPG-RPYG-IDAITIHWWDDPSvrrPSFDTVINLFvTGSRQTSAHYVAEAGRVACLVAPGDRAWACGDGinvgsGGNDKSISIECNWRQSDGDYDTIAQLIADLRETYG-DLPLKPHRTWTSTDCPGTYdLARLDRLaRQKAGEKLPTASTPAKPAAkPAggklSVDQVAREVLNGKWGNGSDRMAKL-------
>uvig_577033_22	117	0.363	1.067E-25	2	162	193	170	328	389
--YQYLTQYDSPNH-WGER--AKTDAIVIHWWGDPatNPTFDGVVGWLCNPqSQASAHYVAEAGRVACIVDPAMMAWHVAQPGYvNQQTIGIECNPRAWDSDYETVAELVADLWHEWG-KLPVKRHKDYMPTQCPGVY--DVGRIIALAERYYAGEVDREDEVELRP------------------------------
>MGYP000869935916	117	0.283	1.067E-25	5	176	193	9	196	412
-----WWPANPTNYTNG-REGNKIQGIVVHHAA--STSLDSIgAAFARAGRNGSAHYGVGGNQVHQYVDEANTTWHCSNWWGNVRTVGIETtnstgAPNWDiaSDTFETLVKLVADIAKRNNLgklwinPkadmPTLSGHKDWYGaiTACPGPsLYPRLQEIADRANAI---NFPPVVEVKPVVVwVNIEPLALKAKTK----------------
>KBSMisStaDraftv2_1062788.scaffolds.fasta_scaffold155753_1	117	0.264	1.067E-25	7	144	193	254	409	643
-------PADYGNFDPANRPKDmDIRSIVIHDTEGSYQSA--ISHFQDTTSYVSANYIIRssDGAVTEMVRPRDVAWHAGNWYTNMHSIGIEHEGfanDsgwYTEAMYQSSAKLVRYLAKKYDIPmdrEHIVGHNEITkvtpGTvaashWDPGAYWD-WDHYMELV------------------------------------------------
>SRR5579884_30252	117	0.302	1.067E-25	5	144	193	278	426	779
-----WVPANYNNFTDATRPKNhPIRYIVIHDT--EGSCAATVNEFQDPSAQASAHYLVClDGTVIQMVHDRDIAWHAGNWPINVEAIGIEHEGywgkaDYTRAQYLASAALVHYLTGKYHLSPNrnvVFGHENVPAANhiDPGPTWN-WPFYMDEV------------------------------------------------
>SRR6266851_2054940	117	0.250	1.067E-25	2	166	193	276	463	1011
--YATWVPADSSNFTVSNRPrSYPVDMIIIHDIEGTAGDA--IATFRTPGVTKSAHYVVGgDGSLTQMVLEKDIAWHAGNWDYNTRAIGIEHEGfasgypyGYTAIEYNVSAQLAASICSRWGVPMdrtHVIGHYEVPdpnnpglyggeeHHSDPGPYWD-WNNYMSQAQYYASRMPSPPHLMLPSavPSNRA--------------------------
>SRR3712207_4960303	116	0.261	1.460E-25	5	148	193	42	194	195
-----WRPAHSSNCTNDKRGAKQIDKIIIH-VA--QGSYSGTINWFQDRRaDVSAHYVVGRrGQVAQCVRNEDTAWHAGTWHYNRRSIGIEHAGyavNPkmwTSRMYRSSAKLSAYLSRRFNIhvnERNIIVHRQVPGahTKCQGRYFNKRKYLR-LVKRYR--------------------------------------------
>SoimicmetaTmtLMC_FD_k123_756522_1	116	0.299	1.460E-25	0	149	193	0	146	215
MT----TWVGSPNYIKG-RAGKKIDRIVIHWVV---GTLAAADAVFKKPSSTSAHYAVENNTIHQYVNEIDTAYHAGNWDYNLRSIGIEHSADPkrpaSEQTYQTSGKLISEICKRYNIPIdrfHIVQHKQIVATQCPGTI--NLDKLISIAKGVTN-------------------------------------------
>A0A1R1SQY1	116	0.268	1.460E-25	5	150	193	82	237	246
-----WDAASPANWRRADRPYdYTVDRVVIH---VVQGSFSDALAAFRNPgHRAAAHYVVRrDGAIAQTVRELDVAFHAGNRAYNERSVGIEHEGfvDrpssFTDRMYRASARLTARICERYGFPAdreHLVNHSEVPGTDhtDPGPHWD-WDRYLRLVRAAMDG------------------------------------------
>SRR3990167_10697714	116	0.281	1.460E-25	0	144	193	49	195	250
MTAEWRGPLPGSNFMPG-RDGALLDRIVLHHM---DGTLAGAHAHFTNPsSQVSAHFGIGRDITVQWVSTGDTAYHVGVWGMNIRSIGIEVEdlGrdEYTDGQYTRAAQLLRDLASTHGIPLdriHVIGHREVVATDCPGTL--DIDRIVEEA------------------------------------------------
>SRR5919197_810124	116	0.298	1.460E-25	3	146	193	39	187	256
---IEWlGPVPPSNYDVG-RGGKSIDFIVEHWTASSLDSA--FARFMEPGSILSAHYLIGqDGRIIQLVSEDDTAFHAGDYDANQRSIGIEHEasPtlPPSEALYRASASLHADIASRYGLalvPEeTMVPHHRFVATACPGTL--DIARIAREAGE----------------------------------------------
>UniRef100_A0A349YJS3	116	0.260	1.460E-25	0	145	193	0	171	261
MTekpYLQFKQCNPSNFMYG-RTKSgvkhKIEWIVIHFTAGKGDTAKNNADYFARTPklNASAHFFVDENEIWQTVSLSDTAWHCGsetgyyyNACRNVSSIGIEMCSDWkngeyviTMETQKRTVKLVQWLMEQYGVDInHVCRHYDITKKNCPQPMVDhpsQWTNFLNMVK-----------------------------------------------
>MDTG01.2.fsa_nt_gb|MDTG01125426.1|_5	116	0.250	1.460E-25	7	150	193	77	240	264
-------PGDYGNYDLANRPadGLAIRYVVIHDT---EVGYDDTIALFQNPlAYVSSHYVTRssDGEVTQMVPTKDVAWHAGNWWINTHSVGIEnegfaLEGSewFTGALYRSLARLTRYTADRYGIPLdreHIIGHDQVPgPTEafqagmhwDPGPFFD-WDRFMTLVGAPITG------------------------------------------
>MGV-GENOME-0119672_22	116	0.273	1.460E-25	4	190	193	9	233	275
----DIDLILDKHYTSG-RGGREINKIIVHH----NAGRLSIQECWNVWqtREASAHYQVEeDGTIGQLVRDRNTAWHAGNWDANTTSIGIEHannhIGEPwtiSEATLDNGAHLVAALCVFYKLGEphwgvNVFGHRQFSATACPGEIagtqneaYmqraRHWYNVMTRnttatAAEHDDNTTAATHEHDPDTLADAVIRgqygngaervhALGVRYAVVQAIVNKrLGYPVD--
>EndMetStandDraft_9_1072997.scaffolds.fasta_scaffold3857453_1	116	0.310	1.460E-25	5	185	193	1	181	304
-----IVKKICPNKTIG-RGGKNIDYIVIHWIG-IGTLESANIRFQNASSKVSAHYGISNNTVYQWVEEKDTAYHAGVWDINQRSIGIEHDatttKNASEETYNTSGQLIREICQRHNIPidrEHIKGHKEFKATQCPGTL--DLDKIISIA---SNGIIPHMTLEEQKVLDK--VKAYKEEAGhgNLEGAIDTL-------
>MGYP000896200291	116	0.291	1.460E-25	3	173	193	0	168	306
---MNIKQVGSPNFTNG-RQGKAINEFIIHWMAGNLASTDAV--FQNRSRNTSAHFGVEDDNVHQYVSVNNTAYHAGNWGVNLTSVGIEHSagpGRPaTDATYESSAQLIAKIIRENGLTNRLRKHSAIVATQCPGTM--DLNRIANRVNEIIGGSAPVVIPSA-EPATGVAIVTVRA-------------------
>SRR5690625_3630909	116	0.301	1.460E-25	0	190	193	41	247	368
MSYKLETKLTSNQSSRGSYGAsSKPTGITIHWWGSPsaGATHDGVVSWLRGRaggtsnRGSSAHYVVSAGRVTKLADETRATWHAGNRKGNGTTIGIEMNPRMSDGDWGTLVELCADIEERQG-SMQYWRHSDWKATACPGVYRNQISRLVNDVNAELrrrksGGKKTKPKKSTASSSTGSTKTRVkRTNTDKV-PVMDGRGtsaKQID--
>SRR6478672_13175683	116	0.252	1.460E-25	9	192	193	199	405	407
---------HTPNKTDTNRTAKTIDSIVIHDT---EGRFIGSLRTLQNPRvDGSAHFVVSRkGQIVQLVPVGDVAWHAGNTWWNRHSIGIEHEGWagrraYTEQEYRASAQLVAYLAHRWSIPLdrdHVIGHNEVPnpylrgqfggadGHTDPGRFWN-WGHYMHLARYYASHPVlpkfvqrMTVLPDAPVPRRSTSRGLLtRTIVHATHVSVTPLAR---HA
>SRR4029077_836456	116	0.294	1.460E-25	3	145	193	237	384	409
---VVWqGPVPASNYLMG-REGNPIGEIVMHWMAAPFASA--VARFMNPASIVSAHYLIGtDGHIVQLVKDEDTAYHAGDWAVNTMSIGIEHEasPtvPPSDALYAASAWLLRKLSSDYGIrllaGDTVKPHRAIVATQCPGTL--DLDHIVALAN-----------------------------------------------
>SRR3954447_14009320	116	0.287	1.460E-25	8	170	193	122	308	522
--------RDTPNKTESNRTAKTIDRIVIHDT---EGRFIGSVRFLQRSRtRGAAHFVVSRqGQIVQLVPVGDVAWHAGNSWWNLHGIGIEHEgwagrGRYTVAQYRASAQLVAYLAHRWGVPMdrrHIVGHNEVpnpqhpgrfggaSGHTDPGRWWN-WRGYMWLVRYYAEHPVlPHFVKQMrlhdsPAPPPRAATRA----------------------
>UPI00044FAE4A	116	0.248	1.460E-25	8	144	193	217	373	545
--------ADPSNYSDYSRGPGDIDYIIIH---TVQGSYDGAISWFANPaSDVSAHYVVRssDGAVTQCVKEEDVAWHAGNWDYNLAAVGIEHEGyveDPgtwyTDAMYQGSAKLSADIAARESVPidrDHIIGHSEVPgcpdgsggGSGChtdPGSGWD-WDYYMSLV------------------------------------------------
>A0A1J4NSF9	116	0.237	1.460E-25	1	169	193	265	454	662
-AYALTDPDDPTsygNYNPANRPadGQTIRYIVIHDT---ESDYDGAIASFQNPReQACAHYLVRssDGHVTQLVHTKDIAWQAGNKTVNMHGIGIEHEGfavptDrPTwySEQlYESSAELVRYLAARFGVPLdreHIIGHEDVPgPTQgaisdmhwDPGTFWDW-----SHYLELLGAPIPAGSGTPPRPGDTVTIA-----------------------
>SRR4051794_37419428	116	0.261	1.996E-25	0	124	193	2	127	134
MS---WDPAYSGNYST--RQGAAIDMIVIH---KAEGSLDATVSWFKNPsSQVSAHYCVDDNRISHMVDDSKNAWHCGNGAYNHRSIGIENAGytyrdDFDDAHYQRLAALVAYLCAQYGIPTdrkHIIGHSEV--------------------------------------------------------------------
>ETNmetMinimDraft_9_1059917.scaffolds.fasta_scaffold1722892_1	116	0.312	1.996E-25	5	136	193	31	165	174
-----VQWIESPNFSS--RKDVKLDTIVVHYTASSNLS--GVVDWFtRKSAQVSAHYVVGRaGEIIQMVEDEDKAWHA--KKYNSRSIGIEHVGkDddrMTADQEKSSVALIRYLMSAHGIEkDRVVGHRFIPgaSTACPGKMFDP--------------------------------------------------------
>SRR5215212_2362971	116	0.250	1.996E-25	5	154	193	14	184	185
-----WYPASSTNYVVAHRPsSNPITLVVIH-VA--QGSFSSVIDWFQNPsANVSSHYLVRasDGFIAQTVREKDIARHAGNPSYNQTSIGIEYEGyvdDPtsfTEAMYQSSAKLTGSLAHKYGILVerrHIIGHEEvpnprepgryggVSGHRDPGPYFD-WDRYMSYIYAFLDRPFSP--------------------------------------
>A0A1B2GJU8	116	0.267	1.996E-25	5	146	193	47	199	202
-----WVPANITNFTPADRPAShPVQMVIVHIT---QETfPDTLMLFGRPGYRASAHYTLRsqDGYLAQSVQEHDVAWHAGNTTYNWRSIGVEHEGrvDeprwFTDVLYERSAALTAAICHRYGIPIdrhHIIGHNEVPGADhiDPGPLWD-WPRYMRLVAA----------------------------------------------
>SRR3990170_6596525	116	0.268	1.996E-25	12	154	193	7	166	222
------------NRTNAVRTAHTIDQIVVHVT---EGSFLGSVRWLRNPRsHGSSHYVISRrGEIVQLVSTSDVAWHAGNGRTNRRSIGIEHEgrtrrGGFTRAQYEASARLVAYLAHRFDIPLdrrHVIGHHEVPNpfgrgrggvdhHTDPGRHW-QWRNYMALIRKHAESPVKP--------------------------------------
>MGYP000120534712	116	0.375	1.996E-25	0	175	193	0	175	233
MTTINEAQT-AKGYTPAalvpaafGRP-RTIDGIVIHHWGVTGQRHDDVVKFFVSGPGtTSAHFVVSAGRIDCLVSPQDAAWHSGNAVGNATTIGIECHPEATDADYATVAELVRYLRDQYG-TLPLSPHRQWNATACPGIW--DLPKI-DR-LAGSAAINPQSTTVQEDEVTPAQMKEI-KEW-----------------
>MGYP001197298888	116	0.337	1.996E-25	2	175	193	34	205	252
--YQYITENDSPNH-WGQR--SKTDAIVIHWWGDPatNPTFDGVVGWLCNPqSQASAHYVAEAGKVACIVDPAMMAWHVAQPGYvNQTTIGIECNPRASEGDYATVAELVADLWREWG-KLPVKRHKDYMPTQCPGVY--DIGRIIALAEQYYSGAETGKDEVQLKPEVAAWITDLYDQV-----------------
>MGYP001080806461	116	0.290	1.996E-25	5	146	193	116	266	274
-----WVGASTANWRLADRPGDfRIDRVVIH-VA--EGSFRTAVKVFRDPgHRAAAHYVVGeDGRVTQMVRELDVAFHAGNRAYNERSVGIEHEGfvtDrsFPDAMYQASARLTARICVRYDIPFdrkHIIAHSEVPGadHTDPGRHWD-WDRYIRLVRA----------------------------------------------
>MGYP000626522928	116	0.241	1.996E-25	7	161	193	104	268	284
-------WVGTSNFRAASRTRGQVDRIVIH---TIQGSYAGGISWMQNPRsQVSAHYAVRsrDGEISQMVEENDVAWHVSCW--NSRSIGIEHEgfaGDPgtwyTDAMYRSSARLVRDIADRWGIPLdrtHIIGHVDASRlSGCndhwdPGPGWD-WDKFMALV---RGGSRAASLSATGQ-------------------------------
>SRR5215470_5263009	116	0.250	1.996E-25	2	159	193	6	181	289
--YEQFGDGDYGNHDIADRPATTaVDTIVLHDTETDWATALQLV---QDPTYVSWHYTVRssDGSVAQHVPTKDVAWHAGNWYTNTKSVGIEQEGflttpDawFTESMYRASAKLVGYLAQRYGIPLdrrHILGHDNVPgGTAsavagmhtDPGPYWD-WGHFFDLLGAPFTGPADDTSSSV---------------------------------
>MGYP000947395487	116	0.278	1.996E-25	0	191	193	0	216	305
MDYQnlraDVERFLTRHFSQG-RDGHEIDKVVIHH----NAGCLSVDDIYNVWqaREASAHYQVTeDGTVGQLVHDWDTAWHAGSWAANSTSIGVEHancggagEGWPiSDATVIAGARLVAALCWGYnlGRPQwcvNVFPHQYFSSTACPGQLATvHRDRYMAeaqRFYDELTGGTAPTVsraearaeAPAEQP-HGLEVDGVpgPETIRALQAA---LGTPVDG-
>A0A1H9XI81	116	0.270	1.996E-25	4	142	193	204	355	385
----EWQPATAANCTASNRPPaYVVDRVVIHVT---QTEYTKTLSVFQNPRkKVSAHYVVRsvDGHVAQCVRESDVAWHAWNWDYNTRSVGIEHEGwvDqpgyFTDALYERSARLTASVCDRYGIPRdraHIIGHHEVPGTDhtDPAELgLEPLPAARQ--------------------------------------------------
>SRR5215212_753087	116	0.280	1.996E-25	5	147	193	229	388	390
-----WRPAHRRNYTNANRGNAQIDQIVIH-VA--QGSYSSTVDWFQDRkASSSAHYVVSRkGRVAQCVRNEDIAWHAGRWHTNKESIGIEHEGyignsrSFSGSMYRSSARLSAYLCRKFNIPVdhhHVIGHNQVPgcsgpggGADChrdPGRYW-KWSKYLHLIKRY---------------------------------------------
>MGV-GENOME-0281952_21	116	0.269	1.996E-25	5	167	193	9	194	415
-----WWPANPTNYTNG-REGNRIQGIVVHHAA--STSLDSIgTAFARAGRNGSAHYGVGGNQVHQYVDEANTTWHCSNWWGNVRTVGIETtnstgAPNWEiaPDTFETLVKLVADIAKRNNLgrlwinPkadmPTLSGHKDWYgaSTVCPGPsLYPRLQEIADRANAInfppvVAKPSIVWVDITPFALKAKE-------------------------
>MGYP000091247992	116	0.264	1.996E-25	12	177	193	40	217	478
------------NFTKAHRPIQSIEKIVVHVT---EGSFWGSVRWLKSPRaHASSHYVVSRgGRIVQLVHLSDIAWHAGHWGTNEQSVGIEHEGftygpnGFTDAQYRASARLAAWIARRslMPIDRrHLIGHREVpdgrggrggsSHHTDPGPRWD-WARYLRLVR-LYAGVVRLSVKPV-LPEGP-----LRGivSWRA---------------
>MGYP000860385593	116	0.219	1.996E-25	5	175	193	42	237	565
-----WLPAHASNYTAG-RQGQRVEYLIVHTV--EGSTAAAVSWFQTAGSAASAHYIVGrDGAVVQSVSERDTAWQAGSWAVNTRSVGIEHEGymdgrqPFTDAQYRASARLLAMLSKRYGVPLdrdHVVGHYQVYqvetvsfcpSTTaydvCvgrtrnhadPGATWD-WERYMRYAREERA-----LLDGTPSPSTTTACGARagYYVW-----------------
>A0A1I2JP13	116	0.244	1.996E-25	2	162	193	276	455	665
--YADIGGGDYGNYDKADRPESQtIDTIVIHDT---EGYWDTALQLVQDPTYLAWHYTVRssDGHIAQHLRTKDVGWHAGNWYTNAKSIGVEHEGfltDPgtwyTEAMYRTSARLVKYLAAKYHIPLnrqHILGHDNVPgPTAsyitgmhtDPGPYWD-WGHYMALLGAPVHATAGPWgGEVTIAP------------------------------
>MGYP000639830599	115	0.254	2.730E-25	0	140	193	25	178	181
MVTDLRGKLPtAPGKQYARRGLSIIERIIVHHSATSGGGPEQFARYHVdvhGWPGIGYHYVIDQaGRIFQTQDWETVSYHC--AGQNSNSLGICLVGNFSrtqpaEKQYQAldyLVKLIRtDLNSQLGTNKklRVYGHKDFKATDCPGANFN-LSRF----------------------------------------------------
>MGYP001035675438	115	0.282	2.730E-25	3	138	193	0	141	193
---MEIKEYNLKFDPIADRMHT--SNIIIHHSASDDSSAPDIHKWHRdiGYSGIGYHFVIRKyGTIERGRPLNKVGAHAG-SEYNYNSIGICLAGNfvvlePQPEQIRSLLMLIDHLEEHYGKKLKVLRHSDVYSTACPGSKFPWpLP------------------------------------------------------
>GraSoiStandDraft_41_1057321.scaffolds.fasta_scaffold9255256_1	115	0.290	2.730E-25	0	146	193	0	147	202
MNII-WKGASELNHTKG-RQGNSIDALVVHWIV---GTLEVADKVFsDGRRKASAHYGVGDEDIHQYVKDEDTAWHCGDWLWNLKTIGIEHEGGPelpiSDKTYETSAELIKELCSKYDIPidkEHILPHNHFVATQCPGTL--DIDRLISLATE----------------------------------------------
>A0A1S1XVR8	115	0.285	2.730E-25	11	168	193	21	185	245
-----------PNIMNGDYNRTKIDRIVIHHNAGTSDSAARRTWYISTGVGTSAHYQVTPDKIWGCVSETSVAYHAGDYAVNQRSIGIEHLnnagsPHWTiaEETYHNSAKLIADICQRYNIPIddkHIIPHRVVSATACPGGI--DMAKLIHIAQEVASGAISKT-EITVKPSGTFRV------------------------
>MGYP001178016194	115	0.311	2.730E-25	0	186	193	0	194	262
MSFDFITQYDSPNYTVG-RPYG-IACIVIHWWGDPAehPTFEGVISTLCSPsRGASANYVAEAGRVACLVDPDNRSWASGdginvNSMGNDRGISIECNPRQSDGDYQTIGELIANIRSVYG-DLPLYRHRDFSATECPGTYdLARLDAIARgtAVSQ-PSAPAAPAAPVAPSVDIDALANAViRGDYGVGEERRARLG------
>A0A1V0NG32	115	0.258	2.730E-25	11	175	193	15	182	303
-----------PHFSNG-RSGAKVNKIIIHHMAGTNYDiVPSI------WktREASAHYGIGKnGEIRAYVDENNTAWHAGNWEANISSIGIEHVnttGEPSwqvaQATIDASSRICANIAKRYGLGnlvvgKNLFSHSDFSATSCCGPFLkPRLQEICNKANTILNG-----GASTP-PATSG-LYRVRKSW-----------------
>MGV-GENOME-0224415_25	115	0.278	2.730E-25	0	191	193	0	216	305
MDYQnlraDVERFLTRHFSQG-RDGHEIDKVVIHHNA-GCLSVDDIYNVWQ-SREASAHYQVTeDGTVGQLVHDWDTAWHAGSWAANSSSIGVEHanCGGPnegwpiSDETVIAGARLVAALCWGYnlGRPQwcvNVFPHQYFSSTACPGRLaTTHRERYMAeaqRFYDELTGGTAPTVSRTevraEAPaaqPHGLDVDGVpgPETIRALQAA---LGTPVDG-
>uvig_105488_41	115	0.250	2.730E-25	9	133	193	12	153	311
---------NRNNYG-SNRSTSCIDYIVIHYTANNGDTAANNGNYFKNNfIGASAHFFVDSNKVVNSVPVNYEAWHCGyDPGGryyhpscrNWNSIGIELCDDnssggiyPSPKTIANAVALTKELMKKYNVPAsHVVRHYDVTHKLCPAYW-----------------------------------------------------------
>MGYP000973179112	115	0.321	2.730E-25	3	163	193	0	162	313
---MNITQIGSPNFTNG-RENKGIQEFIIHWMVGNMASADAT--FQNRSRNTSAHFGVEDNNIHQYVDLKNTAYHAGNWGVNQTSIGIEHSagpGRPaSDATYETSAQLIAKCIRENAAGNRLRKHSAIVATQCPGTI--DIDRIARRVNEILGGSAPvitPAPAPAPSPI-----------------------------
>MGYP001466612213	115	0.277	2.730E-25	4	180	193	9	195	317
----DVNKILTKHYTSG-RSGAKVNKVIVHYNA-GNLTVEGCYSVWQTRA-ASAHYQVEDgGRIGQLVWDSDTAWHASNWQANISSIGIEHanrsDGTISEKCLDNGAHLVAAICKYYGLgrPEwlkNVFPHRYFAATSCPGQIYgSQKNAYIQRAQKwydYMTGS-DSSKPANDTPASTAGVKKVANAVYRLYN------------
>UPI00072F2E8B	115	0.236	2.730E-25	7	145	193	141	298	385
-------PTDYGNYDHANRPHDmGVKYIVIHDT--EGSYTSAISHFQDTSSYVSANYVIRssDGAVTQMVKNQDVAWHAGDWYMNMHSIGIEHEGTarggstwYTEAMYKSSADLVRYLAKKYNIPLdrqHILGHDNIPGTTdahvvanhyDPGPYWD-WNHYMDLLQ-----------------------------------------------
>SRR5215213_9615527	115	0.282	2.730E-25	4	147	193	276	427	429
----DWRPAYRGNYTNSGRGAKQIDLVVIH-IA--QGSYSGTISWFKDRRsNVTAHYVVGNrGKVAQCVRNEDIAWHAGNWAYNKRSIGIEHSGyasSPgaFRGKYRTSAKLSAYLSRRYNIPVdrnHFVLHRNVPGvtKRCPGPHFN-YHKYLSLVKRY---------------------------------------------
>MGYP000405570238	115	0.235	2.730E-25	12	165	193	109	282	490
------------NYDLANRPldGQEVRYIVIHTT---DLSWDLTIKVFQDPqNAAAAHYLVRssDGHIAKFISPRHVAWHAGNWYYNMHSIGIEHeayafEGhkWFSDALYAESAKLVRHLARRYGVPLdraHILGHDEVPGisparqKSmhwDPGPYWD-WDRYMQLLRAPLPSDADPGQSGTPIVLRP---------------------------
>A0A1G8I9Z7	115	0.250	2.730E-25	0	159	193	380	557	766
MpaAYKRLKKGGYGNHDRmAQR--RPIDYIVIHDT---EGSYRGVPSMVSNPSYVSWHYTIRseDGHVAQHVRTNDIAWHAGNWDINSRSIGIEHEGylahggtWYTEAMYRSSAKLVKYLAEEHDIPLdraHILGHDNIPGiTpehvrgmhVDPGPYWD-WARFFDLLDSPITGSGPEEGESV---------------------------------
>A0A1F1J5E1	115	0.370	3.732E-25	0	186	193	0	180	181
MSYELLTNRKTENRHKNYRQVNDIFFLVVHWWDDKKGlSFDSNVNFLcKNNNKVSAHYVSEGGRVAQIAENEDVALHAGNWNMNVASIGVENRPEADSDDFATLAELIVDIETKIGHTLYIIGHRDVVSRLCPGVYYPRIPELINRVNTIKSQR-----GNAPAPLTEEQRADMLSR---LQNIKNNPG------
>MGYP001059290863	115	0.232	3.732E-25	3	144	193	25	177	184
---VDLLPENP--YSRPQIPLKQVNGVVVHYTGNPNTSAEANRSYFAGLAQsgatyASSHFIIGiDGKIIQCIPLNEIAY-CSN-SRNDDTISIECChPDqsgqFSDATYQSLVKLVRYLADGYGLSsDDVIRHYDVTGKLCP--YYyatnpEAWEAFKKDV------------------------------------------------
>MGYP000806589099	115	0.245	3.732E-25	21	150	193	15	165	204
---------------------RDASYVTMHYTGNNKDTARANANYFGGaGRNASAHLFVDDTEIYQSVPLNSVAWHCGAqtykhaYCRNANSIGIEMCctaGNYkiSEKTKQNAAYLCAYICKMLGISAgevdkYVLRHWDVTGKNCPaqmaGSNNAEWVAFKNMVKSILNG------------------------------------------
>L7UME2	115	0.238	3.732E-25	8	141	193	84	248	256
--------RPSENFN--DRPngVQSIDSIVLHHTADPSdqssletltGKPESFMGWLKdkykdltGRGDVSSHYLIGkDGTIYQLVADEKRAWHAGEGslpgkpgDVNDRSIGIEIvnEGDgkdgYTEAQYKALEQLVPYLSKRYSIPSeNLVGHKDVSdRKQDPSTNFD-FDRIR---------------------------------------------------
>MGYP001107674729	115	0.278	3.732E-25	3	145	193	92	250	257
---LDIrEDYLSINeYS---RPGDKIDnisKIVIHYTGNPGTTAQGNRDYFeslaENPvTSASSHFVIGlDGEIIQCVPLNEIAY-ASNR-ANSYSISIECChpgesGEFSVATYNRCVALTAELCDYYHLDPeeDVIRHYDVTGKECP-RYYvehpEEWDMFIGFVK-----------------------------------------------
>F2JJL1	115	0.236	3.732E-25	0	148	193	0	160	258
MKITQVLLTPNA-YSRPQKLLRKVTHIVIHWVGNPGNTAMANCNYFeslkEGNTYASAHYIVGlQGEIIQCIPESELAYHAG--PANSYSIGIEnCHPDqggkFNSATYVSLVSLCANICRRYGLNPeeALLRHYDITGKMCP-KYYvehpIAWKQLQEDVKKVL--------------------------------------------
>A0A173Y9A1	115	0.307	3.732E-25	0	161	193	0	176	260
MK--DWNNLDadenlilSTHMTKG-RQGRRINKIVLHHNG-GNLTGKGCYDVWQ-TREASAHYQVAaDGRITQLVWDTDTAWHAGNWGANLTSIGVEHADissNPwriSDATLDNGAHLVAALCKHYGLgrPQwgvNVFPHSHFSATACPASIAgGQRDAYMARAQAYYDSMNGSPVGSSSA-------------------------------
>SRR6266566_8285800	115	0.246	3.732E-25	2	136	193	109	262	266
--YPQVSRFVPARYfTRPGRP-RQINRVVIHITA-GGSRINGTIGWFQDPaSRVSAHYIVGqDGEVVQMVRDGDIAWHAG--PANSDSIGIEHVarprGgfgrnDpglfPTQAQYCSSARLVRWLCRTYNIPVdrvHILGHSEADPrTThrgCPNAVWDW--------------------------------------------------------
>MGYP000848543719	115	0.291	3.732E-25	13	191	193	54	234	323
-------------YAPG-RSLssgeaTKLTGIVIHWWGEPsGQSHQQVVDHLAGSNTIwsSAHYVVSGDRVTQLVSLDDTAFHAGVYDINAQSVGIECRPEMDDATVDRVRDLVTRLHSRYG-ALWLEPHKAFSSTDCPGTYMDKIPEL--KVLA----AGSSSLPSTPKAESGQGILTVDGYWGsTTTRRLQELSaTPVDG-
>MGYP000978530997	115	0.285	3.732E-25	13	191	193	54	235	324
-------------YAPG-RSLssgeaTKLTGIVIHWWGEPsGQSHQQVVDHLAGSNTIwsSAHYVVSGDRVTQLVSLDDTAFHAGVYDINAQSVGIECRPEMDDATVDRVRDLVTRLHSRYG-ALWLEPHKAFSSTDCPGTYMDKIPEL--KVLAAGSSEIPSPPDVINENDG---LLDADGYWGsaTTSKLQEVLGTPVDG-
>MGV-GENOME-0285987_22	115	0.308	3.732E-25	0	176	193	0	192	342
MDYVNLsADYDiwSSNFTQG-RGGYALKYVVLHHNAGVRMSHQGVYGAFV-SNGTSAHYNVDaDGSVCQYVHDSDTAYHAGNWAANCQAIGIEHanIGGPstgwaiSDETVEAGAHLTAAICAAYGLgrPAwreNVFPHSDFFSTACPAALRDELaDAYMSRAQYWYDHLGEA---EGPGWVKEGNGWWYRKddgSWE----------------
>SRR5215210_8349897	115	0.278	3.732E-25	5	148	193	212	372	373
-----WRPARAGNYTNANRGAAQIDVIVVH-VA--QGPYSSTVGWFQNRRaNTSAHYVVGPkGQVAQCVHNEDIAWHAGWWPTNKRSIGIEHagyIGNPrsfTRRMYRSSARLSAYLSRRFKIPVnrrHIIGHNQVPgcrgpggGVDChrdPGRYWN-WERYMRLIRRHR--------------------------------------------
>SRR5215217_2187025	115	0.252	3.732E-25	5	148	193	291	452	456
-----WRPAASCNYTNSNRETShDIDKIVIH-VA--EGSYSGTISWLENcAAQASAHYVVSKeGRLAQCMRDEDIAWHAGWWDTNTLSIGIEHAGyiDnpvwFTQSMYHASAKLSAWCCKKYKIPIdrkHIIGHYQVPgcssfggGIDChtdPGPYWN-WDKYMRLIEYYW--------------------------------------------
>UPI00037C1C11	115	0.254	3.732E-25	12	162	193	84	255	469
------------NYDIANRPddGMDIRYIVIHDT---DATYDLTLKIFQNPANlAAAHYVVRssDGHVVKMISPKHVAWHAGNWFYNMHSIGIEHIGfagegyaWYSEEMYQASAKLVRFLAKRYNIPLdraHIFGHEEVPGGSqarqrsmhwDPGPYWN-WERYMQLLNA-PDGDAPKPGTDVddGAP------------------------------
>uvig_194633_11	115	0.245	3.732E-25	12	192	193	11	204	484
------------NFNAG--SISRIKYIVIHYVGALGGAKENCQYYAGGNRNASAHYFVGfNGEIWQSVEDKNIAWHCGESSYkhaecrNANSIGIELCvrkkntaslGatDkdwyFEDATVESAAELTRYLMDKYGVPaDHVIRHYDVTGKVCPNPYvYNttshTWDEFKRKIsGAAAAGSTDK-------------LYRVRKSW---SDAKSQTGayKSLDNA
>SRR4051812_9163106	115	0.267	3.732E-25	8	189	193	140	348	490
--------RDTPNKTESNRTAKTIDAIVVHDT---EGRFVGSVRFLQRARtRGSAHFVVSRrGQIVQLVPVGDVAWHAGNSWWNLHAIGIEHEgwagrGRYTVAEYRASAQLAAYLAHRWGVPidrEHIIGHNEvpnpyhpgrfggVSGHTDPGRWWN-WHSYMWLVRYYAKHPVlphfvkrMTLHDSLPPPRRVATRAAARPTVErhRATRAVVDRGATV---
>AntDeeMetagen192_2_1112575.scaffolds.fasta_scaffold18396_1	115	0.243	3.732E-25	12	168	193	74	250	526
------------NYDLADRDrdGQAIRYIVIHTT---EGSYAGTLAVFQDPKySASAHYVIRsrDGHLAKMVSPDHLAWHAGNWYFNMHSVGIEHEaasPDghswFTDELYATSAALVRHLAARYHIPLdreHIIGHDEVPGlsqarTpamhWDPGPYWD-WDRFMRMVRPDGGAAPGDRRDDGTAPVGPVRI------------------------
>5467|scaffold_21604_c1_2|-918|00	115	0.248	3.732E-25	0	158	193	83	260	559
MS----EPASTANYTVADRPfTDPITRIVIH-VA--EGGWASTYDWFRNPRaEASANYVVSStGRVAQMVPDRDIAWHAGNWAYNETSIGIEHAGftnvtRFSNAEYRGSARLAGWIARTFLItPDrkHVIGHYqvpdpnhpgEWGGVDhhtDPGRTWNWplyMAYLRADAQDTYQQVLDNADPS----------------------------------
>MGYP000499716265	115	0.265	3.732E-25	1	161	193	248	427	640
-AYVinnpaDLTDYG--NYDLANRPadGLDVRYIVIHDTEvDYNTTLQ----IFQDPfNYVSSHYVIRssDGHIAQMVATQNVAWHAGNWYVNGHAIGIEHEGfaiagatWYTESMYRASARLVRYLAHRYRIPLdraHIVGHDDIPgPTpgTQPGMHWDPgpfWDW--AHYMQLLGHPIEREAEQEPQ-------------------------------
>UniRef100_A0A4R3D8U0	115	0.256	3.732E-25	6	162	193	268	446	661
------VAASPSNGQVSDRPANgiRIDSIVIHDT---ESSYESAINIFQTPGGGSAHYVMRssDGAVTQMVPTKDLAFHAGNYSANMHSIGIEHEGyaahggtWYTEAQYEATADLVKYLAARFGIPLdrqHVLGHDNVAGpnTAlvsgmhwDPGPAWD-WEHFMRLLGApvtGRHGVGPAGSVVTITP------------------------------
>CryGeyDrversion2_3_1046612.scaffolds.fasta_scaffold353555_1	115	0.254	3.732E-25	5	156	193	163	335	794
-----WLSASPADYATANRPISNrITTIVIHAT---DGSYAGTLRWFRSPRaRASAHYVVRssDGQITQMVREKDEAWHAGNGAVNATAVGIEHEaftGNcawYTDAMYRASAQLSAYLVTKYLIPAdrkHIIGHAEvpdpghpgqfggWAHHTDPGHCWD-WPRYMALVRDFAGSAIATTP------------------------------------
>A0A1Q4Y3R6	115	0.269	3.732E-25	7	166	193	323	508	1085
-------PTSYGNYSVGNRPadGDAIQYIVIHDT---EGGFDGSVATFQNPtTQASAHYIVRssDGHVSQLVNTKDVAWHAGNKSVNMHSIGVEHEGyafpttKPTwySEQlYQSSATLVRYLADRFGVPLdrqHIIGHDDVPgPTEalisgmhwDPGTFWDWnhyMDLLGAPVQANTGGPLLAGGKVTIAPAFDA--------------------------
>A0A1H8M3Z4	115	0.301	3.732E-25	3	171	193	393	563	1423
---VDRTETTS---HKASRQGARIDHIVVHYT--TSRNIEgTITHFKTGAPRTSAHYIIGrDGKLVQMVPDNDTAWHAGSGAMNRRSIGIEHVaapGDeITPAQGATSAALIGWLMAHYGIPrDNVLPHCCIKATSCCGDLYRGFGGGAGKSCAVQKAALDQWMTSQGIGADTVTVAAV---------------------
>SRR5437899_1194075	115	0.283	5.104E-25	3	133	193	25	162	163
---IEWIAGvPPPNYMQG-REGNPVSLIVDHWMA--GSFASALARFTNPASIVSAHFLIGtDGRIAQVVATDGTAYHAGDWDTNLLSIGIEHEasPTvlPSDALYASSAWLHAKLARLYEVPLkvglTVKGHRDIVRTACPGTL-----------------------------------------------------------
>ERR671926_199298	115	0.255	5.104E-25	16	160	193	0	163	185
----------------AHRKPGDIHFIVIH---VSEGSYLGTISWLTNEhAHVSSHYVVSRaGDITQIVARHNIAWHSGNHAINAESIGIEHEGvtdDPagfTEAEYKASARLVAWLVHVYDIPidrEHIIGHSDVPdPTDptqgggidhhtDPGRYWD-WSTYLRLVRRYANGPTMPLPKLTP--------------------------------
>MGYP000987589406	115	0.224	5.104E-25	0	141	193	0	162	191
MA-ININWKPSPNYTAG-RSGKKIIAIVNHQTAGQGPGA---LSWLCNPaSKASAHYLIyRDGTVYQLVREKDTAWHAGGvnkpsWalydgtNANRYTLGIEHEcypavggdGNLTEVQYQATLELHRQLIKTYAITVdraHIIGHYQIDSVnrpNCPGKAF-PWDRLM---------------------------------------------------
>MGV-GENOME-0097826_5	115	0.306	5.104E-25	0	186	193	0	194	212
MSFDFITQYDSPNYTVG-RPYG-IACIVIHWWGDPAehPTFEGVISTLCSPsRGASANYVAEAGRVACLVDPDNRSWASGdginvNSMGNDRGISIECNPRQSDGDYQTIGELLANIRSVYG-DLPLYRHRDFSATECPGTYdLARLDAIARgtAVSQ-PSAPAAPAAPVAPSVDIDALANAViRGDYGVGEERRARLG------
>SRR3712207_5911841	115	0.275	5.104E-25	10	148	193	61	216	217
----------SREYTTANRGPAVIDLIVIH---VIQGTASSAINWFQDPRaNVSAHYVVSRrGGVTQCVRNTDIAWHAGHWRTNRKSIGIEHagyIGNrkwFTKRMYRGSARLAASLSRRLGIPVdrhHIIGHNQVPgcpgpggGVSChrdPGRHWN-WHRYMRLIRRYR--------------------------------------------
>SRR3990167_8976649	115	0.291	5.104E-25	26	188	193	1	171	220
--------------------------IFIHWIVGNLASADT--RFKKEGEQASAHYGIEDEIIYQWVDEAHTAYHCGVYSWNQRSIGIEHsaSPDrsASNSTYSTSAQLVAEICKRYNIPLdreHIKGHSEVKPTACPGTI--DIDRIIREAKALLNPELaiNDQTIIDLTPYGKHEVQAIRGFYEaalNWQKDLENTRKE----
>GraSoiStandDraft_9_1057307.scaffolds.fasta_scaffold3615448_1	115	0.216	5.104E-25	0	136	193	0	149	228
MKLLD---HPSPNF--GDRaPGSEVDKLILHYTG--MQSLEiSLERMCDSAAEVSAHYLIDeDGTIYKMVDEEKRAWHAGAsyWrgetDINGQSIGIELQnpGhewgyrDFSEAQIASLIELSSEILIRHNIPAkNVLGHSDIAPdrKQDPGVLFPW--------------------------------------------------------
>SRR3990167_3997723	115	0.282	5.104E-25	0	183	193	0	182	232
MTFI-----QSPNYDT-NR--KPIKKVVIHWIVGNLAAADAV---FAKPNGVSAHYGIEDAEVHQYVLEEHVAYHAGVYSVNQESIGIEHsaAPErPaSDQTYDVSGKLIAEICKRYNIPLdrtHIIKHSEVKATQCPGTI--DLDRLIAIAK-------NNTVQMVTLP--QAEVDQLRTdrdkNWnlysteqennKKLQNDLN---------
>MGYP000951147023	115	0.419	5.104E-25	0	140	193	0	138	242
MT--PIEFRQCWNYTRG-REGLAPDRIVLHHWGADGQSHDGVVDFFtRGPgSGTSAHYVVSADRITQICHDYDTAYHAGNWTVNLHSIGIECRPEASEDDVRTVAELVRRIRSEWG-PLPLSVHSDYYPTACPGRYRDLISRI----------------------------------------------------
>MGYP000952453930	115	0.354	5.104E-25	0	180	193	0	181	242
MTNIDFRQC--RYYSQG-RDGLSPDRIILHHWGADGQKHDGVVGFFtRGPgSGTSAHYVVSAGRITQICHDYDTAYHAGNWMINLRSIGIECRPEASEEDVRTVAELVRRIRSEWG-PLPLSVHSDYIPTSCPGRYHNLIDRINQLSQEEETDmqLTDRVTRPDGHNASVADILAYvDMRVERLEN------------
>A0A0T8BXD3	115	0.329	5.104E-25	16	172	193	25	188	248
----------------SDRNRLDIDTIVIHHNGGLSDEGARSTWYVSTGHGTSAHYQVTPDKIWGCVGEESVAYHAGNYEVNQHSIGIEHlnnrgEPDWTiaEETYWNSARLIADICNRYNLPinrETIHPHWEFTATDCPGGI--DLNRLIRMAAEILAGDSFQVSKE-EQPRDGDGQRLVR--------------------
>MGYP001239822988	115	0.275	5.104E-25	3	141	193	34	188	263
---LEIIEAPSPNFDE--RAL-PVTMLVLHYTG--MQDAEsAIARLRDPEAKVSAHYVVaEDGTILRLVDEEKRAWHAGRshWrgikDINSASIGIEIVnpGhelgyrPFPDEQISALIPLVHDIEQRHGITRgNVVGHSDIAParKQDPGELFPWgkLARLR---------------------------------------------------
>SRR5919205_266376	115	0.288	5.104E-25	0	176	193	0	189	280
MTYTLRENRTSKNYTPAAQVPAAfgqarvVKQITWHHWGNLGQRFDDVENFLcTNNTPTSAHYIMQDGLVSCIVTPDDAAWHSGNAVGNATTVGVEARPEATDGDYRTGAELVNFIRSIYGdIP--IVGHNHWYATACPGKW--DLQRLDRLARSLKATPVVKPASSTPvkttapaKPVaaKPAAVKPTGLTWK----------------
>MGYP000956656553	115	0.282	5.104E-25	13	191	193	53	234	300
-------------YAPGRnlRSGEATRasGIVIHWWGEPrGQSHQGVVNYLAGenarWS--SAHYVVSGERVTQLVGLEDTAFHAGVYDINAQSIGIECRPEMDDATVDRVRDLVQKLNGRFG-PLWLEPHQAFSSTGCPGTYMSRIPEL--KVLA----AGSSEFPSTPSVVDEnDGLLDVDGYWGsaTTRRLQEVLGTPTDG-
>MGYP001005318896	115	0.257	5.104E-25	12	191	193	53	235	324
------------NYDAG-RTfasgaAASVTGIVVHWWGEPtGQTHQGIVDYLAGDnaAEVSAHYVVSDEGVTQIVDLGDTAYHAGVYSINAQSIGIECRPEMDDATVSRVCDLVQKLNGSLG-PLWLEPHQAFSSTGCPGTYMSKIPEL--KVLAAGSSEIPSPPDVINENDG---LLDADGYWGsaTTSKLQEVLGTPVDG-
>MGYP000101138428	115	0.277	5.104E-25	0	190	193	0	214	327
MK--NWETLeadenmiLNTHFTPG-RSGRNIDKIVIHHNA-GNLSIAGCYNVWQ-TREASAHYQVDsNGRIGQLVWDADTAWHAGDWAANTTSIGIEHADintNPwqcSDATIDNGAHLVAALCKYYelGRPQwgvNVFPHSRFSATECPASLAgTQNAAYMAKAQYWYDKMSggNPSTPSTPsQPQQHATnLEALadaviRGDYGNGDERKQRLGSQYD--
>SRR4029453_1786363	115	0.418	5.104E-25	20	165	193	80	219	327
--------------------PRTIESITIHHWGVYGQTHDGVLAFFctTGPGATSAHFVASAGRVNCIVSPEDAAWHAGNPVGNRTSIGIECRPECSKEDMQTVAELVRWLRDQYG-DLPLIPHRYWQATQCPG----IWD--LDRIDALARGATPAP-APVPPPAEP---------------------------
>MGV-GENOME-0214258_22	115	0.308	5.104E-25	0	176	193	0	192	342
MDYVNLsADYDiwSDNCTSG-RGGYALDRVVLHHNAGVRLSHSAVNGAFV-SNGTSAHYNVDaDGSVCQYVHDWDTAYHAGDWGTNCRSIGIEHanIGGPstgwaiSDETVEAGAHLTAAICAAYGLgvPEwrvNVYPHSDFFSTACPAALRDELaDQYISRARYWYNHLGES---EGPGWVKEGNGWWYRKddgSWE----------------
>MGYP000865608488	115	0.256	5.104E-25	12	191	193	53	255	344
------------NYDAG-RTfasgaAASLTGIVIHWWGEPnGQTHQGVVNYLAGDnaAEVSAHYVVSSEGITQIVDLGDTAYHAGVYSINAQSIGIECSPEMDEGTLQRLRGLIQNLNGRFG-PLWLEPHKAFVSTGCPGTYVSRIQEL--KVLAAGSADQIPPTPGDPMPVapepdpggggnvpgdpgTPPSSLQVDGWWGASTTKLlqSVLGTPVDG-
>MGYP000913807667	115	0.281	5.104E-25	1	186	193	32	252	346
-KYmVDWngvdadvnVWIN-KHFSTG-REGRNINKLIVHHNAGVNLSTQDCANIWQ-TREASAHYQVEsNGRIGQLVHDWDTSWNAGDWEANLTSIGIEHAnisGPPnwdvSEATRENGAHLVAALCKRYdlGRPAwgvNVFPHDYFQSTACPGTLYgtikggpDYKDSYIRRAQQWYdamvgGGGAAPAPAPAPAskPSGKLDVDGWlgSATWDKWASVYGNSG------
>MGV-GENOME-0225575_34	115	0.271	5.104E-25	5	170	193	9	193	416
-----WWSASPTNYTKG-REGNKIQGIVVHHAA--STSLDSIgAAFARTGRNGSAHYGVGGNQVHQYVDEANTTWHCSNWWGNVRTVGIETtnstgAPNWEiaPDTFETLVKLVADIAKRNNLgrlwinPKadmPVlSGHKDWYGaaTVCPGPsLYPRLQEIADRANAINFPPVVEVKPVVAWvDISPLELKA----------------------
>SRR4051812_44698732	114	0.260	6.979E-25	10	136	193	0	144	149
----------SGNYNSG-R-GVAIDMIVIH---DAEGTAASAASWFQNPaSQVSAHYSVAfDGtTIYQSVHDGDTAWHCGNRDYNHRSIGIEHSGhaaqNqYTDQEYRGSAKLVAYLCATYGIPIdrqHIIGHAEVPdpnhpghfggagGHTDPGGFWDW--------------------------------------------------------
>OrbTmetagenome_4_1107371.scaffolds.fasta_scaffold415840_1	114	0.275	6.979E-25	6	134	193	13	148	153
------VDRPDSTSHKEDRNGAKIDHVVIHYT--TSRDIEGTINWFKNAPQgqrTSAHYIIGrDGALVQMVPDEYAAWHSGSRAMNHRSIGIEHVaarGDeITPAQAKTSLALIKWLMAEYGVPAgNVIPHCCVHTTSCCGDLF----------------------------------------------------------
>ETNmetMinimDraft_28_1059901.scaffolds.fasta_scaffold756257_1	114	0.288	6.979E-25	10	145	193	1	143	157
----------SPNYSS--RNGRTIDMIVMHYT--DGSSAQgAINRFLNPGEQVSAHYIIErDGTIYQMVRDADKAWHA--KAANPRSIGIEHVavpGqRMAPSQETSSVSLLRWLMATYGIERaNVVGHQYAPGnentTDCPDHLFgnANRQAVMDWVN-----------------------------------------------
>SRR5215217_1161702	114	0.296	6.979E-25	10	148	193	9	156	157
----------SFNYCQARRGVADIDIIVIH-IA--QGSYSSTIGWFQNRRsHVSAHYVVGDkGQVAQCVHNGDIAYQAGNWWYNKHSIGIEHsgyAGNrkaWTDRKVNASAKLSANLSKRYNIPvdrDHFVLHRNVPGTNkiCPGYYF-PYDRYLDKVRHYR--------------------------------------------
>SRR5690606_33931465	114	0.480	6.979E-25	0	152	193	8	157	163
MSeYKYDSSHTAKSYT---KTKTTKTEIVIHHWGSDGQSHDGVVRWFE-RAGTSAHYVISAGRVSCLVDPSFIAWHAGNWEVNKRSYGLECRPEMSAGDLETVAQVIADIWKSHKKKLPITYHKKYKATACPGRYMGKLNWLRERATEIYEGKP----------------------------------------
>SRR3990172_8336715	114	0.297	6.979E-25	1	140	193	28	167	168
-KIMKWI--GSPNFTKG-REGKTPDRVVCHWIV---GRLESADTTFQNTtRQTSAHYGIGDTETHQYVKEEDTAYHAGVWAMNLRSIGIEHEGGPelpiSEETYKTSAGLIREICQKYNIPLdreHIIKHSEVRATQCPGTL--DLDKI----------------------------------------------------
>MGYP000457636319	114	0.393	6.979E-25	3	149	193	15	161	171
---VDRSKMTANhGYVDGKYNENKISMIVIHHWGNEStASFDGVVNWFLNPsSMVSAHYVVEANRVAQMVNESDPAWHAGDARANKMSIGIECRPQATDGDYQTVAELVANIWSRKGII-PLYPHKNFTATSCPGKW--NLNRITNMALNIYN-------------------------------------------
>SRR5678816_1588415	114	0.262	6.979E-25	7	164	193	21	198	200
-------PAHASNYRTV-RTPREIRQVVIHIT-DGGSRITGTIGWFQNPNQrnarnqpihVSAHYVVGrDGEVVQMVRNNDIAWHA--NAANGHSIGIEHVANstrrllPTDDEYRGSARLVAWLCCQFGLPIdrtHVLGHSEADthttHTDCPNSVWD-WERYMAMVQEEADAlaAQSCLLYTSPSPRD----------------------------
>A0A0H4X8S6	114	0.237	6.979E-25	4	148	193	65	238	239
----EVVSRPTDNFNA--RPpGQDIDTIVLHHTADGDDksSLETLTGQSDNllgqaylWakeqikGEVSAHYTIGkDGTIYQHVDDEMRAWHAGVGslrgdgaDVNDRSIGIEIvnEGDgqdaYTEAQYRALEQLVPYLASEHGVPLeNVVGHKETNPnKVDPSPNFD-FDRILDATRRVL--------------------------------------------
>SRR5256885_10857747	114	0.264	6.979E-25	9	168	193	78	262	282
---------HTPNKTNSNRTRATINGIVIHDTeGHFIGSVRVLQR--AGTRG-SAHFVVSRrGQIVQLVPITDVAWHAGNNWWNLHSIGIEHEGWagrraYTEKEYRASAQLSAYLAHRWSVPLdrkHVIGHAEVpnpyhpgrfggaSGHTDPGPYWN-WGHYMHLVRYYAAHPVlprfithMTVLPDAPMPRTRTRI------------------------
>Dee2metaT_5_FD_contig_21_4361610_length_200_multi_7_in_0_out_0_1	114	0.238	6.979E-25	0	150	193	72	233	291
MSeIVDKLPYredaeEPYEY----RELDQITHIAIHHSATPASvTPQRIAAYHvysKShqWPGMGYHFYIGpDGVIYHTQDMKRISWHV--YKNNSYSVGVCLAGHFTntiPplAQIQATARLVAWLMQELRIPLeHVLGHKNFPynATACPG---EQWDEGM-RWKEMLPG------------------------------------------
>MGYP000933513992	114	0.300	6.979E-25	10	185	193	81	267	332
----------STHMTKG-RQGCKVDKIVVHHNG-GNLTGKDCYDVWQ-TREASAHYQAAaDGRITQLVWDTDTAWHAGDWNANLTSIGVEHADisaDPwmlSEATLDNGAHLVAALCKHYGLgrPQwrvNVFPHSDFTSTACPASIAgDQRDAYMARAQAWYDRMTgATAPTPTVQPTQSATASSVNVLQGTYRVAVDGL-------
>MGV-GENOME-0192288_45	114	0.302	6.979E-25	0	176	193	0	192	342
MNYVDLVaDENLWigNYDRG-RSGWALDRVVIHHNAGVRLSHQGVFGAFT-SNGTSAHYNVDaDGTVAQYVHDGDTAYHAGDYATNCRSIGIEHanIGgastGWaiSDETVESGAHLVAGICAAYGLgrPEwrvNVFPHSDFFSTACPAALRDELAgQYIARAQYWYDHLGEAAGPGWVQEGNGWWYRKEDGGWE----------------
>LauGreDrversion4_1035100.scaffolds.fasta_scaffold3419923_1	114	0.269	6.979E-25	5	152	193	79	244	347
-----WRPASVWNYTDAARPQDvPITRIIIH-VA--EGGFASTYNWFASaSAQSSAHYVVGKrGQVAQMVHERDIAWHAGNWAYNESSIGIEHEgytrsGGFTEAQYRASARLAGHLARKYAIrPDrsRVIGHNQVpdpnhqgqwggaSHHTDPGRYWNWMRYM--EYLRLYAGTT----------------------------------------
>MGYP000315357014	114	0.259	6.979E-25	5	148	193	210	371	375
-----WRPAAGGNYGNSSRErSYNIDKIVIH-VA--QGSYAGTVNYFQNPsAGVSAHYTVSRrGRIAQSVRHADIGYHAGHYPTNTRSIGIEHEgyvensGSFTSAMYQASAKLSAYCCKRHRIRVdrrHIIGHHQVPgcsgpggGASChtdPGRYWD-WDRYIRLVRRYR--------------------------------------------
>MGYP000314130646	114	0.310	6.979E-25	0	171	193	0	186	379
MSYQYLTQYNSPNYTPEsqvratwGRP-RTIEIVAQHWWGDPntNPTFEGVIATLCNPsRQASAHFVATGtGrRVACLVNLNDASWAT--NSANPYSISIEGDPRCRDEDYDVIAELIAELRVAYGIQLPIRPHRDFVATACPGNYdLNRLNALALEKQKYADinkdyGQITIPAPQPPAPVQPEWIRNL---------------------
>2209|scaffold122411_1|+3|11	114	0.211	6.979E-25	0	151	193	216	404	405
MvDLVDSLPKHPtlPPYQ--NRTAR-VARVVVHHTDTPPNfTVRQIADYHVNgerrdangnlvkaqWPGIGYHYVIlPDGTINQTQRPETRSYHAGN--ANNDSIGVSLIGrfmrrnwDgtpiPTdqqlpaPPQLDSTARLIAWLMKEHGITAitKIVGHKEVSDTSCPGDqWLDgaNWKQLLHgKIEAIRQVP-----------------------------------------
>MGYP000876195776	114	0.272	6.979E-25	5	170	193	9	192	411
-----WWPANPTNYTRG-REGHWIEGIVVHHGATT--SLDSIgASFARAGRNGSAHYGIVGNQVHQYVDEADTAWHCSNWWGNVRTVGIETtnstgAPNWEiaPDTFETLVKLVADIAKRNNLgklwinPkadmPTLSGHKDWYGaaTVCPGPsLYPRLQEIADRANAINFPPVVTKPSIVWVDITPFALKA----------------------
>23040|scaffold_34784_c2_2|-489|01	114	0.250	6.979E-25	9	162	193	76	254	493
---------HTPNQTKSNRTRATINAIVIHDT---EGRFTGSIRFLQRARtDGSAHFVVSRrGQIVQLVPVTDVAWHSGNSWWNLHSIGIEHEGWagrraYTKSEYQASAKLVAYLAHRWGVPLdrdHIIGHAEVPnpyhpgrfggsgGHTDPGMYWN-WAHYMNLVRYYAAHPVLPTfvtrmtvLPDAPLP------------------------------
>UniRef100_A0A3N1SF65	114	0.224	6.979E-25	4	164	193	105	292	503
----DWVPAayqqtgDPAdketygNYDTADRPHsNKIKFIVLHDT---EEDFDTTLDIFQNPlKQTSAHYVVRsgDGHVTQMVKGKDVAWQAGNWYLNSNSIGIEQEGvavDgakwYTPEMYRSTAALVRYLAAKYDIPLdrqHIIGHDGVPPTSaagtagmhwDPGTYWDW-----NRFMALLGRPTLPTARKNSELVT----------------------------
>SRR4051812_45588810	114	0.269	6.979E-25	7	146	193	271	429	637
-------PGDYGNYDLANREGDglDIRYIVVHDT---ESSYDSTIAEFQNPlAYVSAHYVTRksDGQVTQMVPTKDVAWQAGNWYVNTHSIGIENEGwalqtDvLSEAQYHSLARLIRYDADRYGITVdreHIIGHDQVPGTTaattpgmhwDPGPYFD-WAHLMALAGA----------------------------------------------
>MGYP000901280790	114	0.227	6.979E-25	2	144	193	370	541	732
--YDEWIALPPPpascdysgcyqftsastaNYSDYSRTASDISWVIIH---TVQGSYSGCISWFQNSsASVSAHYVVRssDGQVTQMVKEADVAWHAGNWTYNAGSVGIEHEGyvDspetwYTDAMYASSAALTADIAARNGITPsasTIIAHSVVPGTthTDPGSGWD-WDYYLSLV------------------------------------------------
>UniRef100_A0A3N4RX43	114	0.273	6.979E-25	1	162	193	360	550	1127
-AY-DLTNAADPtsygNYTIADRPddGDRIEYIVIHDT--EGGYAGSIQTFQNPKSQASAHYIVRagDGHVTQLVNNKNIAWQAGNKTVNMHSIGVEHEGYafPTgtqpwySEQlYQSSATLVRYLAAKYGVPLdreHIIGHDDVPgPTQatisgmhwDPGTFWDWnhyMDLLGAPVRANAGGVLLPGGKVTIAP------------------------------
>SRR5436190_7421649	114	0.296	9.542E-25	7	124	193	5	127	130
-------PASTSNYTK--RSSRTINMIVIH---DMEGTAPGAISWFANPaAQASAQYCIHyDGHIWQCVQDNDIAWHAGNWNVNERSIGIEHSGFaaqslYTSAEYDASARLVAYLCKHYGIPIdrsHIIGHSEV--------------------------------------------------------------------
>MGYP000147275510	114	0.265	9.542E-25	0	142	193	0	153	161
MD--EIIDAPSPNHDERDR---PISMVVLHYTG--MADAESAIAKLRDPaAKVSAHYLIDeDGRILRLVAEKHRAWHAGRsyWRGitelNDVSIGIEIVnpGhdfgyrPFPEEQIDALIPLLADVEGRYGITRgNVVGHSDIAParKKDPGELF-PWNRLAR--------------------------------------------------
>6151|scaffold463104_1|-2|10	114	0.281	9.542E-25	5	136	193	9	157	172
-----WIPSPSVNFTTG-R-TEPVSLIVIHITDGQATQASQTGRWFQNPhqrsRGrelhVSAHYVVGRvGEIVQCVRHEDTAHHAGR--ANPYSIGIEHvVPHveraPTAVQYEASAALVRWLGQELGIPLrprNVRGHADVDPsTThrrCPVRAWDW--------------------------------------------------------
>SRR5829696_4321887	114	0.319	9.542E-25	17	152	193	1	139	178
-----------------GREGKAVTGIVIHWMA---GTLAATDRVFQDTtRQTSAHYGIEDDTIHQYVSEADTAYHAGAWARNLTTIGIEHsaQPgrDASEATYQSSANLIAQICNRYGLPVsgtTIIPHRSIVATQCPGTI--DLARLISMAQAINEGEP----------------------------------------
>SRR3990170_2680267	114	0.263	9.542E-25	3	145	193	23	183	187
---VTW-LRGEGNYTKAHRGPASVDYIVVHST---EGSFWGSVRWLQSEqSHASAHYIVARsGKIVQLVHDSDIAWHAGNWRINERSIGIEHEGyaDgplgFTDAQYNASARLAAWVARRslMPIDRaHLIGHGEVPhPTrsgviggadghTDPGvRW--NWKRYVALVR-----------------------------------------------
>ETNmetMinimDraft_27_1059897.scaffolds.fasta_scaffold110965_1	114	0.292	9.542E-25	5	162	193	9	178	194
-----VTSVNPKVMNSSSRNGIKIDRIVIHHNATTNKTV-AMNTWVQGaPANTSAHYEVTPTEIIGCVGEQYAAWHAGGTGGydvpkisnpNQRSIGIENVnstGEPSwkiaEGTYKNLAKLVKDICNRYGIPcdrKHVLGHREVTATACPGG-ID-----VNRVVRMANGS-DTSTPSKPRP------------------------------
>SRR5690625_943978	114	0.329	9.542E-25	0	179	193	1	196	204
MSFDLITKYDSPNYTPAAdvphvWPGYKrtIESITIHWWGDPAGrpTFAGVIGELcrRNNGDKSAHHVAEAGRVACIVDPDDAAWSTGTGAGNASTIAIECNPRASDADYRTVAEDIADLRTFYMKPLPLRPHHFWVPTRCPGVWdLDRLDKLARSIAAG-DNPKPKPKPKPPAthhdPARPvLRLGDHGKTVAQLQ-------------
>MGYP000311983753	114	0.261	9.542E-25	0	141	193	44	196	206
MQRVNIKETHLNFGDLTQRQVT--DMVVIHHTGNPTDddlSAKEIHAGHcaMGWSGIGYHYVVRkDGSVERGRPHWVVGAHA--EGENWHTIGIHVsgdfeRGNPTAQQIEALAMLIATICHDYQRPIdgvHVVGHRDLMATACPGaNLYNELQTVR---------------------------------------------------
>SRR3990167_1275148	114	0.286	9.542E-25	3	145	193	81	228	232
---VNWVA--SPNYSY--RNINEIDYIVLHQTVGDGIGA---LNWLCNPvSGVSAHYLILKtGVIYQLVKDKDNAWHCGI--INPISIGIEHEarhGDqLTRSQSEASAALCRYLMKTYNISkDHVTGHRftDFGRkvvTQCPGYLFgdNTEQALRQWVQ-----------------------------------------------
>GraSoiStandDraft_32_1057276.scaffolds.fasta_scaffold2860340_1	114	0.298	9.542E-25	0	143	193	88	246	247
MG-ILFQAAHGGSQTTANRRLDDIDMVIIHTSEGPPNSTYTAADWFSDPRsPGSAHYTVhGTGTIIQSVPEKDVAWHAGNSAVNKRSIGIEIqaqAGkaNWNDLQLRQVARLTAALADKYSIPidrEHIKGHVEVSGypeKAgahwDPGPHF-PWARFITM-------------------------------------------------
>MGYP000869828626	114	0.301	9.542E-25	0	162	193	0	170	249
MKFSgLITDVdNNPMNSDSNR--STIDTIVIHHNAgTDDATARRT-WYISTGVGTSAHYQITPDKIWGCVGENFVAYHAGNYEVNQRSIGLEHLNDtgaPTwtiaEETYKNSAKLIKDICERYSIPLdrqHIRGHKEFTSTQCPGGI--DIDKLISLAKDAKDDSGGGSNPGSTNP------------------------------
>MGV-GENOME-0090518_14	114	0.303	9.542E-25	0	185	193	0	198	253
MSFDFITQYDSPNYTVG-RPYG-IACIVIHWWGDPAehPTFEGVISTLCSPsRGASANYVAEAGRVACLVDPDNRSWASGdginvNSMGNDRGISIECNPRQSDGDYQTIGELIANIRSVYG-DLPLYRHRDFSATECPGTYnLARLDAIAR--GTTVSQPSAPAVDIDalaravirgDYGVGDERRARLGANYDAVQNRVNEM-------
>MGYP000996338763	114	0.343	9.542E-25	0	146	193	6	158	256
MTRIepNWavtDVRQSENYDEG-RPAGPPTGIVIHWWGLPewNQTHDGVVDFLCNGnrsARTSAHYVVSAGRITQIVSDNDRAWHC--SGNNLRTIGIECHPACTDDDLRTVAKLVAAIRFEHGY-LPLSRHCDHFPTACPGNYSDKLAEIDRIANE----------------------------------------------
>R6V4J1	114	0.218	9.542E-25	3	146	193	90	244	260
---VDLLDIN--EYSRPGIALEKINGIVIHYTANPKSTAKQNRDYFEGlkdshETKASSHFVVGiKGEIVQCIPSSEISY-ASN-SRNSDTLSIECChkdksGKFTKETYQSLVELVGWLCQRFGLTSeQVIRHYDVTGKNCP-KYFveheDEWEQFKKDVDA----------------------------------------------
>uvig_574838_56	114	0.284	9.542E-25	10	178	193	15	197	262
----------STHMTKG-RQGCKVDKIVVHHNA-GNLTARQIYDVWQ-TREASAHYQVAvDGRVSQHVWDTDTAWHTGDWASNLTSIGVEHADissSPwmlSEATLDNGAHLVAALCKRYGLgrPQwrvNVFPHSDFTSTSCPASLAgDQNAAYMARAQAWydkMTGTASAPPTVQPAESsANVLQGAYRVAVDKL--------------
>MGV-GENOME-0083799_5	114	0.324	9.542E-25	0	176	193	0	180	263
MSFDFITQYDSPNYTVG-RPYG-VACIVIHWWGDPAehPTFEGVISTLCSPsRGASANYVGEAGRVACLVDPDNRSWASGdginvNSMGNDRGISIECNPRQSDGDYATIGELIANIRSVYG-DLPLYRHRDFSATECPGTYdLARLDAIAR--GAAVSQPSAPAAPAAPsAP--SVDIDALaNAVIR----------------
>SRR5260221_4454172	114	0.225	9.542E-25	12	163	193	26	208	264
------------NYDLASRPadGDAISYIVIHDT--EGSYSSAINTFQNADSEASAHYVISSgGQVTQMVPTADIAWHAGNWYVNMHAIGIEHEGyalqgatWYTPSEYESSATLVHYLAGRFGIPVdrqHIIGHDNVPGPAdayvagmhwDPGPYWD-WAYYMGKAGGttsgqagsipLVGGEItiNPPFNSSNEPV-----------------------------
>A0A249XRG7	114	0.338	9.542E-25	0	187	193	0	189	280
MStqYQLFEGHTSKNFTPGhlansvwGQGNRRVESITIHWWGSYGQEFWSVENFLcTNNKPTSAHFVVQDGLVSCIVSPDDCAWHAGNPYGNTTSIGIECRPEATDGDYLTVAALIAYLRGIYG-NVPLVHHYEWQSTACPGTYdLARLDSLARGV------ATSNLGDD----LTVAEVDRAIAYVKALasDGWVDAQGK-----
>uvig_588396_52	114	0.252	9.542E-25	0	142	193	0	161	309
M-YQLIRDLSLVNRTPT--SGRAIKYIVIHYTGNATDTAKANANYFRTvNRGASAHYFVDKTTVYQVVEDKDISWAVGrNYGSnnlfgvvtNGNSISIEMCsdgGKIADATFDNTVELTKSLMAKYGIHAsNVYRHWDVCSKSCPG-WVGWgasgrdgsiWNKFKD--------------------------------------------------
>SRR6266704_3252073	114	0.238	9.542E-25	0	173	193	12	219	400
MDRFDashVRFVPSRNYDS--RGAASIDTIIIHHTGrgGLDGAIETLTDPNRvNPvtgkRDrVSAHYVIGKgGEIVQLVKDANNAWHAGSRAVNSSSIGIELVnsGNgvepFTAAQMQSLTGLVGHLVQEYGIPfDHILGHSQVSSdrSNEPAQNFDWghfLNDVIDAVEDtCVGGDLGPVcpaddrsficeAPGGPEPGQSGDYSALDA-------------------
>OpeIllAssembly_1097287.scaffolds.fasta_scaffold1414739_1	114	0.247	9.542E-25	12	162	193	250	418	635
------------NYDTADRPhdGNTIRTIVIHDTELP--YDATLQAFQNPATGGSSHYVVRssDGHVTQVVPTRDIAWHAGNWYVNAHAIGIEHEGfalegatWYTEVLYRSSARLVRYLARRFDVPLdreHIIGHDEVPgPTQdqiagmhwDPGPFWD-WDHYMELLGA--PAFAASEGRHLPKP------------------------------
>SRR5204863_6702171	113	0.294	1.305E-24	6	131	193	9	143	144
------TPASTSNYTDGagyNR--ATLTYVVIHKT--EGSTAAGAASWFANPaAGASAHYTVDHsGAIIQSVQDKDIAWHAGNWTYNVKSIGIEHAGftaqnDVTAAQYDASAKLTAWICVHYGVPIdrqHIIGHNEVPDPNHPG-------------------------------------------------------------
>MGYP001075985683	113	0.240	1.305E-24	0	141	193	0	141	148
MR---VIHRPSPNHS--DRNGVPVDTIVIHSTA---GGLEGALAWLCNPtSKVSAHYVIaRDGTIYKLVPLSRAAWHAGRcpnfPNANRRSIGIELEqlPDqsPTQEQLDVLKRLIAQIRKYFNIK-HIYGHSEINPrKRDP---FgIDMKELR---------------------------------------------------
>MGYP000899085121	113	0.285	1.305E-24	0	143	193	0	148	155
M--LDIVWYPSKNY--ADREGKAISAMVLHNTAGsYQGSLQRLCDTKAKSR-VSAHYLVTRvGQVFHLVDDRMCAWHSGNRDMNQRSIGIEFEarEEakgLTTSQEETGVSLIRWLMPRYGISVaNIFPHREVlgVNTFCPGLIWPTAEDFKNW-------------------------------------------------
>MGYP000965629749	113	0.255	1.305E-24	0	154	193	0	181	184
MKLeIETVPADPSNYGPRGR--GPVDTIVIHTT---EGSLSSACTWfaldHAPYeRGpTSAHYVVGQgGRVVRCVEEDRTAFHAGNFPVNLRSIGIEAEGraaDPatwTPALMDALVELCADLVLRYGVPvqrtsagPGFAGHADVPhprdPTrrggvggnVDPGPHFPWV-AFLDRLAARLAASPLP--------------------------------------
>MGYP000498288153	113	0.260	1.305E-24	2	141	193	35	183	186
--YSNWALTRSTVSSYSTRQLSQIKRIVVHHAAAQNQTAIDYARYHVNshgWPGIAYHFVVERnGRVIQGNPLENISYHVG-AGENTPSIGICLSGNfdiehPTPIQLKRLDQLIKKLRQDLPQALEINGHRDFKNKSCPGDnLYPLIQKYK---------------------------------------------------
>MGYP000965891514	113	0.296	1.305E-24	0	171	193	0	180	190
MPYQEIINFNSPNYTPASQSmyvfgyPRTINGVVYHWWGNPnaGATFNGVINWLCRVNGnSSAHVVGEGGRIAWIVNADDVAWHAGHPRGNAQYLGYECNPRLSDADYETMGEFHYDCEKYYGRKLEIRLHKEFQNTSCsPID-VNRIRAIADRFHAGNKPAPQPQPAPKPEPQKPEWIKNL---------------------
>MGYP001061991422	113	0.369	1.305E-24	0	165	193	0	173	235
MskAYKFETKWTTKNQvarsFYGNFGP-KPTGITLHHWGNDGQKFDDVAHFLaTNNVPTSAHYVVEDGRIACLASPEVATYHAGNATGNGSTVGIELRPEMTKGDVDTAVQLIYELESTYG-SLTIYQHKDWYNTACPGRWGAKIPEIINRVNAmHKNGGKDPGlsTSTTSKPSSP---------------------------
>SRR3990172_5087832	113	0.299	1.305E-24	0	162	193	7	163	246
MSY-KLTYKQSPNYTPGEKGKRSFKYIIIHWWDRPekKPTLGGTVAWLCNPkTRVSAHYVAEAGRVYQLVKERDIAWHS--SGENHLSIGIECNPRQSAGDYKTIAELVRDIRKRRG-NLPIYPHKKFGNTTCPGT-YD-----LKRIEKLAKTPKITPKEPTqSSP------------------------------
>SRR5581483_8661906	113	0.250	1.305E-24	12	144	193	95	247	253
------------NYDLARRPGDGlgIRYIVIHDTETTRDAA--IALFQDPTAQRSSHYLIRssDGQVTQLVPTEDVAWHAGNWWMNTHAVGIELEGfavDghtwYTDREYASLATLVRYLAWRFDIPVdraHVVGHDEIPgPTAsfqpgmhyDPGTFFD-WSRLMGMA------------------------------------------------
>MGYP001182728037	113	0.245	1.305E-24	0	136	193	29	179	272
MK---INPINSKNFDPQKRSKKSIKFIILHYTG-MQSERESIKRLCDPKSKVSSHFVINQkGEIYRLVQDNRIAWHAGKscWGkyknLNKNSIGIELVnkGhDFgyTnfkKKQLFSLIKLCKSLIKKYKIKRkNIIGHSDIAPlrKIDPGEKFPW--------------------------------------------------------
>541|Ga0310697_10038738_3|-1134|00	113	0.247	1.305E-24	0	148	193	0	169	277
MFINKAFPCHISNYKEASRSIGEIKYIVVHYTANKSSvnGARSNAQYFCGSnRKASAHYFCDNISIYQSVQEKDIAWHCGGtYTYkhpecrNSNSIGVELCSDYvngeyiIKESVEALgIELIVNLMRKYNISLnNVIRHYDVWDKCCPAPYVNHpelWVRFKDRLKRAY--------------------------------------------
>UniRef100_A0A222ZGF7	113	0.318	1.305E-24	0	190	193	0	199	287
MTnYQLFEGHTSRNFTPGsqanavwGQGPRRVESITIHWWGNYGQEFWTVEGFLcTNTKPTSAHFVAQEGLVSCIVSPDDAAWHAGNPYGNTTSIGIECRPEATDGDYQTIAELVAYLRSIYG-DVPLVHHYEWQSTACPGTY--DLARI-DRLSRGVNVPTINEGEMTVAEVDRaiAYVKALaSDGWTDAQgKKHPGFMFVIE--
>tagenome__1003787_1003787.scaffolds.fasta_scaffold5764592_1	113	0.261	1.305E-24	9	176	193	42	232	307
---------HSPNRTDSNRTAATIDRIVIHVT---EGRYLGSVRWLDNARaNGSAHFVVSKqGDVAQLVSVTDVAWHSGNYWWNLHSIGIDHEgrtarGGFSEAEYRASAELVAYLSHRYGIPLdrrHIIGHNEVPdpyhpwlrgGVDhhqDPGRHW-KWAHYMALIHYYAKHPVtlvhVHRLTIRPAtPTLPAVQSGLGNFAR----------------
>MGYP000871833843	113	0.284	1.305E-24	13	191	193	54	235	324
-------------YAPG-RSLssgeaTKLTGIVIHWWGEPsGQSHQQVVDHLAGSNTIwsSAHYVVSGDRVTQLVSLDDTAFHAGVYDINAQSVGIECRPEMDDATVDRVRDLVQKLNGRFG-PLWLEPHQAFSSTGCPGTYMSRIPEL--KVLA----AGSSEFPSTPSVVDEnDGLLDVDGDWgpappRRLQ---EVLGTPTDG-
>7465|Ga0209536_100050389_3|+1516|00	113	0.283	1.305E-24	5	149	193	170	328	330
-----IQWVGSPNFNR-RRQPDDITAVVIHSTANSN--LQRVVEWFNNPnAQVSAHYTIGkDGKIVQHVKDSDRAWHAGQsvWKGrnsvNDYGLGIELvnlnDGrDPyPEAQHRANVALCAYLCHQYNIEvDDIMGHVDI----ClpPGRKSDPrgydLSRLRREVAAILG-------------------------------------------
>MGYP000019591955	113	0.313	1.305E-24	13	185	193	18	212	330
-------------FTKG-RQGRSINKIILHHN-DGNLSIQGCWNVWQTRP-ASAHYQVEtSGRIGQLVWDRDAAWHAGNWVANTTSIGIEHAdasthPyRISDACLENGAHLVAALCHYYklGRPAwgkNVFGHRDFSATECPasiagsqhGAYMARAGYWYDQMTSGKTSTPAAAPASKPAPSGSKSIDTLaheviNGSWGNGNDRYQRL-------
>MGYP000862757953	113	0.279	1.305E-24	8	176	193	6	195	347
--------WISPNYTNG-RSGRNIEKIVLHHAATT--SFVGIGATFQNRSlGVSAHFGVAPGQVCQYVDINDTAWHCGNWDMNCKTIGIEHVnstgaPEWQiaDETIKTSAELLTNLARRLGWSSlrygqNVIYHDDVVKTYCPGmiRRANAGSRIIDLANQMLSGGSvtdvrrqeyTPPKLAGQHPDGLWLYHDYVGNWR----------------
>MGYP001090637126	113	0.254	1.305E-24	0	150	193	4	176	382
MKEINMmISRY--NFKKG--EADRIEYIVIHYTG-GFATAEENCRYFAGaDRGASAHFFVNyDGEIWQSVEEENIAWHCGAKKYehpecrNENSLGIELCvrkkdhdslkaEDedwyFEDATVEAAVELTRYLMKKYDVPAsNVLRHYDVTGKICPAPYVhnktkHTWEEFQ---KAIAGG------------------------------------------
>3300028567.a:Ga0255342_1018298_6	113	0.287	1.305E-24	7	190	193	11	217	393
-------WANESNFTYG-RQ-DTIHGIVIHHAA--STSLDSVGQVFSQYgRGGSAHYGVKGTQVHQYVREEDTAWHCGDWAGNSCTVGIETVnstgaPNWlvDDETLETLCKLVADIAKRNGLgrikfePDGVYptlsAHRDWSSTYCPGDYlYSKMSYIEQRANEInYPTKVDLEWSKLDKPTTYITVRDThlynfnKANINDL-VAVKAYGKdvPID--
>SRR6266849_802781	113	0.252	1.305E-24	12	162	193	210	382	407
------------NYDTADRPgdGNTIRTIVIHDTELP---YDATLQAFQNPATAGrSHYVVRssDGHVTQVVPTRDIAWHAGNWHVNAHAIGIEHEGfavegatWYTEVLYRSSARLVRYLARRFDIPLdreHVIGHDEVPgPTQdqiagmhwDPGPFWD-WDHYMELLGA-RPGPWEAGASEArhlPKP------------------------------
>ERR1041385_8837146	113	0.261	1.305E-24	13	145	193	291	438	472
-------------YYKAVSGTRTINRLVIHI--NDGSTeVERTVRYFKNPdRQVSAHYAVGRnGEVWQTVKNNDIAWHA--SSANRDSIGIEHiaNGDthvraiepPTEAEYCASAALVRWLCDTYGIPIdrtHILGHSEADPhtshTDCPNAVWD-WDYFMGMVQ-----------------------------------------------
>RifCSP16_1_1023843.scaffolds.fasta_scaffold839540_1	113	0.234	1.305E-24	0	136	193	94	269	500
MAKCHFVPAayalnNPPdkgdygNYDTANRPYGgfvaqpktklPITTLVIHDT---EGSLQDAIALFQNPaTYTSAHYIIDtDGQIYQMVRTKDVAWHAGNWYTNMHSIGIEHVGhavsggaEYTPEMYRSSALLTQYLANRFNIPQdhaHIIGHDNVQgPTQsfvagmhyDPGPFWNW--------------------------------------------------------
>A0A285CUE8	113	0.237	1.305E-24	6	146	193	260	419	638
------TSTDYGNYDIANRPydGLEIRYIIIH---NIEGSAQSAINHFRNKSYVSANYVIDSttGKITQMVKPEDVAWQAGNWYFNMHSIGIEHEGyaatgyDWySEQMYRSSAKLVKYLAEKYDIPLdrqHILGHDEVPGlspyrqTrmhWDPGAYWD-WSHFFNLLGA----------------------------------------------
>SRR6266511_20968	113	0.271	1.305E-24	5	152	193	152	320	786
-----WLAASPADYSVANRPLSDrITTIVIHTT---EGSYSGTLSWFRNPaARASAHYVVRsvDGQITHLVREKDVAWHAGNGAVNDASIGIEHEaftaycSWYTDALYRSSAQLVAYLVTKYLIPVdrtHIIGHYQVPdpnhpgqfggfaHHTDPGPCWD-WPKYMGLVRDFAGASV----------------------------------------
>LSQX01.1.fsa_nt_gb|LSQX01008922.1|_2	113	0.266	1.784E-24	6	143	193	21	164	170
------VWRPCYNYQAG-R-YADVDTIVYHYTA-GNADARQIVNYWntlKSPNRVSAHYIIDrDGKITQAVKESDTAWHA--WKWNPQSIGIEICaaPEekGTSIQYESLAWLTKDIMARHSIK-RITGHRFLGiATKCPGDVFksqDDIDNWLGM-------------------------------------------------
>ERR1700716_1734293	113	0.316	1.784E-24	4	133	193	33	171	178
----NWVPPTTSNFTASSRPSSyVPNRIVIH-VA--EGSYAGTIRYFQNPsAQASSHFVVRsgDGAVTQVVREQDVAWHAGNWDYNTRSIGIEhegyaCCPYYTAAEYRTSAQLIASICSRWGVPLdrgHVIGHSDVPDPYNPGLY-----------------------------------------------------------
>UPI000166D6DF	113	0.290	1.784E-24	5	134	193	38	174	182
-----WIPADPSNYSVADRTHdYPIDLIVIH---DIEGTAPTAIKLFQTPGYaASAHYVIGsDGSVTQMVQEKDIAWHAGNWDYNTRAIGIEHAGyaccsYYTSPEYAASEKLAASICSRWGVPLdrsHVIGHDEVPDPNNPG-LF----------------------------------------------------------
>MGYP001240536096	113	0.228	1.784E-24	0	162	193	0	175	213
MARsgltNNYVPASSKNYTQGRSRFGKIELITIHHTAGlklPGG-------IFQDPtRAGSSHYGVKDGTIESYVDEADVAWSNGVWASNVKSVSIETVnsqigGEWPvsEQTIQTEIKLVADIAKRNNLfPLvrgkNIIGHRDVKATTCPGPtLYGKLDYIIAEANKLI-GSIKPAPQATVTP------------------------------
>SRR5699024_4756763	113	0.348	1.784E-24	0	192	193	0	190	224
MSYrVD--ERSTRNYN--NRTGNAePIGICIHHWGVDGQSHDAVADYlasHRPANPTSAHSVISAGRVTELVPWGKRAWHG--RSANDYWIGLECRPEASDGDWKTLVEYCHSIEVYYGKSMRYSRHSDFVSTACPGRYSGRIQELIDAVNALHAGK-KPVKKKTPAKKKPTASTSSGKTITRMADEVIAGEHGKGHA
>SRR5918996_6608378	113	0.244	1.784E-24	5	162	193	55	234	239
-----IGVLKTKNRTKAWRSARSIDQVVVHVT---EGHFWGSVRWLRNRRsGGSSHFVVSRkGQVVQMVNLKDVAWHAGNLWTNRRSIGIEHEgwtrrGGFTKRQYRASARLLAYLSRRLGIRLdrrHVIGHNQVPNpygpgrggidhHTDPGRHW-RWRHYLALARQFARQPQQPSlvrieLPAAPKP------------------------------
>MGYP000841100254	113	0.252	1.784E-24	3	157	193	77	244	247
---VDLLDIN--EYSRPGITIEKVNDIVIHYTANPGTTAQQNRNYFnglQNSRltKASAHFVVGlEGEIVQCIPCNEMAY-ASN-DRNGDTISIECChedatGKFNQETEDTLVHLTAWLLGRYGLTTeNVIRHYDVTGKKCP--LYyvenpDEWERFKNKVDEYIDkyGKVPQEEP-----------------------------------
>SRR5918997_261814	113	0.239	1.784E-24	12	153	193	44	202	263
------------NFTKSHRPITSIDRVVVHVT---EGSFWGSIQWLQNPRaHASSHYVVSRnGKIVQLVHLSDIAWHAGHWGTNEQSVGIEHEGftygphGFTDAQYHSSARLAAWLARRsvMPIDRgHIIGHHEVpgpggrrggaSGHTDPEPHWSWKRYLR-LVRRYAGGAAP---------------------------------------
>APEBP8051072661_1049379.scaffolds.fasta_scaffold04954_1	113	0.272	1.784E-24	0	158	193	0	171	270
MDFQklaaDVDKIMAKHYTRG-RNGRKIEHVVLHY--NYGDlTVEGCYDVWQ-TREASAHYQVESsGRVGQLVHDRDTAWHAGDWNENCRSIGIEHanQGDsITDACLESGAHLTAAVCRAYGLgrPEwlvNVFPHCSFQSTSCPGPLkegTSYHNRYMARAQQWYDAMVAGTEPP----------------------------------
>SRR3990167_5048899	113	0.282	1.784E-24	10	162	193	0	155	275
----------SPNKDT-NRNL--IDRIIIHWFG--VGTLESVNKRFQDDlSDVSAHYGISGKTIYQWVDEDGVAYHAGNYEMNQRSIGIEHDaittKNASDETYNTSAKLVAAICQRYTIPLdrkHILKHSEIVPTQCPGTL--DIDRIINQAKNiIITQPiVQSFNDQTKIP------------------------------
>ETNmetMinimDraft_35_1059890.scaffolds.fasta_scaffold369646_2	113	0.291	1.784E-24	16	150	193	1	154	303
----------------ANRPadGLDVRYIVIHDT---EGNFASVLEYFQDPlAYVSTHYVVRssDGHIAQMVATKNVAWHAGNWYVNGHSIGIEHEGfaiagaaWYTENMYRASAKLVRYLAHRYHIPLdraHIIGHDDIPyPTQaqylmhwDPGPFWD-WAHYMDLLGREIKG------------------------------------------
>SRR5215210_2494770	113	0.300	1.784E-24	9	147	193	169	315	317
---------DSYTYCKANRGVAEIDLIVIH-IA-EGSYSQTIKYFQLKSTRVSAHYVVGaKGKVAQCVRNDDIAYHAGDWTYNRRSIGIEHAGfasNPraFRGKYETSAKLSAYLSRRYNIPvdkDHFVLHRNVPGvnKTCPGYYFN-YDKYLRLVKRY---------------------------------------------
>MGYP000847954121	113	0.277	1.784E-24	13	191	193	79	260	349
-------------YAPG-RNLRSgeatrISGIVIHWWGEPrGQSHQGVVNYLAGenarWS--SAHYVVSGERVTQLVGLEDTAFHAGVYDINAQSIGIECRPEMDDATVNRVCDLVQKLNGSLG-PLWLEPHQAFSSTGCPGTYMSKIPEL--KILAAGSSEIPSPPDVTKENDGLLEADGY---WGsaTTSRLQEVLGTPVDG-
>MGYP000852060293	113	0.304	1.784E-24	0	175	193	0	187	351
MAYFE-QKWLSPNHTIG-RDGATIDKIVLHHAATT--SFAGIGATFQNRSiATSAHYGVSPGQVCQYVEPQNTAWAVGNWEQNKRSISIEFVnstgaPGWDiaRETLDTGAELVANIAKYLGWGglkigENVFYHSDFFPTACPGVLksTPKGQYVVDKANAIINGGTftAPEQSRVPVPRLASQ--ALNPgMW-----------------
>2968|Ga0136630_1005156_5|+3557|00	113	0.266	1.784E-24	3	150	193	35	198	528
---VTWLK-GEGNFTKAHRSPSSIRSIVVHVT---EGAFWGSVQWLKNPRaHASSHFVVARsGEIVQLVHLSDIAWHSGNWKVNVGSVGIEHEGftygraGFSDAQYERSARLTAWLARRalMPIDRrHIIGHADVPGprggrggashHTDPGPHWN-WSRYLELVRRYALG------------------------------------------
>MGYP000049652697	113	0.261	1.784E-24	1	146	193	275	447	665
-AYkkIDWGggtyyETSYGNYDIANRPHDNqeIKYIVLHDTEISYDLTKTV--FQREWTQASAHYVIRssDGDITQMVDNKDVAWHAGNWYFNSKSIGIEHEGiaiEgaaWYNEQlYHASARLVKHLSKKFNIPLdrdHIIAHDEIPGTTaarqpamhwDPGPFWD-WAHYLQILGA----------------------------------------------
>SRR3990167_2340630	113	0.303	2.439E-24	0	131	193	0	136	137
MT---IYWKGSTNFD-SNR--KPITTIVIHWFG--IGTLESANSRFQNSgSGVSAHYGISGQTVYKWVEEDKVAYHAGNYEVNQRSIGIEHDatgsGDsnPhnaSDLTYQTSIELIKQICQRHNIPVdrqHIIGHREVKATQCPG-------------------------------------------------------------
>ERR1700722_20103839	113	0.273	2.439E-24	7	124	193	32	155	158
-------PASPHNYQSVSR--RTIDSIVIHKAEGP--TARSAWSWFQNPaPRVSAHYLVDtDGTVYQMVPDKDIAWHSGNTRYNDHAIGIENAGysakdDVSDKHMRALARLTRYLCDKYKIPKdrtHIIGHNEV--------------------------------------------------------------------
>MGYP001008310103	113	0.444	2.439E-24	11	144	193	13	143	163
-----------PNFDPG-RPYGEPLGIVIHHWGVDGQSHDAVASYLARPDGnTSAHYVASGGRVTQIVHDYDRAWHC--MGNNACTIGIECRPECDADDFETVAQLIAAIRDEWGY-LPLSGHQEHFPTECPGRWQARLDELDARV------------------------------------------------
>SRR5215217_7279481	113	0.284	2.439E-24	16	168	193	0	172	198
----------------ANRGAAKIDMIVIH-VA--QGSYSGTINWFQDPRaNASAHYVMSRkGRVAQCVRNEDIAWHAGHWRTNTKSIGIEHagyIGNPksfTRRMYRSSARLSAYLSRRFNIPVdrrHIIGHNQVPgcpgpggGVNChrdPGRYWNWhrYMRLIRRYKYVLRASRAEDAIKEPARQDQRQV------------------------
>MGYP001204037198	113	0.263	2.439E-24	12	143	193	11	161	209
------------NRTAANRTASDIQFLVFHYVGAV-STAKANTDYFKSvNRQASAHYFVDDSSIWQCVEDKDIAWHCGTSGAykhpacrNKNSIGIEMCckkdasGKlyISEATIQNAAELGRHIMAKYNIPLdRVLRHYDVTGKNCPAPMVenpAAWEAFKAM-------------------------------------------------
>uvig_331554_46	113	0.224	2.439E-24	0	148	193	0	167	214
MQIkeMFITPNP---YSRPQKKIGQIKNIVIHWIGNAGTTAENNAKYFdglkvgkKNSTGdyiyASSHYIIGnDGVVVRCVPENEVAYHA--SKANSYSIGVEvCHPDWTgkPTQkaYESLVSLLAELCKKYNLEPTqaIIRHYDVTGKVCP-KYYvedvGAFKKLKEEVKGKM--------------------------------------------
>SRR5690606_20308478	113	0.353	2.439E-24	5	182	193	1	192	214
-----ITNYSSPNHSGP-RGQRP-TSITIHHWGVDGQSFQGVVNYLCRRNGnSSAHYVAEAGRVACIVDPVNIAWHAGTNAGNRTSIGIECRPEATDADYATVAELVRNLRTVY-MKLPLTRHTYWKATACPLRWVIvRIDALaRAGVAHVSEPKPAPAPAPKPPPKpaskpsgltvdgfaGPATVRRWQQVMGTHQNGV----------
>A0A2E8YQD1	113	0.245	2.439E-24	0	136	193	0	149	228
MK---LINHPSPNFSERAR-GSSIDKLILHYTGMANARL-SLTHLCDKNSKVSAHYLLDEnGRIFQLVSEEKRAWHAGVsyWAGetdiNSQSIGIELqnQGhewgydNFPKVQIKSLIELVMDIRKRHHIPKkNILGHSDIAPerKQDPGEFFPW--------------------------------------------------------
>V6K7Y3	113	0.259	2.439E-24	4	146	193	71	224	230
----EWVPASEENYHRADRPYdWEIDKVVIH---MVQGSYDVALKVFQDPeHGAAAHYVVRaeDGHVAQMIRELDIGHHAGNLDYNRRSIGIEHEGfvdrpeNFSDAMYRSSAKLTAGICARYDIPvdrDHLLAHHEVPGadHTDPGPHWD-WDRYLDLVRE----------------------------------------------
>OM-RGC.v1.010519948	113	0.287	2.439E-24	0	169	193	26	214	237
MSEitVFELPAHGGSQTAANRTRMDIDTIVMH-TSEGKQSPTyGPAHWFADERaPASAHYSVYaDGRIYRSVADRDIAWHAGNSAVNKRSLGIEIQakGaeaNWTEVQLLQAARLVAALAQEYQIPIdrqHIVGHVEVSgpgGHTDPGPHW-PWDRFLTMVKDVSKGAVaeaTTALKIAPLgiPVWGWALG-----------------------
>SRR5882724_1884626	113	0.246	2.439E-24	7	146	193	123	279	373
-------QAHRSNYKPMS-STRTIDHIVIH-TNDGGDKVANTVRYFQSSDQgtykngkpihVSSHYVIGqDGEVVQVVRNNDVAFHA--SQANPHSIGIEHiaNPRglvPSEAEYQASAKLVVWLCNQFGLPadrDHIVGHQEISPrdnHDCPGKIWD-WDHYMDLVSA----------------------------------------------
>SRR3954471_19438165	113	0.258	2.439E-24	5	192	193	102	319	378
-----VIVRDTPNKTESNRTAKTIDALVIH---DPEGRFIGSVRFLQRARaRGSAHFVVSRrGQVVQLVPVADVAWHSGNHWWNLHSIGIENEGWvgrgaYTEREYRASAQLVAYLAHRWGVPLdrgHIIGHNEvpnpnhpglfggVSGHPDPGRFWNWshymglvryyashpvLPHFVRRMV-LLDSPAPRAPRAATPPPRGAPVSASaapRRSV------IERAARVHDHA
>SRR5215208_370648	113	0.269	2.439E-24	4	147	193	227	378	380
----EWIPAHRGNYSSRERAVNQIDLIVVH---LAEGSYSGTISWFKDRqSNVSAHYVVGNrGSVAQCVRNEDIAWHAGSWEYNKRSIGIEHSGyasSPgaFRGKYRTSAKLSAYLSRRYNFPvdkDHFVIHRKVPGvtTRCPGPHFN-YEKYLSLVKRY---------------------------------------------
>uvig_248970_46	113	0.272	2.439E-24	0	162	193	0	177	381
MDFKNLnadKNLILNKHFSAGRSGRKVEFIVPHY-AAGDLSLEGYYSVWQN-RQASAHYAIDsNGKCAQLVWDRDTSWSCGNWDANCKSISIEHsnRGDvITDACRETGAHLVAALCIEFklGRPEwgkNVRMHRDFAATNCPGPLaTTYKDSYIKRAQEWYdamtAGGSAPAPSPAPTP------------------------------
>A0A0F7FRE8	113	0.250	2.439E-24	12	140	193	248	395	602
------------NHDKADRPASQrVEYIVIH---DVEGYFDSMTELIEDPRYVSWHYTLRssDGLIAQHVPTSDVAWHAGNWYVNSKSIGIEHEGflaEPtawyTEAMYRSSARLVRHLAAAYDIPLdrhHIIGHHNVPPmlpenasamHNDPGPYWDWAHYF----------------------------------------------------
>EndMetStandDraft_6_1072998.scaffolds.fasta_scaffold4976989_1	113	0.267	2.439E-24	10	151	193	246	407	1306
----------SPAFT-ARSSPRRIERIVIHIT-DASTTASTVNHFTRTDANSSAHYLVGqDGEIVQFVRENDVAWHA--RGANSTSIGIEHvcvkEGgatygrttfphmPPTDQQYSESAALVAYLCDKYAIPPdrqHVIGHTEADAstshTSCPnrGPW--NWDHFMRLVTERVCAP-----------------------------------------
>MGYP000232592806	112	0.275	3.335E-24	12	149	193	13	169	193
------------NYSPG-RGNRNIEGIVLHTEAAPqinGTDDRSLFDWFNNNsRRVSAHYYVTfSGNIEQYVRDRDTAHHAGVWNSNRITIGIEHQdngfPDrYTDEQLEASAQLVATLCVMYDIPPqspnastsnsGINIHRNVPGvaTACPGTL-DT-QRIIDRATEIIA-------------------------------------------
>MGYP001329485824	112	0.286	3.335E-24	23	144	193	1	132	204
-----------------------IDRIVIHIT-DGGASINGTISWFKNPaAKVSAHYVIGqDGEIVQMVAHKDVAWHAG--SANGTSIGIEHVantkGlNPTPAQMCASAALVTWLCDQFGItPDraHILGHAEADGKtthqACPNAVWDWV-YYMDMI------------------------------------------------
>MGYP001014543380	112	0.258	3.335E-24	16	191	193	19	218	221
----------------PGRNLRSgeatgVSGIVIHWWGEPrGQSHQSVVDYLSGenvrWS--SAHYVVSSDRVTQLVGLADTAFHAGVYDINAQSIGIECSPEMDEGTLQRLRGLIQNLNGRFG-PLWLEPHKAFVSTGCPGTYVSRIQEL--KVLAAGSADQIPPTPGDPMPVapepdpggggnvpgdpgTPPSSLQVDGWWGASTTKLlqSVLGTPVDG-
>MGYP000563128220	112	0.275	3.335E-24	0	187	193	0	209	228
MK-VDTSMLQTVNCIPA--KSRAVKYIVLHYTGNQKDTAKSNARYFQtGGRGASAHYFVDDSSICQSVALKNKAWHCGTKGeyyhacRNADSIGIEMCcsGGYqvSKKTQENAAYLTAELCKLIGITAaevdkYVIRHYDVTHKKCPAQWVAdskEYNEFNEMVKYIlkhgtMEKKGEEMIENSKVIFDGKEV-PVRRILKDGTNfiAVRDIGK-----
>SRR5690606_4321911	112	0.258	3.335E-24	7	136	193	81	223	230
-------WMPSSNYTKG-REGRKVDLIIIHSTEAP---YESALNWLRGRPyssntGSSSHYLMDanGGRLVQLVREADTAWTAGNWVYNTRSVNIEMEgyagkGGFSDALYRSCAALVARIAARHGIPLdrqHIIGHAEVPNQShwEPGPHWDW--------------------------------------------------------
>ERR1035437_9022186	112	0.309	3.335E-24	9	169	193	10	169	231
---------NSPN--QASRNGVKLDSIVLHWM---DGTLAAADATFANAaGQTSAHYGVENAVIHQYVQDDRVAWHSGDWNENQRSIGIEHsaQPgrDASTSTIATSVNLIVAKCREHGIdPSHIYPHQMFYATACPGTL--PVAAMIGWVRAHLGKPVPPGPTP-PAPSgKPAYIG-----------------------
>MGYP000965025284	112	0.261	3.335E-24	23	190	193	5	200	252
-----------------------IDTVVLHWFG-IGTLESANARFQNPEAKSSAHYGISDNKVWQWVKEEHVAWHAGNYPVNQRSIGIEHDatttKNASEATYQTSAQLLREICGRYAIPLdrqHIIGHNEVAATQCPGTL--DINRIIDLAKQDMTPDEQRTLEVIGdyqkrtdhtnlegaarhavgaadvLPDRERELDEVRREVSDLKKAVDILRVQVD--
>SRR2546428_2066811	112	0.277	3.335E-24	3	146	193	2	150	261
---VEWrGPVPSSNYDPG-RGDNAVVLIVDHWTA---ASLEsALTRFLSPGTAVSAHYVIGqDGRVFQLVREEDTAFHAGVYEVNQRSIGIEHEasPTlaPSDPLYAASARLHAEIASRYSLDLhvgaTVLPHRAIVPTQCPGTL--DLERIVRQALE----------------------------------------------
>uvig_289804_4	112	0.257	3.335E-24	0	146	193	0	168	268
MQIhKLLTPY---NYNPG--QLSRIKYIVIHYVGATGG-AEANCKYYASQRiGASAHYFVGfQGEIWQSVEDKDIAWHCGAKSYkhpecrNGNSIGIELCvrnkGsqaDtghdwyFEDNTVESAIRLTRELMKKYGVPTeRVLRHYDVTGKICPNPYvYNHtkhtWEAFKAALEA----------------------------------------------
>MGYP000876978012	112	0.305	3.335E-24	0	183	193	0	196	299
MSYQLVTNRDAKNFTPGNRVqatfgyPRTITNITLHWWGKPewQQTWEQVMSFFCDSPSVstSAHEVISDGVVGVIVDHSAAAWANGNAKGNAQSITFECNPRMSAGDLQTVAERVADCWKTYGI-LPLTEHREWFATECPGTYsktdiYNRaLKVFQGIAN--TAQEISNSIQNGDFDLSEAQFNQLNNQLKSLNDKLD---------
>SRR5699024_1755935	112	0.290	3.335E-24	0	190	193	0	208	373
MgDYTLEYKQTSNSSTRGFYGaGTKPLGITIHHWGSKGQKHSSVVSWLRGtaggtsNKGSSAHYVVSGKLVTQLEKDSRATWHAGNGKGNGTTIGIEMRPEMTDQDWDTLVQLCTDLEERHG-SLKYYKHSDWKATACPGAYGPRIGELVKAVNAEhrrrkGGGSTKPSKPSKPAtgsSSSSKQDYEVRKTLKAnvpVRSRRNSKGDQVD--
>SRR5919202_3796805	112	0.257	3.335E-24	8	178	193	37	214	389
--------AGTTSYTDAQRKPVDIRLIVIHVTEGP---FWGSVSWLQNqKAHASAHFVVSRtGRIVQMVHIGDIAWHAGNWKVNTESVGIEHEGvtdDPagfTMPEYRASARLVAWIATTCGIPIdrqHIIGHAEVPdpndPTSfggadhhtDPGSTWN-WPLYMRLVRHYA------------FPITPVEIGSTLRDRRAL--------------
>8143|scaffold_50037_c1_3|+2366|00	112	0.317	3.335E-24	16	137	193	26	152	398
----------------ASRNGAPIDHIVIHYTA--SRNIEgSIAHFKHGIPAVSAHYIVGrDGTLVQMVPDAACAWHAGRADMNARSIGIEHVaGDgdsIAPAQTRTSIALIGWLMHAYGIPLaNVIPHVCVKDTSCCGDLFREF-------------------------------------------------------
>MGYP000981271316	112	0.265	3.335E-24	5	167	193	9	194	414
-----WWPANPTNYTNG-REGKRIEGIVVHQAASTLLDSVGIV-FSRAGRNGSAHYGVGGTQIHQYVDEANTAWHCSNWYGNVRTVGIETinstgAPNWEiaPDTFETLVKLVADIAKRNNLgrlwinPkadmPTLSGHKDWYGaiTVCPGPsLYPRLQEIADRANEinfppIVAKPSIVWVDITPFALKAKE-------------------------
>SRR2546422_2528429	112	0.242	3.335E-24	12	162	193	116	284	476
------------NYDTADRPgdGNAIRTIVIHDTELP---YDATLQAFENPATAgSSHYVVRssDGHVTQVVPTADIAWHAGNWYVNAHAIGIEHEGfavegatWYTEVLYRSSARLVRYLAGRFDIPLdreHVIGHDEVPgPTQdqiagmhwDPGPFWD-WDHYM----ELLGGPevGASEARHLPKP------------------------------
>SRR5688572_25970623	112	0.250	4.559E-24	10	131	193	0	126	127
----------SSNYSNASRGLGDVTYVVIHTT---QGSYAGSISWFQNcSAEVSAHYTVRssDGHITQSVDEADVGWHAGNSSYNWASIGIEHEGyvDepevwYTEALYRSSAALTADICDRHGIPkdrDHIIGHNEV-----PG-------------------------------------------------------------
>SRR4051812_31611406	112	0.237	4.559E-24	22	136	193	2	136	146
----------------------PIDTLVIHDTESPGiRKAATIANYFLNPsSQVSAHYIIGKaGEIVQCVSDERRAWHAGPSKFegrervNDFSIGIELVnGqtgaDPfPDSQYASLIALSADLVGRYQIPLtHITGHRNVTNypelKKDPADNFDW--------------------------------------------------------
>SRR5688572_20388250	112	0.218	4.559E-24	25	160	193	0	153	154
-------------------------FVIVHTT---EGSYSGSISWFQNcSAQVSAHYVIRssDGQITQMLDEADVGWHAGYWDYNERSIGIEHEGyvsDPsrwyTDAMIRASAELTRDICDRFGIPKdrsHVIGHNEVPgcssggggGSGChtdPGAGWD-WDYYMSLVTE--SGSGSESLGSDP--------------------------------
>UPI0006EB74F5	112	0.240	4.559E-24	0	139	193	0	148	161
MALK--IEKPALKFT-GNMTMnNDPKYIIIHHAASSRCTIEDIHSWHlaKGWAGCGYHFFVNKaGKIFEGRPVKANGAHT--VGQNTKSIGICLEGDFTkekpsKEQIKALQELVAYLQVEHDIDnSHIKGHRDFSATLCPAidlkELFAPVEE-----------------------------------------------------
>uvig_396306_11	112	0.242	4.559E-24	29	187	193	13	187	192
-----------------------------HHNATTNDAVARSTWYVSTGHGTSAHYQVTPDKIWGCVGENYVAYHAGNYPVNQRSIGIEHLNNtgaPTwtiaEETYRNSAKLIRDICERYGIPIdrqHILKHSEVSllGTACPGGI--DIDRLVAMARgaEYLTPAKATPRPSAPGKMQHAyrvdDLKYVNGLWQVYSEELAPVGF-----
>SRR4051794_16036452	112	0.291	4.559E-24	8	162	193	33	197	198
--------RGEGSYTEAARTPKAhtIDTIVIH--ATDGGSLLGNVWWLSGGhSHASANYVLSReGSIVQLVHLSDIAWHAGNWKVNQHSIGIEHVGetyDPngfTKEQYESSARLVAWLVRRYDIPVdrqHIIGHSQVADPNhpgerggCP-PHPPPRPLWR-------RGHHPTPRRPAAFP------------------------------
>A0A1W9RHU4	112	0.226	4.559E-24	24	168	193	18	181	221
------------------------EMIIIHHTGSKNGqinSLQGTINWFRPerWRstqQVSAHYIIPRaeGPIIQMVRDEHTAWHAGKsrWvingvlreNINTRSIGIELQGDgqlyrYTNFQYKALIWLVKQKMEKFNIPLElIRGHEEITPrKPDPGPLFD-WDRFK-------KGLTSATVPGSEVPADSDLV------------------------
>MGYP000844604757	112	0.250	4.559E-24	12	143	193	11	154	226
------------NFSSGN----DIKYIVVHDTANTdrGADAEAHYRYFNGGdRQSSAHYFVDDKEIVQLVQDYNVSWHCGDGGGrygitNHNSIGVEiCVNcDcDYEKAVSNTVDLVKFLMQKYGISiDRVVRHYDASRKICPesmsDNNWERWWNFKSR-------------------------------------------------
>MGYP001428591071	112	0.282	4.559E-24	0	186	193	0	193	232
MSFEYITKYNSPNYTPG-RPYG-IACIVIHWWDDPAkhPTFNGVISTLCSKsRGASANYVAEAGRVACIVDPDNRSWATGDGvGcnsmGNDKGISIECNPRQSDGDYQTIGELIRNIRKTYG-DLPLKRHRDLSprPTSCPGTYdLDRLDRI-ARHGAASNTPTPSQPSTAGVDLNALADAVIRGEYGVGAERRAKLG------
>MGYP001380675665	112	0.245	4.559E-24	0	136	193	51	204	236
MFFMEIAKFYSPNFNKKKRVDKNIKAIVIHYTG-MQSERESIKRLTSPSSKVSSHFLINRaGKIFGLVKENYIAWHAGKsmWknykNLNKNSIGIELVnkGhrfgyqNFTKIQIKKLIQLCKYLIRKYSINRRlILGHSDIAPlrKIDPGEKFPW--------------------------------------------------------
>A0A2D6XT59	112	0.238	4.559E-24	0	136	193	0	150	245
MK---IINLFSPNYNRKKRLTNSIKFIVIHYTG-MQSERESIKKLRDSKSNVSSHYLISRnGLIYKLVKEKHVAWHAGHsrWGGyknlNNNSIGIELVnkGhqfGYTsfkKEQISNLLKLCKKLVKKYNIKArNILGHSDISPirKIDPGEKFPW--------------------------------------------------------
>uvig_114882_14	112	0.288	4.559E-24	0	182	193	0	191	273
MNFEtlqaDQNLLMNKHYTKG-RGGHKIDKILIHH--NSGRlTTRGCWDTWQ-TRKASAHYQVEEsGKIGQLVWDRDTAWHASNWRANQTSIGIEHANDnvqamtISPATLEAGAHLVAALCKAYklGRPEwgkNVFPHQHFANTDCPGQIaHNQRAAYMARAGYWYDQMTGH---KAPAPATHTPAAA--PNLEALATAV----------
>MGYP000967879475	112	0.246	4.559E-24	26	151	193	60	199	284
--------------------------VVVHHIGmanNDDVSAETVHQWHlnNGWSGIGYHFLIRkDGTIEEGRPLGTVGAHV--SGENRHTVGINLAGNfeigaPTGAQKAAAAHLIASLCTIYQLDPrwqgTVKGHRDLNATACPGRYlYAQMPDVVQQARLYYASE-----------------------------------------
>UniRef100_A0A2N7S638	112	0.348	4.559E-24	0	191	193	0	216	308
MSnYKYEYKQTSNSSSRAFYGFdSKPDGITIHHWGSDGQKHKNVVGWLRGaaggtdNDGSSAHLVVSAGLCTRLEKDSRATWHAGNGEGNGRTIGIECRPEMSDGDWRTLVEVCADLEEEHG-SLKYFLHQDWKATACPGRYADKLDDLVKDVNAEharrkaAASKPKPAPKPKPAPkpkpapsaapkVWPaAPIKVTGDKTKEWHNAWVDLLERLEH-
>MGYP000191196800	112	0.232	4.559E-24	5	141	193	150	297	310
-----VRAYRSPNY--GSRHGREVQNIVLHCT--ESSTARsAINHFLRRSSKVSAHYIIDrDGTIYQMVNEDDMAWHC--RGTNENTIGIEITGRMeqsiSLAQTGALIQLVRDIMVRHSIPRqHIYGH-DFTPgytgsTTCPDRLFggnkpRHLDlWLK---------------------------------------------------
>MGYP001123744405	112	0.315	4.559E-24	23	145	193	3	129	322
-----------------------ITHIVIHWFG-IGNLAGADARFRNPSSGVSAHYGISDDTIYQWVKEEDVAYHCGNYPMNQQSIGIEHdattDHSASEKTYQTSAQLIKEICERHDIPLdreHIIGHRDVVPTQCPGTI--DIDRLIEKAK-----------------------------------------------
>MGYP001089434572	112	0.282	4.559E-24	0	183	193	0	203	331
MDFEnlnaDVNKILTKHFTRG-RGGYGIEFVVIHYNA-GDLTVEGCYNVWQ-TREASAHYQVESsGRIGQLVWDGDMAWHAGNGIANRKSIGIEHanQGNtMTDACIENGAHLCAAICKYYklGRPEwlkNVFPHCYFIATSCPGPLkegTSYHDRYMERAQHwydVMTGATsdDSGKDKNPQnagnPVNDSGF-AYRAHV-AYYGWLD---------
>SRR5918994_1550318	112	0.248	4.559E-24	5	154	193	31	197	419
-----VLWLRSDNHTPSARAITSVDRVVIHVTGGGfGGSVRG-----RGNRrsHGSSHYVISRgGDIVQLVSTSDVAWHAGNRWVNRHSIGIEHEgftrrGGFTEAQYRASAQLVAYLTARAGMPVdrrHVIGHDEVPhPSgrgvggidhhTDPGRKWN-WKRYMALVRRFAKNPVKP--------------------------------------
>MGYP001211622782	112	0.234	4.559E-24	3	144	193	262	408	471
---IDLSKYGGDNMNNPN-------KIIIHHSAGPDnkvlKDFDSIRNYHineNGWRDIGYHYVVEsvNNEykVIQGRKETDTGAHT--VGQNNNSIGICVIGNfmnesPSNGQIQALVNLIKDIYSRYG-KLPIYGHRDFNSTSCPGDKF-PLEQIKKLV------------------------------------------------
>18513|scaffold14989_3|+1234|00	112	0.270	4.559E-24	5	176	193	214	402	522
-----WYGNGGSNYTESRRePTYDINTIVIHVT---QGSWSSAINYFASRSNerASAHYTVRssDGFIGQSVHEPDVAWHAGWWPTNTHSIGIEHEGytNqpgwFTNAMYRSSARLSAYLAVKYDIPInrkHIIGHDQVPgcssgggGTGChtdPGRYW-RWHKYMDLVKGYARSMRNRAYHQV---VDNATPGRFRASAR----------------
>MGYP000887657396	112	0.264	4.559E-24	3	142	193	379	527	600
---VDVRRVLPSRGSYAKRPEAAIRRIVVHHTAAPvSTTWAAVARYHvdtRGWPGIAYHLGITpDGGLSYLGSLDTVRYHAG--GANADSIGICFAGNfetatPTAAALATFARLRAVLDAYLGRGLEIVGHRDVGQTACPGaHLYAALAEVLR--------------------------------------------------
>MGYP001457280912	112	0.248	4.559E-24	7	136	193	252	401	638
-------PGDYGNYDLANRPadGLEIQYIVIHDT---EGSYASALSTFTSQSYVSAHYLIRssDGLVTQLVPTKDVAWQAGNWYVNIHSIGIEHEGfavegatWYTEQMYRSSARLVRYLAARFHIPLdraHILGHDDVPGpgpayqgrmHWDPGPYWDW--------------------------------------------------------
>17881|Ga0164242_10000102_16|+19944|00	112	0.246	4.559E-24	7	183	193	373	576	1014
-------PADDNNFDVADRPsdGDQIDTIVIHDT--EGGYAGTVSQFQDPSAGTSAHYVVRssDGQVTQMVQDKDVAIHAGNKYTNMHAIGIENEGyayqgatWYTESEYASTAALVKYIAAKYGIPLdrqHIIGHDEVPGpidsyvsgmHWDPGPYWD-WNHFMSLVGApVTANAAGAPLTVGEAvtfsvPFTSAnEPTVVDCSWNDPCATMP---------
>A0A2A3I5L5	112	0.252	4.559E-24	7	162	193	368	557	1126
-------PTSFGNYTIANRPadGQRIDYIVIHDT--EGGFAGSIATFQKPTTQASAHYIVRssDGHVTQLVNTKNVAWHAGNKTLNMHSIGIEHEGyafpaNnatwYSEQLYQSSASLTRYLADRFGVPLdrqHIIGHDDVPGprqqdiagmHWDPGTFWD-WNHYMDLVGApvrastggpiLVGGKVtiAPAFDSTNMP------------------------------
>UniRef100_A0A2N0JRJ2	112	0.255	4.559E-24	7	162	193	376	557	1130
-------PTSYGNYTIADRPsdGDTIRYIVIHDT--EGGFDGSIATFQKPATQASAHYIIRssDGHVTQMVNTKNMAWHAGNKTVNMHSIGIEHEGYafPTtqstwySEQlYQSSAALTRYLADRFGVPLdrqHIIGHDDVPgprqsdiSTmhWDPGTFWDWnhyMDLIGAPVRASTGGPILVGGKVTIAP------------------------------
>SRR3990167_10922537	111	0.296	6.233E-24	0	148	193	0	153	155
M--PEFIPAAAPNFKVG-RDGKPIQYIIIHSIV---GSIESCIRTFQNPARIaSAHNIVGWtGREVQMVAYPNTAYHAGNWDINLRSIGIEHDdqarPlDPrPDIVYETSARRVATLCKAYGIPcnrTRIKKHSEVSlkGTACPAGL--NIDRIVARAQQIL--------------------------------------------
>MGYP000022255642	111	0.269	6.233E-24	21	144	193	4	150	155
---------------------RAVDRIVLHITA-GQADYRRTVKFFENPTrkgepiKVSAHYVVGQgGEVVQMVRHNDIAYHA--SSANKRSIGIEHtarpprtfsSGDlglmPTPAQYESSARLVRYLCELYGLPLdrqHIVGHNEADPttthTDCPtGAW--DWDTFMQTV------------------------------------------------
>SRR5262245_60298521	111	0.278	6.233E-24	23	159	193	0	153	164
-----------------------IEQIVIHIT-DGQPRIAGTIGWFqntnqRNRRGelihVSAHYVVGqDGEVVQMVRHDDVAWHA--NAANRNSIGIEHVankrGlDPTGAQYGASAALVAWLCDTYGLPRertCIRGHAEADPrTthDCPSRVWD-WEHYMGLVQARSADALPANGAAT---------------------------------
>MGYP001121228460	111	0.248	6.233E-24	0	145	193	0	158	182
MEIIkDITNTNRT--IANNR---KIEYLVMHYVGAV-STARNNADYFKNtYRGASAHYFVDDSEVVQVVEDKDIAWHCGNdiyYNGarNRNSLSIEMccyrMGngklNITATTEERAVELAKELIKKYNIPInNVVRHYDVTHKNCPAPMVsseERWNKFKKKLQ-----------------------------------------------
>MGV-GENOME-0090501_19	111	0.297	6.233E-24	0	164	193	0	169	193
MSFEYITKYNSPNYTPG-RPYG-IACIVIHWWDDPAkhPTFNGVISTLCSKsRGASANYVAEAGRVACIVDPDNRSWATGDGvGcnsmGNDKGISIECNPRQSDGDYQTIGELIRNIRKTYG-DLPLKRHRDLSprPTSCPGTY--DLDRLDRIARHGAASNTPTPSQPSTAGVD----------------------------
>Q2SEW1	111	0.271	6.233E-24	0	148	193	13	185	199
MRRVDYpnaLWSPAANFrIPPGR--RDIRYIIIHITGGPALTERNALNTFRAGP-ASAHYIVNReGRVVQTVREAHIANHVDNihSQTNRESIGIEHvnpwDPNprtyPTDAQYMASARLVAWLCHRYGIPVrhetaphtaGIRGHIEEAPHSghrtCPNPAWN-WDLYIDLVRSIR--------------------------------------------
>MGYP000945968438	111	0.250	6.233E-24	3	147	193	55	209	210
---VHVVETNLKFLALDKRSFT--DSIILHHIGDTDRevSAATIHQWHlqNGWSGIGYHFVVhKDGMIERGRPLDAVGAHC--WHHNATSIGINLVGDfeqaePTTLQLDSAMRLIAELSHRYKLKPgagTVFGHRDFNSTLCPGKnLYGKLSGLCSSAARL---------------------------------------------
>MGYP001112438275	111	0.260	6.233E-24	3	146	193	52	207	221
---VDYLPAN--EYSRPGTPLEEISGVVIHYVGNPGTSAAANRSFFANlalthETYASAHFLVGlDGEILQCVPLTEIAY-CSN-TANDYTVSIEvCHPDDTgkfgDETMESLEQLVAWLCGTFSLDPaeDVIRHYDVTGKICP-KYYveneDAWLAFREDVSA----------------------------------------------
>SoimicmetaTmtHMA_FD_contig_31_18496721_length_316_multi_2_in_0_out_0_1	111	0.243	6.233E-24	0	136	193	0	149	228
MKIID---YPSPNF--GDRArGSVIDKLIFHYTGMHNSEM-SLSRLCDQASEVSAHYFIDEsGEIYHLVSEEKRAWHAGTsyWAGetdiNSQSIGIELQnpGhewgyrNFPDPQISALIQLATKILSDYKIPEkNVLGHSDISPerKVDPGELFPW--------------------------------------------------------
>3300013128.a:Ga0172366_10013819_4	111	0.256	6.233E-24	16	158	193	1	175	234
----------------SDREANglDIRWIVIH---DIEGSESSCIKWFQDSaAEASSHYVIGhDGTIYQMVAEKDIAWHAGNWAYNQHSIGIEHAGfaDnasFTDAEYRASAKLVAFLMRKYNItlvrpsgiapadPEagsGVIGHDQVPDPAnaqlgggashhyDPGRYWN-WTYYMSLVSEYYNEPQESMPRS----------------------------------
>SRR6187551_3085168	111	0.261	6.233E-24	8	140	193	88	236	242
--------HNPCSYKSANRPTdYSIDKIVIHDT---EGSLQDALNIFQNvSNGVSVQYLVDtDGTVYQLVRENAIAYHAGNYWYNQHSIGVEHVGyDaqgyqwYNATQYLASARLVAYLLQKYHLPLdrtHIVAHGTLPSgsaaTKnhfDPGPYW-LWDYY----------------------------------------------------
>SRR5699024_1567809	111	0.255	6.233E-24	4	171	193	30	221	269
----DWASVEPDVYAlvGSHRftkgRARPIDRIIIHHNAANNWSTEQVRDLWNNSREASAHYQVESsGRIGQIVNDFDTAWHAANADINARSIGIEHAnisGPPrwqiSDQTIEEGAHLTAALCRAYGLgrPVwgrNVFPHSHFASTSCPLQLAPggeDHETYMRRAAYWYDNPAGTAPAPAPKgtDMTPEQAQEL---------------------
>GraSoiStandDraft_41_1057321.scaffolds.fasta_scaffold1784625_1	111	0.241	6.233E-24	12	162	193	19	191	275
------------NYDTADRPgdGNTIRYVVIHDT---EVTYDATLQAFQNPaTAASSHYVVRssDGHVTQAVPTRDIAWHAGNWYVNAHAIGVEHEGfavegatWYTEVLYRSSARLVRYLAGRFDIPLdreHVIGHDEVPgPTQdqvagmhwDPGPFWD-WDHYMELLGA-PPGAREAGTSKArllPEP------------------------------
>A0A0U4K7T4	111	0.340	6.233E-24	0	187	193	0	189	279
MStqYELFEGHTSKNFTPGhlanqvwGQGNRRVESITIHWWGNYGQEFWTVENFLcTNTKPTSAHYVVQDGLVSCIVSPDDCAWHAGNPYGNTTSIGIECRPEATDGDYLTVAALIAFLRGIYG-DVPLVHHYEWQSTACPGT-YD-----LARLDALARGITTSNLGDE---LTVAEVDRAIAYIKALasDGWVDSKGK-----
>MGYP001255145326	111	0.281	6.233E-24	7	192	193	105	317	329
-------WVPSPNFD-ARRPV----AIVIHATeqGSAAQSLETLRTRNRGGP-VSAHYLIgDDGRTYQLVAEGDRAWHAGGgrWgtltDLNSASIGIELdneVGEaFTEAQLVALLKLLDDLTTRLSIPKaQVIGHADMAPTrkRDPGSLF-PWQRLAEAGYGLWPQgeLVDPPAGFDPWlamaaigyPLNDraAAVRAFhrhyrgRDDGEDPQAAFDAEDLRILHA
>uvig_106957_54	111	0.277	6.233E-24	0	162	193	0	184	362
MDWNnvvaDETKLLTVHYTPG-R-TQKLRGIVLHHNA-GNLSIQDCYNVWQ-SREASAHYQVDiNGRIGQLVNDDDTAWHAG--SANPWSIGIEHAnnqfGPWTisDATLEAGAHLVAALCKYYGfgRPEwmvNVFPHSYFMATACPGEIagsqnaaYmsraqEWYDAMVNGTDAGDAPSGTDQNAPMPAP------------------------------
>M0BGV4	111	0.225	6.233E-24	8	191	193	42	248	371
--------ADSSNYSAANRGTAEIDWIVVHCTV---GSYTSAIDWFRDPsANVSAHYVIsnyehtayDPGHVTQMVHHEDMAWHA--SGTNSSSIGIEHEwhsdygGYFTEECYQASAAVVRELADQYDIPLeyyehgsarcnqagGIIGHRhapqdaycnDLPSKSCPGPDWDP-DTFMDYV---RNGDGGGGGGGGDGPF-EMEDGAM-----TTTDLNGRSGPGLDH-
>MGYP000398613573	111	0.292	6.233E-24	4	159	193	9	176	382
----DVDKILSVHYTSG-RSGAKVNKVIVHYNA-GNLTVEGCYSVWQTRA-ASAHYQVESsGRIGQLVWDKDTSWHAGNWNANISSIGIEHanqpDGTITESCLDNGAHLVAAICKSYGLgrPQwlvNVFPHKYFSATSCPGQIYgSQKDAYIKRAQQwydYMTGSSsSKPSGST---------------------------------
>SRR5690625_4447415	111	0.322	6.233E-24	12	192	193	208	391	466
------------NYN--DRPGNKePIGICIHHWGALGQKHDDVARYlasHRPANPTSAHDVISAGRVTELVPWNKRAWHG--RSANDLWIGLECRPEMSAGDWQTLVERCADIERHYGKSMKYARHSDFVNTACPGKYRTMIDQLIKDVNKELGKsssaSPKPSKPVTTKP-KPKPKPAMSKSVSTMAKEVMAGKHGNGHA
>V6IUU9	111	0.250	6.233E-24	6	141	193	258	413	642
------TPGDYGNYDLANRPydGQQIRYIIIH---DSEVSYEGTINTFLQQTYVSSHYVIRssDGQITKMVDPKDVAWHAGNWYINSHSIGIEHEGyavegstWYSEPMYRASAKLVKYLAKKYDIPLdreHILGHEEVPGlTparqvgmhWDPAAYWDWAHYFK---------------------------------------------------
>SRR4051812_27678679	111	0.284	8.521E-24	16	144	193	0	146	147
----------------GSRGAADIDMIVIH---DIEGTAAGAASWFQNSaAQASAHYIVHyDGTTYQSVQDEDVAWHAGNSAYNHRSIGIEHSGYaakslYTDAEYQASAKLVAYLAKKYGVTIdrqHIIGHSEVPdpnhpgrfggagNHTDPGNHWD-WNKYMGYV------------------------------------------------
>SRR3981081_583995	111	0.282	8.521E-24	4	137	193	8	145	160
----NWVQASSSNFTASSRPsIYIPNRIVIH-VA-QGSYAGSIQHFQNSTAQASAHFVVSaGGAITQMVREQDVAWHAGNWDYNTKSIGIEHEGfvDnsswFTDAMYRASAQLAASMVRKYSIPLdrqHIVGHNDV-----PDPLNPTL-------------------------------------------------------
>ERR1700682_934499	111	0.242	8.521E-24	5	136	193	8	161	166
-----WNPASISNYTANDRPPfYPVQMIVIH-VA--QGSYSGTISYFQDPaAQGSAHYVnrASDGAITQMVHERDIAWHAGNWDYNTRSIGIEHEGfvnNPswfTDAMYRGSAQLAATMVRRFSIPIdrqHIVGHNEVPdplnpalsggrdHHTDPGRFWNW--------------------------------------------------------
>MGYP001357656431	111	0.250	8.521E-24	1	136	193	5	155	166
-SLVDEI-RPSPNF-NARRCLGGASLLILHYTG--MGSGEGAVRWLQDPtSEVSCHYVVhEDGRIVQMVREADRAWHAGQgsWQGvsdvNSLSLGIEIvnpghaggCPDYPDRQIEAVMRLCADILSRHPIlPERVLAHSDVAParKQDPGERFPW--------------------------------------------------------
>MGYP001131976656	111	0.292	8.521E-24	7	127	193	38	166	168
-------QCNSTNYTKG-RAGNKIQYIAIHYTGgsrTSEGAAEANCIYFGREAnlGASAHYFIDDGyTIWQSVSDNDTAWAVGNWAINQRSVSIEICtaGAFTENEIDRLTWLVQHLMATYGVPaDRVIRHYDANGK-----------------------------------------------------------------
>OpeIllAssembly_1097287.scaffolds.fasta_scaffold699859_1	111	0.238	8.521E-24	27	182	193	5	175	179
---------------------------VLHHTADTTQSPQydKVWEYHNsgaggKWPegfGIQYTYFIErDGMIIQGREEHETTWHAGNWLLNKQSIGICLAGDFTreDptmAQLKSLKDLLIDIQRRRGIPnDNIYPHREVRATRCPGTDFlrlieEKLPnkTLKQKIVQLQKGA-DRSKEHNP--------SRYRRIMRKLKRLL----------
>SRR3990167_1827859	111	0.252	8.521E-24	0	137	193	0	151	184
MKIgnlevVDLRSTLPKTGTYALRRAEDIQAIIIHHSGvDIDSTPEQIAAYHisLGWPGIGYHFVIRrDGTIYYCNDWSRISYHI--AKLNWKYLGICLTGNfmksyPTAQQLSSCYDLVSNLQLAFGKWYQVLGHKEAAiePTLCPGDIFNDW-------------------------------------------------------
>ERR1035441_2518037	111	0.291	8.521E-24	10	122	193	71	184	189
----------SPNHSS--RNGASINMIVLHST--TAATVEGTINWFTDPkSQVSAHYVVDKnGDIYQMVSDDRSAWHA--KAINSRSIGIEHVataGDrLTDAQSAASAQLVRWLAAQYGIPAaNVMGHR----------------------------------------------------------------------
>GraSoiStandDraft_15_1057317.scaffolds.fasta_scaffold4683922_1	111	0.287	8.521E-24	3	146	193	0	146	193
---MNIEFKGSPNFSS--RVGQKITEIIIHWFG--VGTLESANTRFQNPaNKSSAHYGISKGRIWQWVKEENTAWHAGNLSVNQKSIGIEHdatlnDHDLSMQDYQLSGQLIREIANRYKIPLdraHIKGHKEIKPTQCPGTV--DIDKIIKIAKE----------------------------------------------
>MGYP000246307633	111	0.242	8.521E-24	0	147	193	0	152	219
MQ---IEWKGSPNFWK-DRKLggvqHKIKHVVIHWFGT--GTLESANTRFQNPaNQTSAHYGISKGRVWQWVKEQDASWNSGNQTMNLECIGIEHDatlnGhDLAEQDYQHSGELVAAICKRYNLPIdrkTIIGHREVKPTQCPGTV--NIDKIIAIAKSL---------------------------------------------
>SRR5438094_1243012	111	0.292	8.521E-24	5	133	193	78	214	225
-----WHPASPWNYTIADRPLDPmIRRLVIH-VA--EGGFASTYNWFGNSaAQASAHYVVSRtGQVAQTVPDADIAWHAGNWAYNEHPIGIEHAsytygGGFPDTEYRGSARLAGWLARSFAIaPDrqHIIGHNEVPDPYHPGEW-----------------------------------------------------------
>17936|Ga0316628_100001527_7|+5338|00	111	0.234	8.521E-24	9	142	193	49	212	229
---------PSPNFDA--RPeGAPIDTLVIHAISLPPGQFggPGIEQLFCNGldPDehpyyceikdltVSAHVVIRrDGEVVQFVPLHQRAWHAGRSYCegrtrlNDFSIGIELEGDdtlaFEDAQYAALARLTRAIRQAYPaItPARIYGHSDIAPgrKTDPGPRFDWKRYLAA--------------------------------------------------
>MGYP001200853855	111	0.272	8.521E-24	0	143	193	71	223	230
MN-LKIIFLKSRNFET--KKLRKIKYIIIHYTGMKNQLV-AIKRLQSRVAKVSCHYLISKkGRIYQLVQDQNIAWHAGKsrWGNdvnlNSKSIGIELVnrGNefFPNKQINALLKLLITLKKKYKIkPKYVLGHEDISPerKIDPGPKF-PWPRLFSR-------------------------------------------------
>JI10StandDraft_1071094.scaffolds.fasta_scaffold2396816_1	111	0.264	8.521E-24	0	136	193	0	148	244
MK---IANNPSPNYDV--RRYRKIKYIIIHYTGMVTAKA-SIKRLRDKKSKVSCHYLIDgRGSLIRLVDDKDIAWHAGVsfWnsdrSLNKNSIGIEIQnkGEPSsyekfkSKQIQKLIELILDLKNKYKVSDyHILGHSDISPdrKTDPGYLFPW--------------------------------------------------------
>SRR3569833_858532	111	0.248	8.521E-24	12	175	193	16	199	262
------------NLQAAQGPTAEtIDKVVNH---DIEGTAESTGKWFQNPkAHVSAHYVVDGtGaHIWQLVRERDIAWHAGNSSVNHHAIGIEHEGfayrPgfFNQGQYEASARLVRDITARYGIPRdrtHIIAHGEVpdpsnpnhfggrSGHTDPGPFWD-WDYYMTLVRSE-ARLEQVDAPAVVHPGEKAPVTVRMSNW-----------------
>SRR5690606_12173731	111	0.285	8.521E-24	7	136	193	125	264	271
-------WRPSPNHDE--R--RAV-AIVIH--ATEQRSvAESLLTLSAGNSGgpVSAHYLVGeDGTIYQLVEESRRAWHAGGgrWgtitDLNSASIGIELDNDgaepFPPAQIEALLRLLEDLCTRLGIPRHaVIAHADLAPTrkRDPGIHFPW--------------------------------------------------------
>SRR5690625_4771879	111	0.356	8.521E-24	0	146	193	35	189	350
MSY-KLEYRPTSNQSSREYFGASetPTGITIHWWGDPndGATHTGVVSWLRGaaggtsNRNSSAHYVVSAGWVTQLVEDTRAAWHAGNRTGNGETIGIEMHPRMSNGDWDTLVELCADLEERHG-SMKYWRHMDWKATACPGVYATRISQLVNDVNA----------------------------------------------
>3300000839.a:JGI994J12354_10000478_26	111	0.262	8.521E-24	0	149	193	0	176	395
M--PDITQKLLTKGAAHGRTGEPLSavGVVIHYVGNPGSSAIANRNYFENGSGgnyVSAHYVVGlNGEIIQCVPENERAQHAGKSYApqyketaklnNARYLGIEnCHPDsggkFSDITRKSLVALSADICFRYNFELsAVFRHYDVTGKSCPmyyvnnsGEWTKLKNDIASGVIALMG-------------------------------------------
>MGYP000846552853	111	0.268	8.521E-24	5	176	193	9	196	412
-----WWPANPTNYNVG-HEGNRIQGIVVHHAA--STSLDSIGSTFaRANRNGSAHYGVGGNQIHQYVDENNTTWHCNNWFGNLRTVSIETtnstgAPNWEiaPDTFETLVKLVADIAKRNNlgklwINPKVdmpvlSGHKDWYGaiTACPGPsLYPRLQEIADRANAI---NFPPVVEVKPVVVwVNIEPLALKAKTK----------------
>SRR5690625_5009719	111	0.304	8.521E-24	18	182	193	271	438	531
------------------RDGKSygVKHITVHWWGTPsGQAFDGIVNHLCNKsAEVSAHYVISSTRVAQIVDEKDSSWANGNRVANFESITIECDPNDVLGTIPVLAALIKDIRGRHG-DLPIYPHQHWTSTACPGDYLPHLDAVDKLAR--TGKAVVDPVKPAPAPSRKvAEDGRLgRETVTALQKLL----------
>ivig_2535_7	111	0.231	8.521E-24	3	162	193	227	417	618
---VEWVPAlykefdnkgDYGNYDLANRPsdGLKINYIVIHNT---ETTFDEATNLFAStPSYTSANYVISseQGTVAEMVRPQNVAWHAGNWYINSHSIGIEHEGyaavggyWYTEAMYQSSAALVKYLAAKYNIPLdrqHIIGHDNVPGlTpaaqktmhWDPGTYWNWQHYFdLLGVNFKDSQGTGSIVTITPDP------------------------------
>SRR5918998_1001001	111	0.246	8.521E-24	5	177	193	332	523	640
-----WYGNGGRNYTASRRePTYDINTIVIHVT---QGSWSSAINYFASGsnTGASAHYTVRssDGFVGHSVRESDVAWHAGWWPTNAHSIGIEHEGytNragwFTDAMYRSSARLSAYLAVKYHVPIdrkHIIGHDQVPgcssgggGVDChtdPGPYW-RWHKYMDLVRGYARTMRNNAYQQV---VDNATPGRFRAsgRWKA---------------
>SRR6266581_8934214	111	0.231	1.165E-23	8	133	193	1	129	130
--------ASSSNYTVG-RGGHAVHYVIIHTT---QGSYAGTISWFQNPaSQVSAHYVIRssDGQITQMVEDQNTAWHAGNWSYNQQSVGIEHEGyvstasWYTEAMYASSAHLTAWLCKHLSVPIdrtHIIGHNEV-----PDPY-----------------------------------------------------------
>SRR4051794_35152202	111	0.289	1.165E-23	8	130	193	0	132	135
--------AHPGNYRA--RGGtRTIDKVVIHIT-DGGPSIEGTIRWFKDPsAKVSAHYVVAqDGEVVQMVRHDDIAWHA--HSANTHGIGIEHVANtkglvPTEAQYCASAALVNWLCTQYGLPMdraHVLGHADADPKTthkqCP--------------------------------------------------------------
>MGYP000881903856	111	0.248	1.165E-23	0	145	193	48	205	215
MERPEWIDDQIIDVDGASRSGEKlgsVKDIVIHYVGNPGSTAQQNHDFYAGNqSNVSSHFVVGiEGEIIQCIPLNEMS-AASNW-RNNDTISIEtCHPDstgkFTNKTYKSLVRLVAWLEDKCGLTEeHVIRHYDITGKECP-RYFvknnDAWETFKKKVK-----------------------------------------------
>HigsolmetaAR202D_1030399.scaffolds.fasta_scaffold224351_1	111	0.294	1.165E-23	7	145	193	18	172	218
-------PAHGKAQTTANRGVDDINMIIMHTSEGDPSSSYGPADWFQDPRsNASAHYnVYGTGTIYQSVPDKDIAWHAGNEAVNKQSIGIEIqararLANWNELQLSQAARLVAELADKYNIPidrEHIKGHVEVSGyperagaHTDPGPHWD-WDDFMKRVK-----------------------------------------------
>SRR5574337_867515	111	0.257	1.165E-23	7	142	193	70	222	233
-------PADPRNY--GSRRGARVDALVVHTT---QGAWEGAVAWFKDPdAQVSAHYVVTaEGLVVQCVDESYAAWHAGNGAMNRRSIGIECEGDcerpetWTPRLIASLCALGRDLVERQRILVdraHVLGHEDVPdpfdpAKrggaghhTDPGRWM-PWDQFMA--------------------------------------------------
>uvig_331032_1	111	0.264	1.165E-23	10	158	193	9	180	235
----------PFNFTDKNNVGR-IKYIVIHYVGALGG-AQANCKYYAGqYVGASAHYFVGfNGEIWQSVEDEDIAWHCGASSYkhaecrNSNSIGIELCvrkkntknlGatDkdwyFEDATVEAAAELTRYLMNLYGVPAsHVIRHYDVTGKICPNPYvYNctqhVWDEFKRKI----SGQAETPQGS----------------------------------
>MGYP001128109912	111	0.282	1.165E-23	5	146	193	89	244	249
-----ITWVGSSNFNR--RPdPSNIWAIVIHATA--NSTLEGVVSWFNNPeAQLSAHYTIGkDGRIVQHVRDEDRAWHAGKseWKGvpsaNDYALGIELvnlnDGtDtYPEEQHRSNVQLCTYLCRKHNImPENIVGHVDIAvpqgRKTDPrG--YD-LERLRREVRA----------------------------------------------
>MGYP000903834285	111	0.391	1.165E-23	8	140	193	12	145	252
--------HPSPNFD-GGRPLGDPVGIVIHWWGLPewNQTHDSVVNFLsdgNRSNPTSAHYVASEGRVTQLVSDGDRAWHC--AGNNMRTIGIECHPAATEGDLRTIARLIAAIRSEWG-NLPLSLHSDHFATACPGNYSDKLDYL----------------------------------------------------
>ivig_1023_55	111	0.271	1.165E-23	0	185	193	0	209	278
MK--NWDKLEADknlildKHFTGGRNGCKIDKVILHHNG-GNLSGEGCYQVWQ-TREASAHYQVDaNGSVTQLVWDSDTAWHAGNYQANCTSIGIEHADistNPwkiSDATLDNGAHLTAAVCKHYGLgrPQygkNVFFHKDFSATECPASIAgSQRDAYMRRAQEWYDKMIgNKPTASAPAkPSAPAKksVETVaREviagQWGNGNDRMTRL-------
>uvig_92528_3	111	0.255	1.165E-23	0	150	193	0	166	290
MGF-NIEKYHIRNNTVS-R-TDAVKYIVVHYVGDGNssaGSARRNCVYFDGGyRGASAHYFIDDEYIYEAADPRTRAtWHCGDGRGkygitNQNSIGIEVCnngGPYTDAEIARLAWLVQKLMHDFGVPAsHVVRHYDASRKECP--LYyvenpSAWAKLQSQItgNAALDG------------------------------------------
>MGYP000286915908	111	0.270	1.165E-23	2	191	193	21	219	305
--YSDlITSADSRAMASGSIPRKTIDRIVIHHNATTNKDV-AINTWLaSGSAQTSAHYEVANNEIIGIVGEGTTAWHAGNGDMNARSIGIENlnsagEPNWPvsSQTFESLSKLVADIAKRYGFPIdstHVIPHNAVVGTRCPGGI--DVAKVINRAREIAGGNGGSNTNTVNDTNGLDQVLYVGDYFKARKAyRVDEMKF-VDG-
>1319|scaffold_16232_c1_3|+1373|00	111	0.264	1.165E-23	5	144	193	28	202	327
-----WNPANSGNYSVADREKdYDIRWIVIH-VA--EGSFKGTISWFKNPsARASAHFVISmDGkNLVHMVRLKDIAWHAGNWEYNKHSIGIEIEGyvNktiWPDTLYENLARLIKYLSQKYNIsikhisgiaPPNpfsdsgIIGHIQVPdpnnpslggGRShhkDPGALFDWnkLMKYIEKV------------------------------------------------
>SRR5690625_2888449	111	0.226	1.165E-23	0	192	193	41	262	337
MAtYSPLTDRVMHTGKSESRRGAKIARVIVHHWA---GTAGGIQRLVHSTDKASSNYIIADGQIIGSVEEERRAWTSGSLAADSPSITIEVQnskvgGEWPvsDANFRALVRLIADIADRYGWSTltssHVRGHREFAATSCPGPYlWSRRSQIVREAQAARGGgKVPVSKPSKPStgsgrhrsgkvPGTGVTVTAdgVFGRWTktAYQERLKAAGYPTGatlHA
>MGYP001254066910	111	0.305	1.165E-23	0	190	193	0	195	366
MSYNWLTQYNSPNYTPANRvqatwgRPRTIEAIAIHWWGDPNQnpSFEGVVNYLCRANGsSSAHLVASGtGrKVACIVNFADASWAT--NGANPYTISIECDPRCRPEDYDVIAELIAQLRQVYG-DLPLVPHKQFVATACPGNY--DLGRLDREARQKIAKPEWNWGHVENKPTTPTAPKWVpMDTPRHMIANTD-L-YVVD--
>APLow6443716910_1056828.scaffolds.fasta_scaffold3772847_1	111	0.271	1.165E-23	12	149	193	48	205	367
------------NYDLANRPadGLDIRYIVIHDT---EVSYNGTLAIFQNPyAYVSSHYVLRaaDGHIAQIVENKNVAWHAGNWYVNGHAIGLEHEGfaiegaTWYSEQlYHASARLVRYLAGRYGIPLdraHIVGHDDVPgPTAffqtrmhwDPGPFWD-WAHYMALMGASLN-------------------------------------------
>SRR5262245_9881478	111	0.241	1.165E-23	9	162	193	2	180	403
---------HSPNKTASNRTRATIDAIVIHDT--EGRFIGSIRTLQRAATRGSAHFIVSRrGQIVQLVPVPDVAWHAGNSWWNLHSIGIEHEGWagrkaYTETEYRASAQLVAYLAHRWSIPIdrvHIIGHAEVpdpynphrfggySHHTDPGPHWN-WPHYMSLVRRYSAHVVRPSfvkrmtvLPDAPVP------------------------------
>18101|scaffold11849_4|-2430|00	111	0.220	1.165E-23	5	144	193	216	385	580
-----WVPASTSNYTAG---GEAPRYVVIH---DMEGSYAGSISWFQNPaAQASAHYLVRssDGQITQMVSEADIAWHAGNWYYNQHAIGIEHEGymNapatwYTEAMYASSARLSGNIADRHGIPKdlsHFIGHYQIpasgsgppcSGTwqQCdtsawggasnhrdPGPGWD-WAHYMDLV------------------------------------------------
>MGYP000187186588	111	0.248	1.165E-23	3	152	193	170	334	702
---VDrWVPADTSNYTSSSRPSSyPITKVIVHTT---QGSYAGAISWFQNPsSNVSAHYVLRssDGEATQMVCHKDIAWHAGNWYYNTRSIGIEHEGyvsqNgwYTDTVLKKSAYISRMTISTFGVLLrhdtvnGIMGHVEVPGaThTDPGPYWDWL-YYMALVEGLKTSDT----------------------------------------
>A0A1C4MSS6	111	0.272	1.165E-23	12	168	193	280	450	923
------------NYDVTNRPadGETINQIVIHDT--ESSYASAVSSFQDPTAYASSHYIVRasDGLVTQLVPTKDTAWHAGNKTVNMHSIGIEHEGyaiksgsWYSEPEYESSAQLVRYLSALYNIPRdreHIIGHDDVPGplddyvggmHWDPGPYWD-WNHYMTLVLA------PDGASGAGAPLRAGQV------------------------
>SRR3990167_617269	110	0.256	1.593E-23	23	146	193	10	157	163
-----------------------ITGIIIHKTEskMVEGTkdVEGVISWFNNvDSQVSAHYVIDDdGTIYQCVLDNMVAWHAGKgqlhnqPEVNQFSIGIEIIGfvsdELTDLQLEALIELCEEKCFKYKIPLNkVVGHQHVAtpfgRKTDPGllfPWFEFLNVLGARISE----------------------------------------------
>SRR5919202_1955061	110	0.289	1.593E-23	6	136	193	39	180	183
------TAQSTPDYTRSSRELScNINRIIIH-VA--QGPYSGTINWFQDPRaNVSARCVVGRrGQVAECVRDKDIAWHAGNWNYNTRSIGIEHagyVGNPnsfTPAMYRSSARAWAYLVRRHNIPIdrrHIIGHNQVPGSAhtDPGRYWDW--------------------------------------------------------
>SRR3990167_3026365	110	0.294	1.593E-23	0	145	193	7	149	199
MS---LTWKGSPNYTAG-RQGKKIDRIVCHWIVGKLAAADAVF----SKPGTSAHYAVGNDNINQYVIEENTAYHAGNWEMNLRSIGIEHEGGPdlpiSENTYRTSAKLIAEIAQRHKIPLdrtHIIEHREVKATQCPGTL--DVNKLISLAK-----------------------------------------------
>LakMenEpi01Nov11_1017370.scaffolds.fasta_scaffold15004_1	110	0.239	1.593E-23	0	180	193	0	207	211
MKY--ITKYKSPNYNS--RNKSKISLIIIHYTALRN-TKDAISHLCAKEKKVSAHYLVSqDGLIYNLVNEKFRAWHAGQsfWkdiiDINSFSIGIELDynpyGNnnkFSSKMISSLNKLIFKIKKKYNISKkNILAHSDIAPfrKKDPGKFFPWKSlenaKIISSIQHIKKNDIkliEDWFSKYNIrPKKRIIIFALsligydtRQVYKNLKN------------
>MGYP001351578118	110	0.234	1.593E-23	12	143	193	10	166	229
------------NFTKG-RAGNKIMYLVYHYTANDGDTDENNALYFKAVhRGASAHYFVDEDSVTQVVRDEDTAWHCGDKqkytnGGatmkgkvrNVNSIGIELCsdkdsqGKFiiTPQTLKNGAELGQELMAKYNIPIsNVYRHFDVTGKICPEPFVrDPiqWQRFKTM-------------------------------------------------
>MGYP001239178825	110	0.256	1.593E-23	0	160	193	51	230	235
MK--DLTP-HCPNHDA--RPPNEaVRLIVIHAISLPPDEFggPGVEQLFTNALDptahpyyatidhlrVSAHFFIRrDGQAICFVDPDRRAWHAGVscWNGrercNDFSIGIELEGcdtrPFEPAQYERLAALIADLKRRYPIE-AVVGHSDIAPgrKTDPGPFFDW-----NRLHALVAGKDDMRADAHP--------------------------------
>A0A2E3JJI6	110	0.272	1.593E-23	2	136	193	8	156	241
--ILQITEFPGTNYSQ--RR-EQIDMLVLHYTG--MQTGEGARRQLsRAGSGVSSHYLVmKDGTIYRLVPEHFRAWHAGKgsWAGrkdiNSRSIGIEIVnGGhefglpaFPREQIDAVIALSRDIIARHDIPAgNIIGHSDMAPnrKEDPGERFPW--------------------------------------------------------
>uvig_374181_7	110	0.303	1.593E-23	4	167	193	9	180	267
----DEDLILATHMTKG-RQGCKVDKIVLHHNG-GNLTGRDCYDVWQ-TREASAHYQVAaDGRITQLVWDTDTAWHSGDWNANLTSIGVEHADistDPwmiSEATLDNGAHLVAALCKHYGLgrPQwgvNVFPHSHFSATACPASIAgDQRDAYMAKAQAYYD---AMTGTTVPTPtVQPTQ-------------------------
>MGYP001331134320	110	0.315	1.593E-23	13	186	193	18	204	269
-------------FTKG-RQGRSINKIILHHN-DGNLSIQGCWNVWQTRP-ASAHYQVEtSGRIGQLVWDRDTAWHAGNWVANTTSIGIEHAdasthPyRISDACLENGAHLVAALCHYYklGRPcwgKNVFGHRDFSATECPASIAgSQHATYMARACYWYDQISgnKPNPPSAGKPDIEALANAViRGEYGNGDQRRARLG------
>MGV-GENOME-0228750_56	110	0.277	1.593E-23	13	183	193	15	195	274
-------------FSSG-RSGRKIETITIHHMAGV-LTAEQCGRIFQGNRQASAHYGVGsDGRIAQYVDEADTAWSNSNWDSNCKSVTIETsnssaGGNWPisDTVLNSLIRLVADVAKRNNITLvrgkTLVWHSMFASTACPGPYLlSKMDYIIDEANKI-NAVLEQPEQTKPSQTKSNEKIASEVIAGKWGNGVD---------
>MGV-GENOME-0256775_44	110	0.269	1.593E-23	0	185	193	0	206	278
MDYNNLqadrncILNDARGYSHmEGRDGHNIKHIVLHHNAGVRQSGETVARFWE-RSGTSAHYQVeDDGTVVQTVHDWDTAFHAGDWNENLCSIGIEHanisgAPNWeiSEETIRSGGKLTGALCYGYnlGYPVwgqNVFPHSNFTATFCPGQIRDEYrDRYMQYAQEMYRELSGDEQHTSDDSVKERLCAALHAnGVDELPQRANAL-------
>24402|Ga0307375_10001767_31|+13603|00	110	0.323	1.593E-23	10	187	193	4	196	280
----------SPNfYTPSqclrfyGR-ARTIDGITIHWWGDPAQhpTFDAVVNHLCNPnAKVSAHYVVEAGRRVQLVDEANAAWHAGSAIGNATQVGIECNPRASDEDYVEIAALIADIRARKG-DKPLWPHKHWYNTACPGVYdLARLDRMARAAQPASNVTPAPTFPPIAVPtvtVSPiyQEDDVSSFTTEALQAAYRlELGR-----
>MGV-GENOME-0337348_15	110	0.245	1.593E-23	0	146	193	0	183	280
MN-LRIEKRLTTiNFTDKN-DLSRIKYIVIHYFGSLG-SAAAVANYFKSaYRGASAHYCLDEGdVVYQSVLDEDIAWHCGTtgkyvhpYCRNSNSIGIEVRPykiDPstassasakdwyfTDKIIDNLVEFTKYLMKKYNIPPeNVMRHYDVTGKWCPrpymGDdinkYYgvsgnEMWRRFKQRISE----------------------------------------------
>SRR5918997_901697	110	0.252	1.593E-23	12	191	193	1	206	295
------------NFSRRDRGSKIIDKIVIH-VA--QGTYSGTLDWFRhPKCQSSAHYTVAKkGAIGQSVREDDIAWHAGWWETNQHSIGIEHagyIGNPawfTRKMYHASARLTAYISKRYGVPLdrrHVISHAQVPgcsgpggGISChvaPVRHWN-WERYMRLARRYKRRRLPRPTPrrgdrfGRPAPARVRPAAGLLDFWGprfTLRFVVREMRKPLGH-
>SRR5690349_15429080	110	0.248	1.593E-23	9	168	193	43	234	362
---------HTPNKTGSNRTAKTIDAIVIHDT---EGRFVGSVRFLQRARaRGSAHFVVSRrGQIVQLVPVKDVAWQAGNAWWNLHAIGIEHEgwagrGGYTVAEYRASAQLVAYLAHRWGVPIdrrHIIGHAEvpnphrpghfggVSGHTDPGRYWNWrgymwlvryyathpvLPTFVRRMT--LHDSTPPPARVPTVPPRGQTV------------------------
>SRR5256714_2322988	110	0.220	1.593E-23	12	162	193	140	316	430
------------NYDPADRPaHSAIRYITIHDT---EGGFAGSVNWFKNPvAYASAHYVIRssDGHVTQMVPTQDIAWDSANCSVYQHSVSIEHEGwaihgaaWYTEAQYETTAELVRYLAAKYHIPLdrqHIIGHDEVPgsrdsgqSTQhwDPGTYWD-WSHFMDLLGApivpwipAAAGRSDAAAGPGPGP------------------------------
>SRR5919198_726937	110	0.245	1.593E-23	7	162	193	86	260	458
-------PINYGNYSLARREadGLDIRYVVVHDT---EVDYATTLAIFQNSRaYASSHYVIRssDGHVTQMVENKNVAWHAGNWYVNTHAIGIEHEGlavDPslyTEAMYASSAALATHLATEYGIPLdraHLIGHDEVPgPTAdripamhwDPGPFWN-WARYMELVGRPIVADATSGNIITIAP------------------------------
>23250|scaffold03621_20|-18226|00	110	0.226	1.593E-23	1	149	193	230	408	507
-KYssLGIIPReqwsGDPDINNPNRltwdpVYYKVNKIVIHHTATANyQDptywMRAIYNYHaysCGWGDIGYNYLIDQyGNIYEGKlgGDEAKGYHAG--SANANSIGISIIGTFTDiaptsAAQDALKRLIAEKSAFYNFTPawhsTVYGHRDFMSTACPGNaFYSILPLITSNANSYKN-------------------------------------------
>SRR5829696_296016	110	0.221	1.593E-23	12	155	193	134	296	561
------------NYTKSHRGPQAIDMVVVHVT---EGKFWGSISWLRNQhSHASSHYIVSRkGRIVQIVHDSDIAWHAGNWKVNVHSIGVEHEGwvDdaagFTDAEYRASARLVAYIARRglMPIDRrHIIGHDEVPnpsdPTllggsdahTDPGTTWN-WTRYMRLVRRYAIPPKPKP-------------------------------------
>SRR5215510_9214147	110	0.242	1.593E-23	7	144	193	132	290	593
-------PANKGNY-KAVSGTRTINRIVIHIT-DGQPKLNGTVGWFQNPsARVSAHYIIGqDGEVVQMVKHNDIAWHA--SSANSDSIGIEHVarsphewdkklGhtDpglmPTEQQYCASAALVSWLCSQFNLPVdrtHILGHNEADPktthTDCPtGVW--DWDHYMDLV------------------------------------------------
>307.fasta_scaffold129226_1	110	0.271	1.593E-23	4	146	193	231	393	607
----NIVPDNANcNYESANRPTDPpLTHIVIHDI--EGTAFDALNAFLHPRfhFDVSIHYVVDsDGTVYQVVHEKDIAYHAGNFWYNQRSVGIEHAGfDatgflwYNATEYLASAKLVAYLLQKYNIPLdhdHIVAHGTIPATrlistpnhVDPGPYW-LWDYYFNLIHE----------------------------------------------
>A0A2G7E0D3	110	0.230	1.593E-23	4	140	193	261	426	659
----EWIPAPyqqlsaDPgdygNHDLSDRPFNqKIDYIVIHDTETL---YDPTLKLVQDPTYVSWHYTIRsaDGHVANHVNPKDAAWHAGNWYVNAKSVGIEHEGflaqggqWYTEAMYRNSAKLVRYLAGKYGIPLdraHVVGHDDVPgSTAgsipgmhqDPGPYWDWDHYF----------------------------------------------------
>MGYP000228989516	110	0.250	2.177E-23	0	135	193	0	137	140
MNVVEFIQASPANYTAG-RGGHAVDGMAVHYTATSASAHNNLVYFSRPGAEASAHLFVDkDGAIRQSVRFEDTAWAVGDWAENQRTVSVEVVsaGeDFTDAQVAALAEIWAYLVATYGVT-RLLRHYDVTGKLCPALYVD---------------------------------------------------------
>SRR3569833_1503833	110	0.288	2.177E-23	15	134	193	7	139	148
---------------KSGREGTRIDYIVLHYT--TSRNIDgAIQTFLHGRVDpstgqlirTSAHYIVGqDGRLVQMVDDSDAAWHAGTRDMNRRSIGIEHCaapGDrIQPNQEDTSIKLIRWLVSEYSIPQeNIFPHDAVHSTDCPGSLF----------------------------------------------------------
>SRR5437763_9144704	110	0.254	2.177E-23	9	144	193	0	150	152
---------DAGNYNAASDRTTEI--IVIH---KAEGSLDSCTSWFANPaSSVSAHYCVDDKTIAHMVEDKYVAWHCGNHAYNHKSIGIENSGytahdDFTDAHYHKLATLVAWLCATYSIPadrDHIIGHNEVPdpnhpglfggsgGHTDPGSYFS-WDTLMAYV------------------------------------------------
>SRR6478752_3078176	110	0.346	2.177E-23	0	145	193	0	153	154
MSYTELNQYNSPNYTaqvdvPAVFGqPRNVQYITIHWWGDPAQKPEfmGVVSYLCRENGnTSAHVVAEAGRVAWIVNGYDAAWHSGSAVGNATSIGIECNPRATDADYQTIGELVRDIRKIYG-DLPLRRHSDWINTGCPGVYdINRIDAI-ARAN-----------------------------------------------
>SRR5919202_5106899	110	0.282	2.177E-23	5	124	193	35	161	164
-----WQPI-SGNFTAAHRQPGDIRYIVIHTT---QGSADGAVAWFENDaSHASAHFVIGrDGHIVQLVRVHNIAWHAGNWPVNTTSIGIEHEgvsGDPagyTDAEYRASARLVAYPARLMDVPIdrnHIIRHSEV--------------------------------------------------------------------
>MGYP001046002000	110	0.255	2.177E-23	21	135	193	46	172	173
---------------------SKTNLIVIHHVGGTDRdvSAEEIHGWHqeKGWLGIGYHYVIRkDGTVERGRPEWAIGSHA--YGFNSRSIGINIVGDfeqvvPTDIQIESAGMLVANVCNRYClIPAaEIvVGHCDLMATNCPGKnLYN---------------------------------------------------------
>SRR5919204_6022024	110	0.258	2.177E-23	0	135	193	33	170	178
MPPVSFVPANRANYAPAKRPASAIRLIVVH---VSEGTYRGTISWFRNPhAHASANYVVGrDGAITQMVPTWDIAWHAGNGWVNRHSLGIEHEgytatvGTFTDAEYRSSAQLVAALLRRslLPIDRrHLIGHNQV-----PDP-FD---------------------------------------------------------
>MGYP001100008910	110	0.235	2.177E-23	8	178	193	9	191	196
--------HPTRRYER--RELTKINKVVIHHSAvAANVGPERIAAYHvnsRGWPGIGYHFCISaEGTVYWCNDLDRVSYHV--SGHNEESVGVCLLGcftegrEPTEAQIEAARELLAELQERvgafddFGetsassvepLSRAVVGHKDLAATRCPGDTWRQW-------KALLRGE------DVREPQSNDEVSRLRgllAQIEEL--------------
>A0A222ZGL8	110	0.315	2.177E-23	0	180	193	0	172	213
MTYQYLTGQTSPFQSP--R-TQPIQSITIHWWDKPerNPSFQGTVDWLCRvGTTASIHYVAEAGRVACLVSPDNIAWHAgdgGNGPGNNTSIGIECNPRQSDGDYATVAELVRDLRAVYG-NLPIYPHRHWTSTECPGT-YD-----LARINRLAATPAPSQEDQ----MNPEQNRMLVAIYNALFN------------
>SRR5574343_1251614	110	0.248	2.177E-23	0	143	193	45	221	232
MSdWLDngWLATvdrlASPNF--GARPaGRPVSLIVIHNISLPPGEFEGrwVADFFLNRldRsahpyfetiadvQVSAHFYIErDGRIVQFVGCDHRAWHAGQsrWcageNCNDYSIGIELAGsdDIPfaAAQYVALLDLMAQLRARYPIT-DVAGHSDVAPgrKTDPGPYFD-WAAVAAR-------------------------------------------------
>SRR5579883_322128	110	0.240	2.177E-23	3	137	193	91	238	245
---VKFIPADDSNYNS--RNGTKIDMIIMHNT---DANLQAAINTFKDPkSQVSAHYIVARsGDIIQMVRDTYRAWHAGDRLINSRSIGIEHEAtntnrGMTPAQEQSSITLVKYLIEAYDISItNIRPHRDVStitgGTDCP-RWiwstnvdFEKW-------------------------------------------------------
>19354|scaffold06963_8|+5215|00	110	0.261	2.177E-23	7	167	193	14	171	247
-------PVADNNFD-ANR--KPINKIIIHTTV---GTLEGMKARFNNPsAMVSAHYGIGWgGELYTFLEEYYVAYAAGNYSVNQESISIEHVdnGNYTaprpDALYETSAKLVADICKFYNIEcnrERIRKHNEIVATGCPHNL--DIDRIVNRAKELQGG------TSTPTPFDPCE-------------------------
>A0A1Y4VJZ5	110	0.250	2.177E-23	8	163	193	9	185	248
--------AHKSNYG-GTRSVDDIKYIVIHYTGNNGDTAVNNCKYFQGaNRNASAHYFVDGGnYVYKSVPVKSVAWSVGgfysrsNGAGayyqkctNANSISIEMCNcvrSVPDKVFDQTVELTKYLMEKYDIPAsRVIRHWDVNGKSCPGRWTGKnnsgWEKFKKTITEE-GTKVAEKKDGCFAPL-----------------------------
>SRR5512140_918713	110	0.246	2.177E-23	23	186	193	2	187	264
-----------------------IDYIVIHYTDiHYERTLRAV---HNPDSYVSAHYVIRnDGHVTQIVGEADTAWHAGNSWLNDHSVGIEIEkrdesnPDSTPEEYYAAASRACGIAARHDIPLdrqHVIGHNEVPgSThTDPGPTWG-WDHFM-YLTSLCAPPVarnvhASFVSETPFPVvragEPASVSVVLRntgvsAWRKGTSQEARLG------
>SRR6185437_12364210	110	0.246	2.177E-23	3	166	193	77	259	324
---MNITKKLSPNFTPG-RKKYQPLAIVIHIM---QGSLEGTDSWFGNRqAKVSAHYGVGRsGDVHQYVDEKDTAWHAGvvtapSWslikktvsglfiNPNYYTVGIEHEGtidnDWTDAMYQSTSLLIAEISKRWNIPIdrnHIIGHHEIYAvKACPGNKVD-FNKLIALA---AGKNAPQGQQVVPKRLFPA--------------------------
>MGYP000971534742	110	0.291	2.177E-23	0	149	193	0	163	344
MNWNDlIADENMWigNFDEG-RGGNALDRIVVHHNAGKAMSHGGVYAAF-SANGTSAHYNVDiDGNICQFVHDSDTAWHC--PGVNRVSIGIEHanstgadDGwDIGEDTLDAGAHLVAALCRGYGlgLPEwrvNVFPHSDFYSTACPASLRDTYAgEYIERAQEYYN-------------------------------------------
>352|Ga0247822_10013169_5|-3359|00	110	0.243	2.177E-23	9	136	193	251	403	655
---------PSPtsygNYDLANRPadGLDIRYIVIHDT---EVNYDATLAIFTNSRSaAAAHYVVRsaDGHIAQMVPTKHAGWHAGNWYVNMHSIGVEHEGvaiegaaWYNEQMYHASARLVRYLARRFNVPIdraHIVGHDNIPGTSntnqggmhwDPGPFWDW--------------------------------------------------------
>MGYP000929875600	109	0.424	2.976E-23	0	134	193	0	136	138
MAYEWITKYDSPNYGYP-RGktgQNKPVEIVIHHWGIDGQSFDNVCSWLCREKAASgAHLVVENGRAACLISYENAAWGAGDYVHNCKSIQIECRPECTAGDIATLEEVIADIYDTYGI-LPLIGHKDVVPTDCPGRYY----------------------------------------------------------
>SRR5438105_14639074	109	0.278	2.976E-23	16	144	193	0	135	141
----------------PGREGHSVQQIILHTMVGTIAGADG--RFKNPQEQASAHYGIryDGGRVVQWVKEEDTAWHAGNFEVNLMSIGIEHEdlGrpnDPrPDGLYRTSAALVREIARRYGIPLdraHVRPHREIVATACPGSL--DVDRIIRQA------------------------------------------------
>SRR5690349_9627908	109	0.394	2.976E-23	27	165	193	0	143	148
---------------------------VIHWWGPKGQSFDGVRNFLSDPnkaRAVSAHYVAQgadaDGtpnpRVAQIVLDKDIAWHAGNWPANQKSIGIECRPEARDADYETVAELIRDLRAKHGdIP--IRRHGEFTATECPGTYdLARLDALA------RQSTPTPTPPKEPTVATP---------------------------
>MGYP001335429652	109	0.256	2.976E-23	1	135	193	4	145	150
-KINNIVnTLPKGKGAYKRRTLSSITGIVVHHSAADSGTPTAIANYHisRGWPGIGYHFVISpDGAVSQTNDLESISYHVG--YYNTTYVGICLIGhlskhPPTPQQMDSLRGLIKHVKSTIGKDLVVKGHRDLAATECPGKMMD---------------------------------------------------------
>MGYP001031014118	109	0.261	2.976E-23	0	140	193	22	172	174
MnKFKNISKELPKNGNYPTRKLSDIDRIVVHHSAGsSSATPFDFARWHindHNWPGIAYHYYISsDGEILQTQALKYGTYHAGN-DANLHGIAIVLPGNfdisePTNKQLRSLDQLIKILRLRFG-QLPVGGHKDYQSTSCPGtSLYNYIKKY----------------------------------------------------
>UPI0004367BD2	109	0.264	2.976E-23	0	141	193	0	174	178
MKVIDgIIdeaeFYPSPNFN--NRPrNTKIDLFVIHSISLPAGNYNTqlIKDFFLNRldPGndkflqsiqnlkVSSHFLITRqGDIIQFVPIQNRAWHAGQSCYhgrencNDFSIGIELEGsdteEFTKEQYSSLSRLINFLSNHLNISKkNIVGHDQISPgrKTDPGPCFD-WDALR---------------------------------------------------
>A0A1M3CFH9	109	0.250	2.976E-23	2	160	193	7	173	179
--YSGASAAPSPNF--GARSgGRSPDIILLHYTG--METAEGALTWLcAPESEVSCHYFVhEDGRVEQLVREADRAWHAGKsfWKGesdiNSASIGIEIanaghpggLPDFPDAQIRAVVELCLDCGRRWGIaPERVLAHSDVAPirKVDPGEKFPW--------GALHVAGVGHWVEPTP--------------------------------
>UPI0001026A90	109	0.270	2.976E-23	26	190	193	1	162	209
--------------------------IVIHYTA--MASAEaALERLCSPEHEVSCHYLIGrDGTLWQMVEEEARAWHAGQgrWAGrddvNSRSIGIELDnsGtvPFASTQMEALTLLVSDIRARWGIPVaGVIGHSDFAPgrKGDPGRRFDW-----RRLA--LEGQ-----AVWPDPAgDLAEVSD-----QAFRAAAEVFGYPVE--
>ERR1700694_569932	109	0.274	2.976E-23	5	133	193	89	227	230
-----WNPASTSNYTANDRPPfYPVQMIVIH-VA--QGSYSGTISYFQDPaAQGSAHYVNRsfDGAITQMVHERDIAWHAGNWDYNTRSIGIEHEGfvnDPswfTDTMYRHSAQLTAYAAVKYGIPidrLHIIGHAEVPDPNHPGQF-----------------------------------------------------------
>ERR1700730_16415774	109	0.252	2.976E-23	12	186	193	0	202	232
------------NF-WANRNGHDmataPAVVVIH---TVVGTLDGAVATFQNWnNQKSAHYIVGeDGRLVQMVDEGDAAWHAGTQVVNEDSIGIEHEdmGNPnsprPDALYTASARLVRGICQRYGIPIahgnygagvsGVVAHRDVFQTGCPDTL--DVDRIIREAAAggseMFHGAPDfdaianqmSGIGGTPNPSL-TYFNAIRNGLDAIYNAtVPNAG------
>MGYP001486031315	109	0.262	2.976E-23	0	136	193	0	150	243
MKF--ITKYKSLNFDKRN-PANKITFIVIHYTA--MQSLDKTLKLLCSiKSKVSSHFLISKkGVIYKLVDENLRAWHAGKskWkniiDINSCSIGIELEnsGhhlkfeKYNNKQINSLLELISYLKSKYNILEtNIIGHSDVAPlrKKDPGEKFPW--------------------------------------------------------
>LakMenE18May11ns_1017448.scaffolds.fasta_scaffold8196151_1	109	0.262	2.976E-23	13	152	193	49	221	246
-------------YTEKNRGVGDIKGVVIHDTEGWTGGARTFQR-----RRASAHYGIERsGLITQMVPEKDVAWHAGKWSVNDYTIGIEHAGfaDDSvvgrflgygENQLNESAKLVASILKRYGLPPtreYVFSHGEVGGckgsqhakpgqprfeqThggsSChydPGPYWD-WDDYMKRVRHYfYGGNV----------------------------------------
>RhiMetStandDraft_4_1073278.scaffolds.fasta_scaffold3363661_1	109	0.250	2.976E-23	0	141	193	0	152	253
MK--LINKFKSPNFD--NRKFSKIDLIIIHYTA-LKDYQESISYLCNPANKVSCHFLISQkGKIYSLVDENKRAWHAGisywnNYrDINSKSFGIELDysekfsnNNFNLDMMRSLKTLIRYLIKKYNIKnYNILGHSDVAPfrKKDPGRYF-PWNNLI---------------------------------------------------
>SaaInlStandDraft_4_1057021.scaffolds.fasta_scaffold291499_1	109	0.240	2.976E-23	10	144	193	28	175	270
----------SPNFSS--RNNANINTIIVHYT--TSGNVNSTISHFQNPapegdPQkaVSAHYIIDKnGDIYQMVSDADKAWHA--EKANASSIGIEHVaelGDqLTQAQENASIQLIKWLMSEYKIAKeSIKAHKEILSTKCPANLFgdaaddPRLPKFKQWV------------------------------------------------
>3300026007.a:Ga0210124_1000083_28	109	0.286	2.976E-23	5	149	193	165	323	326
-----IRWVGSPNFNNRRRP-DDISAIVIHSTA--NSSLQGVIDWFNNPsAQVSAHYTIGkDGQIVQHVQDMHRAWHAGRsvWKGrnsvNDYGIGIELvnlnDGvDPyPEAQHQANLALCAYLAYKYQVStDDIMGHLDIAippgRKTDP-RAYD-LDRLRREVATILG-------------------------------------------
>SRR5690625_1667503	109	0.256	2.976E-23	18	191	193	263	457	524
------------------RDGKSygIKHITVHWWGLPsGQAFDGIVNHLCNKsAQVSAHYVISPTRVAQIVDEKDSSWANGNRVANFESITIECDPNDVLGTLPVLAALIKDIRGRHG-DLPIFPHQHWTSTQCPGDYLPHLDAVdkLARTGKAVVDPGKPAAKPKPSRVgedgrlGRETVTALqkllgvtadgRAgenTWKALQKRLA---TPVDG-
>MGYP000948071871	109	0.262	2.976E-23	26	145	193	0	140	539
--------------------------IVVH---VMQGSYAGSISWFQNPaCNASAHYMLRssDGQITQMVAEGNTAWHAGNWSYNQRSIGIEHEGyinapDtwFTEAMYQASADLVAHLCDKYGIPKdrqHILGHNEVPdpdnsalfggagHHTDPGAYWD-WDHYMDLIN-----------------------------------------------
>SRR5215203_897285	109	0.250	2.976E-23	5	176	193	752	940	1060
-----WYGNGGRNYTESRRePTYDINTIVIHVT---QGSWSSAINYFasTSNTGASAQYTVRssDGFIGQSVHEPDVAWHAGWWPTNTHSIGIEHEGyiNqpgwFTSAMYRSSARLSAYLAVKYHIPIdrkHIIGHSQVPgcssgggGADChtdPGRYW-RWQEYMDLVKGYARSMRNRAYHQI---VDNATPGRFRASAR----------------
>SRR3990167_9530286	109	0.312	4.068E-23	10	133	193	2	129	133
----------SNNYGKG-RNGSKITKICLHWIVGTLSAADAV--FKSGTKGVSAHYGIGGKIVHQYVKEADTAYHAGNLTVNRQSIGIEHEGGPdlliSEETYQTSAQLIADICRRWAISAdrtHIIGHNEVKATQCPGTL-----------------------------------------------------------
>SRR5690606_18262537	109	0.303	4.068E-23	35	175	193	0	147	150
-----------------------------------NGGGRSLYNWFNNaTAQVSAHYAIFlDGNGEQYVDESNTAWHAGNWDANIKSIGIEHqdNGNPndsvrTDAMYEASAQLIADIYRRYGWDKkNkalVKPHKEFASTGCPAAL--NLDRIRNRVYDILN--------PAPLPVedrKSVRVGKVdTARW-----------------
>SRR5262245_32507621	109	0.250	4.068E-23	5	136	193	3	140	151
-----IVQFiPSPNFSS--RNGERMRRIVMHYT--TSRNVQGTIAWFQNPaSKVSAHYVIGrDGKIYQMVRDSDKAWHA--KGANADSIGIEHsagQGDsMTAAQTLSPIALVRWLLSEYKLPKtSIHGHKytpeNAGTTDCPDHLFGR--------------------------------------------------------
>MGYP000660431965	109	0.300	4.068E-23	12	135	193	14	151	155
------------NYTPGN--SSRIKYIVIHYVGALGGAKENCIYYGGRDRGSSAHYFVGfDGEIWQCVEDQNIAWHCGASSYkhpecrNANSIGIEMCcsGGYqvSKKTQENAAYLTAELCKLIGITAaevdkYVIRHYDVTHKKCPAQWVA---------------------------------------------------------
>SRR5260370_25409946	109	0.282	4.068E-23	3	130	193	0	134	158
---MNATWLGSPNFT-SNRNGHSITKIVLHTM--VGTTTGANSRFQQPSQQASAHFAVSlDGSLVQWVLEKDAAWHAGNLEVNLDSIGIEHEddGDYngprTPQLYQSSINLVRELCQKYSIqKLEIFRHSQVSnlPTACP--------------------------------------------------------------
>SwirhisoilCB1_FD_contig_31_17141754_length_230_multi_3_in_0_out_0_1	109	0.254	4.068E-23	0	136	193	0	151	160
MT-IKIIQKKSPNFDK--RPkGTKINSIIIHYTG--MKTFReAYERLCDKNSKVSSHYLIGrDGRIINLVDEKYRAWHAGIseWKGidnlNNNSIGIELEnpGhefgyiPFSKKQMEALVFLCKELKSRYYIKaDWVLGHSDIStgRKLDPGEKFDW--------------------------------------------------------
>SRR6476659_6237867	109	0.273	4.068E-23	16	141	193	19	162	163
----------------GDRGGAKIDSIVYHHTA-SNNTAADLSELTsAGGREVSANFLIGkDGTIYQLVPEGKAAWHAGTAslygtpgSVNARSIGIEItnAGDgrtpFTEAQYKALEKLTAYLTQKYQIPTsNLVGHADVAlppgRKNDPADNFD-FARIR---------------------------------------------------
>MGYP000014663408	109	0.234	4.068E-23	10	140	193	40	178	183
----------SSSLSYGTRLLSQINQIVVHHSASIGQFAKDYARYHvlsKGWPGVGYTFIIEwDGTIIQAHPLTVVSYNT--SGVNTRTIGICLSGDFTkqepsPQQLKSLKKLIKHLRRKLPQRLDVYGHKDYGRTSCPGPhLYKHLEQF----------------------------------------------------
>MGYP001020437330	109	0.252	4.068E-23	5	175	193	8	203	211
-----ITSENPNPMYGGSRNGVGIDRIVIHHNATTNKDVAMSTWYTSsgNW--TSAHYEVTPTEIIGCVEETYAAYHCGGTGGsdvpkmsnpNERSIGIENVnstgaPSWSvdPRTVANTAKLVRDICDYYGIPcdrQHVLAHNEVTATACPGGL--DVDEVVRLANGGTGTSTPTVAPVAPAytnlktvPtdVTYA-LRSLNGGW-----------------
>MGYP001205463075	109	0.234	4.068E-23	6	148	193	1	158	226
------IDYPSPNFDE--RAqGSAIDKLVLHYTGMPNLEI-SLSRLGDSSAKVSSHYLIDEiGLVYQLVNEEMRAWHAGIsyWSGqtdiNSQSIGIELQnpGhewgyqEFPDAQIEALVDLATSIINRHNISAkQIIGHSDIAPerKKDPGEFF-PWDKLATQSIGYW--------------------------------------------
>MGYP001162715109	109	0.232	4.068E-23	0	151	193	0	166	247
MKY--ITKYKSPNYNS--RNKSKIKLIIIHYTA-LKNSLDAISHLCRQENNVSSHYLISqDGIIYNIVDDKFRAWHAGQsfWqditDINSISIGIELDynPNgknnyFSMNMMSSLKKLIINIKKKYNISnKNILGHSEISPyrKKDPGKHFPWhsfAPEIVFKFNKIKKNE-----------------------------------------
>MGV-GENOME-0307023_58	109	0.274	4.068E-23	10	166	193	15	182	265
----------STHMTKG-RQGCKIDKIVVHHNA-SNLTARQIYDVWQ-TREASAHYQVAaDGRISQHVWDTDTAWHTGDWPSNLTSIGVEHADisaDPwmlSEATLDNGAHLVAALCKHYGLgrPQwgvNVFPHSHFSATACPASIAgDQCADYMAKAQAYYDSMTgSHPAAESSHTTTDA--------------------------
>SRR5947199_5177679	109	0.250	4.068E-23	11	164	193	57	233	268
-----------PNKTSTNRTAQTIDGIVIHDT--EGRFIGSIHALQNPRVDGSAHFIVSRsGQIVQLVSVTDVAWHSGNNWWNLHSIGIEHEGwvtrRYPEKEYRASAELVAYLAHRWSIPIdrtHIIGHAEvpdpyhrheyggVSHHTDPGRHW-RLGHYMALVRFYAEHPVMPSfvkrlvLHDSPLPRT----------------------------
>MGYP001097028688	109	0.248	4.068E-23	0	144	193	0	181	274
MN-LRIEQRLTTiNFTDKN-DIGRIKYIVIHYFGSLG-SAAAVANYFRSaYRGASAHYALDEGDIvYQCVEDGDIAWHCGTkgtyvhpYCRNSNSIGIEVRPykiDPstatdamkkdwyfTDKTIDNLVVFTKYLMKKYDVPPeNVIRHYDVTGKWCPRPYMGddiseyWhvtgnemWRRFKERI------------------------------------------------
>SRR5699024_3417639	109	0.306	4.068E-23	0	165	193	0	174	279
MSYTLDTKLTSNQSSRSNFGAsSKPTSITIHWWGSPsaGATHNGVVSWLRGRaggtsnRNSSAHHVVSGKRVRKRAEESRATWHAGNRRGNGTSIGTEMHPNMTDEDWQTLVELCVDIERRHG-SMKYYRHMDWKATACPGVYRTMISRLVNDVNAaLKGGTTKPSTPKASAPSKP---------------------------
>MGYP000848682074	109	0.286	4.068E-23	0	176	193	0	192	341
MDYVslnaDYDIWSS-NFTQG-RGGYALDRVVLHHNAGVRMSHQGVYGAFV-SNGTSAHYNVDaEGSVCQYVHDSDTAYHAGDWGTNCRSIGIEHanVGgastGWaiSDSTVDSGAHLTAAICAAYGLgrPEwrvNVFPHSDFFSTACPAALRDELAgQYMSRAQYWYDHLGAV---EGPGWVKEGNGWWYRKddgSWE----------------
>MGV-GENOME-0173906_10	109	0.268	4.068E-23	12	167	193	17	189	354
------------NFSAG-RPFG-IRGITIHHMAGdlTGDQCNGIWR----GAGTSAHYAVDRnGYITQHVNDTDRAWACGDGigtgRGNDTTISIEHAnsGsnPWTvhEKAIESGAHLVAALCLYYklGRPQwckNVFPHRYWSATACPGELAgSQRDHYMQRAQAWYdamkSGKAPAPSTAKPAAAKPAQ-------------------------
>4859|scaffold_143080_c1_1|+1|10	109	0.245	4.068E-23	0	142	193	13	173	421
MSYTLYKELTIVNYTAMNNKSN--KYIVIHYTANKTDTAKANANYFKStGRNASAHYFVDKTTVYQVVEDKDAAWSVGkNYGTnnlfgivtNTNSINIEMCSNngaIADETFNNTVELTKLLMKKYNIPVsNVYTHYQVCSKKCPGytGWYgsntTVWNKFKA--------------------------------------------------
>SRR5437867_6534747	109	0.248	4.068E-23	5	141	193	57	231	566
-----WNSADPNNYAVASRTANDIRWIVIHTTEDaPGSDCSVSQNWFKNPdqntngtPGTSAHYVICrDGSVVQMVRDKDIAFHAGNFAYNQQRIGIEHErhdaSNWTEAQFNASVQLVGWLVAHYSVPgifpsgiasadpsaaSGIIGHDQVPnptnsalggglhGKSDPVNW--DWPHYR---------------------------------------------------
>SRR5215203_6192478	109	0.261	4.068E-23	8	160	193	207	379	584
--------RGEGNFTKAHRTLQSIDKIVIHVT---EGNFWGSVRWLKSPRaHASSHYVVARnGRIVQLVHLSDIAWHAGHWGTNEQSVGIEHEgftyglGGFTVAQYQASARLAAWIARRslMPIDRnHLIGHAEVpdgrggrggsSHHTDPGPRWNWtrYLRLVRRYAGIVRLSVKPLLPEGP--------------------------------
>MGYP000262267516	109	0.256	4.068E-23	4	169	193	282	466	855
----DYAPALSKlttcNFSS--RSSRTIDTWVNHWIG--EGTYAGAISWFQNcNAKVSAHFIISsNGEISQLVPVKDIAWHAGVWSYNQRSIGVEHEvtvsnpkGwntTWTTPLLKSSAKMARYFADKYSIPktrsttPGILGHNEIKTTTCPGTL--PWDEWMLYFNGGVAVKLHSAITIKPNPIvqgSPVTVS-----------------------
>A0A0N0D182	109	0.254	4.068E-23	6	140	193	265	417	1097
------TQLTNCNYTEG-RNHS-IDTITLHWIG--RGTYAGAISWFQNcDAEASAHFVIRssDGEITQIVRVSNTAWHAGAWGYpynNSRSIGVEHEatiDNPelwdNEAMLHASASLAQYFTNQYNIPkehnfPGITGHNEMPGtaTSCPGnlPWDQWMQYF----------------------------------------------------
>11776|Ga0302311_10019935_2|-477|00	109	0.258	4.068E-23	6	159	193	382	556	1179
------VPANANNFDQANRPadGDAIRYIIIHDT--EASAASTISSFTDPDAGVSAHYVIAaNGAVTQLVPTQDTGIHADNKTVNMHSIGIEHEGyaleNgswFSEQEYESSAELVKWLAGQYSIPLdrdHILGHDDVPYafddasavTTqhvDPGTYWD-WGYYLGLLGAPLSGNGQAVVGGT---------------------------------
>SRR4051812_20615638	109	0.284	5.560E-23	0	133	193	13	148	152
MA---VALASPKNYTVG-RGL-KIDMVVIH---DMEGTAPGAISWFKNPaAQASANFCVDyNGAITETVPEGDTAWHAGNWNVNQRSIGIEHSGfaakNlYTQKEYEASARLTAYICTKYKvlIDRkHIIGHAEVPDPNHPGQF-----------------------------------------------------------
>SRR5512134_1566195	109	0.302	5.560E-23	9	145	193	1	146	159
---------PACSYRDASRGADEIRDIVIH---TCQGGFAGCWGWLAGCHDVSAHYVVRssDGHVVQVVENQDIAWHDG--CNNTNTIGIEHEGfvdDPdrwyTDDMYCGSAELVRWLCDTYGIPcdrDHVYGHdeaDDCSDHTDPGNGWD-WDKFMRFVR-----------------------------------------------
>ABMA01.1.fsa_nt_gi|179421190|gb|ABMA01036404.1|_1	109	0.254	5.560E-23	5	145	193	8	158	160
-----WSAAYSGNFGVGNRGLDSITHVVIH---TVQGSYNGCISWFKDPaAGVSAHYVVKSttGAITQMVKEKDVAWH--DKCFNTNTVGIEHEGyvdDPelwyTDAMYAESAKLTAYLADKYGIAKThefILGHGdapDCSDHTDPGPGWD-WDHYLQLVQ-----------------------------------------------
>JI9StandDraft_2_1071091.scaffolds.fasta_scaffold3012810_1	109	0.308	5.560E-23	10	134	193	26	155	165
----------STTYQSS-RNGTRIDHIVIHYT--TSRNIDGTISHFRDSteDPTSAHYIVGrDGELVQMVADADNAWHAGKRAMNLRSIGIEHVaalGDeITPAQAATSLALIRWLMSTYGIRReNVIPHACVKSTSCCGDLF----------------------------------------------------------
>SoimicMinimDraft_12_1059740.scaffolds.fasta_scaffold197374_1	109	0.247	5.560E-23	2	141	193	10	176	181
--YVSADQHPSPHHDE--RPDDEICLIVIHCISLPEAhfGSRYIDDLFMGRhhdgahpeldelSDlkVSAHIVIDReGRVTQYVPFDRRAWHAGesVYAGrtrcNDFSIGIELVGtDhhaYNEAQYQALVPLVSDLQSHYAIPgDAIVGHCDIAPerKTDPGIHFD-WSRIR---------------------------------------------------
>A0A2D0NEF5	109	0.241	5.560E-23	3	133	193	33	179	186
---IDLRTKLPvhPERKFSRRSLSQIDTIVVHHTAGPvTQTPADIARYHTGPgnhicaegcPGISYHFLIDRaGLVYQVNDLEAVSFHV--SGANTRSVGICLIGNysqiePTATQLRRLRQTIRLVERKAGRQLNLTAHRDYKATDCPGDN-----------------------------------------------------------
>MGYP000605382683	109	0.262	5.560E-23	0	136	193	22	176	186
MQINNLLT--PFNHNAG--TVDRIKYIVIHYVGATGG-AEANCKWYAGaDRSASAHYYVDfDGSVWQSVEDKNIAWHCGAKKYvhpecrNANSIGIEMCvrnkGskaDtsrdwyFEDETVQAALELTKELMAKYNIPaDHVIRHYDVTGKICPNPYvYNH--------------------------------------------------------
>MGYP001284100705	109	0.254	5.560E-23	3	136	193	7	156	188
---EKIVEVPSPNFN--DRPQESiIDMLIIHYTGMP-ASKDAIDHMCDARTKVSAHYMIDElGRLYQLVCENKRAWHAgesrwrGNSDINDRSIGIELsNPghDfgyrkFTEPQMITLITLSKKIIARHPIPArNIVGHSDIAPTrkKDPGELFDW--------------------------------------------------------
>MGYP000098673667	109	0.247	5.560E-23	0	140	193	0	166	188
MA-LTIEQHLTP-YNFSDRPagGRKIEYIVIHCFGSLG-TAKAVANYFASaYRGASAHYCLDEGsTVYQCVLEEDVAWHCGTSGtyyhpdcRNSNSIGIEVrhyklDPstatDatkrdwyFTEEIIENLVAFTADLMPKSDIPPqRLLRHYDVTNTWCPRPLMgDDINPF----------------------------------------------------
>SRR4051812_39151409	109	0.279	5.560E-23	3	142	193	15	163	188
---IEWaGPAAATNFLRG-RAGNQVSLIVDHWTAGP--YDWALARFKTPNDDpmrvASAHYIVRtDGRITQVVSEEDTAYHAGVFSVNLISIGIEHEasPmvPPTDALYESSSWLHASLAEKYELELelgvTVKGHREIVPTACPGTL--DLERIIE--------------------------------------------------
>MGYP001361600809	109	0.245	5.560E-23	1	136	193	4	165	190
-KYVYILKKlhkmiiknsYSPNFSKKSRKNNDINLIIIHYTG-MQSKIESIKRLTNPKSKVSCHYVIDRkGTIIKLVDENKIAWHAGKskWknfnNLNKNSIGIELInkGhkfgyqKYSKTQIAKLVELCKKLKRKYKIrNANFVGHSDIAPmrKEDPGEKFPW--------------------------------------------------------
>MGYP001485632538	109	0.242	5.560E-23	9	142	193	49	210	215
---------PSPNFNQ--RPDDiPVRLIVLHNISLPPGEFGsgAVVRFFQNQldsqehPyfreieslQVSAHFFIErDGRVIQCVSCDQRAWHAGRSSYlgvadcNDYSIGIELEGtdtvPFTDAQYTSLQHLVSAIQAHYPDTShQLTGHSDIAPgrKTDPGSCFDWL-RFRR--------------------------------------------------
>SRR5690606_25555579	109	0.303	5.560E-23	10	139	193	2	129	225
----------SPNRSPGK---NRMEAIIIHHWDDPAkrPSMNGVVSWLTNPaSQVSAHYVVSDKKIIQLVSEEEIAWHA--REANSFSIGIEVDPNVPGDTYKTVASLVRDIRSRRGnIP--LKRHRDYVSTSCPGNIdVERIDR-----------------------------------------------------
>MGYP000849382664	109	0.305	5.560E-23	0	146	193	0	159	243
MK--NWFELEPDKYClmnkhfSPGRPG-PIEFIVIHHNAGIDLSTEDCYRIWQD-REASAHYQVEtDGTIGQLVNDWDVAWHAGNANANAASIGIEHantAGaaaSWPisSETIDNGAHLVAALCHAYdlGMPIwesNVFPHSYFSQTSCP---YQLSGALRDRYMA----------------------------------------------
>GraSoiStandDraft_16_1057320.scaffolds.fasta_scaffold2632019_1	109	0.276	5.560E-23	38	179	193	1	163	268
--------------------------------------FASTYTWFRNPaAQASAHYVVSSsGRVAQMVPEQDIAWHAGNWDYNTRAIGIEHAGYaytpglYTSAEYNQSAYLIATICSKYGVPMdrtHVIGHYQVPdpdnpglygGTDhhtDPGPYWD-WNGYMSLAQHY-AATLSSPPRMGPSPhavngLTSATV-----SWQAAQ-------------
>uvig_412319_47	109	0.272	5.560E-23	0	159	193	0	176	271
MDFEhlkaDEDMILAKHYTRG-RGGHGIKHVVVHYNA-GDLTVKGCYDVWQ-TREASAHYQVESsGRIGQLVHDRDTAWHASNFAENQRSIGIEHAnrGDtITDACLESGAHLVAAVCKAYGLgrPKwmvNVFPHCHFAATSCPGPLregtsFhnRYMARAQQWYDAMVRGTAPAAAPST---------------------------------
>MGYP000373291210	109	0.250	5.560E-23	7	144	193	2	162	279
-------PCDGRNYRRGRR--DSIKYIVIHYVGATGSALDNVKYYGSADVGASAHFYVGhaseKGAVYQSVDPKDCAWHCGhDPGGkyyhpecrNDNSIGIEMCthknssGTWyFDEiTVEKAIELTRDLMNQYGIDvDHIIRHYDVTHKTCPAPFVldgAEWENFKKAV------------------------------------------------
>MGYP000209687901	109	0.214	5.560E-23	0	146	193	126	279	280
MTVIELTEEERQTF------VDAVDGVVVHYVGNPGTTAGQNRSYFAGlaRSGetyASSHFLIGlDGEILQCVPLDEVAY-CSN-QRNHDTLSIECChpddsGRFTQATYDALVRLVRWLREYYGLEAgQIIRHYDVTGKECP-RYYvqhpEAWAQFLLDVQE----------------------------------------------
>12643|scaffold00415_5|-2088|00	109	0.311	5.560E-23	0	165	193	0	177	283
MSYKYITDYNSPNFATPDQSmalwgvPRTIENIAIHWWGDPatNPTFEGVIAHLDDPnSNVSAHYVATgDGrRVACLVDPANISYST--MADNPKCISIECDPRCRDEDYDVVAELVADIRSAYGSNLPLVPHRQFYNTQCPGNWdLNRINEIASRkVSHDPWGAVTDLNPPAPQPVvTP---------------------------
>uvig_236179_29	109	0.298	5.560E-23	0	190	193	0	216	296
MDYSNLIadkQYFINGSHTDGREGCDIEFLVVHHNAGVKQSTEEVGNFWEG-SGTSAHYQVEaDGTVGQLVHDRDTAYHAGNWNANLRSIGIEHaniAGpsaeipwDISDETIKYGGYLAGALCYGYnlGKPLwgfNIFPHSHFSSTACPFQLRDRyWEQYIAYATAMYNhlangGTGEPDGDSVSAPtPAPAPVTKSNAEIReDLASILHGSSDPAD--
>SRR5574337_354756	109	0.241	5.560E-23	6	182	193	47	240	302
------VWSPSSNFDAG-RGGVTIDRIILHTT---EGGYLGSLHWLQGQPassntDSSAHYIVDanGGQLAQLVREADTAWAAGVYSWNQRSINIEQEgwaakGNFSDGLYQTVGALVGRIARRHNIPLdrqHVIGHMDVPrpnDHTDPGPQYSF-----ERVLAIAKGQAPAPAPATasePEvytdPVTGfKIIGGMLARWNQIKAAL----------
>MGYP000960551633	109	0.319	5.560E-23	0	171	193	0	189	314
M-YTYLTQYNSPNFTPnakvkatYGRP-RTIEAIAIHWWDSPdkNPSFEGVIQTLCNPkRQASAHFVATGtGrRVACLVNLPDASWATNN--ANPYTISIECDPRCRAEDYDVIAELIAELRREYG-NLPLVPHKQFKSTACPGNY--DLNRLSNEANKKLAGATfgtstgkpvvvvPPPPVVTPPPVSPtPQYSAL---------------------
>SRR5215212_3057271	109	0.261	5.560E-23	4	148	193	188	355	356
----DWRPAfwnhrrkcrNSINFCQRHRGAPDIDRIIIH-VA--QGSYSGTIRTFKRRSGVSAHYVVGRrGQVAQCVRNADIAYHAGWWAYNKRSIGMEHAGfvsdNFSDRQYRGSARLAAYLTKRFNIPVdrrHIIGHNQVPgcpgrggGIDChtdPGKHW-KWNKYLDLIRHYR--------------------------------------------
>UniRef100_A0A1F1XIY2	109	0.256	5.560E-23	10	168	193	101	259	374
----------SPNCNT-DRKGHSVKHITVHWWGKPsGQSFDGIVDWLCNPeANVSAHYVISATRVARIVDESHRSWANGNSVANSESITIECDPNNVLGTLPVLAALVADIRSRWG-DLPIYPHQHWTSTECPGDYLPHLgaaDQL-ARAGKI-TAPTTPVSTGGKLP-TGKEL------------------------
>MGYP000995622502	109	0.245	5.560E-23	5	170	193	9	192	411
-----WWSANPTNYNV-DREGNKVQGIVVHHAA--STSLDSIGSTFaRAYRNGSAHYGVGGNQVHQYVDEANTTWHCNNWWGNLRTVSIETtnatgAPYWDiaPDTFETLVKLVADIAKRNNLgklwinPkadmPTLSGHKDWYGaaTVCPGPsLYPKLQEIADRANAINFPPEPQRVPVVWIDIKPFALKA----------------------
>SRR5690625_1603826	109	0.270	5.560E-23	18	191	193	263	437	528
------------------RDGKShgIKHITVHWWGTPsGQAFDGIVNHLCNKsAEVSAHYVISSTRVAQIVDEKDSSWANGNRVANFESITIECDPNDVLGTIPVLAALIKDIRGRHG-DLPIYPHQHWTSTACPGDYLPHLDAVDKLAR--TGKAVVAPGRPAPKPaaSKVDEDGRFgRETVSEIQARI---GSKVDG-
>A0A1U7NKP7	109	0.274	5.560E-23	2	147	193	600	759	763
--YVsKWVHAHQNNYTDG-REGNKITHITIHHM-DGVSSAENCGHVFQNPnREASAHYGIGRnGEICQYVDEKNTAWANGNWNSNLHSVSIENsDGSYptghslTTQTMNSLIRLVADIAARnvlgrleYGKNVNV--HGDVGNTACPGPYIrNNLSYIISSANRI---------------------------------------------
>MGYP000577424944	108	0.305	7.600E-23	23	141	193	15	146	157
-----------------------IQKKVIHHTGNPADddlSAKDIHQSHlnQGWAGIGYHFVVRkDGSVERGRLLECIGSHA--YDYNQYSIGIHVCGNfeiaePTQEQLNVLPMLIADLCDAYGLIAGkdiVVGHRDLMATACPGkKLYQKLQDIR---------------------------------------------------
>3300012811.a:Ga0160497_100536_12	108	0.317	7.600E-23	18	134	193	32	155	181
------------------RNGYDIDHVVLHYT--TSRNIEGTINWFQTAPvgqRTSAHYIIGrDGLLVQLVPDAFAAWHAGNRHMNLRSIGIEHVaaaGDeITQEQSETSLALVRWLCAAYDIPSHsVIPHVAVKPTSCCGDLF----------------------------------------------------------
>SRR5829696_66387	108	0.291	7.600E-23	17	152	193	1	139	193
-----------------GREGNKISRVIIHWMA---GTLAATDSVFQDTtRKTSAHYGIENSTIHQYVSEADTAYHAGNWDVNLKSIGIEHsaqDGRPaSEATYQSSATLIAEMSKRYGMPInanTIVPHRSIVATQCPGTV--DLAKLISMAQAMSQGEP----------------------------------------
>SRR6476661_258382	108	0.291	7.600E-23	0	144	193	17	178	198
MA-VTRTWIGSPNFTPG-RSGYRPRAVVIHIM---QGTIAATDSWFRTTqSQVSAHFGVAiDGRVHQYVEEGDTAWHAGRvsspvWPLlkkgvnpNLYTIGIEHEGwsgqPWSEAMLASSAGLIAELATRWVIPLdrqHVVRHSEIYAlKPfCPGTGVD-LDDLVRRA------------------------------------------------
>SoimicmetaTmtLAA_FD_contig_31_12250968_length_431_multi_2_in_0_out_0_1	108	0.250	7.600E-23	0	143	193	23	199	201
MKITDgIIneaeFCPSPNFD--NRSENSnIDLIVIHAISLPEGNYNTqlIKDLFLNDldPGndkflqsiehlkVSSHFLISRsGSLIQFVPIDKRAWHAGksNYQGrencNDFSIGIELEGcdteEFTSAQYESLSNLISHISADLKINKkNIVGHNEIAPgrKTDPGPYFD-WDLLKSM-------------------------------------------------
>APLak6261674355_1056100.scaffolds.fasta_scaffold179635_1	108	0.255	7.600E-23	6	136	193	74	211	217
------VEADSSNFTAGG--ITEVQYVVVH---TMQGSYEGSINWFLNPsSDVSAHFCMRaeDGEITQMVNLGDRAWHVGNS--NSYAIGIEHEGfvDdaswYTWAAYSESAKLARWLCDHFGLPLdreHIVGHVDLPAqThTDPGANWDW--------------------------------------------------------
>A0A1U9NTI0	108	0.267	7.600E-23	5	144	193	71	220	230
-----WVEASEANYTASDRPeAYPIEYVVIHLT--TDIMPIMFAKFNDAAERVSAHYMISaSGtRIAQCVRERDVAWHSGSVWYNYRSIGIEHEGwtDqpvYTDKMYETSAVLTATICAKYDVPvdrDHILGHVEVPlSThDDPGTVWD-WDKYMNLV------------------------------------------------
>UPI0000FFE81D	108	0.242	7.600E-23	0	136	193	0	154	236
MTW--IQSYKSPNYGPrvsedGNEP--EINMLVLHYTGMSNNSL--TLEYLCNPlSRVSAHFLLDEkGNTYQLVATENRAWHAGisSWrgikDVNSHSIGIELsNPghDfgyktFPEPQIDALKRLSKELINTYPIsPRNVIGHSDVAPgrKIDPGEFFPW--------------------------------------------------------
>UniRef100_R7CAG6	108	0.214	7.600E-23	13	144	193	85	234	245
-------------YSRPGIALKKVKGVVIHYTANPGTDAEDNRNYFNNLPKlnagkqkatyASSHFVIGlEGQIVQCIPLNEIAY-ASN-GRNYDTISIECchpgkDGKFNNTTYQALIELVSYLCLKYDLTKeQVIRHYDVTGKLCP--LYfvkheDEWNQLKDKI------------------------------------------------
>MGYP000823539471	108	0.274	7.600E-23	0	167	193	0	179	269
MDFEnlkaDMNRILSTHFTKG-RSGRTLQFTVLHY----NAGDLSVDDCYNTWqsREASAQYQVQsDGIIGQLVWDADTAWHAGNWDANCKSIGIEHanQGDsITDACLESGAHLLAAIHKFYGLgrPEwgvNVFPHCHFSATSCPGPLkegTSYHNRYMARAQQWYDAMVDGTDPGEP-PTGEQT-------------------------
>EndMetStandDraft_4_1072995.scaffolds.fasta_scaffold1619795_1	108	0.238	7.600E-23	20	155	193	0	154	269
--------------------PRAIDEIVVHVT---EGRFWGSVSWLRNERsHASSHYIVSRrGRIVQLVHDSDIAWHAGNWKVNVRSIGVEHEGyvdDPagfTTKQYQASARLVAYIARRalMPIDRaHIIGHNEVPnpfdpSKrggsdahSDPGPTWN-WARYLKLVRRYATPPKPKP-------------------------------------
>SRR6187551_3465264	108	0.268	7.600E-23	12	174	193	55	233	272
------------NFTKAHRTVQSLDKIVVHVT---EGSFWGSVRWLKSPRaHASSHFVVARnGKIIQLVHLSDIAWHAGHWNTNEQSVGIEHEgftygtGGFTDAQYRASARLAAWIARRslMPIDRaHLIGHAQVpdgrggrggsSHHSDPGPHWN-WARYLRLVR-LYAGVVRLSVKPVlPEgPLRGIV--AWRAK------------------
>uvig_458781_14	108	0.294	7.600E-23	0	164	193	0	186	285
MDYLNLIadkqYFINRSYASG-REGHDIEFFILHHNAGVRQSTETVGNFWEG-SGTSAHYQVEaDGTIGQLVHDYDTAYHAGSWEANTKSIGIEHAnitGpndatpwDISDATLKYGGYLTGALCYGYGLgaPTwgrNVFPHSDFSSTACPfqlrDKYRDlYMGYAVEMYNRLSGGEVAPAYAP-PAPTT----------------------------
>MGYP001331831479	108	0.252	7.600E-23	3	136	193	60	209	288
---LKLIDFPSPNFDE--RAHGSiIDKLVLHYTG--MQNVEtSLARMCDGSSKVSSHYLIDGvGLIYQLVHEDKRAWHAGIsyWAGqtdiNSQSIGIELQnpGhewgyqEYPEAQIEALVGLATTISKRYDISANqILGHSDIAPerKQDPGELFPW--------------------------------------------------------
>20616|Ga0209318_1003701_5|+2259|00	108	0.235	7.600E-23	0	130	193	0	145	290
MKYKDmWITNNRPN-----RVI-DLKGVVIHWTANTNKGANAIanRNYFQNHPniQASAHYIVDDNYIIRCIPENEVAWHAGgssytnlakikfNSKPNNYLIGIEMcvnsDGDW-KKTYQNTVILVADILKRNNLSINdIYRHHDMTGKDCP--------------------------------------------------------------
>OM-RGC.v1.039380988	108	0.338	7.600E-23	0	183	193	0	199	291
MSYKYETQYNSPNFTVAadapkvwGRP-RTIDAIAIHWWGDPntNPSYEGVIATLCNPnRGASAHLVATGtGrRVAQLVNFADASWAT--NSANPYTISIECDPRCRDEDYDVVAEVIAQIWDAYGYK-PLVPHRQFVATACPGNY--DLARLEALAKT-KNGSGDwgtvtdniPTPPPTPQPdnLYRLFIDGVqRAAYSIEQNAYN---------
>MGYP001262289834	108	0.261	7.600E-23	3	144	193	26	178	315
---VGFVAACSSNYSNYSRTGSDITYLVIH---TMQGSYSGTISWFQNcSAAVSAHYDVRssDGQITQQVAEADVAWHAGNWSYNEMSIGIEHEGyveDPgtwyTDEMYQASADLAADILDRTAVANdrnHIIGHVEVPGaThTDPGSGWD-WDYYMALI------------------------------------------------
>MGYP001248452907	108	0.250	7.600E-23	12	142	193	11	168	409
------------NFTDKN-STARIKYIVIHYFGGL-ATAENLAKYWaRTYAGASAHYVVGHgGEIFQIVEDDDVAWHCGAKSYkhaecrNTNSIGIEMavkkkstatqnatdkDWYFTDETVAAAIELTRMLMKKYNIPaDHVIRHYDVTGKICPNPYvYnafeATWQKFKA--------------------------------------------------
>MGV-GENOME-0304167_8	108	0.255	7.600E-23	5	170	193	9	193	416
-----WWPANPTNYNVG-HEGNKIQGIVVHHGATT--SLDSIGSTFaRANRNGSAHYGVGGNQVHQYVDEANTTWHCNNWWGNLRTVSIETtnstgAPNWEiaSDTFETLVKLVADIAKRNNLgrlwinPKadmPVlSGHKDWYgaSTVCPGPsLYPRLQEIADRANAINFPPVIEVKPVVAWiDISPLELKA----------------------
>A0A0U4JPJ5	108	0.449	7.600E-23	17	142	193	206	333	464
-----------------GYKPRTIESITIHHWGALGQTHMGVVNFFcvTGPGTTSAHFVSSAGKTHCIVSPLDAAWHAGNGTGNRTSIGIECRPEATDGDYLEVAKLIAWLRSQYG-DLPLIPHRDWQATACPGVWdLARLDKLAR--------------------------------------------------
>A0A074MGP7	108	0.250	7.600E-23	7	154	193	264	426	649
-------QTDYGNYDIGNRQadGDDIRYIIIH---DIEGTYEAGISTFLSKSYVSAHYVVNnvDGQVTEMVNPKDVAWQAGNWYINSHSIGIEHggiaaEGGawYSEQMYHASAKLVKYLAKKYDIPLdrqHILGHDDLPGTSqatqrsmhwDPGAYWDWSHYF-----DLLGAPINP--------------------------------------
>A0A1H1QGJ9	108	0.220	7.600E-23	2	140	193	259	418	651
--YQETGDGDYGNYDKAPRDTDAgptVDYIVMHDT---EGSWETSLKLVQDPTYLGWHYTIRsaDGHIAQHIPTKDVGWHAGNWYINQHSIGIEQEGfaaDgatwYTESLYRNSARLVKYLAAKWDIPLdhdHILGHDNVPGTTaatvkgmhwDPGPYWDWEHYF----------------------------------------------------
>SRR6266508_922578	108	0.233	7.600E-23	12	140	193	325	471	697
------------NHDLAERPnDEKVNYILIHDT---EATWDTTLKLVQDPHYGSWHYSIRsnDGQIAQHVPTRDVAWHAGNWYVNSHSIGIEHEGfaaqgtWYTEAMYRTSAKLVTYLAAKYDIPIdraHISGHDNVPGiTpsrvaamhWDPGPYWDWGHYF----------------------------------------------------
>MGYP000547115071	108	0.250	7.600E-23	7	136	193	744	892	907
-------PAAASNYrRWTSSTPRSVSQIVIHITDGREKIAGPIGHFQKPGLQASAHYIVGqDGQVVQMVRHRDIAWHA--TSANNTSIGIEHCarsprelGrdDPglpvTPAQYQASARLVRFLCQQHGIPIdraHIKGHCEAAKTtheDCPNRIWDW--------------------------------------------------------
>SRR2546430_901899	108	0.272	1.039E-22	26	136	193	1	129	131
--------------------------IVIH---KADGSYDGTISWFKNPsARVSAHYVVNDSDITQMVHDGDRAWHAGNPSYNGRSIGIENSGwndrdDFSDAHYRKLASLVAYLCAKHSIPIdrhHIIGHIEVpdpnhpgrwggsSNHTCPGPYFDW--------------------------------------------------------
>SRR5450631_1653804	108	0.320	1.039E-22	0	145	193	0	146	147
MTILDgIWFRQSPFYSAG-RGGNAVDSIVLHWM---DGTLASTDTEFaSGGRKVSAHFGIEDSNIHGYVHTSDTAWHAGNWPENQRSIGIEHsAGpgrNASALTIQTSIEVQVQLCRQYGIdPSHIYPHNMFFATDCPGTL--PLAAMNAAVR-----------------------------------------------
>SRR5699024_2210204	108	0.423	1.039E-22	40	180	193	0	141	148
----------------------------------------NVVSWLCNPRaKASAHYVVSSNLVTCIVDPDDTAWHAGNTIGNRTSIGIECRPEMSSGDFETVAQLIAGLRDTYG-NLPLKGHKQWRATECPGRWYSKLDELSARADEI-RGKSKPKPKPKPKPKGKLAVDGKLGpkTARGFQD------------
>SRR5947207_2858496	108	0.261	1.039E-22	3	123	193	30	159	160
---VTVSLASTANYTAGagyNR--STLTYVVIHKT--EGSTAAGAVSWFQNAaAQASAHFVVGKqGEIYESVHPADVAWHAGNWTVNKASIGIEHAGftaqnDVTAAEYDASARLCAWICKTYSIPAdrqHIIGHAE---------------------------------------------------------------------
>15083|Ga0207417_1082277_1|+2|11	108	0.271	1.039E-22	0	131	193	13	159	161
MSYA-VTQRLSPNFNA--RPePGVIDILVLHYTG-MGSADLAIEHLCSPESKVSSHYVVKEqGEILQLVLEHERAWHAGvsSWSGvsdvNGRSIGIEIvnagheggCPPYPDVQMRAVETLCADIIARHGIPSrNVVAHSDIAPgrKEDPG-------------------------------------------------------------
>MGV-GENOME-0177222_25	108	0.226	1.039E-22	0	144	193	0	165	168
MKFVN-KFADSSNYG-GKRKLSDMKYIVIHYTGNKGDTAMNNCKYFQGKnRHASAHCFVDGsGTCYKSVSLKRVAWAvgglytqkngAGKYykrCTNANSLSIEmcnCVGKVPDNVYKDVVTLTKYYMKKYHIPaDHVIRHWDVNGKDCPDPWAgkdnAGWKKFKKAI------------------------------------------------
>MGYP000052731394	108	0.247	1.039E-22	0	152	193	0	168	172
MKY--ITKYKSPNYNS--RNNSKIKLIIIHYTA-LKNTFDAILFLGKKEKKVSSHYLVSqDGGVYNLVNERYRAWHAGesfwqdNTDINSISIGIELDyspyGtnnKFSFKMMSSLKELLIKLQKKYKISKkNILAHSDIAPfrKKDPGKYFPWKAlyssKLITNIEQTKNGDV----------------------------------------
>MGYP000859016863	108	0.233	1.039E-22	14	151	193	26	172	174
--------------SRSGEKLSSVKDIVVHYVGNPGSTAEQNRNFYAGDqSNVSSHFVVGlKGEIIQCIPLSEMS-AASNW-RNNDTISIEVChlddtGKFNKKTYKSLVKLVAWLEDQCGLEDgDVIRHYDITGKECP-RYFvtheDAWKKFKQDVADYRKGE-----------------------------------------
>MGYP000362523812	108	0.245	1.039E-22	2	141	193	8	175	179
--IQEIDFFQSPNFNE--RPeGMAIDLIVIHAISLPPGQYNTelIKEFFMNRmdRGedpylssvshltVSSHFLITRsGELIQFVPMDKRAWHSGISrfqereNCNDFSIGIELEGsdddDFLDLQYETLSKLIQFLKQEYQIPiDNIVGHSDIAPgrKTDPGPHF-KWDLLR---------------------------------------------------
>SoiMethySBSTD1v2_1073268.scaffolds.fasta_scaffold5749151_1	108	0.254	1.039E-22	0	144	193	36	192	193
M-ITDIINDLPHNGEYQQRNLSSVDMIVIHHSASPSGKFNvyDFARWHISPtgylkaPRIAYHFCIEpDGKIYQTNKLTALSWHT--INGNASGIGIVLNGNfeneqPSNLQVKSLKNLIRYLNKKFGKKLAVYGHKEIPGnaTACPGRNV-KLDDFRNLA------------------------------------------------
>5922|Ga0209166_10523012_1|+2|11	108	0.245	1.039E-22	50	182	193	3	155	202
--------------------------------------------------QASAHYVVSDlGQVTQMVAEHDIAWHAGNWDYNSRAIGIEHEGYaWTPgwyttAMYEASAHLAASICSRWGVPMdrqHVIGHSEVPdpnnpglygGTghhTDPGPYWDWYTYI--GLAQTYASQLPSPPHLGPDPVGRPDNQSVSLSWQAAPHLL----------
>SRR6185503_4022487	108	0.292	1.039E-22	5	118	193	65	194	211
-----WNPADGNNYAVAARTTSEIRWIVIHTTEDADGSDCSVsQNWFKNPnqnsghPGVSAHYVICrDGTIVQMVRDKDVAYHAGNLTYNNQSIGIEHErhdtSNWTEAQFQSSAQLVRWLVSHYSIqgvfPDGI--------------------------------------------------------------------------
>SRR3954467_14207377	108	0.282	1.039E-22	5	141	193	53	211	213
-----WI-RGEGSYTKASRSPKShtIDTIVIH--ATDGGSLIGNVWWLSGGhSHASAHYVVaRDGSIVQLVHLSDIAWHAGNWQTNVHSVGVEHVGetyDPagfATAEYAASARLVAWLARRYEIPVdraHIIGHSQVPdpndaslsggadHHTDPGPHW-KWDlYLR---------------------------------------------------
>MGYP001295612570	108	0.283	1.039E-22	0	136	193	0	149	228
MK-VNPTEKPSPNFDE--R-GRTVDMIIIHYTG-MKTASEAIERLCDPASKVSSHYVVEEnGSVHALVPEEKRAWHAGasSWKGesdiNARSIGIEIVnpGhewgyrKFPAKQIDAVIALISDINQRHAVsPSRVLGHSDVAPhrKEDPGELFPW--------------------------------------------------------
>MGYP001422166543	108	0.239	1.039E-22	0	141	193	0	156	233
MK--LINKFKSPNYN--NRSVPNIKYIIIHYTALENTT--EALSYLCNPiKKVSCHFLISQrGIIYNLVNEKKRAWHAGKsfWleekDLNSISIGIELVnkGhmfgyqNFSKKQIKSLIQLCKNLKNKYAIKKeNFLGHSDIAPlrKSDPGEKFPWqkLSTFK---------------------------------------------------
>24978|scaffold_264_c1_21|+19010|00	108	0.320	1.039E-22	0	163	193	0	176	296
MSYHMETNKDSKAYTPAGQSaavfgmARVIEGITIHWWGDPNQnpQFDSIVNYLcRDGGNTSAHYIATGtGrRVACIVAPTDVAWHSGSAWGNARTIGIELDPRARDEDYDVAAELIADIRSAFG-DVPIYWHSYFVSTSCPGVWNPeRLDALsYTKFSAPINwGEGGDINPKTPPPV-----------------------------
>MGYP001349087235	108	0.240	1.039E-22	0	141	193	0	159	421
M-WLKITSNYSPNFSTPKRQKKNIKYIIIHYTGMKN-ELSALNRLIDLKSKVSAHYFIKKnGKILNLVPDLYEAWHAGksNWknikSLNRYSIGIEIQnpGheNFYEkfsiKQMNSLKKLLRFLIKKYKVNLeNILGHSDIAPnrKKDPGEKFPWkeLAKLK---------------------------------------------------
>HubBroStandDraft_1064217.scaffolds.fasta_scaffold742596_1	108	0.248	1.039E-22	7	145	193	250	407	640
-------PKDFGNWDPANRPQDmKVKYIIIHDT--EGSYESAIAHFQDPKSYVSSHYVVRssDGAVTQMVKNSDVAWTAGDWYVNMHGINIENEGiaaNgaawYTEEMYQTNAKLVRYLANKYDIPLdreHIIGHDNVPTlTAarmpgqhwDPGPFWD-WDYFMDLVR-----------------------------------------------
>V6JSA5	108	0.222	1.039E-22	2	141	193	281	443	670
--YEQWTnPDGSTdygNHDKGDRPrTQDVDYIVVHDT---EATWETTLDLVQDPTYVSWHYSLRssDGHVAQHLKTKDVGWHAGNWFVNAKSVGLEHEGfltNPdawyTEAMYRTSSRLVRYLSRTYDVPLdrqHVLGHDNVPGTvpstipgmhTDPGPYWDWDHYFR---------------------------------------------------
>SRR4051812_31573952	108	0.304	1.420E-22	15	134	193	3	127	128
---------------KSSRNGTNIDHIVMHYTGsrNVNGVVE---HFKNGTPRVSAHYIIGqDGLLVQIVPDAEKAWHAGSAAMNARSIGIEHaaNGhDkITSEQSAKSIALLKWLMQEYGIPANqIIPHACVHQTDCCGDLF----------------------------------------------------------
>SRR5262245_37704815	108	0.248	1.420E-22	5	124	193	20	143	148
-----WQPASSSNYTA--MSSRTINSIVIH---KADGSLSGTVSWFKNPaARVSAHYVVSDNQIVQCVRDNNRAWHAGNSYYNLHAIGIENEGwthrnDVTDAHYRRLASLVAYLCKKYGIAMdrsHIIGHDEV--------------------------------------------------------------------
>SRR5690625_4126776	108	0.385	1.420E-22	9	142	193	15	149	150
---------PRSNFGAS----SKPKGITIHHWGADGQTHSGVVNWLRGangntsNRRSSAHYVVSDGLVTQLAADTVATWHAGHRQGNGEDIGIEMRPEMSAGDWDTLVQLCADLEEEHG-SLRYRRHSDWKATACPGRYSDRIQELVD--------------------------------------------------
>MGYP001491465960	108	0.231	1.420E-22	5	137	193	4	146	158
-----IKFIGSPNFDKANR---RIKYIIIHYTG-MKDQISAIQRLQSKVAKVSCHYLISKrGNIYQLVKDENVAWHAGKskWlndlNLNLKSIGIELVnnGNepFEKKQINSLLKLLKFLKKKHQINKKfILGHEDIAPkrKKDPGPYFPWF-------------------------------------------------------
>MGYP001386698500	108	0.287	1.420E-22	0	136	193	9	154	160
MLMVDgqpVEFRESPNH---GRQITP-TIAVMHFTGDN--SMEGAVSWLcAGESGVSAHLVIGqDGSIVQLVPFNVSAWHAGRSDYngranvNGFSVGIECvgVGDFyPDEQVEAIRAVVAALFAAYPVT-DVVGHSDVAPgrKVDPGPNFPW--------------------------------------------------------
>SRR5687768_4887544	108	0.316	1.420E-22	8	130	193	29	159	160
--------AHSGNYTAG-RE-RAIDTVVIH-IA--EGWFAGALSWFADPaSQVSAHYVVaRDGRVGLSVCENDTAWHAGNWNVNTRSIGIEHEGfwNqaYPDVQFQKTAALVRDITARYGIPKsrvNIVGHGEVPGVvareNCP--------------------------------------------------------------
>17729|Ga0153915_11962936_1|+66|00	108	0.250	1.420E-22	0	140	193	0	174	187
MSYLaPILTRPADPGNHGSRDNISIDTLVLHVTESKRDTrqlaaiaIPSAVLWFAvPAAKASAHYVVGqDGHVWQCVAEGDCAWHAGNLAVNRRSIGIEIEGftaDagtFTPMVMDAVVSLSAEIVQRHGIPvlrqpgPGICGHADVPdPTnpnllggkghhTDPGPAFPWEAYF----------------------------------------------------
>MGYP001002776203	108	0.252	1.420E-22	13	144	193	39	184	194
-------------YKYGG-KMSDLRYITIHNTWN-SAPAQRERDYLNNRPDkvyISYHFVVDEQGAIQTMPLDECAWHAGDGrgPGNRNSLGIEiarsrCYGR--DEQLyrqaeENAVNLIAWLLDRYKLSvDDLRMHKDWSGKKCPHRILeeNRWDEFKARV------------------------------------------------
>SRR5260221_2413128	108	0.293	1.420E-22	3	145	193	0	143	208
---MNIQQVGSHNYAVG-R-IVPIDRVVIHWIDGNLATADQV--FQDTTHNTSAHYGIEDDQVHQYVQESDVAFHAGDWNMNLRSIGIEHsaQPgrDASDLTYQTSAILIAKICNRYNIPLdrqHIIKHSEVVPTECPGTI--DIDKIISLAQ-----------------------------------------------
>SRR5690625_4519182	108	0.333	1.420E-22	0	165	193	0	172	222
MSY---KSEHKPTSNTSRRShydgISKPKGITIHHWGSDGQKHQNVVRWLRGRNGgvsnrsSSAHEVISAGLVTILAPAIAATWHSGSTRGNGDTIGLECRPEMSSGDWETLVERCADLEEKWG-SLKYYRHSDWKNTACPGRYGPRIGELVDAVNALRAARKnGTAKPSKPEPSKP---------------------------
>MGYP000468783914	108	0.242	1.420E-22	0	136	193	0	153	223
MAgHMDLIQCPSPSFGV-RRNNQRPDMVVLHYTA--MQSAEvALERLNAPDVEVSAHYLISEhGETYQMVDEAMRAWHAGGgaWGAvedvNSHSIGVELANcstetelrPFPNAQMEALEAILAGVQRRWAIPAaRIIGHSDMAPdrKFDPGPKFDW--------------------------------------------------------
>SRR5574343_443552	108	0.245	1.420E-22	7	143	193	49	211	224
-------WLPSPNF--GDRPLaEPVSLIVIHNISLPPDEFGGewVEDFFLNRldatvhPffstiselQVSAHFYIRrDGRLIQFVGCDRRAWHAGQscWcerdNCNDYSVGIELEGsdnqPYTAEQYDALWPLLDALRQRYPIS-AIAGHCHIAPgrKTDPGPYFD-WPALRAR-------------------------------------------------
>ERR1700693_4429098	108	0.252	1.420E-22	10	136	193	77	223	228
----------SPNHGE-RRGHRRPDMIVLHYTG--MQSAEaALERLCgiggDPEPGVSAHYFVyEDGRIVQCVAEARRAWHAGVsaWEGdediNSRSIGVEIAnpghdfgyPDFPEAQIRQLIALCRDILGRHSIrADRILAHSDVAPsrKQDPGEKFPW--------------------------------------------------------
>MGYP000244213901	108	0.340	1.420E-22	6	178	193	0	171	238
------TQYDSPNYTVG-RPYG-IACIVIHWWGDPAehPTFEGVISTLCSPsRGASANYVAEAGRVACLVDPDNRSWASGdginvNSMGNDRGISIECNPRQSDGDYQTIGELIANIRSVYG-DLPLYRHCDFSATECPGT-YD-----LARLDAIARG-TAVSQPSAPAvPSAPAIMALVRNGVRDW--------------
>MGYP001263061044	108	0.238	1.420E-22	0	136	193	0	149	239
MSQLNISyNFKSQNYD--NRR-ENVAFIILHYTET--KTLKNAIKLLTDEfRKVSCHYVVDKnGDIYSLVPDDFRAWHAGTsgWesleDINSRSIGIEIvyEGEskkqFPKVQILSLIQLIRELMSKYKIQRnNVLGHSDVAPlrKQDPGKYFPW--------------------------------------------------------
>25868|scaffold08343_1|+3|10	108	0.252	1.420E-22	9	136	193	81	235	241
---------PSPNCDL--RPeGTSIRLIVIHNISLPPGifDGDAVIDLFTNrldWdahpyyqtiRGlrVSAHFFIRrDGQPIQFVPCELRAWHAGvsNWQGhercNDYSIGIELEGtddlPFTEAQYDTLIPLIRTLRQAYPIE-AVTGHADIAPgrKTDPGPHFDW--------------------------------------------------------
>MGYP001288558370	108	0.267	1.420E-22	0	143	193	0	153	254
MK--LINNFKSPNFD--NRK-NKISFIIIHYTA-LKDSKEAISYLCDPGKKVSSHFLISQtGNIFQLVHENKRAWHAGVsyWDGkidiNSMSIGIELDfsknknnNKYSKKMIKSLITLIKKLKHKYNIKEtNILGHSDVAPfrKIDPGPKF-PWQKLYDR-------------------------------------------------
>MGYP000511873641	108	0.244	1.420E-22	0	150	193	0	183	270
MN-LTIKQLLTPyNYT--DRPagARQIKYIVWHYFGGLG-TAQAVAQYFASRyLGASAHYAVDEsDTVWQSVLDKDVAWHCGTSGRyyhpdcrNANSIGIEIRPgkldrnsiqasdrDWyiTPEAEAHAIELTRYLMERYNIPaDHVIRHYDVTHKYCPRPYLgDDVNAYygttgnaqWERIQAILNG------------------------------------------
>MGYP000855021902	108	0.403	1.420E-22	0	140	193	0	147	279
MTFRVISGAPmAAHYTEG-REL-AIDSIVVHHWGAPEQYAGvddlsamySVANMFAGGgRRTSAHYILAAGMVMPIVRESDTAWHAGDWKMNSRSIGIECHPRASDDDLRTLVELIDKLRQFYG-KLKVYAHNDIIATACPGRYGRHMRAF----------------------------------------------------
>MGV-GENOME-0226202_17	108	0.403	1.420E-22	0	140	193	0	147	280
MTFRVISGAPmAAHYTEG-REL-AIDSIVVHHWGAPEQYAGvddlsamySVANMFAGGgRRTSAHYILAAGMVMPIVRESDTAWHAGDWKMNSRSIGIECHPRASDDDLRTLVELIDKLRQFYG-KLKVYAHNDIIATACPGRYGRHMRAF----------------------------------------------------
>S4GC35	108	0.308	1.420E-22	4	154	193	9	183	298
----DEIKLLTTHYTKG-RQGLKINKIVLHHNA-GNLSIQDCYNVWQ-TREASAHYQVQsDGRIGQLVWDYDTAWHAGNWNANATSIGIEHADistsPWQiSAQcLENGAHLVAALCKLYGLgrPTwmkNVFPHSYFYATACPcsirdsqnsdymkraGDWYDAMTGVVKQQNQTKSGEEYP--------------------------------------
>MGYP001438303762	108	0.271	1.420E-22	0	189	193	0	203	404
MSYKYETQYNSPNYTPKsqvyatwGRP-RTIEAIAIHWWGNPntNPTYEGVINYLCRPNGnSSAHFVATGtGrRVACLVNFDDSSWAT--NGANPYTISIECDPRCRDEDYDVVAELIAQIRQVYG-PIPLTPHNHHTSTQCPGNY--DLNRLNAIAATKIARPEDDWGTVhnkvvePPKPtVSEDKAKRVtYDKVKKFKFKTNARLYEI---
>RhiMetStandDraft_4_1073278.scaffolds.fasta_scaffold4132176_1	108	0.232	1.420E-22	7	154	193	246	409	418
-------PGDYGNYDLATREsdGLDIRFIVIH---DAETSYAGTIAIFQNSlNYVSAHYVLRssDGQVTQMVQTKNVAWHAGNWNFNMHAIGYEHEGfaiqgttWYTDKMYQASAALTRYLAARYRIPLdraHIIGHDDVPgpSTgfvagmhWDPGPFWDW-----ARYMQLLGAPIHP--------------------------------------
>A0A1N6X3W9	108	0.238	1.420E-22	12	160	193	244	411	817
------------NHDLADRtgPGGPaLDYIVIHDT---EGYYDPSVRLAQDPTYLAWNYTIRssDGHIAQHLDAKDVGWHAGNWYVNMHSIGIEHEGfagtaaWFTESMYQTSATLVKHLAQKYGIPLdraHVIGHDQVPGTvlgatksmhWDPGPYWD-WDHYFDLLGAPIGGDLKTTADVAP--------------------------------
>SRR5215212_5653028	107	0.280	1.941E-22	21	145	193	5	139	141
---------------------RNIRHIVIH-VA--EGPFGSICNWFGTPvAQVSAHYGVSkDGKINQYISENDIGWHAGNWNYNEVTIGIEHEGyhddpnNWNREKLRASARLTSHLCEKYGLAKtrnTIISHASVPGTThslCPGPNF-PWAKYIELVR-----------------------------------------------
>MGYP001159369866	107	0.258	1.941E-22	9	136	193	7	149	151
---------PSPNH--GERREGPVDMLVLHYTG--MERAQAAHDWLCDPkSEVSSHYFVyENGDICQLVAEDRRAWHAGAaaWGGvsdiNSRSIGIEIAnpghaygyPDFPAVQMEAVTALCADICARLAIaPRLVLAHSDVAParKIDPGEKFDW--------------------------------------------------------
>MGYP001484387804	107	0.261	1.941E-22	2	140	193	2	149	152
--YIDISndlpEHPIKEYKF--RSLDRPLYITFHHSATKGQSLNEIAKYHvekKGWPGIAYHFAINwKGEVFQLQDLDEITYHS--QGHNTESIGIVFVGNFqekdlPDEACESAQKLVEGLESSLNI-VGVRGHRDVKATLCPGDsAYAKIKHL----------------------------------------------------
>SRR5690349_11023099	107	0.466	1.941E-22	24	140	193	2	119	153
------------------------DGIVIHHWGDRGQTHDGVVDFFctTGPGETSAHFVVSAGRITCIFSPQDSAWHC--PGKHASTIGIEFRPESTGADYAAVAELIAYLRTVYGRPLPLSRHRDWYSTACPGVWdLARLDRL----------------------------------------------------
>SRR5574343_822325	107	0.243	1.941E-22	11	132	193	16	155	156
-----------PNYTKG-RAGQRPEAIVLHIT---DGAFEGAISWLKNPiSKASAHFVISySGKTVQLVDTDDTAWHAGTiknprWHGlkqginpNLYTIGIECEGTpnvlPTFKQYAKIVEIVRELSAKYHIPLdteHIIAHRQIRSdKTCPGD------------------------------------------------------------
>MGYP000890878306	107	0.245	1.941E-22	0	141	193	6	177	181
MQnhrFSDALWIPSPHFDE--RPSNEISLIVIHAISLPPGlfNALPVMAFFQGTLDtgtdpyfetlkdvrVSAHLVIGRqGEVYQLVPFDKRAWHAGESEFegrqrcNDFSIGIELigpeEGPFTDRQYQSLATVCSDLCLNYAIePAHIVGHREIAPgrKIDPGADF-EYERIR---------------------------------------------------
>A0A1Q3SHD7	107	0.247	1.941E-22	0	148	193	0	183	186
MKIDvstgIIQGANfhfSPNFDERPRD-QEIDLLVVHNISLPPGEFGGkyVHALFSNQlhPDeheyfkeiahlkVSSHLFIRRnGELWQFVPLTKRAWHAGTSAFegkencNHFSIGIELEGtddiPYTPQQYEQLAQVTRLLMQYYPITiDRIVGHSDIAPerKTDPGPSFD-WQHYKELVNELL--------------------------------------------
>MGYP001031819626	107	0.256	1.941E-22	6	147	193	16	169	187
------VPASANNYTVG-RSGRKIEIITIHHMAGV-LTAEQCGKIFQGNRKASAHYGIGNnGEIAKYVDEENTAWANGNWNANCKAVTIEVsnnktGGDWTvsDKALNSLIKLIADIAKRNNLGKlvkgqNVTWHRMYIATTCPGAYLlSKMDYIIEKANDI---------------------------------------------
>MGYP000530015057	107	0.209	1.941E-22	8	145	193	39	186	188
--------HPDRKYNR--RTLSSIEQVIIHHSAGPtTQTPLSIAQYHVGPnhisnegiPGIAYHYIIDRKaNVFHTQDLKNISWHV--SGQNTRSIGICFIGDydqlePTEMQILQLTKLIQYLNRKLGRKLQISGHRDYSTKTCPGK-FTDLEQVRQKLN-----------------------------------------------
>MGYP001225573966	107	0.279	1.941E-22	10	144	193	39	187	215
----------SPNH--GERIGvSAPDMLLLHYTG-MESTAEAVEWLRAPERGVSAHYVVfEDGRIAQLVPEARRAWHAGvsHWAGaddiNSLSIGIEIAnpghdhGYPPfPAiQVEAVTALCKDILSRHRIaPDRVLAHSDVAPlrKADPGEKFPW--EVLHRA------------------------------------------------
>MGYP001075207328	107	0.226	1.941E-22	18	147	193	1	158	226
------------------RPYSSIKYIVIHYTAVDGDRAENNAKYFQTahKPASSAHYFVDDSMAVQSVPDNYVAWSVGGnryadcaqtgggrmYGAvtNANSISIEMcdtlkDGkhNVSEKTLRNTVDLCLELMKKYNIDtDHVVRHFDVNGKHCP-VYFmsePAWQKFKDRIRNY---------------------------------------------
>A0A175J7C7	107	0.366	1.941E-22	0	146	193	0	145	234
M-YELTTAFTSP-FRAA-RTL-KVQSITIHWWDKPerNPSFQGTVDWLcREGTTASAHYVVEAGRVACIVSPDEVAWHAgdgGNGPGNMTSIGIECNPRGSDGDYATVAELVRELRAAYG-DLPLFPHRHWTTTECPGTY--DLDRINQLAAA----------------------------------------------
>RifOxyC2_1024027.scaffolds.fasta_scaffold194965_1	107	0.232	1.941E-22	7	150	193	55	218	244
-------PGDYGNYDLADRPddGLSVNYIVIHDT---EVAYDPTIALFQNPlAYVSAHYVLRsaDGQVTQMVPTRNVAWHAGNWWINSHAIGLENEGfaqqgyDWyTNRLYLSIARLSRHLANRYGIPidrDRILSHDEVPgPTAafqagmhwDPGPYFD-WSHLFELMGAPITG------------------------------------------
>A0A2E0T656	107	0.238	1.941E-22	8	189	193	5	192	245
--------YKSPNYNE--RVKdSKVEFIIIHYTG-LDMEFDKVINWFlSKGSEVSCHFLIDKsGEIYNLVDLSKRAWHAGKscWsnciDINSHSIGIELhnSGteDFTSHQFESLVKLIKKLMSENAIQSwDILGHSDVSigRKIDPGIKFPWhqLAiENISYFSSLSQGNFDIDISDNNNP----------QSIKEIQNKLISIGYDI---
>MGYP001500821651	107	0.266	1.941E-22	0	136	193	0	147	247
MK--LIHKFKSPSFNK--RKAKHIKYIVIHYTA--LKDINESINYLCNPlNKVSAHFLISKvGEIYNLVDLNQRAWHAGysywNGdiDINSLSIGIELDyfPsqknKFSNKMINSLNDLLLKLMKKYKISyDNILGHSDIAPyrKVDPGKKFPW--------------------------------------------------------
>APCry1669188970_1035186.scaffolds.fasta_scaffold161179_2	107	0.294	1.941E-22	18	143	193	95	227	249
------------------RTGVDIDTIVLHYTA-SNNDASGLFTLTDGDREASSHYLVFKnGTIYEIVPEDKKAWHA--PSVNSRSIGIEHtagVGErFTEEQEAASIKLVSYLLAKYDLPYTaVTAHKWTPqATLCPGNLFgsnGTLEEFMAW-------------------------------------------------
>MGYP000844818843	107	0.256	1.941E-22	3	136	193	0	147	262
---MHIIKLPSPNFSERKR---NIDSIILHYTGMQSLDA-ALERMTDKQYEVSAHYCIaRDGRIFQLVEDEKKAWHAGKsfWngveGLNDSSIGIEIEnkGhefgyeNFLDVQMKSVIELCQNLIKKYNIKaPNILGHSDIAPerKEDPGEFFDW--------------------------------------------------------
>L7UHP8	107	0.224	1.941E-22	0	142	193	85	256	264
MQ---VRPAKSDRYN--DRPaGADIDTIVLHHTADgsdrnslttlTGDTdgqgvFKKGEQWLKDKknGKVSSHYMIGkDGTIFQLVGDEKRAWHAGGGqlrdekgkDVNDRSIGIEIvnEGDgkdgYTEAQYKALEKLVPYLAKRYDVPSgNVVGHKETNPqKKDPSENFD-FGRIVR--------------------------------------------------
>MGV-GENOME-0248116_18	107	0.275	1.941E-22	1	159	193	4	179	267
-KLVDKnIPAYKGNYTK-NRSkyCKKITEICIHHTA-FVTSIETLGRVFQRvGRKGSSHYGIGnDGRIAQFVNESDIAWTNSNWKANCRSVTIETsnsstGGNWPvsDKALNSLIKLVADIAKRNNLGTlikgkNVTWHRMYSNTACPGEYLlSKMDYIIEQANKINSGQVvEEWTAGT---------------------------------
>UniRef100_UPI0012B38CA7	107	0.284	1.941E-22	0	165	193	0	171	279
M-FTLRTQLGNAN--KGPRPAWA-RYIVIHHWGDPaahrNVKPAAIASFLNRPGGnSSAHAVVGPWEVIQICPWQRIAWHA--PGGNAYGIGLELKPfDsqtPkeeVDAIFETTAWLIAYLWHVCpGLDRKLRWHKQFYNTACPAEWIARISDLEKRAAEYYP-KIDPNNPTATKPLTE---------------------------
>MGV-GENOME-0266053_28	107	0.305	1.941E-22	0	164	193	0	186	286
MDYsnliADKQFFINRSFTHG-REGNNIEFIVLHHNAGVRQSTETVGRFWEG-AGTSAHYQVEvDGTIGQTVHDYDTAYHAGSWEANTKSIGIEHanitgpnDGTPwdiSEATIKYGGYLTGALCYGYGLgaPKwgwNVFPHSDFSSTACPfqlRDKYrdAYMGYAVEMYNRLAGGEVAPAYAP-PAVTT----------------------------
>MGYP000981594437	107	0.302	1.941E-22	29	166	193	10	155	287
-----------------------------HHNATTNKDV-AINTWLaNGPAQTSAHYEVADNEIIGTVGEQTAAWHSGNGPMNARSIGIEHknatgAPTWTisEATYASSAKLIADIAHRYGFyPDstHVIPHRQVHATACPGGI--DMNKLIRMAQTVYNGGKVSGGTSNPAPAKPA--------------------------
>2022|Ga0208195_1010320_8|+4760|00	107	0.244	1.941E-22	0	175	193	0	188	300
MAYsslaCKFIQANPNNYT-PNRSAwgqDKITEICIHYMA-GNCSIETLGGIWQNPeRGGSSTYGIGsDGRIACYVDEKDIAWCNSNWDSNVRSASIEtanLQPDsrVTDETLNSLIKLCADIATRNGMGKlvkgkNLTWHQMYTNTSCPGEYLlSKLDYIVNEANKIIDGGYVP-----DKPKEPDQILTVGSKV-----------------
>MGV-GENOME-0231958_52	107	0.275	1.941E-22	9	144	193	14	161	351
---------PTSAYSKG-RDGHSVRYIVIHHEAAVGLSGAAITRMWDGMQAQSAHYSIDSaGTITQHVLEADTAWACGRWVANCESISIEHANNstspWTvsEATLESGAHLTAALLIKYGLgyPEwggNVRPHRQIVATACPGELaESQNAHFMERV------------------------------------------------
>MGYP000613182326	107	0.200	1.941E-22	1	145	193	137	355	357
-KFIWVGPTD-NRYR--GRFGHKIEMIVIHYTA--SGSGRGTISWFKNPqSKVSAHYIIDrDGRIFQLVKDEDTAWHAGlasrpalspeaNRmrmerddlvRPNQRSIGIEIVnwGplekrggkyytwlgkehtgevvevagrhwePYTEAQYESLIELVSYLCKRYKIPAqfppqgpgvyhpraedlanfkGILGHSAIDNTkTDPGPHFDWdrlLDGVRNRVN-----------------------------------------------
>MGYP000553086011	107	0.258	1.941E-22	0	136	193	0	150	427
MKYKVI---YSPNFDKKRRSKKSIKFIVIHYTG-MQSERESLIRLCNRKSNVSSHYFIKNnGKILKLVEDYNVAWHAGksNWknykNLNKNSIGIELVnkGhefgytNFKKKQLSSLIKICKTLIKKYKIKReNVIGHSDIAPlrKIDPGERFPW--------------------------------------------------------
>18084|scaffold559285_3|+547|00	107	0.245	1.941E-22	7	146	193	102	260	470
-------PGDYGNYDLANRPadGLNIRFVVIHDT---EESFEDTLATFENPlAYVSAHYVTRssDGQVTQMVPTHDVAWQAGNWWINTHSVGIENEGfalDasyFTNQLYHSLAKLTRYTAERYGVPLdreHIIGHDQVPGPSapfqagmhwDPGTFFD-WAHFMALVGA----------------------------------------------
>SRR3954468_6258485	107	0.239	1.941E-22	12	191	193	95	299	536
------------NYTQAKRSENAIRFIVIH---VSEGSFPGTVSWLRDPkAHSSANFVVGRnGQVQQLVPLHDIAWHAGNWAYNVRSVGIENEGftdDPagfTNAEYRSAARLAAVIARRALIPIdrrHIIGHYQVPdpddplqgggidNHTDPGKYW-RWNYFMKLVERFaypqkFFKERHVGLQIASSTLYNGQVVAGGVPWRtKVSGPVQRVSFMVDG-
>Q93H25	107	0.233	1.941E-22	4	140	193	260	423	652
----DWIPAPHTefgddqygNHDLADRPKDQrVEYIVIHDT---EATRTSMIDTVQDPSEASWHYTVRssDGHITQHVKTKDVAWHSGSQFVNARSIGVEHEGfltqpDawYSEQMYRSSARLVAYLAKKYGVPLdrqHIFGHDNVPaPTassipdmhDDPGPFWDWRHYF----------------------------------------------------
>A0A1H6D916	107	0.236	1.941E-22	12	166	193	315	492	1075
------------NYDLANRPadGDKIQYIVIHDT---EGSYSSALGVFQNSTKlATPHYIVRssDGLVTQVVQTKNVAWHAGNYYVNMHSVGIEHEGfaisgasWYSESLYESSAALVRYLANRFGVPLdreHILGHDDVSSpqvaqladmHWDPGPYWN-WSHYMDLLGASLGGGGTPVVGGEITirpPFTSA--------------------------
>SRR5918998_2064800	107	0.328	2.652E-22	5	124	193	0	127	131
-----WQPASAANFTQADRPrSGEITRLVVH-VA--EGGYESTYTWFRNPaAGASAHYVVaGDGRVAQMVRDGDIAWHAGNWSYNASSIGIEHAGFvsqaaFGDAQLRGSARLAGFLARTYGIrPDrrHVIGHDEV--------------------------------------------------------------------
>SRR5699024_7121770	107	0.370	2.652E-22	23	162	193	0	139	142
-----------------------PRFIVWHHWGSRGQDFDAVLHWLTvKRSRVSAHYVVEAGRTERIVAEHKRAWHAGSKHGNDYGIGVEARPEARAGDYEQAAALIADIWARHG-RLPIRPHRDFTDTACPGVW--DLDRLKAMAAGSATAPRPdtEPAPAFPLP------------------------------
>SRR5919201_786355	107	0.281	2.652E-22	5	135	193	17	150	151
-----WLPATARNYTPANRPAYLIRKVVIHVT---EGSYLGSIQWLRNPRsRASAHYIVSQrGAIAQLVRDSDIAWHAGNYAINRTSIGIEHEgytyrpGTFTDAEYRSSARLSAYIARHYILPInrqRFIGHADV-----PDPNHP---------------------------------------------------------
>SRR5918997_430173	107	0.266	2.652E-22	5	131	193	35	168	175
-----WVPAHPSNYGDSRRErSYDINKIVIH--VGQAGYADIISHFQRRGQQASAHYVISrDGDITQMVRHRDVAWHAG-WlPTNKRSIGIEHAGyvsdDFPGAMYRASARLAAYISKRHRVPLdrkHIIGHNQVPG--CgnPG-------------------------------------------------------------
>MGYP001206933510	107	0.238	2.652E-22	5	136	193	0	146	176
-----INKFKSPNFNK--RKFFKIEFIIIHYTA--IKDYENAISFLCNEkNRVSCHFLISQkGNIYSLVDEDKRAWHAGVsfWSGdddvNSSSIGIELVnpGhefgyeSFSESQMTSLEVLIKSLIRSYNIPLyNIVGHSDIAPlrKKDPGELFNW--------------------------------------------------------
>MGYP001162851589	107	0.250	2.652E-22	0	140	193	8	158	180
MKNL---SYRSENFD--NRK-SKIKMIVIHYTGMYSLDL-ALKKLCNRSSKVSSHYLIDEqGEIYYLVDETKRAWHAGvsSWfnesDINSLSIGIELVnpGheinylPFTELQMTSLEKLVLELKSKYSIlKKNIVGHSDVAPlrKSDPGELFD-WDRL----------------------------------------------------
>SRR6056300_20002	107	0.245	2.652E-22	0	136	193	13	181	191
MSYwLDAVKHtPSPNFDA--RPTDcSIDLLVIHNISLPPGVFEgdDVEAFFLNqlhhskhPSfeeirelKVSSHIFIRrDGSAQQFVDLDNRAWHAGQstWQGkercNDFSIGIELEGtDdltFTDAQYKTLIQLTLQIQQQYPeITnDRIVGHSDIAPdrKTDPGPHFDW--------------------------------------------------------
>APLak6261665767_1056052.scaffolds.fasta_scaffold00022_25	107	0.238	2.652E-22	20	148	193	0	153	204
--------------------MRKIDLIVLHHSGGTPTASKsditGEQRFkvikkeqHaravvAGWgeNYVMdYHFVVGQtGKIFTGQPIENPSWHATNYQVNLASIGICLLGDfekttPPKAQVDALIDLMIDLIKKYKIPIkNIKKHKDIVNTDCPGKYF-PFGKIIEEVKSEM--------------------------------------------
>MGYP000443859596	107	0.231	2.652E-22	7	149	193	34	203	205
-------QVPSPNYNP--RPAQAeIQLAVVHNISLPPSQFGGgyIEQFFQNrldWSlhpyfqsiegmQVSAHLLIlRSGEALQFVNFNDRAWHAGRSSYlglkecNDYSIGIELEGsDdllFTDAQYEALAAVTACLQQAYPKMQHLAGHSDIAPgrKTDPGPHFD-WARFRQQLHHFKN-------------------------------------------
>MGYP000873039865	107	0.277	2.652E-22	10	141	193	49	190	207
----------SPFYPYRYRAAQDVTMVVIHHSAGaPTGTARQFAAYHaaqggKNWPGIGYHFVVKPGRIVYAGDILTIRYHSG--PGNLHGIGICCPGNferekPSAELLATLRLLIARLSEHVGHALEVKAHRDLMSTACPGRFMlERWSDLL---------------------------------------------------
>EBPBio282013_DNA_FD.fasta_scaffold15666_2	107	0.262	2.652E-22	5	137	193	71	208	210
-----WAPASSSNFTASSRPsVYIPNRIIIHVT--QGSYAGAIGHFQNPNSQASAHFVMRssDGAAAQTVREQDVAWHAGNWDYNTKSIGIEHEGfvDnpswFTDAMYRGSAQLVASIVRKYSVPVdrqHIVGHNEV-----PDPLNPTL-------------------------------------------------------
>SRR5919106_4474691	107	0.259	2.652E-22	11	146	193	2	154	210
-----------PNKEKGRRGYRP-EAIVIHIM---DGTLEGTDGWFRDPaARVSAHYGVGSaGEAHHYVAEMDTAWHAGRrsepsWklikpgvSPNLYTIGIEHEGraetPWSTAMLEASARLTVEICNRWSIPvdrDHVIGHREIYArKSCPGRLID-LDQYVARVRE----------------------------------------------
>12225|scaffold203642_2|-473|01	107	0.223	2.652E-22	9	164	193	31	215	216
---------PSPNFNQ--RPHGQvPRLIVMHNISLPPAQFGGgyIEAFFQNRldPqahpyfatiadlQVSAHLLIMRtGEVIQLVSCDDRAWHAGRSSYlgidncNDYSIGIELEGtddlPFTDAQYQALTPLLVALHQAYPQTRsHLTGHSDIAPqrKTDPGLYFD-WQRVRQQLHQHFQGSSYEQTAEHPAqPFD----------------------------
>tagenome__1003787_1003787.scaffolds.fasta_scaffold2125873_1	107	0.238	2.652E-22	3	136	193	0	154	231
---MHVISCPSPNFNE--RTdGQSPSMVIIHYTGTP--TAEEArLRFCdASPTDdigrISPHYMIDgDGRLYKFVEEDKRAWHAGRasWGAitdiNSASIGIEIwntghEHDFEsfaPLQIESLIDLIRDIRTRWNIPQqNILGHSDVAPgrKLDPGEKFPW--------------------------------------------------------
>MGYP001370527045	107	0.248	2.652E-22	8	136	193	4	149	231
--------RPSPSFDA--RPdGIRIDMLVLHYTGMDSAEA-ALARLCDPAVEVSAHYLVDeDGHVVRLVDERERAWHAGvaSWrgaaDINARSIGIELVnpGhefgyrPFPKAQMAALIELAGDILARHPdiRPRNVLAHSDVAPTrkMDPGELFDW--------------------------------------------------------
>A0A1Z9DTM0	107	0.213	2.652E-22	10	136	193	7	150	240
----------SPNYSKKQRKKKNIRFIIIHYTG-MQSKIVSIKRLLSLKHKVSCHFLIDRkGEILRMVKENRVAWHAGKskWknfnNLNKNSIGIELVnkGhqlgyeKFTNYQINALIKLCLKLKKKYKIEnSNILGHSDIAPmrKQDPGEKFPW--------------------------------------------------------
>MGYP001160121736	107	0.270	2.652E-22	0	136	193	0	148	248
MKY--ITKYKSPNYNS--RKNSKIKLIVIHYTALKNTQI--AISYLSNKqKKVSAHYLISqDGKVYLLVKEKNRAWHAGHsfWnnftDINSISIGIELDysPNgknnkFSYKMISSLKKVLFKLQNKYKISKkNILAHSDIAPfrKKDPGKYFPW--------------------------------------------------------
>UPI00032F6939	107	0.254	2.652E-22	0	136	193	0	147	252
MK--LIHNFKSPNFNE--RKSQNIELIIIHYTALKNAS-ESIKYLCSKKNKVSSHYLISRkGQIFSLVSDKNRAWHAGKsyWKGkkdlNSISIGIELDyfPDndkkFTSKLNESLIALVIQLVKKYKIlPENILGHSDIAPyrKIDPGKYFPW--------------------------------------------------------
>21745|Ga0256405_10029204_5|+3301|00	107	0.267	2.652E-22	3	159	193	7	180	267
---VDkVIPAYTGNYTK-NRSkyCKKITEICIHHTA-FVTSIETLGKVFQKvGRKGSSHYGIGnDGRIAQFVNESDVAWTNSNWNANCRSVTIETsnsstGGNWPvsDKALNSLIKLVADIAKRNNLGTlikgkNVTWHRMYSNTACPGEYLlSKMDYIIEQANKINNGQVvEEWTAGT---------------------------------
>SRR5699024_8564937	107	0.276	2.652E-22	10	181	193	17	206	268
----------SHRYTKG-RS-RQIDRLVIHHNAGVRLTTERVKKLWDEEREASAHYQVeDDGVIGQLVWDRDTAWHAANTDINARSIGIEHAnisGPsrWqiSDKTVEAGAHLVAALCKFYklGRPKwgvNVFPHSQFAATSCPYQLAPggeDHNQYMTRAgywyDQMMNPSTEKPKDNENMSLTAAQAKKLDTVHHELTHR-----------
>SRR5699024_1065000	107	0.242	2.652E-22	2	187	193	16	241	308
--FNEELLLPPGTHNKG-RGGGRVQFFVAHHMIvlnrdmGGNDANRACYNIWTTGREASAHYGVDGDYIDQFVYDNDTAWANANQGANQNSIAIEHanatldMPgtqnDYviDERTFYNGAKLMAYLHLHYGLvPKknvTIRRHSDFYATACPGPYFNRnWDRYCQLVtdiyNEIKKGKTPTQGAISSAPETPrrsqAQAAKLkvdqiareviHGVWGTSQDRINRLRK-----
>HubBroStandDraft_4_1064222.scaffolds.fasta_scaffold2308088_1	107	0.235	2.652E-22	12	162	193	8	177	408
------------NYDTANRPDNSfIKFIVIHDT---EETYDATTKLPPNPNYfASFHYLVksDDGHVDQALDTKNVAWQAGNWWINTHSIGIEQEGwasrgarWFTEKLYHSTAKLVAYLAWKYQIPLdraHIIGHDNVTGggsnpaTmhWDPGPYWD-WNHFMNLVGApIIPTASSHGNVVTIKP------------------------------
>MGV-GENOME-0207261_22	107	0.238	2.652E-22	5	167	193	9	194	415
-----WWPANPTNYNVG-HEGNRIQGIVVHHGATT--SLDSIGSTFaRAYRNGSAHYGVGGNHIHQYVDEANTTWHCTNWFGNLRTVSVETtnstgAPNWEiaPDTFETLVKLVADIAKRNNLgklwinPkadmPTLSGHKDWYGaiTVCPGPsLYPRLQEIADRANEinfppIVAKPSIVWVDITPFALKAKE-------------------------
>MGYP000931988511	107	0.299	2.652E-22	0	186	193	0	181	424
MAYQEITQYNSPNYTPQAQVpyyygmPRTIDGVTYHWWGDPAQQPQfgGIISWLCRPNGnSSAHVVGETGRVAWIVDAANAAWHAGNARGNATTVGYECNPRLTDGDYETMGEFHYDMEKAYGKRLPIYVHKEWTPTSCsPID--------KNRIRAIA----DRFHQGVPT-VSEQQIRTLFLSI--LEREPDTAG------
>MGYP000176773197	107	0.266	2.652E-22	13	192	193	24	217	435
-------------FTAPRR--GKIKFVVAHHMtikGSGNGAANDAC--FNVWqsRPASAHYGVDGDYVRQFVWDGNAAWATANTTGNHSGISIEHANstvGPSwkiaDETWKTGARLAAHLHKAYGLGRPVsgktlRRHRDFFPTACPGPYFDsiWSDYVREaqRVyDQIVKGATPKPIPVIrPNPKPKPQLARYFAH-----AHLNTWGDSTEGA
>A0A286S1R3	107	0.338	2.652E-22	15	183	193	201	381	467
---------------WGGRK-RTIESITIHHWGARGQTHMGVVNFFcvTGPGTTSAHFVSSAGKTHCIVSPLDAAWHAGNAFGNTSSIGIECRPEASDADYLEVAKLIAWLRAQYG-DLPLIPHRDWQSTECPGIWdLKRLDNLARNLKDTPQEEEDEDMAFTNEhakmleavytgWFKGGESTKYKAPWQNLIDDIP---------
>SwirhirootsSR2_FD_contig_51_475388_length_581_multi_1_in_0_out_0_1	107	0.275	2.652E-22	4	131	193	211	351	497
----EWIPTSCKNKCTEGRGGFDVELIVIHDTeGNWNASVAT----LQNDPDKSAHYIIDvDGKVAQFVTEETTAWHAGNFNVNQRSIGIEHVGyankPFPEPLYAASAKLVEHLTNKYGIPRdraHIIGHDQVPNgkriaqTAapCSG-------------------------------------------------------------
>OpeIllAssembly_1097287.scaffolds.fasta_scaffold3197685_1	107	0.202	2.652E-22	5	146	193	226	399	593
-----WDPAPDCNYSE--RTM-DVSAVVIHYT---EGSYAGCISWFKNcDAQVSAHYVIRssDGQVTQMVREADKAWHA--RSANGYSIGIEHEayGNiwsfFTDAMYQSSANLVRDICSRYesidghrtfyrdtldsGICLNeglhdlggenacvkIRGHQHYPdqSHTDPGPYWD-WNYYYKLINE----------------------------------------------
>TergutCu122P1_1016479.scaffolds.fasta_scaffold2580750_1	107	0.252	2.652E-22	1	147	193	182	351	724
-SFVNqFVPASNSNYTDANRPYdYPISKVIIHTT---QGSYNGAISWFQNPnAQASAHYVLRssDGHSTQMVCHKDIAWHAGNWSYNTRAIGIEHEGyiNqngwYTDTLYLVSARITRTLSNLYSIPKirdtsAILGHNQVPgcnfpgggGYSChtdPGPYWD-WKYYIALVNGL---------------------------------------------
>A0A1M7E0V1	107	0.234	2.652E-22	6	171	193	342	532	734
------TPDDFGNYNVSDRPanGEDVRYLVIH---DMEGTFDgSIKEFQDPTAYASAHYLVaDDGRVTQMVQLKDEAWHSANKTVNMHSVGVEHEgwaiktGDwFTEQEYDSSAVLVKYLAQKFGIPLdreHVIGHDEVPGvldakvsaqHWDPGPYWD-WNHYMSLLGApdgagGAGGPVatGQLVRVVP-PYTTANQPTL---------------------
>12721|Ga0207667_10015685_6|+4485|00	107	0.271	2.652E-22	10	145	193	467	626	1262
----------SPNFDEG-RGSKTIDRIIIH-IADVP-TVQQVVNTFTNAaSKVSSHYLVGQaGEVVQFVSEADTAWHC--KGSNQRSIGIEHIavkrGgaDYPrrngtvqhfDAlaptqlQYETSAALVASLCDKYQLPInrtTIMGHREADtstgHTACPDGNWD-WDYFMRLVN-----------------------------------------------
>SRR5687768_17315339	106	0.302	3.625E-22	9	135	193	5	127	129
---------PSPNFQAGNIVPS---TIIVHHWDDPAkrPTLKGVLAGFQKPDNISPHYVIDDSGIYQLVRESDRAWHAG-PNGNGLGIGIEFDPNGGEAMYEHGRKLIADIRSRRG-QLTITRHSDYMKTDCP-KYID---------------------------------------------------------
>AntAceMinimDraft_9_1070365.scaffolds.fasta_scaffold734723_1	106	0.225	3.625E-22	0	136	193	0	150	152
MKFIN--KYKSPNFNK-RKKGSSIDYIIIHYTAIEN-YKKSLLHLCNRKKAVSSHFLINKlGKIYKLVDINKRAWHAGKayWKGsidmNSESIGIELDntGhhlkfeQYPQKQINSLSFLIRYIKKKYHINKkNILAHSDIAPfrKIDPGEKFPW--------------------------------------------------------
>SRR5919199_4441921	106	0.301	3.625E-22	18	154	193	0	154	164
------------------RTAGTIDMIVIHTT---EGHFLGSVRWLANaRSRGSAHFVVSRrGELVQLVSVTDVAWHSGNTYVNRHSIGIEHEgwtarGGYSEAEYRASAQLVAYLAHRYGVPLdrdHVIGHNEVPnpyhpgrfggvdGHRDPGRHWN-WGRYMTLVHYYARHPVLP--------------------------------------
>SRR5882672_5473659	106	0.279	3.625E-22	3	162	193	0	165	170
---MNIVQVGSPNYTTG-RGGQQVLGVVLHWM---DGTLASTDAVFQDRaRNTSAHYGVEDNVIHQYVEEASTAYQAGNWLVNEQTIGIEHsaQPGraPSDATYESSAQLVAAASKKWSFaisPNTVRHHYDIVATQCSG-LIENggVDeqRIINRALELAGGQPPTPV-PVPAP------------------------------
>J5KSF8	106	0.250	3.625E-22	1	144	193	6	178	179
-KIEDIAFLESPNFN--DRPdPNNISLIVIHSISLPSRNYNndNVESFFLNNLDISkneYfkeisdlkvssHLYIKRsGRIIQFVPFDKRAWHAGisNYKGkedcNDFSIGIELEGcDddiYEEEQYKSLIQVTKALIKEYDLISkkRITGHSDIAPerKTDPGKYF-EWNRYLDNV------------------------------------------------
>SRR3990172_8004246	106	0.227	3.625E-22	0	131	193	10	156	181
M-YLLVKK--SPNFDSG-RSGHKPEAIIIHKT---EGSFSSAIGWFQNEdARVSAHYVIDlDGDIAQMVDENDTAWHAGvivkpSWkllkngvNPNLYTFGIELAGravDDTPAdQALALAELISDIHRRWKIPIddqHIVFHREIRaNKTCPG-------------------------------------------------------------
>MGYP000368531312	106	0.235	3.625E-22	0	143	193	0	174	183
MSVSFHSQYqqkTSPFYNE--RPNQDVDLLVIHNISLPAGQFATpyVHDLFMGCLDcsahesfedlkaleVSSHFFISRtGEVTQFVPTDKRAWHAGVSsyegrsGCNDFSIGIELEGtDdqPYDElQYEALVPLIVDIMLQYPkITLeRIVGHCDIAPgrKTDPGPAFD-WPQFRAR-------------------------------------------------
>MGYP000521763978	106	0.284	3.625E-22	10	145	193	1	137	185
----------SPNYKP--R-VKPITKIIIHWFG--VGSLESADTRFQNPaNQVSAHYGISKGRIWQWVKETDIAYHSGVWNINEESIGIEHDatiNNlLSEQDYKISAQLLREITKRYNIPLdrkYILGHGEIKATQCPGTI--NINKIINLAK-----------------------------------------------
>MGYP001485551042	106	0.257	3.625E-22	10	150	193	26	192	209
----------SPNGDA--RPaGCAIDLIVIHHISLPPGAFggPGIIELFTNRldPGahpyyatlagikVSAHFLIRrDGALLQFVPCAARAWHAGesRWRGrarcNDFSIGIELEGtgetSFTAAQYRRLARLTRVLKARYPI-RDIVGHSDIAPgrKSDPGPHFD-WTRYRRILGAAPRG------------------------------------------
>MGYP001030422667	106	0.260	3.625E-22	0	133	193	0	159	217
MSGVNIRkyPANAGNVG-GKRTASGIRYIVIHYTGNDGDTAMNNAKYYAGNvVKTSAHYFVDANEIVQSVDDLRIAWAVGGKKYpscaqtgggtlhgrclNANSISIELcdakkDGAYaPDArTVERALALTRELMKKYNIPAsNVIRHFDVTGKLCPAYW-----------------------------------------------------------
>MGYP000902513586	106	0.236	3.625E-22	16	144	193	74	214	219
----------------ASRRGITLDGlkdIVIHYIGNPGTTAKQNHKFYNNKsSNVSSHFIVGmDGEIIQCLPLNEVS-SASN-ERNKDTVSIEvCHPDdtgqFTDKTYQSLVRLTAWLCNLGKLKTnHVIRHYDITGKECP-RYYvrneDKWDQFLNDV------------------------------------------------
>MGYP001316622010	106	0.252	3.625E-22	0	137	193	0	151	228
MK---IEKRLSPNF--GDREnGGHIDKIILHYTGMKN-TKQSLERMCSPNSAVSAHYLIGEyGGIYQIVKEKNRAWHAGEsyWAGqndiNSHSIGIEIQnpGhewgykKFSQKQMNSVVSIAKDIIQRRNIPnRNVLGHSDISPgrKQDPGMLFNWqW-------------------------------------------------------
>MGYP000875915224	106	0.261	3.625E-22	10	136	193	73	226	248
----------SPNYDE--RPpGTDINLLVIHNISLPPDEFDgnGVIELFTNRidPhahpyyqslqdlKVSAHFFVRrDGTVIQFVPCLKRAWHAGisCWQGkercNDFSIGIELEGsDstaFTPAQYITLIALTQCLCEHYPI-QHITGHSDIAPgrKTDPGPYFDW--------------------------------------------------------
>MGYP001258882199	106	0.245	3.625E-22	0	140	193	0	152	249
MKY--IKKYKSPNYNS--RKNCKIKFIIIHYTALKN--SDDAISFLCNPsKKVSSHYLITQkGQIYLLVDEKFRAWHAGlsKWenlsDINSHSIGIELDysnyksNNhFSKKLIIALKKLVNKIKIKYKIDEkYILGHSDIAPyrKIDPGPKFPWLSLI----------------------------------------------------
>MGYP000916196576	106	0.266	3.625E-22	0	162	193	0	176	257
MDWTNLTadenWWMDRHFTPG-RGGRRITKTVIHHNA-GRLSIKGCYDVWQTRR-ASAHYQVDaDGRTGQYVHDSDTAWHAANNNANATSIGIEHAnsGDassPvTAETLEAGAHLVAAIHRHYdlGRPAwlvNVFPHNHYTQTGCPGHLAgSQNSAYMARAQAWYDAMGSGTTPTTPSP------------------------------
>MGYP000538059982	106	0.300	3.625E-22	5	145	193	53	200	260
-----ITDVD-PNIMNADQNRVTIDRIIIHH--NAGTSDEGARRtWYVSTGvGTSAHYQVANNKIWGCVGENSVAYHAGDYSMNQRSIGIEHlnstgAPTWliSEETYRSSAKLIRDICERYGIPIdraHILKHGEVVATGCPGGI--NIDRLVQMAR-----------------------------------------------
>uvig_397070_32	106	0.226	3.625E-22	0	186	193	0	230	265
MDWLnvepDVYRLINKHYTPG-RGGQQIKYIVRHHNAGI-LTIDGCWEVWQ-TREASAHYQVENsGRIGQLVNDGDTAWHAANQLRNQQSIGIEHanCGganqDWPisDTVIKQGARLAAALCRYYnlGRPEygkNIKDHKETGQTSCPyhlaagGKYHqAWMNEAQRFYDELTHGGGHKPAAAKPvkkasTPVlTPkyftdfitgffgPQIDAIQEIWKQLrgpsGNGWPQLG------
>MGV-GENOME-0256763_6	106	0.293	3.625E-22	10	160	193	15	178	268
----------STHMTKG-RQGCKIDKIVVHHNG-GNLTGKGCYDVWQ-TREASAHYQAAaDGRITQLVWDTDTAWHSGDWNANLTSIGVEHADisaDPwmlSEATLDNGAHLVAALCKHYGLgrPQwgvNVFPHSHFSSTACPASIAgAQNAAYMARAQAwydRMTGATAPAPTVQP--------------------------------
>15937|Ga0164290_1000194_7|-8687|00	106	0.227	3.625E-22	9	165	193	7	194	275
---------PSHNYSTGRHGYTPI-AIVIHIM---EGTLEGTDSWFQNlDSKVSAHFGIGKnGNIHQYVAQANTAWHAGRvynptWklikssgdkgepyiNPNFYTFGIEHEGdeksDWTDEMYQSSSELIASLAKKWNIPLdrdHVIGHHEIYAlKTCPGFVVD-LNKLITMASNITNPQLiQEPEQYVPAsekgviPVTP---------------------------
>SRR5210317_2117693	106	0.244	3.625E-22	10	138	193	76	221	310
----------SPNFTIPKRKIKMIKFIVIHYTGMKSENA-AIKRLCDKSKSVSAHYFIKKnGEIINLVPDLYVAWHAGKskWlnynSLNKNSIGIEIQnpGhdnkykNFSAKQLGSLKILLRALIKKYKIDLkNILGHSDIAPerKKDPGEKFPWKN------------------------------------------------------
>SRR5215213_3280051	106	0.245	3.625E-22	5	149	193	227	389	392
-----WHPAASCNYTDSDREASyDIRKIVIH-VA--EGSYSSTIGWFGScAAEASAHYVVGRkGGVAHCVRNANVAWHAGWWNTNKHSIGIEHEGyinDPgwfTNRMYHASARLSASCCKKYRIPVdrkHIIGHYQVPgcpgsggGVSChtdPGRYWN-WKRYMTLVRYYRN-------------------------------------------
>23980|Ga0136846_1179716_2|-327|00	106	0.284	3.625E-22	12	146	193	91	244	533
------------NYTHARRDPRQVRFIVIHVT---EGTFDGSVAWLRDPRaHASANFVVSrDGHVAQLVPIHDIAWHAGNWAYNKRSIGIENAGfvdDPSgfPlSEYKATARIAATVARSSLIPIdrrHIIGHSEVPdpndplqgggidGHTDPGPFW-HWNLFMKLVRA----------------------------------------------
>SRR5579875_84468	106	0.229	3.625E-22	3	140	193	139	305	541
---VDWVPApyeqtgPDPgdygNHDLANRPASPaLNTIVIHDT---ECSYDEALKLVQDPTYLAWNYTVRssDGLIAQHLEAKDVGWHAGNWYVNSHSIGVEHEGyatagptWFTEAMYRKSARLISYLAKEYKIPLdraHIIGHDQVPATTtagipsmhwDPGPFWDWEHYF----------------------------------------------------
>ADGO01.1.fsa_nt_gi|285078644|gb|ADGO01170079.1|_2	106	0.225	3.625E-22	7	145	193	257	412	638
-------PADYGNYDPANRPSDmKIKYLIIHDT---EGSYESAIDHFQDTtSYVSANYVIRssDGAVTEMVRPKDVSWGAGNWYVNMHAINIEHEGfanDgagwYTEAMYQSSAKLIRYLAKKYDIPMdrqHILGHDEIVkpskPSDshwDPGAYWD-WDHYMDLIQ-----------------------------------------------
>A0A1H5BPC2	106	0.260	3.625E-22	9	166	193	293	475	938
---------NDGNYNIASRGTNgfDVRQIVIH---DIEGNHDGAVSVFQNPlSYASAHYIVRaDGRVTQMVETKNEAYHAGNKTLNMHSIGIEHEgyaikGDagwYTEPEYESSAALVKYLAAKFSIPLdreHVIGHDDVPSildskiqdHWDPGPFWD-WNHFMSLVGAptgagGAGGPLqaGQLVRVVP-PFTSA--------------------------
>SRR4051794_38685644	106	0.277	4.954E-22	36	159	193	3	136	138
------------------------------------GSVDSAVSWFRNPaSKVSAHYIVGDnGLIVHMVADKDVAWHCGVW--NSRSIGIENEGytnrdDVSETHLRKLAHLTAWLCERYKVPAdrtHIVGHIEVPeAThTDPGPYFN-WTRFMQLVRAELGGvSVSPPTPGV---------------------------------
>MGYP000665110967	106	0.322	4.954E-22	0	131	193	0	146	150
MKdwnnlIADVDKIMNKNYTPG-RQSCKIQHIVLHH----NAGTLSIDDIWNTWqtREASAHYQVElGGRIGQLVNDFDTAWHAGNEYENCISIGIEHANNilgPvwsiSDATLDNGAHLVAALCESYGLgaPVygrNVWFHSDFYGTACPG-------------------------------------------------------------
>SRR5262245_16289039	106	0.235	4.954E-22	30	158	193	0	149	156
------------------------------HKAEGSGS--SAAYWFQNPaSKATAHYSVaSDGTIYQSVDEGEIAWHAGNWDTNVHTIGIEHGGytanaDVTEEEYRASAQLVAYECARFGIPIdraHIYGHDEVPdpnhwgqyggagHHTDPGPWWD-WNHYMDLVRSYagLGGPVAPLPPP----------------------------------
>MGYP001497530834	106	0.289	4.954E-22	5	125	193	30	164	166
-----WNPADSTNFTVSNRPTTyPFHYVIIHVT---EGSYNGAINWFQNPtSNVSAHYVVRssDGFVTQMVRGKDIAWHAGNGAVNNRSIGIEHEaittGsNPtswfTDAMYRSSADLVRWLTTTYGIPryhdPNVTPSTDLS-------------------------------------------------------------------
>SRR3990167_10358467	106	0.238	4.954E-22	3	144	193	0	166	176
---MDIKRISSPNFTKG-RGGEKVKAIVLHITQvDFDNSLGSRLGWMTNtKSQVSSHYLVGDRqpYIIQLVSEEDTAWHAGrvvNPTGkgitdknpNLYTIGIEVAlinsGiKPKFFQWLQTARLVKDICERYNLPLdteHIIGHKEIRAdKECPGKYItpTWIIWLIKYV------------------------------------------------
>MGYP000880777231	106	0.246	4.954E-22	3	134	193	43	178	188
---QDILPKGKGTYRK--RRLEQIKQIIVHHTAD-NGTPQSVAHYHvaeKGWPGIGYHFMIDKsGQIYQTNDVDTVSYHVAN--LNTISLGVTCIGNfeidePTAAQVESLKWIIGSAKAIIG-DVPVYGHRDKGTTLCPGKnLY----------------------------------------------------------
>SRR5688572_26832496	106	0.305	4.954E-22	3	131	193	63	201	202
---VEWMPTRARNFWEGRR--EPVEYIVIHYTA---VSYERTLEIFRSPfSRVSAHYVVRqDGHIAQLVSESDAAWHAGHEMYNERSVGIEIEldherfrdPQYSAEQYYATAALACAIAARHNIPLdraHVVGHNEipFTKKLDPG-------------------------------------------------------------
>A0A0S2DKD8	106	0.299	4.954E-22	7	135	193	47	179	206
-------WEPTSHHSS--RNGQDIDHIVVHYT--TSRNIEGTISHFKhGSPQTSAHYLIGrDGALVQMVGDGERAWHAGNALMNARSIGIEHvaaVGDrIAEQQARTSAALIGWLMREYEIPKsQVIPHICVPrNTDCCGDLFA---------------------------------------------------------
>13963|Ga0207663_10392472_2|-398|01	106	0.250	4.954E-22	0	146	193	38	216	219
MQvYVadglgDVHFIPSPNFDE--RPSEcDISLLVIHNISLPPDefSGDGVIQFFTNSldleahpyyqrlRGfrVSAHFFIRRnGEIIQFVPCKKRAWHAGesCWQGrnrcNDYSIGIELEGtdtvPFTDTQYAALVALTHALQKSYPI-RDIAGHSDIAPgrKTDPGPCFDWV-RYRTALKA----------------------------------------------
>MGYP000191787146	106	0.285	4.954E-22	0	154	193	0	176	237
MKNwetlePDVTKLMARHFTPG-RAGRQIRMVVMHHNA-GNLSVEDC---WQTWqtRQATAHYQVQtDGRIGQLVYDSDTAWHAGDWTVNTQSIGIEVancggavEGWPiSEKALLNAAHLAAAICKRYKLGEpvagkNIRFHKEFYSTACPGQLAPggRLhGRFMAeckRFYKEMSGVVAP--------------------------------------
>UPI000882B4A2	106	0.267	4.954E-22	0	136	193	0	152	238
MSLSISREYKSPNFN--HRKDISIlDTIIIHYTG--MKSAELALNYMCNKeSKVSAHYFINqDGKIWQLVDDSNLAWHAGvsKWlkrkNLNETSIGIELDnpGhenDyklFSPNQYRSLEKLIELLIIKYDIKkDRILGHSDIAPsrKSDPGEKFDW--------------------------------------------------------
>MGYP000388759045	106	0.261	4.954E-22	3	136	193	0	152	248
---MEIIQTPSPNFDA--RTL-PISLLILHYTGMESGAV-ALSRMTDADAKVSAHYMVEtDGRIFQLVDEEKRAWHAGVseWAGetniNSNSIGIEIVngghnvpnadgslPNFPDVQINAVIALSKDIMTRHSLSEHsVQGHSDIAPnrKIDPGEHFPW--------------------------------------------------------
>MGYP001307110905	106	0.250	4.954E-22	0	137	193	0	151	249
MKF--IKTYKSPNFNT-RKDPKKIKYIIIHYTA-MLSDLEALKHMCSKSSKVSSHFLVNKaGNIYELVDIKKRAWHAGKsyWknttDINSLSIGIEIDnsGhlnkfeKYRKKQIDSLIKLVKKLRIDYKISRhNILGHSDVAPyrKIDPGEKFPWI-------------------------------------------------------
>A0A2E1GJQ7	106	0.263	4.954E-22	2	136	193	12	160	258
--YIMIShKYKSPNFNE--RDTSlPLKYIIIHYTG-VKSPFSDICKWFeKPSSAVSCHYAIDyDGTIYSFVDVQQRAWHAGKsyWNGdsdiNSASIGIEIhnsgDEDFLNIQIESLIYLIKFLMRDYNIKYyDVIGHSDisVSRKIDPGKSFPW--------------------------------------------------------
>9168|Ga0302322_100922643_2|-256|01	106	0.244	4.954E-22	10	148	193	91	257	263
----------SPNFTPAQE--RTIDVVVIHTMEIGERTdaARICARWFESPaSQVSAHYCVDAEEIVQCVEEADIAWHA--RGGNHNSIGVELAGmagqgrrDWadaySQAVLDRAAELVADIAKRYDVPVtklgatalregrrGFTGHGDVSeawKKSdhwDPGPGFPWID-FLARVRAMR--------------------------------------------
>OM-RGC.v1.007526263	106	0.280	4.954E-22	22	140	193	1	139	294
----------------------KPSFIVIHDTGDPGASAQNEQKYFSGGdKKASADFFVDSGNVIQIIDtDNYYSWHCGDGHGtygitNANSLGIEICidnnGEPTEETVNNTLDLIKYLMNKYNIGiDNVVRHYDASRKTCPnsfasnnwARWYDFKDKL----------------------------------------------------
>25522|scaffold_46285_c1_1|+1|10	106	0.365	4.954E-22	0	162	193	0	174	369
MSYNWLTQYNSPNYTPANRvqatwgRPRTIEAIAIHWWGDPNQnpSFEGVVNYLCRANGsSSAHLVASGtGrKVACIVNLADASWAT--NSANPYTISIECDPRCRDEDYDVIAELIAQLRQVYG-NLPLVPHKQFVATACPGNYdLGRLDrESRNKVaKAEWDwGHVENAVTTRPVP------------------------------
>MGYP000920669657	106	0.309	4.954E-22	11	176	193	61	239	390
-----------PNYTSG-RGGYALNKIVLHHNAGAYMSAGAVYSAFT-SNGTSAHYNVDAvGNITQYVRDRDTAYHAGHWPTNCSSIGIEHanIGGPdtgwaiSSETVEYGARLTAALCYNYGLgrPAygvNVFPHNDFFATACPGQLDGSLrDTYMDRAGYWYDNMSGQGGEGWVQEGTGWWYRNEDGTWQ----------------
>A0A0B5I0X8	106	0.236	4.954E-22	6	146	193	229	389	617
------VPAAASNYQVSARKsnGMDVDFIVIH---DLEGSYDGGISWFQDPvSGVSPHYVMKaDGsEATQMVATKDIAFHAGNYWVNLHGIGIELEGyaaqgptWFTPAQYKATAALVAYLARRFDVPLdrkHIIGHDNVLPprparapdaHWDPGPYWD-WEKFMALLDA----------------------------------------------
>APHig2749369809_1036254.scaffolds.fasta_scaffold1240039_1	106	0.314	4.954E-22	15	134	193	250	374	700
---------------KSSRGGTRIDHIVVHYT--TSRNIEgSISHFKTGTPRTSAHYIVGrDGALVQMVADSERAWHAGNSQMNARSIGIEHVaklGDrITPEQSATSIALIRFLMQAHQIPFaNIIPHVCVKPTSCCGDLF----------------------------------------------------------
>ERR1700736_3196730	106	0.282	6.770E-22	10	129	193	6	130	131
----------SPNHSS--RNGTVIDMIVLHYTDGP--TAQsAINRFLDPAAQVSAHYIVDRnGEIYQMVRDSDKAWHA--LAANSRSIGIEHValpGqGMAPAQQQSSVALISWLIASYGIQKtNITGHRFAPGneghTEC---------------------------------------------------------------
>SRR3990167_4901433	106	0.259	6.770E-22	12	131	193	2	132	134
------------NYGVG-RAGKTINKVIVHWIVGSLASADAT---FKNPdRKASAHYVIEDDKIHQYVSEVNTAWHAGNLTVNRESIGIEHSGgeflaDkvnrriPSEETHKTSGALVAQICKRYNIPidrDHILPHNKFSATTCPG-------------------------------------------------------------
>SRR5687767_1422934	106	0.277	6.770E-22	10	133	193	0	133	143
----------PRNFQVLNRPApdAPIDMVVMH---DIEGTAASAMAWFQNPaARVSSHYVVDNmGRTWQMVRERDVAWHAGNSAINRRAVGIEMEGfayRPgfyADALYEASASLVRDITTRHNIPRdrtHIIGHHEVPNARRPGSF-----------------------------------------------------------
>SRR5919201_2174995	106	0.277	6.770E-22	9	133	193	7	151	152
---------PSPNRGVAHRRISRIDRIVIHVTEEP---FRRAIRLMRNPrRGASAHYVISRrGQVVQLVSTSNIAWHSGNRRMNARSIGVEHEGriEWrhpaTEAEYRASARLVAYLAWRAGVPIdrrHIIGHdevpdpfhrGEFGGSDhhrDPGPH-----------------------------------------------------------
>MGYP000138415601	106	0.270	6.770E-22	0	144	193	0	151	152
MKIKKITCF---NFETKNQRY--IKYIIIHYTGMNNQRL-AIKKLQSKVAKVSAHYLISKrGTVYQMVEDKNIAWHAGKsqWGkdinLNNKSIGIEIVntGKeaFPKDQIKQLLRLLKILSKKYKIKnKNVLGHSDIAPnrKKDPGPLF-PWEGIRNLI------------------------------------------------
>SRR6267142_299652	106	0.226	6.770E-22	6	147	193	3	160	172
------VECPSPNFSQ--R-HNLINCIVIHDT--ESKDAKSALSWFSSSdNKVSSHYLIDkDGTVYQCVAEEKTAWHAGTsslWsieNVNDYSIGIELVDDddkdpYPEQQMDSLINLVTELVEKYKIQLnRIVGHEHIAtphgRKKDPGpdfPWYEFLYCIGARVANL---------------------------------------------
>SRR5512142_2628890	106	0.338	6.770E-22	9	121	193	59	177	178
---------PSANFTPAH--GRRVTTIVIH-VA--ETSFWGTVRTLRDPaREASAHFVVShDGEVVQLVDPDDVAWHAGNHAVNERSIGIEHEGfTYvrgsvTPGELDASARLVAYLAARYGIPLdraHVIGH-----------------------------------------------------------------------
>MGYP001229122883	106	0.240	6.770E-22	0	141	193	0	175	179
MEIENHIFKNikyfqSPNFNS--RPdESDISLIVIHCISLPPKNYEGeyVRDFFLNKLDssehtffeeiadlkVSSHLFIRRnGEIAQFVPFNKRAWHAgvssykGNQDCNNFSIGIELEGseDdrYTNDQYESLIDATKEILRYYPNTDksRIVGHSDIAPnrKTDPGQNFD-WDRYL---------------------------------------------------
>KNS2250_BmetaT_FD_contig_51_1438850_length_840_multi_2_in_0_out_0_1	106	0.264	6.770E-22	1	134	193	24	179	180
-AYAEVsGPTDWGSYDLAERPenGIDIDRIVIHDT---EASYEDTLQIFQTPsNYVSAQYVIDssNGHVTQMVPNPDIGYHAGNYYFNQHSIGIEIVGeavegntDYTPQAYESAGALVAYLADRYDIPVnrrHVIGHDEIPGpnlTyqagmhWDPGTFF----------------------------------------------------------
>A0A1U9K1M4	106	0.252	6.770E-22	10	137	193	19	173	190
----------SPNYNE--RPhLSTPFLLVIHNISlPPNQfSGNAVIDFFQNqldftahpWfeniRGvtVSAHFLIRrDGNLVQFVSTDDRAWHAGESlfegltGCNDFSIGIELEGaDhmaYTPEQYERLSRLTELLCQRYPI-RAVRGHEHIAPgrKTDPGPRFDWW-------------------------------------------------------
>K4KNY4	106	0.236	6.770E-22	10	146	193	24	189	196
----------SPNFNL--RPeQTDVSLLVIHNISLPPGdfSSDAVERFFCNRlPadehpyfagiaqlQVSSHLFIRRsGELVQFVPLNRRAWHAGVSAFegrqncNDYSIGIELEGtddlPYTQAQYDVLAQVTRDIQRLFPaINgDRIVGHNDIAPTrkTDPGRAFD-WAYYRAMIGA----------------------------------------------
>SRR5882762_6609340	106	0.266	6.770E-22	3	142	193	14	158	198
---IEWlGPVPNTNYEIG-RQSNPIALVVIHWMASSFDSA--LARFMTSGQNVSAHYLVSQtGRVVQVVKDEDTAYHAGDFTTNLLSIGIEHEasPviPPTDALYAASSWLLNTLAAKHGLDLvvdtTVKPHRAIVPTACPGTV--DLSRLVE--------------------------------------------------
>MGYP000685709994	106	0.250	6.770E-22	2	136	193	52	204	207
--YVGAIWNPSPNFFL--RGLTHPRFIVIHTT---EGSFASAISWFRNPaSHSSAHYLVRsrDGAVVQLVSERNSAWHA--RCWNSESLGIEHEafsGDgsgLTPELYQASASLVRALASKYGIPRdrnHIIGHdfwedRRFPASgleNCnthtdPGAHWDW--------------------------------------------------------
>MGV-GENOME-0254355_15	106	0.260	6.770E-22	0	133	193	0	159	218
MSGVNIRkyPANAGNVG-GKRTASGIRYIVIHYTGNDGDTAMNNAKYYAGSvVKTSAHYFVDANEIIQSVDDLRIAWAVGGKKYpscpqtgggtlhgrclNANSISIELcdakkDGAYaPDArTVERALALTRELMKKYNIPnSNVIRHFDVTGKLCPAYW-----------------------------------------------------------
>MGYP000253250640	106	0.198	6.770E-22	0	150	193	0	177	239
MNLIkDLLTIN--EYSRPGTKLQGVKGIVVHWVANPNTSAKANRNFFENRkNGksgyGSAHYIIDlNGSVLQCIPSSEMAYHVGSNSYkaaavktlgsypNATTLGIECthtdwNGKMTNETYESLVELCKDLCMVYKLDPmsDLYRHYDITGKDC-HKWFvnnpAEWEKFKKEVLSRMSG------------------------------------------
>SRR5699024_2485521	106	0.226	6.770E-22	0	142	193	66	243	249
M-VNHWVQEarhvPSPNYNE--RPdGAVVDLIVVHNISLPPGQFDGpyIDDFFQNqlsieaDPffaeikdlQVSAHFLIRrDGALHQYVGCDKRAWHAGasSWCGreqcNDFSIGIELEGtdttPFTTAQYQQLASLIQLLRQEYPsIqADRIVGHEDIAPgrKTDPGPCFDWalLQEYLA--------------------------------------------------
>SRR5699024_10126115	106	0.254	6.770E-22	0	178	193	7	205	253
MK--DWKTLQPDatrlmnkHFTRG-RGGQKIQYVVVHH----NAGILSIDQIWQVWqtRAASAHYQVESgGRIGQLVWDRDTAWHAANQLANQRSIGIEVsnsGGaaqDWPisPTAIREAARLAAAVCAYYklGRPVsgrNVRWHREFTSTSCpyhlaPGGKYH--NSFMAEAQRFYDQLTKPAASKPPQSNGGSKVDKKQAdRIERL--------------
>MGYP001414362442	106	0.201	6.770E-22	1	142	193	81	264	269
-ALPEIPFIASPNLS--NRKGREINLVVIHFTA--SGSLDGSVRWFENPtANASAHYIIDkDGKIVQMVKEKEKAWHAGKsqWGGvkncNDFSIGIEVVnwgilkkrdgkfycwPNeykteysgPSpeevedqywepyaDKQYDVLALLTGGIIRRHNISLdRIVGHSDIAPgrKKDPGPLFN-WDRFKN--------------------------------------------------
>MGYP000375391435	106	0.250	6.770E-22	0	191	193	0	216	269
MDFDklqaDVNMLLTRHFTKG-RSGHKLKFTVVHYNA-GDLTVEQCYNVWQ-SSEASAHYQVESgGRIGQLVNDSDTAWHARDWDANCESIGIEHanQGDsITDACLESGAHLLAAIHKFYGLgrPEwgvNVFPHSHFAATQCPGPLregTTYHNRYMARAQQWYDAmeagtePGDAPTGTATQPsgehFGQGFGGRYRCTVEYLRvRDAPGLsGTEVAH-
>SRR4029077_7403794	106	0.203	6.770E-22	16	155	193	1	177	276
----------------ATRSGNNINYVVIHTIAlhddgNPaAGTMQaALSRFLTPGQQASSHYIIGsDGTVWQVVQDTDTAYHDGNLSYNRQSIGIELEGyadgypaaNPefswqTPAQRLALENLIVWLHSQYGVPLdraHIFGHNNVPSPAssgCPastewGgcdNHYDPgaWYNWRQLMTDLGRSPTFTP-------------------------------------
>962|Ga0326514_10000119_20|-11936|00	106	0.222	6.770E-22	0	183	193	0	204	307
MGHSDLASYfaYSPNHYDG-RKGYVVDTLTPHYMG-GNCSVETCGDIFASPsRQASSNYGIGsDGRVGVYVDEDDAAWTSGSWRNDCRAITFECanLGDdsLTDACWESLVALCADICRRYGYdgvqftgsPDHsqqkdgymlLTMHRWFQETDCPGDWFaSRFDKLADDINAAMGGAAPTPA----EPRNNTHGGELdVDGWAGYNTILD---------
>MGV-GENOME-0314067_39	106	0.297	6.770E-22	0	183	193	0	199	317
MAFNWQTQWNSPNYTEAadvyatwGRP-RTIEAIAIHWWGNPenNPSYEGVINWLCRPNGsSSAHIVATGtGrRAACLIDLENASWAT--NSANPYTISIECDPRCRDEDYDVVAEVIAQLRSIYGY-LPLVPHRQFTSTNCPGNYnLDRLNQIAAtkEVSKdddwgNVRNKVAPAPAPAPAPVpTRPTWAAM-DNPRYMRAAVD---------
>SRR5215203_1724451	106	0.231	6.770E-22	5	152	193	33	201	362
-----WLAASPSNYSRANRPLSgPINMVVIH---GTEGSYAGTLQWFRNPRsHATTHYVIRssDGDVTEMVREKDEAWHAGNGEVNDRSIGIEHEawtnvcSWMTDAMYRSSAQLSAYLAIKYLIPIdrkYFIAHTEVPdpnhlgqfggyaHHTDPGRCWD-WPKYMGLIKDFAAASV----------------------------------------
>SRR5579884_4040333	106	0.254	6.770E-22	8	145	193	20	176	369
--------ASSENFTVANRPLTAIHFIVIHVTEGP---FDGTVAWLRDPRaHASANFVVSRsGQVQELVPLHDIAWHSGNWAVNKQSIGIENVGftdDPvgfTTAEYRATARIAAVVARRalMPIDRqHIIGHYQVPdpndpaqgggidNHTDPGPYW-HWRYFMNLVQ-----------------------------------------------
>MGYP001386767383	106	0.258	6.770E-22	5	136	193	280	428	452
-----VINYPSHPSNWSERPkGQEIDLIVLHHTAGYIAGDKN--ELTAAGKKKSAHYLVDKeGNIYQLVDESKKAWHAGTkarYEGsdivNGRSIGIEIsnLGDgkdpYTPEQIAAVRELVDYLRDVYKITDvedHIVGHKEVHPdKPDPSSNFPW--------------------------------------------------------
>A0A2E7ME00	106	0.235	6.770E-22	8	144	193	231	377	599
--------APSCNYSSANRTSGDVQYVIVH-TA--EGSYNGTISWFNNcSAQVSAHYVVSEsGQITQMVREDDIGWHVSCW--NGETIGIEHEGyasNSTheDAMYQASANLTADILADWNLPADrsvVMGHVEIDPgcnpnsHWDPGPGWD-WDYYMDLI------------------------------------------------
>3300005460.a:Ga0073908_1000077_94	106	0.254	6.770E-22	1	142	193	601	754	765
-AY-KWVPAHTNNYTVG-REGCLITNITIHHM-DGRATAESCGGVFQNPnREASAHYGIGyNGEICQYVAEKDTAWANANWESNKHSVTIEnsdwtLAPEYkiTDATLNSLIRLVADIASRNHLGKliygqNINVHGDVAATSCPGPYIrQKLSQIIA--------------------------------------------------
>A0A1J7B9F5	106	0.272	6.770E-22	7	167	193	325	508	1094
-------PTNYGNYDLANRPadGGSVDTIVIHDT--ESSLASAISTFQDPKAHTSAHYVVGaDGSVTQMVQTKNIARHAGNWYTNAHSIGIEHEGyalttgsWYTEQEYQSSAALVKYLGSKFGISLdrtHVIGHDgvpgplDAYYTgmhWDPGTWWN-WSHYLALMGAAPNGNGMPVVGGTvtiaPPWSTSYE-------------------------
>SRR4051812_24090547	105	0.255	9.251E-22	12	136	193	1	147	151
------------NYTanpSGTYPRATLTYIVIHKT--EGSQASAIAHFDDPAAGASAHYIVGhNGSIDQCVADRDVAWHAGNWSYNTTSIGIEHEGftaqaDITDEQYAASARLAAWLAVTYSVPIdrtHFIGHSEVpdpnnpnlfggaSHHTDPGTHWDW--------------------------------------------------------
>METZYME_3_800m_1024973.scaffolds.fasta_scaffold76876_1	105	0.239	9.251E-22	1	124	193	15	153	154
-AYAQTDPADKGsygNYDTAKRPgdGNTIRYIVIHDTELP---YDATLQAFQNPATAgSAHYLVRssDGRVTQVVPTRDVAWHAGNWYVNTESVGIEHEGvaaegatWYTEALYRSSARLVRYLADRFDIPLdrrHIFGHDEV--------------------------------------------------------------------
>SRR5690554_5759817	105	0.266	9.251E-22	0	135	193	4	151	157
MKINNIIDFLPRRGDFRLRKLDNITTVVFHHSASPAGKFNsyDFATWHTSPTGrlkapaICYHFDIEpDGTINQVNELYQIAWHSG--PANPFSIGIELNGNfeneiPTIEQYASCKFLVDYLQKKLKRKLELKKHSEYMATACPGKNFD---------------------------------------------------------
>MGYP001458610803	105	0.272	9.251E-22	5	136	193	1	144	172
-----IKELNSPNFDQ--RPSHlVIDFIILHHT-KMTDYISALSRLCDPNSKVSAHYLINKqGEVFSLVKEEFRAWHAGIsyWKGrekiNDVSIGIELDnnGeeEFSEELMDSLIKLCHKLITKYSIaPQNILGHSDISPgrKDDPGRLFNW--------------------------------------------------------
>SRR5438067_2725350	105	0.290	9.251E-22	5	136	193	21	172	176
-----IVVLRSPNRGVAHRRISRIDRIVIHVTQEP---FHRAIRLLRDPrRGSSAHYVVSQrGEIVQLVSTSDIAWHSGNRLMNLRSIGIEHEGwigrrRPiTEAEYRASARLVAYLATRAGIPIdrrHIIGHDEVPdpfdrgrfggadHHQDPGRHWLW--------------------------------------------------------
>MGYP001011311233	105	0.353	9.251E-22	24	167	193	0	162	184
------------------------EGITIHHWGDPatNPQFANVANYLCRANGnTSAHYVCEAGKVSCIVAPSDVAWHSGSAWGNARTIGIELNPRASDADYDTAAELVADIRSAYG-DVPIYWHSYFTATACPGRWNaERLDALsytkfsADEWGKGYTKPefVPKPadvviPQPAPTPVpapTPAQ-------------------------
>D4HF71	105	0.319	9.251E-22	27	182	193	1	166	199
---------------------------IIHHNA-GNLTIKGCWDVWQTRP-ASAHYQVEtSGRIGQLVWDRDTAWHAGNWAANTTSIGIEHADassNPwkiSDACLDNGAHLVAAICRYYklGRPTwgkNVFGHKNFSATECPASLAgTQHAAYMARAQYWYDHMTGNTPAPAPAP-KPAPTPKPAPNIDALADAV----------
>MGYP000937430445	105	0.231	9.251E-22	2	145	193	39	197	206
--YVqaDLLTVNP--WSRPGTPLEKIDGIVIHYVGNPGTTAKANRNYFESlSSGetetyASSHFIVGlEGEVIQCIPLTEIAY-ASN-IRNEDTVAIEvCHPDetgaFSPAAYQQVVELTAWLCRTFDLdPDtDVIRHYDVTGKICP-KYFvdypEKWEDFHKDVK-----------------------------------------------
>MGYP001109533596	105	0.257	9.251E-22	3	122	193	77	208	209
---LDISWIPSPNFNE--RPdPNNITTIVVHATA--NSTLIGAISWFQNPtAYVSAHYVIGkDGKMVQMVKDEDRAWHAGKseWRGvpnvNDYGLGIELvnlnDGqDPyPEAQYQSLVKLCQALAHKYNISTeDIVGHY----------------------------------------------------------------------
>MGYP001240334089	105	0.228	9.251E-22	1	148	193	72	228	237
-SWIDkqIIKKD----GKSRRGikLKEVKDVVIHYVGNSGTTAQQNHDFYAGDdSDVSSHFIVGlDGEIIQCIPLDE---HseASNW-RNRDSISIEVChmdetGEFGKKTYKSLVKLVAWLESVYGLDEeHVIRHYDITEKECP-KYFvdheDEWELFKEKVRDYR--------------------------------------------
>MGYP001201650592	105	0.246	9.251E-22	0	136	193	14	170	254
MLYIflmEITKYYSPNYAEKVRSGKSITMIIIHYTG-MQSERESLKRLTSASSKVSAHYLIGRsGRIFNLVDVKYVAWHAGksmwkkNKNLNKNSIGIELVnkGhkfgyqKFTKIQIKNLISLCKKLKKKYKIKNNfILAHSDIAPirKIDPGEKFPW--------------------------------------------------------
>MGYP001453161479	105	0.283	9.251E-22	0	174	193	0	189	260
MAYtVRYNPAYAGNYQKG-RS-KKIDKIVLHHAATT--DFDGIGRTFQKvGRKASAHYGVGRnNNVDQYVYESDTAWHAGtlNPfkNPNPSSIGIEHVnasgsPDWaiDEKTFNTSVELARDIAERHGlLPLvvgkNLFQHKDFSATYCAGRIGERLQEYADKVNAMNNGGQAGVIRRKTTPATEQSGNLYRTK------------------
>A0A2D1KMG7	105	0.283	9.251E-22	0	171	193	0	186	271
MAetYsSLITSKNPKAMYYGSRNGVKIDRIVIHHNATTDKNVAMNTWVQGSGAYTSAHYEVTPTEIIGCISETDAAYHCGGTGGsdipkmanpNQRSIGIENVnssgaPNWSvaHETIVNCAKLVKDICNRYGIPcdrQHVLGHNEVTATACPGGI--NVDE----VVALANGQTTTA-AAKPAPTAKPQAASV---------------------
>GraSoiStandDraft_50_1057286.scaffolds.fasta_scaffold2825051_2	105	0.279	9.251E-22	0	138	193	0	166	273
MKLMnLIIKKKLTPFNFSDRNnIRRIKYIVIHYFGSLG-SAEAVATYFaKAYRGASAHYCLDEGpIVWQSVEDEDIAWHCGTSGsyfhaecRNTNSIGIEVRPykiDedrsnfagysdwyFTEEIINNLVKMTRYLMRKYNVPANcVIRHYDVTHKYCPRPFMgDDIN------------------------------------------------------
>SRR5439155_859473	105	0.234	9.251E-22	3	130	193	56	196	274
---LDCVDLPSPNFDE--RAL-PVSMIVLHYTGMPDAQS-ALDRLTSPEARVSSHYLVDeDGSIYRLVDETKRAWHAGKsrWrgitDVNSASVGIEIVnpGhefgyrSFPDEQIASLIPLVADIKERHGIGRgNVVGHSDVAPaRKDP--------------------------------------------------------------
>uvig_324686_12	105	0.236	9.251E-22	10	148	193	25	182	281
----------SANyYSYGSR---DVKYVVIHYTGNSSDTAKANANYFSGGsRSASAHYFVDANSCYQSVALNNAAWAVGGTsvykhadCRNKNSISIEMCcsGNYTvsEQTISNTAYLCAELCKYIGITADtvdtfVLRHYDVWDKQCPAQWATKnntgWIKFKENVKAIL--------------------------------------------
>MGYP000413594804	105	0.229	9.251E-22	0	143	193	0	180	287
MPLTVEQRLISRNFRRCT-GQRKIEYIVIHYFGSLG-TAAAVANYFNTPGiQASAHYCLDEGsTVYQCVEDNNIAWHCGTSGAyvhprcrNENSIGIEVRPyklDkstarsaapadwyFPPEIVDNLVVFTQMLMQKYNVPLeNVVRHYDVTGKWCPRPWMgddtntyygtsgnEQWKKFKER-------------------------------------------------
>LGOV01.1.fsa_nt_gb|LGOV01179977.1|_2	105	0.275	9.251E-22	0	179	193	0	195	287
M-YTFITQYNSPNYTPGSDAksvwgkPRTLEAIAGHWWDDPlnNPSFEGVINTLMNPqRQASAHFVLTGtGrRVAMLVELADASWAT--NSANPYSISIEADPRCRDEDYDVYGELVAELWATYG-ELKLIRHSDVVATRCPGNYdLERVKAIartkLARAEDnfgmAVNKPGVPAPTPTPVPPIPTEFSGYRVYVDNVQ-------------
>MGYP000940498588	105	0.263	9.251E-22	16	140	193	44	194	295
----------------AEKAGIDFEVIVIHYFGSLG-TAAAVANYFAGaDRQASAHYCLDEGNIvYQCVEDNNIAWHCGTSGGyvhprcrNANSIGIEVRPyklDkttagsaaardwyFTEKTVDNLVEFTRALMEKYNIPAeNVVRHYDVTGKWCPRPWMgDDMNAY----------------------------------------------------
>SRR5919198_326368	105	0.272	9.251E-22	4	149	193	125	296	298
----EFIPIGGTGFGGANRPkdGLDIKYLVIHDT---EVDYPSTVRTFTDPGDcCSAHYVVDgdsvgDGvypLVTQFVFNHDIAYHAGNYWFNQHSIGIEHVGfaDspdgwYTQRMYDASAQLAGYLAWIYGIPIdraHILGHDNVPAPAqsfvagmhwDPGQWWD-WPYYLSRVGYYYA-------------------------------------------
>26239|scaffold_17746_c1_19|-7255|00	105	0.271	9.251E-22	0	158	193	0	164	301
MASRTVTTLPciEKNVGTGNWDSsrNPIDRIVIHTMVGTAASAAS--RFYDPTSKVSAHYGVLlNGSIWHWVDEDNTAYHCGNYTMNQRSIGIEHEdnGDYngvrPDSLYTTSAKLVKDICTFYNIPIdrqHILKHSEIVATGCP----DALD--IDRIVREASGTTTVPVDS----------------------------------
>APCry1669189241_1035207.scaffolds.fasta_scaffold207538_1	105	0.307	9.251E-22	4	131	193	9	145	309
----DVDSILDKHFTAG-RSGHKIDKVVLHHNA-GNLTVEGCYNVWQ-TREASAHYQVQsDGKIGQLVWDRDTAWHAGDSDANMTSIGIEHAnnstGPWTisDKCLDAGAHLTAAVCKYYNLgePEwgkNVFPHSYFCSTACPG-------------------------------------------------------------
>SRR5699024_8687855	105	0.245	9.251E-22	0	183	193	21	218	311
MKNwdtlePDRVKLLNKHFTPG-RGGKKIDKVVIHH----NAGVLSIDQIWQVWqdRQASAHYQITTtGEIGQLVWDGSTAWHAANQHINQTSIGLEFsnsAGanaDWPiaDKTIEEGAHLVAAICKYYklGRPQagkNVRFHREFTTTSCPyhlapgGKYH---ATLMGRAQYWYDQMTSK------APAKPSGQEGLRlSDIEELKKYID---------
>MGYP000878131582	105	0.242	9.251E-22	7	136	193	19	175	369
-------QLASPNHDE--RPPGvDVDLLVVHYISLPPGRFRgdAIERLFTNcldhdahPafaalRElrVSAHFLVRrDGRLLQFVDTERRAWHAGvsNFAGrercNDFSIGVELEGDgehrFTAAQYRALRRLLARLRERY--PLrWVAGHSDIAPqrKVDPGPLFPW--------------------------------------------------------
>450|Ga0326734_1000305_11|+6529|00	105	0.311	9.251E-22	3	177	193	5	184	462
---VDY-SKNSPNYTPnaQVRAAygfnRSIDWITIHWWGSPstNPTYEGVVSWFsQTRSQVSAHDIITGtGrRVAVMVNYSDAGWHAGSAQGNATSLGFELDPRCRQEDYETAAEDIADTWKYYGRIIPLRTHNSWTATQCPGNY--DLNRLHAMALALYNGIVPTPAQPV---DTRPEWQRNLKKWDN---------------
>UniRef100_A0A4V3RSE1	105	0.261	9.251E-22	1	142	193	601	754	764
-AY-KWVPAHTNNYTVG-REGCLITNITIHHM-DGRATAESCGGVFQNPnRETSAHYGIGyNGEICQYVAEKDTAWANANWESNKHSVTIEnsdwtLAPEYkiTDATLNSLIRLVADIASRNHLGKliygqNINVHGDVAATSCPGPYIrQKLSQIIA--------------------------------------------------
>SRR5450631_3103342	105	0.291	1.264E-21	9	133	193	35	166	168
---------NSPNH--ASRNGIKVTHIDLHWMAGHLADADST---FANAaHQTSAHYGIEDNTIHQYVHDADVAWHSGDWDENQRSIGIEHSGgellpsgarrDVSAATIATSVNLIVTLCRRYSIsPDNIYPHNHWFATQCPGTL-----------------------------------------------------------
>MGYP001277002195	105	0.229	1.264E-21	5	136	193	15	181	194
-----VIDRLSPNFDA--R-TRAIDLVVLHYTGMQNGeialarltdPAPVAGKYPGPWqdaniaPDtplarVSAHYVVGeDGAVYRVVPEESRAWHAGKssWEGeadvNQRSIGIEIVngghdfglPDFPDAQIDAVIALVHDILERRKLEAsRVVGHSDVAPgrKHDPGEKFPW--------------------------------------------------------
>MGYP000911696704	105	0.281	1.264E-21	0	160	193	0	176	197
MDWDnliaDKTIWLTRHFSKG-RSGQTVQYLVYHY--NDGDlTTEGCYGVWQ-TREASAHYQVESsGLIGQLVRDADTAWHAGKWDANTKSIGIECanQGDsITDAAIESWAHLVAALCRAkgLGRPQdgvNLFPHDHFVSTSCPGPLHagtSYHDRAFARAGAWydaMTGGTDAGEPSAP--------------------------------
>A0A2D5N149	105	0.236	1.264E-21	10	146	193	28	193	200
----------SPNYD--HRPSNvNPEIIVIHGISLPPGeyGFENIKDFFLNTLDhnkhpffleikhlrVSSHLLIDRsGEVYQFVPLDKRAWHAGESSFrgkhncNDFSIGIELEGedniEYSTSQYDSLVRIIDVLIKFYPfINArNIVAHSDIAPnrKTDPGPAFDWF-SLYDRLNE----------------------------------------------
>GraSoiStandDraft_44_1057316.scaffolds.fasta_scaffold632664_2	105	0.230	1.264E-21	4	140	193	20	185	208
----EISPRPCSHYD--DRPdPSDISLLVIHNISLPPATFDNtyIDDFFGGRLDcslhpyfgrlagvrVSAHCVIyRDGRIWQYVPFRSRAWHAGLSlfegrdKCNDFSVGIELEGaddvPYTEAQYQALARLCHALIAHYPTlaSDRIVGHSDIAPgrKTDPGPAFD-WAYF----------------------------------------------------
>SRR5690606_5419331	105	0.239	1.264E-21	2	136	193	63	227	242
--WVDQARRvPSPNFNE--RPAdAPIDLLVIHNISLPPQQFGGpwIDDFFRNAldasahPyfaeiagmQVSSHFLIRrDGELVQYVPCDKRAWHAGRscWQGrdacNDFSIGIELEGaDevaYTEHQYAVLNGLVEALRQQYPaIGNNIVGHEHVAPgrKTDPGPAFDW--------------------------------------------------------
>MGYP000848708918	105	0.263	1.264E-21	2	144	193	78	235	248
--YVqqDLLTVNP--YSRPGDELKTIRGVVIHYVGNPGTSAQANRNYFeslsAGTDGtyASSHFVVGlEVEVIQCVPLTEIAY-ASN-SRNEDTVSIEVChpdetGEFGPETYESVVRLTAWLCETFHLDPesDVIRHYDVTGKYCP-RYYveneDAWAALRSDV------------------------------------------------
>SRR5699024_9062270	105	0.366	1.264E-21	17	160	193	0	147	251
-----------------NRPrGRKPKGILIHHWGVDGQTHDGVVSYLRRYRpanPTSAHEIISSGRVTQIVPLLKQAWHA--RSANPDWIGLENRPDMSASDWDTLVQRCADIERETGQSMRYGKHSDFVATSCPGRYSNRIGELVNAVNAnlAANGSTVKPAKVKP--------------------------------
>MGYP001343648794	105	0.234	1.264E-21	10	136	193	23	166	256
----------SPNFSKKPRDSKNIKVIVIHYTG-MQSKIASIERLSSPKYKVSCHFVIDRkGQVMQMVQEKYAAWHAGKskWknfiNLNRFSLGIELVnkGhefgyeSFTDLQIKELIKLCLQLKKKYNIKnSNIVGHSDIAPnrKIDPGEKFPW--------------------------------------------------------
>MGV-GENOME-0224656_22	105	0.292	1.264E-21	0	190	193	0	200	268
MAYKFVTDRDAKNFTPGYLVqstfgyPRVITNITLHWWGKPewGQTWEQVMAFFCDSPtvGTSAHEVISDGIVGCIVDHSAAAWANGNAKGNAQSITLECNPRMSEGDMNTVAERIADIWREQGRIIPLTEHRDWFSTECSGTW--SKGEMTRRAMQYYNGgasSQKDWFDmATKQELEEVVFNTRRPEWG--NRTLSEMVREVD--
>SoiMetStandDraft_5_1073268.scaffolds.fasta_scaffold5630037_1	105	0.224	1.264E-21	22	190	193	0	180	297
----------------------KVNYIVMH---DNESVYSHALQIFQNPlRYVSAHFEVRssDGQVAQLVPTQDVAWHAGNWYVNTHSIGIEQEGfallgatWYTEQLYHASARLVSYLADRYDIPLdrmHIIGHdgvpGEGQSTShndqatqhwDPGPFWN-WDHFMELVGA-----------PIPrLPVIPGLTRVVAITPDFAANQPPVTCDPVD--
>SRR5581483_7184581	105	0.244	1.264E-21	12	146	193	231	403	405
------------NLTRANRPHSgPIDLIVIHTMEAPekPTQARAVARWFAGElaprypaPQASAHYCVDDAEVVQCVLECDAAWHA--PGANHNGIGVEHAGfaSQTPAQWDdlysravlaRSAELVAKLCVRFAIPIqrvdagglavgqrGICGHIDCTnafsngrGHVDPGPNF-PWDRYLSDVKA----------------------------------------------
>MGV-GENOME-0259639_14	105	0.297	1.264E-21	0	191	193	0	184	422
MAYQELTQYNSPNYTPESQVpyvygmPRTIDGVTYHWWGDPAQqpQFDGIVNWLCRPNGnSSAHVVGEAGRIAWIIDANNAAWHAGNARGNATTVGYECNPRLEDGDYETMGEFHYDIEKAYGKRLPIYVHKEWFNTSCsP----IDKGRIRAVADRYHQG--------VPT-VSEQQIRTLFLSI--LEREPDTGG--MDH-
>A0A1X4H0J1	105	0.250	1.264E-21	7	150	193	250	412	631
-------PASAANGQVSDRPANgiRIDSIVIHDT---ESSYDAALNTFQKPGGGSAHYVIRssDGAVTQMVPTKDISFQAGNYSTNLHSIGIEHEGyaaaggtWYTQTEYETSAELVRYLAERFGIPLdrqHIIGHDNVPGPSsalvsgmhwDPGPSWD-WERFMRLLHAPVGG------------------------------------------
>3300012942.a:Ga0164242_10061701_2	105	0.228	1.264E-21	12	162	193	294	474	1056
------------NYDLADRPadGDAIKYIVIHDT--EGTYSGSLASFQDSTSLATPHYIVRssDGLVTQVVQTKNVAWHAGNYYVNMHSIGIEHEGvavDgatwYTESLYESSATLVRYLAAKFDVPLdrqHIIGHDDVPSpqTAqltsmhwDPGPFWN-WSHYMDLLGAtpggggtaIVGGEItiDPPFTSANEP------------------------------
>SRR5437763_6776308	104	0.282	1.727E-21	13	133	193	0	141	142
-------------YDATNRPklGMAIRTIVIHDT---EGSYESAISTFQDPaRDASANYVVKssDGQITQMVPNQDIAWHAGNYFVNMHSIGIEHEGvaiqgaSWYSEQlYEASAALVAYLAARFDIPLdrgHIVGHDGVPgPTpqaqatqhWDPGPF-----------------------------------------------------------
>SRR5690606_6787217	104	0.408	1.727E-21	44	179	193	0	139	147
--------------------------------------------YLcRSGGNSSAHYVAEAGKVACIVDPDNIAWHAGNYEGNQTSIGIECRPEATDADYATVAELIAALRKVYGdIP--LKRHKDWKATSCPGRWdIARLDRLARGVTAPATPISNPKPAPKPAaPPTGLALDGFGgpATVRRWQ-------------
>D0RN01	104	0.245	1.727E-21	0	136	193	0	146	159
MH-LKITQKPSENFDK--LKDRRIKYVIIHYTGMRDQKS-AIKRLQSKVAKVSCHYLISRgGKVYQMVQDLDVAWHAGKskWGkdinLNSKSIGIELVnkGfeSFPNKQILALIKILKILKKKYKIkPSYVLGHEDISPgrKTDPGPKFPW--------------------------------------------------------
>MGYP001370083047	104	0.232	1.727E-21	1	137	193	4	160	162
-KIVNISKELPRRGDYRNRTLAQITGISVHHSASPMGKFGpvDFARWHIDPKGhlkapaIAYHYVIEpDGTIYQTNELAQIGWHT--VNYNTTNIGVVLNGNfeieqPTEAQLNSLRQLLQYLQELLGKKLDIRGHKEFPGneklTVCPGKNLlklkNQW-------------------------------------------------------
>ERR671924_257812	104	0.264	1.727E-21	3	115	193	44	161	164
---VTYVPASPANYSHGKRPASSIRLIVVHVT---EGTYESAVSWFRNPhARASAHYVVSReGAITQMVPNSQVAWHAGNGWVNRHSIGVEdegftnISGTFTDAEYRASAQLVASLMRRYRVP-----------------------------------------------------------------------------
>MGYP001004337236	104	0.273	1.727E-21	6	131	193	34	167	168
------VQACSDNYSNYSRGSGDIDMVVIH---TVQGSYSSCYNWFANcSAQASAHYVVRssDGDITQMVSEGDVAWHAGHWDTNLRSVGIEHEGyidDPgrwyTDAMYRASAALTLDIATRQGvaIDRsHIIGHSEVPG--CSG-------------------------------------------------------------
>MGYP001145898437	104	0.268	1.727E-21	7	136	193	10	149	171
-------WRPSPNF--GARAeGVATDLIILHYT--DMATAGAAIDWLCDPvSQVSAHYVVaEDGRITQLVAETDRAWHAGvsSWRGrgncNDDSVGIELEGlegqPFDEPQYETLASLCAAIAQHYPIA-HIAGHEHIAPgrKQDPGAGFDW--------------------------------------------------------
>MGYP001315579418	104	0.226	1.727E-21	2	141	193	10	178	180
--FNDITYHKSANHNE--RPKDViIDTIIIHCISLPAGSYDndNIIDLFTNSLDiskdpsfkclknikVSSHLLIKrDGKIIQFVPFNLRAWHAGESEYknrkncNDYSIGIELEGtsstGYTEIQYDVLKEVIRSLKDFYPkIVDeNIIGHNEVAPdrKDDPGPYF-EWNRIK---------------------------------------------------
>SRR5260221_5575568	104	0.268	1.727E-21	22	171	193	25	180	191
----------------------PVDRIVIHTMVGTMTSAAS--RFNDPNSKVSAHYGVGyNGQLVHWVDEDWVAYHAGNYNMNQRSIGIEHEdyGNYngprPDILYTASANLVADICKFYGIScdrAHILKHSEIIATGCPDAL--DIERIVSQAAQILNNPGSSSTSTSSTSLDQDHLNAL---------------------
>MGYP000011003556	104	0.236	1.727E-21	1	142	193	20	189	193
-KLLGAKWRPSTNYNE--RPSLDISMLVIHNISLPPNEFGGpyIEDFFCNEldctvhPyfqeikdmQVSAHLLIRrDGEVVQFVPFNKRAWHAGRSEFngetecNDFSIGIELEGaDeiPFDEtQYQVLTQVTQAIMQAYPqIEVaRIVGHSDIAPgrKSDPGRCFN-WPKYKD--------------------------------------------------
>MGYP001387061371	104	0.236	1.727E-21	0	151	193	0	167	193
MKY--ITKYKSPNYNS--RNNSKIQLIIIHYTA-LKNTLDAVSYLCKKEKKVSSHYLISQnGCVYNLVDDKFRAWHAGQafWQGnidiNSISIGIELDynprGknnKFSHKMITSLKKLILKLQKNYKINKnNILAHSDIAPfrKKDPGKNFPWKSlsgsKIVLRLKKIKKSE-----------------------------------------
>MGYP000940073609	104	0.285	1.727E-21	12	135	193	30	159	207
------------NFRPAHRKPVDVKRIIIHWTANENesADADNNVRYFaKTKRKASSHYVVDADNVIQCVDDSDIAFHAGQRWANKVSIGIETCANFTcekDsiDTFENLKALCLNLHKKY--PNAIfIRHYDVTGKICP-KWFA---------------------------------------------------------
>MGYP000311220388	104	0.260	1.727E-21	9	141	193	62	218	226
---------PAQHFRPGsGRAPRAISQIVIHVTAGQADYRRTVKYFqhptrHSEPLCVSAHYVIGQgGEVVQMVRHDDVAFHA--RSANARSIGIEHVarppGEwsasdeglfPTPQEYLASARLVHFLCRRYGLPLdraHILGHVEADPetshTNCPdGAW--NWDYFM---------------------------------------------------
>SRR5574344_473253	104	0.244	1.727E-21	0	138	193	9	175	229
MKVVIMIQINQKlsliNFTDKN-DIGRIKYLVVHYFGAFGSAKDTCAYFYNTFRGASAHYFVDDTSIWQAVTDEDIAWHCGDGGkgtlkgkvTNSNSIGIEVrpykdnstsggAGDrdwyFHDQTIQNLINLVDMLMAKYNVPiENVVRHFDVTAKWCPRPFMgDDIN------------------------------------------------------
>MGYP001163882739	104	0.261	1.727E-21	0	136	193	0	152	238
MSLSISHDYKSPNFNQ--REDMKlLDTIIIHYTGMKN--YQSALEYLCNlNSKVSAHYFINEeGKIWQIVDDEMTAWHAGvsKWldrkNLNSSSIGIELVnpGheygykNFSLSQYQSLEQLIEILIKKYNIKqDRILGHSDIAPlrKSDPGEKFDW--------------------------------------------------------
>UPI00031AA7E7	104	0.254	1.727E-21	0	142	193	0	153	249
MK--LIKTYKSPNFN--DRKSKKVLFIIIHYTALNN--FNEAISYLCNKnKKVSSHYLISQsGDIYYLVDEKKRAWHAGLsfWDGhkdlNSLSVGIELDfSDkkknkhYSKKMINSLINLIKYLKKKYNINKsNILGHSDIAPfrKIDPGRKF-PWNRLIN--------------------------------------------------
>tagenome__1003787_1003787.scaffolds.fasta_scaffold11428112_1	104	0.232	1.727E-21	0	144	193	0	159	254
MDYtvkkMDI------SYNRSYKALSP-QGFVIHSTDTPGATAQNEHDYFNsGNRQASAHYFVDWQEIIQTVPENEQAWHAG-PAANSRYLSVEmCEPsDNSiEKflQvWKRTVWLVADACVRYGWSAqnNIYSHRGISlmykETnhTDPMQYlerFgETWDSLLEAI------------------------------------------------
>MGYP001161445871	104	0.248	1.727E-21	10	136	193	32	175	269
----------SPNYSKKTRKLKDIKFVVIHYTG-MQSEIESIERLKDPNKKVSSHYLINRkGQITKMVHDRKIAWHAGKskWknfsNLNQYSIGIELVnkGyefgyqKFSNIQIKSLITLCKYLKRKYKIKDeYFLGHSDIAPlrKVDPGENFPW--------------------------------------------------------
>MGYP000985365320	104	0.241	1.727E-21	4	144	193	86	258	293
----EWVPTSCTNKCTIGRAGNKVDYVVIHDT---EGGWDASVATLQNDPGKSVQYLVGkDGRLAQFVSEGDTAWHAGNFWYNQRSVGIEHVGystqPYTEAQYAKSAALVGHLLAKYAIPRdraHVIGHdqipnGDkiaqsspacaLSPKACrtsgnyggagvhgdPGVW--EWATYMPRV------------------------------------------------
>7434|scaffold10210_5|-2110|00	104	0.323	1.727E-21	0	190	193	0	200	319
MTYQFMTQYDSPNYTPqalvssvwlgQTRKLTAAEGakIAIHWWGDPntNPSFEGVISTLMNPnRGASAHFVATGtGrRVACLVNMPDASWATG--PANPFTFSIECDPRCRDEDYDVVAEVIAELRKQFG-DLPLVPHKMYMQTACPGNY--DLARLDALARKKVAGD-DFGTSSDPAPVIPA---NTRPEWEKNFKKYDtvKMMYAID--
>MGYP001313195337	104	0.250	1.727E-21	0	176	193	0	190	330
MK-TNQIPAKRSNYTRADRPEQvPVTHIVIHSTElSYPETVQRFQEAH----DVSAHYVLRqsDGLVTQMVAPHNVAWHAGNWELNCRAVGIEqeaYVGEPesfTKTMLRSLTTLVSQLSTQFNVPLdrdHLLGHDNLCAmTAsgqlsmhqDPGRYFDW----RQLLTDLGASVEGRGVPVVGEPVvVCVTVADLYQSPE----------------
>MGYP001407085180	104	0.252	1.727E-21	10	135	193	211	340	355
----------SPNYNSA-REGT-LNKIVLHNTEGTVTSA--IDRFLNTSEQVSAHYILGRnGKTVQMVKDSHVAWHAGDRGVNHTSIGIEIEaGggtgtGMTEMQETNLVLLIKSLMFQYGITLnNIIPHRHTVATSCPGSIWP---------------------------------------------------------
>MGYP000694354662	104	0.296	1.727E-21	6	144	193	11	161	428
------IWAPTTAFDTG-RGGHSVQYIVVHHEAAVGLTATSLSSMWSRMQSQSAHYSVDgDGVIAQHVYESDTAWACGNWTANQSSISIEHANNstspWTvsEATLESGAHLVAALLIKYnlGYPRwggNVRPHSQIVATACPGELAgSQNTHYMERV------------------------------------------------
>MGYP000050853267	104	0.243	1.727E-21	12	142	193	11	168	506
------------NYTDGN-STERIKYIVIHFFGGV-ATAENLAKYWaRTYAGASAHYAVGhDGEIFQIVEDDDIAWHCGAKSYkhaecrNNNSIGIEMavkkkstttqnatdkDWYFTEETAAATIELTKMLMKKYNVPaDHVIRHYDATGKICPNPYvYnlfgETWQKFKE--------------------------------------------------
>MGYP001367386315	104	0.241	1.727E-21	3	131	193	194	337	557
---MDWFAAHPNNY-VAGR-TSPVKYVVIH---DIEGSFWSAVSWFQqaNPFQASAHYIVRssDGYIVQMVGEANTAWHAGNDAFSRASIGIEHEGfasapNtwFTEAMYQSSARLVCAIAKKHGIPVdnqHIIGHFQIPnpsvlpASAPPG-------------------------------------------------------------
>SRR5690625_1125273	104	0.255	1.727E-21	10	182	193	288	469	562
----------SPN-SHTDRTdPRNgvkyqIKHITVHWWGNPsGQAFDGIVSHLSNKaAQVSAHYVISSSRVSRLVDEKDSSWANGNRVANFESITIECDPNDVIGTIPVLAALIKDIRGRHG-DLPIYPHSKWTATQCPGDYAPHLAmiDVLARTGKATIAPGAPSAPAKPSSGRVSEDGRLgRETVKALQGLL----------
>A0A1F7VEZ4	104	0.276	1.727E-21	4	146	193	217	369	1436
----DWVAAHPTNYRVANRGLGDIDQIIVH-VA--EGSYNGTISWFSrvNPNHVAAHFVVStDGDVTQMVEIKDIGHH--DSCRDARTIGIEHEGhvnDParwyTDEMYQASAELVAWLVEAYDLSVsraHVLGHGdgvDCSDHTDPGDGWN-WDHYMTLVLE----------------------------------------------
>SRR4051812_20294330	104	0.429	2.360E-21	21	133	193	6	118	126
---------------------RKVEYITIHHWGALGQTHAGVVAYLCRANGnTSAHYVVSAGLVTCIVDPDNAAWHSGNARGNARSIGLELRPEATAGDYQTAAELIAELREVYG-DVPLVPHKHWFNTACPGKW-----------------------------------------------------------
>SRR5262249_52760710	104	0.284	2.360E-21	5	113	193	13	132	133
-----VIDMPSP--SKNSRGKAKIDTIVIHHTG-GKGSAEDVARYLQKPsTKVSAHFIVGkDGIIVQGVPESERAWHAGKSefkgrkDVNTFSIGIELCnlGDdkdpYTDRQYRSLGRLVAYLQDKYG-------------------------------------------------------------------------------
>BarGraIncu00222A_1022003.scaffolds.fasta_scaffold610880_2	104	0.248	2.360E-21	1	124	193	25	157	160
-ACVAFVPASSSNYTPG-RGGNAVTTIVIH---DMEGSYSGSISWFQNPnSAASAHYMVRssDGDITQMVHDGDTAWHAGNWDVNQHAVGIEHEGfahtggaWYTEAMYRSSAALTRWLSDTFHVAKdraHIIGHYEV--------------------------------------------------------------------
>MGYP001431692624	104	0.228	2.360E-21	3	136	193	17	180	185
---IEAEKHLSPNFDK--RPINSeIKLIVIHNISLPPESFEveNVIKLFANELDfesheffytikdlkVSSHFVIDRkGKIYQFVSVYERAWHAGVSSFksqencNDFSLGIELIGsdnvPFEDNQYDSLNRLIEILCNFFPdIKKgNIVGHSEIAPsrKTDPGPFFDW--------------------------------------------------------
>A0A137SFI4	104	0.257	2.360E-21	10	140	193	18	178	187
----------SPHFD--DRPPkADIDLLVIHCISLPPEqyGAEYVEDFFLGKldcslhPyfqqlesvQVSAHVYIKrDGQLIQFVPLDKRAWHAGLSEFagksrcNDFSIGIELEGDvnhlYTPAQYQCLATVTADIQQRYPLItlDRITGHSDIAPvrKDDPGPNFDWQHYF----------------------------------------------------
>MGYP000701700848	104	0.245	2.360E-21	3	141	193	14	181	189
---QDVTFLSSPHCDA--RPVTmEIDTIVIHAIALPPETFGgsyiddlflgqldcDAHPYFKGLRDvrVSAHLCIRrDGRITQYVPFDQRAWHAGESWFdgrtrvNDFSIGVELEGsDtqPFEEiQYRRLVEAGAALMRAYPaIELsRVIGHADIAParKTDPGPHFD-WPRFL---------------------------------------------------
>WorMetDrversion1_3830619-1045207.scaffolds.fasta_scaffold111110_2	104	0.264	2.360E-21	6	147	193	46	207	209
------VAAASFRRSKGER---KVQRIVIHIT-DGQPNYLNTVRYFQNPmrNGepisVSAHYVVGQhGEVVQMVRNQDIAFHAG--AANANSIGIEHCartpGelgpaDPgfpvTDEQYLCSAYLVKWLCQQYGLPRdreHVLGHAEADrtttHTDCPtGRW--DWEHFMTILTAL---------------------------------------------
>MGYP000915462600	104	0.258	2.360E-21	13	141	193	57	203	210
-------------YFTPGPVHRTINRIVIHITDGNADSARKTAQYFatmNDGRQASAHYVCGPDGIYQCVKDNDIAWHA--IGANQDSIGIENQartpnerGpnDPgvpvSEENYLNTASLVRWLCWQYAIPmdrEHILGHNEVSQnhPDCPtGQW--DWNHFM---------------------------------------------------
>SRR5256885_645334	104	0.277	2.360E-21	2	166	193	55	233	236
--YVPESEYLPTktNYWEG-RDGASIDYIVIHYT--DISYARTLRAFNIRASDVSAHYVIRgDGHIAQIVHEADTAWHSGNAWFNQHSVGIELEldrvtnPVFTAEEYYAAAALVCAISARQGVPLdrsHVIGHNGVPgSTpNDPRHTWD-LPHL-TLLTSLCAPPTsatvhASFVSETPYPDIGA--------------------------
>MGYP001193958576	104	0.246	2.360E-21	0	138	193	0	152	239
MSQPNILhNFKSKNFDS--RK-YKIQFIILHYTETKN--LEQAIDLLTSqDRKVSCHFLIDtNGQIYNLVSESKRAWHAGesSWrglqDMNSRSIGIEIVnqGEkklqrYPKAQINKLIYLIHFLEKKFKIPFyNILGHSDIAPhrKIDPGKHFPWKD------------------------------------------------------
>MGYP001483361977	104	0.243	2.360E-21	0	136	193	0	150	240
MK--NISFQKSPNFNQ--RPQDAeIDMILVHYTG-MRSEGESIKILLDPNSKVSAHYLICEsGKVIQMIDDELRAWHAGlsEWRGqknvNDFSIGIELsNPghehgyrDFTKSQINSFIELTTGLKKKYNIKNhRILGHSDVSPdrKMDPGEKFDW--------------------------------------------------------
>9267|scaffold08575_2|+97|00	104	0.225	2.360E-21	0	147	193	72	254	256
MKINtttglldDCIQCPSPNKDA--RPdDTAIDLVVVHSISLPPGqyGGDDIECFFQNQldkddhPyfaeicemQVSSHVLIKRsGEIVQFVPFHERAWHAGqsNYQGrdrcNDFSIGIELEGtdsdEFEDIQYQQLAQLVRSLQTAYPaIDDNITGHSNIAPgrKKDPGTGFD-WARLKNNLSAL---------------------------------------------
>UniRef100_UPI0012F947F4	104	0.203	2.360E-21	7	141	193	90	257	260
-------QVPSPNHDA--RPdGDTVRVVVVHNISLPPGQFggDDIERLFTNRidpaaaPGydelarlrVSAHFLIRrDGELVQFVPTEQRAWHAGvsHWCGrercNDFSVGIELEGsDFAPfeaAQYARLLALLRGLAERY--PLaAIVGHSEIAPdrKTDPGPFFDWaqvhaaLPQLR---------------------------------------------------
>SRR5258705_8655582	104	0.239	2.360E-21	11	141	193	108	267	273
-----------PNFDE--RPPGvDPSLIVLHGISLPPGKFGGpwIERLFTNrlPPDrhpffrrietlkVSAHLVIRRgGTILQFVPFSRRAWHAGRSSYrgrkhcNDFSIGIELEGtDrraYTDAQYRALARAVRALLAVYPtLSAeRIAGHSDVAPgrKSDPGPAFD-WKRFK---------------------------------------------------
>SRR3990167_6556865	104	0.281	2.360E-21	17	188	193	4	176	309
-----------------NRV--AIDRIVIHWFG--IGTLESANSRFQSAaNQVSAHYGISGSTIWQWVKEEEVAYHAGNYAMNQRSIGIEHDATtehlLSEESYKTSAALIKEISKRHNIPLdreHIIKHSEIKATQCCGTV--DVDRLIAMAKGETSTPVPSPADEYGNTVRKSV--AFDDTVGYLElGDPNKLGFE----
>MGYP001108503589	104	0.220	2.360E-21	12	140	193	138	284	325
------------NHDLGSRPeEGSVDYIVIHDT---ETSYDGTVRLVQDPTYLGWHYTLRsvDGHVAHHIPGKDVGWHAGNWYVNSHSIGLEHEGyaaDgawYTEAMYQTSATLVGYLAQSYGIPLdraHIIGHDQVQGVApanvagmhwDPGPYWDWSHYF----------------------------------------------------
>MGV-GENOME-0309345_61	104	0.283	2.360E-21	2	148	193	9	160	342
--YDLWT----DNYD---RGRTTLDRIIIHHNAGVGMSHGAVYSAF-SANGTSAHYNVDVyGTICQYVHDADTAWHC--PGVNSRSIGIEHANDggadsgWNvgEATIDAGAHLTAALCRAYGLgrPEwrvNVFPHSDFYSTACPASLRDTYAgEYIDKAQQYY--------------------------------------------
>K1M6U0	104	0.242	2.360E-21	0	136	193	95	246	343
MGYM-VTKNHFPSLGQGFRQ----RYIILHYTALNNEASLRVLTQQA----VSAHYLVNDtedNEIYQLVDENKRAYHAGVsyWRGnnnlNDSSIGIEIVnqakdvpggyyfPDFPDYQVKKVAELVKDIANRYGIlPQNILAHSDIAPTrkQDPGPKFPW--------------------------------------------------------
>SRR5919204_1628301	104	0.247	2.360E-21	1	146	193	242	410	424
-AYhQD-DPKDPTNYgnfDLARREadGLDVRFIVIH---DAETDYQGTIKIFQDPlAYVSAHYVLRssDGQITQMVDGKNIAWHAGNWNFNMHAIGYEHEGfaitghaWYTESMYQASAALTRHLAAEYAIPLdrgHIVGHDDIPgPTDffaprmhwDPGPFWD-WAHYMALLGA----------------------------------------------
>SRR5919107_5378740	104	0.227	2.360E-21	12	162	193	360	531	569
------------NYARAARPgdGNRVRHLVV---PDTEASYALTLSIFADPTfHASAHYVVRaaDGHVTQMVPTRDVAWHAANSYVNAHSVGIEHEGaavegatWFTEAMYRSSARLVRYLARRYRVPMdraHVLGHDDVPaPTQralprmhwDPGPYWD-WDHYLHLLRGRPPGQADASSPIvTIAP------------------------------
>A0A1C4S6C9	104	0.252	2.360E-21	12	159	193	259	429	635
------------NGQVAERPGDgvKVDYIVLHDTESSYDSA--IKTFQTAGSGDSAHYVVRssDGAVTQMTPTKDIAFHAGNYWFNMHSIGIEHEGfaahgasWYPQTQYRTTADLVKYLAAKFDVPLdrqHIIGHDNVPGpqdsyvagmHWDPGPYWD-WRSFMTMVGApatVRDGKSPEVGDAV---------------------------------
>ERR1041385_6355590	104	0.216	2.360E-21	2	136	193	232	409	829
--YPQAIWKgTSYNYDPG-R-TAAISRIVIHTIVLNGTSWSavsALNSFQTNGFAASAHYIVRQnGEVWQVVSDSDTAWHAGNYSYgsinNSNSIGIELEGnsDYgdittwqTSALTTALTNLVSWLCSTYGVPKdraHIVGHNQVQspPTgathECsvckgptywggccagktdPGAWFNW--------------------------------------------------------
>A0A0B5IGL6	104	0.208	2.360E-21	8	162	193	291	478	926
--------AGKKNYTAGDRPnqGTDIRQIVIHDT---EGGYDGSLQVLTDPTGsGSAHYLIRasDGLVTQMLENKNLAWHAGNWTHNMHAIGVEHEGyaikegsWYTPSQYASSAALVKFLANKYGVPidrEHIIGHDEVAlQTDdnvdslhwDAGPYWD-WNYYMSLLGApqgdkgagglLRAGQVvrvVPPFTTANQP------------------------------
>SRR5574342_1408545	104	0.320	3.225E-21	5	115	193	1	126	128
-----VVWDASPNYTASNREvTYNIDTIVIHTTEgsDTNGDgyySEcytQAINWFNNPsASASAHYVIAPwGEITQMVTDDDIAWHA--TYYNNRSIGIECAGfagspsTWTPELLAALTQLVAWLCQQYGVP-----------------------------------------------------------------------------
>SRR6266480_1767625	104	0.274	3.225E-21	0	121	193	8	130	132
MR---WDPIYSGNYRHT--ASRTIDMIVIH---KAEGSLDATVSWFKNPsSNVSSHYVVDDHEIVKMVEDHNIAWHAGNSAYNARSIGIENSGynnrdDFSDVHYQRLASLVAYLCAHYSIPVdrhHIIGH-----------------------------------------------------------------------
>MGYP000990096632	104	0.292	3.225E-21	3	116	193	24	143	146
---VKWVPASTGGYEAANRPKdYPIEGIVIH---TMQGTFDGSTDWFQNPqAKVSAHYLIGsDGRIEQMVQEKDIAYHAGSMKFNDRTIGIEHEGyvDqpkwYTPKLFDASARLAAYLAKKYNIPL----------------------------------------------------------------------------
>MGYP000858876243	104	0.372	3.225E-21	0	133	193	0	144	147
MAHQVLTQFNSPNYTPGSQVPafygmsRTIDFIVIHWWGDPnsGPTFEGVVSWLCNSRsQVSAHDVVTGtGrRVAFLVGNDNAAWHAGSSLGNAKGLGFECDPRCRDEDYQVVAEDIAETWKFYGRIIPLLPHKHFKATACPGNY-----------------------------------------------------------
>SRR5437667_3864681	104	0.256	3.225E-21	9	150	193	6	164	166
---------PSPNFSE--R-HNLINAIVIH--DSESRDVKSTISWFASvESKVSAHFIIDkDGTVYQCVAEDRVAWHAGQselWGIanvNDYSLGIELVDDddrekYPEQQLDSLINLTTELVTKYKIQLnRIVGHQHIAlplgRKKDPGpdfPWYEFLYCIGARVaNSELRG------------------------------------------
>MGYP000073549631	104	0.250	3.225E-21	0	136	193	0	169	177
MKdgwVETIRQIASPNHDV--RPeGIVVTLIVIHSISLPPGQFEsgMVENFFTNklPSGahpyidellevkVSAHFFVGRsGEITQFVSINDRAWHAGlsTWkeqdNCNDFSVGIEIEGsdsvNFTEEQYSSLNELLKLLFNALPscSPHGVVGHSDIAPdrKTDPGPLFHW--------------------------------------------------------
>BEDMetMinimDraft_2_1075160.scaffolds.fasta_scaffold32012_2	104	0.226	3.225E-21	2	141	193	10	178	180
--INDIAYHRSDNCN--NRPDNTvIDTIIIHCISLPSGcyNNRNIIEFFTNNldtnkdpsfvslkdTKVSSHLLINrDGGIIQFVPFSLRAWHAGISKHgkrrncNDYSIGIELEGttksKFTDKQYDSLNEVIICLKDFFpGIVDeNIIGHNEVSPdrKDDPGPYF-EWNRIR---------------------------------------------------
>COG998Drversion2_1049125.scaffolds.fasta_scaffold4717575_1	104	0.248	3.225E-21	0	140	193	0	164	181
MRFLE-----SPHADA--RPaGMDVELIVLHAISLPAGefSCEHVEALFMGRleaaahPsfaalhrlRVSAHFVVDrDGGLTQFVPTSLRAWHAGPscWEGrescNDFSIGIEMIGDelhpFTPAQYTQTARLCRALMATYPriLPDHIVGHADIAPgrKWDPGRQWD-WSRF----------------------------------------------------
>AntAceMinimDraft_16_1070373.scaffolds.fasta_scaffold568761_2	104	0.234	3.225E-21	9	142	193	22	184	190
---------PSPNCD--DRPENvEIDTVVIHTISLPPGeyGGDGIIDFFLNRiqaadhPyfesiyhlKVSSHFLVRRgGEILQFVPVARRAWHAGDSEFkgrnavNDFSIGIELEGmensSFESTQYESLTVLTRLLMNTYPaITLdRIVGHSDIAPgrKTDPGPHFDWL-RFRE--------------------------------------------------
>ETNmetMinimDraft_12_1059888.scaffolds.fasta_scaffold1075030_1	104	0.223	3.225E-21	7	137	193	30	187	198
-------QLPSPNF--GSRPaHTRISLLVIHNISLPAGQFETpyIVELFQNSldcdahpsfadlRDlkVSSHFLIRRnGLIQQFVSVLERAWHAGLSqfqgrdGCNDFSIGIELEGtddvPFEDAQYASLQQLSAALIQQFPIE-HIVGHAEIAPgrKTDPGPYFDWL-------------------------------------------------------
>SRR2546425_1516962	104	0.264	3.225E-21	18	144	193	50	203	204
------------------RPASPrqINRVVIHIT--EGTTTNGTVSWFKdmlgrdGRPavdakgkpiQASAHYVVGqDGEVVQMVRDSDIAWHA--HSANGDSIGIEHVarvrnPRlvPSQAQYCSSADLVRWLCHTYNIPVdriHILGHSEADPhTthrDCPNAVWD-WERYMQLV------------------------------------------------
>MGYP001391091525	104	0.260	3.225E-21	0	148	193	0	162	215
MKKkVNYNEELSPNFSKRN---DKIKYIIIHYTGT--KSLQEALNIFKDKnSQVSCHWLISKrGKLYKIVDEKNVAWHAGIsyWKGdsmlNKNSIGIELDniGhglNykiFSNIQMSALEELLKLLINKYKIKKqNVLGHSDIAPdrKLDPGELFN-WDRLAKKNLAYY--------------------------------------------
>MGYP000435724106	104	0.247	3.225E-21	12	144	193	0	165	223
------------NFRSGN---MTPKYIVIHYFGALG-TAKSVSEYFKTPGiQASAHYALDEGdTIYRCVRDKDIAWHCGaNKykhpeCRNSNSIGIEARPskinrkrvmasDtdwyFEPKVVDNLVWLTKKLMAQYNIPaDHVIRHYDVTGKLCPRPWccadmnvYyktsgdAQWEEFKKRI------------------------------------------------
>MGYP001025583684	104	0.242	3.225E-21	2	146	193	49	208	225
--YVekDYLTVNP--WSRPGEELKKINGVVIHYVGNPGTSAEANRNYFESLSGgeqetyASSHFIIGlEGEAVQCVPLTEIAY-ASN-SRNDDTVSIEvCHPDetgvFSRPAYDRCVELTAWLCRMFRLKPgeDVIRHYDVTGKLCP-RHFveDPeaWDAFLEDVSA----------------------------------------------
>MGYP001161542956	104	0.240	3.225E-21	2	137	193	30	192	226
--YRLAKQWPSVNF--GERPAHAlIDLIVLHSISLPPGqyGGPEVQQLFTNqldWqahPYfkaieglvVSSHFFIRrDGELWQFVSCDDRAWHAGASCYrgrtncNDDSIGIELEGlEgelFEPAQYQALTQLCAAIMQQFPI-DYIAGHEHIAPgrKADPGSGFDWL-------------------------------------------------------
>MGYP001141704708	104	0.250	3.225E-21	9	145	193	65	222	228
---------NRPNIK---REAT--EYIVIHDTGmaHPSATAKGLDEYqHVATRQASWHFSVDDREAYQELPLDEVAWHAGDgdthypetWlnekgfhlgGGNHAGIGIEtCiyQGvDFNRAM-RNVAKLTAQLLIKYNLSTNaVKQHKDFSGKNCPQTIRtaGRWDEFMQLVN-----------------------------------------------
>7461|Ga0209636_10321931_2|+650|01	104	0.214	3.225E-21	5	144	193	35	212	234
-----WVPAGNGNFNQdCNRNWENINSIVIH-TG--QGSYQSIVNWLNNSiSGVSSHYVVSKnGNITAMVNDEDIAWHAGNYAFNTVSIGIEHEgwveepGSYTEQMYLASANLSRYLISKWKIPPthpsggvrepeGIFGHSqvlnpkvldpkkykdcgscEFGGCSChsdPGKYWN-WSHYMNLI------------------------------------------------
>14425|Ga0335082_10869113_1|+1|10	104	0.232	3.225E-21	9	150	193	69	235	236
---------HSPNHDA--RPpGTPIDLIVVHGISLPPGEFggPAIAALFTNtlDPDehpsfaaiaelrVSAHFLIRrDGELIQFVGCNERAWHAGvsSWKGrarcNDFSIGVELEGtdelPYAAAQYTALARLVRALKRVYPIA-DLVGHSDIAPgrKTDPGPGFD-WARV-ARLTARRPG------------------------------------------
>MGYP001471353836	104	0.262	3.225E-21	0	155	193	4	172	237
MNIN--IKIKSPNFIK--RKNNErIDTIIIHYTGIKNENV-AIKRLCDPDAKVSAHYFINRkGCIWQLVGDDKVAWHAGvsKWlnriNLNGTSIGIElCNPghenkyiNFTDFQYKTLEYLLFNLKEKYCIyPDRILGHSDVAPsrKIDPGEKFD-WKRLAKKKLAIWPNKIIAP-------------------------------------
>MGYP001299094581	104	0.269	3.225E-21	0	141	193	0	159	242
MKF--ITTYKSKNFNT--RSKKSiIKFIIIHYTAikDFNESLEHLCDLKKK---VSSHFVISKhGDIYKLVNENKRAWHAGKsyWKGikdlNSYSIGIELEntGcelDFEEygnKQIKSLIGLIKKIKlnKKYKISNfNILGHSDIAPmrKSDPGKKFPWkkLDNLK---------------------------------------------------
>SRR6185369_1946543	104	0.236	3.225E-21	16	145	193	73	234	246
----------------PHRTvvGRRIDVVVIHtmETAERHGAALACAQWFASaTSEVSAHYCVDADEIVQCVREEDVAWHA--RGGNTNSIGIELAGfaaqrldDWDDAysrsVLMRAADLTAEICERYGIPFrrlraadlvghhrGICGHGDVSaafGKSdhwDPGTGFPWM-RFLRMVR-----------------------------------------------
>12052|JGI994J12354_10013770_7|+4160|00	104	0.295	3.225E-21	12	134	193	19	165	274
------------NFTDKN-VTRRIKYIVIHYFGSLG-TAESVANYFANaYRGSSAHYNLDGGkTVYQSVEDEDIAWHCGTSGkyyhptcRNSNSIGIEVQPyilDkskstdasyrgwyFSQEVENNLRELVLYLMEKYDVPPeNVVRHYDVTHKYCPRPWM----------------------------------------------------------
>A0A222ZES2	104	0.321	3.225E-21	0	175	193	0	184	278
MTYQLHEEY-SCDFTGPER---TPLGIAIHWWDDPknKPTFWNIVNLLleRSRqRSASVNFVAEAGLVACLVSPNVVAWAQGDGasgWGNNNLISIECNPRCTPEDRETVAELIADQRLLWG-SLPLYPHNKFTATQCPGVWEQWLPWLDRRANEIMAAkrgqaaPVVPASAPAPAAPAPAPAADNRIHW-----------------
>uvig_221492_65	104	0.268	3.225E-21	0	154	193	7	181	281
MDWKNLQPdvymRVAAGFTKG-RPYG-ISGVTVHHMA-GNLTLEQCRAAL-DSNGTGAHYGVAGGRVAQFVDDYNRAWACGDGigtgGGNDRTISIEHANDradpWTvsEDTLDTGAHLTAAICVYYklGRPEwgkNVWPHRHWSATACPGELYgSQKDAYIASAQAWYdsmvNGAAEP--------------------------------------
>MGYP000970792812	104	0.289	3.225E-21	6	144	193	11	161	350
------VWAPTTSYDSG-RGGHHVEYIAIHHEASVGSSPYSIAAMWSANGNVSAHYSVDgDGVVAQHVYESDTAYAVGRWVENQRSISIEHANNssnpWTvsEATLESGAHLTAALLVKYGLgyPEwggNVRPHKQIAATACPGELAgSQNAHFMERV------------------------------------------------
>A0A166T6K5	104	0.233	3.225E-21	4	143	193	42	218	356
----DWAPADESNYSEANRESDlDIWWFIVH-VA--QGDADGTVNWFQNPkSNVSAHYVADHrtGNLTQQVDESDIAWHAGNWPYNQHSIGVEHSGwvDqtqFSDELYDVSARLVRWeatkfdfpkRVRRYDIAPcdamdgegGIIGHVQVPdPYDCsqpggisghtdPGSLWNWgrYEGFVRR-------------------------------------------------
>SRR5437762_2972477	103	0.325	4.407E-21	16	141	193	0	127	141
----------------SGREV-EIDTILLHSTvATLGTT---ISTFTGGSRVVSAHYVVhyDDGEITQMVHESDTAWHAGDWPTNQRSIGIEHVDnrDYmgvrPEKLYVASAALVADIRSRHKIT-RILPHRAVVATACPGAL--DIDRII---------------------------------------------------
>SRR5205809_2665622	103	0.302	4.407E-21	49	145	193	8	113	143
-------------------------------------------------RKVSAHYVVaKDGTILQCVKDDDVAWHAG--SVNDRSIGIEHEGyskraDtWTDANYAASARLTRWLCDTYGIPIdrkHILGHVEVpdSPHGDPGPYFD-WDRYMRLVR-----------------------------------------------
>EndMetStandDraft_5_1072996.scaffolds.fasta_scaffold6024295_1	103	0.252	4.407E-21	2	141	193	6	177	178
--IVDIAEYcPSPNFDE--RPSNTvIDLIVIHAISLPSGCYNTqlIKDLFLNclDPGedqylgsikdlkVSSHFLITRkGLLIQFVPTDKRAWHAGISTYkgrdncNDFSIGIELEGcdeeEFEQQQYHSLSRLINFLCIDLQINKqNIVGHSDIAPgrKTDPGPFFDWtlLQSIL---------------------------------------------------
>SRR3990172_5766175	103	0.281	4.407E-21	12	165	193	0	152	183
------------NYTVS--KSRKIKYIVIHWWDDPkkKPTFAGTVKWLCNqKREVSDHYVVEARKVYQLVKETDIAWQS--SGENHESIGIECNPLHRAGDYKTIAELVANIWKRRGI-MPIYPHKKLGNTACPGNY--NIGRIHSLALQVLvpPKPAPKPLPITPSPSpTP---------------------------
>MGYP000190353854	103	0.248	4.407E-21	23	149	193	5	145	190
-----------------------IKYLVIHDTGNKNDSDEGNAKYFSvDGRNASAHYFVDDDSCTQLVKDVDRAWHVGDGKGlygikNNNSIGIEMcrVNDtVTSQTEANAIELAVSIMKKYHIhPDFLVRHYDASRKNCPSSFsaddWARWKAFKAKVVALVG-------------------------------------------
>MGYP000545132831	103	0.264	4.407E-21	10	136	193	27	183	195
----------SPNF--GQRPTDAnIDLIVVHAISLPPGEFGngAVQQLFGNqldWeahpyfqsiRGlqVSAHFFIERtGKVWQFVSCDQRAWHAGvsTWRGrvscNRFSIGIELEGaetvPYTEAQYATLRLVLAVLMQRYPalGPDTIVGHAEIAPerKRDPGPAFDW--------------------------------------------------------
>MGYP000149408950	103	0.239	4.407E-21	10	141	193	38	199	205
----------SPNFNERPKGENDIDLLVIHNVSLPPEQFGGnyIERFFCNQldvnahPyfttiadlQVSAHLLINReGEIIQFVPFGARAWHAGRSCFrtreecNDYSIGIELEGaDtiaFTDNQYRVLVDVTRALMRDYPriINTRIVGHSEIAPTrkTDPGEAFD-WPRYL---------------------------------------------------
>SRR5918997_2492365	103	0.259	4.407E-21	9	148	193	56	213	214
---------NGRNRTNASRGAAQIDKIVVH---VGQGDYWSIIDWFRhpDNTGSSAHYTVSKqGAVGQSVKQEDIAWHAGWWKTNKASIGIEHAGyvnNPswfTEDMYRASARLSAYLSKRYKIPLdrkHIIGHHEVPgcpgaggGVTChtdPGKNW-KWGKYMDLIKRYR--------------------------------------------
>MGYP001396896766	103	0.204	4.407E-21	0	136	193	39	212	230
MTIkngrlVEASWCPSPNFGP--RPageAGDVSLLVVHNISLPPGQFGGgyIQDFFRNQldtqvhPyfteiaqlQVSSHLLIERsGQVIQFVNFNDRAWHAGQSSYqgrdncNDYSVGIELEGtdhvPYTDAQYQALTRVCAELLACYPalSPYRITGHEHIAPgrKTDPGPAFNW--------------------------------------------------------
>DipCnscriptome_2_FD_contig_123_124475_length_483_multi_38_in_2_out_1_1	103	0.256	4.407E-21	0	141	193	0	149	242
MK--LIEKYKSNNFNE-RKKVKKVKYIVLHYTAMDN-HFEAIDRLCSTKHKVSSHFLVSKsGNIYYLVDIRKRAWHAGEsyWQGttdiNSNSIGIELDNNgsetYNKKQINSLFFLLSNITRILKISKhNILGHSDISPfrKIDPGPFFPW--EFI---------------------------------------------------
>MGYP001215119414	103	0.244	4.407E-21	0	158	193	0	177	242
MLYIflmRITKYYSPNFNVKTRSSKSITFVIIHYTG-MQSERESLKRLISPNSKVSCHYYIRRnGEILSLVSDKNIAWHAGKslWGkyknLNKNSIGIELAnkGHrygyqaFTKSQIKKLIQLCKNLKKKYMIKNKfILGHSDVAPlrKIDPGEKF-PWDYLHSKGVGIYPGKIREPKKS----------------------------------
>A0A0Q0YRJ7	103	0.264	4.407E-21	4	183	193	9	209	275
----DKTKLTNKNFTAG-RGGQRISYIVKHHNAANPLTTEEC---WNTWqiREASAHYQVEiDGTIGRLVKDTDTAWHANNLKANQESIGIEHansAGadqDYPisDKTIEEGAHLAAALCvyHKLGRPEfgkNIRDHREISGTSCPyhlaqGrRHHDHW---MLRAQYWYDQMTnsHSQGGNKMTVLSGVSAAALndtkHAAWKALDNSAD---------
>MGYP000933274075	103	0.263	4.407E-21	0	190	193	0	181	419
MSYQELTQFSSPNYTPESQVpyvygmPRTVDGVTYHWWGDPAQqpQFDGIVNWLCRPNGnSSAHVVGEAGRIAWIIDANNAAWHAGNARGNATTVGYECNPRLADGDYEVMGEFHYDMEKAYGKRLPIYVHKEWFNTSCsP----IDKNRIRATADRYHAGGGSRPT------VNETQIREVFRSI---------LGREVD--
>SRR5450759_4197723	103	0.242	4.407E-21	9	140	193	485	642	649
---------PSPNCD--DRPAGAIELLVIHNISLPPDEFggDGVQRLFTNTLDisahpyyltiaglkVSAHFFVGRgGQLVQLVPYSTRAWHAGesCWQGmyrcNDFSIGIELEGsdavPFTDAQYATLTRLTTALRAAYPI-RGIAGHNDIAPqrKTDPGPCFDWVRYL----------------------------------------------------
>MGYP000934828014	103	0.489	6.021E-21	45	135	193	3	93	107
---------------------------------------------FKNPgRNASAHYVVEAGRVVQMVDLANTAWHAGNWPINQCSIGIECNPRASDADKATIGELIRDLEAKFG-PLRIIGHKDASSTACPGTLLP---------------------------------------------------------
>SRR5690554_2119955	103	0.288	6.021E-21	46	156	193	0	123	124
----------------------------------------------QDPhHGAAAHYVVRsrDGHVAQLTRELDIAYHAGNYAFNERSIGIEHEGwanDPsylTDAMYDASARLVAGICGRYDIPVdreHILGHNEVPNVDriCPGPHWD-WERYLDLVRQAASRGRPHPP------------------------------------
>SRR5207344_3161784	103	0.248	6.021E-21	18	145	193	1	138	148
------------------RAKGKINYVIIHTT--EGSTKSAINTFLDATPGhrVSAHYIVGKnGKIVQMVQDKDQAWHAGVKLYNEEAIGIEHEGkaaenGWTEAQVRASAKLSRWLAHEYQVVVdrkHFLGHQEIAPkrKSDPGPYFD-WDLYLKLIK-----------------------------------------------
>GraSoiStandDraft_16_1057320.scaffolds.fasta_scaffold3825810_1	103	0.240	6.021E-21	0	136	193	0	151	160
MT-IKIIQKKSANFDK--RPqGKKIKSIIIHYTGmkTLNQ---AIERLCDKKSKVSSHYLIARnGIIIKLVDEKNRAWHAGisRWKGvdnlNDISIGIELEnpGhefgyiPFSQKQMSSLIYLCKKIKKKYKIKAeWVLGHSDVAPdrKKDPGENFDW--------------------------------------------------------
>ETNmetMinimDraft_5_1059913.scaffolds.fasta_scaffold479224_1	103	0.241	6.021E-21	10	135	193	7	143	161
----------SYNYTYG-RAL-PVTTVVAHYTA--SDNAKSAVRWFANSaSKVSAHYVIDrDGTVYKCVEAQNVAWHAGesvgpNGsNVNAYSIGVELVGrgeTYTDKQYDALVELIKCLKTQFQSLKWVTGHDQVCQppgrKSDPGPHFD---------------------------------------------------------
>MGYP001192838690	103	0.273	6.021E-21	12	133	193	5	153	162
------------NLTTVNRTIytdRKIEYLVIHYFGALG-SAENTCAYFKSvNRHASAHYFVDDAGIWQAVEDKNAAWHCGDKGIgeyknkcsNSNSIGIEVRPykvntstmsayntDwyFTDKTVENLTELVKFLMDKHGIDtDHIIRHYDVTHKICPRPW-----------------------------------------------------------
>MGYP001005484930	103	0.300	6.021E-21	44	175	193	1	148	170
--------------------------------------------WLKGGsAGTSAHYQITPNEIIGAVGENSIAYHAGNWYTNQHSIGLEHlnntgAPNWTiaEQTYENSAKLIADICKRYGLAInrtTIRKHSEVSdlGTACPGGI--DIDRLVRRAQEIANGSASKPNPapkpnPTPAPNQSGFKYAVGTKV-----------------
>A0A1I0AXS0	103	0.239	6.021E-21	0	136	193	0	168	177
MDISDgwltnITVCPSQHYDK--RPACPISLLVIHNISLPPKQFGGsyIEQFFTgalNPlehPyfaeissmRVSAHCLIKRtGEIVQFVSFNDRAWHAGvsNYQGrekcNDFSIGIELEGadDIPyeQAQYQSLSQITQLLIQHYDIKDNIVGHQDIAPgrKTDPGEAFDW--------------------------------------------------------
>A0A2G6KZE4	103	0.240	6.021E-21	5	145	193	15	187	190
-----IRCLPSPNFDA--RPaGESINLLVIHHIALPPHRFggEAIADFFCNRLDagkhpfyqqikdlkVSAHALIKRnGALVQFVNFNDRAWHAGQSSYqgrnacNDFSIGIELEGDeNTPyryAQYQVLAALTQSLQAAYPaIGQRITGHENIAPgrKTDPGPMFDWqryWQLLINQAN-----------------------------------------------
>MGYP000288900242	103	0.301	6.021E-21	15	149	193	38	181	193
---------------KSSRNGYDIDRIVVHYT--TSRNIDATIRWFQTaPAGkrVSAHYVIGqDGELVQMVEDGFAAWHAGKSLENLRSIGIEHVaapGDaITAKQSKTSIQLLRWLMEVYEVSVqDVVPHVWIKPTSCCGDLFTQYGggSGKDRVTQYKA-------------------------------------------
>SRR5919204_2101795	103	0.287	6.021E-21	26	182	193	0	161	194
--------------------------IVEHWT---DARIDsAIARFMDPKSHVSAHYIVGqDGRVLQLVSEDDTAYQAGQYSANQRSIGIEHEasGmlPPSDALYEASARLQADIAARYGFALtvgeTVIPHRAIVPTQCPGTL--DLARIVRQANEEDDMFTEDDRRKLNRVYDHLEAYEPLVWIKRLQQWL----------
>SRR5512138_3634927	103	0.273	6.021E-21	5	145	193	42	192	194
-----WEPASTANYDTSNRGVGDITNIVIHTT---QGSFSGTISWFQNPsAQVSAHYVVRssDGLVAQMVDEKDIAWH--DKCFNTSTVGIEHEGfiaEPelwySEPMYIESAKLTSYLADKYGIAKeygAIVGHDaapDCSDHVDPGAGWD-WAHYIELVK-----------------------------------------------
>MGYP001253512127	103	0.244	6.021E-21	1	136	193	21	186	195
-KLTEIDFVTSPNFD--DRPKSiSIDTIIIHCISLPEGEYDNnyVIDFFQNRLDtsvddsfkslenfkVSSHLFIRrDGQIIQMVPFNKRAWHAGKSsfngrsNFNDFSIGIELEGtissKYTNKQYQSLNNVIASLKALYtNITnDNIIGHCDIAPdrKSDPGAFFDW--------------------------------------------------------
>MGYP000671804570	103	0.328	6.021E-21	0	186	193	0	183	200
MSFDFITQYDSPFYTVG-RPYG-IACIVIHWWGDPAehPTFEGVINTLLTEN-RSANYVAEAGRVACLVDPDNRSWASGdginvNSIGNDRGISIECNPRQSDGDYQTIGELIANIRSVYG-DLPLYRHRDFSVTECPGT-YD-----LARLDAIARG-TTVSRPSAPAVDIDALARAViRGDYGVGDERRARLG------
>SRR3989338_5409250	103	0.232	6.021E-21	5	145	193	37	201	212
-----IQHCPSPNFNQ--RPLGEVSLLVIHNISLPPGQFGtgKVQAFFQNRldadehPyfasiasmQVSAHFFIErDGAVTQFVSCNERAWHAGLSrfaereNCNDFSLGIELEGtddlPFTAAQYAALIELTRQLQAAYPaITLeCICGHSDIAPgrKTDPGPAFDW-----QRVR-----------------------------------------------
>12633|scaffold144045_2|-1019|00	103	0.250	6.021E-21	9	142	193	58	217	231
---------PSPNCD--DRPaGTAIRLLVIHAISLPPGAFggEGVLQLFTNrldPREhsyyatiadlrVSAHFFIRRnGELIQCVPCGRRAWHAGesSWrdrpACNDFSIGIELEGsdekPFTKKQYERLVRLARTLRAAYPIE-DVAGHSDIAPgrKTDPGPMFA-WQRLRD--------------------------------------------------
>MGYP000852600326	103	0.248	6.021E-21	0	189	193	0	191	238
MGLLVCNEYKSPNYNK-RKNLDLIDTIIIHYTGMRN--AKTALNYLCNKkSKVSAHYFINEeGKLWQIVEDKNIAWHAGvsKWldrkNLNETSIGIELEnpGhqhgykEFTFDQYEILEKLINSLINKYDIKiDRILGHSDIAPsrKIDPGEKF-RWNRLAEKNISIW----PKNIINLPEDIYSDEL---------LYNLLSSIGYDV---
>MGYP001171841663	103	0.232	6.021E-21	0	136	193	0	148	249
MK--LIHKFKSPNFDK--RKSSKILFIIIHYTALKN--YREAISYLSDPkNKVSSHYLISQtGAIFNLVSEKNRAWHAGIsyWDGitdlNSTSIGIELDfsnykknKNYSKKMINSLVKLLINLQKKYNIKKtNILGHSDIAPfrKKDPGPKFPW--------------------------------------------------------
>MGYP000860052315	103	0.338	6.021E-21	0	175	193	0	195	268
MAYKYYTHKDATNFTPyAEVPrvfgfPRVITNITLHHWGDPdqnrNQTALGIVNWFCGGgAPTSAHEVISAGEVWCIVDHMNAAWANGNAQGNAQSVTLECNPRMSREDFETVSERVADIWIMHDRIIQVTEHRDWFSTACPGRW--SKTNVTARAMQYYEAKRGKKTMVTTAaqkivenkkegPIVADAISDLRDTW-----------------
>18309|Ga0308175_100000271_24|+19372|00	103	0.312	6.021E-21	0	166	193	0	171	287
MTYESITEFDSTFY-HDRWPGHQYRYIAIHWWGDpaPGPTFDGTVKHLlvVGvQEYASVHYVVEAGKVACLLdPDTQLSWGQGDGAngvGNNYAISIELNPRCWDGDYQTAAELIAELRAVYG-PLELRPHRSFTATACPGNY--DLGRLDQLAHQLANGGAPAAPAPAPAPAPPA--------------------------
>MGYP000690623230	103	0.226	6.021E-21	3	145	193	121	278	291
---QDFIRKNI--FSRPDVSLKRVNNIVIHYVANPGSSAQANRDYFdrladqdpeAGGTSASAHFVVGlEGEVIQCIPVTEMAYAA--APRNDDTISIEnCHPDesgaFNPATYDSLVKLTACLCSQLHLTEkDVIRHYDVSGKECP-KYYveheDEWEQFREDVK-----------------------------------------------
>SRR5712691_7254058	103	0.231	6.021E-21	23	168	193	51	219	371
-----------------------IRLVVVHVT---ESSALGAIAWFKNPhAEASANYVVAAaGSITEMVPDSDIAWHAGNWAINRESIGVEHEgytyrpGSFTDVEYRASARLVGYELRHYLLPIdrrHVIGHNEVPdpnhaglfggfaHHTDPGKYWD-WSRYMRYVSAYAHSSAPAPrfdaVPATQAPRARPTI------------------------
>MGYP000691581211	103	0.243	6.021E-21	0	183	193	0	192	401
MYTVEMKPASKAGWftpDEARRYYGKyaRDGITVHWWGDgTGAvNHDNIVNYLNGKaaRGeaPSANYVLSDNKITQCVDPDNVAWTSGN--GNATTIGIEAQPTLGAEGYKKYGWLVNELEKRYGKRLALYPHNFWMTTQCPGTL--SLDRIRQEADKWARGEYNPQPTPAPTPPATANIEWVQlpQKQKYLTNKQP---------
>SRR6185437_4060400	103	0.239	6.021E-21	10	142	193	301	465	469
----------SPHFDA--RPKDvAPDLIVVHGITLPPGELGGpwIDRLFAGDlrPDshpalrehaklrVSAHAVIRrDGTITQYVPFGMRAWHAGQSeyqgrsGCNDFSIGIELEGtdviPYTDPQYDSLAALVRALLATYPtlSPARIAGHSDVAPgrKTDPGPVFDWqrWRKLLD--------------------------------------------------
>3300029533.a:Ga0245046_100013_210	103	0.292	6.021E-21	13	148	193	423	572	580
-------------YSTG-RFGQSISKIVIHH--NVGNlTTETIYSTWQTRA-ASAHYQVEaNGTVGQLVLDSNTAWHAGNWTINTQSIGIEHadykDGNgqwrMTEATINSGARLVAALCLQYslGRPQwgvNVVGHNECVSTECPASLAvggSQHDEYITKAQEWY--------------------------------------------
>APCry1669188970_1035186.scaffolds.fasta_scaffold379611_2	103	0.269	6.021E-21	0	130	193	0	152	626
MpKIEDtVHKYLDEGRRWYQRKLTDITKIVVHHSAakqDGRQTnesvLRMIQGWHsaKGWPGLSYHFVImPDGTIFQTNSFSDITWHDGT---NNNSLGILVHGyfhpDvnehPTQKQLASLKELLDWLCTENPdFPadqDDVYGHRDIMATACmP--------------------------------------------------------------
>SRR5438309_1565103	102	0.252	8.226E-21	0	129	193	3	153	154
MqSYrnPDAQWLGSPNY-EPNRDSHEmaiaPSWVVIHTMVGTWQAANS--RFQQASQQASAHYGVTyDGQLKQWVDEKDAAWHAGNWNVNLDSIGIEHEdmGQYnsprPDILYTASAALVRAICLRYGIPIvhgsisqglsGIVPHYEITQTGC---------------------------------------------------------------
>SRR6056297_2597899	102	0.198	8.226E-21	11	134	193	0	149	157
-----------PNlYSRPQRKLESVNGIVIHWVGNPMSTDYQNKQFFNNRkygNDgyGSAHIIIDlDGSILEVIPLNEMAYHVGaNSyvGGiqdklnhiypNAVTIGIEMthpdwTGKPTDETYNATVLLVSRLCEQYGLDPNkdIYRHYDITGKECP-RYF----------------------------------------------------------
>MGYP000162136222	102	0.288	8.226E-21	18	142	193	25	163	165
------------------RKLAAIDTVVIHHVGAAERdyTAEEIAGYHvrsRGWPGIGYHFLIhPDGRI-ELVGaLETTRWHAGLW--NGRSIGVCLAGTFdrqPPSrlALSRCRQLCEALGRHLGRTLAVRGHRDladtgYGPTECPGTTWGEWKEIIA--------------------------------------------------
>SRR3972149_2156147	102	0.309	8.226E-21	21	154	193	3	140	174
---------------------SPISQIIIHSTVGTVQSA--INRFSKVGSQVSAHYIIGnDGKLWQGLEEFYTAYHSGNLDVNRRSLGIEHEwyqGlTPSNELYSMSARLVADICKFYGLGCNrgvVKQHKEIVATACPNQI--DVDRIVREAEAILNPAPPP--------------------------------------
>MGYP001039452334	102	0.217	8.226E-21	0	141	193	8	180	181
MHrFPNAIWVPSPHFDA--RPTNEVSLLVVHAIALPPGgvSPLPVLSFFQGElvPEadpyfqqiadlrVSAHCVIDRnGQIYQCVDFNQRAWHAGVsiYQGreacNDFSVGVELigpeEGPFTESQLQALGSIARYLITHYGLKVtDIVGHRDIAPgrKVDPGaDFpYAMLRTLL---------------------------------------------------
>SRR3990172_9428387	102	0.250	8.226E-21	3	135	193	1	145	187
---VTILDRPSPNVSP--RSTSKLEVIVLH---ARSRAMPGCLEWLtKAGSGVSAHYLIDReGHVYRLVLENEKAWHAGKSSYrgrgdvNQFSIGVELEnatPDttpFSDQQYVALAQLVAEIRGRHG-PLPCVGHELVrvpgGSKVCPGAQFD---------------------------------------------------------
>MGYP001258363691	102	0.262	8.226E-21	16	136	193	42	180	187
----------------GDRRGQAvIDMLIIHFT--DQPDLQSAVDILTDPnRAVSAHYLIAaDGRILQLVNETDRAWHAGVafWAGardiNSRSIGIELDnpGidtgahPYPAAQMQSLQALAIDILCRHPIPArHVLGHSDVAPgrKQDPGPLFDW--------------------------------------------------------
>APMed6443717190_1056831.scaffolds.fasta_scaffold2214407_1	102	0.268	8.226E-21	49	189	193	6	157	192
-------------------------------------------------PGVSAHYLVTEaGRIIQLVPEASRAWHAGpsSWGGvadvNSRSIGIEVsvlhkiaaDADFPEAQTAAIIRLCRDLVARHRIrADRIVGHSDVAPgrKSDPGEKF-PWPAL-------HAAGVGHWVEPVPLsPERGLAPGDSGSEVASLQNDLRQYGYGI---
>GraSoiStandDraft_5_1057265.scaffolds.fasta_scaffold2740763_1	102	0.263	8.226E-21	5	140	193	45	188	198
-----ITWHPTSMYTiKPNR---QITLIVLHHTG--SNSIEGALSWLCNiEAKASTHYIIGRqGEIYQLVKDEDVAWHAGVSeyngvrGVNSFSIGIELTGdttkDPlTEEEYKSLLWLVRRLMSKYNIGkDSITDHKAVAiP---PGRKVDLGDKF----------------------------------------------------
>MGYP000511756285	102	0.236	8.226E-21	2	136	193	16	177	206
--YRFAHRLPSPNF--GARPKQAhIDLLVLHSVSLPPGvyGGDQVQALFTNqldWDahpyfksmeglQVSAHFYIRRtGDVLQFVSCDDRAWHAGqsNYRGrnncNDDSIGIELEGsDdqtFTDAQYQTLANLTSALASRHPLS-HVAGHEHIAPgrKTDPGPFFDW--------------------------------------------------------
>SRR5581483_3736310	102	0.255	8.226E-21	10	134	193	64	206	207
----------PCNYESANRPQDlNITHIVIHDI--EGSALAALATFQDPTSAVSTHYIVDtDGTVYQVLRNEDIGYQAGNYWYNQHSIGIEHAGfDatgyqwYNATQYLASAKLVAYLIKQYHIPFNhdyIVSHGTIPsptlGTApnhvDPGPYW----------------------------------------------------------
>MGYP000178532689	102	0.252	8.226E-21	6	141	193	60	221	233
------TRLDSPNFGP--RPAQAlIDLIVVHSISLPPGQYGghEVQDLFTNRldvtahpyfeqlRGlqVSAHFYIRrDGQLWQFVSCDDRAWHAGASSYrgrpncNDDSIGIELEGlegqSFEDPQYERLAALCRDIRLHYPIA-HVAGHEHIAPgrKQDPGPGFD-WPRLV---------------------------------------------------
>ERR1700720_937230	102	0.244	8.226E-21	7	144	193	64	227	233
-------QVPSPNFDA--RPADArITLLVIHNISLPPGQFGGpwIVELFTNPLDpkahpyfesiadmrVSAHFLIRReGALAQFVPCALRAWHAGDssWrarpNCNDFSIGIELEGtdDLPyeDIQYWTLARLTRALRRRYPLK-DIAGHRDIAPkrKTDPGPAFD-WPRYRKLI------------------------------------------------
>MGYP000859891932	102	0.254	8.226E-21	4	190	193	16	227	241
----DETLLDL-HYTP--HGFRTIKFTVIHHMtvvdrdGNGPDTLDACFNIWQD-REASAHYGVDHDKVRQYVYDSDIAWATANANGNNHGISIEHanstgAPDWrvDPETMETGAKLVAHLHKFYrlGRPEigvNVFRHKDFFATGCPGPFLggSQYHNYVNRAAQIYdeitgAKPAGPVPLPTPKvrPSQDEVVNMViRGQYGNGAERFERLQREgWD--
>MGYP001416793277	102	0.245	8.226E-21	0	136	193	0	148	249
MK--LINKFKSPNFN--NRKSANILFIIIHYTALENN--EKALNYLCDRnNKVSSHFLISQtGDIYKMVKEKHRAWHAGQsyWGGytdiNSLSIGIELDysnnklnNKFSKKMISSLEILLKFLKKKYKIDnKNILSHSDISPfrKQDPGPKFPW--------------------------------------------------------
>A0A087B6A6	102	0.297	8.226E-21	4	148	193	9	163	290
----DEVKLLTRHYTAG-RAGHKIDKIILHHNA-GNLSIQGCWDVWQ-TSEASAHYQVDsNGRIGQLVYDSDTAWHAGDALANYTGIGIEHADissNPwriSDKCLDNGAHLVAALCRYYklGRPQygkNVFFHRDFCATECPASIAgSQRDAYFKRAGEWY--------------------------------------------
>uvig_318841_6	102	0.238	8.226E-21	9	175	193	2	189	368
---------NSPlvNYTKisPNRTSprnHKIDRITIHHMA-GNLTVEQCGNVFAPaSRKASANYGIGnDGRVGMYVEEKDRSWCSSNSANDHRAVTIEVAnsatGEPwpvSDKALNKLVDLCVDICKRNGIPKlvytgdtrgNLTMHRWFAPTGCPGTYLaSKFSWIAEQVNGRLNGN----QTSESKPPASGTLYRIRKSW-----------------
>UniRef100_UPI000C9DBAB0	102	0.287	8.226E-21	6	134	193	208	341	377
------VQWDPSPFNWS-RGGTEIDTIVMHYT--TSRNLSGTVSWFKDSKNVhktAAHYVIGrDGTIVQMVKDEDACTH-GNSQ-NKRSIGIEHsakTGDaMTAEQEEASAALVRWLVQEYEIKLeRVIGHKCAPrSTSCPGDLF----------------------------------------------------------
>JI10StandDraft_1071094.scaffolds.fasta_scaffold3680915_2	102	0.231	8.226E-21	3	140	193	207	378	503
---VFVTDCNNKCDTT--RDGNSVDYVVIHDT---EGGWDASVATLQNDPGKSVQYIVGtDGAVGQFVPESYTAWHAGNYWYNQRSVGIEHVGyynkTFPDAQYASSAKLVAYLTKKYGVAKdraHIIGHDQIpngnvmaqssppcssSPSTCesgssyggagnhrdPGDWeWcTYMPRF----------------------------------------------------
>SRR3989338_4545949	102	0.276	8.226E-21	4	130	193	612	749	786
----EWIPANQNGYGVASRGDAEINYIVVHVT---ESSAQSAINWFQNPdAGTSSQYLVRkDGTVIQLVKEKDIAYHAGNYAYNEQSIGIEHEvlvsdSDLYNTQMaQESANLVKYLAQKYNIQKdriHIIGHNEVPcpcSDTCP--------------------------------------------------------------
>F2RI81	102	0.263	8.226E-21	9	171	193	309	500	963
---------DLGNYNIATRVPYgtggfDIRQIVIH---DVEGTLAGAVNTFKDPNRwASAHYIVDAtGKVTQMVETKNEAFHAGNKTVNMHSIGIEHEGyaikggsNWYkESQYDTTAELVKYLATKYKVPLdreHVIGHDEVPGvldrlaagvHWDPGPFWD-WNRFMGKVGAptgagGAGGPlaTGQTVRVVP-PFTSANQPSL---------------------
>SRR5438477_9501417	102	0.274	1.124E-20	36	137	193	2	109	112
------------------------------------GSASGAAHWFQNPaAGSAAHYSVgDDGTIYQSVDDNLIGWHAGNWDVNVRSIGIEHGGytaadDITEEQYRASASLVAYLCATYGIPIdraHIYGHNEV-----PDPFHPReW-------------------------------------------------------
>UPI0001B564DB	102	0.308	1.124E-20	5	116	193	37	154	159
-----WAPASSANFTVADRPHdQPVDMIVIHDI--EGSAASAIRAVHDPNRKASAHFVIAKnGLITQMVLEKDIAWHAGNWDYNTRAIGIEHEGfayipnTYTVPEYDASARLIASICSKWGVPL----------------------------------------------------------------------------
>MGYP001400236908	102	0.296	1.124E-20	23	136	193	30	154	160
-----------------------PDLIVIHYTGDN--SLEGALDELTSPRGreVSAHLVIaKDGTIIQLLPFNVVGWHAGksNYyeqeWVNRFSIGIENVGfgdNWPDAQVEANRAIIAALFDAYPI-RDVVGHSDVAPgrKGDPGHNFPW--------------------------------------------------------
>MGYP001345038265	102	0.246	1.124E-20	0	136	193	0	148	165
MK--LIHKFKSPNFDE--RKSNKINFIIIHYTAIKSIT-DSIKYLCEKKNKVSAHYIISKkGSIYSLVSEKKRAWHAGQsyWnsiiDINSNSIGVELDylPvkeDtkYSKELIKSLIKLIEKLKKKHAIASeNILGHSDISPyrKIDPGKNFPW--------------------------------------------------------
>SRR6476661_3565240	102	0.245	1.124E-20	10	162	193	1	166	171
----------SPNCDA--RPpGTDLSLIVVHGISLPPGRFggDAIRRLFTNRlnpashpyfasiAGlrVSAHFLIRRaGVLLQFVPCTARAWHAGesTWRGrsacNDFSIGIELEGaddrPYTGAQYRTLADLVRALAERYGI-RDVAGHSDIAPgrKTDPGPHFDW-----RRV---------PPPARAPAP------------------------------
>LauGreDrversion4_2_1035121.scaffolds.fasta_scaffold1222368_1	102	0.280	1.124E-20	8	137	193	6	152	179
--------RTSPNF--GSRNKSiQIDMLLIHYTGLPSTEV-SLKRMCDPEMEVSAHYLIDEkGLIYQLVAEKDRAWHAGVsyWAGetdtNSRSIGIELQnpGhewgytPFPNLQMGALRELSQDILTRYQISNRlVLGHSDVAParKKDPGHLFDWkW-------------------------------------------------------
>SRR5512145_2634602	102	0.265	1.124E-20	0	132	193	53	190	194
M--VNSDPSDYGNYDLANRPadGLDVRYIVIH-VA-EGTYAGTLDHFQHLETMASTHYLVRasDGHVAQMVDTNNVAWHAGNWYINQHSIGIEHEGvsiegaaGFTEALYRSSAKLTRYLADTYHIPLdraHIIGHDEI-----PGP------------------------------------------------------------
>A0A2E9MYI1	102	0.224	1.124E-20	10	142	193	23	184	198
----------SPNQSA--RPdGMEIDLLVIHNISLPPGKFGTscIPELFCNTLDcsshpyfeqlrelkVSAHVLIARnGRVTQFVPFDRKAWHAGQSCFqgrencNEFSIGIELEGtDfiaFDDRQYEALSALAGRLMQAYhGLTVeRIVGHSDIAPgrKTDPGPYFN-WERFRE--------------------------------------------------
>12835|scaffold21630_9|+3542|01	102	0.218	1.124E-20	0	135	193	0	199	200
MlTYVpDIIEHPSPNYS-ARKKGVRVDTVLLHHTGTDKhgrWSDSSARNTLCNPkDGVSAHYLVETtGRILRLVPENLKAWHAGiahlSWekgpwkvsrknprtgrieevlteegygWFNDRSVGIEVVnpGDgvtpFTEEQYRALEWLVPDICKRLGgarlvRPSaaeamaarlqprvvYILGHRDVAPgrKTDPADNFD---------------------------------------------------------
>APMed6443717190_1056831.scaffolds.fasta_scaffold631127_2	102	0.222	1.124E-20	3	142	193	31	198	201
---VGAAQIASPNFNA--RPaGTDIQLIVIHNISLPPSQFGGgyIQQFFQNqldWSlhpyfqtiegmQVSAHLLILRtGEVIQFVNFNERSWRAGRSSYlaqkecNDYSIGIELEGsddlPFEPEQYQSLVEVVSTLRQAYPKIQnHLAGHSDIAPkrKTDPGEYFD-WPLFRN--------------------------------------------------
>SoimicMinimDraft_14_1059742.scaffolds.fasta_scaffold160079_1	102	0.276	1.124E-20	6	141	193	47	191	205
------TWLGTPNHTTG-RP-DQILAVVLH---TMVGTWQAANARFQNPREfASAHFGVClDGSLKQWVDVADTAWHCGDWWWNQRSIGIEHEdaGayDgPrTPALYERAHELVTGLAAAYEIPLilvvspqpGMFGHRLVAATACPDAL--DLERIV---------------------------------------------------
>MGYP000626765888	102	0.265	1.124E-20	4	143	193	30	198	205
----DITLRPSPNFNE--RPSDTvVSLLVIHNItlppgqfGTPyiadlflNQLDLSADPWFVNveGLKVSAHFVIDRlGHITQFVSCDDRAWHAGASSFqgrkqcNDFSIGIELEGtddlPFEDVQYERLAALTHCLRARY--PLTAaTGHSDIAPgrKTDPGPFFDWsrFNALAQW-------------------------------------------------
>SRR5205823_8827634	102	0.289	1.124E-20	4	121	193	86	209	210
----EWVPTPV-NHDIG-RDGASIDYIVIHYTA--ISYARTLKAFNQSGNEVSAHYVIRsDGHIAQLVGEADTAWHAGNEYFNDHSVGIEIErsyesnPEFTPEEYYAAAALVCAIAARHDIPLdraHVIGH-----------------------------------------------------------------------
>MGYP000853187159	102	0.237	1.124E-20	10	143	193	72	231	238
----------SPN--ADDRPdGAVVELIVVHAISLPperfgGSYIEALftnrldvdaHPYFRSIADlrVSAHFLIGRsGNLVQFVECNRRAWHAGvsTWRGrercNDFSIGIELEGcDtrrFAPAQYEMLAQLVDRICARYPIA-DIVGHSDIAPgrKTDPGPHFDWL-RFHRR-------------------------------------------------
>BarGraIncu01121A_1022015.scaffolds.fasta_scaffold00100_22	102	0.277	1.124E-20	0	136	193	0	152	238
MSFFISNKYRSSNF-KPRESINLLDTIIIHYTGMKNAEL-ALNHLCNKDSKVSAHYFVNEeGKIWQLVDDFDIAWHAGvsKWlnrkNLNETSIGIELVNPghehgyklFSEKQYKSLEKLIEILVKKYDIKkDRILGHSDIAPsrKLDPGEKFDW--------------------------------------------------------
>AACY02.3.fsa_nt_gi|133250336|gb|AACY020469644.1|_6	102	0.238	1.124E-20	0	136	193	0	148	251
MK--LIHNFKSPNFNK--RKHNKIELIIIHYTALEN--INESLRYLCDvKNKVSCHYLISQkGQIYNLVSEKNRAWHAGIsyWnlenDINSNSIGIELDysPNyqnniFSKKLVSSLIALLKNLKKKYNISnYNILAHSDVSPyrKIDPGSKFPW--------------------------------------------------------
>SaaInl25SG_5_DNA_1037380.scaffolds.fasta_scaffold85991_1	102	0.260	1.124E-20	0	140	193	0	154	251
MK--LIHKFKSLNFD--NRDTKKICYLILHYTALP--TIEeSITYLCQKKNKVSSHFVISQnGTIYNLVDVKYRAWHAGKseWlletDLNSSSIGIELDfsPNhrnnkFSKLLIESLIYLIKYLKKKYDIDKkNILGHSDIAPyrKIDPGKTFPWakLNSL----------------------------------------------------
>A0A0J5PAM6	102	0.293	1.124E-20	47	163	193	13	145	263
-----------------------------------------------NSRQASAHYGIGPnGEIRSYVDEENTAWHAGDWNANLTSIGIEHCninGAPTydiaQATIESSAKLVADIAKRYGfgqvVPYkNLFPHSQFISTACPGQLVGKLQEIADRANGINNGGgyvPTQTATSAPQPV-----------------------------
>MGYP001170077440	102	0.265	1.124E-20	2	134	193	230	366	376
--IIDKLPKGATAYRK--RRIDQIEQIVVHHSAD-NGTPESIAGYHVNhhkWPGVGYHFLIDKsGQIFKGNEIDTVSYNVVNQ--NTKTLGICCIGNyevdtPSDATVSALKWLLSAIKAVIG-DKPVIGHKDVGNTLCPGKnLY----------------------------------------------------------
>SRR5437868_4752433	102	0.283	1.535E-20	47	162	193	1	123	126
-----------------------------------------------GDRKVSAHYVVDfDGAITQMVQDSDTAWHCGTY--NREGIGIEHAGfaDrnqWTMAQYQASARLTRWLCDTYAIPIdrqHILGHVEVPGaThHDPGRFFD-WDLYMRLVRGGAEG-GPEVKALRPAP------------------------------
>SRR5687768_12650800	102	0.268	1.535E-20	13	122	193	12	130	131
-------------YTSG-RSGTDVDMVVIH---TMQGSYSGSISWFQNPdSGGSAHYCINseDGEVTQMVRLENTAWHAGHGTTNRRSVGIEHEGfiaDPgrwyTDIMYEKSAQLTRWLVNRYDIPVdrqHIIGHR----------------------------------------------------------------------
>SRR5690348_11755318	102	0.224	1.535E-20	0	136	193	0	156	160
MQIN--RDYRSPNYTA---EIIPVEFLVLHYTA---GDLRRTLELFSDPaREVSSHFVIDlDGAIYEPVacSDGtvYRAWHAGQsyWfdgeqtweGFNGFSIGIELVnlnGNllpYPQAQYEALFELVARLRSIYPglnNPERVLGHEHiagWRGKADPGGFFDW--------------------------------------------------------
>MGYP001368713815	102	0.261	1.535E-20	0	137	193	13	160	172
MN-LKITSLSSKNFeIINNRI---IKYIIIHYTGMQNQS-KAIRRLQSRVAKVSCHYLISKkGKIYRLVKDKNVAWHAGKsrWendvNLNSKSIGIELVnkGNesYPSNQLKTLLHLLKFLKKKYKINSkYILGHEDIAPkrKKDPGPKFPWI-------------------------------------------------------
>MGYP000290365567	102	0.272	1.535E-20	22	142	193	3	132	175
----------------------PKDTVVLHHSDIPTmiRQEDAIIRQHQKKFGqkGAYHYLVNkDGSVYQFHDEEFIGHHAGNWLVNVRSIGICLAGDLTREvptllQRAALGALVTDIQTRWGIPDtRILHHRDVKPTACPA--YDLKAVVID--------------------------------------------------
>MGYP001436624258	102	0.275	1.535E-20	9	136	193	18	155	178
---------PSPNFGE-RRDNARVDAIILHYTGMASGTA--AQDWLCNaESQVSSHYLVhEDGRVVQMVREADRAWHAGKsfWAGvsdiNSCSVGIEIAnrGhdlgyeDFPEAQVESVISLCRDIVTRHNISAqRVLAHSDVA----PGRKIDR--------------------------------------------------------
>MGYP001300826457	102	0.245	1.535E-20	0	153	193	0	172	179
MKFIN--KFKSPNFN--NRNNSKIKFIIIHYTALKN--SKTAIQFLCDEkNKVSSHFLISQnGSIYSLVDIKKRAWHAGNsaWmnyrNINSYSIGIELDfsyefknNSYNYKMIASLKKLLKYLLIKYKLKnTNILGHSDIAPfrKIDPGPKFPWyklsLSNLVfypSLVMFYHDGPVD---------------------------------------
>MGYP001212288039	102	0.254	1.535E-20	2	142	193	10	179	180
--IDNITYQCSSNCDA--RPIDiDIDTIVIHCISLPAGVYDNnyIIDLFQNKLDvtkdasfeslvdlkVSAHLLVRrDGTIIQLVPFNLRAWHAGVShykgreNFNDFSIGIELEGTPisryTDIQYEKLNEVIAAIKLCYPkITDnNIIGHNEISPdrKEDPGSFF-EWDKIKD--------------------------------------------------
>GraSoiStandDraft_36_1057302.scaffolds.fasta_scaffold629821_1	102	0.228	1.535E-20	8	141	193	15	177	183
--------RESPNCSE--RPPDvQVILMVIHNISLPPGRFGGahIIDFFQNKLDVSAdeyfeeiknlkvssHLLIDRrGRVTQFVPFNKNAWHAGisHYQGqencNDFSIGVEMEGtdsiDYTTKQYESLREVTLSLMKAYPriIIDNIVGHSDIAPerKTDPGESFD-WSRFR---------------------------------------------------
>SRR5687768_12011570	102	0.246	1.535E-20	7	132	193	40	195	197
-------QCPSPNFNL--RPQnTDISLLVIHNISLPPGEFGGgyVQQFFQNKLDanlhpyfstiadlkVSAHLFIErDGNVTQFVPFNARAWHAGNSsfadraDCNDYSIGIELEGaddiPYTDAQYAALEKVSRQLLLTYPKltPERITGHSDIAPgrKTDPGP------------------------------------------------------------
>SRR5690606_8605826	102	0.222	1.535E-20	3	141	193	21	189	199
---VNVRSLASPNFNQ--RPADvDVSLLVIHNISLPPGEFNTgcVEAFFCNQLDsqqhpyfatvaqlcVSAHFFIARtGEITQFVSLEDRAWHAGASsfagaaDCNDYSIGVELEGcdeiPYTDAQYTALIELTENLCSIFpGITaDRIVGHEHIAPgrKTDPGPAFDWARYLK---------------------------------------------------
>GraSoiStandDraft_14_1057315.scaffolds.fasta_scaffold456013_1	102	0.235	1.535E-20	26	140	193	0	132	206
--------------------------IVIHDT---EADYPTTIKLVQDPTYLGWHYTIRsnDGRVAQHINPRNVGWHAGNWYVNMHSIGIEHEGfaatgskWYTESMYESSATLVRYLSNEYGIPLdraHIIGHDQVPGTTkasvpgmhwDPGPYWDWEHYF----------------------------------------------------
>9533|Ga0209092_10458542_1|+2|10	102	0.242	1.535E-20	2	136	193	15	176	208
--IENLKKVQSPNFD--NRPKNmEIDLIVIHSISLPPNKFGGpyIENFFQNKLDstkhsyfetikdlkVSSHFLIKRsGEILQFVSCNNRAWHAGKssWknkrNCNDFSIGIELEGtDhesFENEQYMKLINLIKCLCKNYPIS-DIVGHNQIAPqrKTDPGPLFNW--------------------------------------------------------
>SRR5262245_43445824	102	0.299	1.535E-20	15	134	193	17	141	209
---------------KSSRNGRAIDHIVIHYT--TSRNIEgSIAHFKAVTPRPSAHYIVGrDGQLVQMVPDTDCAGHAGTSDMNLCSIGIEHVartGDkITEPQSRTSIALIRWLMLTYPIPLaHIVPHVCIKATSCCGDLF----------------------------------------------------------
>163|scaffold225162_1|+3|10	102	0.241	1.535E-20	0	144	193	33	211	212
MEIknhilQDIKFLKSPNFNE--RPANTeINLLVIHSISLPPKKYNtdHIEKFFMNELDfrlndfykeidglkVSSHLLIKRtGEIIQFVPFNQRAWHAGVSAYkgrddcNDFSIGIELEGsqDdiFEDIQYEKLSQVTDILLQEYtGITKkDIKGHSDIAPgrKTDPGILFD-WDRYLSNV------------------------------------------------
>APCry1669189034_1035192.scaffolds.fasta_scaffold45086_2	102	0.223	1.535E-20	0	136	193	0	153	222
M--LNInHDYKSPNYAN---EIIKPEYVVLHCMCMTDTQALEF--LCAEENGVSAHYYIGrDGQVYNLVDDNKKAWHAGNshWkdieHLNPHSIGIELgndgelkEGEWggelayNDAQYESLILLLKDIQKRYDIKnDNIIAHSDIAPerKTDPGMYFDW--------------------------------------------------------
>WorMetvaBAHAMAS2_1045210.scaffolds.fasta_scaffold91564_1	102	0.259	1.535E-20	26	191	193	1	184	223
--------------------------LVLHYTG-MKSNIEAINRLCDARSFVSAHYVVEEnGTCSQLVPEAYRAWHAGesNWAGnddiNSCSIGIElCNPghDwgyrkFPDQQMKTLITLCQDVITRHSIPSHlVLAHSDVAPhrKMDPGELLDW-----QRLSEEGIGVWPKKfllSDKEIWPGT-TQLDAV--DIRRIQEKLDNFGYKIrptgehDH-
>3300027828.a:Ga0209692_10000003_1495	102	0.216	1.535E-20	3	141	193	57	224	231
---QNAICKSSPNYNE--RPeGTPVSLLVIHNISLPPGEFGGkyICDFFAnclNPvehpyfetiSDlkVSAHLLIQrDGELVQFVSFDDRAWHAGNSCYegaencNDFAIGIELEGaddiPYTEDQYRALSAVTLALMEHYPsINIgRIVGHSDIAPdrKTDPGPAFD-WPHYL---------------------------------------------------
>MGYP001125485436	102	0.384	1.535E-20	20	154	193	18	159	236
--------------------PDKPTGITIHHWGSLGQKFEDVCNFLCNTTDpervakpTSAHYVLQDARIACLAAPNVATYHAGSGAGNGSTVGIECRPEMSKGDVDTLVQLVYELEKTYG-SMDIYFHQEWFATSCPGKYVGIRNELVQRVNEmHRNGGRDP--------------------------------------
>SRR3990167_6942616	102	0.263	1.535E-20	1	189	193	2	191	238
-KYTNLpyTEYPvLAFGNESNR--LPIDMIILHST---NGTYQSAISWFNNPnAGTSAHYIISNnGDLAAMLEEYFVGFHSGNYLVNQKSIAIEHEGyvGMVrgDKEYEMSIKLVADICKFYNIPVdniHIKPHRDIVATACPTDL--DVGRIINGAKAL----VSPPPSTNPCQSYIDGISFRDKVIGERDAEIVELKKQL---
>MGYP001468403848	102	0.235	1.535E-20	0	136	193	0	150	240
MKF--ITTYKSTNYD--HRTkKSKIKFVIIHYTAMY--SLKETLKYLCDPkSKASSHFLVSKkGKIYKLINEENRAWHAGAsyWnkirDLNSYSIGIELEntGhylNFekySIRQIKSLIKLLKYIKFQYKIKKrNVLGHSDISPmrKIDPGEKFPW--------------------------------------------------------
>A0A1F3ZBU4	102	0.260	1.535E-20	6	164	193	24	186	242
------VQYPSANFNE-RRP----SFVILHHTGNADAT-RALGTLTRASAEVSAHYLIERgGKLVYLVDELKRAWHAGPayWGGeldmNSASIGIELDNDgaepYADAQIETLLALLADLKERYRIAAaNFIGHGDIAPgrKVDPGVNF-PWKRLAERGFGLW---CDPPYEAVPPGLD----------------------------
>GraSoiStandDraft_4_1057263.scaffolds.fasta_scaffold6326305_1	102	0.257	1.535E-20	0	136	193	0	154	244
M-VKEIREFRSENYDQ--RKISPinkqIDTLVFHYTG-MKSFKDALERLCDPESKVSSHFLIDeDGGIYRLVEDKYRAWHAGRsfWrgeeDINSYSLGIELVnpGhefvykEFSNSQINSLIELCIQLIETYNISKkKIVGHSDIAPgrKKDPGELFPW--------------------------------------------------------
>MGYP001373245529	102	0.237	1.535E-20	0	153	193	0	174	254
MTFSSLVGRTFATTKQGPRYGKRPERLIVHHCANTN--SEAMVRYLSGSgGGTSATYCLTTGpELVGIVPEELRPWTsnavVGgvNYDNDSNSVTVETVnltgaPEWrvTDAQIEMLAQLAADLCKRYGWGKldrrRVVGHREVLPngyTECPGPYlYAHLDWIVERGNQIIAGRRP---------------------------------------
>MGYP000866290489	102	0.303	1.535E-20	0	190	193	0	200	267
MAYKFVTNRDAKNFTPGYLVHSTfgyervITNITLHWWGKPewNQTWDQVMAFFCDSPtvGTSAHEVISDGIVGYIVDHSAAAWANGNAKGNAQSITLECNPRMSEGDMNTVAERIADIWREQGRIIPLTEHRDWFPTECSGTW--SKGEITRRAMAYYNGGGSSQKDWFDM-ATKQELEEVvfnTKRPELGGRTLAEAVREID--
>MGYP001310445590	102	0.245	1.535E-20	0	136	193	0	152	274
MALKTILNY-SPNFDSKKRNTKQIKFIIFHYTG-MKSESEAISKLTNIQSEVSCHYLIKKnGEIVKLVPDLYTAWHAGKssWKGskslNQNSIGIEItNPgyefgykKFSKKQIFCLLKLSKSLIKKYRISYkNILGHSDIAPerKKDPGEKFPW--------------------------------------------------------
>12835|scaffold20244_3|+516|00	102	0.309	1.535E-20	29	187	193	40	205	291
-----------------------------HHWGAMGQNIHTVAQYLasANERQVSAHVVLQEDYVYFLADFADATWHSGNAEGNARTIGIECRPECTEGDLKTLASVIRYIQKHTPDPDtTIFIHQNWVQTACPGRYADKIPHVVELVNGAIkpSGTTRPPVKPNPVP-KPKPQATPNGKY-TGQYWVvekgDTLGK-----
>SRR5258706_468126	102	0.222	1.535E-20	13	146	193	129	292	297
-------------YDFPGdaRPeGEKISLIVIPNISLPPDEYGGpwIDDLFMGRldPQahpyfagiaamkVSAHYLIRrDGSVIEYVPPEMRAWHAGvsTWNGrekcNDFSIGIELEGsddvPFAEPQYEALARLTRELQSRFG-PLDIAGHSDIAPgrKTDPGPWFD-WERYRTATQE----------------------------------------------
>SaaInlV_135m_DNA_1039713.scaffolds.fasta_scaffold01793_1	102	0.250	1.535E-20	24	192	193	29	218	302
------------------------DKITLHH--NGGRlSHEGVLNVWKTRP-ASAHFDVDGvGAVAQYVEMNEYAWSTGTTNGNQRSISIEMCnsaigGDWPvsEVTWRSAARLAGWICAKvIGLrPSRdvIVRHKDWKPTVCSGPYMDrQYDQFIAvAAQAYdffkGGGSAPPTPVQPPSPGGKsiSQIADevIAGHWGNGddrKNRLRNAGY--DPA
>uvig_496591_2	102	0.274	1.535E-20	0	162	193	0	175	303
M--FKITEAFIPAGTPA-RPAYPMDatGVTIHNTG-SSASAKNHMLYMtQNGgfnSTTSYHFVIDDIDCYQLLPLNENAWHAGDGalgAGNRKTIAIEvCEcGDI-KKAHDRAAELTAYLLKQIGGSAqhNVFQHAQWMAKDCPrllrsGRPYS-WSTFLDKVTQFtKTEEAAPKKEPVKIP------------------------------
>MGYP001249219021	102	0.246	1.535E-20	3	136	193	6	156	344
---LNLTKYYSNNFNLRKRIKKKIIFIIIHYTGmkNESDAIEKLCNY---KSKVSSHYFIKNsGNVLNLVPDLYEAWHAGksNWkkfkSLNKFSIGIEIsNPghehnykKFTPKQILSLIKLLRYLKKKYNIKnQNILGHSDIAPnrKKDPGEKFPW--------------------------------------------------------
>MGYP001272594349	102	0.223	1.535E-20	4	144	193	213	385	521
----EWIPTSCANKCTEGRGGVKVDTVVIHDTeGNWNASVAT----LQNDPGKSVQYIVGtDGRVAQFVSEATTAWHGGNSVYNQKSVGIEHVGystkPYTEAEYAASAKLVDYLTTKYGIPRdraHIIGHDQIpngnriakasapcalSPKECanslnyggasvhgdPGVW--EWPTFMERI------------------------------------------------
>4510|Ga0265299_10001679_3|-1412|00	102	0.209	1.535E-20	10	145	193	255	424	1098
----------SCNYTVG-RGGATITAVTIHYT---QGTYAGSIAWFRNcSAQASAHYVIRsvDGQVTQMVPEADKAWHVGV--ANSYTIGIEHEalGNiysyFTTAMYESSANLVKNICSRrsninphrvfyrdtldngtvlnYGLHSlggatactQIRGHQHFPSqThTDPGPYWD-WNRYYKLIN-----------------------------------------------
>SRR5580704_6402460	101	0.250	2.098E-20	44	152	193	0	129	130
--------------------------------------------WFQDPaSQVSAGYAVGsDGSIIQCVPDTEIAWHAGNWSYNVMAIGIEHGGfaalaDTTEAEYRASAQLSAWLCQTYGIPIdrqHLIGHNEVPdpnnpgefggsgHHTCPGPYWD-WTHYMQLVKDFAGQST----------------------------------------
>SRR5690349_7002501	101	0.252	2.098E-20	13	131	193	7	135	136
-------------HWHTGRGGTTIDRIIIHTT---EGSYDGAISWFRsanNPYNTSAHYVIRDsdGHITQMVREKDTAYHIG--GYNPRSIGIEHEgwagqGGFSDAMYRESAKLVRDICLRRNIPMdrtHIVGHVEVPGAShwDPG-------------------------------------------------------------
>SRR2546429_2535862	101	0.268	2.098E-20	23	145	193	2	142	143
-----------------------IDMLIIH---DVEGTALVAAQLFARPNfQASAHYSVAyDGTTYQSVADADIAWHCGNWNYNSRSIGIEHSGfvahNyYTDTQYRESAKLAAYLCVKYTIPVdrqHIIGHQEVPdpfhpglfggadHHTDPGPHWD-WPRYMGYIR-----------------------------------------------
>MGYP001345161454	101	0.236	2.098E-20	0	140	193	0	153	155
MK--LIETFKSPNFDK--RKTNQqLNYLILHYTA--METYKEALDYMCKKiNKVSAHFLVTKkGEIYYLVDTNHRAWHAGNsyWrgseDLNSSSIGIEIDnsGHhiYNEEynylQIQSLCGLIKKLSKKYKIKQqDILGHSDIAPfrKIDPGEKF-PWDQL----------------------------------------------------
>SRR5690349_163504	101	0.238	2.098E-20	18	152	193	3	150	155
------------------RRG-PIKGLVLHYNGpplpfvpNPARELDFIVRVdvpnHQqriGGDSLMYHYVVlSDGHIWQTRDEHLIAWHAANQTANEHYLGFHFpVGgaqDVTEAQWSAALELVGHLQTKYGFGcEGVTGHREWSKTACPG------PHLMRRLRAYRDGST----------------------------------------
>Dee2metaT_14_FD_contig_21_280845_length_231_multi_2_in_0_out_0_1	101	0.261	2.098E-20	8	133	193	11	156	157
--------RGEGNYDKASRPPTAIRTIVIH--ATEGAFWPSVA-WLQNEhAHASSHFIVSRrGRIIQLVHTSDIAWHAGNMRVNETSLGIEHEGivdDPvgfTDAEYEASARLVAYYARLalMPIDRqHIIGHAEVPdpndPTqfggadhhSDPGVY-----------------------------------------------------------
>MGYP000888635381	101	0.235	2.098E-20	19	145	193	16	171	177
-------------------PLDSIKAVVVHWVGNTNTTAEANRNYFNNQTvYASSHYIVGlEGEVMQCVPDEECAFHAGgnNYtelaktqfrdngvmKHNDWTIGIEtChtdeNGNYNSATYTTFVRLTADLLKEYNLSVetGLLRHYDMTGKDCP-QLFDgannkEWEKFKEDVR-----------------------------------------------
>GraSoiStandDraft_39_1057311.scaffolds.fasta_scaffold261758_1	101	0.226	2.098E-20	0	141	193	0	178	179
MEIKNHrltntTFLSSPNFnDRPNRNI--IDMIVIHSISLPHGKYRnnNVENLFLNKLDqhahtsfkelqglkVSSHIYIKRsGKIIQFVPFNYRAWHAGESSFegkencNNNSIGIELEGtDNTkyDhHQYDSLKKLLQLLVSAYPeISInRIVGHSDIAPerKTDPGPFFDWsiLNDII---------------------------------------------------
>MGYP001343957784	101	0.245	2.098E-20	0	136	193	0	148	195
MKYV--TKFRSPNYNL--RKNSKIKLIIIHYTALKN--IEDAISYLCNKeKKVSSHYLISQnGTIYNLVKDKFRAWHAGQafWqditDINSISIGIELDynPNgknnkFSVKMMNSLKILLFKLLKKYKINKNsILAHSDIAPfrKIDPGKNFPW--------------------------------------------------------
>MGYP000884913529	101	0.239	2.098E-20	9	162	193	27	202	203
---------PSPNFGP--RPPNAcVDLLVIHSVSLPPGEFGtgQVHALFTNtldWdahpyfssiRGleVSAHFLITRtGEICQFVSCDDRAWHAGqsNYRGrsncNDDSIGIELEGiEgglFETVQYTRLAALCKSLQNQYAIE-HIAGHEHIAPgrKADPGAGFDW--AFLQQLAAM---PPHFFPQLTPAP------------------------------
>MGYP000172665482	101	0.235	2.098E-20	7	149	193	57	227	230
-------QIPSPNFNQ--RPAeAKIELVVIHNISLPPSQFGGgyIQQFFQNQLDatlhpyfetiqelkVSAHLLILRtGEVLQFVNLAQRAWHAGRSSYlgqqecNDYSIGIELEGsDdcaFESLQYQVLAQVVVSLQQAYPaIQQHVAGHSDIAPgrKTDPGPYFDWV-KFRSLVHQIKN-------------------------------------------
>Marorgknorr_s2lv_6_1036029.scaffolds.fasta_scaffold333323_1	101	0.267	2.098E-20	0	136	193	0	147	249
MK--LITKFKSKNFD--NRGYNKISCIIIHYTALDNSNS-AIKYLLDKSNKVSSHYLISStGEIFYLVNNNKRAWHAGKsfWKGnrdiNSISIGIELDfnPKknkyYSNKLIQSLINLISNLKKKYNINSqNILGHSDIAPfrKIDPGSTFPW--------------------------------------------------------
>MGYP001180135875	101	0.243	2.098E-20	0	136	193	7	157	262
MK--NISFQKSSNFNQ--RPQDAeIDMILVHYTG-MRSEGESIKILLDPNSKVSAHYLICEsGKVIQMIDDELRAWHAGlsEWRGqknvNDFSIGIELsNPghehgyrDFTKSQINSFIELTTGLKEKYNIKNhRILGHSDVSPdrKMDPGEKFDW--------------------------------------------------------
>MGYP001291500468	101	0.244	2.098E-20	10	136	193	12	155	266
----------SPNFDLQKRSKKNIKYIIFHYTGMKNDklAIEKLINF---NSKVSCHYYIDkDGNITQLVPDLYVAWHAGIsfWKGdkslNNSSIGIEIsNPGhengykaFKKKQINCLIKISKNLIKKYNINEyNILGHSDIAPlrKKDPGEKFPW--------------------------------------------------------
>MGV-GENOME-0318699_35	101	0.393	2.098E-20	0	133	193	0	144	269
MAYKYYTHKDATNFTPYAEVPRVfgfqrvITNITLHHWGDPdqnrNQTALGIVNWFCGGgAPTSAHEIISAGEVWCIVDHMNAAWANGNAQGNAQSVTLECNPRMSREDFETVAERVADIWDMHDRIIQVTEHRDWFSTACPGRW-----------------------------------------------------------
>14073|Ga0209246_10000384_18|-4938|00	101	0.320	2.098E-20	0	190	193	0	190	278
M-YTFLTQYNSPNFTKAsdavatwGRP-RTIEKIAIHWWNDPstNPTFEGVISTLCNPaRQASAHFVATGtGrRVACLVDPTDASWAT--NSANPYTISIECDPRCRDEDYDVVGELIAEIRATYG-NLPLIPHKSIVATACPGNY--DLNRLNAVAATKIAKATDQFGLAVTKTVTP---TITRAEIEKL--YLDILERPAD--
>SRR5258706_3055363	101	0.234	2.098E-20	9	144	193	151	312	314
---------PSPNCDA--RPENArVELIVIHAISLPPGEFGGpwIDALFQNRldPQahdyfleiagfeVSAHFLIRrDGELRQYVSTDQRAWHAGvsSWNGrercNDFSIGIELEGaddvPFAEPQYDTLAALTRALFARHGI-LALAGHSDIAParKTDPGPWF-EWGRYRASV------------------------------------------------
>SRR5579885_2019294	101	0.240	2.098E-20	4	146	193	79	253	519
----NITPTTNCNFTGSDRPtvctidysathsvtTRPcaIDQIVIH---DIEGAAHSALNIFQNPqTAASAQYVVDsDGTIYQIVREKDIAYHDGNFWSNEHSIGIEHavfDGTgyrwYNAAEYLASAKLVAYLLKKYHLPLdraHIVAHGTVpapSATSrpnhvDPGPYW-LWDYYFTLIHQ----------------------------------------------
>A0A0A0IU81	101	0.224	2.098E-20	12	160	193	257	417	635
[truncated: 803,911 more chars]
