# Supplementary material for: New Phage-Derived Antibacterial Enzyme PolaR Targeting Rothia spp
Source: Cells. 2023 Aug 4;12(15):1997. doi: 10.3390/cells12151997 (PMC10417112; doi:10.3390/cells12151997)
Supplement: Supplementary file 1 [file cells-12-01997-s001.zip › File S1/PolaR AlphaFold/dimer/Rothia_dimer_6e506_env/pdb70.m8]

101	3HMB_B	0.216	157	107	10	1	145	4	156	3.295E-30	119	1M2I9M1I9M2D13M2D15M1D30M2D9M1D2M3D7M1I17M1D29M
101	3RDR_A	0.207	154	104	9	4	145	9	156	8.430E-30	118	10M5I7M2D10M2D15M1D30M2D9M1D2M3D7M1I17M1D29M
101	6SRT_A	0.213	145	98	8	13	146	28	167	1.535E-26	108	5M1I4M3D24M2D13M1D17M2I16M5D22M1I18M1I10M
101	6SSC_A	0.213	145	98	8	13	146	51	190	1.535E-26	108	5M1I4M3D24M2D13M1D17M2I16M5D22M1I18M1I10M
101	4BJ4_A	0.221	203	110	14	8	185	8	187	2.868E-26	108	13M1I24M4I11M3D18M2D1M4D12M7D1M6D23M1D12M2D11M1I4M6I2M7I5M1I10M3I8M
101	4BOL_A	0.221	203	110	14	8	185	21	200	2.868E-26	108	13M1I24M4I11M3D18M2D1M4D12M7D1M6D23M1D12M2D11M1I4M6I2M7I5M1I10M3I8M
101	4Z8I_A	0.205	156	93	12	12	142	77	226	2.015E-23	99	3M3I5M1D12M8D16M3D9M1D17M2I18M1I12M4D2M1D5M3D18M1D2M3D6M
101	2WKX_A	0.223	192	98	11	24	175	29	209	5.135E-23	98	19M4I14M6D1M2D16M2D3M4D13M13D22M1D12M2D10M10D3M1I14M6I14M
101	3D2Y_A	0.223	192	98	11	24	175	29	209	5.135E-23	98	19M4I14M6D1M2D16M2D3M4D13M13D22M1D12M2D10M10D3M1I14M6I14M
101	1YB0_B	0.183	147	108	7	11	146	10	155	4.546E-22	95	6M1I5M1D54M2D13M1D2M4D25M1D20M2D10M
101	6FHG_A	0.220	159	100	13	1	144	1	150	2.156E-21	93	4M2I6M1I2M2D5M1D15M1D11M3D12M1D18M2I17M6D2M1D23M1I13M1I2M2I5M
101	6FHG_B	0.220	159	100	13	1	144	1	150	2.156E-21	93	4M2I6M1I2M2D5M1D15M1D11M3D12M1D18M2I17M6D2M1D23M1I13M1I2M2I5M
101	5DWF_B	0.194	154	95	12	19	150	20	166	4.017E-21	93	15M4D3M4D10M3D13M1D19M1D1M2I12M5D14M2I2M1D3M1D4M2D14M3I15M
101	3RT4_A	0.194	154	95	12	19	150	25	171	4.017E-21	93	15M4D3M4D10M3D13M1D19M1D1M2I12M5D14M2I2M1D3M1D4M2D14M3I15M
101	3NNO_A	0.194	154	95	12	19	150	25	171	4.017E-21	93	15M4D3M4D10M3D13M1D19M1D1M2I12M5D14M2I2M1D3M1D4M2D14M3I15M
101	1OHT_A	0.176	181	118	14	5	161	20	193	5.483E-21	92	5M1I13M2I6M9D16M3D12M1D17M2I16M4D4M1D10M1D8M1D15M1D5M3D5M1I6M1I12M
101	7NSZ_AAA	0.176	181	118	14	5	161	22	195	3.542E-20	90	5M1I13M2I6M9D16M3D12M1D17M2I16M4D4M1D10M1D8M1D15M1D5M3D5M1I6M1I12M
101	7NT0_BBB	0.176	181	118	14	5	161	22	195	3.542E-20	90	5M1I13M2I6M9D16M3D12M1D17M2I16M4D4M1D10M1D8M1D15M1D5M3D5M1I6M1I12M
101	2F2L_X	0.174	166	105	10	1	139	1	161	4.832E-20	89	10M3I9M4D19M8D7M3D11M1D17M2I17M5D23M2D14M1D4M3D3M
101	1J3G_A	0.227	167	95	12	10	145	15	178	8.996E-20	89	7M2I4M1D19M2D7M2D2M7D2M5D7M1D22M6D12M4D21M1D13M2D10M1I7M
101	2Y28_B	0.227	167	95	12	10	145	15	178	8.996E-20	89	7M2I4M1D19M2D7M2D2M7D2M5D7M1D22M6D12M4D21M1D13M2D10M1I7M
101	2Y2B_B	0.227	167	95	12	10	145	15	178	8.996E-20	89	7M2I4M1D19M2D7M2D2M7D2M5D7M1D22M6D12M4D21M1D13M2D10M1I7M
101	1ARO_L	0.157	165	103	11	1	144	1	150	1.078E-18	85	12M12I10M1D5M2D7M2D12M1D18M2I14M10D22M1I17M1D6M2D4M2D2M
101	1LBA_A	0.163	141	94	10	25	144	8	145	1.470E-18	85	10M1D5M2D7M2D12M1D18M2I14M10D22M1I17M1D6M2D4M2D2M
101	2XZ4_A	0.122	155	108	12	10	141	21	170	1.470E-18	85	5M2I5M1I15M8D10M3D12M1D17M2I16M4D3M1D18M1D1M1D16M1D4M3D5M
101	5XZ4_B	0.165	145	91	11	23	141	30	170	6.926E-18	83	10M2D4M6D12M3D11M1D17M2I16M5D13M2I1M1D5M3D17M1D2M4D7M
101	5XZ3_A	0.172	174	108	13	1	142	1	170	1.287E-17	82	3M4D7M1D12M2D15M8D11M3D11M1D17M2I16M5D12M2I2M1D5M3D17M1D3M3D7M
101	6SU5_A	0.201	149	95	12	1	132	21	162	2.391E-17	81	4M2I6M1I5M2D1M1D16M1D11M3D12M1D18M2I17M2D2M6D16M2I4M1D13M
101	4BXD_B	0.213	243	119	18	7	184	4	239	3.258E-17	81	5M2I20M1D8M5I14M9D1M4D16M2D2M4D12M12D24M2D9M2D8M3D2M3D1M5D3M1D10M2D7M9D16M1D3M5D10M
101	4BXJ_B	0.213	243	119	18	7	184	4	239	3.258E-17	81	5M2I20M1D8M5I14M9D1M4D16M2D2M4D12M12D24M2D9M2D8M3D2M3D1M5D3M1D10M2D7M9D16M1D3M5D10M
101	2CB3_C	0.156	166	105	11	6	141	7	167	5.269E-16	78	6M3I8M7D20M8D4M3D13M1D17M2I11M3D2M2D25M2D16M1D4M3D5M
101	4OLS_A	0.257	140	83	10	13	133	37	174	5.269E-16	78	11M1I10M2D6M3D12M1I15M1D12M4D14M2D5M4D16M1D1M2D17M
101	1SXR_A	0.144	145	96	10	22	141	33	174	9.772E-16	77	18M8D9M3D11M1D17M2I16M5D24M3D3M1I10M1D4M3D3M1D2M
101	1S2J_A	0.144	145	96	10	22	141	59	200	9.772E-16	77	18M8D9M3D11M1D17M2I16M5D24M3D3M1I10M1D4M3D3M1D2M
101	1SK4_A	0.146	143	97	10	23	142	22	162	1.331E-15	76	17M8D11M3D9M1D17M2I16M3D2M2D11M1D9M1D17M1D3M3D6M
101	2RKQ_A	0.153	163	109	9	4	139	2	162	2.467E-15	76	17M4D13M8D15M3D12M1D17M2I15M5D21M2D18M1D3M3D3M
101	3LAT_A	0.203	187	117	12	1	157	29	213	7.309E-14	71	8M1D3M2D12M1I21M1D34M1I11M2D3M2D21M1D3M8D8M4D2M2D6M7D23M
101	4KNK_B	0.204	181	114	11	4	157	45	222	9.940E-14	71	6M1I13M1I24M1D29M1I13M2D3M2D21M1D3M8D8M4D2M2D6M7D23M
101	2EAX_B	0.141	148	100	11	19	142	19	163	1.576E-12	67	8M1D4M1I8M8D9M3D11M1D17M2I17M5D15M1D6M1D17M1D3M3D6M
101	4IVV_A	0.138	144	97	9	23	144	21	159	1.578E-04	43	24M2I2M5D5M1I21M1I8M1D11M5D21M8D4M1I8M3D13M
101	4X36_A	0.138	144	97	9	23	144	19	157	2.121E-04	43	24M2I2M5D5M1I21M1I8M1D11M5D21M8D4M1I8M3D13M
101	5CTV_A	0.153	111	78	7	23	121	21	127	6.909E-04	41	24M2I2M5D5M1I21M1I8M1D11M5D22M1D2M
101	3S88_I	0.157	235	122	19	8	189	2	213	4.179E-02	36	18M1D3M6I6M2D5M4D6M4D5M4D4M4D5M3D23M6D10M12I9M2I2M1I4M1D6M10D5M8D8M2D15M4D6M1I6M1I13M
