# Supplementary material for: New Phage-Derived Antibacterial Enzyme PolaR Targeting Rothia spp
Source: Cells. 2023 Aug 4;12(15):1997. doi: 10.3390/cells12151997 (PMC10417112; doi:10.3390/cells12151997)
Supplement: Supplementary file 1 [file cells-12-01997-s001.zip › File S1/PolaR AlphaFold/dimer/Rothia_dimer_6e506_env/uniref.a3m]

>101
MKYVDITEYNATSFTEANRTIDDIDTIVIHHWGDDNQRFEKVCEFFAGGPGTSAHFVVEAGRCAQLVEIKDIAWHAGNWAANQRSIGIECRPEMSNEDFETVAQVIADLETFYGKSFYVHGHKDFFATACPGRWYDQLDRLIDRVNAIKEGKVERGVENVPAPLDKAEVSALRASWEKLQNAVDELGKEIDHA
>A0A1F0KPM2	235	0.906	1.016E-66	0	192	193	0	192	193
MQYTDITEYNATSFTEANRTIADIDTIVIHHWGNDGQRFEDVCNFFAGGPGTSAHFVVESGRCAQLVEFKDIAWHAGNWAANQRSIGIECRPEMSPEDFETVAQLIADIETYYGRSFYVHGHKDFFNTACPGRWYDQLGRLIDRVNAIKEGKVERGIEGVPAPLDKAEVSALRASWEKLQNAVDELGKEIDHA
>A0A1F0PLX3	231	0.947	2.375E-65	0	190	193	0	190	194
MKYVDITEYNATSFTEANRTINDIDTIVIHHWGNDGQRFEDVCNFFVGGPGTSAHFVVEAGRCAQLVEIKDIAWHAGNWAANQRSIGIECRPEMSNEDFETVAQVIADLETSYNRSFYVHGHKDFFNTACPGRWYDQLDRLIDRVNAIKEGKVERGVENVPAPLDKAEVSALRASWEKLQNAVDELGKEID--
>A0A1E9MBE3	226	0.937	1.429E-63	0	192	193	0	192	193
MQYTDITEYNATSFTEASRTIDDIDTIVIHHWGDDNQRFEKVCEFFAGGPGTSAHFVVESGRCAQLVEFKDIAWHAGNWAANQRSIGIECRPEMSNEDFETVAQVIADIETYYGKSFYVHGHKDFFNTACPGRWYDQLDRLIDRVNAIKEGKVERGIEGVPAPLDKEEVSALRASWEKLQNAVDELGKEIDNA
>A0A1F1GS79	226	0.916	1.958E-63	0	190	193	0	190	194
MKYQDITEYDATSFTAANRTIDDIDTIVIHHWGNDGQRFEDVCNFFVGGPGTSAHLVVEAGRCAQLVEFKDIAWHAGNWAANQRSIGIECRPEMSNEDFETVAQVIADLETFYGKSFYINGHKEYFATACPGRWYDQLDRLIDRVNAIKEGKVERGIEGVPAPLDKAEVSALRASWEKLQNAVDELGKEID--
>A0A1E8TVW7	210	0.865	5.826E-58	0	192	193	0	192	193
MKYQDITEWNATSFTEASRTMDDIDTIVIHHWGDDNQRFEKVCEFFASGPGTSAHFVVEAGRCAQLVEIKDIAWHAGNWAANQRSIGIECRPEMSPEDFETVAQVIADLETFYSRSFYVHGHKDFFATACPGRWYDQLDRLIDRVNAIKEGKIENGIEGVPAPLEKDKVSELRESWAKLKDAVTEFEEKIDNA
>UPI001373CFBA	174	0.455	1.619E-45	0	164	193	0	164	292
MSYEYITKYDSPNYTEG-RQGNKISEIVIHHWGIDGQSFNGVVNWLCRKNGnSSAHYVIEGGKVACLVDCADTAWHAGNFAHNLKSIGIECRPEMSAQDLETVCELVADLYEVYG-VLPIVGHKDVSATSCPGRYYAKLSYIKKRAQEIMNGSkPSTPKPQPPKPST----------------------------
>A0A2I1IQK5	164	0.426	5.775E-42	0	182	193	0	188	285
MAYQDITCYDSPNYTPG-RGGTQVNVIVIHWWnsPDRNPGFEGAIRTLCNPAvGTSAHCVAEAGRVAWIVNAADTAWHAGDYSVNKRSIGIECNPRMSSADLETIAQLIANIRRDYGWRIPLAKHNDFYNTACPGTYAGKLAWLDARAEDIRRGapaKVTPKADPAPAPGKLAEDGILGvASWKKIQAHL----------
>UPI00195A4CDB	159	0.421	1.836E-40	0	159	193	0	165	294
MSYKYVRKHSSPNRTPGARGAGQIDRIVIHWWGDPKTrpSFGGVVGWLTNRRaGTSAHYVVEAGQVACIVSPKDVAWHAGNYTMNKRSIGIECNPRMTAGDLSTVVELVAELRRTYSIPeSGVIGHQDVVATQCPGRYMSQLPSIRSRSTAIMRGSavAASGVASV---------------------------------
>UPI001896B269	156	0.390	2.271E-39	8	190	193	13	193	280
--------RQSPNYSPG-RPAGAPNQIVIHHWGVDGQTHQGVVGYLCSRSnhGASAHYVASAGRVTQLVSDRDRAWHAG-SSGNPRGIGIECRPEMSDGDFETVAGLVAAIRSEHG-DLPLRGHRDHMSTACPGRWYARLRDLDARARQIAGG--AAPAAPAPAPAASG-GLAVDGWWGSaTTRRLQEvLGTPVD--
>UPI001C551B63	154	0.375	1.497E-38	8	182	193	1	194	274
--------RQSPNFS-AGRPAGAPNQVVIHHWGADGQTHQGVVDYLCRSSnhGASAHYVASAGRVTQLVSDRDRAWHAG-PSGNPRGIGIECRPEMSDADLETVAGLVAAIRSEHG-PLPLVGHRDHMSTACPGRWYARLADLDARARALAGGAPAKPatGGLVLYPLSvdgqwgPATGARVRqvlgtaatAPWsqvvRALQYAL----------
>UPI001E4D6D2A	154	0.367	1.497E-38	0	188	193	0	188	311
MSYQQsFTPAHPSNYTRG-RGGKRITTIVIHHWDDPakNPQLSGVIATFQNpGRGASAHFVVEAGRVVQMVDLAHTAWHAGNWPVNQCSIGIECNPRCSDADKATIGELIRNLQATYG-PLKIIGHKDASSTACPGRYYPPASVLGPYITG--GGRPAAPAPSVGGDIEALAQAVIRGEYGNGEERKARLGSQ----
>A0A3Q9GI25	154	0.395	1.497E-38	0	182	193	0	170	312
MSYQQsFTPAHPSNYTKG-RGGKRITTIVIHHWDDParNPQLSGVIATFQNpGRGASAHFVVEAGRVVQMVDLANTAWHAGNWPINQCSIGIECNPRCSDGDKATIGELIRNLQATYG-PLRIIGHKDASSTACPGRYYPP----ASVLGPYITG---GGSPTAPAP-------SVGGDIESLAQAV----------
>UPI00092FE239	154	0.405	1.497E-38	0	172	193	0	172	326
MAYQYIDSGRARSYDVG-RGGKKIDRIVIHHWGTRGQRFENVVRWFLYSAPTSAHYVAEAGRVQKVVDEADTAWHAGIYDINQRSIGIECRPEATDEDYETIGELVCDIWRRHG-KIPLTPHRRYVATDCPGVYdLDRIARIAEKYYSGQAPREELPQDTVPTPdLLRVQVGAYR--------------------
>A0A7T0KJW8	153	0.413	3.843E-38	0	164	193	0	164	255
MAFREETQYRSPAFTPG-RQGRRILAIVLHHWGVDGQSHAGVRAFLTRlGAQTSAHFIVSDGLVTRIVDPADTAWHAGNWEANLTTIGIECRPEMTPGDMRTVAELIAKLRETYG-PLPIYPHDKYFPTACPGRWKTQLATVSRMADEIRAGhPAASSTPSTPTPRK----------------------------
>X8K5S3	151	0.405	1.351E-37	3	149	193	482	627	629
---IDFGIRQSPNYNIG-RAEKPIDYIVIHHWGHEGQSFSGVVCWLCRmNGDSSAHYVVQGGRVECIVNPNDTAWHAGNWNYNLRTIGIECRPEMTDGDFDTTARLIANLWKMYG-KKPIIGHRDIIPTACPGKYYTRFAELTQLAETYYN-------------------------------------------
>UPI000C082002	151	0.397	1.850E-37	0	182	193	0	179	261
MPYQLITNRTAPCHTKG-RGGNKIKYIVIHHWDDPAKkpSFDGVVNWFATGRGNnSAHYVVEAGKAARMVSESDTAWHAGNWAYNQQSIGIECNPRNTDADRKTIGELIDDIQKRHG-KLAILGHKDCSSTTCPGNYYPPAKVLAPYIGKT-SGSGAKPAAPSPAP---APAPAPSGSVDALARAV----------
>A0A660M9Z1	150	0.397	2.533E-37	0	150	193	0	150	341
MAYNYITQYDSPNYT-AGRQGNSISSITIHWWGDPNQnpSFEGIVAWLCNPaSQVSAHYVVTgtDRRVACIVDPANIAWHAGNWVGNQTSIGIECDPRCRDEDYDVIAELVAELRKTYG-DLPLRPHNSWTSTTCPGNY--DLGRI-DRMAREKAG------------------------------------------
>UPI0009402F1E	150	0.412	3.468E-37	0	177	193	0	178	244
MAYRYETQYDSPNYEPG-REGNRIQGITIHHWGYDGQYHDDVIRFLCRPGGkTSAHYVVSGGRVTCIISPENTAYHAGTWAANLRQIGIECRPECSRADMETVAELIADLRKTYG-YLPLSPHKRFFNTACPGRWESKLGWLDKRAEEIRNGK-STPTQNTGAggeDRRKKKMRNVGIYWKA---------------
>A0A1I1Y3B9	149	0.423	4.748E-37	0	171	193	0	174	318
MAYEFITTHDSLNFGYP-RGTKgqnKPKEIIIHHWGADGASFWGVVNWLCRkGGGSSAHLVVEAGRVACLVDYANAAWHAGDGSVNMHSIGIECRPEMSDGDMQTVAEVIADIWKTYG-RLPLRGHKDVQPTACPGRWYAQLKKLEKMAEQYMTNSKPTIAPSKPAqPTTGKSIETL---------------------
>A0A4Y9F1P1	149	0.395	8.901E-37	3	182	193	9	198	199
---IDETTWNSPNYTPAAQVpavfgrPRTTSRITIHHWGSDGQSFNGVADYLCRKGGTsSAHFVVEAGRVACLVSTVDAAWHSGSAEGNATSIGIECRPEMSEGDINEVVALIEWLEDMYG-PQEVWLHREWSATACPGRYANMRDEIVNRVN-LLQGTSGEAHAPAPATVDrvatiRAELAEIRESATAIEGAL----------
>UPI00094026BE	149	0.401	8.901E-37	0	186	193	0	188	255
MSYtIDHSH-DATAFTTG-RQGHRIKYIVVHHWDDPAKhpTFEGTIRWFeRGGNNTSAHYVVEAGRVAQLVADGNTAYHAGNWVKNLESIGIECNPRCSDADKETVAELIRDLQAKYG-PLTILGHKDCSSTDCPGRYYPPARVLAPWLGGGGGNAKPATHASTPSGDLNALADAvLRGDYGNGEERRRRLG------
>A0A2N6UWX6	148	0.457	1.669E-36	0	171	193	0	169	256
MAYDYITQYDARAFTPGH-EGRSIDTIVVHHWDDPekNPRFEGVLNWFCHSAPTSAHYVVEAGRVACLVSCADTAYHAGNWGMNLRSIGIECNPRASEEDKATVGELIANLQATYG-NLRIIGHKDVKSTGCPGRYYPPTQILAPYIKQG-GGAVAS--QPTPAPSTgGTDINAL---------------------
>A0A4Y9F467	147	0.416	2.284E-36	3	183	193	9	195	199
---IDETTWNSPNFTPAasvpavfGRP-RTTSRITIHHWGSDGQSFNGVADYLCRKGGTsSAHFVVEAGRVACLVEPKHAAWHSGSAEGNATSIGIECRPEMSEGDITEVVALIEWLEDMYG-PQEIWVHREWSATACPGRYANMRDEIVNRVN-LLQGT--SGEAHAPAPATVDRVAAIRaelAEIRESANAIE---------
>A0A510HMG5	147	0.292	2.284E-36	5	175	193	186	368	485
-----WYPASTSNYTAASRPGShPIDRIVIHVT---QGSYASAMNWFQNPAaGVSAHYTVRsaDGLVGQSVREKDIAWHAGNWEYNTRSIGIEHEgfvddPKwFTEAMYQSSAKLVAYLCKKYGIPidrGHIIGHSEVpGAThTDPGPYWDW-DKYLSYVRQYAGGSAGGYRQVVDNAdvVTSGRFSA-SSGW-----------------
>UPI0011773D9D	147	0.387	3.128E-36	10	192	193	12	191	249
----------SPNY-LAGRPAGAPDSITIHHWGDDGQTHQGVVNLLCRPSyGLSAHYVASSGRITQLVHDYDRAQHAG-PRGNPRSIGIECRPEMSPGDVETVARLIAAIRSEWG-HLPLVGHQQWLPTACPGRWMPILGTLSARADQIAAGTTGSTTTQED-DMTPDQAAKLDqLYW-ALNNSiLPALG-RIDRA
>A0A7T0KHP7	147	0.443	4.282E-36	0	182	193	0	176	315
M-YAYETGMNSPAYTHG-RPGvGKPQFIVLHHWGALGQLFANVLAFlCRPGADTSAHYVVEKGKVACIVDPDDTAWHAGNWDANLRGIGIECRPEMDKADFETVAELIAELRHAYG-PLPLRIHKEFFATACPGRWEAQRSALDARANALMKGAKTAAAASVSKP-----AASKGPNYEALADAV----------
>UPI000CA0643E	146	0.428	5.862E-36	10	174	193	15	179	320
----------SPNYS-AGRPAGSPNVIVIHHWGVDGQSHQGVVDYLCRsGGNTSAHYVASAGRRTQIVSDRDRAWHAG-ASGNPRGIGIECRPEMTAGDFESVAQLVAAIRDEHG-PLPLRGHQDYMSTACPGRWYSQLARLSTRADEIRAGktTSTATTPAKPAATSSAADRALDAR------------------
>UPI001F396E09	144	0.388	3.860E-35	3	182	193	9	198	199
---IDESTWSSPNYTSAasvpavfGRP-RTTGRVTIHHWGSDGQRFDDVANFLSRPGGnTSAHFVVEAGRVACLVSPENAAWHSGSAEGNATSIGIECRPEMSEGDLAEVVALIEWLEDVYG-PQEVWLHQEWSATACPGRYAAKRDEIVNRVNA-LQGTSGQAQRPAPATVDrvaaiRAELAEIRGSVDSIEGQL----------
>A0A4R0TRB1	144	0.420	3.860E-35	0	182	193	0	175	258
MSHTYtLNHRQAACFTPG-RGGNRITTIVIHHWDDPakNPTFDGTVGWFVSGRGRnSAHYVVEAGRVTRLVAESDTAWHAGNWPVNQTSIGIECNPRASEADKQTIAALIRDIQSRHG-KLRIIGHKDASSTACPGRYYPP-----ATVLApYLGG--NSGVPAAPKP--PA-ASAPGGSVDELARAV----------
>A0A7W2A7T3	144	0.267	3.860E-35	5	156	193	10	170	305
-----WVPAHSSNYTASNREANglSIDYVIIH---TTQGSYAGAISWFQNsSSNVSAHYVIRssDGEITQMVQNKDIAWHAGNWTYNQHSIGIEHEgyvNDPkwyTDAMYRASANLTRWLCDKYGIPktrSHIIGHNEVpGAThTDPGPNWNW-TYYMSLVN---GGGGDQPG------------------------------------
>A0A3L9L742	144	0.385	3.860E-35	0	172	193	0	173	458
M--VNIdESRTAVNYTPG-RQGRRVDKFVIHHWGVDGQKHDDVVDWFCNPAkgaQTSAHFVVSGGRVHCIVSPADTAWHAGDWDANTTSIGIECRPEATAADYATVAELVRWLRAQYG-DLPLRPHKAFFGTSCPGRWdLARLDREARGFKPPVKAPPSPDGAMRPAPgMYPITQR-YR--------------------
>A0A7W0CMQ9	144	0.277	3.860E-35	5	162	193	193	357	480
-----WVPASSSNYTVANRPTSnAIDRIVIHVT---QGSYAGSISWFQNPSaGVSAHYVIRssDGDVTQMVRNKDIGWHAGNWTYNQRSIGIEHEGfvnnasWFTDAMYRASAALTKAMCERYGIPKTrsyIIGHNEVpGAThTDPGQYWNW-----SKYMELVTGSTSTWSTIVDSP------------------------------
>A0A433H5F6	143	0.422	5.284E-35	0	150	193	0	159	303
MSYtLDETTYNSPNFTPAAQvpvvfgGPRVIEGVTVHWWGDPanNPSFEATANeLCKPGTGKSAHFVLEAGRVACLVSPENVAWHAGSAQGNRTTIGIECNPRMTDKDLETLVEVIGWLESAYG-SLKVYPHQHWSPTACPGDYMHKIDWVIEQVNAHKEN------------------------------------------
>A0A329QAF9	143	0.302	7.233E-35	5	176	193	218	394	511
-----WDSAHSSNYTSSNRPGSyPINYVVIH---VMQGTYAGSISWFKNsSSNVSAHYCIRssDGQITQMVRHSDIAWHAGNSYYNQRGIGIEHEgwfdePEWyTEEMYRSSAALTRYICDQYGIPktrDYIVGHNEVSSTPCPGQIWDW-NKYIRYVNEDDEGEVVWDV-VVDA--TSPDFSA-GDSWD----------------
>UPI000BFB0D6F	143	0.448	9.902E-35	0	150	193	0	151	157
MAVNSaVTDTNwSPNFDDG-RPGGDPIGIVIHHWGVDGQSHDGVVRYLSQPRGAastSAHYVASAGRVTQLVHDFDRAWHC--VGNNMRSIGIECRPEASNEDYETVAQLVAAIRAEWG-GLTLSGHSDWFATACPGRYTNSLDWISNRANEINAG------------------------------------------
>UPI00195730FB	142	0.410	1.356E-34	3	174	193	9	190	199
---VDETTWNSPNFTPEdsvpavfGRP-RSTGRITIHHWGADGQGFDAVCNYLSRPGGnSSAHFVVEAGRVACLVEPKNAAWHSGSAEGNATSIGIECRPEMSEGDINEVVALIEWLEDVYG-PQEIWLHREWSSTACPGRYANMRDEIVRCVN-VLQGTSGESSAPAPATVDrmaviRAELAEIRAS------------------
>A0A1Q5PMR8	142	0.429	1.356E-34	0	162	193	0	161	255
MSYtIDHSH-DATAFTTG-RQGHRIKYIVVHHWDDPAKhpTFEGTIRWFeRGGNNTSAHYVAEAGRVAQLVADGDTAYHAGNWVKNLESIGIECNPRCSDADKATVAELIRDLQAKHG-PLTILGHKDCTSTDCPGRYYPP-----TRVLApwLSGGSGnAKPATTATAP------------------------------
>A0A0M9UKT3	142	0.427	1.356E-34	0	161	193	0	159	285
MarAYTYITSRTSPNQNARN---SKIKSITIHHWGSRGQRFDNVVSWLCDERaGTSAHYVVEAGRVACIVDPDRRAWHAGSSKGNHESIGIECRPEATEGDYATVAALVADLRAVYG-DLPLKPHRAWTSTACPGVWdLGKIDRLARGVKA--PVKVSSGGASVPA-------------------------------
>A0A8J8GVE2	142	0.275	1.356E-34	5	175	193	67	242	359
-----WVPASTSNYTASSRESSyPINYIVIH-TA--QGSYSGTINWFQNPSaGVSAHYVVSKgGAVTQTVRDKDIAWHAGNWTYNTQSIGIEHEgfiddPNWtSAAMYQASANLVRYLCDKYGIPkdrSHIIGHNEVpGAThTDPGSYWNW-STFMSYVN---GSTPPSWQQVVDNT-TSGRFTA-SANW-----------------
>UPI001D15A106	142	0.303	1.356E-34	3	145	193	234	387	392
---VVWYPAHSGNYTAANRPRShRIRYIVIHVT---QGSWSSAINWFQTrGAHVSAHYVIRsrDGRRAQCVSDMNIAWHAGNWWYNKHSIGIEHEgyvsdpGWFTPEMYRSSAKLVAYLCRRYRIPvrrSRIIGHNEVPGADhtDPGRWW-WWSYYMRRVR-----------------------------------------------
>UPI0012FCA432	142	0.274	1.356E-34	5	175	193	213	389	505
-----WVAANSGNYTASSRESSyNIDRVIIHVT---QGSYAGTISWFQNPSaNVSAHYVIRssDGAVTQMVRDKDVAWHAGNWSYNTRSIGIEHEgfvdnPSwFTDAMYRSSAALTAYLCNKYGIPKTrtgIIGHNEVpGAThTDPGRYWDW-NKYMQYVT---GGGGTTWSTIVDNA-TDGRFTA-SANW-----------------
>A0A0T6LTH1	142	0.282	1.856E-34	3	150	193	50	204	206
---VYWSPASRSNYTVSNRPTTyPVEFVVVHVT---QETYADTIRIFQDPSsQVSAHYVVRsaDGYIGQCVREKDIGWHAGNWTYNTRSIGIEHEgwvdkPEyFTDAMYQASAALTAAVCDRYGIPkdRNhIIGHNEVpGAThTDPGPYWDW-----NRYLGLVNG------------------------------------------
>UPI001CEFA0CE	141	0.302	2.540E-34	1	145	193	27	184	187
-AYppVEWVPASSSNYTASNRPSSyPITYVVVHVT---QETYADTLAIFKNPAkKVSAHYVVRssDGHIAQCVSERNVAWHAGNWTYNTRSIGIEHEgwvdqPEyFTDEMYEQSARLTAAICDKYAIPkdrQHIIGHVEVPGTDhtDPGRYWDW-SRYIRMIN-----------------------------------------------
>UPI0006B25457	141	0.336	2.540E-34	0	184	193	0	202	252
MSYAYITDHDSPNFTPG-RP-RPPEEITIHHWGAEGQKFDAVVRWLCRPNGSsSSTYVAEGGRVACIVDPDDTPWTNSNFASNQASITIECRPEMSADDFTTVVELVADIRRAYPSIKRIRGHKDHASTACPGKWYGRLFEIWDGASRILGREhAAHTPAPTPAPagksiaeLADEVLAGkhgngadrrrsLGAQYDAVQAEVNK--------
>UPI0014329433	141	0.401	2.540E-34	0	182	193	0	175	258
MSNTYtLNHRQAACFTPG-RGGNRITTIVIHHWDDPakNPSFNGTVDWFVTGRGRnSAHYVVEAGRVTRMVAESDTAWHAGNWPVNQTSIGIECNPRASEADKQTVAALIRDIQSRHG-KLRIIGHKDASSTACPGRYYPPTVTL----APYLGGN-----SGVPAAVKPPAPTAAGGSVDELARAV----------
>UPI000D52C078	141	0.371	2.540E-34	0	185	193	0	204	258
MSNTYtLNHRQAACFTPG-RGGNRITTIVIHHWDDPakNPSFNGTVDWFVTGRGRnSAHYVVEAGRVTRMVAESDTAWHAGNWPVNQTSIGIECNPRASEADKQTIAALIRDIQSRHG-KLRIIGHKDASSTACPGRYYPPTVTLAPYLGS--NGGVPTAVKP-PAPtaaggsvdeLARAVIAGkygngeerrrrLGNRYGEVQARVNEL-------
>UPI00110824A1	141	0.352	2.540E-34	0	171	193	0	175	297
MAFQMLTQYNAKNFTPG---PRKVTGITIHWWGDPvGQTFEGIIDWFCNPNsSVttSAHYVAEAGRVACIVSPDDIAWHAGDWNANVANIGIECNPRATDADYQTIGELVAYLRGIYG-DVPLYPHKHWTQTTCPGA-YD-----VNRIDAIARGAkpqaaVAPQSSNT-KPiqqeddLTPEQAAQL---------------------
>A0A3N0APH8	141	0.311	2.540E-34	9	166	193	69	237	329
---------NPTNYTRG-RGGNSVQWLVIHYTAgakTSDGAAEANCIYFGREAnlGASAHYFVCDGyTIWQSVSEGDTAWHAGNWAINQRSIGIEvCtAGAFTDAEIERLTWLVQNLMAKYGIAaDHVIRHYDANGKHCPAHYVDaaRWKELHTRITTGKAsAPQPAPSKPTPAPSKPA--------------------------
>UPI001264896D	141	0.355	3.477E-34	0	181	193	0	185	272
MAYDYITQYNSPNYTPnAKVPaafggPRTIEAITIHHWGSLGQKFQNVVNYLCRkGGNTSAHEVIEAGKVAVIVNHRDVAWHSGNGKGNRTTIGLELRPEATDADYATAAERIRDLRAEYG-NLPLIPHRAWKATACPGKWdLARLDALA------RGGSFVKPVTDTvtlPKP-TPTpKPSGFDAKVKAYQDA-----------
>A0A7J5BMW4	141	0.414	3.477E-34	10	182	193	17	187	277
----------SPNFS-AGRPAGNPDKIVIHHWGADGQNHQTVVDFLCRTNGTsSAHYVASGGRVTQLVHDYDRAWHAG-SLGNPHGIGIECRPEMSDADFATVAGLIRAIRAEWG-DLPLHGHREYMNTACPGRWFDQLGRL--DAAARSGAAPAPAPAAAPAAATGLAVDGWIgpDSVRAWQAAV----------
>A0A2W4QBB9	141	0.271	3.477E-34	5	175	193	209	384	507
-----WVPAHSSNYTASNRPGSyPIRYIVIH---VAQGSYAGTISWFQNPSaNVSAHYVIRssDGAITQMVREKDIAWHAGNWTYNTQSIGIEHEGWvssctwFTDAMYRASAQLTRHIALKYNIPmtrSHIIGHNEVpGAThTDPGPCWDW--------NYYMS-LVTQSSGSWSAIVDNATSGRFRAseSW-----------------
>A0A3B8XCA4	141	0.234	3.477E-34	5	163	193	64	241	718
-----WVPANPANYSYGNRPHDyPVQMIIIHDT--ESSYATAIQDFQDPtWA-ASAHYIVSNlGDITQMVAEKDIAWHAGNWDYNTRSIGIEHEGYawtcctFTTAQYDASAKLAASICSRWGVPmdrTHVIGHNEVpdpnnpglfGGSDhhtDPGPYWNW-TYYMSQANSYANALPSPP-HMMPDPV-----------------------------
>UPI0004C48368	141	0.312	4.760E-34	1	146	193	42	200	203
-AYpdVHWTPAAAANYTAANRPAQyAIDMVIIHVT---QETYADTVKIFQNPKaQVSAHYCVRsaDGYIGQFVREDDVAWHAGNWSYNTRSIGIEHEgwvdqPRwFTDAMYEQSAQLTAAVCARYGIPrdrKHIIGHVEVPGTDhtDPGPYWDW-ARYMNLVRA----------------------------------------------
>A0A853ES18	141	0.388	4.760E-34	0	165	193	0	171	292
MTYESITDRNSGNFTPAGavqkvfgRP-RVIKSITIHHWGVYGQRFAGVVDYLCRPGGkSSAHYIVEDGRVACIVAPRDAAWHSGSDAGNATSVGLELRPEATDGDYATAAELIRELRAAFG-DLPLVRHSSWKATACPGKWdLDRLDRL-ARSSGASGGGTKPAAPPVPAPVKP---------------------------
>A0A7C2UVL7	141	0.254	4.760E-34	5	158	193	29	198	440
-----WVPANSGNYTVANRPSShPIRYIIIHVT---QGSYAGAISWFQNPNsRVSAHYVLRssDGEITQMVRHKDIAWHAGNWTYNTQSIGFEHEgwvnePRwFTDAMYRASANLARYICNQYGIPktrQHIIGHNEVpGAThTDPGPHWNWsyyMSLIAdSRNAAYVGANFPTTIRP----------------------------------
>UPI001E6134D7	141	0.247	4.760E-34	5	175	193	213	388	505
-----WVPASSSNYTASSRPSSyAIDRVVIHVT---QGSYAGSISWFQNaSAQVSAHYVVKSsnGEITQMVREKDVAWHAGNWTYNTRSIGIEHEGYisdaswFTDAMYRASAALTRAICDKYGIPkdrAHIIGHNEVpGAThTDPGSYWNWNTYM----NYVTGGGTPSWSATIDN--ASAQFTA-SSNW-----------------
>A0A366LTQ2	141	0.259	4.760E-34	5	176	193	216	393	509
-----WVPADSGNYTAANRESShAIDRVIIHVT---QGSYAGTISWFQNPSaNVSAHYVIRssDGKVTQMVRDKDIAWHAGNWDHNTRSIGIEHEGfvndasWFTDAMYRSSAALTRHLCDKYGIPKTraaIVGHNEVpGAThTDPGPNWNW-TTYMRYVT---GGDTPEW-RTT---VDNATAGGFtaSAEWK----------------
>UPI000BC30682	140	0.389	6.516E-34	0	146	193	0	144	190
MAYKYITNRTSPNQNA--RGH-KIESITIHYWGSRGQKIANVVDWLCSRRsGVSAHYVVEAGIVYCIVDPDRRAWHAGSSHGNHVSIGIECRPEATDGDYRTVAELIRNLRAVYG-DLPLIPHKRWTSTDCPGPWdLERLDRLARGTKA----------------------------------------------
>A0A2S4XWD9	140	0.293	6.516E-34	2	146	193	47	202	204
--FADWMSADPRNYTPSDRPFShPLDLVVIHVT---QATYTSTLGIFQNPRkNVSAHYVVRsaDGHIAQCVREHDIAWHAGNWDYNTRSIGIEHEgwvdrpGYFTDALYEKSARLTAAICARHGIPkdrAHIIGHYEVPGTDhtDPGPNWDW-TRYMRLVNA----------------------------------------------
>UPI0006D5AE4F	140	0.269	6.516E-34	5	168	193	224	383	514
-----WVAAHSSNYTAANRS--SFRYIIIH---TTEGSYSGAISWFQNPiSNVSAHYVIRsrDGEITQMVKHKDVAWHAGNWDYNQNSIGIEHEayvNDPawfTDTMYKSSAALTRWLADRYGIPktrQNIIGHNQVpGAThSDPGKYWDW--------NYYM-----SLVTGNPAPGTEIIV------------------------
>A0A364K861	140	0.255	8.919E-34	5	156	193	204	364	497
-----WVAASSSNYTSANRPadGNKINYVIIH---TTQGSYAGAISWFQNPAaQVSAHYVIRssDGQVTQMVQNKDIAWHAGNWTYNAQSIGIEHEgyvNDPawyTDVMYRSSANLTRWLCDKYGIPkdrTRIIGHNQVpGAThTDPGTHWDW-NYYMNLVK---NNTGDPTG------------------------------------
>UPI001C5FE313	139	0.256	1.221E-33	2	175	193	203	385	502
--YPDatWTAASSSNYTASSRPsAYAIDRVVIHVT---QGSYAGTISWFQNSAaQVSAHYVVKSsnGAITQMVRDKDIAWHAGNWSYNTRSIGIEHEGYvseaswFTDAMYRSSAALTRYICDKYGIPkdrSHIIGHSEVPGADhtDPGQYWNW-ATYMSYVTG--GGGTPSWTTTVDNA-TSGQFTA-SANW-----------------
>Q67QJ0	139	0.264	1.221E-33	5	177	193	211	393	509
-----WVPAHSSNYTASNRPSSyPIRYIVIHVT---QGSYSGTISWFQNPSsNVSAHYVIRssDGAITQMVREKDIAWHAGNWTYNTQSIGIEHEGWvssctwFTDAMYRASAALTRNIAQKYGIPMTrsyIIGHNEVpGAThTDPGSCWDW-NYYMSLVTQ-SSGSWSAIVDNTTSGRFRAS-SNWGtSSWSS---------------
>UPI000853E2CA	139	0.322	1.671E-33	2	145	193	43	199	203
--YPDahWTPASTSNYTAASRPSEyPIEFVIIHVT---QETYADTIDIFQDsSAQVSAHYVVRsaDGYVGQCVRDKDVAWHAGNWDYNTRSIGIEHEgwvdqPEyFTDAMYESSARLTAHLCDTYGIPkdrRNIIGHIEVpGAThTDPGPYWDW-ARYMDLVK-----------------------------------------------
>UPI00101F4204	139	0.343	1.671E-33	5	146	193	65	217	222
-----WVPASPSNYTVANRPAAyPIEYVVIH---VAQETFADTLAIFSDPSaEVSSHYVVasDDGRVAQCVEEKNIAWHAGNWSYNTRSVGIEHEgwvdePRwFTDALYEGSARLTAHLCSTYGIPvtrAHIIGHNEVpGAThTDPGPLWDW-DRYIALVQA----------------------------------------------
>UPI000E0DE45C	139	0.425	1.671E-33	13	182	193	14	175	258
-------------FTPG-RGGNHITTIVIHHWDDPakNPSFNGTVGWFVSGRGRnSAHYVVEAGRVTRMVAESDTAWHAGNWPVNQTSIGIECNPRASEADKQTIAALIRDIQSRHG-RLRIIGHKDASSTACPGRYYPP-----AQVLApYLGGN-----GGVPAAVRPPAASAPGGSIDELARAV----------
>UPI0011CAB85D	139	0.308	1.671E-33	9	175	193	10	171	313
---------DGRNYTKG-RRGSAIDYIVVHYTGTDASAHNNLVYFSRNSARASAHYFVDrDGTLRQSVPEADTAWHAGKFAMNQRSVGIECVsagEDFSEAQVATLAALTQALMAKYGIPaENVIRHYDVTGKECPAPYLDP-DKWRALHDRITEGPT--------APASKAQWVQKDGRW-----------------
>A0A7C5YJC9	139	0.247	1.671E-33	5	173	193	30	211	441
-----WVPAYSGNYTTANRPSShPIRYVIIHVT---QGSYAGAISWFQNPRaRVSAHYVLRssDGEITQMVRHKDIAWHAGNWTYNTQSIGLEHEgwvndPRwFTDAMYRASANLTRYICNQYGIPTTrtyIIGHVEVpGAThTDPGPHWNW-DYYMSLINNTRNAAyVSASFPTVIRPGERVQARiQFRN-------------------
>UPI00178BE459	139	0.255	1.671E-33	5	161	193	208	375	499
-----WVPANSGNYTASSRPSSyAIDRVIIHVT---QGSYAGTISWFQNPSaNVSAHYVIRssDGAITQMVREKDVAWHAGNWTYNTRSIGLEHEGWvndaswFTDAMYRASAALTRHICDKYGIPkdrTHIIGHNQVpGAThTDPGPNWNW-NTYMSYVTGGGGGTWSATVDNSGA-------------------------------
>A0A1H8HV84	139	0.256	1.671E-33	2	175	193	204	385	501
--YPDaaWVAASSSNYTASSRPSSyAIDRVVIHVT---QGSYAGTISWFQNPSaQVSAHYVVKSssGAITQMVREKDIAWHAGNWTYNTRSIGIEHEGYvsdaswFTDAMYRSSAALTKAICDKYGIPkdrSHIIGHNEVpGAThTDPGSYWNWTTYM----NYVTGGGTPSWSTTVDNT-TAGQFTA-SSNW-----------------
>A0A6G4WU97	139	0.299	2.287E-33	5	145	193	69	221	224
-----WIPADPSNFTASNRPATyPVDFVVIHVT---QTTFQDAIDIFQNPDkNVSSHYVIRssDGHIAQMVRETDIGWHAGNWNYNTRSIGIEHEgwidePDrwFTDEMYAASAALTANICDDYGIPknrDHIIGHNEVPGADhtDPGPHWDW-DRYIELVR-----------------------------------------------
>UPI001BA8CAF2	139	0.404	2.287E-33	0	165	193	0	172	299
MArnY-DFAFKESSNSST--RShyghGSKPTGITIHHWGSTGQKFENVVAWLRGpkggtsNRGSSAHYVVEAGRVNQLVGDSRAAWHAGSTAGNGSTIGIECRPEMSDGDWATLVQLCADIEEEHG-SMKYYGHKDWKSTACPGSYYAQLGKLVKDVNAEHAAR-KKGGTTAPKPSKP---------------------------
>A0A086YZS9	139	0.395	2.287E-33	0	166	193	0	170	332
MAYQDITQYDAACYTPG-RPYG-IDSITIHWWGDPasNPTFEGvIQTFTSGARGTSAHYVAEAGRVACLVAPGDRAWACGDgvgvgSGGNDKSISIECNPRQSDGDYQTIAELVRDLRAAYG-DLPLHPHNHWFNTACPGTY--DLGRI-DRIARGLPdtGSTPPRPDRRPEPTAPA--------------------------
>A0A6L9SAD0	139	0.264	2.287E-33	5	176	193	219	396	513
-----WVAAHSSNYTSSNRPSSyPINYVVIH---MMQGTYAGSISWFQNPSaNVSAHYCIRssDGQVTQMVRHKDYAWHAGNSSINRQSIGIEHEGYFdqaswyTEAMYRSSAALTRHVCDTYGIPKTrqrIIGHNEASSTPCPGQIWDW-TRYMGYVTEDTGGGDPVWDVVVDAP--SSDVTA-GSSWE----------------
>A0A3G3LY06	138	0.339	3.131E-33	0	190	193	0	191	214
M--NIIETFTAKGYTPAAYVagtfgqPRTLDGIVIHHWGAPGQTHDGVVNFFVNGPGTtSAHFVASAGKVHCLVSPDDAAWHSGNAKGNATTIGIECRPEATDADYQTVAELVAWLRDTYNATLPLSTHREWQNTACPGVW--DLARI-DR----LASTATPTTPATPLgdPlakLNDKQQQELYTWVKEIRENTKDLN--VD--
>UPI0018FE8BD4	138	0.269	3.131E-33	5	160	193	77	237	241
-----WIPADPANYTASNRPAAyPVEYVVIHVT---QETFPNTVKIFQNPAaKVSAHYLVAsaDGYIGQFVRERDVAWHAGNWNYNTRSIGIEHEgwvdrPEyFTDALYRSSARLTAAVCDHYGIPRTrerIIGHVEVpGSThTDPGPYWDW-DRYMQLVAH------QPPAGRGP--------------------------------
>A0A8A3HRJ2	138	0.321	3.131E-33	3	150	193	7	167	253
---VRWIPADDANHTVSDRPrAHPVDFVVVHVT---EETFADTRRIFQDPRaKVSAHYLVGsaDGRVAQFVREKDIAWHAGNWDYNTRSIGIEHEgwPDrpeyFTDALYDASARLAAAVCHRYGIPvtrDRVIGHSEVpGAThTDPGPHWDW-DRYLDLVSRqlICAG------------------------------------------
>A0A4R1BSE3	138	0.281	3.131E-33	0	149	193	0	169	306
MARPDyqrakWYGAHSQNYSSANRPSSnPINKIILHIT---EGSWSSAINWFNDSRaQVSAHYVVRssDGFIGQCVEEKDIAWHAGNWPVNQTSIGIEHEgfgNDPkwmTDALYNASAQLSAYLCRKYNVPirhaqsaseQGFLFHRQVTSTHCPGQYFD-ISRYLRRVRHYAA-------------------------------------------
>A0A438MJC9	138	0.256	3.131E-33	2	175	193	206	387	504
--YPDaaWVPANSGNYTVSSRESSyNIDRVIIHVT---QGSYAGTISWFQNPSaNVSAHYVIKSsnGAITQMVRDKDIAWHAGNWTYNTRSIGLEHEGWvndaswFTDAMYRSSAALTRYLCDKYGIPKTrtgIIGHNEVpGAThTDPGPHWNWTTYM----NYVTGGGTPSWTTTVDNT-TAGQFTA-SANW-----------------
>UPI001B37F377	138	0.265	3.131E-33	5	155	193	220	378	516
-----WVPANSSNYTVSSReSAYPINYIVIH---TMQGSYAGSISWFQNaAAGASAHYLLRssDGAVTQMVRDKDIAWHAGNWTYNTQSIGIEHEGYvdnaswYTDAMYRSSAALTRFLCDKYGIPktrTNIIGHNQVpGAThTDPGPNWNW-TYYMQLVT---GGTTPPP-------------------------------------
>A0A6J4RA46	138	0.259	4.285E-33	3	149	193	6	163	165
---VKWYPASSRNYTVAKRPTSnPINKIIIHVT---QGSWAGALNWFQNPSaGVSAHYTIksSDGRIGQSLSDVNIGWHAGNWSYNQTSIGIEHEGYvsdsrwFTPAMYRSSAKLTAYLCQRYRIPvdrYHIIGHNQVpGAThTDPGRYWNW-TQYMRLVRQYRN-------------------------------------------
>UPI000560B94D	138	0.288	4.285E-33	5	145	193	44	195	198
-----WQPATPSNYTPAGRPADyTVDRVVIHVT---QTTYSEALSIFRDPGkGVSAHYVVRsvDGYVAQCVRESDVAWHAGDWDHNTRSIGIEHEGWvdrpayFTDALYARSARLTAWVCDRYGIPkdrEHIIGHYEVPGSDhtDPGPLWDWVRYLR-MVN-----------------------------------------------
>A9WPU5	138	0.380	4.285E-33	0	165	193	0	169	274
MAYTAQTEYSSKNFMPAAQVPavfgmaRSIEGITIHHWGAPGQRFEQVRDWLCTNNvPSSAHYVVETGTIACIVSPNDAAWHAGNPRGNAKTIGIECRPEATDGDYATVAELVVELRQAYG-DLRLFRHSDWTATACPGSWdLARLDSI-ARAGA----SPAPHIQPVIAPptVTP---------------------------
>UPI00166AFB0E	138	0.291	4.285E-33	5	146	193	177	330	331
-----WIAAHSSNYTAANREGDgkRIQYVIIH---TTQGSYAGSISWFQNpDSNVSAHYVIRssDGEVTQMVQNKDIAWHAGNWDYNVHSIGIEHEgyveqPGWyTDSLYRSSAALTRWLCDTYGIPrdRNhIIGHNQVpGAThTDPGPLWDW-NWYMSLVNQ----------------------------------------------
>A0A2H5X7V9	138	0.278	4.285E-33	5	172	193	27	203	441
-----WVPAYSGNYTTSNRPsTYPIWYVVVH---VVQGSYNGCISWFQNPSsRVSAHYVIRssDGEVTQMVRHKDIAWHAGNWWYNCRSIGIEHEgwvddPRwFTYAMYYSSAALVRHICRRYGIPRTrsyIIGHVEVpGAThTDPGPNWDW-DFYMQMIQssAILE------EASVPLTLRPGETASalLR--------------------
>UPI001C63F1FE	138	0.277	4.285E-33	0	187	193	191	389	495
MAtadYNRATWYgaHSNNYTDSNRERSyDINRIVIHVT---QGSWSSAINWFKDGRaQVSAHYTVRssDGKIGQSVREEDIAWHAGNWDYNTHSIGIEHEGYvsqkrwFTDAMYRSSARLAAYLCKKYRIPidrKHIIGHNEVpGAThTDPGPHWNW-SKYMRLVRSYAGTNTYKQVVDNSSPR----FSASRA-W-SLNTWNPqKYGK-----
>Q1ARF9	138	0.267	4.285E-33	0	187	193	192	390	496
MASADygratWYGAHPDNYTDSNRERSyDINRIVIHVT---QGSWSSAINWFKDGRaQVSAHYTVRssDGKIGQSVREADIAWHAGNWDYNTHSIGIEHEGYvsqkrwFTDAMYRSSARLAAYLCKKYRIPidrKHIIGHNQVPGADhtDPGPYWNW-DRYMRLVRSYAGSSTYTQVVDNSSPR----FSASRA-WD-LNTWNPqKYGK-----
>A0A8B2HH74	138	0.287	5.866E-33	2	146	193	42	197	199
--FAEWQPATTDNYTDSNRPASyRIDRVVIHVT---QTSYTDALDIFRNPAkQVSAHYVVRsaDGHIAQCVREADVAWHAGNWDYNTRSVGIEHEGWvdkpvwFTEALYQESAKLTAGICERYGIPrdrAHIIGHYEVPGTDhtDPGPYWDW-DRYVSMVAA----------------------------------------------
>UPI001F30E111	138	0.369	5.866E-33	0	168	193	0	166	270
MAYTAQTQYTSRNFTPAAQVpdvfgmPRTISGITIHHWGSNGQDFDNVRNWlCTNNTPTSAHYIAQAGLVACIVDPANAAWHAGNPRGNATTIGIECRPEATDADYETVAELIRELRAAYG-DLPLYPHKYWTSTACPGNWD------LARLDALARGTVTQPPAIVP-P-TPDVV------------------------
>A0A4R4UQG3	138	0.271	5.866E-33	5	175	193	210	387	504
-----WVAANSGNYTASSRESSyNIDRVVIHVT---QGSYAGTISWFQNPSaNVSAHYVVKSsnGAITQMVRDKDVAWHAGNWSYNTRSIGIEHEGWvddaswFTDAMYRASAALTRHLCDKYGIPKTrtgIIGHNEVpGAThTDPGRHWNWTTYM----NYVTGGDDPPSWTTT---VDNATAGQFTASanW-----------------
>A0A372LZ51	137	0.296	8.028E-33	2	146	193	40	197	199
--YPDaeWIPASPSNYTSSDRPsAYPVDFVVVHVT---QETYADTLAIFRNPDkQVSAHYLVRskDGHVAQCVADRDIGWHAGNWDYNTRSIGIEHEgwvdqPEyFTDEMYASSAALTAHLCDTYGIPrnrDHIIGHNEVpGAThTDPGPHWDW-ARYMRLIKA----------------------------------------------
>UPI00069B8518	137	0.331	8.028E-33	5	146	193	71	223	225
-----WVPAASSNYTVANRPrTYPVEYVVVHVT---QETFADTLGIFTNPAaRVSAHYVVasDDGRVAQCVEEKNVAWHAGNWSYNTRSIGIEHEgwvdePRwFTDEMYAGSARLTAFLCDYYRIPisrSRIIGHNEVpGAThTDPGPLWDW-DRYLDLVSA----------------------------------------------
>Z4XBM1	137	0.387	8.028E-33	5	190	193	6	187	273
-----VTETNWgPNFDPG-RPYGEPLGIVIHHWGADGQSHDAVAAYLARPDGnTSAHYVASGGRVTQIVHDYDRAWHC--MGNNACTIGIECRPECDAADFETVAQLIAAIREEWG-YLPLSGHQEHFPTECPGRWQARLDELDARALLIQGG-----GPAVPALADPDPGSlQVDGWWgPATTAALQaYLGTPVD--
>A0A076JEF8	137	0.366	8.028E-33	0	184	193	0	190	324
MSYQDITQYNAACFTPG-RPYG-ITSITIHWWGDPsdGPTFDGVIRtFTSGARGTSAHYVVEDGRVACLVAPGDRAWACGDgvgvgSGGNDTSISIECNPRQSDGDYRTVAELVRDLRAVYG-DLPLYPHSRWFNTRCPGTY--DLSRI-DRIARGLPDTGHAPPATAPAgtakvrPGLAAHV-HYRLR-RQGGDWLDE--------
>D2AQX4	137	0.271	8.028E-33	5	162	193	217	375	467
-----WVAASSANYTASSRPsAYAIDRIVIHVT---QGSYAGTISWFQNPSaSVSAHYVVRssDGAVTQMVRDKDVAWHAGNWSYNTRSVGIEHEGYvsdaswFTDAMYRSSAALTRHIADRYGIPkdrAHIIGHNQVpGAThTDPGPYWDW-----NRYMQYVTGGSN------PAP------------------------------
>A0A7Z0RQ20	137	0.284	8.028E-33	1	177	193	421	613	772
-KYSGVVTHVDENpvYSDTNRV--NIDRIVIHHNAGMSDEGARATWYIRNGNETSAHYQVIPDKVWGVVPENEVAWHAGHYPTNQRSIGIEHLnnslgPNWTiaEETYRNSAKLIADISIRYNIPldrTHVIGHDEVTETLCPGGI--DMDKLLSMARAErakLENTTMPKTSAVPSPVTPQKVeipyySQLDSRWSS---------------
>UPI001ADA96E0	137	0.284	1.099E-32	5	146	193	62	215	217
-----WVPASPSNYTSASRPTQyPIDFVIIHVT---QEFYDDTLAIFQNPDkAVSSHYVVRsaDGHVAQMVREKNVAWHAGNWNYNTRSVGIEHEgwidePDtwFTDAMYEASAALTADICRRHGIPldrQHIIGHNEVPGADhtDPGAYWDW-ARYMDLVKA----------------------------------------------
>UPI0013EC1F3F	137	0.510	1.099E-32	29	162	193	1	133	226
-----------------------------HHWGTDGQRHQDVVNFLRRWDGnSSAHYVASAGRVTQLVRDEDMAWHAG-PAGNPRGIGIECRPEMSPADFETVARLIASIRKQWG-PLSLRGHRDVMATACPGRWYAQLARLDQRARAYQTGKATYTKPAANLP------------------------------
>A0A838KS66	137	0.287	1.099E-32	5	147	193	120	269	271
-----WRPAARGNYTNANRGPRKIDFIVVHVVEGPKSS--AINHFKNPSSDVSAHYVVGRgGGIVQCVRNEDIAWQAGDWWYNKRSIGIEHAGYgsnrrtWTDAMYRSSARLSAYISRKYKVPvdrKHIVRHRKVSATLCPGKHFD-MDRYLRLIRKY---------------------------------------------
>UPI0003682FCC	137	0.428	1.099E-32	0	136	193	0	138	278
MSYAFSANIMAPGHTKG-RSGYQIKYIVIHHWDDPkkNPTFNGTVSWLASkQAGTSAHYVVEAGRVALMVSEADTAWHAGDWVINCESIGIECNPRASEADKRTIGELINDIQGRHGNRLKIIGHMDVYPTACPGRYYPP--------------------------------------------------------
>A0A0K8MGY4	137	0.298	1.099E-32	11	170	193	15	181	306
-----------PNYT-AGRQGNSINKIVIHHMATTDYdSVPGIW----NSRQASAHYGIGKnGEIRAYVDEDNTAWHAGDWNANLTSIGIEHcniNGAPTydiaQATVEASAKLVADIANRYGLGlvvpgKNLFPHSDFTSTACPGQLRGKLQEIADRANAINAG--GNYVPSQSAPTSTSQPTA----------------------
>A0A1G9E1F4	137	0.283	1.099E-32	5	162	193	209	367	503
-----WTPANSGNYRAAGRESShNIDRVVIHVT---QGSYAGTISWFQNPSaRVSAHYVVKSsnGAVTQMVRDKDIAWHAGNSSYNNRSIGIEHEGfvndasWFTDAMYRASAALTRHLCDKYGIPKNrtgIVGHNEVpGAThTDPGRNWNW-TTFMKYV----------TGSSTPAP------------------------------
>UPI00110C49D6	137	0.268	1.099E-32	5	175	193	211	387	504
-----WVPANSGNYRVANRETDyNIDRVVIHVT---QGSYAGTISWFQNPSaNVSAHYVVKSssGAITQMVRDKDVAWHAGNSTYNNRSIGIEHEGfvndasWFTDAMYRASAALTKALCDKYGIPKTrtgIIGHNEVpGAThTDPGSHWNWTTYM----NYVTGGGTPSWTTTVDNA-TSGQFTA-SANW-----------------
>A0A291Q260	136	0.294	1.504E-32	5	145	193	45	196	199
-----WIPASTSNYTAANRPsTYSIDYVVIHVT---QETYADALAIFQNPAkQVSAHYVVRskDGHVAQCVRDRNVAWHAGNWSYNTHSIGIEHEgwvdkPEyFTDAMYQQSAALTSAICSKYGIPkdrEHIIGHSEVPGADhtDPGPYWDW-SRYIRLVN-----------------------------------------------
>A0A3G3M107	136	0.346	1.504E-32	0	184	193	0	187	214
M--NIIETFTAKGYTPAAYVagtfgqPRTLDGIVIHHWGAPGQTHDGVVNFFVNGPGTtSAHFVASAGKVHCLVSPDDAAWHSGNPIGNATTIGIECRPEATDADYHTVAELVAWLRDTYSAPLPLSAHREWQNTACPGVWdLARVDRLAS------TATPTTPATTLGDPlakLTDKEQQELLAAVREIRANVKD--------
>A0A1H9U0I9	136	0.284	1.504E-32	5	146	193	62	214	216
-----WVPASSSNYTKANRPAQyPVEFVIIHVT---QEYYADTLEIFQNPDkAVSAHYVVrsDDGHVAQMVREKNVAWHAGNWNYNTRSVGIEHEgwidePDwFTEAMYEASAALTADICRRHGIPldrRNIIGHNEVPGADhtDPgGEW--DWAHYMDLVKA----------------------------------------------
>A0A806LYA8	136	0.378	1.504E-32	0	161	193	0	165	254
MsSYEYITRHTSPNFTPG-RP-RPPEEITIHHWGAEGQNFDSVVRWLCRPNGSsSSTYVAEAGRVACIVDPDDTPWTNSNFSSNQVSITIECRPEMTAGDFQTVVELVADILRAYPSIKRIRGHRDHASTACPGKWYgalfDIWDK-AQRLNAATAAPVPqQTAPAAPA-------------------------------
>A0A4Q6IQN0	136	0.318	2.058E-32	4	145	193	45	197	200
----DWQPATAANYTASNRGtARPVDLVVIHVT---QTSYSNTLAVFQNRRkQVSAHYVVrsGDGHVAQCVRESDIAWHAGNWHYNTRSIGIEHEgwvdqpGYFTDALYEQSAALTAAICTRYGIPrdrEHIIGHHEIPGTDhtDPGPHWDW-ARYTRLVN-----------------------------------------------
>UPI0013767FE8	136	0.312	2.058E-32	2	147	193	46	204	205
--YPDaeWVPASNSNFTASNRPSSyPIDFVVIHVT---QETYDDTLAIFQNPDaQVSAHYVVRsaDGKVAQCVRERDIGWHAGNWDYNTRSVGIEHEgwvdqPEwFTEAMYASSAQLTAHLCAAYGIPkdrDHIIGHSEVPGADhtDPGPLWDW-EHYMDLVNSL---------------------------------------------
>A0A4Z0GGB3	136	0.329	2.058E-32	5	147	193	53	206	207
-----WIPASSSNYTVSNRPTTyTINTIVIHVT---QETFQDAMRIFKDPAkQVSTHYMVAsaDGYIGQFVREKDIAWHAGNWSYNTHSIGIEHEgwvdqPEyFTDALYNSSAQLTAAICTRYKIPrtrTHIIGHVEVpGAThTDPGPYWDW-DRYMALVNAY---------------------------------------------
>A0A7K3H0K9	136	0.261	2.058E-32	5	157	193	47	208	210
-----WQPATTSNYSRSSRPTAyPVDYVVIHVT---QETYADTLSIFRDpERQVSAHYVVRsaDGHVAQCVREVDIAWHAGNWDYNTRSIGIEHEGWvdqpayFTDAMYEQSARLTAAICSTYGIPmdrTHIIAHHEVPGSDhtDPGPYWDW-TRYIRLVN--LASTPADPTS-----------------------------------
>A0A1B6AN51	136	0.282	2.058E-32	1	146	193	45	203	234
-AYphVQWIPASPSNYTAANRPKQhPIEKVVVHVT---QETYRDTLRLFRNPAhRASAHYVVRsaDGHIAQCVRERDVAWHAGNWGYNTRSIGIEHEGWiddptwFTKRLYRRSARLTAAICDRYGIPkdrEHIIGHVEVpGSThTDPGEFWDW-ARYLQLVRE----------------------------------------------
>A0A1D8EUA5	136	0.317	2.058E-32	0	161	193	0	165	267
MSYEFITSYNSPNHEGP-VVPNPASLCVVHWWGAPsGQTFEGTISWLCNPaSQVSAHAVATAGRVACIVDYPDRSWANGNDWANDNSITVECDPNNIDGTIDTLVEWLADMVRQNNLTadFQLKGHRDFYATECPGDYYPRLAEIRQRVADnLGGGSGQAPAPSAPA-------------------------------
>A0A1T4R6V8	136	0.284	2.058E-32	9	185	193	13	195	302
---------NFPHFSTG-RSGAKVDKIVIHHMA--GTNYDIVPNIWQ-TREASAHYGIGKnGEIRAYVDENNTAWHAGNWNANITSIGIENsnstgEPDWniNQATIDACAKLVADIGKRYGLGvlapyKNVFPHQYFSSTSCPGKLMSKLGEICDKANAINNGTSKP---NTP---TTSILYRVRKSWadvKSQKGAFKDL-------
>A0A6A0B4U9	136	0.296	2.058E-32	11	185	193	15	194	328
-----------PHFT-AGRSGAKIDKIVIHHMATTN--FDSVPSIWQ-TRQASAHYGIGKnGEIHAYVDENNTAWHAGNWNANISSIGIEHCnstGSPawgiNQATIDASAKLCADIAKRQGLGqlvpyKNIFPHSHFSATACPGQLLNKLQYIADKANAINN--------STPAPIAPsSVLYRVRKTWadvKSQKGAFKDL-------
>A0A2V7YVE6	136	0.252	2.058E-32	5	176	193	145	336	708
-----WNPANVNNYSYANRPHDyPVQLIVIH---DIEGTYgSAIQHFQDPNAEASAHYVVSDaGQITQMVHEHDIAWHAGNWDYNTRAIGIEHEgfayaqPTWyTTVMYQASAHLIASICSRWGVPmdrTHVIGHAEVPdpnnpglyggaehHTD-PGPYWDW-TYYMGQAQAYANALPSPP-RMMPDPVAVSGFTSASITWK----------------
>UPI00167AC5B9	136	0.314	2.817E-32	5	145	193	45	196	199
-----WQPATPGNYTASNRPTDhAVDRIVIHVT---QTTYSKALSIFQNPKkKVSAHYVVRsaDGHVAQCVRETDVAWHAGNWDYNTRSIGIEHEGWvdrpayFTDALYEESARLTAAVCDRYDIPRNrahVIGHHEVPGTDhtDPGPNWDW-TRYMRLVN-----------------------------------------------
>A0A7K2TDX4	136	0.329	2.817E-32	3	145	193	66	219	222
---VDWQPASTSNYTASDRPtVYPIDHVVIHIT---QETYADTLSIFRDPaRQVSAHYVVRssDGHIAQCVREGDIAWHAGNWSYNTRSIGIEHEgwvdrPEyFSNALYEQSALLTAAICTEYGIPrdrAHIIGHHEVPGSDhtDPGPLWDWVRYIR-LVN-----------------------------------------------
>UPI0013EAFA8D	136	0.411	2.817E-32	10	164	193	11	164	252
----------SPNVRYG-RPGR-ILYIVLHHWGIDGQLHQNVVNLLCSRAyQLSAHYVASAGRVTQLVPDLVMAQHAG-PTGNSYGIGIECRPEMSSGDFETVARLIAEIRREHG-HLPIIGHRDVMPTACPGRWYSQLARLSARADDYQYGRAtyQKPAAALPAPRK----------------------------
>A0A2T4Z3S9	136	0.310	2.817E-32	2	146	193	207	363	364
--FVRWAPAHSSNFTEANREadGNNIDTVVIH---TTQGSYSGAISWFQNPSaNVSAHYVIRssDGEITQSVSTKNIAWHAGNWSYNVRSIGIEHEgyvdqPGWyTDAMYRASANLTRYLCDTFAIPRNrdrIIGHNEVpGAThTDPGPLWDW-NRYMTLVNQ----------------------------------------------
>UPI001C3DC2B7	135	0.316	3.856E-32	4	146	193	33	186	188
----DWVPAAPGNYTVANRPrQYPVDFVVIHVT---QETYADTLGIFQNPAkKVSAHYVVRsaDGRVAQCVREADVAWHAGNWDYNTRSVGIEHEgwvdkPEyFTDAMYSASAALTAAICDSYAVPktrAHIIGHHEVpGAThTDPGPLWDW-ERYIKLVKA----------------------------------------------
>UPI0004BE023C	135	0.280	3.856E-32	3	144	193	43	195	199
---VEWRPAVTSNYTASDRPDSyPVDYVVIHVT---EETYDDTLAIFTNPqKQVSAHYLVRsaDGHIAQCVREADVAWHAGNWDYNTRSIGIEHEGWvdrpayFTDALYEQSAKLTAAICGEYGIPkdrAHIIGHYEVPGSDhtDPGPNWDW-TRFIRLV------------------------------------------------
>A0A101UZA6	135	0.307	3.856E-32	5	145	193	45	196	199
-----WQPANTANHTAANRPADhRVDHVIIHVT---QATYMDTLSIFQNPRkKVSAHYVVRsaDGHLAQCVREADVAWHAGNWDHNTRSIGIEHEGWvdrpayFTDALYEQSARLTAAICTRHGIPkdrAHIIGHHEVPGTDhtDPGPYWDW-TRYMRLVN-----------------------------------------------
>UPI001092E5A7	135	0.265	3.856E-32	0	147	193	32	199	200
MPAVDWVPADSSNYTSANRGASEINWIIIH---TVQGSASSAVNWFQDPDaDVSAHFtTAEDGYLYQSLSEINIGWHAGNWSYNETSVGIEHGgyvsEPYPDAQYQKSADLVAYLCEEYDIPkqratwvpddawDNttggIIGHEQVpgsSHTD-PGDYWDW-DYFIDLVNSY---------------------------------------------
>A0A117NYU7	135	0.297	3.856E-32	5	158	193	45	208	212
-----WQPASTGNYTVANRPLShPVDRVIIHVTQTT--YPKTLIVFQNPKKQVSAHYVVRsaDGHTSQCVREADIAWHAGNWEHNTRSIGIEHEGWvdqpayFTDVMYETSARLTAAICARYGIPkdrDHIIGHHEVPGTDhtDPGPHWDW-TRYIRLVNS-AEARTAAPVRP----------------------------------
>A0A6A0B3E1	135	0.301	3.856E-32	2	192	193	9	210	274
--YSDlITSANPNvmN-SSPERA--KIDRIVIHHNATTNKDVAMNTWLKGGAANTSAHYEIADGEIIGCVGENFTAWHAGNWDMNLRSIGLEHKnstmaPSWqvSEATMNASAKLIADICKRYAIPidrTHIIKHSEVYATACPGGL--NIDELVKRAKAI-ASPAPATPAKTAAPaetvLKNSNLGHWTtVKIAKTANTVQALG-QIPQA
>A0A8B3FL54	135	0.284	3.856E-32	13	182	193	17	201	291
-------------YSPG-REGRKINKVVLHH----NAGRLTIDQCYNTWqtREASAHYQVEHgGRIGQLVNDSDTAWHAGDWETNLTSIGIEHAnertaPDWtiSDATLDAGAHLVAAICRYYGLGrpqwqKNVFGHRDFSSTSCPGALYDrQIGEYMRRAQAYYDGqNPGTVSTATAKPasgGKPALPANYPLPWPLPQGHY----------
>A0A0J5S948	135	0.276	3.856E-32	11	163	193	15	179	297
-----------PNYTQG-RQGNSVNKIVIHHMATTDYdSVPGIW----NSRQASAHYGIGqDGQIRAYVDEDNTAWHAGDWGTNLTSIGIEHAnvnlaPNYdiAQTTIESSAKLVADIANRYGFGqvvpyKNLFPHSQFTSTACPGQLTGKLQEIADRANAINNGGgyvPTQTATSAPQPV-----------------------------
>UPI000FF8881C	135	0.256	3.856E-32	11	190	193	15	202	304
-----------PHYSSG-RSGAKVNKIVIHHMA--GTNYDIVPNIWQ-TREASAHYGIGKnGEIHAYVDENNTAWHAGNWNANISSVGIEHCnstgsPNWgiNQATIDASAKLCADIAKRYGLGklvvnKNIFPHSYFSATSCPGQLLGKLQEIADKANAINNGSSTPSAPASG-------LYRVRKSWadaKSQIGAYKDLnnaKKVLD--
>A0A2D3D7B8	135	0.330	3.856E-32	0	186	193	0	198	323
MStYEYITKYDAACYTPG-RPYG-ITAITIHWWDDPAvrrPNFDTVINLFvSGARKTSAHYVAEAGRVACLVAPGDRAWACGDginvgSGGNDKSISIECNWRQSDGDYDTIAQLVADLRTTYG-DLPLKPHRTWTSTECPGTYdLARIDRL-ARQKAGQKVPTAAPANPAPQPsgkLTVDRVARevINGKWGNGADRMARLK------
>A0A535LFM9	135	0.256	3.856E-32	5	174	193	196	391	485
-----WNPANPANYSVADRPHDyPVQMIIIHDI--EGSAGSAIQHFQDPSAAASAHYVVADnGNITQMVAEKDIAWHAGNWDYNTRAIGIEHEgfayvqPTWyTTTMYNESAKLIASICSRWGVPmdrQHVIGHYQVpdpnnpglfGGTDhhtDPGPYWDWtyyMNQAVADANALPSPPhmMPDPYASLNSP-TSATVTWLSAQ------------------
>UPI000C7D563B	135	0.259	3.856E-32	2	175	193	208	390	507
--YPDaaWVAANSGNYTVSSRESSyAIDRVIIHVT---QGSYAGTISWFQNPSaNVSAHYVVKSsnGAITQMVRDKDIAWHAGNWTYNTRSIGIEHEGWvsdaswFTDAMYRASAALTRAICNKYGIPkdrTHIIGHNQVpGAThTDPGPHWNW-TTYMN----YVTGSTGTPTWTT--TVDNATAGQFTASsaW-----------------
>UPI001EF20283	135	0.303	5.277E-32	6	145	193	21	171	174
------VPASTSNYTVSSRPsAYPIDYVVIHVT---QETYADAIKIFKDPAkEVSIHYLVRsaDGHIAQCVREKNVAWHAGNWDYNTRSIGIEHEgwvdkPEyFTDAMYEQSAALTASVCARYGIPmdrEHIIGHVEVPGTDhtDPGPYWDW-SRYIRLVN-----------------------------------------------
>U7V7P3	135	0.400	5.277E-32	0	178	193	0	175	184
MSYELITTsktKNRhINY----RKLSDVLYGVVHWWGDDkGKSFDETVNFLCNnDRKVSANYVVEAGRVAQIADDQDVALHAGQWEVNEVSIGLENRPDCRSEDLDTLAQLIADIEVRLGHSLYLIGHRDIISTSCPGEYYPHLPELIHRVNTIKAGM-----NNAPAALTAQERADRLAKLQEL--------------
>UPI001D13E294	135	0.299	5.277E-32	5	146	193	33	185	187
-----WQPASASNYTEAERPTShPIDSVIIHVT---QTTFRNALSVFQNPRkKVSAHYLVRsaDGSVTQCVRERDIAWHAGNWDHNTRSIGIEHEGWvdepsyFTDAMYEQSARLTAAICATHGIPkdrAHIIGHHEVPGTDhtDPGANWDW-TRYMKLVHA----------------------------------------------
>UPI001CB70F67	135	0.318	5.277E-32	5	146	193	38	190	192
-----WTPATSHNYTASRRTSSyPIDLVVIHVT---QASFTNAIGIFQSPShAVSAHYVVrsGDGEIAQCVREHDIAWHAGNWGYNTRSIGIEHEGWvgqpayFTSAMYSASAALTAAICDRYGIPkdrDHIIGHYQVPGTDhtDPGANWDW-PRYLALVNA----------------------------------------------
>A0A6G4XTS7	135	0.301	5.277E-32	4	147	193	44	198	199
----DWVPASSSNQTASNRPTSyPLTHIVIHVT---QETYADTLGIFQNPAkQVSAHYVVRsaDGNVAQCVRDRNIAWHAGNWTYNTQSIGIEHEGfvdqpaWFTHAMYESSAALTAHLCATYNIPrdrAHIIGHNEVpGAThTDPGPLWDW-TRYIRMVNFY---------------------------------------------
>UPI00109314B2	135	0.273	5.277E-32	0	147	193	32	199	200
MPAVDWRPADPSNYTSANRGAAEIDWIIVH---TVQGSASGAVSWFENPDaNVSAHFTVaEDGYLYQSLSEVNVGWHAGDWSYNQSSVGIEHGGYVSgtyeDAQLQKSADLVAYLCEQYGIPkqratyvptnagDNetggIIGHDQVpGSThTDPGDNWNW-DYFIDLVNQY---------------------------------------------
>A0A4Q7DNY6	135	0.266	5.277E-32	11	185	193	15	194	306
-----------PHYSEG-RSGATINKIVLHHMAGTNYDIvPGI------WqtREASAHYGIGKnGEIRAYVDENNTAWHAGNWNANISSIGIEHCnltGDPTwqvaQATIEASAKLCADIAKRHGLGTLVMGknlfvHSDFSATSCPGPYLkPRVQEICNKANAINNGT------SAPQPTSG--LYRVRKTWadaKSQKGAFKDL-------
>UPI001E3351F9	135	0.365	5.277E-32	0	184	193	0	188	322
MSYQDITQYNAACFTPG-RPYG-ITSITIHWWGDPSDvpTFDGVIRtFTSGARGTSAHYVVEDGRVACLVAPGDRAWACGDgvgvgSGGNDTSISIECNPRQSDGDYRTVAELVRDLRAVYG-DLPLYPHSRWFNTRCPGTY--DLSRI-DRIARGLPdtGHTPPALMGTSKvrPGLAAHV-HYRLH-RQGGDWLDE--------
>A0A1G8SYH0	135	0.256	5.277E-32	5	175	193	211	389	507
-----WVPASTSNYRVSSRETSyNIDRVVIHVT---QGSYAGTISWFQNPAaQVSAHYVVKSsnGAITQMVRDKDVAWHAGNSTFNNRSIGIEHEGfvdnasWFTDAMYRASAALTRYLCDKYGIPKTrtgIVGHSEVpGAThTDPGRNWNWTTYM----NYVTGGTTEPPTWSTTIDNTTAgQFTA-SANW-----------------
>UPI001BE93FFD	134	0.289	7.222E-32	5	148	193	14	168	169
-----WIPADSANYTVSGRPGAyPVDFVVIHVT---EETFGDAMRIFRDPAaKVSAHYMVAsaDGYIGQFVREKDIAWHAGNWNYNTRSIGIEHEGWtdrpayFTDALYRSSARLTAAVCDRYGIPkdrAHIIGHVEVpGSThTDPGPHW-EWDRYIHLVNGGR--------------------------------------------
>A0A6I5I850	134	0.291	7.222E-32	5	150	193	39	195	196
-----WVPASASNYTVSTRPsAYPVQYVVIHVT---QETFSEAVAIFQNPAkQVSAHYLVRssDGYINQCVREKDVAWHAGNWDYNTRSIGIEHEGWvdqpsyFTDALYEKSALLTANVCDRYGIPkdrAHILGHVEVPGTDhtDPGPHWDW-TRYIRMVNLLSAG------------------------------------------
>A0A1Q5E9T2	134	0.279	7.222E-32	5	150	193	39	195	196
-----WVPASTSNYTVSSRPsAYPVQYVIIHVT---QETFSNTVSIFQNPAkQVSAHYVVrsGDGYVNQMVREKDVAWHAGNWDYNTRSIGIEHEgwvdqPEyFTDSMYEQSALLTANICDRYNIPkdrAHILGHVEVPGTDhtDPGPNWDWVRYIR-LVNLLGAG------------------------------------------
>A0A0H4CB60	134	0.298	7.222E-32	2	145	193	39	198	201
--FVDyppaeWRPASSSNYTAADRPGDyAIDRVIIHVT---QETYADTLAIFSNPqKKVSAHYLVRsaDGHVAQCVREADIAWHAGNWSYNTRSIGIEHEGWvdrpayFTNALYEESARLTAAICATYGIPrdrEHIIGHYEVPGTDhtDPGPKWDWVRYIR-LVN-----------------------------------------------
>A0A7V8ST01	134	0.269	7.222E-32	1	146	193	50	208	209
-AYpeLEWIPASPSNYTVSNRPSEyPINYVVIHVT---QGKYDGTISWFQNPSaQVSAHYVVRseDGHIAHMVDEKDVGWHAGNWDYNTRSVGIEHEGfiddpaWFTDAMYEQSALLTKAICDNHGIPktrEHVIAHHEVPGADhtDPGPHWDW-DRYMQLVNA----------------------------------------------
>A0A640UIP5	134	0.277	7.222E-32	1	156	193	46	214	233
-AYppVHWVPANRANFTAADRPARyPVERVVVHVT---QETYPDTLKLFQDPAhKAAAHYVVRsaDGHIAQCVRERDVAWHAGNWNYNTRSIGIEHEGWiddptwFTDPLYTQSALLTAAICDRYGIPrdrEHIIGHVEVPGTDhtDPGEFWDW-ARYLQLVNEVSWQHPEDPV------------------------------------
>A0A1L7R8V7	134	0.381	7.222E-32	8	161	193	13	169	314
--------RQSPNYS-AGRPAGAPNTITIHWWGSYGQSHDGVVNYLCRqGGNSSAHYVASSQGVTQLVSDRDRAWHAG-ALGNPRSIGIECRPEMSDADFAMVAKLIAAIRAEHG-DLPLRGHKDWMATQCPGTWYAqlaRLDQLArgQKASAASANTTALQAQTAPA-------------------------------
>A0A2G1PH85	134	0.360	7.222E-32	8	170	193	13	177	314
--------RQSPNYS-AGRPAGAPNTITIHWWGSYGQTHDGVVNYLCRkNGDTSAHYVASSQGVTQIISDRDRAWHAG-ALGNPRSIGIECRPEMTDQDFAVVAKLVAAIREEHG-DLPLKGHKDWMATQCPGTWYANLARLDqmargQKVAAASAGTTA-LQAQTAAATTSAELTA----------------------
>A0A4Q5AEH0	134	0.333	7.222E-32	0	186	193	0	200	325
MSdYNYLTQYDAACFTPG-RPYS-IDAITIHWWDDPSvrrPSFDTVINLFvTGSRQTSAHYVAEAGRVACLVAPGDRAWACGDginvgSGGNDKSISIECNWRQSDGDYDTIAQLIADLRKTYG-DLPLKPHRNWTNTDCPGTYdLARLDRLARQKAGEKLPTVSTPAKPATTPaggkLTVDQVARevINGKWGNGADRMAKLK------
>A0A1C6U2Y1	134	0.301	7.222E-32	5	156	193	226	391	466
-----WAPAYSGNYTVANRTTDyRINYVVIHIT---QGSYAGSISWFQNPSaQVSAHYTVRssDGAITQSVREKDIAWHAGNWTYNTQSIGIEHEgyvdnPSWyTDAMYRASAALTRNLANKYGIPkdrSHIIGHIEVpGAThTDPGPYWNWtyYMQLVNGVTGIGSGTVNTGG------------------------------------
>A0A2N5KB64	134	0.255	7.222E-32	5	169	193	241	407	822
-----WTPACTCNYQNANRPydGNVIDRIVIH---TTEGSYTSAINWFQyNGSQVSAHYVIRssDGHITQMVREADIAWHAGVVGWNPRSIGIEHEakaaeaKWFTDAMYRASAALTRNIALKYNIPmdrTHIVGHSEFKSTkSDPGPYWDW-NYYMQLVRQ---------GSSTATPRLSAAVA-----------------------
>A0A7G9RCD0	134	0.297	9.884E-32	5	147	193	9	161	165
-----WRPAAPTNYTDASRGRRKVNRIIIHVT---QGSWAGSVNWFANPNaAVSAHYVVRssDGKIAQCVKNQDIAWHAGNWDYNTRSIGIEHEGfvddpaWFTEEMFRSSAKLVAYLHGQWGIPldrDHIIGHNEVpgsSHTD-PGEWW-WWSHYMELVRHY---------------------------------------------
>A0A0L8QTH7	134	0.282	9.884E-32	1	146	193	49	207	209
-SYppLHWIPASTANYTVSNRPGAyPVDLVIIHVT---QATFPTTMKIFKDPSsKVSAHYAIAsaDGYIGQFVREKDVAWHAGNWNHNTRSIGIEHEgwvdkPEYlTDAMYRASAKLTAAICDRYAIPKTrghIIGHVEVPGTDhtDPGRYWDW-NRYLRLVNE----------------------------------------------
>UPI0018D88993	134	0.291	9.884E-32	5	147	193	68	221	222
-----WIPASTANYTVSSRPTSyPIDFVIVHIT---QETFQDAMRIFQDPaRKVSSHYMVAsaDGYIGQFVREKDIAWHAGNWNYNTRSIGIEHEgwvdrPEyFTDAMYRASARLTAAICTRYRIPRTrtrIIGHSEVpGAThTDPGPLWDW-NRYMSLVNSY---------------------------------------------
>A0A2D3D4H4	134	0.385	9.884E-32	0	162	193	0	169	265
MGYQYLTQYDAACYTPG-RPYG-IDSITIHWWDDPAKhpTFDGVVNtFVTGARQTSAHYVAEAGKVACLVAPGDRAWACGddvnvNSGGNDRSISIECNPRQSDGDYDTIAQLIADLRATYG-DLPLYPHRHWSSTGCPGTYdLARLDRL-ARTKSGKKPAASTPARPAanPAP------------------------------
>UPI001BD2C43B	134	0.281	9.884E-32	11	162	193	15	176	297
-----------PNFTQG-RQGNSVNKIVVHHMATIDYdSVPGIW----NNRQASAHYGIGqDGQIRAYVDEDNTAWHAGDWGTNLTSIGIEHAnvnlaPNYdiAQATIEASAKLVADIAKRYGFGqvvpyKNLFPHSQFTSTACPGQLKDKLQEIADRANAINNGGGyVPTQAATSTP------------------------------
>A0A562V9V0	134	0.255	9.884E-32	5	176	193	48	226	345
-----WVAAHKGNYTNADRPESdPIDRIVVH---TMQGSYEGTKAWFRNPRsQVTTHYIIRaeDGEITQMVHESDIAWHAGNWDYNVTSIGIEHEgyvddPEkwYTDAMYESSAKLVRTIAVKYGIPldrEHVIGHSEVPGADhtDPGDGWDW-----DRYMRLLRSSAADGEPITLDDGDESRVTA-GDGWR----------------
>UPI0004BCB229	134	0.401	9.884E-32	0	153	193	0	157	380
MSYKFVKNIG-RNHSS--RSsygyGSGIVGITIHHWGSDGQKHANVVSWLRGytgNRGSSAHYVVSDGLVTQIVEDSRASWHGGNNKANGTTIGIECRPEMSAGDWATLVELCVNLERKHG-SMKYYGHKDWKNTACPGDYYPRLSELVDAVNEYKKsGKVP---------------------------------------
>UPI0015E6B8E3	134	0.401	9.884E-32	0	153	193	0	157	382
MSYKFVKNIG-RNHSS--RSsygyGSGIVGITIHHWGSDGQKHANVVSWLRGytgNRGSSAHYVVSDGLVTQIVEDSRASWHGGNNKANGTTIGIECRPEMSAGDWATLVELCVNLERKHG-SMKYYGHKDWKNTACPGDYYPRLGELVDAVNEYKKsGKVP---------------------------------------
>UPI001933B399	134	0.271	9.884E-32	5	163	193	217	397	457
-----WAPASTSNYTTASRPGShPVNRIVIHVT---QGSYAGSISWFQNPAaQVSAHYTVRssDGAVTQSVREKDIAWHAGNWTYNTQSIGIEHEGfvdnpaWFTDAMYRASAALTRSLATKYGIPrdrSHIIGHVEVSgAThTDPGPNWNWtyYLQLVNGVTGIGSGTVhtsastlnVRSGPGVSYPV-----------------------------
>UPI001F064787	134	0.256	9.884E-32	2	175	193	212	393	510
--YPDaaWVAAHSGNYTASSReSTYAVDRVIIHVT---QGSYAGTISWFQNPNaKVSAHYVVKSsnGAVTQMVRDKDIAWHAGNWNYNTRSIGIEHEGWvsdpswFTDAMYRSSAALTRHICDKYGIPkdrAHIIGHNQVpGAThTDPGPHWNW-TTYMNYVTG--GGATPWSVTVDNA--TSGQFTA-SANW-----------------
>A0A2I6QMZ9	134	0.312	9.884E-32	0	179	193	0	202	513
MEIVQKLIDNTENFTKG-RKGNSVQMIVIHTEGAPkiqGTADRSLHDWFQtNGRQVSAHYYVTFsGKVEQYVLDDDTAHQAGNWQANLRSIGIEHqDNGFsdhyTDAEYEASAQLIAALCKKYQIPaVHVanfderhsVGiviHREITNTGCPDDL--DWQRIISRAKAILENEGAAFIAIVPhIPLpppgaDGVEVAA--AVAESLQ-------------
>UPI0016702AE4	134	0.292	1.353E-31	5	146	193	45	197	199
-----WQPASASNYTASNRPATySVDHVVIHVT---QETYTDTLAIFANPKkKVSAHYLVRsaDGHVAQCVRDADIAWHAGNWGYNTRSIGIEHEGWvdqpsyFTDALYQQSARLTAAVCDRHGIPkdrAHIIGHYEVPGTDhtDPGPHWDW-PRYMKLVRA----------------------------------------------
>UPI0004C750A8	134	0.283	1.353E-31	5	155	193	58	219	221
-----WIPASTSNYTVATRPTQyPVEFVVVHVT---QETFQDAMKIFQNPAkKVSSHYMVAsaDGYVGQFVRERDVAWHAGNWDYNTRSIGIEHEgwvdrPEyFTDAMYASSARLTAAVCDRYGIPkdrKHIIAHSEVpKAThTDPGPLWDW-DRYIALVNTATAGPVRPY-------------------------------------
>UPI00194086BB	134	0.282	1.353E-31	11	163	193	15	179	297
-----------PNFTQG-RQGNSVNKIVIHHMATTDYdSVPGIW----NSRPASAHYGIGPnGEIRSYVDEDNTAWHAGDWNANLTSIGIEHcniNGAPTydiaQATVESSAKLVADIAKRYGFGqvvpyKNLFPHSQFISTACPGQLVGKLQEIADRANAINNGGgyvPTQTATSAPQPV-----------------------------
>A0A5K7NL11	134	0.308	1.353E-31	0	183	193	0	196	299
MSYQLVTNRDAKNFTPGNRVqatfgyPRTITNITLHWWGKPEwqQTWEQVMSFFCDSPSVstSAHEVISDGIVGVIVDHSAAAWANGNAKGNAQSITFECNPRMSAGDLQTVAERVADCWKTYGI-LPLTEHREWFATECPGTYskTDIYNRALKVFQGIANtaQEISNSIQNGDFDLSEAQFNQLNNQLKSLNDKLD---------
>UPI001F1C6D4E	134	0.339	1.353E-31	3	164	193	7	177	460
---IDETTWFSPNFTPAAQVpavyglPRTIDGVTVHWWNDPalNPTFDGSAAYLSRaGGNTSAHFIVQGNRVACIVSPVNAAWHAGSARGNATTVGIEMAPWATDADMQTLASLIRWLEKTYGKSLMVYQHKDWTPTACPGAYSGKIGQLVAMVNAGPGATPAPAAAATPAPST----------------------------
>UPI00146A8787	133	0.324	1.851E-31	2	141	193	18	170	177
--YPDaeWIPANGSNFTPADRPSEfPIEFVVIHVT---QGSFAGtVQHFQNPEAKVSAHYVVRsnDGHIAQMVHDKDVAWHAGNWDYNTRSIGIEHEGfvddpaWFTDAMYAASAALTASLCDTWGIPrdrTRVIGHNEVPGADhtDPGQHWDW-DRYM---------------------------------------------------
>UPI001E3B884E	133	0.318	1.851E-31	5	146	193	45	197	199
-----WEPASAANYTAADRPsGRSIDMVIIHVT---QTTYkNTVPVFWNPAKQVSAHYLLRsaDGRVTQCVRERDIAWHAGNWDYNVRSIGIEHEgwidrPEyFTSAMYEQSAALTAAICDRHGIPkdrAHIIGHYEVPGTDhtDPGPHWDW-DRYIRLVVA----------------------------------------------
>A0A1I0W2R8	133	0.265	1.851E-31	5	148	193	52	205	206
-----IQETNFEFSSLQNRETT--DAIVIHHVGNTNRdvSAAEIDRWHKNngWAGIGYHFVIRkDGTIERGRPMDMLGAHC--YGENWHTIGVnivgEFDnNEPEPAQMQSAAKLLAALCRYYGIaPdrQHIVGHRDYNSTACPGQLlYDRLPRLVTMTRKYY--------------------------------------------
>A0A7X1IE54	133	0.280	1.851E-31	5	160	193	46	208	213
-----WIPASSANYTVSARPGSyPVEYLVIHVT---QETFPDTVKIFQDpKSKVSAHYAVAsaDGYTAQFVRERDIAWHAGNWDYNTRSIGIEHEgwidrPEyFTDALYRASARLAAAVCARYGIPadrDHIIGHVEVpGSThTDPGPYWDW-----DRYLGLVTGHLPAGGAGRP--------------------------------
>A0A4Q5A551	133	0.352	1.851E-31	0	166	193	0	170	268
MTYQYLTQYDAACYTPG-RPYG-IDSITIHWWDDPAKhpTFDGaVNTFVTGARQTSAHYVAEAGKVACLVDPDNRAWACGDgvdvgSGGNDKSISIECNPRQSDGDYDTIAQLIADLRATYG-DLPLYPHRHWSSTGCPGTYdLNRLDRL-ARAKRGQKPAASAPARPAAKP-KPA--------------------------
>A0A2T0YIV3	133	0.351	1.851E-31	10	168	193	13	170	270
----------SPNYTTANRSLASIRAILIHWWNVPsaGATHGGVVSWFMNkDSKVSAHYVCSANLVTQQVREKDIAWHAG--PANRDSIGLELSPYCTAGDYQTAAELIADIWKRAGRIITLEPHRAHMATACPGDW--DLGRLHRMALAIYRTPVVTTPVIPPPPVLPPAV------------------------
>A0A7V3SME8	133	0.270	1.851E-31	5	172	193	41	215	283
-----WVPAYSGNYTVSSRPsTYPIWYVIIH---VVQGSYNSCISWFQNPSsRVSAHYVIRssDGEVTQMVRHKDIAWHAGNWWYNCRSTGIEHEGWvddpkwFTYAMYYSSAALVRHICRTYGIPRTrsyILGHVEVpGAThTDPGPNWDW-DFYMQMVQssAILE------EASVPSNLRPGEVASAR--------------------
>UPI0011825548	133	0.260	1.851E-31	5	175	193	43	220	337
-----WVPASTSNYTNASRESDyNINYVVIH---TVQGSYTSAINWFQNPAaQVSAHYVVSKgGAVTQMVREADVAWHAGNWTYNTQSIGIEHEgyveqdGWYTEAMYQASAAIVRSVTSKYGIPrdrAHIIGHNEVpGAThTDPGsRW--NWSYFMQLVN----GTTPPPPSWTST-VDNTTAGRFTASanW-----------------
>UPI000372FD3D	133	0.252	1.851E-31	5	190	193	47	236	340
-----WVPAHSANYTVANRESShNINYVVIH---TTQGSYNGTISWIQNPaSQVSAHYVVKSsnGAVTQMVREKDIAWHAGNWTYNTQSIGIEHEgwveqdGWYTEALYQSSAAIVRSVTAKYGIPrdrAHIIGHNEVpGAThTDPGpRW--NWSYFMSLVN----GTTPPTWTST---VDNTTAGRFSASANWLTSSYSSQKHGAD--
>A0A1N6WTN2	133	0.264	1.851E-31	5	163	193	218	398	458
-----WAPASTSNYTVAGRPaGQPIDRVVIHVT---QGSYAGSISWFQNPAaQVSAHYTFRssDGAVTQSVREKDIAWHAGNWTYNTRSIGIEHEGYvdnpawFTDAMYRASAALTRSLTAKYGIPrdrAHIVGHVEVpGAThTDPGPNWNW-TYYMQLVNGITGvgsGTVTTGsgnlnvrsGPGTGYPV-----------------------------
>UPI00166C696A	133	0.299	2.534E-31	5	146	193	45	197	199
-----WEPATTANYTVSARPMTQVpDLVVLHVT---QASYANTLAVFQHPRkKVSAHYVVrsDDGHVAQCVREHDIAWHAGDWNHNLRSIGIEHEgwvdrpGYFTDALYEQSARLTATICTRYGIPkdrTHIIGHYEVPGTDhtDPGPNWDW-TRYIRLVNA----------------------------------------------
>A0A0Q6YL39	133	0.281	2.534E-31	2	146	193	42	197	199
--FAEWQPATPSNFTAAERPWShQVDRVIIHVT---QTAYTGTLAIFQNPAkKVSAHYVVRsaDGHVAQCVREADIAWHAGNWDYNTSSIGIEHEGWvdkpayFTEALYQESAKLTAGICERYGIPrdrAHIIGHYEVPGTdhSDPGVYWDW-QRYLRMVEA----------------------------------------------
>A0A7W9H0F5	133	0.278	2.534E-31	5	147	193	45	198	200
-----WHPASRSNYTPSNRPrAHPLHYVVIH---VAQTTYSGTLSVFRNPReKVSAHYVVRssDGHVAQCVREADIAWHAGNWDYNTRSIGIEHEGWvdqptyFTDAMYERSARLTAAICARYDIPRNrahIIGHHEVPGSDhtDPGRHWDWK-RYMRLVDKY---------------------------------------------
>UPI000E69C33A	133	0.303	2.534E-31	5	146	193	45	198	200
-----WAPADAANYTASDRPSQrhPVDLVVIHVT---QTSFDKALTIFQNPKkNVSAHYVVRssDGRVAQCVREADVAWHAGNWEYNTRSVGIEHEGWvdrpayFTDAMYERSARLTATVCDRYGIPrdrAHIIGHYEVPGTDhtDPGRNWDW-ARYMRLVAQ----------------------------------------------
>A0A5C6K673	133	0.289	2.534E-31	5	141	193	47	192	201
-----WQPASTSNYTASSRPGSyGIDHVVIHVT---QETYANTLSIFQNPqKQVSAHYLVRsaDGHIAQCVHESDIAWHAGNWDYNTRSIGIEHEGWvdqpsyFTNALYEQSAKLTAAICDKYGIPkdrDHIIGHYQVPGTDhtDPG---ANWDWVR---------------------------------------------------
>A0A7H8NDL0	133	0.324	2.534E-31	5	146	193	51	203	207
-----WAPASDENFTASNRPdAYPIDFVVIHVT---QETFKDTIDIFQNPAkQVSAHYVVRsaDGLVGQCVRERDIGWHAGNWNYNTRSVGIEHEgwvdkPEyFTDALYRSSAALTASLCDRYGLPvdrQHIIGHNEVpGAThTDPGRHWDW-ARYLRLVKA----------------------------------------------
>UPI001EF80905	133	0.293	2.534E-31	0	171	193	0	180	216
MASVaEFIQCDSRNYT-AGRQGNRIRKIVVHYTGTEASAHNNLLYFSRSSAGASAHYFIDkDGTLRQLVSEGDTAWHAGHWATNLCSVGIEVVsGgaDFTEAQINTLATLVADIRSRCGVSaDDVIRHYDVTGKLCPAPYVDgsKWAALHERICGGAAssggGSGSGGSGGGPAP--SGDVSEL---------------------
>UPI0005B88ED6	133	0.327	2.534E-31	1	145	193	46	203	217
-AYppVHWTPADPANFTAAHRPsQYPIDMIVIHVT---QESFPDTLRLFRDPAhKAAAHYVVRsaDGYTAQCVHERDVAWHAGNWAYNTRSIGIEHEGWiddpkwFTDALYTRSALLTAAVCHRYGIPkdrKHIIGHVEVPGTDhkDPGPHWDW-ARYMDLVN-----------------------------------------------
>UPI00082C2F73	133	0.268	2.534E-31	11	185	193	15	196	304
-----------SHYSNG-RSGAKVDKIVIHHMATTNYDIvPEI------WktREASAHYGIGKnGEIRAYVDEQNTAWHAGNWNANISSIGIEHcnstgslNWGINQATIDASAKLCADIAKRYGLGklvvnKNIFPHSYFSATSCPGQLLGKLQEIADKANAINNG----GGSSTPSTPT-SDLYRVRKSWadaKSQVGAYKDL-------
>UPI000CF2A082	133	0.257	2.534E-31	11	190	193	15	202	322
-----------SHYSNG-RSGANVDKIVIHHMATTNYDIvPEI------WktREASAHYGIGKnGEIRAYVDEANTAWHAGNWNANISSVGIEHCnstgsPNWgiNQATIDASAKLCADIAKRYGLGklvvnKNIFPHSYFSATSCPGQLLGKLQEIADKANAINNGSSTPSAPASG-------LYRVRKSWadaKSQIGAYKDLnnaKKVVD--
>UPI0016618921	132	0.275	3.467E-31	5	145	193	20	171	174
-----WVAASPSNYTASGRPGTyPIEYVIIHVT---QEAFAPTLGIFQNrTKKVSAHYVVRsaDGYVAQMVREQNIAWHAGNWDYNTRSVGIEHEGWvdqpayFTDALYEQSARLTASVCDRYGIPkdrEHIIGHYQVPGTDhtDPGPNWDWVRYIR-LVN-----------------------------------------------
>A0A2G1XD28	132	0.305	3.467E-31	5	144	193	21	171	175
-----WIPANSANYTPSARPeAHPVGFLVIHVTEETFQDARRI--FQDPTSKVSAHYMVasKDGYIGQFVREKDIAWHAGNWDYNTRSVGIEHEgwtdrPEyFTDALYRSSARLARAVCDRYGIPPTrahIIGHNEVpGAThTDPGPHWDW-DRYIRLV------------------------------------------------
>A0A7Z0D8T8	132	0.340	3.467E-31	6	146	193	38	179	182
------VWIESPNFT-AGRGGAAVDKIVIHHMA--GTRAATDSWFQQTEAQVSAHYGIGEGQLSQYVAEENTAWHAGDSAANRSSIGIEHsadIGRPPDDyTYNTSIELCTDLCRRYGIDPNtgILPHKQFSSTDCPGEI--NLQRIIDGVNA----------------------------------------------
>A0A428YP87	132	0.277	3.467E-31	5	145	193	38	189	191
-----WIPASPSNYTVSNRPsTYPINVVVIHVT--QEYYADAIAIFQNPARKVSSHYLVrsGDGHIAQLVREKDVGWHAGNWNYNTRSIGIEHEGWvdqsqwFTTQMYTASAALVRHICAKYGIPrdrGHIIGHNEVpGAThTDPGPLWDW-TRYMRLIN-----------------------------------------------
>A0A387HPZ7	132	0.301	3.467E-31	5	145	193	37	188	191
-----WMPASPSNYTASSRPsAYRIDRIVIHVT---QETWSNTIGIFQNPAkQVSAHYVTRsaDGYIAQMVREHDIAWHAGNWDYNTRSIGIEHEGWvdrpayFTNALYERSAALTASICDRYGIPkdrEHILGHYQVPGTDhtDPGPDWDWVRYIR-LVN-----------------------------------------------
>A0A0F7MZU6	132	0.299	3.467E-31	5	136	193	41	184	195
-----WIPADRSNYTVSSRPTAyPVDFVVVHVT---QEYFQDAVDIFQNpSRDVSSHYLIAsaDGYIAQLVREKDIAWHAGNWNYNTRSIGIEHEGWvdkpawFTDVMYRRSAQLTAAICTRYGIPrtrDRIIGHNEVpGAThTDPGPNWDW--------------------------------------------------------
>UPI00190C23B4	132	0.303	3.467E-31	5	144	193	45	195	199
-----WQPASTSNYTASNRPVSySVDYVIIHVT---QQTYPKTLSIFQNPqKRVSAHYLVRsaDGHVAQCVREANIAWHAGNWDYNTRSIGIEHEgwvdqPEwFTDALYERSAGLTAAICMKYGLPkdrAHIIGHYEVPGTDhtDPGPKWDW-ARYMRMV------------------------------------------------
>A0A6G7P215	132	0.294	3.467E-31	5	145	193	45	196	199
-----WHPAHTANYTPANRPTShPVDFVVIHVT---QASYSTTLGVFQNRRkQVSAHYVVRsaDGGLAQCVRESDIAWHAGNWDYNTRSIGIEHEgwvdrpGYFTDALYERSARLTASICDKYGVPkdrAHIIAHYEVPGSDhtDPGPYWDW-RRYMRLVN-----------------------------------------------
>UPI00167C093A	132	0.301	3.467E-31	5	145	193	49	200	203
-----WRPASTSNYTAAERPTShSLDYVIIHVT---QTTYRKALSIFEDPRkKVSAHYLVRsaDGSVAQCVRERDIAWHAGDWDHNTRSIGIEHEGWvdqpsyFTDAMYQQSAKLAAALCTKYGIPkdrAHIIGHHQVPGTDhtDPGPSWDW-ARYIELVN-----------------------------------------------
>UPI0013EC2F06	132	0.288	3.467E-31	5	145	193	49	200	203
-----WVPASPSNYTVSDRPKShPIDFVIIH---VAQATYATTLRIFQNrEKNVSAHYVVRsaDGGVAQIVRERDTAWHAGNWDYNTRSIGIEHEgwvdkpGYFTDRMYEGSARLTAAICTKYGIPkdrSHILAHYEVPGSDhtDPGPHWDW-TRYIRLVN-----------------------------------------------
>UPI0019BF1255	132	0.273	3.467E-31	4	145	193	59	211	214
----YWTPADTANYTVSERPSSyPVQFVVVH---VAQETYDDTIRLFQDPAhKASTHYVVRsaDGHIGQCVRERDIAWHAGNWNYNTRSIGIEHEgwvdqPRyFTDAMYRSSAALTAAVCDRYGLPkdrDHIIGHSEVPGADhtDPGRYWDWTLYLR-LVN-----------------------------------------------
>S2WGW3	132	0.320	3.467E-31	0	187	193	0	210	258
MSYNFHTQYNSPNYGQIYGPIRlPCRRLTIHWWDDParnPQPMSVINGLCNPNRGASAHAVVWPGNVACIVDYDKAAWHAGNATGNQSSIGLELDPCHVDETIETVAEYIADLIRE-GVlarDFEIYGHKDWSATACPGAYYGRLAEIKAKALAHLAGKAAPAAKPatTSSPnieqLARDVIAggygngetrraALGASYDVVQARVNQILK-----
>A0A535Z8C7	132	0.257	3.467E-31	5	175	193	197	386	520
-----WIPADPSNYSTANRTHDyPIDMIVIHDI--EGSAASAIQDFQTPNYAASAHYVVGyDGAITQMVREHDIAWHAGNWDYNTRAIGIEHAgfaytPGlYTTAEYNASAALAASICSRYGVPmdrTHVIGHYQVpdpnnpglfGGSDhhtDPGPYWDW-TYYMATAQADANALSSPP-HLMPDPVATNTSNGVTVTW-----------------
>A0A520QUP1	132	0.273	3.467E-31	5	192	193	206	409	599
-----WVAAHSSNYS--NRTAS-IDRIIIH---TTQGSYAGAISWFQNPSaNVSAHYVIRssDGAITQMVHERDKGWHVGNW--NSRSIGIEHEgyvadPGrwYTDAMYRSSAALVRHLCGKYGIPmdrAHIVGHSEApGAThTDPGsGW--NWSRFMDLVRGV--PEAPPFAASAGAQDAPAEmVSGERAvAWVEYRNdgsrewSLDrtRLGtsSPQDHA
>A0A535WGD3	132	0.267	3.467E-31	5	155	193	181	351	834
-----WVPASPSNYTAANRPSDyPVDLIVIH---DIEGSYgSAIQHFQDPSAQSSAHYVVSDaGQLTQTVAEHDIAWHAGNWDYNTRAIGIEHEGYawsccwYTPAMYQTSAHLIASICSRWGVPINrnnVIGHNEVpdpnhpgqyggagNHTD-PGPYWDW-NYYMSLAQGYAAALPSPP-------------------------------------
>UPI001BE5BB6C	132	0.288	4.745E-31	5	145	193	39	190	193
-----WAPASTSNYTVSSRPLEyPVQYVIIHVT---QVTFADTLRIFQNPAkKVSAHYVVRssDGTVAQCVQERNVAWHAGNWDFNTRSIGIEHEgwvdqPEyFTHALYEQSAALTAFVCDRYGIPkdrAHIIGHNEVPGADhtDPGPLWDW-TRFIRLVN-----------------------------------------------
>B5HIL5	132	0.273	4.745E-31	2	145	193	34	190	193
--YPDaeWVPAASANYTASNRPTAyPVRYVVVHVT---QETYADTLGIFRDPaRRVSAHYVVRssDGHIAQCVRERDVAWHAGNWNYNTWSIGIEHEGWvdrpayFTHALYERSAALTASVCDRYGIPkdrAHILAHSEVpGAThTDPGPHWDWVRYIR-LVN-----------------------------------------------
>UPI001BDC0953	132	0.314	4.745E-31	5	145	193	45	196	199
-----WQPASTANYTTANRPTShPVEQVVIHVT---QTAFTKTLSVFQNPAkQVSAHYVVRsaDGHIAQCVRDADIAWHAGDWEHNTRSIGIEHEGWvdqpyyFTDALYEESAGLTAAICGKYGIPkdrRHIIGHYEVPGTDhtDPGPHWDW-SRYIHLVN-----------------------------------------------
>UPI001B33F9A1	132	0.301	4.745E-31	5	145	193	45	196	199
-----WQPATTANYTAAPRPAdRPVDRVIIHVT---ETVYAATLSIFQNPRkQVSAHYVVRsaDGHVAQSVRESDVAWHAGNWEYNTRSIGIEHEgwvdrPGcFTDAMYEESAALTAAICTRHGISkdrAHIIGHHEVPGTDhtDPGPNWDW-ARYLRLVN-----------------------------------------------
>UPI0004C8EBB7	132	0.314	4.745E-31	6	146	193	47	198	200
------VPASTSNYTVANRPsQYPVEYVVIHVT---QEYFADTLAIFQNPAkQVTAHYVVRsaDGHIAQCVREKDVAWHAGNWDYNTRSVGIEHEgwvdkPEyFTDAMFEASAALTASVCERYGIPkdrEHILGHVEVPGTDhtDPGALWDW-TKYLRLVNA----------------------------------------------
>A0A7U3VP16	132	0.282	4.745E-31	5	145	193	54	205	208
-----WAPASTANYTASNRPTTyAIDMVVIHVT---QETFADTISLFQDPAHAaTAHYVVRsaDGAVDQCVREHDVAWHAGNWDYNTRSIGIEHEGWvddaswFTDAMYHASAALTAEICGKYGIPkdrQHIIGHVEVPGTDhtDPGPNWDWVRYIR-LVN-----------------------------------------------
>F8K3B0	132	0.314	4.745E-31	5	145	193	63	214	219
-----WRPASTANYTAADRPHShPIDLVVVHVT---QETFDNTIRVFQDPAHAaTAHYVVRsaDGRVAQCVRERDIAWHAGNWAYNTRSVGIEHEgwvdrPEFfTDAMYRASAALTAGVCARYGIPrdrDHIIGHSQVPGTDhtDPGPGWDW-ARYLRLVN-----------------------------------------------
>A0A374RVL1	132	0.286	4.745E-31	3	187	193	0	208	328
---MDWKNLNAdvnkilnKHYTKG-RSGRKINKIIIHYNA-GDLTVEGCYSVWQNRP-ASAHYQVESsGRIGQLVWDGDTAWHAGNWDANCSSIGIEHAnksgGYISEACLDAGAHLVAALCKYYGLGrpkwkVNVFPHNHFAATSCPGRLqdeqrdaYMQKaqQWYDQMVNG-AEAPSKPSKPSTGNKKTNEEVAKevVDGKWGNGDDRKNRLTK-----
>A0A1H2AAB9	132	0.361	4.745E-31	0	178	193	0	186	362
MAYKLETQYNSPNFTAGSSVPSvygmlrLIDYITIHWWGEPSlrPSYEGVVAYLCRqGGNTSAHEVIEAGRVAVIIDHINAAWHAGNATGNARSIGLELNPRASEGDYQTAAERVRDLWAFYG-EKPLKAHRDWFSTACPGVY--DLAKL-ERLAKGSFGvPTPTPVVAAPAPvVTaPAPAAPVVASGKRL--------------
>A0A1Q4ZGH8	132	0.288	6.493E-31	5	145	193	39	190	193
-----WAPASTSNYTSSSRPsAYPVDFVVIH---VAQQTFNETIGIFQNPAkQVSAHYVVrsGDGYVAQCVRERDIGWHAGNWDYNTRSIGIEHEGWvdqpayFTDAMYERSAKLTADICDRHGITkdrSHIIGHHQVPGSDhtDPGDNWDWVRYIR-LVN-----------------------------------------------
>A0A561TUK4	132	0.273	6.493E-31	5	150	193	39	195	196
-----WAPASTSNYTVSKRPsAYPVQYVIIHVT---QETFSDAVAIFQNPAkQVSAHYVIRsvDGYIDQCVREQNIAWHAGNWDYNTRSIGIEHEGYvdqpsyFTNAMYEKSALLTASICDRYGIPkdrTHILGHAQVPGTDhtDPGPNWDWVRYLR-LVNLLGAG------------------------------------------
>UPI001679BA26	132	0.277	6.493E-31	5	145	193	45	195	198
-----WHPAIRANYTPSHRPrAHPLHYVVIH---VAQTTYAGTLSVFRNPRtKVSAHYVVRsDGKVAQCVRESDIAWHAGNWDYNTRTIGIEHEgwvdrpGYFTDAMYERSARLTAAICARYDIPRNrahIIGHHEVPGSDhtDPGRHWDWKRYLR-LVN-----------------------------------------------
>A0A399GGP0	132	0.265	6.493E-31	2	146	193	40	197	199
--YPDaeWIPASSSNYTSSDRPSSyPIEFVVVHVT---QETYADTLAIFQNPDkQVSSHYLVRskDGHVAQCVADRHVGWHAGNWDYNTRSIGIEHEGWvdqpkyFTDEMYASSAALTAFVCAIYDIPldrKHIIGHNEVpGAThTDPGPHWDW-DRYLKLVKA----------------------------------------------
>A0A3M0HTP9	132	0.275	6.493E-31	5	145	193	45	196	199
-----WQPASTSNYTASTRPnAYSVDRVIVH---VAQETYASTLSIFQNPRkKVSAHYVVGsaDGQVAQCVREADIAWHAGNWDYNTRSIGIEHEgwvdqPNyFTDAMYTQSARLTAAICDRYGIPkdrEHILGHVQVPGTDhtDPGPNWDWVRYIR-LVN-----------------------------------------------
>K4R6G1	132	0.286	6.493E-31	5	146	193	45	197	199
-----WRQANTANFTAARRPVEhTVDLVIVHVT---QTDYSGALSVFRNPKkQVSAHYLVRssDGHVAQCVRESDVAWHAGNWDYNTRSIGIEHEgwvdrPDcFTDALYERSAALTAAICVRHGIPrdrRHIIGHHEVPGTDhtDPGPHWDW-ARYLKLVKA----------------------------------------------
>UPI001663AD4C	132	0.288	6.493E-31	5	145	193	45	196	199
-----WAQASASNYTASKRPTAyPVNYVIIHVT---QATYPDTLSIFQNPqKKVSAHYLVRsaDGHVAQCVREHDIAWHAGNWDYNTRSVGIEHEGWvkqpayFTNALYEESAKLTAAICSRYGIPkdrSHIIGHYEVPGTDhtDPGPNWDW-TRYIRLVN-----------------------------------------------
>A0A8J3J5F0	132	0.277	6.493E-31	2	146	193	45	202	203
--YPDahWVPASTGNYTKSNRPsTYPIELVVIHVT---QETFDNTITLFQDPSHAaCAHYVTRsaDGYIDQMVREHDIAWHAGNWDYNTRSIGIEHEGWvddpswFTDAMYRSSAKLTRSICDRYGIPmdrDHIIGHVEVPGTDhtDPGPNWDW-DTYMSYVTA----------------------------------------------
>A0A367EVR4	132	0.265	6.493E-31	5	146	193	60	213	215
-----WIPASSSNYTVADRPAEyPVEFVVIHVT---QEYYDDALAIFQNPDkAVSPHYLTRsaDGHVAQVVREKNVAWHAGNWDYNTRSIGIEHEgwidaPGtwFTDALYEASAALTADICRRHGIPvdrRNIIGHDEVPGADhtDPGPYWDW-ARYMELVKA----------------------------------------------
>UPI0011EE1277	132	0.288	6.493E-31	5	166	193	58	230	240
-----WTAAARANWRRADRPDDfGIDRIVIH---VVQGSYATALRVFKNPGhGAAAHYVVGkDGRIAQMIRELDVAFHAGNRSMNERSVGIEHEgfvdrpQDFTAAMYESSARLAADICARYAIPvdrEHIIGHVEVEGTDhtDPGPHWDW-DRYIRLVREAAARPaSPPPSPSAPAPGTRA--------------------------
>A0A6G5YHT6	132	0.274	6.493E-31	6	181	193	7	194	302
------TPYgfqDFPNYTEG-RS-AVVNKIVIHHMATT--DYDSVPRIWK-TREASAHYGIGqDGQIRAYVDEDNTAWHAGQWSANSSSIGIEHAnmtgsPDWgiAQATIDASAKLVADIAQRYGFGqvvpyKNLFPHSEFYSTACPGQLKDKLQEIADKANDILtGGNGNVTTQSAPessqAP----KVDNRSAAIKEFQDK-----------
>UPI0012E075B5	132	0.400	6.493E-31	0	161	193	9	168	333
MSYQDITQYNAACFTPG-RPYG-ITSITIHWWGDPsdGPTFDGVIRtFTSGARGTSAHYVVEDGRVACLVAPGDRAWACGDgvgvgSGGNDTSISIECNPRQSDGDCRTVAELVRDLRAVYG-DLPLYPHSRWFNTRCPGT-YD-----LSRIDRIARG-LPDTGHTSPA-------------------------------
>UPI000DF10F7C	132	0.310	6.493E-31	0	190	193	0	198	364
MarAYTYITKFTSPNQNTRNR---KIEGITIHWWGNPvGQKIEGIVSWLCDKRaGTSAHYVVSDGIVYCIVAPGKRAWHAGNSTANHTQIGIELDPNASkrTGTMRTAAALIKDLRSTYG-DLPLSPHKRWTSTECPGNYdLAALDRLARGAAAPAGGASKPAVSKNAWETSPRIQGMSKAEVKRIQqmlvDANNSIGKsGVD--
>A0A6J4QC98	132	0.273	6.493E-31	5	155	193	199	362	500
-----WYGASSSNYTVANRPSSnRIDKIIVHVT---QGSWSGAINWFQDSRaQASAHYTVRssDGFIGQSVREKDIAWHAGNWPYNQTSIGIEHEGYveypsywFTDAMYDSSARLSAYLAKKYNIPidrDHIIGHNQVpYPNDhyDPGSGWDW-DKYMSYVRYYAGGTSSPG-------------------------------------
>UPI0018A87A48	132	0.244	6.493E-31	5	175	193	213	389	505
-----WVPANSGNYRVSSRETSyNIDRVVIH---VAQGSYAGTISWFQNPSaNVSSHYVIKSsnGAVTQMVRDKDVAWHAG--TYNNRSIGIEHEGfvadasWFTDAMYRSSAALVKHLCDKYGIPKTrtgIVGHSEVpGAThTDPGRNWNW-TTFMNYVTG--GGTTPPTFTTT---VDNATAGQFTASanW-----------------
>A0A521UL83	132	0.244	6.493E-31	5	166	193	222	409	652
-----WVPASTSNYTRG-RSGGSIQYVVIH---TMQGSYAGSTSWFQNPAaGASAHYNIRssDGEITQMVAHGDTAWHAGNWNINQRSIGIEHEgyvadPGrwYTERMYVASARLTRAICDRYGIPidrAHIIGHYQVprsgsgapcstSATNCggagghtdPGNGGAgwNWSHYLDLVRG--GGSVTPPPP--PPPATPA--------------------------
>A0A4Y9FAX2	132	0.300	6.493E-31	5	175	193	736	921	1082
-----VTHIDSnPVYSDQNRV--TIDRIVIHHNAGMSDEGARATWYIRNGNETSAHYQVTPDKIWGVVPENEVAWHAGHYPTNQRSIGIEHLnnslgPEWTiaEETYRNSAKLIADISLRYNIPldrDHVIGHDEVSATLCPGGI--DIDKLLSMAKAERAQLENVAIPKTsPAPASQTsqklEVpyySQLDSRW-----------------
>A0A0K3BKC6	131	0.301	8.885E-31	5	145	193	30	181	183
-----WIPANPSNFTVSNRPsTYPINIVVIHVT---QEYFNDAVAIFQNPAkKVSSHYLVrsGDGHIAQLVREKDVAWHAGNWSYNTRSVGIEHEGWvdqpqwFTAQMYAASAALTRAICDKYGIPkdrAHIIGHNEVpGAThTDPGPLWDW-TRYMRLVN-----------------------------------------------
>A0A1V4A1P6	131	0.320	8.885E-31	5	145	193	46	197	200
-----WVGASSSNYTAADRPASqAVDRVVIHVT---QETFADTLAIFRNaAKQVSAHYVVRsaDGHIAQCVREHDIAWHAGNWNYNTRSIGIEHEgwvdkPEyFTDELYGASAALTASVCDAYGIPkdrQHIIGHNEVpGAThTDPGPLWDW-QKYLRLVN-----------------------------------------------
>A0A327VJS9	131	0.288	8.885E-31	5	153	193	64	222	235
-----WVAAAAANWRRADRPADyPIDMVVIHVT---QGSYSGTLQVFKDpWHGASAHYVVRkDGHIAQMIRELDVAFHAGNRDYNQRSIGIEHEgfvdrpEDFTDAMYAASAKLTAGICRRYGIPvdrKHIIGHVEVPGTDhtDPGPHWDW-DRYMKLVRAAYKANRP---------------------------------------
>UPI001C8EE380	131	0.320	8.885E-31	3	145	193	49	202	250
---VHWHPASSGNYTAANRPKQyRIDTVVIHVT---QQTFRETLRIFQNPAhKAAAHYVVRssDGYIAQCIRERDVAWHAGNWNYNTRSIGIEHEGWidepkwFTESLYARSAQLTAAICERYGIPrdrKHIIGHVEVpgaNHTD-PGRHWDW-DHYMDLVK-----------------------------------------------
>A0A1C6S9R3	131	0.260	8.885E-31	5	160	193	53	219	293
-----WVPASTSNYTVATRPtGQPITHVVIHVT---QGSYAGAISWFQNPaSKVSAHYTFRssDGAVTQSVREKDIAWHAGNWTYNTQSIGIEHEawvDNPawyTDAMYRASAALTRNLANKYGIPktrSNIIAHSEVpGAThTDPGPYWNWtyYMQLVNGVTGIGSGTVH---SATP--------------------------------
>A0A6G8QCQ2	131	0.275	8.885E-31	2	145	193	210	366	367
--YAYWRGAYGGNYTNAYREKSyPINRLVVH---VVQGSAAAAINWFQDPRaNVSAHYVVGRrGGVVQCVRHSDVAWHAGNWYYNTRSIGIEHEGWagrrqtWTDRMYRASARLAAYCCRRHKIPvdrRHILEHRWVPGTDhyCPGRYFDyeRYLRLIRRYK-----------------------------------------------
>UPI000DBFB3B6	131	0.252	8.885E-31	5	171	193	217	410	457
-----WAPASTSNYTVASRPGShPVTRIVIHMT---QGSYAGAVSWFQNPAaQASAHYTFRssDGAVTQSVREKDIAWHAGNWTYNTESIGIEHEGfvdnpaWFTDAMYRASAALTRNLATKYGIPrdrAHIIAHREVpGAThTDPGPNWNW-TYYMQLVNGITGigsGTVNteasslnvRSGPGASYPVvgsvaDGATVAVY---------------------
>A0A7H0ITD6	131	0.303	1.216E-30	5	146	193	45	198	200
-----WAPAAPANYTVSDRPsPRhPVDLVVIHVT---QTSFDKALTIFRNPKkKVSAHYVVRssDGRIAQCVREADVAWHAGNWEYNTRSIGIEHEGWvdrpayFTDALYERSAELTATVCDRYGIPkdrAHVIGHHEVPGSDhtDPGRNWDW-ARYMRLVAQ----------------------------------------------
>A0A6N2TAU2	131	0.446	1.216E-30	0	147	193	0	141	241
MTHIDFRQ--CWNYSQG-REGLEPDRIVIHHWGADGQSHDGVVDFFTRGPgsGTSAHYVVSAGRITQICHDYDTAYHAGNWQINLRSIGIECRPEASEDDVRTVAELVRRIRSEWG-NLPLSVHSDYYPTACPGRYHD----LIDRINQL---------------------------------------------
>A0A2H1KMJ7	131	0.347	1.216E-30	0	165	193	0	180	296
MARNYtFESKSSSNSST--RShygyGTKPTGITIHHWGSTGQKFANVVGWLRGaaggtsNRNSSAHYVTEAGRVTQLVGDSRASWHAGSTAGNGSTIGIECRPEMSDGDWATLVQLCADIEEEHG-SMKYFKHSDWKSTACPGKYGSRIKQLVKDVNAEhaarkKGGTtsPKPGGGSTPAPSKP---------------------------
>A0A1A8Z4Z3	131	0.271	1.216E-30	5	152	193	59	220	298
-----WAPASTANYTVSNRPTSyPVKYVVIHMT---QETYADTISLFQNPSaKVSAHYVFRssDGAVTQMVREKDIAWHAGNWTYNTQSIGIEHEGfvddpaWFTDAMYRASAKLTRTLADRYGIPkdrSHIIGHVEVpGAThTDPGPNWNW-TYYMQLVQgntAIGTGTV----------------------------------------
>A0A1I1HNN1	131	0.271	1.216E-30	11	181	193	15	194	302
-----------PHFTQG-RD-KTVNKIVIHHMATTDYnSVPGIW----NSREASAHYGIGQnGEIRSYVDEDNTAWHAGNWDANSSSIGIEHAnltgaPDYdiAQATIDASAKLVADIAQRYGFGrvvpyQNLFPHSSFTSTACPGKLKDKLQEIADKANDIIaggNGNVATQPAQTSQPV--QQEDNRSASIKEFQDK-----------
>A0A1Q7AR60	131	0.266	1.216E-30	1	168	193	83	273	409
-AYQQDDPADPSNYGNydvADRPADglAINTIVIH---DTEGSLQSTINAFQDPLfYVSAHYVIDtDGTIYQMVRTKDVAWHAGNWWVNTHAIGIEHVgfaaaGNYPPAQYDASAKLVRWLAHRYGVPldrQHVIGHDNVPAPDaahvasmhwDPGPFWNW-QHYMARlgVPVLPTGPGTRMVTVAPvWPLSQQPV------------------------
>A0A3M1D0Q1	131	0.245	1.216E-30	6	160	193	206	377	494
------VPASTSNYTNDSR--TSVSMVVIH---TMEGSYSGAISWFQNpEAGASAHYMIRssDGEITQMVDEEDIAWHAGDWETNKNSIGIEHEgfvsdPDtwYTDAMYRSSAALTRDICDRYGIPkdrDHIIGHYEVpgcsnpnaGGTSChtdPGDGWDW-EYYMALVNETGTG-AGSGSSALP--------------------------------
>A0A7W7SMU2	131	0.258	1.216E-30	5	159	193	227	392	520
-----WVPAHSGNYSASSRESSyPINYIVIH---TMQGSYAGSISWFQNPAaGTSAHYLLRssDGAVTQMVRDKDIAYHAGNWTYNTQSIGIEHEgyinnPSWyTDAMYRSSAALAKFLCDKYGIPktrSNIIGHNQVpGAThTDPGPNWNW-TYYMQLITGSSGGGWSTTVDNT---------------------------------
>UPI00192236C0	131	0.241	1.216E-30	5	158	193	237	398	532
-----WVAAHSSNYTSANREsdGNTIDYVIVH---TTQGSYAGAISWFQNsSSNVSAHYVLRssDGEVTQMVHHKDIGWHAGNWEYNKHSIGLEHEgyvddPSWyTDVMYRSSADLTRWICERHNIPKTrsrIIGHNEVpGAThTDPGPHWDW-NYYMSLV----TGSTGGGGSD----------------------------------
>A0A365ZCW0	130	0.346	1.664E-30	5	146	193	28	179	181
-----WAPAHPSNYTWARRPSShTIDRVVIH---VAQETYRDTIGIFADrAREVSAHYVVAaDGRVAQCLRDSDIGWHAGNWDHNTRSIGIEHEgwvdePEwFTDAMYERSAALTAYLCDAYGIRkdrTGVIGHSEVpRAThTDPGSLWDW-ERYLRLVNA----------------------------------------------
>UPI0004C98368	130	0.299	1.664E-30	5	146	193	41	193	196
-----WIPASTSNYTVSNRPTSyAIDRVIIHVT---QEYFQDARRIFQDPaRKVSAHYMLAsaDGYIAQFVREKDIAWHAGNWSYNTRSIGIEHEGWvddpswFTDVMYRQSAQLTAAICTRYGIPkdrTRIIGHYEVPGTnhTDPGPYWDW-AKYMTYVKA----------------------------------------------
>A0A285BN44	130	0.305	1.664E-30	5	146	193	45	197	201
-----WQPATSANFTTADrRTPRPVDLVIIHVT---QTSYRKTLGVFQSPAkKVSAHYVVRsrDGNIAQCVREADIAWHAGNWEYNTRSIGIEHEGWvdrpayFTGALYEQSAALTADICVRHGIPidrAHIIGHYEVPGTDhtDPGPYWDW-GRYLRAVEQ----------------------------------------------
>UPI001C2E3108	130	0.261	1.664E-30	5	146	193	49	201	203
-----WSPASKSNYTVAKRPTShPVDFVIIHVT---QATYSNTLAIFQNPRkQVSAHYVVRsaDGHITQMVRERDVAWHAGNWDYNTRSIGIEHEGWvdrpayFTKALYEESARLTAAICAKYSIPkdrSHILAHYEVPGSDhtDPGPNWDW-TRYMRLVDA----------------------------------------------
>A0A7W4DGZ1	130	0.284	1.664E-30	5	164	193	9	191	235
-----WWPANPTNYTNG-REGNKIQGIVVHHAA--STSLESIGAAFARaGRNGSAHYGVGGNQVHQYVDEANTTWHCSNWWGNVRTVGIETtnstgAPNWeiAPDTFETLVKLVADIAKRNNLGrlwinpkadmPTLSGHKDWYgaSTVCPGPsLYPRLQEIADRANAINFPPVVSkpsivWVDITPFALK----------------------------
>S2WMC4	130	0.325	1.664E-30	0	160	193	0	163	255
MSYNFITKYDSPNYGQIYGPIAlPCRKLTIHWWGSPsGQDPYGIINYLCRaNGNSSAHAVVWPGNVACIVNYDRAAWHAGNAAGNQTSIGLELDPNHIDATIETVAEYIADLIRQGVLDRNfdIYGHKDWSSTACPGAYHGRIAEIKAKALARLDGK--PSAKPAP--------------------------------
>UPI001AE125CA	130	0.314	1.664E-30	5	167	193	16	182	263
-----ITDVDPNvmN-ADGNRV--SVDYIVIHHNATTNDAVARGTWYVGGAAGTSAHYQVTPDRLWGCVGENMVAYHAGNYPMNQRSIGIEHLnetgaPTWTiaEATYQRSAALIADICQRYGIPidrQHIIKHGEVSATACPGGI--DIDRLVRMAQQIANGGGATPA---NAPRQQEE-------------------------
>A0A087DJS3	130	0.316	1.664E-30	11	173	193	16	189	332
-----------THYTPG-RSGRKIDKVLVHHNA-GNLSIAGCYSVWQ-TREASAHYQVDAnGRIGQLVWDADTAWHAGNWEANLTSIGIEHAdistNPWkvSDATLDNGAHLVAALCKHYGlgrpaWGVNVFPHSAFSSTECPASLYgSQKDAYMAKAQAWydsMTGGKPAPKPSTPAP---APQAAdLNA-------------------
>A0A4R3L576	130	0.263	1.664E-30	5	176	193	224	402	518
-----WVAAHSSNYTAASRS--SINYVIVH---TTQGSYSGAISWFQNsSANVSAHYVLRssDGQVTQMVQNKDIAWHAGNWTYNQQSIGLEHEgyvsdPKWyTDSMYRSSANLTRWLCDRYGIPKTrtrIIGHNEVpGAThSDPGVHWDW-NYYMSLINGSSGGGGGGTTEIVVDNTTSGRFSA-SANWD----------------
>A0A510HLF5	130	0.254	1.664E-30	2	157	193	210	386	523
--YPNSTWYGaySGNYTNASRPGSnPINKVIVH---VMQGSFSSAINWFKDPRaGVSCHYNVRssDGFIGQSVREEDIAWHAGNWEYNQTSVGIEHEGYisdpswFTDAMYHSSAKLTAYLCKKYKIPidrDHIIGHNEVpgcSGTgggsGChtdPGKHWNW-SRYMDLVKSYANAETQRSKP-----------------------------------
>UPI0015851486	130	0.269	2.277E-30	5	145	193	39	190	193
-----WTPATSVNYTVSDRPAEyPVQYVVIHVT---QETFADTIGIFQNPAkQVSAHYVVRssDGYVAQCVRESNVAWHAGNWDYNTRSVGIEHEGWvdkpqyFTHAMYERSAALTARVCDRYGIPkdrEHIIGHNEVPGADhtDPGLFWDWVRYIR-LVN-----------------------------------------------
>A0A7M3NTK8	130	0.305	2.277E-30	5	146	193	45	197	199
-----WQPASTANYTVANRPTShPVDRVIIHMT---QTSYPNSVFLFENPKkRVSAHYVVRsaDGHTTQCVREADIAWHAGDWDHNMRSIGIEHEgwidrPEyFTDVLYETSARLTAVICARYGIPkdrAHIIGHYEVPGTDhtDPGPHWDWTHYIR-LVNA----------------------------------------------
>UPI001F486EFF	130	0.312	2.277E-30	5	146	193	45	197	199
-----WRPANAANYTAANRPmIHPVDQVIIHMT---QTTYTKTLFLFENPKkKVSAHYVVRsaDGHTSQCVRESDIAWHAGDWDHNTRSVGIEHEgwvdesGYFTDVMYEASARLTAAICARHGITkdrAHIIGHYEVPGTDhtDPGPNWDW-ARYIRLVNA----------------------------------------------
>UPI000AC3C4CD	130	0.319	2.277E-30	5	136	193	45	188	199
-----WTAASSSNRTSANRPTShPINLVIIHVT---QETYAKTLEIFRNPAkKVSAHYVVRsaDGHVAQMVRDRDIAWHAGNWNHNARSIGIEHEGWvdqpayFTDDMYEQSARLTAAICARYRIPvdrSHIIGHHEVPGTDhtDPGRHWDW--------------------------------------------------------
>UPI001F3C018F	130	0.302	2.277E-30	5	141	193	45	193	201
-----WQAASSDNRTPASRPDDyAIDHVIIHVT---QQSYAGTLSIFQNPKkRVSAHYLVRsaDGHVAQCVRESDVAWHAGNWDYNTRSIGIEHEgwvdePEyFTDALYKESARLTASICDRYGIPkdrDHVIGHVEVPGTDhtDPGKHWDWVRYMR---------------------------------------------------
>UPI001902F286	130	0.312	2.277E-30	2	145	193	37	195	202
--YVDdpsaeWSPADPANYTVAERPLThPIDHVVIH---VAQETYEDTLAIFGDPtRRVSAHYVVSSrGRLAQCVREADIGWHAGNWDHNTRSVGIEHEgwvdrPWFfTHAMYERSARLTAGVCDRYGIPkdrSRIIAHHEVPGSDhvDPGPLWDW-TRYIRLVN-----------------------------------------------
>A0A4Q9HS04	130	0.273	2.277E-30	1	144	193	43	199	204
-AYppVHWSAASPANYTEADRPAQyPIEMVVVHVT---QETYTDTLRLFQDPAhQAAAHYVVRsaDGYLAQCVSERNIAWHAGNWDYNTHSIGIEHEGWidepkwFTDALYRQSARLTAAICERYGIPkdrEHIIGHAEVPGTDhtDPGEYWDW-ARYMRLV------------------------------------------------
>UPI001CEC2252	130	0.282	2.277E-30	5	161	193	65	229	230
-----WVAASSANYRTADRPDDyRIDRVVIHVT--QGGYASAVKVFQDPAHGAAAHYIVReDGRITQLIRELDVAFHAGNREYNERSVGIEHEGfveessSFTDAMYAASARLTAAICGRYGIPvdrEHIIGHVEVPGTDhtDPGRFWDW-ERYLRLVRAARTG--APGASSGPA-------------------------------
>UPI0011CA4B06	130	0.331	2.277E-30	13	175	193	18	192	231
-------------YTQG-RSGKSITKIVLHHNA-GNLTIKDCWNTWQ-TREASAHYQVDAaGLIGQLVWDKDTAWHAGNWEANTTSIGIEHAnnhtGYPwtiSEATLENGAHLVAALCRYYklGRPewgKNVFGHKNFAATSCPGEIaGSQNSKYMARAQYWYDQmSGTTPASATPAPKPSVDIDALEVSW-----------------
>A0A5Q2S7W3	130	0.268	2.277E-30	11	185	193	15	196	304
-----------PHYSTG-RSGAKVNKIVIHHMAGTNYDIvPSI------WqtREASAHYGIGKnGEIRAYVDENNTAWHAGNWNANISSIGIEnCNstgsPSWSinQATIDASAKLCADIAKRYGLGklvvnQNLFPHSYFSSTSCPGVLLGKLQYIADKANVINSG---NGSSSPSKPTTG--LYRVRKSWadaKSQVGAYKDL-------
>A0A5D0SYC6	130	0.263	2.277E-30	5	171	193	216	409	456
-----WAPASTSNYTVASRPAShQIDYVVIHVT---QGSYAGSISWFQNPaSRVSAHYTFRssDGAVTQSVREKDIGWHAGNWTYNTQSIGIEHEGYvdnpawFTDAMYRASAALTRALTTKYGIPrdrAHIIGHVEVpGAThTDPGPNWNWtyYLQLVNGVTGIGAGTVNtesanlnvRSGPGTGYPVvgsvaDGAAVSVY---------------------
>UPI0004C78801	130	0.302	3.115E-30	5	141	193	45	193	199
-----WQPATAANYTTADRPRShTVDRVIIHVT---QTAFTKTLSIFRNPqKKVSAHYVVRsaDGYLAQCVPEADIAWHAGNWDYNTRSIGIEHEGWvdrpayFTDALYEQSARLTAAICARYGIPrdrAHIIGHYQVPGTDhtDPGPNWDWTRYIR---------------------------------------------------
>UPI00167C7845	130	0.282	3.115E-30	5	145	193	45	196	199
-----WQPASSSNCTTSSRPTSySLDRVIIHVT---QETYANTLAIFQNPqKKVSAHYVVRsaDGHVAQCVREADVAWHAGNWDYNTHSIGIEHEGWvdkpayFTDALYERSAKLTAAICDKYGIPkdrAHIIGHAEVPGTDhtDPGPNWDWV-RYIKLVN-----------------------------------------------
>A0A1H6GQD7	130	0.235	3.115E-30	0	150	193	23	196	200
MGSVEaaWQARNPwlglrikPTYlqfgSLENREQT--DAIVIHHIGNTDKdvSAATVHGWHQaqGWSGIGYHYLIRkDGTIEQGRPRDTVGAHC--YGENWHTVGVNIVGNFeeaePEaAQLDSAAKLLAALCKNYGLePggDTIFGHRDFNSTACPGRnLYRQLPELIAEARKVYFG------------------------------------------
>UPI0007807CD0	130	0.271	3.115E-30	5	162	193	67	233	234
-----WVPASSANYRRANRPRDySIDRVVIH---LPEATYDVTLRVFQDPAhGAATHYVVRseDGHVAQLARELDVAYHAGHRGFNERSIGIEHEgwadrPEYlTDALYASSARLVAGICARHDIPvdrEHIVGHNEVPEVirICPGPHWDW-DRYLDLVAE--AGRSPEPTPTEGAP------------------------------
>A0A1D7VT28	130	0.303	3.115E-30	5	155	193	75	235	239
-----WVAASPENYRRADRPADyDVDRVVVH---VVQGSYASALRVFRDPAhEAAAHYVVRaDGRIAQAVRELDVAFHAGNRAFNERSVGIEHEgfvdrPEsFTDAMYASSAALTADICRRYGFPadrEHVVGHVEVPGTDhtDPGPHWDW-DRYLRLVRAELRGPGPRP-------------------------------------
>A0A345XRS9	130	0.272	3.115E-30	5	169	193	104	273	281
-----WVAADGENWRRADRPSDyTIDRVVIH---VVQGSYAVALKVFRDPDhGAATHYVVRsrDGHIAQCIRELDVAFHAGNRSYNERSIGIEHEgwvdrpGGFTDVMYESSARLTADICKRHGIPvdrEHIVGHHEVPGTDhtDPGPHWDW-DRYIRLV------RVASTAPPTPSPTGPATGS-----------------------
>R2RV71	130	0.262	3.115E-30	11	185	193	15	196	304
-----------PHYSSG-RSGAKVNKIVIHHMAGTNYDIvPSI------WqtREASAHYGIGKnGEIRAYVDENNTAWHAGNWNANISSIGIEnCNstGSPSwnvnQATIDSCAKLVADIAKRHGLGklvvnKNLFPHSYFSSTSCPGVLLGSLQYIADKANAINNG----GGSSTPSTPT-SDLYRVRKSWadaKSQVGAYKDL-------
>A0A4Q7U8V9	130	0.257	3.115E-30	5	171	193	214	407	454
-----WTPASTSNYTVASRPGShPVTRIVIH-TA--QGSYSGTVGWFQNPAaQASAHYTFRssDGAVTQSVREKDIAWHAGNWTYNTQSIGIEHEgyvDNPawlTDAMYRASAALTRSLTTRYGIPkdrAHIIAHHEVpGAThTDPGPNWNW-TYYMQLVNGITGigsGTViatasslnVRSGPGVSYPVvgsvaDGVTVAVY---------------------
>UPI001011373A	129	0.290	4.263E-30	0	148	193	0	146	147
MA---AIQVSSPNFTEG-REGTSVDRIVIHYIVGTLAAADAT--FADPNSGVSAHYGIGEGEIHQFVDEADTAWHAGDWNFNLRSIGIEHsaDPNraPTQDTYNQSINLCATICRTYGLdPqSQIVPHSFVVSTDCPGTV--DIQAIRDGVSAIL--------------------------------------------
>E7N453	129	0.279	4.263E-30	0	145	193	0	156	162
MQRVDIKDTGLDFGALSNRPAT--DRIVIHHTGNPyddDLSAAEIHASHkaQGWSGIGYHYVIRKsGAIEAGRPHWAIGAHA--YGENKHTIGIHVCGNFeiaepTDAQIEALAMLIANLCEDYGLPideDHVVGHRDLMATACPGaNLYALLPDVRGKAN-----------------------------------------------
>A0A1M6W5A3	129	0.276	4.263E-30	3	147	193	33	197	198
---VDWEVADSSNYTAANRGAAEIDWVIIH---TVQGSASGAVSWFQNPDaDVSAHYTVSEsGYKYQSVSDINIAWHAGDWDYNQYSVGIEHGGYVSetyeDAQYRASAKLASWLCDQYGIPkqhPTsvpsdaanpanggIIGHEQVpasSHTD-PGSNWDW-DYYIDLVNSY---------------------------------------------
>UPI00195FEF44	129	0.296	4.263E-30	5	144	193	53	203	207
-----WQPASGANYTVSERPGEhAIDLVVIHVT---QTTFAQALDIFRNPKkRVSAHYVVrsGDGQVAQCVRESDIAWHAGNWEYNTRSVGIEHEGWvnrpayFTDALYERSARLTASVCERYGIPkdrAHIIGHHEVPGTDhtDPGPNWDW-ARYLKLV------------------------------------------------
>A0A6B2WQZ5	129	0.275	4.263E-30	5	145	193	59	210	213
-----WSPASTSNYTASNRITSyPVNLVVIHVT---QETYADTIRVFQDPAHAaSAHYVVksSDGSIGQCVREHDIAWHAGNWDYNTRSIGIEHEGWvdqpayFTAAMYHSSAALTAAICDKYGIPkdRNhIIGHVQVPGTDhtDPGPNWDWVRYIR-LVN-----------------------------------------------
>UPI00099B8B21	129	0.279	4.263E-30	5	162	193	70	237	242
-----WVSASSENYRRADRPADyEIDRVVIH---VVQGSYATALDVFRDPDhEAAAHYVVRkDGHIAQMIRELDVAFHAGNRGYNERSVGIEHEgyvdrPEsFTDAMYASSARLTASICRRYGFPadrEHIVGHVEVPGTDhtDPGRHWDW-GRYLGLVRAELRKPVPKPVESADKP------------------------------
>A0A6N7W922	129	0.301	4.263E-30	13	171	193	18	190	282
-------------YT-AGRGGRRIDKVIIHHNA-GNLTIRGCYDVWQN-RQASAHYQVqSDGKIGQLVWDRDTAWHAGNWNANTTSIGIEHAdisskpWRVSDACLDNGAHLVAAICRYYklGRPawgKNVFGHKNFSSTECPASLaGSQHAAYMARAQywyDHMTGTnPAKPAPAKPAPSTPQNIDAL---------------------
>UPI001A93B9DD	129	0.329	4.263E-30	7	185	193	14	192	288
-------ERNNPNSTQA-R----VDTIIIHHWGNPALyadhPHDGAKRIAQGfinsSREVSAHYVVTDGLVIQCVDEGDTAWHAGTWNANIHSIGIECHPRADLSDLRTLLELISNIQKRHG-NLYVAPHRFFINTQCPGHWMNHLDTIRKAAN--PGGDPVLPIAIQPSPGTSTTV-TIDGYWGaATTRAVQRL-------
>UPI001940D207	129	0.298	4.263E-30	2	185	193	9	205	301
--YVDPRPMNGSAHDDPGYPRHKIDRVVIHHNSTTNYRV-ALDTWLKGGKMTSAHYEITPTQIIGCVDETRSAWHAGNKLMNQRSIGLEHVnssgaPNWSvaEETLKLSAKLCADICKRYGIPidsAHIVPHKSIVATDCPGGI--NMNHYIDLVRQ-AAGQTMTPATPAPAPaaepsqSAPAAKLAVDGYWGvQLTKAMQKL-------
>UPI001E4C99AD	129	0.341	4.263E-30	0	180	193	0	189	316
MsSYEEITAYTSPAYTSG-RPYG-ISCIVLHHWGDPAThpTFEGVVSYLTRaSASTSAHYVAEAGRVACIVDPDNRAWHAGDgigvgSAGNDKGIGIECNPRASEADVATIAALVADLRAVYG-DLPIKVHSDFVPTQCPGAYRDLVGLIDGLARGTASSGTIPPRPEALAPIYaGDSIDALarRALAGDFGN------------
>UPI0009FEC3D0	129	0.252	4.263E-30	12	189	193	70	278	466
------------NYDTADRPhdGNDIRYIVIH---DTEETYDRTLGLFANPRkGAAAHYVVRssDGDVTQAVRTEDIAYHAGNYWYNTHSIGIEHEGvlvdgarWYTDAMYESSARLVRYLAARYHIPldrEHILGHEEVpSATpkgagtahYDPGPYWDW-DRFFALLGEPLRGDRPSPasaaAPPVPVPsvLTlvppfDANAQPLRQCVRARCTDLPAQGSNV---
>A0A6N9QZM4	129	0.441	4.263E-30	13	150	193	232	371	478
-------------YGHGSR----ITGVTIHHWGVDGQHFDDVVRFLCDttsaSRranPTSAHYVVQDGRVAQLADDTVATYHSGSAQGNGTTIGIECRPEMTQGDLDTLAQLIADLERKHG-PLLLYVHQDWFATACPGRYKAKIPWLVDRVNAIKAG------------------------------------------
>UPI0019C59124	129	0.295	5.833E-30	5	155	193	11	168	169
-----WIPAAGADFTVSHRPGAhPVELVVIHVT---QETFQDARRIFQDpGSRVSAHYMVAsaDGYVGQFVREKDIAWHAGNWDYNTRSIGIEHEgwidrPEyFTDALYSASARLTAAVCDRYGIPkdrDHIIGHVEVpGSThTDPGPYWDW-----DRYMALVTAPWDRP-------------------------------------
>A0A2P9F8A4	129	0.291	5.833E-30	1	146	193	41	197	199
-AFALWEPASEANYTAADRPTShPVDLVIIHVT---QTTYKNTMPVFWDPAkQVSAHYVLRsaDGRVTQCVRERDIAWHAGNWDYNARSIGIEHEgwverPEyFTGALYEQSAALASEVCDRYDIPkdrDHIIGHHEVPGTDhtDPGPHWDW-ARYIRLVNA----------------------------------------------
>UPI00078883E9	129	0.309	5.833E-30	5	144	193	45	195	200
-----WQPAAAANRTPADRPTShPVDRVVIHVT---QTLYAQALTVFQNPRkKVSAHYVVRsvDGHVAQCVRESDIAWHAGNWDHNTRSIGIEHEgwvdrPDyFTDALYLGSARLTASVCDRYGIPkdrAHIIGHYEVPGTDhtDPGPNWDW-DRYLRLV------------------------------------------------
>A0A4Z1DPQ0	129	0.286	5.833E-30	4	145	193	45	197	200
----DWQPASSGNYTVSSRPAAyKIDRVIIHVT---QETYTNTLAIFRNtDKKVSAHYLVRsaDGHVAQCVREADIAWHAGDWEYNTRSIGIEHEGWvdqpayFTNALYEESARLTAVVCNKYGIPkdrEHIIGHYQVPGTnhTDPGMTWDWVRYIR-LVN-----------------------------------------------
>A0A1V0U0Z2	129	0.301	5.833E-30	3	146	193	72	226	230
---LHWTPASPANFTAANRPGQyAIDMVVVHVT---QETFGDTLRLFQDPAhKAAAHYVVRsaDGYIAQCVHEKDVAWHAGNWGYNTRAVGIEHEGWnddpkwFSDVLYAQSARLTAAVCDRYGIPkdrAHIIGHVEVPGTDhtDPGQYWDW-ARYMELVAA----------------------------------------------
>A0A1D8ET80	129	0.333	5.833E-30	3	162	193	0	176	284
---MDWTNLNADvtklmnvHFTPG-REGHTIDKIVIHHNG-GNLSIDQIWNVWQD-REASAHYQVqSDGRIGQLVNDWDTAWHAGDWDANLTSIGIEHAddsTDPwhvSDAAVDAGAHLVAALCRGYNLGrpewmRNVFPHSHFSATSCPASLaENQRADYMARAQAYFDGAPVTGRSSVPAP------------------------------
>A0A514A6P8	129	0.343	5.833E-30	0	187	193	0	188	285
MTYQLFEGHTSRNFTPGasanavwGQGPRRVESITIHWWGNYGQEFWSVEDFlCTNTKPTSAHFVVQEGLVSCIVSPDDAAWHAGNPYGNTTSIGIECRPEATDGDYQTIAELVAYLRSIYG-DVPLVHHYEWQSTACPGTYdLARIDRLSRGVNvpTINEG-----------DLTVAEVDRAIAYVKALasDGWTDAQGK-----
>UPI00069F1B4A	129	0.265	5.833E-30	5	136	193	8	151	303
-----WYPAHPNNFTSANRPASdPIDWVVIHVT---QGSWSSALNWFQNPSaGVSAHYTVRssDGKLGQSLSELNIGYHAGNWTVNRRSVGIEHEGYvsdpswFTGAMYRSSARLTAYLCDRFNIPadrDHIFGHNEVSGAShtDPGRYWDW--------------------------------------------------------
>UPI00164AF057	129	0.322	5.833E-30	0	175	193	0	187	319
MSYKFkEIWCNKGNFTESNRKSSEIDTLVIHYTGNNGDTAENNGNYFKNNVvETSAHYFVDDTTVVRSVADKNIAWHAGDWNINCRSIGIEIAGSTSEckgKTLENVILLTQRLMRKYKISkERVIRHYDANGKICPGFWcgsaaKDklWREQFLNKLESNSESKEESKVEKDDKPTIEYCVFA-DGKW-----------------
>UPI001F32F85E	129	0.267	5.833E-30	5	171	193	213	406	453
-----WAPASTSNYTVASRPGShPVDRVVIH---LAQGSYAGTVSWFQNPAaQASAHYTVRssDGAVTQSVREKDIAWHAGNWTYNTQSIGIEHEGYvdnpawFTDAMYRGSAALTRSLTTRYGIPrdrAHIIGHVEVpGAThTDPGPNWNW-TYYLQLVNGITGigsGTVttsastlnVRSGPGASYPVvgsvaDGATVSVY---------------------
>UPI0013EC60D0	129	0.279	5.833E-30	5	175	193	171	345	460
-----WVPAHSSNYRTQNRPNDyAIDRVIIH---TTQGAYAGAISWFQNpDSNVSAHYVIRssDGEVTQMVEHKDVGWHAGNW--NNRSIGIEHEGWvddaswYTEEMYRSSAAVTRFVCDQYGIPidrTHIVGHNEVpGAThTDPGPNWDW-----DRYMGYVRGDSGGGGWSAIVDNDDAGFSA-SDNW-----------------
>UPI00066172E6	128	0.377	7.982E-30	0	180	193	0	174	181
MSYELLTNRKTENRHKNYRQVNDIFFLVVHWWDDkKGLSFDSNVNFlCKNNNKVSAHYVSEGGRVAQIAENEDVALHAGNWNMNVASIGVENRPEADSDDFATLAELIVDIETKIGHTLYIIGHRDVVSRLCPGVYYPRIPELINRVNTIKSQR-----GNTPAPLTEEQRADMLSR---LQN------------
>A0A7K0CEE1	128	0.292	7.982E-30	5	146	193	41	193	196
-----WIPASTSNYTVSNRPASyPIDYVVIHVT---QETFQDAMRIFQNpSRKVSSHFMVasGDGYIGQFVRQKDIAWHAGNWDYNTRSIGIEHEGWvddpswFTDVMYRESAQLTAAVCDAFGIPkdrQHIIGHSQVpGAThTDPGPNWNW-TKYMNYVRA----------------------------------------------
>A0A089X775	128	0.305	7.982E-30	5	144	193	45	198	199
-----WHPAHAANYTPANRPAShPVDFVVIHVT---QASYATTLGVFQNRRkQVSAHYLVRsaDGGLAQCVRESDIAWHAGNWDYNIRSIGIEHEgwvdrPGcFTDVLYERSARLTASVCDKYGIPkdrAHIIAHYEVPGSDhtDPGPHWDwrRYLRLVDRA------------------------------------------------
>UPI000D045204	128	0.305	7.982E-30	5	146	193	48	200	202
-----WEPASPANYTAGERTeDRPLDLVVIHVT---QTSYSNALAVFQHPRkKVSAHYVVrsGDGHVAQCVREHDIAWHAGDWDHNLRSIGIEHEgwvdrpGYFTDVMYERSAQLASTICTRHGIPkdrAHIIGHYEVPGTDhtDPGPNWDW-SRYIRLVNA----------------------------------------------
>A0A263DBG2	128	0.284	7.982E-30	7	149	193	58	211	212
-------PASPENYSAASRPGStPINKVVIHVT---QGSWAGSLSWFANpEAQVSAHYTVRssDGKVAQSVPEKDIAWHAGNWSYNETSIGIEHEgfvddPKwFTEAMYQASAKVTANAVKTHGIPldrQHIVGHNEVpGAThTDPGPHWNW-DHYMQLVAQYAA-------------------------------------------
>A0A0A7KFF1	128	0.284	7.982E-30	7	174	193	6	183	214
-------PAHPGNYTQG-RQGTKVDRIVIH---VADGTYAGTNAWFADPKcDTSAHYTIAmDGRVARNVADADTAWHSGLWAMNLRSIGIEHEgqpsrGPWTPSalQLAASAELVADLCRQFGIPadrEHIIGHFEVIPGraaraGCPGKtW--PWDAYVKDVQARLN--PAPPPAHVPDALDKRSVRLFSAS------------------
>UPI0011599B13	128	0.279	7.982E-30	11	172	193	15	182	246
-----------PHYSSG-RSGAKVNKIVIHHMAGTNYDIvPSI------WqtREASAHYGIGKnGEIRAYVDENNTAWHAGNWNANISSIGIEnCNsngsPSWSvnQATIDACAKLVADIAKRHGLGklvvnQNLFPHSYFSSTSCPGVLLDKLQYIADKANAINTG----GGSSTPTTKKlVVQVNGLN--------------------
>A0A7H8LMJ4	128	0.267	7.982E-30	5	162	193	65	226	249
-----WVGASPANYREADRPDDyPIDRVVVHVT---QGSFtSAVKAFQDPGHGAAAHYIVRrDGRVTQMIRELDVAFHAGNRAWNERSVGVEHEGfvddasSFTDAMYAASARLTAQICRRYGIPvdrKHIVGHVEVPGTDhtDPGPHWDWIRYLR-LVRAV------PPDSPTPSP------------------------------
>UPI0008A1BA5B	128	0.342	7.982E-30	4	171	193	9	185	273
----DIDLIMNTHYTPG-RNGRRIDKVIIHHNA-GNLTIRGCYDVWQTRP-ASAHYQVETsGRIGQLVWDRDTAWHAGNWVANTTSIGIEHAdvsssPWaVSEACLDNGAHLVAAVCKFYGlgrpqWGKNVFGHKDFSATACPASLaGSQHAAYMARAQSWYDQMTGNTPAPAPAPATPD-IDAL---------------------
>UPI000542557B	128	0.348	7.982E-30	3	162	193	0	177	283
---MDWTNLNADvtklmgvHFTPG-REGRTIDKIVIHHNG-GNLSIDQIWNVWQ-TREASAHYQVEAgGRIGQLVNDLDTAWHAGDWDANLTSIGIEHAddsTDPwhvSDAAVDAGAHLVAALCRGYNLGrpewmRNVFPHSQFTSTSCPASLaRDQLGDYMGRAQAYFDGaPVAAVHQSVPAP------------------------------
>A0A640ST74	128	0.278	7.982E-30	5	166	193	127	295	296
-----WVAASPANYRPADRPADyGIDRVVIH---VVQGSYATALDVFRDpEHEAGAHYVIRkDGHIAQMIRELDVAFHAGNRGYNERSIGIEHEgfvdrPEsFTEAMYASSARLTAGICRRYGFPadrEHLVGHVEVPGTDhtDPGPHWDW-DRYLRLVRAELRKPVRP--RESP-PVRKA--------------------------
>UPI0003F952BF	128	0.288	7.982E-30	5	157	193	221	387	460
-----WAPASTSNYTVANRETDyNINYIVIHVT---QGSYAGSISWFQNPAaQVSAHYVVRssDGAITQSVREKDIAWHAGNWTYNTQAIGIEHEGYiddpswFTDAMYRSSAALTRSLTTKYAIPrdrSHIIGHIEVpSAThTDPGQYWNWtyYMQLVNGVTGIGTGTVNVSGS-----------------------------------
>A0A2W2CK48	128	0.270	7.982E-30	5	159	193	219	378	506
-----WVAANSGNYRVANRPNDyAIDRVVIH---TVQGSYAGCISWFQNPSaNVSAHYVVRssDGEITQMVRHKDVAWHVGNT--NNRSIGIEHEgwvNDPawyTEAMYRSSAALTRHVCDRYGIPrdrAHVIAHSEApGAThTDPGPNWDW-----NRYMGYVNGGGTPSFSVV---------------------------------
>A0A535KJ54	128	0.241	7.982E-30	5	163	193	193	373	657
-----WVPASNANYSYANRPHDyPVQIIIIH---DIEGTYgSAIQLFQDPNTQASAHYVVSDnGQITQMVAEKYIAWHAGNWDYNTRAIGIEHEgyayaqPTWyTTTMYQASAHLIASICSRWGVPmDHaggrVIGHSQVpdpnNPSlfggsdhhTDPGPYWDW-NYYMGLAQQYANALPSPP-HMMPDPV-----------------------------
>UPI00199313CB	128	0.306	1.092E-29	7	141	193	9	155	166
-------PAHPANYTVADRPAShPVRYVVIHLT---EETFADTTRIFQDPaSRVSAHYLVASatGEVARLVAEKDIAWHAGNWEYNTHSIGIEHEgwparPEFlTDALYRASARLTAAVCARHGIPadrEHVIGHSEVpGAThTDPGPHWDWNRYLR---------------------------------------------------
>A0A2R4TCF4	128	0.269	1.092E-29	5	145	193	39	190	193
-----WTPATSVNYTVSDRPAEyPVQYVVIHVT---QEAFADTIGIFQNPAkQVSAHYVVRssDGCVAQCVRESNVAWHAGNWDYNTRSVGIEHEGWvdkpqyFTHAMYERSAALTARVCDRYGIPkdrEHIIGHNEVPGADhtDPGLFWDWVRYIR-LVN-----------------------------------------------
>A0A2G7H1J5	128	0.278	1.092E-29	0	172	193	0	177	206
MS-IEQRPAHSGNYTRG-RT-AKIDRVVIH---VADGTYGGTLTWFaQDAAPASAHYTVaTDGRTGQSVQEGDTAWHAGDWRMNARSIGIEHEgmPSrgpwaPSAAQLQASAQLVAGICQRHGIPvdrAHIIGHSDVNPdrKArqgCPGPtW--PWEAYLDMVREILN--------PAPQPghvKDGQEQRSVR--------------------
>UPI000FEB7313	128	0.273	1.092E-29	5	155	193	45	207	210
-----WVAASTANHTPADRPTThPIDFVVIHVT---QTSYRTALSVFQNPKkKVSAHYLVRSvnGNIAQCVRERDIAWHAGNWDYNTRSVGIEHEgwvdqpGYFTDALYMASARLTSAICARYDIPkdrAHIIGHYEVpesDHTD-PGLHWDW-TRYMRLVNSVRhEGASPRP-------------------------------------
>UPI001B3792EA	128	0.297	1.092E-29	5	146	193	56	209	211
-----WQPAHRSNYTLAKGTGTrrRPDLVIIHVT---QATYTSTLGIFQNsSKDVSAHYVVrsGDGHVAQCVRESDIAWHAGNWDYNTRSIGIEHEGWvdqpayFTDTLYEASARLTAGICKRYGIPrdrEHIIGHHQVPGTDhtDPGPLWDW-TRYIRLVGA----------------------------------------------
>A0A0Q5JHL4	128	0.286	1.092E-29	3	159	193	0	170	212
---MNIEQRPAhtGNYT-AGRT-APIDRVVIH---VADGSYAGTLAWFADPKcDTSAHYTIAaDGRVGQSVNERATAWHSGDWAMNCRSVGIEHEGRqnltnpwqPSASQLEASAQLVADICRRWSIPvdrAHIIGHNEVNPdraarKNCPGTgW--PWAAFIERVRALTNADVPAHLPSV---------------------------------
>UPI00167CE6D1	128	0.285	1.092E-29	5	151	193	55	211	213
-----WTAASPANWRMADRPEDyRVDRIVIHVT---QGSFDtSVDAFKNPWHKASAHYIVRqDGHVEQMVRELDVAFHSGNRSMNERSVGIEHEgfidrpQDFTDAMYAASARLTADVCRRYGIPvdrRHVLGHSEVPGTDhtDPGPLWDW-DRYLRMVREAGPGT-----------------------------------------
>UPI000689FCA9	128	0.297	1.092E-29	5	146	193	65	218	222
-----WVPAAGGNYTGGDRPSDyPVEFVVIHVT---QETYKNTLAIFQNpEKQVSAHYVTRsaDGHVAQLVREKDIAWHAGNWDYNTRSIGIEHEgwieePDkwFTDALYSASAALTADICARHGIPvdrRYIIGHNEVPGADhtDPGPGWDW-ARYMELVQA----------------------------------------------
>I3WK27	128	0.309	1.092E-29	0	159	193	0	165	258
MSFEYITKYNSPNYTPG-RPYG-IACIVIHWWDDPAKhpTFNGVISTLCSkSRGASANYVAEAGRVACIVDPDNRSWATGdgvgcNSMGNDKGISIECNPRQSDGDYQTIGELIRNIRKTYG-DLPLKRHRDLSprPTSCPGTYdLDRLDRI-ARHGA-ASNTPTPSQPST---------------------------------
>UPI001BD31C61	128	0.265	1.092E-29	9	181	193	13	194	302
---------DFPNFTQG-RNAN-VNKIVIHHMATTNYdSVPGI------WktREASAHYGIGqDGQIRAYVDEDNTAWHAGQWAANSSSIGIEHAntsgsPDWgiAQATVDSSAKLVADIAKRYGFGkvvpyQNLFPHSEFIATGCPGNLKEKLQEIADKANDIMAGGNGDVAPQA-APesgQTPQE-DNRSAAIKEFQDK-----------
>A0A2I1M1Q4	128	0.321	1.092E-29	4	162	193	9	179	334
----DVTKILDKHYTKG-RDGANIRFIVVHHNA-ANLTVDGCYSVWQSRP-ASAHYQVqSDGTIGQLVWDADTAWHAGGWNANIQSIGIEHaddNNNPwhiSEATLDNGAHLVAALCKFYklGRPqwgVNVFPHSHFSATACPASIaSDQNNAYMQRAQAYYGqmNGGAPAVPPAPAP------------------------------
>UPI0016703285	128	0.250	1.092E-29	5	155	193	215	373	405
-----WVPASTSNYAVSDRPNSDViDRIVIHVT---QGSYAGTISWFQNPAaAVSAHYVVRssDGDITQMVREKDRAWHAGD--YNRRSVGIEHEGYvdnatwFTDSMYRASAALTRNIADRYGIPkdrTHIVGHVEVpgaSHTD-PGRYWDW-NRYMQYVGG-SGGTTNPY-------------------------------------
>UPI0018CA75AD	128	0.306	1.092E-29	1	175	193	289	481	642
-KYsgtVTHIDENPV-YSDKNRV--KIDRIVIHHNAGMSDEGARATWYIRNGNETSAHYQVTPDKIWGVVPENEVAWHAGHYPTNQRSIGIEHLnnslgPHWTiaEATYRNSAKLIADISLRYDIPldRNhVVGHDEVSATLCPGGIdIDKLLALAKIERAKLEKTTLPNTSAVPsAPkqaAARVEIpyySQLDSRW-----------------
>A0A6L8N7H8	128	0.307	1.494E-29	0	145	193	0	161	164
MPVVDepgavWRPAATANYTASSRPsAYRIDRVVIH---VAQETFDDTVRIFQDPaRRVSAHYVVGssDGRLAQCLRERDIGWHAGNWSYNTRSIGIEHEgwvdrPEyFTHALYERSAALTAAICDRYGIPkdrAHIIGHHEVPGADhtDPGAFWDWVRYLR-LVN-----------------------------------------------
>A0A1C5E1W3	128	0.299	1.494E-29	4	145	193	47	199	201
----DWIPASPSNYTVSSRPSEyPVEFVIIHVT---QVSFQSARKIFQNPAkNVSAHYMVAsaDGYVGQFVREKDIAWHAGNWDYNTRSVGIEHEgwvdrPEyFTGAMYESSAALTAAVCDRYGVPkdrGHIIAHSEVpGAThTDPGRYWNW-DRYMELVN-----------------------------------------------
>UPI001671FE48	128	0.311	1.494E-29	7	145	193	47	196	204
-------PASTSNYTAANRPTTyPIDHVVIHVT---QETWDDAIGIFQDPTaKVSAHYVVRsrDGHIAQCVRERDVAWHAGNWDYNTRSVGIEHEGWvdqpqyFTDELYEQSALLTAAVCAKYRIPidrGHIVGHSEVpGAThTDPGPFWDWV-KYMDLVN-----------------------------------------------
>A0A4R4PB92	128	0.266	1.494E-29	5	158	193	62	225	226
-----WVPASGANYRRASRPrGYDIDRVVIH---MPEATYDITLRVFQDPGhQAAAHYVVRseDGHVAQMVRELDVAYQAGNRSFNERSIGIEHEgwadePSYlTDAMYESSARLVAGICQRYGIPvdrEHIVGHNEVPDVvrICPGPHWDW-DRYIELVRN-AAPPTAEPAAS----------------------------------
>UPI001CEF4B45	128	0.256	1.494E-29	1	161	193	30	215	429
-AY-DWASAdhgNPNNygnYDPANRPadGQGIQYIVIHDTESVPGSGvspydQAIATFQKPESGSSAHYVIRssDGQVTQMVPTKDVAWHAGNWTMNEHSIGIEHEgiaaqgGTWyTEKMYQASANLVKFLAAKYHIPldrQHIIGHEDISreRTAnfaaahwDPGPYWDW--------NHYMELLGAPAAATGPA-------------------------------
>UPI001CCF6A42	128	0.241	1.494E-29	5	160	193	415	584	1091
-----VVSKPSANY--GSRGSTKIDAIIMHHTASNNA-AQDLVQLTKKGTGVSAHYLIaPDGTVYQLVDDDKRAWHAGvsaireeKTDVNSRSIGIELTNDglgktpFTEEQYEALEKLVPYLAVTYDIPmENILGHRDVAPKrkTDPADNFDW-PRVRKAVTAARSGTgTGTTTDSKP--------------------------------
>UPI001E502AC9	127	0.270	2.045E-29	3	147	193	33	197	198
---VDWEPADSSNYTGADRGAAEIDWVIIH---TVQGSASSAVNWFQNPDaDVSAHYTVSEgGYKYQSVSDINIAWHAGNWSYNQYSVGIEHGGYVSesyeDAQYRASAKLASWLCDQYGVPKQhpssvpsdaanpanggIISHEQVpenSHTD-PGPNWDW-DYYIDLVNSY---------------------------------------------
>A0A345HI37	127	0.318	2.045E-29	5	146	193	51	203	210
-----WIPAAASNYTVADRPTDhRIDRVVIHVT---QETFPDAMRIFQNPAkKVSAHYMVAsaDGYIGQFVREKDIAWHAGNWDWNTRAIGIEHEgwvdrPEyFTDVLYASSAALTAAVCDRYGIPRTrsrIVGHSEVPGAnhSDPGPLWDW-DRYLRLVTA----------------------------------------------
>UPI00073EDD7E	127	0.324	2.045E-29	5	147	193	60	212	213
-----WAPAAASTYTAADRPsTYPVRYVVIH---VAQETYADTVGIFQDPaREVSAHYVVAaDGRIAQCVRERDIGWHAGNWSYNTLSIGIEHEgwvdePRwFTTTMYERSAALTARICAAYGIPRTrarVIGHHEVpDAThTDPGPHWDW-DRYLTLVNAL---------------------------------------------
>UPI001B374F7C	127	0.290	2.045E-29	5	161	193	88	254	255
-----WIPASSANWRMADRPYDyTIDRVVIH---TIEGDYAvGLKVFQNPGHGAAAHYVVRteDGHVAQMVRELDVAYHAGNRAYNERSIGIEHEgfagraGSITDATYRASAELTAGICDRYGLPrdrEHIVGHVEVPGTDhtDPGPHWDW-DRYLRFVRAVKPSPRPSDGKS-PA-------------------------------
>UPI000AF5E475	127	0.282	2.045E-29	5	153	193	98	254	263
-----WVAASGANYRRADRPADyPVDRVVIH---VVQGSYATALRVFRNaDHEAAAHYVVRkDGHIAQMVRELDVAFHAGNRGYNERSIGIEHEgfvdrpEDFTDAMYESSARLTADICHRYGFPadrEHIIGHVQVPGTDhtDPGPHWDW-DRYLRLVRA--AGRRA---------------------------------------
>A0A3F3HUC7	127	0.257	2.045E-29	9	181	193	13	194	302
---------DFPNYTEG-RS-AAVNKIVIHHMATTDYdSVPGI------WktREASAHYGIGKnGQIRAYVDEDNTAWHAGQWAANSSSIGIEHAnttgsPDWgiAQATIDASAKLVADIAQRYGFGkvvpyKNLFPHSEFYGTACPGQLKAKLQEIADKANDIMAgGNGDVSTQSVSNGGQASQEDNRSAAIKEFQNK-----------
>A0A1X3AD16	127	0.322	2.045E-29	11	173	193	16	187	329
-----------THYTPG-RSGRKISKIVVHHNA-GNLSIVGCYSVWQ-TREASAHYQVQaDGRIGQLVWDSDTAWHAGNWEANLTSIGIEHAdistspWKISDATLDNGAHLVAALCKHYGlgrpaWGVNVFPHSAFSSTACPASLYgSQKDAYMAKAQAWYDQ--MTGGKPAPAPSNPAPQATdLNA-------------------
>A0A3D9ZSK1	127	0.289	2.045E-29	5	163	193	195	360	432
-----WAPANAGNFTVASR--TSVDYVVIHVT---QGSYAGSISWFQNPaSNVSAHYVFRssDGAVTQTVREKDIAYHAGNWDYNTRSIGIEHEGfvdnpaWFTDAMYRASAALTRNLTTKYGIPrdrAHIIGHREVpGAThTDPGPNWNW-TYYMQLVNG-VTGTGSGTVDTASTNL-----------------------------
>A0A535PIS7	127	0.257	2.045E-29	5	155	193	184	353	993
-----WIPADPANYSVANRPHDyPVDMIVIHDI--EGSAGSAIQAFQNPTRAGSAHYVVDyNGQITQMVREHDIAWHAGNWDYNTRAIGIEHAgfaytPGlYTTSEYQASARLSASICSRWGVPldRNhVIGHYQVPdpnnpgqfggaehHTD-PGPYWDWKYYM--DYAVYFAGFMPSP-------------------------------------
>A0A1B1I1N5	127	0.269	2.797E-29	2	149	193	9	162	164
--YLDI-DYD--NLRT--RGVT--DKIVIHHTGnavDDDLSAAEIDASHKGqgWTCIGYHYVIRkDGTVEQGRPHWTVGAHA--YRHNSYTIGIhVCGnfeiGEPTDAQIESAAMLLANICTDYGLPidrDHIVGHRELMSTACPGEYlYEMLDTIVGKANFYAA-------------------------------------------
>W5W2U4	127	0.290	2.797E-29	5	144	193	39	189	192
-----WIPASAKNYTAANRPsGYPVNLVVIHVT---QETYPDTVRLFQDPKHAaAAHYVVRsaDGYLAQMVREHDIAWHAGNWDYNTRSIGIEHEgwvdrPEyFTDALYKSSAALTRSICDRYRIPkdrKHIIGHVEVpGSThTDPGPYWDW-TRYMRLV------------------------------------------------
>A0A6B2RQV8	127	0.261	2.797E-29	5	162	193	61	224	225
-----WAAASPANYRPADRPHDyAIDRVVIH---TVQGSYAMALRVFADPAHAaAAHYVVRrDGKVAQTVRELDVAFHAGNRVYNEHSIGIEHEGfvdrasSFTDAMYRSSARLTADICARYEIPvdrQHIIGHVEVPGADhtDPGPYWDW-AWYVRLVRKAREG----SGPSTPAP------------------------------
>UPI00073E1FF2	127	0.283	2.797E-29	5	155	193	63	223	227
-----WIPASSANYRRANRPRDyTIDRVVVH---MPEATYPITLRVFQDPShGACTHYVVRssDGHVAQLARELDVAFHAGNQGFNERSVGIEHEgwaDDPsylTDALYEASAELVAGICDRYGIPvdrEHIVGHNEVPDVvrICPGPHWDW-DRYLDLVRR-AAGSVNPG-------------------------------------
>UPI001F28EAC4	127	0.273	2.797E-29	5	162	193	63	229	235
-----WTAASRANWRRADRPDDyTVDRIVIH---VVQGSYATALRVFKDPlHGAATHYVVGkDGRIAQMIRELDVGFHAGNRDMNERSIGIEHEgfvdrpQDFTAEMYAASARLAADICGRYGIPvdrEHIIGHVEVEGTDhtDPGPHWDW-DRYLKLVREAAANP-PSPSPSAPEP------------------------------
>UPI00167CB439	127	0.252	2.797E-29	5	158	193	68	234	255
-----WVAASDANWRRADRPEDySIDMVIVHVT---QGSFEGAVRAFQDPGhQAAAHYVVGqDGRITQMIRELDVAYHAGNRAYNERSVGIEHAgfvdrpQDFTDAMYAASARLTAGICARYGIPvdrKHIIGHVEVPGTDhtDPGPhWdWDRYLELVRRAKTALPSESPSGSPS----------------------------------
>UPI0010103D97	127	0.267	2.797E-29	5	167	193	85	261	264
-----WIAASPENYRRADRPADyGIDRVVVH---VVQGSYATALDVFRNPfHEAAAHYVVRkDGHVAQTVRELDVAFHAGNRGYNERSVGIEHEgyvdrPEsFTAAMYASSARLTAGICRRYGFPadrEHIVGHGEVPGTDhtDPGKHWDW-DRYLGLVRAELrrrpkpAGSAPPARTPGPAP--PAQ-------------------------
>UPI0014197193	127	0.329	2.797E-29	4	171	193	9	189	277
----DIDLIMNTHYTPG-RNGRRIDKVIIHHNA-GNLTIRGCYDVWQSRP-ASAHYQVqTDGRIGQLVWDRDTAWHAGNFAANTTSIGIEHAdvsSDPwsvSDACLDNGAHLVAAVCKFYGlgrpvWGKNVFGHKDFSATACPASLaGSQHAAYMARAQYWydqMTGaTSAPALTPAPAPATPN-IDAL---------------------
>UPI0005445430	127	0.331	2.797E-29	3	162	193	0	177	283
---MDWTNliADTTKlmgvhFTPG-REGRKIDKIVIHHNG-GNLSIDQIWNVWQ-TREASAHYQVETgGRIGQLVNDWDTAWHAGDWDANLTSIGIEHAddsTDPwhvSDAAVDAGAHLVAALCKAYslGRPewmRNVFPHSHFSATSCPASLaENQRADYMSRAQAYYDGaPVAAVHQSAPAP------------------------------
>UPI000E51C772	127	0.245	2.797E-29	9	175	193	28	208	342
---------NLNNSTS--RS---VSYVVMHYTGNSKDTAKANANYFSGaGRNASAHFFVDDAEIYQSVELRDTAWHCGAksykhgSCRNANSVGIEmCCtaGNYriSDRTKENAAYLCAFLCKMLGIGANgvdsyVLRHYDVTGKNCPAQMVSnptEWQEFKNKVKGILGGSESAGGQHTAQP-TTDNVASYRVKI-----------------
>A0A563BFR8	127	0.278	2.797E-29	5	177	193	9	195	412
-----WWPANLTNYTKG-REGNKIQGIVVHHAA--STSLDSIGAAFARaGRNGSAHYGVGGNQIHQYVDEADTTWHCSNWWGNVRTVGIETInstgaPNWEIAlnTFETLVKLVADIAKRNNLGrlwinpkadmPTLSGHKDWYgaSTVCPGPsLYPRLQEIADRANAI---NFPPVVEVKPV-VAWVDISPLELKAKE---------------
>R1I034	127	0.232	2.797E-29	1	164	193	35	226	436
-AY-DWssadhsDPNNYGNYDPANRPadGQQIKYIVIHDTESVPGSGvspydQAIATFQKPSSGSSAHYVIRssDGQVTQMVPTKDVAWHAGNWTVNEHSIGIEHEgiaaegGTWyTEQMYRASADLVKYLAAKYHIPldrEHIIGHEDVSreRTknfaaahWDPGPYWDW-----NHYLDLLGAPVHATGGPASQAVT----------------------------
>A0A535R2B8	127	0.262	2.797E-29	5	155	193	182	352	886
-----WVAASPANYSSANRPHDwPIDLIVIHDT--EGSYASAIAEFQNPAAQSSAHFVVSTgGAITQMVREQDVAWHAGNWDYNTRSVGIEHEGYawsccwYTTAQYNASAGISASICSRFGVPmdrSHVIGHSDVPdpnnpglyggsghHTD-PGPYWNW-SYYMATAQADANALPSPP-------------------------------------
>A0A3M2E255	127	0.258	2.797E-29	5	181	193	651	836	1002
-----WNPAHSSNYTAASRGAAQINYVIIH---TTQGSYAGAISWFKNPSsNVSAHYVVRssDGEITQMVDDSDIAWHDG--CFNSETIGIEHEgfvedPDtwYTEAMYSESAKLTAWLASQYGIPvdrAHIMGHGE--APDCsdhtdPGSGWDW-DHYMDLVRS--GGRPSYGASYVGQD-TPAEmVAGEEAvVWFEFANE-----------
>UPI0019A90129	126	0.286	3.827E-29	5	146	193	39	191	193
-----WAPASPSNYTVSGRPsGQSVDLVIVH---VAQQTFTQTVGIFRNPvKQVSAHYVVrsGDGFVAQCVGEEHIAWHAGNWDYNTRSIGIEHEgwvdepGYFTPAMYERSAQLTADICDRHGLPkdrAHIIGHHEVPGSDhtDPGVNWDW-ARYMRLVNQ----------------------------------------------
>UPI001C2CFED5	126	0.286	3.827E-29	5	145	193	43	194	197
-----WAPANRSNHTVADRPRShPVDFVVIHVT---QATYADTLAIFQNPKkQVSAHYVVRssDGHIAQMVRERDIAWHAGVWDYNARSIGIEHEGWvdepayFTDALYEESAKLTAAICAKHAIPkdrSHILAHYEVpdsDHTD-PGPHWDW-TRYIRMVN-----------------------------------------------
>UPI001670E44F	126	0.264	3.827E-29	5	145	193	45	199	202
-----WEPASPANYtaaTAAGVPaPRSVDLVVIHVT---QTTYRNTLSVFRDPRnGVSSHYLVRsaDGSVAQCVRERDIAWHAGDWDHNTRSIGIEHEGRveqpswFTDALYEQSAALTAAICDRHGIPkdrAHIIAHHEIPGTDhtDPGPHWDW-ARYLRLVN-----------------------------------------------
>A0A1I6YJU0	126	0.256	3.827E-29	3	148	193	47	202	203
---VPIRETDLQFRSLENRTTT--DGIVIHHIGGTNRdvSAEEVHQWHLNngWSGIGYHFLIRkDGTIERGRPMDMLGAHC--YQHNWHTIGVNVVGNFmeavpTSAQMKSAARLLAALCRFYGItPDRnhIKGHREYNSTDCPGRsLYNMLDGLVADAAELY--------------------------------------------
>A0A553ZAR0	126	0.291	3.827E-29	1	151	193	44	203	205
-AYppVHWNPANAANFTEANRPTEyPVEMVVIHVT---QETFADTLKVFQDPAhKAAAHYVVRssDGYLAQCVSEKNVAWHAGNWDYNTRSIGIEHEGWiddpkwFTDALYRQSAVLTAAICDRYGIPkdrEHIIGHVEVPGADhtDPGQYWDW-----ARYMELIKGR-----------------------------------------
>UPI0003B5B079	126	0.301	3.827E-29	0	171	193	0	188	270
MNFEtlqaDInLPMN-KHYTKG-RGGHKIDKILVHH--NSGRlTTRGC---WETWqtRQASAHYQVEEsGRIGQLVWDRDTAWHAGNWRANQTSIGIEHAnndtkhWTISPATLEAGAHLVAALCKAYklGRPewlKNVYPHQYFANTDCPGQIaHSQRAAYMERAQywyDIMTGTHPAPASPAPSVDLEALASAV---------------------
>A0A8G8Q4I0	126	0.318	3.827E-29	13	171	193	18	188	274
-------------YT-AGRGGRKIDKVIIHHNA-GNLTIPGIWDVWQ-TRQASAHYQVDSqGRIGQLVWDSDTAWHAGNWAANTTSIGIEHAdissnpWRISDACLEEGAHLTAAVCKYYGlgrpqWGKNVFGHKHFSPTECPASLaGTQHAAYMARAQYWydqMTGTTPTPKPQ-PTP-TPaANIDAL---------------------
>A0A0U4B7M6	126	0.324	3.827E-29	0	187	193	0	188	278
MTYELFEGHTSNNFTPGsqanavwGQGPRRVESITIHWWGNYGQEFWTVEGFlCTNTKPTSAHFVAQEGLVSCIVSPDDAAWHAGNPYGNTTSIGIECRPEATDGDYQTIAELVAYLRSIYG-DVPLVHHYEWQSTACPGTYdLARIDRLSRGVNV----PTIKEEDLTVAEVDRA-IAYVRAL--AYEGWTDNQGK-----
>A0A3E2YQB2	126	0.264	3.827E-29	5	159	193	223	387	464
-----WAPASTSNYTVASRPsTYRINYIVIH---TTQGSYASAISWFQNPAaQVSAHYTFRssDGAVTQSVREKDVAWHAGNWTYNTQSVGIEHEgyvdnPSWyTDSMYRASAALTRTLADRYGIPkdrAHIIGHSQVpGAThTDPGPNWNW-TYYMQLVNGG-ASTVGSGTVNT---------------------------------
>UPI0014081BC2	126	0.252	3.827E-29	5	155	193	210	365	497
-----WVAAHSSNYRTADRPREhAIDRVVIH-TA--QGTYAGTISWFQNPSsNVSAHYVVRssDGQVTQMVRHKDVGWHVGSS--NSRSIGIEHEGWvddrswYTEAMYRSSAALTRFICEQHGIPLNrthIVGHNEIpGAThTDPGRHWDW-----DRYMSYVQGDSGRW-------------------------------------
>A0A7G7BDE7	126	0.314	5.237E-29	5	145	193	42	193	196
-----WKPASPSNYTAANRPSShPVDLVVLHVT---QATFGNTVGIFADaAKQVSAHYVVRsaDGYIAQCLREKDIGWHAGNWDHNARSIGIEHEGWvdrpayFTHIMYERSARLTADVCDRHGIPkdrAHIVGHHEVPGSDhtDPGSNWDW-DRYIRLVN-----------------------------------------------
>E2Q2N8	126	0.288	5.237E-29	5	145	193	45	196	199
-----WAPAAPANRTASERPsAYPITHVVVHVT---QETFADTLAIFQNPaRRVSAHYVVRssDGSLAQCVRERDIAWHAGHWGYNTRSVGIEHEgwvdePSFfTPALYERSAALTAAICERYGIPkdrTHIIGHHEVpGAThSDPGPHWDWTGYVR-LVN-----------------------------------------------
>A0A1A9BU90	126	0.283	5.237E-29	5	148	193	45	199	200
-----WQPASAANYTRARRPAQySIDLVIIHVT---QTRYSQTLNVFRNPKkKVSAHYVVrsGDGHVAQCVREADVAWHAGDWEHNTRSIGIEHEgwvdepGYFTGALYGRSAALTAAICARHGIPtdrRHIIGHHEVPGTDhtDPGPHWDW-ERYMTLVEAAM--------------------------------------------
>UPI001E522E36	126	0.274	5.237E-29	0	169	193	0	188	206
MT-IEQRPAHPGNYTKG-RT-AKIDRVVIH---VADGTYGGTLTWFaQDAAPASAHYTVaTDGRTGQSVQEGDTAWHAGDWRMNARSIGIEHEgmpsrGSWTPsaVQLQASAQLVASICQRHGIPvdrAHIIGHSDVNPdrKArqgCPGsTW--PWDAYLDMIREILNpapqpGHVKDGQEQRPVrlfdPRTNQQVG-----------------------
>UPI00068A2C92	126	0.270	5.237E-29	5	160	193	50	212	216
-----WVAASRANYRRADRPEDyTIDRVVVH---VVQGSYEVAQRVFRNPThGAATHYVVGKrGQVAQMIRELDVAYHAGNRPYNERSIGIEHEgwvdrPEsFTDAMYRASAELTAGICARYGIPvdrEHIVGHVEVPGTDhtDPGPHWDW-DRYLKLVREV---RLPRDGATAP--------------------------------
>A0A6H0CSV0	126	0.283	5.237E-29	5	153	193	73	231	234
-----WVAASAANYRRADRPADyPVDRVVVHVT--QGGYASAVRAFKDPGHGAAAHYIVRrDGRITQLVRELDVAFHAGNREYNERSVGIEHEGfvedpaSFTDALYAASARLAAAICGRYGIPvdrEHIIGHAQVPGTDhtDPGRLWDW-ERYIRLVGAERAKTPP---------------------------------------
>S2YK57	126	0.245	5.237E-29	5	167	193	61	235	242
-----WVAASSANYRRADRPSDyAIDRVVVHVT---QGSFDSAVRVFQDPGhQAAAHYIVRkDGHVTQMIRELDVAYHAGNREYNERSVGIEHEGfvdrasSFTDAMYASSARLTAGICGRYGIPvdrRHIIGHVEVPGTDhtDPGPHWDW-DRYIRLVHQAASAKsaTSKPTKSRPATSKPAT-------------------------
>A0A6H1KS17	126	0.247	5.237E-29	5	160	193	103	268	275
-----WVAASSANWRRADRPDDyAIDRVVIHVT---QGSYRSAVKVFQDPGhGAAAHYIVRrDGHITQMIRELDVAFHAGNRGYNERSVGIEHEGfvehasSFTDAMYRASARLTAGICARYDIPvdrEHIIGHVEVPGTDhtDPGRYWDW-DRYLRLVRQARTAAQPAGASAGP--------------------------------
>W5XZJ2	126	0.306	5.237E-29	13	171	193	18	189	276
-------------YT-AGRGGRRIDKVIIHHNA-GNLTIRGCYDVWQN-RQASAHYQVqSDGKIGQLVWDRDTAWHAGNWNANTTSIGIEHAdvssspWRVSDACLDNGTHLVAAICRYYklGRPawgKNVFGHKNFSATECPASLaGSQHAAYMARAQywyDHMTGSKPAPAKPKPAP-TPAvNIDAL---------------------
>A0A2N6ULP7	126	0.307	5.237E-29	13	171	193	18	193	280
-------------YS-AGRSGRKINKVIIHHNA-GNLTIKSIWDVWQ-TRQASAHYQVDSgGRIGQLVWDRDTAWHAGNWEANTTSIGIEHAdisskpWRISEACLDNGAHLVAAICHYYklGRPvwgKNVFGHKHFSATECPaslaGsqhaAYMARAQYWYDRMSGTKPAPTPPAKPTPPAPKPSANIDAL---------------------
>A0A329XLU1	126	0.347	5.237E-29	0	177	193	0	180	285
MTLHYLTGKRATAFAPG-RAGTKIDSIVIHHWGSEQlyagmssvAGIRSVEEFFaRGGRNTSAHYIVSGGYALMVVDEKDTAWHAGNRDVNRRSIGIECDPRCRPEDLDAVVELVTELRKEYG-NLQVYAHMDVYATACPGKYVQYMGII--RAAA--SSTVFDPTTPTTPPSGSGTKLSVDGYWGS---------------
>UPI000F775E80	126	0.284	5.237E-29	2	175	193	8	187	315
--YVDTRPMNGSPANSATYPRHKIDRIVIHH--NSGTNYKGaLDTWLVGgPANTSAHYEITPTMIIGCVEEERSAWHAGNKLMNQRSIGLEHVnsagaPGWPvaEETLKNSAKLCADLCDRYDIPidaTHIVPHNSVVPTDCPGGI--NMSHYIDLVRQ-AAGQPATTPTPTPAP-SGKTITQLAAEV-----------------
>A0A7Y5X016	126	0.302	5.237E-29	4	147	193	23	195	498
----DVVKRPAltfvrgqGSYTEAGRSPKshTITTIVIH--ATDGGSMLGNVWWLSGGhSHASAHFVISrDGSIVQLVHLSDVAWHAGNWKVNQHSIGIEHVGEtydpagFTDEQYHSSAHLVAWLVRRYGIPvdrQHIVGHSQVPDPNNPGEYggsdhhTDpgphwRWGFYLNLVRHY---------------------------------------------
>UPI001EFF6986	126	0.250	5.237E-29	7	184	193	794	1005	1644
-------PAHPNNYTQGRKAGTAIDRIVIHITASKNDYDKTVKNWFQNPKQmmgtkrvrVSAHYVIGRgGEVVQVVAHGDTAHHA--NGANSRSIGIEHNatttrdHAPTDAQYRASARLVAWLCAQLGLPadrSHVLGHSEVDPrtthTSCPNsvwDWDTYMGHLAAEAAALSGGVVAQGLGlrrgysmaqeiITPFydPADPA--SALTCQADAFSQAREE--------
>UPI001C391F4A	126	0.282	7.164E-29	5	145	193	46	197	200
-----WRPAVTGNYTVSKRPASyTIDRVIIHVT---QETYTNTVGIFQNPAkKVSAHYLVRsaDGHVAQCVREADVAWHAGNWDYNTRSIGIEHEGWvdqpayFTNALFEQSAKLTASVCDRYGIPkdrAHILAHAEVPGTDhtDPGPNWDWVRYIR-LVN-----------------------------------------------
>UPI0016714185	126	0.292	7.164E-29	5	146	193	64	218	220
-----WVAASPANYRTANRPDDyPIDRVVIHVT--QGGYASAVKVFQDPAHEAAAHYIVRkDGRITQLVRELDVAFHAGNRSYNERSVGIEHEgfvdrpEDFTDAMYAASARLTAAICRRYGMAmdrEHVIGHAEVPGTDhtDPGRhWdWDRYMGIVRRVGQ----------------------------------------------
>UPI00191CEFCA	126	0.289	7.164E-29	5	141	193	71	218	232
-----WVPASEANYRHANRPRDyAIDRVVIH---MPEATYEVTLQVFQDPShGAASHYVIRssDGHIAQMARELDVAYHAGNWDYNLRSIGIEHEgwaDDPsylTDVMYESSAELVAGICRRYHIPvdrEHILGHNEVpdVARICPGPHWDW-DRYM---------------------------------------------------
>A0A1D8G6Z0	126	0.279	7.164E-29	5	166	193	62	237	243
-----WTAAARANWRRADRPDDfGIDRVVIH---VVQGSYATALRVFKNPGhGAATHYVVGkDGRVAQMIRELDVAFHAGNRDMNERSIGIEHEgfvdrpQDFTPEMYAASARLTAGICARYGIPvdrEHVIGHVEVEGTDhtDPGPhWdWDRYMELVRRAAAsPRPSPSTPPSASSSAPASRA--------------------------
>A0A7Y4P804	126	0.301	7.164E-29	4	162	193	9	181	274
----DIDLIMNKHYTPG-RNGRKIDKVIIHHNA-GNLTIRGCWDVWQ-TRQASAHYQVqSDGTIGQLVWDSDTAWHAGNWDANTTSIGIEHAdatttpWSVSQACLDNGAHLVAAICKYYklGRPawgKNVFGHSHFSATACPASLaGTQHQAYMARAGYWydqMSGTTPTPKPqPTPAP------------------------------
>A0A2N6TVF8	126	0.296	7.164E-29	11	171	193	16	190	331
-----------THYTPG-RSGRKITRILVHHNA-GNLSIAGCYSVWQ-TREASAHYQVQaDGCIGQLVWDSDTAWHAGNWEANLTSIGIEHAdistNPWqvSDATLDNGSHLVAALCRYYGlgrpqWGVNVFPHSAFSSTECPASLYgSQKDAYMAKAQAWydsMTGgkPAPKPSTPVPAP-QPTDLNAL---------------------
>A0A841F986	126	0.262	7.164E-29	4	175	193	63	242	358
----DWTAASKKNYTVADRPKDhRIRYVVIH---VMQGTYEGTKAWFQNPKaEVTTHYIMRakDGHVTQMVREKNIAWHAGNWDVNTESIGIEHEGWvsekkwFTDTVYKSSAALVRNICARYKIPmdrEHIIGHVEVPGADhtDPGKYWDW-DRYMKFLRADDDDDEEPGIVVDDA--TEGRVTA-GASW-----------------
>A0A7M1R1A2	126	0.331	7.164E-29	4	171	193	9	183	373
----DIDLIMNTHYTPG-RNGRRIDKVIIHHNA-GNLTIRGCHDVWQTRP-ASAHYQVqTDGRIGQLVWDRDTAWHAGNFAANTTSIGIEHAdasSNPwavSEACLDNGAHLVAAVCKFYGlgrpqWGKNVFGHKDFSPTACPASLaGSQHTAYMARAQSWYDQ--MTGSAPAPAPATPN-IDAL---------------------
>UPI000D718321	126	0.239	7.164E-29	12	158	193	10	170	392
------------NYRSG-RNGNSIKYIVCHFTGNENDTAAGNANYFRNiNRQASAHYFVDSKEIVQVVREGDTSWHCGDgngrYGiTNSNSIGIEmCatNGDISEKTIENTLWLVKSLMNKYGIDiDHVVRHYDASRKCCPSPfssnnWSRWW-EFKESLKGTVENiEVTTPSTN----------------------------------
>A0A6N9H4E2	126	0.316	7.164E-29	7	165	193	130	305	508
-------PADYGSYDLAGRRAKDIDYIVIH---DTEADYEGTLKIFTDpKNQTSAHYVVAGsGLVTQMVDVADAAWHAGNWHFNGRSIGIEMVGqaeskkGFTQAQYTAVGRLVRYLCRKYDIPldrEHIVGHEEVPATTvagvakmhwDPGPLYS-FERLIERAGGRIAGHGGRHAKTvVAAPDDR---------------------------
>A0A536S062	126	0.252	7.164E-29	5	168	193	197	384	626
-----WVAADPGNFSVANRGHDyPVDMIIIH---DIEGSYgSAIQVFQRPGFEASAHYVVSyGGDVTQMVREHDIAWHAGNWDYNTRAIGIEHEgfawtPGlYTTAEYDASARIAASICSRWGVPldrTHVIGHNEVpdpnNPGlyggvdhhSDPGPYWNW-AYYMQQAQA-DAATLPSPPRLMPdprasSPDTTATV------------------------
>UPI0013EDD24C	125	0.331	9.802E-29	10	148	193	4	143	144
----------SPNYT-AGRGGSAVDRIVIHYIVGTLAAADAT--FADPNSGVSAHYGIGEGAVHQYVSEKNTAWHAGNFAMNQRSIGIEHsadaVRPPSQSTYTASIELCAQLCRTYGLnPLTqIIPHSSVVATACPGTV--DLQRIRNGVKARL--------------------------------------------
>UPI0005EAD4E7	125	0.299	9.802E-29	13	141	193	8	152	171
-------------YGLWFRPLQergATDLVVIHHTGNPtddDLSAEEIHESHlaQGWAGIGYHFVIRkDGTIELGRPVDTVGAHA--YGYNSRSIGIhVCGnfevGEPTPEQIESCSILVAWLADEYGIDidtDTVVGHRDLMATACPGDnLYSQLQTIR---------------------------------------------------
>A0A646KT85	125	0.294	9.802E-29	5	145	193	32	183	186
-----WTPASASNYTPSSRPSSyRVDFVVVH---VAQETFDDTVEIFQNPaRKVSAHYVVRssDGYVAQCVRERDVCWHAGNWDYNTRSVGIEHEGWvdqpayFTHALYERSAALTASICDRYSIPkdrAHIIGHHEVPGAAhtDPGPYWDW-TRYIRLVN-----------------------------------------------
>A0A0F5W4E7	125	0.295	9.802E-29	5	146	193	45	200	201
-----WQPATSANRTSANRPTShPIDLVIIHVT---QTSYRKTLGVFRSpEKQVSAHYVVRsrDGNIAQCVREGDIAWHAGNWDYNTRSIGIEHEGWvdrpayFTDVLYEQSARLTADICAKYTIPkdrAHIIAHHEVPGSDhtDPGPHWDweRYMRLVERAGQ----------------------------------------------
>UPI000487C42B	125	0.267	9.802E-29	17	144	193	60	197	202
-----------------NRSTT--DAIIIHHVGNTNRdvSAAEIHRWHRNngWSGIGYHFVIRkDGTIERGRPMDMLGAHC--YEHNWHTVGVNLvgafdDNEPEPEQLAAAAKLLAALCRYYGLkPdeDTIKGHRDFNNTACPGQLlYDELPHLIEMA------------------------------------------------
>UPI00166E51BD	125	0.252	9.802E-29	5	147	193	55	208	215
-----WVPASPSNYTAADRPTQyPVEMVVIHVT---QETYAHTLKLFANPAhKAAAHYVLRsaDGHLAQCVSERNVAWHAGNWDYNTRSIGIEHEGWiddpawFTDTLYARSARLTAAICDRYSIPkdrEHIIGHVEVPGSDhtDPGQFWDW-PRYLQLVNGL---------------------------------------------
>A0A1X7H5S2	125	0.283	9.802E-29	5	146	193	61	212	220
-----WVSASEANFRWADRPDDyGIDMVVVHVT--QGGLASAVQAFQDPGHQAAAHYIVGkDGRVTQMIRELDVAYHAGNRGYNERSVGIEHEgfvdrpQDFTDAMYEASARLAAGICRRYGIPvdrEHIVGHVEVPGTDhtDPGEHWDW-DRYLKLVRA----------------------------------------------
>UPI0016773EDF	125	0.269	9.802E-29	5	146	193	62	213	225
-----WVAASPANYRAADRPDDySIDMVVIHIT---QGSFDSAVQVFQNPAhRAAAHYIVRkDGHITQMIRELDVAYHAGNRDYNERSIGIEHAGFvedpaaFTDEMYSASAQLTARICARYDIPvdrEHIIGHVEVPGSDhtCPGPHFDW-DRYLRLVRE----------------------------------------------
>A0A4Q9HWJ8	125	0.296	9.802E-29	5	170	193	52	223	228
-----WVEASPANLRRAHRPADyPIDRVVIH---VVQGGFPVALQVFQDPShGAAAHYVVRkDGHVAQLVRELDVAYHAGNRRYNERSIGIEHEgyvdrPEsFTPAMYASSARLTAGICRRYGFPadrEHLVGHTEVPGTDhtDPGPHWDW-DRYIGLVREEL--RRAPS----PSPRTsrPGEVRQ----------------------
>A0A0C2AJB4	125	0.257	9.802E-29	5	153	193	64	222	230
-----WVSASPANYRRADRPADyTVDRVVIH---VVQGSYAVALKVFKDPAHAaAAHYVVRkDGHVAQMIRELDVAFHAGNRSYNERSIGIEHEGWvdrptsFTDAMYRSSARLTADICKRYGIPvdrKHIIGHVEVPGTDhtDPGRYWDW-SRYLKLVREAAAPPPP---------------------------------------
>UPI00195DA6C2	125	0.338	9.802E-29	4	166	193	9	184	277
----DENQILATHFTPG-RSGRRIDKIIIHHNA-GNLTIAGCYQVWQTRP-ASAHYQVDSnGRIGQLVWDRNTAWHAGNWEANTTSIGIEHAdissnpWRISDACLDNGAHLVAALCKFYqlGRPtwgKNVFGHKNFSATQCPASLaGTQHAAYMARAQYWydqMTGKdPVPKQPAKPAP-TPA--------------------------
>UPI001094DE88	125	0.250	9.802E-29	6	150	193	4	161	392
------TDLTSVNYRSG-RNGNSIDYIVCHFTGNQNDKASGNANYFRCvNRQASAHYFVDDNEIVQVVREGDTSWHCGDgngrYGiTNSNSIGIEmCatNGDISEKAIENTLWLVKSLMNKYGIDiDHVVRHYDASRKCCPSPfspnnWSRWW-EFKERLKGTVEN------------------------------------------
>UPI0019E109F5	125	0.252	9.802E-29	5	157	193	209	372	476
-----WAPAHSSNYAVSNRPTSdAIDRIVIH---VAQGTYAGTIDWFQTgprPNPTSAHYVVRssDGAITQTVREKDRAFHAGNW--NRRSVGIEHEGWidnatwFTDTMYRSSAALTRNIADRYGIPkdrTHIVGHSEVPGADhtDPGRYWDW-TKYMQYVTGGGGGGTNPHTP-----------------------------------
>A0A4Q3Z363	125	0.315	1.341E-28	6	146	193	30	180	187
------VPAASQNFTEMSRSAGDIDRIVIHITGGTNvGSAINTFAAKNNSKKTSAHYVVSqDGLVYQMVKEKDRAHHAG-SSANKRSIGIEHAasnkSGPTEEQYWASAYLVRYLAGKYSIPvdrTHILGHQEIATTDhnCPGPLWDWPNYIMKVYLA----------------------------------------------
>L7ESI5	125	0.279	1.341E-28	5	150	193	45	197	199
-----WEPATTANYTASHRPLTlLPDLVVIHVT---QASYSTTLAVFQHPlKKVSAHYVVrsGDGHVAQCVREQDIAWHAGDWNHNLRSIGIEHEgwverPGcFTDALYEQSARLTATVCARYGIPkdrTHIIGHYEVPGTDhtDPGP---DWDW--TRYLRLVNG------------------------------------------
>A0A4V2S4E4	125	0.282	1.341E-28	5	145	193	54	205	207
-----WVPASTSNYTVSNRPSSyPLNVVVIHVT---QEFYPDALAIFQDPaRKVSAHYVVrsGDGHIAQTVREKNIAWHAGNWDYNTRSIGIEHEGWvdqpqwFTDQLYTASAALTRSICNRYGIPkdrSHIIGHIEVpGSThTDPGPNWDW-TRYMRLVN-----------------------------------------------
>UPI001AE006EC	125	0.264	1.341E-28	2	144	193	57	211	220
--YADarWVAASTDNYRVADRPHDfRIEMVVVHVT---QADYDTTVRLFEDPRhEAAAHYVVRqDGRVTQMIRELDVAFHAGNRWYNDHSVGIEHEGfvtrprDFTDAMYAASARLTADVCRRYGVPvdrRHVIGHVEVPGTDhtDPGRFWDW-PRYMRLV------------------------------------------------
>UPI000853B2A9	125	0.267	1.341E-28	5	155	193	57	219	224
-----WIPASPANFRLARRPEDfSVDRVVIH---MPQATYPITLKVFRDPAhRAAAHYVVRssDGHVAQMVRELDVAYHAGNRLYNNRSIGIEHEGWIdqpaylTDAMYRSSAELVAGICERYGIPrdrEHIVGHVEVPGTDhvCPGPnWdWDHYMRLLRRAS--VPKATAPW-------------------------------------
>A0A7J0CAP1	125	0.286	1.341E-28	5	154	193	67	226	233
-----WVAASEANWRMADRPGDyGIDRVVIHVT---QGSFRSAVRVFQDPAhGAAAHYVVGqDGRVAQMIRELDVAFHAGNRSYNERSVGIEHEgfvdrpQDLTPEMYASSARLTAAICERYGIPvdrEHIIGHVEVPGTDhtDPGPHWDW-DRYLKLVRAVEPGPSKP--------------------------------------
>D6QWN2	125	0.317	1.341E-28	0	182	193	31	220	253
MAYELRDNRRST-YLAKGRANTAIDVIVIHHWGVDGQNWENLTTYTANNRNMSTHYVAMAGKVERQVDEEDTAYHGGNPPINQRSIGIECRPEATDGDYDTVAELVADIWNRHG-KLPLVGHKQVpsvrpgqqyVATSCPGRY--DVERIRKEAEGWYTKKYAKKDSDA-RPKTHTVVSGesyWSIAAKYLGDGM----------
>A0A497FRX5	125	0.246	1.341E-28	5	167	193	36	229	261
-----WNPAYKNNYTTSNREeTYDIRWIIIH---VAEGSYSGTISWFKNPqAKVSAHYVVKmDGsEITQMVRDKDVAWHAGNWAYNTHSIGIEIEGyvgvtRWPDSMYDALAKLVAWLAKKYKIePVHpkgvapanpesstgIIGHNQVpdpnnprlgGGKshhSDPGSTFDW-DKFMKLVRKYYYGS-ENVSQSTETPTDEGE-------------------------
>A0A806LZD1	125	0.322	1.341E-28	13	182	193	18	198	279
-------------YT-AGRGGRSINKVIIHHNA-GNLTIPGIYEVWQTRR-ASAHYQVDSqGRIGQLVWDSDTAWHAGNWDANTTSIGIEHAdissnpWRISDACLEEGAHLTAAVCKYYGlgrpqWGKNVFGHKHFSPTECPASLaGTQHAAYMARAQYWydqMTGKVPapkPKVPTAPAP-KPAP----SVSIDALADAV----------
>UPI00068D271D	125	0.290	1.341E-28	13	160	193	67	236	435
-------------YDLANRPedGDRIDTIVIHDTET--SAAAAIHAFQHPADQASAHYLIGrDGSVTQLVPDRDIAWHAGNKYVNAHSIGIEHEGyamraDFTEAEYRASAELVRWLAARYGIPldrDHVIGHDEVpapdaAHTAgmhwDPGPYWNWRHYLAllgTRLKgARRTPRVGETVTVDP--------------------------------
>A0A5B2W4J1	125	0.264	1.341E-28	1	136	193	40	208	448
-AY-DWsstdhsDPNNYGNYDPAERPsdGNKITSIVIHDTesaaASTASPYDQAIAAFQSPAyGASSHYVIRssDGQVTQMVPTKDIAWHAGNWTTNEHSIGIEHEgiaaqgGTWyTEQMYQASAKLVRYLAAKYNIPldrRHILGHEDVSreRTAnfgaahwDPGPYWDW--------------------------------------------------------
>A0A1Q7W7E1	125	0.272	1.341E-28	12	154	193	260	416	629
------------NYDPADRPadGNRIRYIVIH---DTEGSFDGTVQWFQNPyAYTSAHYVIRssDGAVTQMVHTRDVAWHAGNWTVNAESIGIEHEGvavdgatWYTDAMYRSSAKLVRYLAHRYHIPldrQHILGHDDVANdgnyvTShwDPGPFWDW-----DRYLSLVRGGAQP--------------------------------------
>A0A124ECM7	124	0.273	1.835E-28	5	162	193	58	222	225
-----WTAAARANWRRADRPDDfGIDRVVVH---VVQGSFATALRVFKNPGhGAAAHYVVGkDGRVAQMIRELDVAFHAGNRDMNERSIGIEHEgfvdrpQDFTEAMYASSARLTAGICARYGIPvdrEHIIGHVEVEGTDhtDPGPHWDW-DRYLRLV---RRAATAPATAPPPSP------------------------------
>UPI001B376989	124	0.255	1.835E-28	5	162	193	64	231	244
-----WVAASEANWRRADRPDDyRIDMVIVHVT---QGSFKSAVRAFQDPShQAAAHYIVGqDGRVTQMIRELDVAFHAGNRAYNERSVGIEHEgfvdrpQDFTDAMYTASARLTAGICARYGIPvdrEHVIGHVEVPGTDhtDPGPHWDW-DRYMELVRRAATSAPSTGPSGGPSP------------------------------
>UPI001E584F3F	124	0.375	1.835E-28	0	161	193	0	169	315
MsSYEEITSHTSPAYT-GGRPYG-VARIVLHHWGDPasGPTFEGVVAYLTRaNATTSAHYVAEAGRVACIVDPDDRAWHAGDgigvgSAGNDMGIAIECNPRASEGDVATVAELVADLRSVYG-DLPLAVHSDFVATQCPGAYRDLVGRIDAHAREItlPQASVARPAPAAPA-------------------------------
>UPI00197A7B73	124	0.279	1.835E-28	0	180	193	0	210	346
M--QNWETLQPDEYKlldkhyTAGRGGYTINKIVLHHNA-GNLSIKGCWDVWQ-TREASAHYQVDAnGRIGQLVNDWDTAWHAGDWAANCSSIGIEHAdissspWRISDATLDNGAHLVAALCKHYGLGeptygQNVFFHNDFQATSCPASIaGSQRDAYLTRAKEWyraMTGQGDAPTGSPSAPVQPETSAtptvpvhyALRqlngAWWPDVTN------------
>A0A7V9H5J8	124	0.284	1.835E-28	0	145	193	195	356	357
MDYRGATWRPAygGNYSSGfNRESDiNINRLVVH---VAQGTVAGTVSWFQDSRaNVSAHYVVGDrGAVFQCVRHEDVAWHAGNWTWNKHSIGIEHGGYadnrstWTDAKYRASAKLAAYCCRRHKIPvdrEHVVGHVKVpGSThYCPGKHfnYHRYLRLIRRFK-----------------------------------------------
>UPI00128E0BB6	124	0.320	1.835E-28	4	143	193	201	353	358
----DWRPAHGNNYTRSNRERSyNINRIVIH---VAQGSFASAINWFQDPRaRVSAHYVINRnGRVVQCVRNKDIAWHAGNWNYNTHSIGIEHagyvnNPDwFSKKMYNSSARLAAFLVKKHRIPldrRHIIGHSRVPGADhtDPGRhWnWRRYMRLIRR-------------------------------------------------
>I0GQ13	124	0.266	1.835E-28	0	152	193	0	163	403
MN-VDIVETNLDFSSLSKRSCT--DMIVIHHTGspDMDASAEQIHGWHLNngWAGIGYHYVIRKnGTIERGRPEWAVGSHA--YGENDHTIGVHLSGDFlhvapTDEQIEKCAMLIASLSAAYGIPidrEHVVGHGELMATDCPGVNLQALlddGTITGKANWYRYGNV----------------------------------------
>UPI0009307DA1	124	0.264	1.835E-28	1	159	193	33	223	417
-AY-DWasadhgDPNNYGNYDPANRPsdGQQIRYIVIHDTESAPGSGaspydQAIATFQKPSSGSSAHYVIRssDGQVTQMVPTKDVAWHAGNWTLNEHSIGIEHEGiaaegrtWYTERMYRASAELVKYLAAKYHIPldrQHILGHEDIpreraanFGAAhwDPGPYWDW-NHYMDLLGAPVEATGRDGGPAV---------------------------------
>A0A3S4X5N3	124	0.314	1.835E-28	0	192	193	0	198	431
MEF--IEAKH---FTKG-RQGKTISQIIIHWWGDPatNPTHDGVVTWFRtGGGNNSAHYVVSAGRVTQMVADEDTAWHAGNWDTNLTSIGIEISPYATEADKHEAGKLISRLYAKYG-RLPLKGHKDVSnrPTACPGIYDDpeRVlgPYIKQKPTQGENIMVRMSSPAVGRVSSEYGWRPRLNRWipRMLHAGIDianKTGTPV-HA
>UPI0019220633	124	0.248	1.835E-28	5	151	193	399	560	570
-----IEWIPSPNF--GNRPggPSDVTSIIYHHTG--SSNIDGTINWFQRtdiPReeRVSAHYVIGqDGRIVNMVDTNYRAWHAGiselNgrSDVNDYSIGIEIvNPDgnfysYTEAQYESLEWLTQDLLNKYPSITHLTGHEDVAPgrKSDPGDLFDW-NRIRE--AAYGANT-----------------------------------------
>A0A3D0X451	124	0.282	2.510E-28	23	142	193	17	152	160
-----------------------IEDIVIHHSGFPDGrdsTAEAIHRFHRDtngWAGIGYHYFIRkDGMIEQGRRPGYVGAHA--YQHNQTSIGICLSGNFefqkpSEAQMESVKELVAWLCAKYGLNPGkkavIVGHKDVCeDTSCPGiHLYRRLDEIRR--------------------------------------------------
>A0A6J4R033	124	0.298	2.510E-28	0	148	193	0	156	163
MAHYLASPY---NYTVANRPYSsRINKIVIHVT---QGSWSSAINWFQNPyAGVSAHYVIRsrDGYRAKTCSWKDIAWHAGNWSYNQTSIGIEHEgfvsnPNwFTDAMYRSSAYLSASLSKRYRIPidrYHIIGHNEVpGSThTDPGYYWDWY-RYMRYVKYYR--------------------------------------------
>UPI0015E89C9A	124	0.307	2.510E-28	5	145	193	45	196	199
-----WRPASTANYTGANRPTThLVDRVIIHVT---QTTYPKTLFVFENPRkKVSAHYVVrsGDGHTSQCVREADIAWHAGDWDHNARSIGIEHEgwvdqPGFfTGVLYEKSALLTAAICERYGIPkdrEHIIGHYEVPGTDhtDPGPHWDW-TRYIRLVN-----------------------------------------------
>C9KN17	124	0.243	2.510E-28	3	148	193	52	207	208
---VTIRPTHLSFRSLTNR--RRTDAIIVHHVGNTNAdvSAETIHQWHlaNGWAGIGYHFVIRkDGSIEQGRPMDTVGAHC--YGENDHTVGVNLVGNFedyvpEDAQVASAKRLLAALCRNYGFaPsgSTIFGHRDFNATACPGqNLYDMLPDIIRGASSLY--------------------------------------------
>K9ZZM7	124	0.284	2.510E-28	0	168	193	0	172	211
MS---IEQRPAhgGNYARG-RGV-PIDRVVIH---VADGSYDGTLSWFANPDcNVSAHYTVAmNGRVGQSVREDDTAWHAGDTLMNRRSIGIEHEGRPsvepwtpSDAQLRASASLVAGLCLRYGIPadrTHLIGHNEVNPKrtarkNCPGPtW--PWERYVTLVRSAL-------VLIQPPPLDaLAEV------------------------
>A0A535JQM3	124	0.312	2.510E-28	0	146	193	0	150	219
MAIQWRGPVPPSNYTVG-REGNNIDLIVDHWTVVM---FEGAIRRFTNPASIlSAHYVIGsDGRIAQLVSEDDTAYHAGVYSVNLRSIGIEHEagPamPPSDALYGASAGLHADIAARYGLTlevgRTVLPHHAIVPTECPGTL--DLDRIVREALE----------------------------------------------
>A0A075TYA4	124	0.320	2.510E-28	4	171	193	9	183	270
----DIGLIMNKHYTPG-RNGRRIDKVIIHHNA-GNLTIKGCYDVWQTRP-ASAHYQVqSDGRIGQLVWDRDTAWHAGNWVANTTSIGIEHAdmtsDSWavSEACLDNGAHLVAAVCKFYGlgrpvWGKNVFGHKNFSSTECPASLaGSQHAAYMARAQSWY--EQMTGNTPVPAPATPD-IDAL---------------------
>W1VAL1	124	0.300	2.510E-28	0	164	193	0	181	276
MDWVGIhadksVWMN-KHYTPG-RQGR-IDKIVIHHNAGVRMSTEDC--WHT-WqtRKASAHYQVEaDGTIGQLVHDWDTAWHA--TGANSTGIGIEHAniagaPSWgiSEATVEAGAHLVAALCRAYNLGrptwrVNVYPHQDFNSTACPGLLAGPLrERYMARAQAwydHMTGAAPAPATTTPtTPTT----------------------------
>UPI001D0F19A4	124	0.276	2.510E-28	0	189	193	0	213	278
MDYSTLTPDGTlllnKHYTPG-RAGHHIEYIVLHHNA-GNLSGQDCWNVWQ-TRQASAHYQVDAnGAVWRLVNDQDTAWHAGDLAANQRSIGIEHAditssPWaISDKTLDSGARLVAALCRRYqlGRPewgRNVFPHNHFSATACPASIaGSQNAAYMARAQQYYDNPegtdMPAKTDPVNLPnggqtVTvEYMLQALMNQNTSVIAKIDALGKRL---
>A0A345KPV9	124	0.343	2.510E-28	0	187	193	0	189	280
MStqYQLFEGHTSKNFTPGHlansvwgQGNRRVESITIHWWGSYGQEFWSVENFlCTNNKPTSAHFVVQDGLVSCIVSPDDCAWHAGNPYGNTTSIGIECRPEATDGDYLTVAALIAYLRGIYG-NVPLVHHYEWQSTACPGTYdLARLDSLARGVA----------TSNLGDDLTVAEVDRAIAYVKALasDGWVDAQGK-----
>A0A848LNS3	124	0.256	2.510E-28	5	144	193	131	285	287
-----VISAPSPNYNE--RGGKDIDSIVLHHTASNNG--AGDLAWMRNpKSQVSAHYMVDrDGKIYQLVNDQKRAWHAGNsalhgvpTDMNSRSIGIEIVnaGDgktpFTEAQYKALTQLTGYLKQQYDVPmKNIVGHADVavpkGRKNDPAPNFDW-NRLRKGI------------------------------------------------
>A0A6N7VRS5	124	0.320	2.510E-28	0	161	193	0	177	302
MKnWTDLEPdlYKLMNkhYSPG-RD-RSIDKIVLHYNAGVGLSTEDCWNIWQ-SREASAHYQVETsGRIGQLVRDKDTAWHAGNWAANSSSIGIEHAnnsgaptWGFTKETLEEGAHLVAALCLGYGLGrpawrTNVFPHSDFTSTSCPGELQRSLqGSYMARAQAWYDAMKNGTTPTAPA-------------------------------
>D3PZF5	124	0.257	2.510E-28	5	146	193	42	195	330
-----WLAAHKANYTNASRPKSdPINKVVIH---TMQGTASGTKAWFRNpKSEVTTHYLVSSskGSVTQMVHESDIAWHAGNWDYNKTSIGIEHEgyvQDPkkwyTTNMYESSARLVRSICDRYNIPmdrKHIIAHSEVpGAThTDPGKgW--NWDRYMDLVRE----------------------------------------------
>UPI000A389D95	124	0.264	2.510E-28	12	155	193	47	219	411
------------NYDRANRPadGQQIQYIVIHDTeGVPGSGAspydQAIATFREPSSGSSAHYVIRssDGQVTQMVPTKDVAWHAGNWTMNEHSIGIEHEGiaaqgstWYTEQMYQASANLVKYLAAKYHIPldrQHILGHEDITreRTEnfaaahwDPGPYWDW-PHYMDLLGApiEAGGPADSP-------------------------------------
>UPI001F0B312D	124	0.225	2.510E-28	7	164	193	50	230	446
-------PNNYGNYDPANRPvdGQKIQYIVIHDTESvPSSTAspydQAIASFKNPASGASSHYVIRssDGQVTQMVPTKDVAWHAGNWTMNEHSIGIEHEgiaaqgGTWyTEQMYRSSAALVKYLAAKYHIPldrQHILGHEDISreRTknfvaahWDPGPYWDW-----AHYMDLLGAPIRPTGSPDSQVVT----------------------------
>A0A7K3M5Z1	124	0.275	2.510E-28	5	145	193	216	365	503
-----WVAAHSSNYRVANRPNDhAIDRVVIH-TA--QGTYAGTISWFQNsSSNVSAHYVVRssDGQVTQMVRHKDVGWHVGSS--NNRSIGIEHEGWvdnsswYTEQMYRSSAALTRYICNRHGLPLNrahIVGHNEIpDAThTDPGRHWDW-DRYMSYVR-----------------------------------------------
>A0A2P8DJ75	124	0.250	2.510E-28	5	166	193	219	389	510
-----WVAAHSSNYRDENRPSDyAIDRVVVH---TVQGSYAGCISWFQNPSsNVSAHYVVRssDGEVTQMVRHADVAWHVGN--YNNRSIGIEHEgwvddPSWyTEAMYRASAALTRHVCVQYGIPldrTHIIAHSEApGAThTDPGPHWDW-AKYMDYVRG--DGGSPSWSVVVDndSPAFEA--------------------------
>A0A367YU30	124	0.239	2.510E-28	16	177	193	298	488	904
----------------ANRVNSTIQAAIVHHTAGSNsytreQSAgvvRGIYAYHTrtlGWCDIGYNFLIDKyGQVFEgragGVDRPIMGAHATSW--NTDTVGISFMGNYetaaaPAAMLEAGAQVLAWKLSLHGRdPqgkvtlvgkyINrIAGHGDVMSTACPGRYVrAKMGWLRDRVEAIIDGSVED--EPTPTP-TPAPTTPIGERWQA---------------
>A0A0Q8CR27	124	0.254	2.510E-28	7	154	193	864	1027	1699
-------PAYSGNY-RAMRTQRTVDRIVIHIT-DGGSRITGTIGWFQNPDQrnsrnehitVSAHYVIGrDGEVVQMVRNNDVAWHA--SSANTHGIGIEHVankrGlDPTEEQYQASAALVAWLCAQYNLPidrEHIVGHQEASPRdnhDCPSRLWNW-DHYMDCVRAAAAPATAP--------------------------------------
>A0A7X8YCQ4	124	0.326	3.433E-28	6	148	193	4	147	148
------IWRTTENYT-AGREGTPVDRIVIHY---IVGTLAAADATFADPaSQVSAHYGIGEGNFHQYVSELNTAWHAGNWAMNQRSIGIEHsaDPDraPSESTYQTSIDLCVRICQEYGLnPQTqIIPHSAVVATACPGTV--NLQRIRDAVAARL--------------------------------------------
>UPI001B7FE349	124	0.260	3.433E-28	5	136	193	9	150	160
-----WSAAHSNNYATG-RGGNSIKYVVIHVT---QGSYAGSISWFKNgSAKVSAHYVIKSsnGEVTQMVRNKDTAWHAGNSTYNKQSIGIEHEGfvneakWFTNAMYKSSAALTKAMCNKYGIPKTrsrIIGHNQVpGAThSDPGRHWNW--------------------------------------------------------
>A0A1J7BD80	124	0.300	3.433E-28	5	149	193	55	210	214
-----WAPAAAANHREANRPEDwAIDRVVVHVT---QGSFTGALNLFADpSREVSAHYVVRsrDGHVAQTVREIDVAFHAGNWNWNNRSIGIEHEgfvdqPRwFTDAMYRSSARLTAAVCHRYGIPadrTHIVGHYQVPGTDhtDPGPHW-EWGHYMDLVRGELA-------------------------------------------
>A0A1Z9J991	124	0.256	3.433E-28	3	182	193	0	192	224
---MDLTDHPSPNYDS--REGQMIDMLVLHYTG--MQTLEAAVRRLTDPDaEVSAHYLVTEtGRVIQLVNERERAWHAGvsSWrgatNINARSIGVEIEnPGhdagyraFTFVQMEAVIHLCSDILRRHSIPsRNVVGHSDVAPvrKMDPGELFDW-PKLA--FNGI--GIWPDTL-ALPNPgkefDAEAELARVGYDVSDIQAAL----------
>A0A6G7PCW2	124	0.250	3.433E-28	5	161	193	62	224	225
-----WVAASSANFRWADRPDDyAIDMVIVHVT---QGSFDSAVKVFQDPGhGAASHYIVGqDGRIAQMIRELDVAYHAGNREYNERSIGIEHAgfvdrpQDLTDAMYAASARLTAGICRRYGIPvdrEHIIGHVEVPGTDhtDPGPHWDW-----ERYLRLVRQAVSAAASPGPA-------------------------------
>UPI000FEBC6C8	124	0.276	3.433E-28	5	153	193	65	223	225
-----WVAASSANWRRADRPDDyGIDMVIIHVT---QGSFDSAVKVFQDPGhGAAAHYIVRkDGRVTQMIRELDVAFHAGNREYNERSIGIEHEGfverasSFTDEMYESSARLTAGICERYGIPvdrEHIIGHVEVPGTDhtDPGRFWDW-DRYMGLVREARGATTP---------------------------------------
>A0A4D4MI37	124	0.289	3.433E-28	5	150	193	79	232	246
-----WVPAAVSNYTSvAGHEARPVEYVVIHLTTDPFPVMVDI--FQDPDRGVSAHYMVRaaDGHVAQCVREGDIAWHAGNWEYNNNSIGIEHEGWleeisYSDVMYRASAQLTAGICAKYGIPvdrEHILGHVEIpDSThDDPGPNWDW-DTYMRLVR--LAG------------------------------------------
>UPI00119D6D78	124	0.368	3.433E-28	0	142	193	0	150	261
MTYtIDRSRRDQ-QYTDTEWVddvfgtPRDIESITIHHWGILGQTHDGVLSWFVDqNPDTSAHAVVSDGRINEIVDPEDASWAAGNAYGNATSIHIECRPEATDGDYATVAWLVAYYRSKYGADLPLFPHNHWTETNCPGRWdINRVDRLAR--------------------------------------------------
>UPI0004009BEA	124	0.307	3.433E-28	11	171	193	16	188	274
-----------CHYTKG-RQGRTIDKIVLHHNA-GNLSVRGC---FETWqtRQASAHYQVqSDGIIGQLVWDGDTAWHAGNWEANLTSIGIEHAdassnpWRISQACLENGAHLVAALCVYYrlGRPewgRNVYGHNHFSPTECPASIaGSQRAAYMARAQywyDHMTGSAPAPASAKPAPSTPN-IDAL---------------------
>UPI000E0B59FD	124	0.299	3.433E-28	1	183	193	4	196	297
-AYNYITSETSPNQSS--RKGNRIQSITIHWWGKPvGQSIGGIVEWLCNPAaQASAHYVVSGDTVYCIVAPGRKAWHSGSNRGNLTSIGLELDPNASrRATTErTAAALIADLRAVYG-GLPLHPHNYWVATECPGNWnLTALDSL-SRTNTAAPVPsVPAGGTSKPvvIPDTkkrgPLEVDERLgsETIKALQRFLN---------
>A0A199YVH9	124	0.248	3.433E-28	9	185	193	13	195	303
---------DFPHFSNG-RSGAKVNKIIIHHMAGTNYDIvPSI------WktREASAHYGIGKnGEIRAYVDENNTAWHAGNWEANISSIGIEHVnttGEPSwqvaQATIDASSRICANIAKRYGLGnlvvgKNLFSHSDFSATSCCGPFLkPRLQEICNKANTILNG-----GASTP-PATSG-LYRVRKSWgdvKSQKGAFKDL-------
>E6M3C2	124	0.348	3.433E-28	4	162	193	9	177	335
----DIDLIMNTHYTPG-RNGRRIDKVIIHHNA-GNLTIRGCYDVWQTRP-ASAHYQVETsGRIGQLVWDRDTAWHAGNWVANTTSIGIEHAdasirPyRISDACLENGAHLVAALCHYYelGRPtwgKNVFGHCDFSATECPASIaGSQHATYMARAIYWYDQMTSSKVSATPAP------------------------------
>UPI00131EDA3C	124	0.248	3.433E-28	5	153	193	231	389	471
-----WVPAYSGNYTVANRPTQyRINYVVIHVT---QGSYAGSISWYQNPaSRVSAHYTFRssDGAVTQSVREKDVGWHAGNWTYNTESIGIEHEGYvdnpswFTDSMYRASAALTRNLTSKYGIPrdrAHIIAHSEVpGAThTDPGvNW--NWTYYMQLVNG-VTGTAP---------------------------------------
>A0A535JNH8	124	0.260	3.433E-28	5	155	193	52	221	774
-----WVPASASNYTIANRPHDyPVDMIVIHDI--EGSYASAIKSFQDPNRHGSAHYIVSyKGQVTQMVAEKDIAWHAGNWDYNTRAIGIEHEgyagiNTYTSPEYYASARLAASICSRWGVTmdrAHVIGHNQVpdpdNPKLfggsdhhwDPGPYWNWKGYLV-LANNYANALPSPP-------------------------------------
>UPI001CFBE4E7	124	0.245	3.433E-28	6	157	193	597	765	1769
------VPAHS--FTTGRRRDRALDRIVIHITA-GGPGIGGTIEWFQNPSaRVSSHYIVGrDGEVVQMVRDADTAWHA--SSANSRSIGIEHNankPsrhnrrdlPPTEAQYQASARLVAWLCQQHGIPadrEHILGHIEISPRdnhECPTSYWDW-DYYMgcvqQEVAALAGAAPAQGLS-----------------------------------
>A0A6I6S4Q5	123	0.286	4.697E-28	5	146	193	43	195	198
-----WVPANITNYTPANRPAAhPVQMVIVHVT---QETFPDTLMLFARPGyHASAHYTLrsDDGYLAQCVREHDVAWHSGNTAYNWRSIGVEHEgkvdePRwFTDSLYEKSAALTAAVCRRYHIPldrEHIIGHEEVPGTDhtDPGPLWDW-DRYMRLVHA----------------------------------------------
>A0A0X3USU7	123	0.292	4.697E-28	5	146	193	49	201	204
-----WVPAAATNYTPADRPdGHPVRMVIVHVT---QETFPDTLMLFgRPGYRASAHYVVRseDGHLAQCVRERDVAWHAGNAAYNWRSIGIEHEGRvdeprwFTQALYERSAGLTAAICRRYGIPvdrRHIIGHDEVPGADhtDPGPLWDW-ARYMRLVRA----------------------------------------------
>A0A0C1WVW8	123	0.267	4.697E-28	5	146	193	51	203	206
-----WTPASTSNYTAAQRPTEyPIEMVVVHVT---QETFADTVRLFQDPAHAaAAHYVVRsaDGYIAQCVRERDVAWHAGNWDYNTRSIGIEHEGWiddaswFTDKMYQQSALLTAAVCDRFAIPrdrAHIIGHVEVPGADhtDPGTLWDW-TRYMKLVKA----------------------------------------------
>A0A222ZH75	123	0.325	4.697E-28	0	173	193	0	169	213
MTYQYLTGQTSPFQSP--RT-QPIQSITIHWWDKPerNPTFQGTVDWLCRiGTTASIHYVAEAGRVACLVAPDNIAWHAGDGGlgmGNNTSIGIECNPRQSDGDYLTVAELVRDLRAVYG-NLPIYPHRHWTNTECPGT-YD-----LARINR-LAATPAPSQEDEMNPeQNRMLVAIYNA-------------------
>UPI0004C8CBEC	123	0.290	4.697E-28	5	151	193	63	220	222
-----WTSASPANWRMADRPDDyRVDRIVVHVT---QGSFEGsVQAFKNPWHRASAHYMVrGDGHVEQLVREMDVAFHAANRKMNERSIGIEHVgfvdrpQDFTDAMYAASARLAADICHRYGIPadrTHLVGHSEVPGADhtDPGPHWDW-DRYVRLVRaALAAGP-----------------------------------------
>A0A4Q1R0W1	123	0.271	4.697E-28	5	162	193	53	225	227
-----WVAASPENYRRADRPADyEIDRVVVH---VVQGSFATALKVFQDPDhEAGAHYVVRkDGHVAQMIRELDVAFHAGNRGYNERSVGIEHEgfvdrPEsFTAAMYASSARLTAGICRHYGFPadrEHIVGHVEVPGTDhtDPGRHWDW-DRYLRLVRAeLRRGaratERPPLRKGQPGP------------------------------
>UPI001D0730D3	123	0.289	4.697E-28	5	159	193	62	225	228
-----WVAADPANWRRAERPADyAIDRVVIH---VVQGSFASALKVFQDpWHAAAAHYVVRkDGHVAQLVRELDVAFHAGNRAYNERSIGIEHEgfvdrPEsFTRAMYAASARLTAGICRRYGFPadrEHLIGHVEVPGADhtDPGPYWDW-DRYLRLVRAELR-RPPSPSPHV---------------------------------
>UPI000E1FD996	123	0.276	4.697E-28	0	166	193	0	189	243
MK--DWNALEPDKYALvgGHRftrgRTRPIDRIVIHHNAGVNLTTEDCRDLWNNSREASAHYQVErDGTIGQLVNDGDTAWHAANADINARSIGIEHAniggpPRWqiSDETIENGARLVAALCRGYNlgrptWGRNVFPHSAYASTSCPHQLapgGEDHATYMARAQWWFDNwNTPNPSPKEPdmSPEDRA--------------------------
>A0A7Z0M651	123	0.306	4.697E-28	5	152	193	15	169	254
-----ITDID-PNlmYAGGTRA--KIDRIVIHHNAGTSDENARRTWYVSSGNETSAHYQVTPDKIWGCVGENFPAWHAGNAEMNARSIGIEHLnstgaPGWqiAEETYKNSAKLIADICRRYSIPidrLHIIMHREVVATACPGGI--DIDKLIRMAQEVASGKT----------------------------------------
>A0A1Q3HCK1	123	0.254	4.697E-28	5	146	193	98	255	258
-----VVSKPSRN--QASRGGVAIDAIVLHHTGTNSARVDlATLRWVRGNNRVSSHYLVGpDGTVYQLVPDSMTAWHAGRsslhgdtePSVNARSIGIEITNDgtgqtpFTEAQYRALEQLVPYLARRYWVPkENILGHRDVAPgrKTDPADNFDW-ARVRRAVDA----------------------------------------------
>A0A4D6A680	123	0.318	4.697E-28	1	173	193	15	193	299
-SYL-ITDYDANqmNCDSSRRT---IDRIYIHHNAGTSDEGARRTWYTASQKGTSAHYQVTPTKIWGCVSETYTAYHAGNYVENQRSIGIEHLnnagaPNWTiaEETYKNSAKLIAEICVRRGIPidrAHIKGHKEASATACPGGI--DVDKLVRMAKEIATGKVVATAKVATAAVKRTVKQAYRA-------------------
>UPI001CDD828C	123	0.288	4.697E-28	0	167	193	0	181	353
MA--DFVNLQPDEYKllnthySAGREGRTINKIVVHHNA-GNLSIQGCWNVWQ-TRQASAHYQVDAnGRIGQLVNDWDTAWHAGDWEANLTSIAIEHAdinssPWaVSDATLESGAHLVAALCRYYGLGrptwmVNVFPHSAFSSTSCPASLaGSQNAAYMKRAQEWYD-AMASGTQPGPAPSGTAQ-------------------------
>A0A1Y4HW60	123	0.331	4.697E-28	10	162	193	14	179	353
----------SKHFTEG-RGGHQVDKIVVHYNA-GNLTCEGCFSVWQN-REASAHYQVESnGRVGQLVWDRDTAWHCGVFSQNQRSIGIEHanlsDGTITETCLDTGAHLVAALCKMYGLGrpewlVNVYPHKHFSPTSCPGQIYgSQKDAYIQRAQHwydVMTGAiqPEPEEPATPLP------------------------------
>A0A3M1D129	123	0.280	4.697E-28	2	136	193	85	230	426
--YQ-FVPAHSSNYSDYSRTASDISYVIIH---TVQGSYAGCISWFQDsSANVSAHYVVRssDGQVTQMVAEEDVAWHAGNWDYNLASVGIEHEgyvddPGtwYTDAMYEGSAALTADIIARNGIPasrSYIIGHYEVPhSThTDPGSGWDW--------------------------------------------------------
>A0A845X082	123	0.276	4.697E-28	1	168	193	181	351	617
-KIKDFIK--SPNFNS--RRGIDIDTVVVHYTTD---TLRSAINTFKNPAtEVSAHYVIGKsGDIFQMVEDLDRAWHAG--SINSRSIGIEHEasPGdrITPRQEKSSIQLIRWLMAEYDIPkERIIAHKEVNSTSCPGDLFGdkrdskDLTNFKAWVDKNFSQEIIENIDSV-APDETEEI------------------------
>A0A2H1KM72	123	0.283	6.425E-28	0	147	193	0	144	146
MA----LWKGSPNFNTG-RNGSSVDRIVIHY---IVGTLAAADATFADPNaQVSAHYGIGEGAVHQYVNEMDTSWHAGDLAMNRRSIGIEHsadQSRPPDAtTYAASAELCARICRDFGIDPNtqIIGHSDVVSTACPG--MVDLQRIISETAAL---------------------------------------------
>A0A3M1EMS4	123	0.257	6.425E-28	5	148	193	24	178	179
-----IKFVGSPNFNR--RPKGEISAIVMH--ATANGTLQGVIDWFNNPSaQVSAHYTIDkDGTIVQHVRDEHRAWHAGKseWKgrpdLNSWAIGIEMVnwnngEDPyPEAQHQAAVNLCAYLCSRYGIkPEMIVAHYDVS----PGRKTDpkgyDMDRLRREVAARL--------------------------------------------
>UPI0012B6D380	123	0.303	6.425E-28	5	144	193	48	201	202
-----WHPANTSNYTAAE-PATerLVDRVIIHVT---QATFTTTLSIFQNPKkEVSAHYVVRsaDGHVAQCVRESDIAWHAGNWEYNTSSIGIEHEgwvdrpGYFTDVMYEESAAVTAAICTRHGIPrdrAHIIGHHEVPGTDhtDPGPnWdWARYLRLVDRA------------------------------------------------
>A0A0G3UNL5	123	0.288	6.425E-28	5	153	193	53	211	212
-----WTSASPANWRMADRPDDyRVDRIVVHVT---QGSFEsSVDAFKNPWHKASAHYIVRqDGHVEQMVRELDIAFHAGNRSMNERSVGIEHEGfvdrpkDFTDEMYAASARLAAGVCRRYGIPvdrRHILGHSEVPGADhtDPGRHWDW-DRYIRMVGEALAATAA---------------------------------------
>A0A4S2TCB7	123	0.256	6.425E-28	5	153	193	55	214	218
-----WTAASPANWRRADRPDDyRVDRIVVHVT---QGGFRTSVDAFRNpWHKASAHYIVRqDGHVEQMVRELDVAFHSGNRSMNERSVGIEHEGfvdrprDFTDAMYAASARLAADVCHRYGIPvdrKHILGHSEVPGSDhtDPGPLWDW-GRYLRMVGeALRAGAPP---------------------------------------
>UPI0004C5A60C	123	0.274	6.425E-28	5	160	193	69	240	245
-----WVGASAANFRRADRPADyRVDRVVVHVT--QGGYASAVRAFQDPEHGAAAHYVVRrDGRVTQLVRELDVAFHAGNRQYNERSVGIEHEGfvedasSFTDALYAASARLTAAVCGRYGIPvdrEHLIGHVEVPGTDhtDPGRFWDWERYLRlirterDRAERDRAGPDGTP-DATP--------------------------------
>A0A2I1Y918	123	0.322	6.425E-28	13	171	193	17	187	269
-------------YTKG-RGGHKIDKILIHH--NSGRlTTRGC---WDTWqtRQASAHYQVEEsGRIGQLVWDRDTAWHASNWRANQTSIGIEHAnndtkaWTISPATLEAGAHLVAALCKNYGLGrpewlKNVFPHQYFANTDCPGQIaHSQRAAYMARAQAWYDAMTGHKPGPAPAPaVDlEALASAV---------------------
>UPI0002CCE003	123	0.280	6.425E-28	13	192	193	18	226	273
-------------YTPG-RGGKRIDKVIIHH-NVGNLTIKGCWDVWQD-RQASAHYQVESsGRIGQLVWDRDTAWHAGNWNANTTSIGVEHAdasSNPwavSEACLDNGAHLVAAICKYYGlgrpvWGTNVFGHRHFSSTECPASLaGTQHAAYMARAQYWydqMTGNTPAPKPaPAPAPapnidaLADAVIRGeygngeerrrrLGANYAAVQKRVNE--KLTGHA
>A0A377KRA9	123	0.270	6.425E-28	6	169	193	7	177	292
------TKYQFENFgtkWSGTRNASSITTVVVHHQAGTNfDNMPGI------WRnaQASAHYGIGqDGTIRAYIDEMKTAWHANN--ANSYAIGIECTnttGDPgwqvSEKTIDALVKLIQDIEKRYGRKMTIIGHKDApgAATACPGPFlYPRLGEIRNRVDG-DGGSTATPTPQ-PKPAKPSKIA-----------------------
>UPI001C8B9F19	123	0.258	6.425E-28	6	186	193	7	196	298
------TPYMFQNFG-AKRwwDGRsqKITTVVIHHAATTNfGAMPGV------WatREASAHYGIGQnGEIRAYVDEENTAWHCGN--GNAYSIGIECtntsgEPNWgvSNATVDALVKLIQEIQSRRG-KLQIVGHRDVpgNSTVCPGPsLYPRLQEIRNRVNSGSDTPAPTPTPSKPTNVLTA-GAGYSVLIdgKGNHAHLDEYG------
>A0A1Q4YCF8	123	0.247	6.425E-28	4	190	193	45	252	443
----DWVPAayqqtgDPadketyGNYDTADRPHSnKIKFIVLH---DTEVDFDTTLKIFQNPlNKTSAHYVVRssDGHVTQMVKNKDVAWQAGNWYLNTHSIGIEQEGfaaegakWYTPEMYRATAKLVRHLAARYGIPldrQHIIGHDGVPPTSasgtknmhwDPGPYWDW-----NRFMALLGGPTAPT-----AP-RGAELVTVSADFKRNKQAFRDCEKGVD--
>A0A023WZ71	123	0.275	6.425E-28	2	152	193	212	385	534
--YPSATWYGaySGNYTQANRPSSnKIDKVVVH---VMQGSYSSAINWFKDSRaGVSCHYNIRssDGAIGQSVQEKDIAWHAGYWSTNQTSVGIEHEgyvsdPGrwFTTAMYESSAKLTAYLCKKYGIPidRNhIIGHNQVPGCSsgsgggggChtdPGSGWDW-TRYMNLVKQYAGGST----------------------------------------
>UPI0013156032	123	0.271	6.425E-28	12	165	193	253	425	617
------------NYDTAERPDDvQIDSIVIH---DTEVAYQTAISLFQDPAhGSSAHYVIRssDGEVTQMVPTRDMAWHAGSWDRNMRSIGIEHEGWaaeggtwYTEAMYRSSAKLVRYLAEEHDIPldrEHVVGHDEVSadtpakaGTEhyDPGPYWDW-EHYMDLVGARAEGNRSQTEAVTISPRFE---------------------------
>A0A3N4T643	123	0.276	8.790E-28	5	141	193	31	179	187
-----WQAASGENRTPAQRPdQYAIDRVIIHVT---QQSYAGTLSTFQNPKaRVSAHYLVRsaDGHVAQCVRESDVAWHAGSWDYNTRSVGIEHEgwvdkPEyFTETMYTESARLTASICDRYGIPkdrRHIIGHVEVPGTDhtDPGKHWDWVRYMR---------------------------------------------------
>UPI0003698124	123	0.313	8.790E-28	12	146	193	49	194	197
------------NFTAANRPKDyPINLVIIHVT---QETFADTLKKFADPNhNAAAHYVTRseDGYIAQCVHEHDIAWHAGNWDYNTRSIGIEHEGWvdqpqwFTDAMYRESAKLTAWVCRRYGIPvdnEHIIGHSAVPGTDhtDPGPNWDW-EKYLGLVRA----------------------------------------------
>A0A3P3RDM9	123	0.287	8.790E-28	3	143	193	41	198	199
---VDWEPADSSNFTGGNRGADDINWIIVH--VVQGLASSAVNWFQNPDANVSAHYTVAKnGHRYQSVSDMNIAWHAGNWDYNQQSIGIEHGGYvsesFTADQYQSSAALTSWLCEQYNVPkqhpaDPatagVIGHAQVpGSThTDPGANWNWghyMDLVRSR-------------------------------------------------
>U1R8G0	123	0.327	8.790E-28	3	166	193	10	181	227
---VDLI-MN-THYTPG-RNGRQIDKVIIHHNA-GNLTIRGCYDVWQTCP-ASAHYQVqTDGTIGQLVWDRDTAWHAGNFAANTTSIGIEHAdmtSDPwtvSEACLDNGAHLVAAVCKYYklGRPvwgKNVFGHKDFSATACPASLaGSQHAAYMARALYWYDQMTGTALAPAPAPAKPA--------------------------
>UPI0006EB304C	123	0.264	8.790E-28	5	160	193	73	238	241
-----WIAASDYNWRRADRPDDyDIDRVVIH---VVQGGYQTALRVFKDPGhGAAAHYVVRkDGHIAQMIRELDVAFHAGNKRYNERSIGIEHEGfvdkkaSFTDAMYAASARLTAGICRRYDIPvdrEHIVGHVEVPGTDhtDPGPYWDW-DRYLRLVRAARDAPEKPAKSSEP--------------------------------
>UPI0011BD99C6	123	0.255	8.790E-28	7	176	193	22	211	243
-------WHPSPNFGD-RRNGLTPALIVIHYTA-MKTSAAALERLCDPAHEVSAHYLISRqGQVWQMVEEADRAWHagAGNWagmdDINSRSIGIELtntgVEPFPEPQMQALTALVAGIQKRWSItPHNVIGHQDMAPTrkADPGRRFDwaRLARLGLASAAASQGPDAPLSDSldqigYPKDVSlEARLEAFRARFR----------------
>A0A1Q5N248	123	0.257	8.790E-28	5	161	193	73	239	243
-----WTAASPANWRRADRPDDyRVDRIVVHVT---QGGFESSVDAFRNpWHKASAHYIVRqDGHIEQMVRELDVAFHAGSRSMNERSVGIEHVgfvdrpQDFTETMYAASARLAADVCRRYGIPadrAHILGHSEVPGADhtDPGRHWDW-DRYLGLVREALRAPAPTPMPTASA-------------------------------
>A0A2M7G234	123	0.245	8.790E-28	5	192	193	49	252	289
-----VQDFPSPNHNE--RPaGARISAIVLHHTA-MAGNAQAVARFFANPKaGVSSHYVIDrDGSIVQPVADNLRSWHAGKsefngvGNVNDFSIGIEiCNlGDslepYSDAQYDGIIRLVAWLVSTYQVPlESITRHRDI---AIPaGRKIDtsnnfSVARVVQGVQALLNGSYTSPVA--PPPATPPNLPEFRtVVVQQGQTTLQDLaDIHLDNA
>UPI00189E4A9C	123	0.291	8.790E-28	11	182	193	16	192	327
-----------THYTPG-RSGRNIDKIVIHHNA-GNLSIAGCYNLWQ-TREASAHYQVDAnGRIGQLVWDADTAWHADDWDANITSIGVEHAdintNPWtiSDATLDNGAHLVAALCKYYGLGrpqwcVNVFPHSRFSATECPTSLaGTQNAAYMAKAQQWYDSMTG----GTPAP-TPSQPATHGTNLEALADAV----------
>A0A4P5W7E4	123	0.240	8.790E-28	6	156	193	188	356	478
------VPAASSNYTNGSRS--SVSKVVVH---TTQGSYSGTVSWFQNaSASVSAHYVVRssDGEITQMVGEEDIAWHAGHWDTNSASIGIEHEgyvddPGkwYTDAMYRASAELTRDICDRYGIPkdrSHVIGHFEVpgcssaggGGSGChtdPGSGWDW-NYYMSLVTGTGSGSSSLGG------------------------------------
>A0A7X9PA25	123	0.235	8.790E-28	5	164	193	55	241	481
-----WAPANERNYQNANRPAShEVKYIVVH---DIEGSAEACVTWFQNPRaRASSHYVVSGttGTVYQMVLEKDVAWHAGERTYNNHSIGIENEgyayrPGFFDAnLYEPLARLLRDITNRWNLPrdrEHIFGHNEVpnpsrpgsfggygGHTD-PGPYWDWhtLMTLVRNDGELIGHTitkIIHPGEILPATVT----------------------------
>UPI0006D537F4	123	0.255	8.790E-28	7	168	193	315	490	702
-------PTNYGNYDLANRPqdGQDIRYLIIH---DTEGSFESAVNWFQAQSYASAQYVIKSsnGQVAQMVKLNDVAWQAGNWYFNTHSIGIEHEGYaldgtwYSEQMYHASAKLVKYLAKKYNIPldrDHVLGHDNVPGTSpksqtgmhwDPGPYWDWAHYFR-----LLGAPLERPHLPPGHPKQRNIV------------------------
>UPI0016641D18	122	0.308	1.202E-27	6	148	193	4	147	148
------IWQPCENYT-AGRDGTTVDRIVIHYIVGTLAAADAT--FADPDSGVSAHYGIGEGSFHQYVSEINTAWHAGNWAMNQRSIGIEHsaDPDraPTEATYQTSIDLCVRICREYGLnPQTqIIPHSSVVTTACPGTV--DLQRIRDAVESRL--------------------------------------------
>UPI000495C8A3	122	0.284	1.202E-27	3	172	193	0	177	214
---MNIEQYPahPGNFSKG-REGVKVDRIVCHVT---DGGFSGTLAWFADPAcNTSAHFTIAmDGRIAQHVPLTDTAWHSGLWAMNLRSVGIEHEgqpskGPWTPSalQLAASAELTTTLCRQFGIPadrQHLIGHNEVQPGraaraNCPGKtW--PWDAYVRDVQARL---TPSPPAHVPDALDK---RALR--------------------
>A0A2Z4V2C9	122	0.281	1.202E-27	5	150	193	67	223	225
-----WTAASPANWRLADRPADyRVDRIVVHVT--QGGFASSVDAFKNPFHRASAHYIVDqDGHIEQMVRELDVAFHSGNRSMNERSVGIEHVGfvdrpkDFTDAMYGASARLAADICKRYGIPadrKHFLGHSEVPGADhtDPGRHWDW-DRYLRMVNeAGAAG------------------------------------------
>UPI001F35E03C	122	0.274	1.202E-27	5	153	193	72	231	234
-----WVAAAAANWRRADRPADyTIDRVIIHVT---QGSYQGTLKVFKDpWHGAAAHYVVRkDGHIAQMIRELDVAFHAGNKEFNERSVGIEHEGfvdrpaDFTDAMYASSARLTAGICRRYGIPvdrQHIIGHVEVPGTDhtDPGPHWDW-DRYMGLVKrAHEEGRTA---------------------------------------
>UPI001673F9E5	122	0.255	1.202E-27	5	161	193	67	234	236
-----WVAASDANWRRADRPDDyGVDMVVIHVT---QGSFDSAVKVFQDPAhGAASHYVVRkDGHITQMIRELDVAYHAGNRDYNERSVGIEHEgfvdrpQDFTDAMYAASARLTAEICARYGIPvdrKHIIGHVEVPGTDhtDPGPHWDW-DRYMELVRrARTAGTAETAGAAESA-------------------------------
>A0A7W4CPZ5	122	0.262	1.202E-27	5	177	193	9	195	263
-----WWPANQTNYNWG-REGKKIQGIVVHHGATT--SLDSIGSTFARaNRNGSAHYGVGGSQVHQYVDEANTTWHCTNWYGNTRTVSIETtnstaAPDWeiAPDTFETLVKLVADIAKRNNLGrlwinpkadMPVlSGHKDWYgaSTVCPGPsLYPRLQEIADRANAI---NFPPVVEVKPV-VAWIDISPLELKAKE---------------
>A0A425VV03	122	0.300	1.202E-27	4	186	193	9	221	272
----DVVRLMNRHFTRG-RGGARIQHIVVHY-NDADGSVEDVWNWWQ-TRKASAHYQVESsGRVGQLVWDRDTAWHAGLWSENLRSIGIEHanrrDGTISEACLDNGAHLVAALCRLYGlgrpqWNVNVFPHCHFASTSCPGQIYgSQKDAYISRAQlwyDRMGAGGAASASPAPtAPssdidsLAREVIAgkygngddrrrALGANYDRVQARVNEiLG------
>W1VB25	122	0.319	1.202E-27	19	171	193	23	192	274
-------------------STDPIDKIVLHHNAGT-LSIRGCYDVWQ-TREASAHYQVDvNGRIGQLVWDRDTAWHAGNLAANRTSIGIEHAnatsttSPITEATLDAGAHLVAAICIRYrlGRPawgVNVFGHKHFSATACPGHIaGDQNSAYMARAQHWydqMTGtatPTPPPPAPAPAPDLDALADAV---------------------
>A0A3S4VGX9	122	0.299	1.202E-27	4	171	193	9	191	280
----DVNQIMNKHYTKG-RSGRRINKVIIHHNA-GNLTIKGCWDVWQTRP-ASAHYQVETsGRIGQLVWDSDTAWHAGNWDANTTSIGIEHAdattNPWsvSQACLDNGAHLVAAICKYYklGRPqwgKNVFGHSHFSATACPASLaGTQHQAYMARAQYWydqMTGHTPAPTPkpqPAPAP-APVNIDAL---------------------
>UPI001CC4492B	122	0.272	1.202E-27	5	143	193	7	153	287
-----ISKYN--HY-----EGNDIKYIVIHYTGNKNDTAKNNADYFNGcNRGASAHYFVDDNEIYQVVEDFNGAWHVGDgknkYGiNNKNSIGIEmCgtdNGNISENTVQNTLELTKYLMKKYGIDkDHVVRHYDVSRKNCPSAFssnnWSRWCNFKER-------------------------------------------------
>K9CF76	122	0.243	1.202E-27	3	151	193	39	198	294
---VSIRPTHLKFGALENRFFT--NSLVIHHIGSTNDdvSAETVHQWHLNngWAGIGYHFLIRkDGTIEEGRPLGTVGAHV--YGENRHTVGINIVGNFetampTEAQKTAAAHLIASLCTVYQfdpvWEQTIFGHRDLSATACPGRYlYTQLPEVVEQARAYYGSE-----------------------------------------
>UPI0013C6E73F	122	0.323	1.202E-27	4	160	193	9	178	325
----DIDLIMNKHYTHG-RNGRKIDKVIIHHNA-GNLTIKGCYDVWQSRP-ASAHYQVqTDGRIGQLVWDRDTAWHAGNFAANTTSIGIEHAdasSNPwavSEACLDNGAHLVAAICKFYGlgrpaWGKNVFGHKDFSATACPASLaGSQHAAYMARAQSWydqMTGSAPAPAPAAP--------------------------------
>A0A7V8E9H2	122	0.266	1.202E-27	10	175	193	27	227	392
----------SPNFTPSSRESSyNIDSIVIHTTEgvDTNGdgyfseSYTQAISWFNNPAaGASAHYVVAPwGEITQMVADDDIAWHA--TYYNSRSIGIECAgfagkaGTWTPELVDALAALVAYLCDAYAVsavhPagnaysyadskykgVGLVGHNQVQPwdrTD-PGSYF-PWSSLVEKVIALLAGE-PPATPSIISPAAGAELgsSAVFLDW-----------------
>A0A7V8IZD4	122	0.236	1.202E-27	8	190	193	30	238	401
--------WNSsPNYSASSRESSyNIDSVVIH---TTEGTYSGAISWFKStASGVSAHYVISPgGEITQMVADDDIAWHA--TYYNKRSIGIECAGYagksstWTPELLDSLTKLVAFLCDSYDVevvhPSTdaydepgdtftktgILSHGQiqpWNRTD-PGPYF-PWTSFLADVAALIAPGVPPPAPAGLSPDGGASASSpIALSWSPLDEfAVDTYYVQLD--
>A0A536M8Y4	122	0.271	1.202E-27	5	152	193	44	214	416
-----WIPANPANFTVADRPHDyPVDMVVIHDIEGTAQS--AINAFQDPNRQASAHYVVSKtGAITQMVAEKDIAWHAGNWDYNTRAIGIEHEGYayipytYTVNEYKWSARLLASICSRWGVPldRNhVIGHYQVpdpynpglyGGSShhtDPGPYWDWVyyMNVARQEAAILPSPP----------------------------------------
>A0A7Y5D6Q9	122	0.252	1.202E-27	7	153	193	800	970	1836
-------PAHPNNYTRGRKSGTTIDRIVIHITASKN-DYDKTIGWFQNPRQlmgkkkkkvrVSAHYIVGRgGEVVQMVAHADTAHHA--NGANSRSIGIEHNataaGGhvPTDAQYRSSAKLVAWLCAQFGLPadrTHVLGHSEAdtrtTHTSCPNsvwDWDTYMTHLAAEAAALSGGAVA---------------------------------------
>A0A0M9ZMG6	122	0.245	1.645E-27	5	153	193	62	218	220
-----WVAASSANWRRADRPADySIDMVVIHVT---QGSFNSAVRVFQDPGhGAASHYIVRkDGHVTQMIRELDVAYHAGNRDYNERSVGIEHAgfvdrpQDLTDAMYAASARLTAGICRRYGIPvdrEHIIAHSEVPGTDhtDPGEHWDW-DRYLKLVR--RAGTTP---------------------------------------
>UPI0018F766E1	122	0.238	1.645E-27	7	154	193	0	165	228
-------PADSSNF-YSGRGGNSIKYIVMHYTANDGDTDEGNAHYFQGaGRRASAHYFVDEDSVTQSVRDRDAAWHCGGalesshhplRGicMNRNSLGVEmCsdivGGKYtiTPQTVDRAVELVKYLMAKYGIDvDHVVRHYDVTGKLCPEPWVRD-ESLWRKFKARLTAPVEP--------------------------------------
>A0A5J6G840	122	0.255	1.645E-27	5	163	193	66	237	238
-----WVAASDYNWRRADRPDDyPIDRVVIH---VVQGSYRTALRVFQDPAhGAAAHYVVRaDGHVAQMIRELDVAFHAGNKSYNERSIGIEHEGfvdrksSFTDAMYAGSARLTAGICERYDIPvdrEHIIGHVEVPGTDhtDPGPYWDW-DRYISMVRTERNRPkrTKKPAAEKPeKPV-----------------------------
>UPI001C56AECD	122	0.267	1.645E-27	5	160	193	62	227	239
-----WVAASGANWRLASRPYDyTIDRVVIH---VIQGSYAVALKVFTDPGhGAATHYVVRtsDGQVAQAVRELDVAYHAGNRSYNERSIGIEHEgyvdnpEDFTDAMYRASATLTADICDRYGIPkdrEHIVGHNEVpGAThTDPGPHWDW-ERYLRMVRDAR--PVPrPPEPQGP--------------------------------
>UPI0018F5A975	122	0.260	1.645E-27	0	156	193	0	177	240
MSLADeIEWRPSPNYNV--RVvPEgkaPIRHLILHYTG--MQVAEEAVAWLTNpESGVSSHYFVhEDGRIVQMVEEMDRAWHAGKsrWrgeeDLNSSSIGIEIqNPGhewgyrpFPDEQMRSVLRLASTLCVRHRIDrANVIGHSDIAPTrkEDPGELFDW-PRLAmHRI-ALARPEklLADPG------------------------------------
>UPI00159254F6	122	0.360	1.645E-27	3	150	193	18	167	248
---VDEEIMNSD----QNR--LDIDTIVIHHNGGLSDEGARSTWYVSTGHGTSAHYQVTPDKIWGCVGEESVAYHAGNYEVNQRSIGIEHlnnrgEPDWTiaEETYRNSARLIADICDRYNLPinrETIHPHQEFTATDCPGGI--DLNRLIQMAAEILAG------------------------------------------
>UPI001E512F3A	122	0.276	1.645E-27	5	160	193	81	245	250
-----WVAASPANYRRADRPADyPIDRVVIH---VVQGSFATALRVFQDPDhEAAAHYVVRkDGYLAQTIRELDVAFHSGNRGYNERSIGIEHEgfvdrPEsFTTAMYASSARLTAAICRRYGFPadrEHIVGHVEVPGTDhtDPGPHWDW-DSYLRLVRAELR-RTARATEGPP--------------------------------
>A0A3M1EK26	122	0.282	1.645E-27	8	145	193	120	273	280
--------YDLPRHAERRyetRTLSQIQQIVIHHTgADPSISVEAIAGKHvheLGWPGIGYHFVIDaDGRIYQTNDLTTISFHA--RQANPTTVGIAFGGNFdeavpTDAQLESGGRLCAYLLRELSLPiENVRGHKAFVSTECPGKhWEAgavWKEALIERIK-----------------------------------------------
>UPI0019654C12	122	0.340	1.645E-27	0	166	193	0	173	295
MAYELITRYTSPFqstrqaYGYPSRPTGG----TFHWWGLPewNQTFEGVIAFLIDRNrasGTSAHYVISGRRAACLVAPTRAAWHAGTNFGNGATIGFEIDPNLPPGTLETVMELCADLEREFG-SLTYYGHMDHVPTACCGDYiYRQIPKIIEGINRILAGGKPGGGGAVLKPSIPA--------------------------
>A0A1H8WBQ3	122	0.273	1.645E-27	3	149	193	161	317	319
---LDIQEANLAFGPLATREVT--DLIVIHHVgmGTAAESAAEIHRFHlrNGWSGIGYHYVVhQDGTIERGRPRDTVGAHT--YGFNQSSIGIVLDGNFeeivpTDVQLDRAARLIAALSHIYQLsPDNrsVRGHRDLNATLCPGKnLYCELSQVRTKALSYME-------------------------------------------
>A0A3M1H4W0	122	0.294	1.645E-27	5	154	193	158	320	323
-----IQWVGSPNFNR-RRKPDDISAIVIH--ATANSSLQGVIDWFNNPNaRVSAHYTIGkDGKIVQHVRDSDRAWHAGQsvWKgrhsVNDFAIGIELVnlndgrDPYPEEQHQANVALCAWLCHQYNISvDDIMGHVDIAlP---PGRKSDprgyNLDRLRREVAARL-GEPAP--------------------------------------
>UPI0012665BB2	122	0.308	1.645E-27	12	150	193	103	250	479
------------NFTLGGRTARDISSIVIH---DTEETYEGTIGIFQDPSsQTSIHYVIReDGHVTQMVRVQDMAWHAGNWTFNQSSIGIEIIGYaekaesFTAAQYEATGKLIAHLCRRYGIPrdrEHVVAHEDIPGSSaasqaamhwDPGAYFDW--------AALMAG------------------------------------------
>A0A2E6EKB8	122	0.260	1.645E-27	6	150	193	232	384	759
------VPAHSSNYS--NRPagLSSIDTVVIH---TTEGSYEGAISWFRNPSaEVSAHYVIRksDGHITQMVSDHRRAWHA--ASANDRAIGIEHEgaaanPStWTGAMLDSSARLSAWLSERYSIPidRNhFIAHSEVDGSyrSDPGPHFPWADYL-DRVKCYRFG------------------------------------------
>A0A345ZK70	122	0.241	1.645E-27	6	170	193	614	808	1762
------VPAHSRNFRVGRRPGAVIDRIVIHITA-GGPNINGTISWFQDgeRRDpttgkqagpSSAHYIVGrDGEVVQMVRNADTAYHA--SSANSRSIGIEHNankPyrlnrrdlPPTMEQYQASAHLVAWLASQYGIPldrEHIVGHSEATPSdqhDCPSSYWDW-DTYMQCVQlaaqALAQNSSTGAVPATSQGLrSRAPVRA----------------------
>UPI001E55A5B8	121	0.256	2.250E-27	17	146	193	55	194	197
-----------------NRQQT--NMIIIHHIGGTNQdvSAAEVHQWHlaNGWAGIGYHYVIRkDGTIERGRPADTIGAHC--YGYNKTSVGINIVGDFetaypTEAQLNSGEYLTAYLCQLYRLNtaDNiIFGHRDLNSTLCPGKnLYSQLDDFKQKVFA----------------------------------------------
>A0A7K3BVC9	121	0.254	2.250E-27	7	144	193	47	195	199
-------PASTSNYTASSRPDSyAIDRVIIHVT---QETWSDTLAIFQNPSkKVSAHYVVRseDGHVAQCVRERHIGWHAGNWNHNTRSIGIEHEGWvdqpkyFTDALYASSAALTAAICAKYDIPrdrQHIIAHSEVPGADhtDPGPHWDW-PRFLRLV------------------------------------------------
>UPI001679A236	121	0.291	2.250E-27	5	145	193	45	196	199
-----WQPAAGTNYTVSQRPTThSVDLVVVHVT---QTTFAKALAIFQNPRkKVSAHYVVRsvDGHTAQCVRESDIAWHAGNWDYNTRSVGIEHEGWvdrpayFTDLLYERSALLTSSVCDRYGIPkdrAHIIGHHEVPGTDhtDPGP---QWDWVRylKLVN-----------------------------------------------
>A0A134CJI8	121	0.263	2.250E-27	13	150	193	62	211	212
-------------FAEALQPRLETKRIIMHHVGGTNreAKAEEIHQWHlqNGWAGIGYHFIIhKDGSIEQGRPIEMIGAHC--YRYNSDSVGICSIGNFqeyypTDRQLETAGKLIAYVCSLYDIvPgkDTIFGHRDLNKTECPGDhLYAQLDNLRKVAFNYLQG------------------------------------------
>A0A1J4P2I1	121	0.269	2.250E-27	5	141	193	60	206	215
-----WIPASPANYRHANRPADyAVDRVVVHVTqGGYGGTVEV----FQDPAhQAAAHYVVRaDGGVTQMVRELDVAFHTGNRSWNERSVGVEHVGfvdrasSFTDAMYAASARLTATVCRRYGIPvdrEHVVGHAEVPGTDhtDPGRYWDW-DRYL---------------------------------------------------
>A0A7W0DVF1	121	0.318	2.250E-27	5	148	193	67	222	223
-----WTAASDANYRYANRPEDyTIDRIVIHVT---QSRFASAARAFQDPGhRAAAHYLVRasDGHIAQLVREADVAYHAGNREWNERSIGIEHEgfvdaPNrwFTDAAYRASAELAADISARYDIPvdrEHIVGHDEVpGAThTDPGPSWDW-DRYLSLVRAVR--------------------------------------------
>UPI001E3D2D9B	121	0.262	2.250E-27	5	146	193	80	227	228
-----WDPANPANYAPG-RKG-EISQVVIHVT---QGSYDSTINWFKNpEAEVSAHYVVRsaDGEVTQMVDDGDTAWHAGN--GNPTAIGIEHEgfvddPSyFTEEMYRSSAALTRSLADKYGIPkdrEHIVGHVEVPGNDhtDPGPNWDW-DKYMRYVNE----------------------------------------------
>A0A1Q4YI64	121	0.275	2.250E-27	5	161	193	67	237	238
-----WVAASEANWRRADRPDDyRIDRVVIHVT---QGSFASAVRVFQDPGhGAAAHYVVRrDGHVAQMIRELDVAYHAGNRSYNERSVGIEHEGfvdrpkDLTTAMYESSARLTAAICGRYGIPmdrEHIIGHVEVPGTDhtDPGPhWdWDRYLKLVRRAAtARPTGSAKPSDSAQPA-------------------------------
>A0A3N0IQX4	121	0.274	2.250E-27	0	156	193	0	165	249
MAIRVLDPRWSPN---RNAGGNSRSGITVHHAA--GTSFEAIGSTFQDtSRQTSAHWGVGPGYAQQYVAEGDIAWHTGNARGNRETVGVECLnsggegaGWPvAEETVDALCELAAAIAARNGMGeleagRNLFGHRDWSATACPGVLYARLAEIAERANAINRGENEEYG------------------------------------
>A0A5C4U4Q4	121	0.270	2.250E-27	0	187	193	0	203	268
MK--NWETLEPDKYTLvgSHRytkgRARPIDRIIIHHNAANNWSSEQVRDLWNNSREASAHYQVEaDGTIGQLVNDYDTAWHAANADINARSIGIEHAnisgpPRWqiSDKTIEEGAHLVAALCHAYNlgrpqWGKNVFPHSRFTSTSCPHQLdvgGEDHATYMARAQWWYDNFRSKPA---PAPkKEEGLFMALSEQ--EQREALDLLRR-----
>W1TNC1	121	0.306	2.250E-27	13	182	193	17	190	271
-------------YTKG-RGGHKIDKILVHH--NSGRlTTRGC---WDTWqtRQASAHYQVEEsGRIGQLVWDRDTAWHASNWRANQTSIGIEHAnndtkaWTISPATLEAGAHLVAALCKAYklGRPewlKNVYPHQYFANTDCPGQIaHSQRAQYMARAQAWYDAMTGNHPAPAPAP------AAKGVDLEALASAV----------
>UPI0013DC7E4B	121	0.256	2.250E-27	5	144	193	127	281	283
-----VISAPSPNQNE--RGGKDIDTIVMHHTASNNGAAD--LAWMRNpKSEVSAHYMIDrDGKIYQLVGDEKRAWHAGKgelhgvpSDINSRSIGIELVNDgsgktaFPDAQYKALIQLTGHLKQKYNVPmKNIVGHADVavpkGRKNDPAPNFDW-NRLRNGV------------------------------------------------
>UPI001D13E0EB	121	0.343	2.250E-27	0	176	193	0	186	305
MAYDLITNLNSRNYTPGASVPatfgraRTIDSITIHWWGLPewGDTFEGVCNFlCTNTKPTSAHEVIEAGRVAVIVNHGDASWAAGNAVGNATSIHLECRPRASEADYATVAERVRDLRAMYG-DLPLIPHRDWQATQCPGVWdLSKIDRL-ARALGGSASilPTGNIIEEEEDMATPEEIWSYRTTVR----------------
>UPI000F786420	121	0.267	2.250E-27	0	175	193	0	198	335
MAEVYsklITSVDPRPMNFSSRNGIKIDRIVIHHNATTNKNVALATWLQSGAAQTSAHYEVTPTEIIGCVSESDAAWHCGGtggadipkmANPNQRSIGIENLnstgaPSWqiDPRTMANLAKLVKDICNRYGIPcdrGHVLGHKEVTSTACPGGI--NVDEVVRLANGGTSqatiAPVASNAKTVGTDVTYA-LRSLNGGW-----------------
>UPI001ADEDA0C	121	0.252	2.250E-27	0	164	193	187	367	580
MT-CRFLPADPTNGQVADRPADgmDVKYIVIH---DTETSYEDAIKEFQTPGTVSAHYVMkaSDGSVTQMVPDKDIAFHAGDYWFNMHSIGIEHEGfaahgatWYTQAQYQETADLVKYLSHKYGIPldrEHILGHDNVpAPTDgtvtgmhwDPGPYWDW-----NRFMALLGkqAPAPRGAGPVGTAVT----------------------------
>A0A561U0N5	121	0.259	2.250E-27	12	165	193	253	425	626
------------NYDTADRPDDvEIDSIVIH---DTEVSYQTAISLFQDPaNGASSHYVIRssDGEVTQMVPTKDMAWHAGSWDRNMHSIGIEHEGWaneggtwYTESMYRSSAKLVRYLAEKYDIPldrEHIVGHDEVSADkpsgagaehYDPGPYWDW-AHYMNLVGAPLDGERGDGEAVTIYPRFD---------------------------
>A0A1R0M6H3	121	0.259	2.250E-27	12	161	193	284	461	656
------------NHDLGDRPVSqPIKYIVIH---DTEGTWDGVLNLIQDPTYVSWNYTVRstDGLIAQHVKAKDVAWHAGNWDINARSIGIEHEgflanPDawYTEAMYRSSARLVKYLSRKYDIPldrQHILGHENVpGPTAstipgmhtDPGPYWDWRHYFQllghpfRRTAGKRSGLVtilPDYTSNQPA-------------------------------
>UPI0016758AF6	121	0.276	2.250E-27	8	160	193	293	466	672
--------ANYGNHDLADRPKDqRIDAIVIH---DTEGSWETTLRLIKDPKYVSWHYTIRsaDGLIAQHVRTQDVAWHAGNWYLNSHSIGIEHEgflasPDawYTEAMYRASARLVKYLARKYGIPldrQHILGHDNVPGTvpstipgmhTDPGPYWDWahYFTLLGRPFARTAGPRGGLVTIRP--------------------------------
>UPI001670EFAE	121	0.274	2.250E-27	2	165	193	288	470	678
--YEVYDKTNYGNHDLADRPKDqRIDTIVIH---DTEGSWETSLRLIKDPKYVSWHYTVRssDGLIAQHVPTKDVAWHAGNWFVNSHSIGIEHEgflaaPDawYTEAMYRTSARLVTYLAHRYGIPldrQHILGHDNVPGTttstipgmhTDPGPYWDWAHYFTLLGRPFIPTAGPHGGLVTILPLYP---------------------------
>A0A4V0YHU9	121	0.291	2.250E-27	8	157	193	292	460	1526
--------APSPAFNPG-RSGQAIDRIVIHIT-DANTTGSTVSHFTRPDANSSAHYLVAQnGEVIQFVAEADTAWHA--MGANRRSIGIEHVavkqggasygsvtlPhlPPSDAEYQASAALVADLCRRYALvPdrQTIIGHNEAhpgtSHTACPnGAW--DWDRYMQLVAACYAASLPAPAS-----------------------------------
>A0A316S9I6	121	0.277	3.077E-27	0	149	193	0	157	159
MK---VKKYNL-HFTeLTKRERT--DLIVVHHTGNPvddDLSAEQIHESHQaqGWAGIGYHYVIRkDGTIERGRPESYIGAHA--LGFNANSIGVHVCGNFeisepTEAQLNALPVLIADLCKRYNLIaaKNvVVGHRDLDATACPGKnLYNQLDTVRGNAEWYRN-------------------------------------------
>A0A1H0AA71	121	0.270	3.077E-27	19	141	193	15	149	165
-------------------PQSVVKMIIIHHVGDLPRdvAAAEIHQWHldRGWSGIGYHYVIRrDGSIERGRPEEYIGSHT--YGYNTGSIGINLAGNMeimTPakAQIESAAMLIADVCNRYDLtPdsKTVLGHRDLTSTACPGKnLYEQLQTIR---------------------------------------------------
>UPI001BFC1E97	121	0.247	3.077E-27	5	160	193	65	230	231
-----WVAASEANWRRADRPDDyGIDMVIVHVT---QGSFDSAVRAFQDPGhKASTHYIVGqDGRITQMIRELDVAYHAGNRDYNERSIGIEHEgfvdrpQDLTDEMYASSARLTARICVRYDIPvdrEHIVGHVEVPGTDhtDPGPHWDW-DRYLKLVRAARTTRTTPDTKALP--------------------------------
>UPI0016617592	121	0.273	3.077E-27	5	162	193	65	232	234
-----WTSAARANWRWADRPDDyAIDRVVIH---VVQGSYAAALRVFQNPGhGAAAHYVVRkDGHVAQMIRELDVAFHAGNRAMNERSIGIEHEgwvhrpQDFTPAMYAGSAALTADICARYRIPvdrEHIIGHVEVQGTDhtDPGPHWDW-DRYMKLVREATAAAARKPADGSPTP------------------------------
>A0A4Y4K206	121	0.254	3.077E-27	5	161	193	68	236	237
-----WVAASRANYRPADRPDDyRIDRVVVHVT---QGSYASAVRVFQDPGhGAAAHYIVGaDGNVTQMIRELDVAFHAGNRAYNERSVGIEHEGfvddasSFTDAMYAASARLTAGICGRYGISvdrEHIIGHVEVPGADhtDPGPHWDW-DRYIRLVRAARTSRarTTEAHPTAPA-------------------------------
>A0A5B7V150	121	0.272	3.077E-27	5	160	193	73	238	243
-----WTAASGANWRRADRPSDyAIDRVVIH--VVQGGYASALKVFKDPGHGAAAHYVIRkDGHVAQMIRELDVAYHAGNRDMNERSVGIEHEGfverkaSFTDAMYAASARLTAGICRRYDIPvdrKHIIGHVEVEGTDhtDPGPHWDW-DRYLRLVRAAREAPRRRPGTDRP--------------------------------
>A0A2B8B5P2	121	0.245	3.077E-27	5	160	193	73	236	247
-----WIPASEENWRRADRPYDyGIDRVVVH---VPQATYAITLKVFRDPGhGAASHYVVRseDGHVAQMIRELDVAYHAGNRGFNERSVGIEHEgwvdrPGYlTDTMYEASARLVAGICARYDIPrdrEHIVGHVEVPGTDhtDPGPHWDW-DRYMRM---LRDAKAPEPSPSEP--------------------------------
>UPI0003FE82CE	121	0.290	3.077E-27	13	186	193	18	222	270
-------------YSKG-RQGRQIDKIILHHNA-GNLSVRGC---FDTWqtRQASAHYQVEStGIIGQLVWDGDTAWHAGNWDANLTSIGIEHAdasnspWRISDVCLENGAHLVAALCVYYklGRPewgRNVYGHNHFSPTECPASIaGNQRAEYMARAGYWydqMTGnkPVATPTPATTAPnldaLADAVIRGeygngdtRRARLGGLYDAVqrrvnEKLG------
>UPI0014700B67	121	0.331	3.077E-27	13	171	193	18	188	271
-------------FTKG-RQGRSINKIILHH-NDGNLSIQGCWNVWQTRP-ASAHYQVETsGRIGQLVWDRDTAWHAGNWDANCTSIGIEHAdasthPyRISDACLENGAHLVAALCHYYklGRPvwgKNVFGHRDFSATECPASIaGSQHATYMSRAGYWydqMGGNKPNP-PSAGKPDIEALANAV---------------------
>A0A0U4B7G6	121	0.338	3.077E-27	0	187	193	0	189	279
MStqYELFEGHTSKNFTPGHlanqvwgQGNRRVESITIHWWGNYGQEFWTVENFlCTNTKPTSAHYVVQDGLVSCIVSPDDCAWHAGNPYGNTTSIGIECRPEATDGDYLTVAALIAFLRGIYG-DVPLVHHYEWQSTACPGT-YD-----LARLDALARGiTTSNLGDE----LTVAEVDRAIAYIKALasDGWVDSKGK-----
>A0A329XH67	121	0.331	3.077E-27	0	190	193	0	192	282
MAIQYLTGKRATAFRKG-RDGRKIDSIVIHHWGEPSKyaglsSLQGIGkveAFFaQGGKNTSAHYVVSGGYVLPMVSENDTAYHAGDWERNTRSIGIECDPRCRPEDLDTVVELVNELRKAHG-NLQAYAHSDIIATACPGRYIPYMGII----SAAASSTAFNKTPQGPTVNTKLIVDGYwgSATTRRLQR---VLGTTVD--
>A0A508WD47	121	0.339	3.077E-27	2	157	193	9	173	299
--YSDlITSADSRTMASGVIPRAKIDRIVIHHNATTNKDV-AINTWLANgSAQTSAHYEVAGKQIIGIVGEGTTAWHAGNGDMNARSIGIENVnatgaPNWtiSNDTFESLSKLVADIAKRYGFPidaTHVIPHKAVVSTACPGGI--DVARVINRANEIAVGKVTNTSS-----------------------------------
>A0A0U4B6P5	121	0.416	3.077E-27	2	146	193	182	336	461
--FVIDESYTAKGFTPAAQvpavygGPRTIESITIHHWGALGQTHMGVVNFFCvtGPGTTSAHFVSSAGKTHCIVSPLDAAWHAGNGTGNRTSIGIECRPEATDGDYLEVAKLIAWLRSKYG-DLPLIPHRDWQATACPGVWdLARLDKLArsQEVQQ----------------------------------------------
>UPI0004BB8DD3	121	0.259	3.077E-27	5	155	193	219	377	510
-----WVAAHSSNYRVANRPNDyRIDRVVIH---TVQGSYTSCISWFQNPSaNVSAHYVLRssDGQVTQMVRNKDVAWHVGNT--NNRSIGLEHEGwvtDPawyTEAMYRSSAALTRHVCDRYGIPldrTHIIAHSEApGAThTDPGPHWDW-ARYMDYVRGGNGGE-PSW-------------------------------------
>R1HYU7	121	0.269	3.077E-27	2	157	193	238	410	621
--YQ-ELPGNDyGNHDLANRPESqKIDHIVIH---DTEGYWASVLQLAQDPTYVSWHYTIRsnDGLIAQHVPTKDVAWHAGNWYVNAKSIGIEHEgfaakGTWyTEAMYRSSAKLVGYLARKYGIPldrAHIIGHDNVPGTVpstiagmhwDPGPYWDW-SHYFDLLGAPLGGFGLPGSS-----------------------------------
>A0A4R6SR95	121	0.260	3.077E-27	7	152	193	249	413	627
-------PTDYGNHDLANRPTSqKITYIIIH---DTEGTWNTVMNLAQDPTYVSWHYTIRsaDGHVAQHVPTKDVAWHAGNWYVNAKSIGIEHEGfaadatWYTEALYRSSTKLVRYLAAKYGIPldrAHILGHDNVPGTVpstvrgmhwDPGPYWDW-DHYMDLLGApiRANGTV----------------------------------------
>A0A290Z4Y1	121	0.236	3.077E-27	2	162	193	241	422	628
--YENHDPSDPgayGNHDQANRPNDlSIDYIVIH---DTETSYEQTLDLVQDPTYVSWHYTIRsrDGHVAQHVENADVAWHAGNWFVNSHAIGIEHEGYaaqgswYTEAMYRNSARLVRYLADRYDVPldrAHILGHDNVPGTTpgtvagmhwDPGPYWDW-----SHYFDLLGAPLPTWGAPhsgsvVPNP------------------------------
>A0A6M0GCM5	121	0.258	3.077E-27	10	168	193	248	416	643
----------SPNHSQG-RAGQTIDTIVLHNT---DGSFEGTISWFNNPaSQVSAHYVISRqGEIVQMVKDEDTAWHAGRRSDNRRSIGIEHEatklrRGLTDAMEKASIALIRYLMQQYDVPlSRILPHrRDWGgsvSTSCPHLLWrteNDFDAWKEENLQTKEDTVTPSVTII-QPRNGDEF------------------------
>UPI0004CA923B	121	0.256	3.077E-27	2	160	193	290	469	675
--YEEFGDNDYGNHDLGDRAASqQIKYIVIH---DTEGAWEGVMNLIQDPTYVSWNYTIRstDGLIAQHVKTKDVAWHAGNWDVNARSIGIEHEgflaaPDawYTEEMYRSSARLVRYLARTYGIPldrQHILGHDNVpGPTAstipgmhtDPGPYWDWRHYFRllGRPLRRTAGPHSGVLTVLP--------------------------------
>A0A1H8QBU1	121	0.269	3.077E-27	12	170	193	309	493	689
------------NYDKANRPADqKIDTIVIH---DTEGYWDTAMQLVQDPSYLAWHYTVRssDGHVAQHVQTKDVGWHAGNWYTNAKSIGIEHEgflvdPGtwYTEAMYRSSARLVRYLAGKYGIPLNrqhILGHDNVpGPTAsyisgmhtDPGPYWDW-AHYMELLGAPVHATAGPWGGIVtidPdfesnQPLYTGCVTA----------------------
>A0A3D1TWX7	121	0.257	3.077E-27	5	175	193	190	379	765
-----WVPASSSNYTVANRAHDyPIDMIVIH---DIEGSYgSAIQMFQDPSRHASAHYIVSyKGQVTQMVLEKNVAWHAGNWDYNTRAIGIEHEgyawtPGlYTNAEYVASAHIAASICSRWGVPmdrQHVIGHNQVpdpnNPSlfggadhhTDPGPYWNW---------TYYMGVAKNYAAVLPSPphmmLEPVAVNGLTsatVSW-----------------
>A0A2S6PH70	121	0.294	4.209E-27	5	145	193	39	190	193
-----WAPASTSNYTVADRPSEySVDRIIIH---VAQQTFTETIGIFRNPaSEVSAHYVVrsGDGFVAQCVRERDVAWHAGNWDYNTPSIGIEHEGWvdqpsyFTHTMYERSARLTADICDRYGLAkdrAHIIGHHEVPGSDhtDPGVHWDWVRYIR-LVN-----------------------------------------------
>UPI0004BEA5EC	121	0.305	4.209E-27	5	146	193	39	191	194
-----WSPADPANYTVPSHPsERRVDRVIIH---VAQQLFTPTAGIFRNPAqKVSAHYVVrsGDGLVAQCVREKDIAWHAGNWDWNTRSIGIEHEgwvdrPEFfTDVMYRRSAVLTADICARHGIPrdrEHIVGHHEVPGSDhtDPGVLWDW-DRYLLLVAA----------------------------------------------
>UPI0018C5FA0B	121	0.267	4.209E-27	17	148	193	54	195	196
-----------------NRTET--NMIILHHIGDTNRdvSAAEIHQWHlaRGWAGIGYHYVIRkDGTIERGRPRDTIGAHC--YGHNETSVGINIVGDFerffpTQPQLASAIQLTAFLCQFYRLsPsDNiIFGHKDFNQTLCPGKNfYAQLDDFRQNVFKLL--------------------------------------------
>A0A1H0BLH7	121	0.260	4.209E-27	0	148	193	39	198	199
MLSPIIKETNLT-FCQPlvQRKLTNI--IVIHHVGGTNRdvSASEIHQWHlaNGWAGIGYHFVIRkDGTIERGRPMGAIGAHC--YGYNQTSVGICSAGDFetaypTDAQLKSIGLMTAYLCQKYSLhPnnHTVFGHRDLNSTLCPGKnLYSQLNTLRNTAASLL--------------------------------------------
>A0A255YGF1	121	0.272	4.209E-27	5	171	193	2	176	224
-----IIERPSPNF--GDR-LLPIGIIVLHYTG--MRSAAEAIDWLANPaSGVSAHYVVaEDGTVLRMVDEAKRAWHAGRsWWrgitdVNSASIGIEIvNPGhefgyvpFPAAQMDAVHALVADIAARHAIaPANVIGHSDIAPTrkEDPGELFDW-PRLA------RAGLVAAPRPCmDPNWTDPGFLAAL---------------------
>A0A175J7C7	121	0.329	4.209E-27	0	187	193	0	177	234
M-YELTTAFTSP-FRAA-RTL-KVQSITIHWWDKPerNPSFQGTVDWLCReGTTASAHYVVEAGRVACIVSPDEVAWHAGDGGngpGNMTSIGIECNPRGSDGDYATVAELVRELRAAYG-DLPLFPHRHWTTTECPGT-YD-----LDRINQLAAA--ADPQEDEM---TKEERDMLNATHSMTKEIYDGLYK-----
>UPI001B322ECE	121	0.243	4.209E-27	5	162	193	63	237	240
-----WVAASDANWRGADRPDDyRIDMVVVHVT---QGSLDSAVRAFQDPGhKASAHYIVGkDGRITQMIRELDVAYHAGNRDYNERSVGIEHEgfvdrpEDFTDEMYAASARLTARICARYGIPvdrEHIIGHVEVPGADhtDPGPHWDW-DRYLKLVR--RAGTaqseekrsaAPAGGSGSPTP------------------------------
>A0A4Y8P0B2	121	0.278	4.209E-27	5	155	193	85	244	249
-----WTAASGANWRRADRPDDySIDRVVIH---VVQGSYRTALKVFKDPGhGAATHYVVGgDGRVAQMIRELDVAFHAGNRDVNERSIGIEHEgfvdrpEDFTDAMYASSARLTAGICARYGIPvdrEHIIGHVEVPGTDhtDPGPHWDW-DRYIPMVRQ-AAARPSPG-------------------------------------
>A0A1M2Z616	121	0.275	4.209E-27	10	190	193	15	204	254
----------SPNFG-PRRDGKRADAIILHYTG--METGEAAEAWLSNPaSEVSAHYLVhEDGRIVQMVREADRAWHAGAgsWhgetDMNSRSVGIEIVnpghflgyPEFPDRQIEAVIELCRGISLRHGVaPERVLAHSDIAParKVDPGEKFPW-----DRLAA--AG---IGHFVGPAPLREGEALARGSQgegVEKLQSMLEFYGYGVD--
>UPI000D0EF577	121	0.237	4.209E-27	17	181	193	53	233	285
-----------------NRFVT--DCIVVHHIGmanNDDVSAETVHQWHLNngWSGIGYHFLIRkDGTIEQGRPLGTVGAHV--YGENRHTVGINLAGNFemgtpTDAQEISAAHLIAALCTVYQLdPlwqVTVKGHRDLNATACPGRYlYADLPDIVEQARIYYGSEemQAERLRIAQHEREEEDLRRerLRAQIEEVQRK-----------
>A0A1Q6J944	121	0.264	4.209E-27	0	150	193	0	168	288
MAYKLIQNFTKVNFTRGNRGR---KYIVIHYTGNRTDKATSNGNYFKSeNRGSSAHYFVDDTTVVQAVSENDTAWAVGkNYGANnlfgkctnSNSISIEmCstNGRISNATYQNTVALVKSLMKKYNIDaAHVVRHWDVCSKSCPG-WTGWgangtnasiWNQFKKDI-AGMEG------------------------------------------
>A0A2N8PXG4	121	0.281	4.209E-27	17	192	193	22	188	297
-----------------GRS-QKITTIVVHHAATTNfGAMPSVWR----DREASAHYGIGQnGEIRAYVDEDNTAWHCGN--GNAYSIGIECtntsgEPNWgvSNATVDALVKLIQEIQSRRG-KLQIVGHRDVpsNSTVCPGPsLYPRLQEIRNRVN---SGSTT----STPTPSKPTNVLTAGAGYSVLSD-----GKG-NHA
>A0A535EVK6	121	0.320	4.209E-27	5	124	193	182	310	315
-----WVAASPANYSSANRPHDwPIDLIVIHDT--EGSYASAIAEFQNPAAQSSAHFVVSTgGAITQMVREQDVAWHAGNWDYNTRSVGIEHEGYawsccwYTTAQYNSSAGISASICSRFGVPmdrSHVIGHSDV--------------------------------------------------------------------
>A0A4R0WCV5	121	0.308	4.209E-27	11	182	193	16	194	327
-----------THFTPG-RSGRNIDKIVIHHNA-GNLSIAGCYNVWQ-TREASAHYQVDSnGRIGQLVWDADTAWHAGDWAANTTSIGIEHAdintNPWqcSDATIDNGAHLVAALCKYYelGRPqwgVNVFPHSRFSATECPASLaGTQNAAYMAKAQYWYD-KMSGGNPSTPS--TPSQPQQHATNLEALADAV----------
>UPI000A0043AB	121	0.244	4.209E-27	0	187	193	0	197	377
MK--SITKKIS-KYNFSSRSGQKIKYIVMHFTGNKTDTALNNANYFGGgNRDASAHYFVDNDNIVQVVEETNASWHCGDGNgkysiTNQNSIGIEmCgtNGEIAKDTGSNTIDLVKQLMKKYDIPnDRVVRHYDASRKNCPSPWsKNNWSRWNDFKKKLTDNKPNKPIS--------KELYRVRKSWKDVssqkgaysikENAIDECKK-----
>A0A7X8ZZB0	120	0.320	5.758E-27	6	148	193	3	146	147
------IWKTTENYTSG-RDGTAIDRIVIHY---IVGTLAAADATFANsSSGVSAHYGIGEGSLHQYVSELNTAWHAGNFPMNQRSIGIEHSasPDraPSESTYELSIDLCTQICKDYGLnPQTqIIPHNAVVATACPGTV--NLQRIRDAVEARL--------------------------------------------
>A0A6G4TVJ2	120	0.252	5.758E-27	5	147	193	65	218	219
-----WTAADQANWRRADRPADyGIDRVIIHVT---QGGYASTLKVFRDPAhQAATHYVVRaqDGHVEQMVRELDVAYHAGNREYNERSIGIEHEGWvdradsFTDAMYQSSARLTADICRRYDIPvdrKHIIGHNEVPGADhtDPGPHWDW-DRYLEQVRTL---------------------------------------------
>A0A221P8Z3	120	0.282	5.758E-27	5	153	193	66	222	224
-----WVAASAANWRRANRPDDyPIDRVVIHVT---QGSYASAVKVFRDPSyGAAAHYIVRkDGRLTQLVRELDVAFHAGNRQYNERSVGIEHEGfvteasSFTDAMYATSARLTAAICSRYGLPvdrDHIIGHVQVPGTDhtDPGPHWDW-HRYMRLVR--RAGTAP---------------------------------------
>UPI00069C24AE	120	0.272	5.758E-27	5	162	193	61	232	234
-----WSAASGANWRRADRPDDyVIDRVVIH---VVQGSYATALRVFRNPAhGAASHYVVRkDGHVAQTVRELDVAFHAGNREYNERSIGIEHEgfvdrpQDFTAAMYQSSAELTADICARYGIPadrTHIIGHIEVPGADhtDPGPYWDW-DRYLDLVKQALSrnpGKGKDPGKDAGkAP------------------------------
>UPI0003D797D3	120	0.285	5.758E-27	11	186	193	16	220	268
-----------CHYTKG-RQSRTIDKIILHHNA-GNLSVRGC---FETWqtRQASAHYQVqSDGLIGQLVWDGDTAWHAGNWEANLTSIGIEHAdvssspWRISDACLENGAHLVAALCVYYklGRPewgRNVYGHSHFSSTECPASIaGNQRAAYMARAGFWYDQMSGNKPAPTPAPnvpnidvLADAVIRGeygngdtRRARLGGLYDAVqrrvnEKLG------
>UPI001C1E4AA2	120	0.244	5.758E-27	5	162	193	86	258	269
-----WVAASEANWRRADRPDDfGIDMVIVHVT---QGSFDSAVRAFQDPGhKASSHYIVGqDGRVTQMIRELDVAYHAGNRDYNERSVGIEHAgfvdrpQDFTDAMYAASAKLTAQICLRYDISvdrKHIIGHVEVPGTDhtDPGPhWdWDRYMKLVRRaVTSGRAKPSPSGSSSsEPSP------------------------------
>UPI001470750F	120	0.310	5.758E-27	13	171	193	18	188	271
-------------YSKG-RQGHQIDKIILHHNA-GNLSVRGC---FDTWqtRQASAHYQVEStGIIGQLVWDGDTAWHAGNWVANTTSIGIEHAdasthPyRISDACLENGAHLVAALCHYYklGRPcwgKNVFGHRDFSATECPASIaGSQHETYMARAGYWYDqisGNKPNP-PSAGKPDIEALANAV---------------------
>A0A554G4J1	120	0.262	5.758E-27	5	144	193	120	274	277
-----VISAPSPNSDS--RNGADIDTIVLHHTGSNNGS--GDVAWLRNpDSQVSAHYVLDrDGKIYQLVGDTKRAWHAGKaelhgvpTDVNARSIGIEIVNDgsgktaFTDAQYKSLTQLVGYLKQEYKVPANnIVGHKDVavpkGRKDDPAANFDW-NRLRKGI------------------------------------------------
>UPI001CA7B956	120	0.278	5.758E-27	6	174	193	7	181	350
------TKYQFENFgtkWSGTRNASSITTVVVHHQAGTN---------FNNmpeiWRnvQASAHYGIGqDGTIRAYIDELKTAWHANN--ANSYAIGIECtnttgEPGWqvAEKTIDALVKLIQDIEKRYGRKMTIIGHKDApgAATACPGPFlYPRLGEIRNRV----AGGGGSTATPTPAPAAPQyKVEAWNVQ------------------
>A0A3M1JA52	120	0.262	5.758E-27	5	157	193	225	391	392
-----WVAAHDSNFSAASRTADDIDMIVIH---TTEANYSAVLdHFTRPERWASAHYVIRsaDGDVSQMVRDSDVAWHAGHWQTNLRSIGIEHEafvddaSWYTDEMYRASVKLVRHLAQKYAIPldrQHIIGHVDVpgcpftgGGASChtdPGPHWDW-DYF----FRLLQAETPTPTP-----------------------------------
>A0A536NJ57	120	0.250	5.758E-27	5	175	193	76	265	396
-----WIPAAAGNFSVANRPHDcPVDMIVIHDTEVP---IAQAVRIFQDPiMQRSANYIVSAsGQIVQMVHETDIAWHAGNWDYNTRAIGIEHEgyawtpGSFSKAEYQASAHLAASICSRWGVPmdrTHVIGHFQVpddhhpglfggeSHRTDPGPYWDW-SYYLS-----LAASDARALPSPPrMMVDPVAVNGLDsatVTW-----------------
>A0A1I6PP16	120	0.254	5.758E-27	12	165	193	256	428	630
------------NYDTAQRPKDvKIDSIVLH---DTEVSYQTALSLFQDPaNGASAHYVIRssDGQITQMVPTEDMAWQAGSWDRNTRSIGIEHEGWandggtwYTEAMYRSSAKLVRYLAAEYGIPldrEHILGHDEVSadkpgsaGTEhyDPGPYWDW-AHYMSLVGAPLDDGRGAGDAVTIYPRFD---------------------------
>A0A1A9QLX3	120	0.250	5.758E-27	2	158	193	255	425	638
--YEEFGEGDYGNHDKAERPASqGIDYIVIH---DTEATWDVTLKLVQDPRYVSWHYSLRssDGHIAQHVPLKDVGWHAGNWYVNARSVGLEHEgflvaPDawYTEAMYRTSARLVRYLAKRYGVPldrQHVLGHDNVpGPTAgtvrgmhtDPGPYWDW-----AHYFALLGRPFTPTAGP----------------------------------
>A0A117RSW1	120	0.257	5.758E-27	12	164	193	274	440	644
------------NHDEADRPASsPIRYIVLH---DTEGGWEGVINLVQDPTYVSWHYSLRstDGHIAQHVRVKDVAWHAGNWYVNANSIGLEHEgflaqPDswYTEAMYKSSARLVAFLAARYGIPldrQHILGHDTVpGPTAanvggmhtDPGPYWDW-----RHYFELLGRPLEPTARAGSAVVT----------------------------
>A0A0F0HJB6	120	0.252	5.758E-27	1	160	193	275	455	684
-AYALTDPNDPtsyGNYNPANRPedGEKIRYIVVH---DTESDYAGAIASFQNPAeQATAHYLVRasDGHVTQLVHTRDIAWHSGNKTVNMHSIGIEHEgfalpadrPTWySEQLYQSSAELVRYLAARFGVPldrQHVIGHDDVpGPTqdAVPGMHWDpgtFWDW--NHYLELLGAPIGPGIDAPP--------------------------------
>UPI0012917FC5	120	0.312	7.875E-27	6	143	193	3	141	147
------TWVTSPNYTEG-RGGTPIDRIVIHYI--VGRLSAADATFQNPDSGVSAHYGIGEGRVHQYVSVFNTAWHAGDWGFNQRSIGIEHSADqyraPTWETIMASVDRCTILCRQFGLdPMTaIVPHDSIRATACPGTV--DWEDIRDR-------------------------------------------------
>UPI00099871F7	120	0.280	7.875E-27	5	152	193	21	180	183
-----WIAASSANYRTADRPDDySVDRIVVHVT---QSRFIDATRAFRNPAhQAAAHYVVRasDGHIAQTVREADVAYHAGNREWNERSIGIEHEGYvddpqrwFTDTAYEASARLAADIADRHDIPidrEHIVGHNEVPGADhtDPGRHWDW-DRYLQLVRAAQGGRT----------------------------------------
>A0A353M1F5	120	0.286	7.875E-27	5	143	193	2	144	196
-----IVETNLS-FS---RAPSKRTrtgSIILHHSASADVSAATIHGWHQGqgWIGIGYHYVIRAnGAIERGRPEDSIGSHAG-PQGNGDSIGIVLTGNFeigapATAQVVALVELIKDLRNRYG-NLTVIGHKDVMATACPGRNF-PWDELRKR-------------------------------------------------
>UPI000DA61F8E	120	0.252	7.875E-27	0	153	193	0	168	218
MIYrKDYIPYN----TPCNRRPRhsmTPTTITIHNTGNPSSTAAGERNWLTNptnNRQASYHIVVDEREAIECLPLNESAWHAGDgsgaKSGNKTSIGIEiCESGNYAKTLDNAVKLVASMLKERGWGvDRLRRHWDWSGKICPrlmyngGKWTGW-NEFKSRVAAELEaGNVE---------------------------------------
>A0A535XIR6	120	0.305	7.875E-27	0	146	193	0	150	219
MAIQWRGPVPASNHAVG-RGGSSVELIVDHWTVVM---FEGAIRRFMDPASIlSAHYVIGsDGRIAQLVSEDDTAYHAGVFSVNQRSIGIEHEagPamPPSDALYAASARLHADIASRYGLalevGTTVLPHHAIVPTECPGTL--DLDRIVREALE----------------------------------------------
>A0A5C5SE65	120	0.322	7.875E-27	9	150	193	1	144	221
---------NADN----NRA--RVNLIVIHHNAGTSDEAARRTWYVATGVGTSAHYQVADDKIWGCVGEESVAYHAGDYPTNQRSIGIEHLnnsgaPNWtiSEATYRNSAKLIADICQRYGIPidRNhIVPHQSISATACPGDI--DLDKLVRMAQEVAKG------------------------------------------
>UPI00193C0B1B	120	0.278	7.875E-27	5	148	193	65	218	222
-----WIAASGANWRWADRPDDyTIDRVVIH---VVQGSYDDAVRVFRDPGhRAAAHYVVRrDGHIAQMVRELDVAFHAGNRPYNERSIGIEHEgfvsrpGDFTDAMYRSSARLTAAICERYGMErdrDHIVAHSEVPGTDhtDPGRHWDW-DRYLELVRAVR--------------------------------------------
>UPI001965A77B	120	0.273	7.875E-27	5	161	193	61	230	232
-----WVSASPANFRRADRPDDyAVDRVVVHVT--QGSRGGAVKAFRDPGHGAAAHYVVGqDGGVTQMVRELDVAFHAGNRGYNERSVGIEHEgfvdrpQDFTDAMYAASARLAAVVCLRYGIPvdrEHVVGHVEVPGTDhtDPGPHWDweRYLGLVRRARTVAENKKKNPAASPSA-------------------------------
>A0A2G5IMK7	120	0.271	7.875E-27	5	156	193	69	230	239
-----WVAASAANWRRADRPDDyGIDRVIIHVT---QGSFASAVRVFQDPGhGAAAHYIVRkDGHITQMIRELDVAFHAGNREFNERSVGIEHAgfvdrpEDFTDAMYAASARLTARICERYGIPvdrEHIIGHVEIPGTDhtDPGPHWDW-DRYLRLVREAAEASTSRGV------------------------------------
>UPI0008D9EF65	120	0.275	7.875E-27	13	184	193	18	215	271
-------------YSKG-RQGRAIDKIILHHNA-GNLSVRGC---FDTWqtRQASAHYQVEStGIIGQLVWDRDTAWHAGNWDANLTSIGIEHAdcssnpWRISDVCLENGAHLVAALCVYYklGRPewgKNIFGHSHFSPTECPASIaGNQRETYMARARYWYDQMTGNSSTPAPNPatatpnidaLADAVIRGdygngdtRRARLGSLYDAVQK--------
>UPI001EEE41FF	120	0.278	7.875E-27	10	179	193	20	208	272
----------STHMTKG-RQGHKVDKIVVHHNA-GNLTARQIYDVWQ-TREASAHYQVDAnGRISQHVWDTDTAWHTGDWASNLTSIGVEHAdisssPWMlSEATLDNGAHLVAALCVHFGLGrpqwrVNVFPHSDFTSTSCPASLaGDQNAAYMARAQAwydRMTGTAAPP--STAQPTQEATASSaanvlqgtYRVAVDGLN-------------
>A0A4Q5AZS5	120	0.290	7.875E-27	13	186	193	18	210	278
-------------FT-GGRDGRKIDKVVLHHNG-GNLTGQGCYNVWQ-TRQASAHYQVDSnGVISQHVWDSDTAWHAGNWEANTTSIGIEHAdistnpWRISDACLDNGAHLTAAVCKFYGLGrpeygRNVFYHKDFSATECPASIaGSQRDAYMRRAQEWYDKmTGSKPAASAPAkPSTPAkksveTVARevIAGQWGNGNDRMTRLK------
>A0A1H4K105	120	0.308	7.875E-27	13	185	193	18	212	283
-------------FTKG-RQGRSINKIILHH-NDGNLSIQGCWNVWQTRP-ASAHYQVETsGRIGQLVWDRDTAWHAGNWVANTTSIGIEHAdasthPyRISDACLENGAHLVAALCHYYklGRPawgKNIFGHRDFSATECPasiagsqhGAYMARAGYWYDQMTSSKTSTPAAAPTSKPAPSGCKSIDTLaheviNGSWGNGNDRYQRL-------
>A0A6G6XZQ6	120	0.266	7.875E-27	10	186	193	15	210	327
----------SVHFSSG-RSGQKVRFVVLHHNG-GNLSLQGCYDTWQ-TREASAHYQVDSnGRIGQYVWDRDTAWHAGDWNANIQSIGIEHAdsssnpWRISDACLENGAHLVAAICHYFGLGrpawmQNVFPHSHFISTACPASIaGDQNAQYMSRAQAWYDAMANGSAPAAPAPsapsapsVDLNQMATdvINGKYGNGQDRVNALG------
>A0A4R0VBW6	120	0.291	7.875E-27	11	182	193	16	192	327
-----------THYTPG-RSGRNIDKIVIHHNA-GNLSIADCYNLWQ-TREASAHYQVDAnGRIGQLVWDADTAWQADNWDANITSIGIEHAdintspWTISDATLDNGAHLVAAICKYYGlgrpqWGVNVFPHSRFTATVCPASLaGTQNAAYMAKAQQWYDSMTG----GTPAP-TPSQPATHGTNLEALADAV----------
>A0A1F9G6S7	120	0.245	7.875E-27	11	175	193	193	361	530
-----------SGHWHSGRS-RAVDRVVIH---TTEGSYDGAISWFRsanNPYQTSAHYVIRssDGEVTQMVREADTAYHARDW--NPRAIGIEHEaissnPaWFTDEMYRSSASLVRDICDRWGIPidrQHIVGHVEVpdnDHTD-PGPHWDW-DYFMSLV----QGPVDGTSPPAPPP--PSTVDACDgLDW-----------------
>A0A0N1GHK9	120	0.247	7.875E-27	2	170	193	272	466	657
--YEQFGDNDYGNHDLGDRPASeRIRYIVVH---DTEGAWDGVLNLVQDPTYVSWNYTIRstDGLIAQHVKAKDVAWHAGNWYINQSSIGIEHEgflasPDawYTEAMYRSSARLVKYLAKKYGIPldrQHILGHDNVpGPTtayipgmhTDPGPYWDWahYFELLDRPFHATAGPKGGLVTIRPeydanQPVYTGCVTA----------------------
>UPI0009D541EE	119	0.263	1.077E-26	5	141	193	44	191	199
-----IVPTNL-KFTET-LIPRKITnLIIVHHVGGTDRdvSAAEIHQWHlaNGWAGIGYHFLIHKnGMIEQGRPLYAIGAHC--YGYNQTSVGICSAGDFdisfpTKNQIDSASHLIAYLCQKYGLkPdsRTVLGHRDLNQTECPGqNYYSQLEALR---------------------------------------------------
>A0A3M8VU63	119	0.248	1.077E-26	5	146	193	51	203	205
-----WIPASTSNYRVSSRPTAyPIEVVVIHVT---QETFQDAVKIFQDPaRQVSTHYMVAsaDGYIGQFVREKDVAWHAGNKDYNNRSIGIEHEGWvddpawFTEEMYASSAALTAAVCDRFAIPkdrDHIIAHSEVPGSDhtDPGPLWDW-DRYMELVNQ----------------------------------------------
>G2GBW6	119	0.282	1.077E-26	5	145	193	63	216	221
-----WVAASEANWRRADRPADyGIDRVVVHVT--QGSFASAVQVFQDPEHGAAAHYIVRkDGRVTQMIRELDVAFHAGNRDYNERSVGIEHEgfverpQDFTDEMYEASARLTARICARYGIAvdrEHIVGHAEVPGTDhtDPgGDWdWDRYLRLVRRAR-----------------------------------------------
>UPI0004C6BEAC	119	0.279	1.077E-26	5	162	193	61	228	230
-----WSAASGANWRRADRPADyVIDRVVIH---VVQGSYATALRVFRNPAhGAAAHYVVRkDGHVAQTVRELDVAFHAGNRGYNERSIGIEHEgfvdrpQDFTAAMYGSSARLTADICARYGFPadrEHIVGHVEVPGADhtDPGPLWDW-DRYMDLVREALSRNPGKGRDPGKAP------------------------------
>A0A6B4HXY6	119	0.252	1.077E-26	0	145	193	0	154	230
MNIVRqISKFN-------NSEGNDIKYIVIHSTGNTDDTAKNNADYFGRaDRQSSAHYFIDDNSIYQVVEEYKASWHCGDGGnkygiGNHNSIGIEmCgtdNGNISDATINNTIELVKILQDRYNINnDNVVRHYDASRKCCPSQFsYNnwaRWNDFKDRLN-----------------------------------------------
>UPI00167D0870	119	0.257	1.077E-26	5	161	193	61	227	230
-----WVAASAANWRRADRPDDyGIDKVVVHVT---QGSFDSAVKVFQDPAhGAASHYVVRkDGHVTQMIRELDVAYHAGNRTYNEHSVGIEHEgfvddPSsFTDAMYEASARLTAGICARYGIPvdrEHIIGHVEVPGTDhtDPGPHWDW-DRYIPLVRRARTAATRGPSPSASA-------------------------------
>UPI001678C464	119	0.257	1.077E-26	4	158	193	57	224	233
----DWSAAARANWRRADRPDDfTIDRVVIH---VVQGSYATALKVFRNPGhGAATHYVVRkDGHVAQMIRELDVAFHAGNRDMNERSVGIEHEgfvdrpQDFTAAMYEGSARLTAGICARYGIPvdrEHIIGHVEVEGTDhtDPGPhWdWPRYMRLVREASARLASPAPPGRPS----------------------------------
>I4EL43	119	0.237	1.077E-26	10	163	193	11	186	254
----------SNN----NRPMLKMtpRYITIHETAnrNRGANAEMHRRFLANGGgseGVSFHWAVDDIEAVQMIPENEVAWHAGDgyWGrGNQQSIGIEtCvhaDGNW-EQTLANLADLVVEIMARHKIPlENVVQHNRWSQKDCPHDLrVQGWDVLIDMIKARIDPqpdpnawhftETDKWVINTPeAPI-----------------------------
>UPI00029ABF93	119	0.256	1.077E-26	0	189	193	0	209	257
MK--SWENLEPDRYRLMNkhyskgRNGRTIDKIVVHH----NAGILSVDDIWQVWqsRQASAHYQVESgGLIGQLVNDWDTAWHAANTYINESSIGIEVSnytgpPGWkiTDKAVEEAAHLIAALCRAYklGRPnpgTNIRYHREFTGTSCPHNLapgGEDNATLISRARHWydaMANPTNPAPAPAPAPaPKETEVT--KDQADRIEAKLDLLLDQV---
>A0A252F1B3	119	0.264	1.077E-26	10	169	193	25	203	263
----------SQNYAAcASRV---VSYIVIHYTGNSSDTAAANCNYFKtGRRGASAHFFADDTHIMQSVKLKDRAWHVGAnsykhkACRNTNSIGIEMCtsGGYkvSAKTKQNAAHLCAYLCRLLGITagqvdTYVLRHWDVTDKNCPaqmaGNGNAEWTAFKAEVKSILNG---KPNASTSAPVSassfKVQVS-----------------------
>A0A222ZES2	119	0.336	1.077E-26	0	175	193	0	184	278
MTYQLHEEY-SCDFTGPERTPL---GIAIHWWDDPknKPTFWNIVNLLLErsrQRSASVNFVAEAGLVACLVSPNVVAWAQGDgasGWGNNNLISIECNPRCTPEDRETVAELIADQRLLWG-SLPLYPHNKFTATQCPGVWEQWLPWLDRRANEIMAakrGQAAPVVPaSAPAPaaPAPAPAADNRIHW-----------------
>A0A5K7QTU6	119	0.283	1.077E-26	5	165	193	9	186	289
-----ITSVNPNPMNAGSRNGISIDRIILHHNATTNKDVAMNTWLLGGGAGTSAHYEVTPTEIIGCVGEQYSAFHAGGtggidvpkiANPNQRSIGIENVnssgaPNWSvdPRTITNCARLVADICKRYGIPcdrQHVLGHNEVTATACPGGM--DVDEVVRQAQQFMVGGSNNAVKPEPSKPTP---------------------------
>A0A288TXU9	119	0.293	1.077E-26	5	162	193	9	179	422
-----ITSVNPKLMNSGSRNGIAIDRIVLHHNATTNKDVAMNTWVAGGSAGTSAHYEVTPTEIIGCVGEQYAAWHAGGtggadipkmSNPNQRSIGIENLnssgaPNWSidPRTVTNCARLVADICKRYGIPcdrQHVLGHNEVTSTACPGGM--NVDEVVRQAKQFMAG----GNNSAPKP------------------------------
>A0A7K0CG76	119	0.265	1.077E-26	3	172	193	58	243	440
---EDLGSYG--NYDISDRPHTnKIKYIVIH---DTEETYDDTIKIMQDpNRYVSSHYVIRakDGHVAQLVENKNAAWHAGNWYVNAQSIGIELEgkaaGDwFTPQQYEATAKLVKYLAQTYDIPldrEHILGHDNVpalraSGVAgmhwDPGPHYDW-NRLFTMMGAPIRPTGSPDSDLVTIhPVFKANIQSIR--------------------
>UPI0004C98715	119	0.234	1.077E-26	4	190	193	45	253	444
----DWVPAayqqtgDPadketyGNYDTADRPHSnKIKFIVLH---DTEEDFDTTLKIFQNPlKQTSAHYVVrsGDGHVTQMVKDKDVAWQAGNWYVNTHSIGIEQEGvavegakWYTPELYNSTAKLVRYLAAKYDIPldrQHIIGHDGVPPTStagtknmhwDPGTYWDW-----NRFMALLGKPTTVPSAPKSSPL--VTVS---PRFKDNKQAFRDCEKNVD--
>A0A4Q5P1Y5	119	0.256	1.077E-26	5	145	193	49	209	498
-----WVAAGEGNFQAANRPREqPIDMVIVHDIEGPDTAALSI--FQRAGAKVSSHYVVGvDGTIYQMVREHDVAWHAGNGDINRRSVGIEThgyayRPGFyTPKIYEAEAKLVRDITQRYNIPrdrTHIIGHAEVpnprDPTrfggvsghTDPGPYWDW-NTFMALVR-----------------------------------------------
>A0A1Y0IMX6	119	0.244	1.077E-26	5	136	193	219	360	510
-----WNPAYSGNYQVATRPTShPIKHVIIH---DTEGSYASAINWFKDPAaGVSAHYVIRssDGQITQMVAEKDIAWHA--RSANSNGIGLEHEgyanqtGWYTDAMYRASAALVRNICQKYGIPmtrDYILAHSEWyGNThTDPGNNWDW--------------------------------------------------------
>A0A396RRG9	119	0.277	1.077E-26	9	155	193	277	441	1659
---------PSPAYS--GRGGQAIDRIVIHITGAPQSPH--IGSWFAReEANSSAHYMVDQnGEIIQFVREQDKAWHAG--SANRRSIGIEHVaiqqggarygsttyPytPPTDAEYRASAALVAHLCRKYGLtPdrTTIIGHREAdtstTHTACPdGAW--DWDGYMALVAQCYAALPATG-------------------------------------
>A0A536CTS2	119	0.273	1.473E-26	0	146	193	0	150	213
MSVEWRGPVPSSNYDPG-RGDNAVVLIVDHWTA---ASLESALtRFLTPGTAVSAHYVIGqDGRVFQLVREEDTAFHAGVYEVNQRSIGIEHEasPTlaPSDPLYAASARLHAEIASRYSLDLHvgatVLPHRAIVPTQCPGTL--DLERIVRQALE----------------------------------------------
>A0A372MB93	119	0.286	1.473E-26	5	146	193	57	209	216
-----WIAASRANLRYADRPADfPIDRIVVHVT---EGSFDTAVRVFRDPMHAaAAHYVIRakDGHVTQMARELDVAFHAGNREYNERSIGIEHEGfvdresSFTKVMYEASARLAADICARYGIPvdrKHIIGHDEVpRAThTDPGKHWDW-DRYMKLVRA----------------------------------------------
>A0A7X8DT85	119	0.231	1.473E-26	13	145	193	12	157	223
-------------YSRPGTKLKAVEKIVIHWVANPGTSAMSNRNYFNNlrGRYASAHYVIDiNGSIIQCIPTTEVAYHAGNSEWNNSSVGIECChPDwtgqFSKATMDSLIELCSYLCQTYKLdPlKNIYRHYDVTKKDCP-KFYvenpEEFKKIKARVK-----------------------------------------------
>A0A8D5MEQ0	119	0.311	1.473E-26	13	166	193	19	180	223
-------------YTKG-RGGHRIDKVIIHHNA-GNLSIRGCYDMWQ-TREASAHYQVqSDGRIGQFVWDSDTAWHAGNWNANTTSIGIEHAdissspWKVSDACLANGAHLVAAICRYYklGRPawgTNVFGHKDFSSTECPASLaGSQHAAYVVRAQYWY--DHITGIKPVPAKRKPA--------------------------
>UPI0008326F2A	119	0.289	1.473E-26	3	141	193	0	154	229
---MNIIDAPSPNF--GERVL-PISMIVLHYTGMRNAE-EAIERLRDPTFGVSSHYLVaEDGQVVRLVPEDKRAWHAGGshWrgvtDVNSASVGIEIvNPGheygyrpYPDEQIDAVIRLVADIKERYGITrGNVVGHSDIAPTrkQDPGELFPWgkLARLR---------------------------------------------------
>A0A3D0QR31	119	0.267	1.473E-26	5	161	193	60	225	229
-----WIPASDSNWRRADRPYDfTIDRVVIH---VPQATYPVTLKVFQDPaNRAATHYVVRaeDGHVAQMVRELDVAYQAGNRDYNERSVGIEHEgwvdrPEYlTATMYESSARLVAGICERYGIPrdrEHIVGHVEVPGTdhSDPGPNWDW-DRYIKLVQ--RARPPAPKPSGSPA-------------------------------
>A0A267WJ18	119	0.294	1.473E-26	10	182	193	15	195	267
----------STHMTKG-RQGCKIDKIVVHHNG-GNLTGKGCYDVWQ-TREASAHYQVaSDGRITQLVWDTDTAWHSGDWNANLTSIGVEHadisaDPWMiSEATLDNGAHLVAALCKHYGLGrpqwrVNVFPHSDFTSTACPASIaGAQNVAYMARAQAWYD---RMTGATAPTPtVQPTQSATASSAVNVLQDTY----------
>UPI001021AE29	119	0.290	1.473E-26	13	186	193	18	210	278
-------------FT-GGRDGRKIDKVVLHHNG-GNLTGQGCYTVWQ-TRQASAHYQVDSnGVISQHVWDSDTAWHAGNWDANTTSIGIEHAdistnpWRISDACLDNGAHLTAAVCKAYGLGrpaygRNVFYHKDFSATECPASIaGSQRDAYITRAQEWYDKmTGNKPAASAPAkPSTPAkksveTVARevIAGQWGNGNDRMARLK------
>UPI001F3A0E89	119	0.304	1.473E-26	0	166	193	0	178	279
MDYSTLTPDGTlllnKHYTPG-RAGHHIEYIVLHHNA-GNLSGQDCWNVWQ-TRQASAHYQVDAnGAVWRLVNDQDTAWHAGDLAANQRSIGIEHAditssPWaISDKTLDSGARLVAALCRRYqlGRPewgRNVLPHNHFSATACPASIaGSQNAAYMARAQQYYDN--NLGGIDMPAKTDPV--------------------------
>U2LII5	119	0.245	1.473E-26	17	179	193	53	231	283
-----------------NRFVT--DCIVVHHIGmanNDDVSAETVHQWHLNqgWSGIGYHFIIRkDGTIEEGRPLGTIGAHV--YGENRHTIGINLVGNFenavpTEAQKTSAARLIASLCTVYQLdPvwqSTVKGHRDLNATACPGRYlYAQMPDLVQQARIFFASEEMQAerlrIAERMRAETEAQRARIRQQVEETQ-------------
>A0A7Y6CDW1	119	0.259	1.473E-26	9	168	193	34	222	440
---------DSPNKTQSNRTRATINGIVIH---DTEGRFIGSVRVLQRaWTRGSAHFVVSRrGQIVQLVPVTDVAWHAGNAWWNLHSIGIEHEGWvgrraYTEKEYRASAQLVAYLAHRWSIPldrGHVIGHAEVpnpyrpgffggaSGHSDPGPYW-KWAHYMQLVRYYAAHPVlpkfvkrMTVLPDAPVPhaqlVTRAVV------------------------
>UPI0004CCA373	119	0.242	1.473E-26	12	162	193	283	452	655
------------NHDLGDRPVSqRIKYIVIH---DTEGTWDGVLNLVQDPTYVSWNYTVRstDGLIAQHVKAQDVAWHAGNWDVNARSVGIEHEgfladPDawYTEAMYRSSARLVKYLSQRYGIPldrQHILGHDNVpGPTAsavpgmhtDPGPYWDWRHYFQLLGHPFRRGPGKSSGLVTILP------------------------------
>A0A1Q4VJR8	119	0.240	1.473E-26	2	157	193	281	451	666
--YEEFGDGDYGNHDKADRPRDqRIDAIVIH---DTEGSWETTLKLIKDPTYVSWHYTIRsaDGLIAQHVPTKDVAWHAGNWYVNAHSVGIEHEgflaaPDawYTEAMYRASARLVRYLAHRYDLPldrQHIIGHDNVPGTtpatikgmhTDPGPYWDWAHYFR-----LLGQPfVPTAGP-----------------------------------
>A0A3N6F3E1	119	0.232	2.015E-26	5	162	193	70	235	239
-----WVGAADANWRRADRPDDyPVDRVIMHVT---QGSFDSAVQVFQNPAhRAATHYIVGqDGRVVQMIRELDVAYQAGDRSYNERGIGIEHEGfvdrpkDLTPAMYAASARLTADICARHGIPvdrEHIIGHVEVPGTDhtDPGPHWDW-DRYMELVR--RAGTARRPASPVPKP------------------------------
>A0A496MUS8	119	0.275	2.015E-26	0	172	193	0	190	245
MDFQTLEPdlYQLMNkhYTPG-RPG-PIKYIVVHHNAGVNLSTADCWRIWQD-REASAHYQVEvDGTIGQLVNDWDTAWHAGDAAANSWSIGIEHAntggaaEDWpiSQETITAGAHLVAALCHAYdlGKPawfNNVFPHSHFYSTSCPHQLagaYrDQYMSLAeEFYFSMQADPTPQAGKMTN--FTEADRQLLR--------------------
>UPI001E3B28FB	119	0.244	2.015E-26	9	190	193	21	211	255
---------PSPNFGE-RRNGCTPDALILHYTGmETGQSA---QDWLCAsESEVSSHYLVhEDGRIVQMVREADRAWHAGRgtWQgrddVNSWSIGIEIAnaghpmglPEFPEAQIEAVLRLGRDICRRHGIPpKRVLAHSDIAPgrKVDPGERFPWkrlaeagLGHFVATV-SVSGGRVLGPEDDGPA-------------VEALQRLLKRYGYNID--
>A0A4D7QGL6	119	0.246	2.015E-26	10	176	193	29	239	263
----------SPNHD--GRKGSGVDTLIIHYTG-MQDGLAALHRLCDPnPPRVSAHYVVfEDGEIVQCVAEARRAWHAGAgsWGgredVNTRSIGIEIvNPGhefgyrpFPDAQIDAVVALTADILTRHAIPrANVLAHADIAPTrkTDPGELF-PWSRLVAvgaglWVPAapLQPGPSFGPGEEGPPiqaiqalfamlgygiqvtgvydPLTEAVVTAFQRHWR----------------
>A0A7Y0UTQ7	119	0.297	2.015E-26	13	171	193	18	187	270
-------------YSKG-RQGRQIDKIILHHNA-GNLSVRGC---FDTWqtRQASAHYQVEStGIIGQLVWDGDTAWHAGNWDANLTSIGIEHAdcssnpWRISDVCLENGAHLVAALCVYYklGRPewgKNIFGHSHFSPTECPASIaGNQRAEYMARAGYWYDQMTGNKPVATPTPAATAQnIDAL---------------------
>C0VY94	119	0.340	2.015E-26	0	164	193	0	178	274
MtKYpfKLITSITSPN-DSGTRPLSWITHIDIHHWGppDAGLRIEGVTAHLCNpnakdrygnPAPVSSHLVVSAGIVYQIVDFSRIAWHA--YPDNEHSIGIECNPRCSKDDFETVAQSIAYCWDLIGRIVPLQGHKDANpalGTECPGRYYPRLKELYNLALKYYRRATKTQPKPTTLPRK----------------------------
>UPI001E2831BA	119	0.298	2.015E-26	0	166	193	0	178	279
MDYSTLTPDGTllldKHYTPG-RAGHRVEYIVLHHNA-GNLSGRDCWNVWQTRP-ASAHYQVDAgGAVWRLVNDQDTAWHAGDLAANQRSIGIEHAditSNPwaiSEQTLASGARLVAALCRRYqlGRPewgRNVFPHNHFSATACPASIaGSQNAAYMARAQQYYDN--NLGGIDMPAKTDPV--------------------------
>UPI00103091C4	119	0.308	2.015E-26	12	165	193	53	210	344
------------NYD-AGRTFAsgaaaSLTGIVIHWWGEPnGQTHQGVVNYLAGDNaaEVSAHYVVSSEGITQIVDLGDTAYHAGVYSINAQSIGIECSPEMDEGTLQRLRGLIQNLNGRFG-PLWLEPHKAFVSTGCPGTYVSRIQEL--KVLAAGSADQIPPTPGDPMPVAP---------------------------
>A0A7W7PKV3	119	0.236	2.015E-26	2	160	193	242	415	627
--YQQLDGKDYGNHDLADRPASqKVDFIVVH---DTEGTWETTIKLIKDPAYVSWNYTVrsGDGHIAQHVPTKDVAWHAGNWFVNAKSVGIEHEgflaqPDawYTEEMYSTSARLVRYLAQKLGIPldrQHIVGHDNVPGTvpstikgmhTDPGPYWDW-----DHYFELMGKPfRPTAGPFAP--------------------------------
>UPI0004C8B724	119	0.248	2.015E-26	0	162	193	259	442	651
MT-CRFLPADPTNGQVADRPADgmDVKYIVIH---DTETSYADAIKEFQTPGTVSAHYVMkaSDGSVTQMVPDKDIAFHAGDYWFNMHSIGIEHEGfaahgatWYTQAQYQETADLVKYLSHKYGIPldrEHILGHDNVpAPTDgtvagmhwDPGPYWDW-NRFMallGRHTPARRGAGPVGTAVTISP------------------------------
>A0A0F7W9H2	119	0.238	2.015E-26	2	155	193	274	441	653
--YEEFGDGDYGNHDLADRPASPsIRYIVVH---DTEGAWDGVLNMVQDPTYVSWHYTLRstDGHIAQHVKAENVAWHAGNWYVNAKSIGLEHEgflaePDawYTEAMYRSSARLVKYLARKYGIPldrQHVLGHDNVpGPTAgtipgmhtDPGPYWDWRHYFR-----LLGRPIEPG-------------------------------------
>UPI000A3C2231	118	0.262	2.756E-26	5	145	193	61	212	219
-----WLPADPANYRTARRPRShPIDYVVVHVT---QEHFDDAVAVFQNpGRRTSAHYLVRsaDGHIGQCVREKDIAWHAGDPGYDDHSIGITHEGWvnstawFTEEMYASSAALTAAVCARHAIPldrTHILGHHEVSsAThTDPGANWDW-DHYLELVR-----------------------------------------------
>A0A8G0XIN8	118	0.257	2.756E-26	5	161	193	75	236	237
-----WVAASDANWRLADRPDDfGIDMVIIHVT---QGSFDSAVKVFQDPAhGAAAHYIVRkDGHVTQMIRELDVAYHAGNRDYNERSVGIEHEgfvekpEDFTDEMYEASARLTARICARYDIPldrEHILGHVEVPGTDhtDPGEGWDW-DRYMKLVRA-----AAKAGTSTPA-------------------------------
>A0A532EYT9	118	0.258	2.756E-26	0	147	193	0	161	246
MA---IQWIGSPNKDKG-REGFRPEVIVIHIM---EGTLKGTDAWFKSeESGVSAHYGIGKqGEIHQYVGESDTAWHAGRivaptWrllkpdiNPNWYTIGIEHEGRedtpWSDALYEASARLIDEICRRWSIPcdrDHIIGHREIrSDKTCPGSEVD-LDKLIDMANGI---------------------------------------------
>A0A173Y9A1	118	0.307	2.756E-26	0	161	193	0	176	260
MK--DWNNLDadenlilSTHMTKG-RQGRRINKIVLHHNG-GNLTGKGCYDVWQ-TREASAHYQVAaDGRITQLVWDTDTAWHAGNWGANLTSIGVEHAdissnpWRISDATLDNGAHLVAALCKHYGlgrpqWGVNVFPHSHFSATACPASIaGGQRDAYMARAQAYYDSMNGSPVGSSSA-------------------------------
>A0A173Z8E1	118	0.301	2.756E-26	10	182	193	15	195	267
----------STHMTKG-RQGHKVDKIVVHHNA-GNLTARQIYDVWQ-TREASAHYQVDAnGRISQHVWDTDTAWHTGDWASNLTSIGVEHAdisssPWMlSEATLDNGAHLVAALCVHFGLGrpqwrVTVFPHSDFTSTSCPASLaGDQNAAYMARAQAWydkMTGTASAPSTAQPA----QSVAA-ESSANVLQGAY----------
>A0A533IME3	118	0.267	2.756E-26	10	149	193	121	267	271
----------SPNFSS--RNGTKIDMIVMHYT--DGGSAQGAINRFLDPReQVSAHYIIERnGDITQMVNDSEKAWHA--KTANPRSIGIEHValPGqqMAEAQQDSSVALVRWLVTTYGIPTNnIKGHRfapgNIGTTDCPAQLFgeSSEQAVKDWVAEHIA-------------------------------------------
>UPI00099DB9F3	118	0.265	2.756E-26	5	156	193	84	252	271
-----WVAASPENYRRADRPADyEIDRVVVH---VVQGSFATALSVFQDpEHEAAAHYVVRkDGHIAQTVRELDVAFHAGNRGYNERSIGIEHEgfvdrPEsFTDAMYASSARLTAGICHRYGFPadrEHIVGHVEVPGADhtDPGPHWDW-DRYVglvvrelWRLQARAGHPSPKGG------------------------------------
>UPI001CCC2D28	118	0.270	2.756E-26	5	144	193	119	273	275
-----VVSAPSPNFD--DRKGMDIDTIVIHHTASNNG-AADLAHMKDPKAEVSAHYMVDrDGKIYQLVNDTKRAWHAGKgelhgepTDVNGRSIGIEIVNDgsgktaFTEAQYKSLTQLVGFLKQEYKVPmDNIVGHKDVavpkGRKSDPAANFDW-TRLRKGI------------------------------------------------
>UPI0005E4D6F0	118	0.250	2.756E-26	5	189	193	7	193	288
-----ISPYN--HY-EGNNP----QYIVIHYTGNIGDTAKNNADYFYGgNRNASAHYFVDDSEIYQVVEDYNGAWHCGDghnrYGiNNRNSIAIEmCgtdNGKISEKTVENTLELTKHLMNKYGIDaDHVVRHYDASRKDCPSAFSDnNWSRWWDFKNRLSNKPTTKNIDVT------YQVHA-KGKW--LPNvvNLNDYagifGKPI---
>UPI001F3B5E68	118	0.318	2.756E-26	11	182	193	16	190	297
-----------THYTPG-RAGRTVDKIVLHHNA-GNLSIPDCWNVWQTRA-ASAHYQVDAnGRIGRLVNDTDTAWHSGDWDANLTSIGIEHAdvstsPWLiSQATLDNGAHLVAALCHHYGLGrpewlVNVYPHNHFQATACPASIADtQRDEYMRRAQEYYDQ--IQGEDNMP---TAQEIA--NAVWNFDQNGV----------
>A0A644XTI4	118	0.261	2.756E-26	7	144	193	43	207	308
-------PASPENYTKcSNRT---IKYIVIHYVGTNGTAYSVAKYWQTAGRNSSAHFVVGlakeNGQIYQMVDPENKAWHCGTTGtyyhaecRNANSIGIEtaCHndtsdvsassPDwyFDDVTVDKLAQLVKYLMEKYGIgPEQVIRHYDVTHKTCPAMWvhnEAGWTDFKARI------------------------------------------------
>A0A892BZ52	118	0.246	2.756E-26	0	142	193	162	315	322
MKWV-----PSANY--GSRGGADIDAIVLHHTASNNVDGDlRALTKPNGDKSVSAHYLIGkDGTIYHLVDDKMAAWHAGvsslhgdkSPSVNARSIGIEITNDgsgktpFTEAQYRALEKLVPYLAKTYDVPmKNILGHRDVAPgrKVDPADNFDW-GRIRR--------------------------------------------------
>A0A8B2EC25	118	0.297	2.756E-26	13	190	193	54	233	323
-------------YAPG-RSLSsgeatKLTGIVIHWWGEPsGQSHQQVVDHLAGSNTIwsSAHYVVSGDRVTQLVSLDDTAFHAGVYDINAQSVGIECRPEMDDATVDRVRDLVTRLRSRYG-ALWLEPHKAFSSTDCPGTYMDKIPEL--KVLA--AG--SSSLPSTPKAESGQGILTVDGYWGStTTRRLQELSaTPVD--
>UPI0010CAB4CF	118	0.306	2.756E-26	11	150	193	177	324	401
-----------PNIMNGDYKRTKIDRIVIHHNAGTSDSAARRTWYVSTGVGTSAHYQVTPDKIWGCVSETSVAYHAGDYAVNQRSIGIEHLnnagaPHWTiaEETYHNSAKLIADICQRYHIPiddKYIIPHRAVSATACPGGI--DMAKLIRMAQEVASG------------------------------------------
>A0A840IZR8	118	0.243	2.756E-26	12	168	193	266	441	640
------------NHDLADRPRSqKIDYIVIH---DTETSWDAALKLAQDPTYLAWHYTVRssDGRIAQHVPTKDVGWHAGNWYVNSKSIGVEHEgfgakGTWyTEAMYRSSAKLVGYLARRYGIPldrAHIIGHDNVPGTTpstiagmhwDPGPYWDWAHYF-DLLGAPLR-PTGRPGSglVTIAPsFERNQL------------------------
>A0A7W3TMC2	118	0.256	2.756E-26	8	144	193	82	241	1458
--------APSPEYPQADRfvaahggnfratsGARRIERIVIHIT-DGGANINGTIGWFQNPqARVSAHYVIGqDGEVVQMVRHDDVAWHA--RSANGTSIGIEHVantrGlRPTPAQMCASAALVTWLCDQYGIPadrTHVLGHAEAdtatTHTGCPNAVWDW-DYYMDMV------------------------------------------------
>G4Q8A9	118	0.286	3.769E-26	5	145	193	5	156	171
-----ITDYGLE-FGY--LEPRDVtDQIVIHHTGNPtddDLSAEEIHESHkaQGWSGIGYHFVIRkDGTIERGRPMDTIGAHA--YGENSHTIGIHVCGNFdiaepTDAQIESCSVLVQWLALIYGLEINdatVVGHCDLMATACPGeNLYRQLGKIRGKAN-----------------------------------------------
>A0A851HC77	118	0.343	3.769E-26	0	154	193	0	155	177
MSYKLEnKPADTRNYN--DRPgGRKPKGILLHHWGTDGQSHDNVVAYLRRYRpanPTSAHEVISAGRVSKLVPLLKRAWHA--RSANNDWIGLENRPEMSDGDWATLVERCADIERETGRSMRYGKHNDVVNTACPGRYASRIGELVNAVNANLAGAGTP--------------------------------------
>A0A4S2R9K7	118	0.276	3.769E-26	5	150	193	19	178	179
-----WVPASEENYNLADRPYDwEIDKIVVH---VVQGSYAVALKVFQDpEHGAAAHYVVRaeDGHVAQMIRELDVGHHAGNMEYNRRSIGIEHEgfvdrPEgFTDAMYESSAKLAAGICARYGIPvdrEHIIAHHEVPGADhtDPGPhWdWDRYLSLVRRATASRRG------------------------------------------
>UPI001F2713F9	118	0.297	3.769E-26	5	146	193	45	197	199
-----WRPAGRDAYT-AVAPGTvrPIDRVIIHMT---QTAYRKTLFLFEAGRkKVSAHYVVRssDGHISQCVRESDIAWHAGNWQENERSIGIEHEgwvdePSYyTDAMYEASARLTAAICARRGIPkdrAHIIGHHEVPGSDhtDPGPHWDW-ARYLRLVNA----------------------------------------------
>A0A2N4X383	118	0.247	3.769E-26	0	166	193	0	168	234
MrSWLVHRQVPSPNFNA--RAL-PVSMVVLHYTG-MQSADEALERLCSEEAGVSAHYLIDeDGTVTQMVAEENRAWHAGKsfWrgitDVNSASVGIELvNPghefgyrDFPNAQIEALLPLLADIKRRHGISrSNVVGHSDIAPTrkEDPGELF-PWERLARYKLAL------------PAPRSSA--------------------------
>H5XZS3	118	0.245	3.769E-26	5	148	193	3	163	246
-----IEWHPSPNYSS--RGGRKIIAIVDHVTA---GSYPGCLNWLCNPaSQSSAHYLVTKtGRILQLVKEGDTAWHAGirNkpsWalydgtNPNTYTLGIEHEgqPGdvMPEAQYQATLWLHKDLTQKYGIPidaDHIIGHYridSVNRPNCPGVGF-PWDRLFKDLKGGR--------------------------------------------
>UPI0019D3CF8A	118	0.235	3.769E-26	12	143	193	11	166	250
------------NFSPG-RSGSSIQYLVFHYTANDGDTAEANANYFKSiNRNASAHYFVDERDIVQVVKDSDTAWHCGDtqkYTnggatlkgivKNVNSIGIEmCsdkvNGEFviTEATQANAIELGKMLMGKYNIPvERVVRHYDVTGKLCPQPFFQdisQWNRFKAR-------------------------------------------------
>A0A1M7H3X6	118	0.277	3.769E-26	9	143	193	14	163	252
---------PSPNH--GERPeGVPIDTVVLHYTG--MQDAESALRRLCDPRaEVSAHYLVyEDGSILQCVPEARRAWHAGKsfWKgetdLNSRSIGIEIvNPGhefgyrPFPAvQINAVCELTADICKRHGIqPWRVLAHSDVAPdrKEDPGELF-PWDVLAGR-------------------------------------------------
>UPI0013566EC0	118	0.371	3.769E-26	25	179	193	0	164	261
-------------------------MIVLHHWGSDGQTMAGVIDWFcrkgRGSNGTSAHYVVSGNQCACLVNEGKGAWHAGNHWYNEHSIGIEARPEMDTETYKTVIETVAMIYKHLGKVVPIIGHLDVpgVKTACPGRYYSHIADIQAQATALYQsgkaptGPAASGTTSDGKLVIDGEFG--SASCKRLQ-------------
>UPI001CFBE442	118	0.272	3.769E-26	10	182	193	15	195	267
----------STHMTKG-RQGCKVNKIVVHHNA-GNLTARQIYDVWQ-TREASAHYQVDaDGRISQHVWDTDTAWHTGDWASNLTSIGVEHAdisssPWMlSEATLDNGAHLVAALCKHYGLGrpqwrVNVFPHSDFTSTACPASIaGSQNADYMARAQAWYD---RMTGATAPTPtVQPTQSATASSAANVLQGTY----------
>UPI000F08725F	118	0.307	3.769E-26	13	186	193	18	219	269
-------------FTKG-RQGRSINKIILHH-NDGNLSIQGCWNVWQTRP-ASAHYQVETsGRIGQLVWDRDTAWHAGNWVANTTSIGIEHAdasthPyRISDACLENGAHLLAALCHYYklGRPvwgKNVFGHRDFSATECPASIaGSQHAAYMARAGYWYDQMSanKPHPPSAGKPdiealanaVIRGEYGngdQRRARLGSLYDAVqrrvnEKLG------
>D6ZFW7	118	0.324	3.769E-26	13	171	193	18	188	271
-------------FTKG-RQGRSINKIILHH-NDGNLSIQGCWNVWQTRP-ASAHYQVETsGRIGQLVWDRDTAWHAGNWVANTTSIGIEHAdasthPyRISDACLENGAHLVAALCHYYklGRPvwgKNVFGHRDFSATECPasiagsqhGAYMARAGY---WYDQISGNK--PQASSAGKPDIEALANAV---------------------
>A0A286TCC5	118	0.295	3.769E-26	0	159	193	0	178	300
MKNWDTLQAD-ENliltkhYTPG-RQGHTIKYLVIHHNA-GNLTGKAIWNVWQ-TRQASAHYQVAaDGRITQLVHDRDTAWHAGNWPANLDSIGIEHAditSDPwavSDRTLDQGAHLVAALCKAYklGRPkwgVNVYPHNRFSATACPASLdGTQRDEYMRKAGEYydkMTGRkPAAGGTNT---------------------------------
>UPI001030DA30	118	0.303	3.769E-26	16	190	193	55	233	323
----------------PGRNLRsgeatGVSGIVIHWWGEPrGQSHQSVVDYLSGenvrWS--SAHYVVSSDRVTQLVGLADTAFHAGVYDINARSIGIECRPEMDDATLDRVRDLVQKLNGCFG-PLWLEPHQAFSSTGCPGAYMSRIPEL--KVLA--AGSTEFP--PTPSVVDaNDGLLDVDGYWGSaTTRRLQEmLGTPVD--
>A0A2I1M1G6	118	0.294	3.769E-26	4	162	193	9	177	335
----DVVQLMNRHYTPG-RDGATIRFIVVHHNA-ANLTVGGCWQTWQNRP-ASAHYQVEEnGTIGQLVWDKDTAWHAGTWSANIQSIGIEHadkliNGQWqlTQTAVDNGAHLVAALCKQYKmgapqWGVNVFPHSRFSSTACPASLqGAQNAEYMRLAQAYYA-QMNGGAAVAPAP------------------------------
>UPI001D0AA402	118	0.239	3.769E-26	0	162	193	0	184	365
MSYssltnKYI-PASADNYMRG-RGGYKVCKITPHHMA-CQWSAERCaQSFQVSGRMASANYCIGsDGTIVANVDEENRAWTSSNYYNDCQSITIEvanetCAPNWniSTKAWNALVNLCVDICKRYGFRLNYTGnangslteHRMFASTSCPGPFlHDRMPQLAQEVNARLDGqTVAPSAPSTPsAP------------------------------
>A0A6B2S9V1	118	0.265	3.769E-26	12	172	193	65	245	443
------------NYDTADRPHTgKIKYIVLH---DTEETFDRTLQIFQDPhSQTSAHYVVRsaDGHVAQMVKDKDIAWQAGNWYINQQSIGIEQEGiatdgakWFTPAMYRSTAALVRYLAAKYDIPldrQHIIGHDNVPPTStagtaamhwDPGTYWDW-DYFMKLVG---RPTVPTASPHsqlvTVSPVFKENIQKFR--------------------
>A0A286S1R3	118	0.403	3.769E-26	2	145	193	178	332	467
--FVIDESYTAKGFTPAAQVPfvaewggrkRTIESITIHHWGARGQTHMGVVNFFCvtGPGTTSAHFVSSAGKTHCIVSPLDAAWHAGNAFGNTSSIGIECRPEASDADYLEVAKLIAWLRAQYG-DLPLIPHRDWQSTECPGIWdLKRLDNLARNLK-----------------------------------------------
>M9M219	118	0.282	3.769E-26	7	150	193	214	379	595
-------PSNYGNYDVADRPifGPDIRYIVIH---DAEGSYDGTIEWFANPaSGVSAHYVIRssDGDITQMVDTKDVPWHAGNWYFGMHSIGIEHEGhalegatWYSEPMYRASAKLVRYLAEKYNIPldrAHIFGHEEIpgvnqsRQTGmhwDPGPFWDW-DHYMELVGstAISNN------------------------------------------
>UPI001C2111BE	118	0.248	3.769E-26	2	163	193	245	425	619
--YGKFSESPSdyGNYDIANRQKSDVRYIVIH---DTEVSYDGTIDLFANPNRAAANYVIRssDGHIAQMIHNKDVAWHAGNWYFNTHSIGIEHEGfalegstWFTEEMYRSSARLVRHLAKEYNIPldrAHIIGHDEVpglSPKaqsgmhSDPGPFWDW-GHYMDLVGSPVERQHTNKLAVTINPV-----------------------------
>A0A1H3QQF8	118	0.269	3.769E-26	12	166	193	257	430	631
------------NYDTANRPKDvKIDSIVIH---DTETSYQTAISAFQNPAhGAASHYIVRssDGQITQMVPTKDMAWHAGNWDQNMRSIGIEHEgfaaegGKWyTEQMYRSSAELVKFLADKYDIPldrEHIVGHDDVSadnpAKAggehyDPGPFWDW-AHYMKLLDEPLDGDTGGDDVVTIFPRFDA--------------------------
>UPI00131E2C92	118	0.256	3.769E-26	2	159	193	257	429	638
--YQEI-PGGYGNHDLANRPDSqKIEYIVIH---DTEGTWDGVLKAVQDPKYVSWHYTLRsaDGHIAQHVPTKDVPWHAGNWYVNSKSIGLEHEgfaakGTWyTEAMYRTSAKLVRYLAAKYRIPldrKHILGHDNVPGTTpatikgmhwDPGPYWDWAHYF-DLLGAPLPGS-DRPIHDV---------------------------------
>UPI000DD39CE8	118	0.250	3.769E-26	12	136	193	259	402	639
------------NHDLANRPKTgKIDYIVIH---DTEGGWQGTLNLIQDPTYVSWHYTMRssDGHIWQHVDTKNVAWHAGNWYVNMHSIGIEHEGfaaqgatWYTEALYRNSARLVRYLAQKNNIPldrAHIIGHDQVSGTipstvagmhWDPGPYWDW--------------------------------------------------------
>A0A3M0I072	118	0.261	3.769E-26	12	160	193	283	459	654
------------NHDLGDRPATqSIKYIVIH---DTEGAWDGVLDLIKDPTYVSWNYTIRstDGLIAQHVKAKDVAWHAGNWYVNAKSIGIEHEgflaaPDawYTEAMYRSSARLVRYLAARYGIPldrQHILGHDNVpGPTAatvpgmhtDPGPYWDWrhyfelLDHPFGRAGGARGGLVtilPDYARNQP--------------------------------
>A0A1J4NSF9	118	0.242	3.769E-26	1	169	193	265	454	662
-AYALTDPDDPtsyGNYNPANRPadGQTIRYIVIH---DTESDYDGAIASFQNPReQACAHYLVRssDGHVTQLVHTKDIAWQAGNKTVNMHGIGIEHEgfavptdrPTWySEQLYESSAELVRYLAARFGVPldrEHIIGHEDVpGPTQgaisdmhwDPGTFWDW-----SHYLELLGAPIPAGSGTPPRPGDTVTIA-----------------------
>A0A496VLT3	118	0.282	3.769E-26	5	150	193	285	443	730
-----ISNLTTCNYSS--RSSRTIDTWVNHWIGT--GTYAGTISWFHNcNAKVSSHFVIRasDGEITQIVQVKNIAWHAGVWDYNKRSIGVEHEvtlanPDtWTTQMLEASANMARYFTDKYGIPRThsttpgILGHNEIKSTACPGtfPWDIWMNYLNQEENYAWHG------------------------------------------
>A0A806V9Q2	117	0.333	5.154E-26	4	160	193	19	179	183
----DFTQaanYNQgRNYrhhgTIFNR-GAEVKGIVIHWWGEPaGQTHQGIVDYLTsaNSRSSSAHYVVSQSRVSQLVGLNDTAWHAGVYDVNAESIGIECRPEMDAATWRNVVSLVSKLHGAYG-PLWLEPHKSFTDTTCPGVYSERIDDL----KVIAAGSRTD-IPQAP--------------------------------
>A0A134CIL6	117	0.280	5.154E-26	24	148	193	71	207	208
------------------------KRIVMHHIGGTNRevKAAEIHQWHlqNGWAGIGYHFVIhKDGSIEQGRPMDVIGAHC--HRYNADSVGICSVGNFqqyypTESQLATAAKLIAYVCSVYGLtPdkQTVFGHRDLNDTECPGDhYYVQLDRLRLEASRYL--------------------------------------------
>A0A7G9G7W4	117	0.211	5.154E-26	4	144	193	57	214	219
----DWIERDllPTNeYSRPGTALDDVDGIVVHYTANPGTTAKQNRNYFAGladgssGTYASSHFIIDtDGTILQCVPMSEVAYASNDR--NSNTISIECChedesGKFTKATYQSLVKLTAWLADTYLIDtEDIIRHYDITGKICP-KYFvdheDKWEKFLKEV------------------------------------------------
>A0A069JYC2	117	0.245	5.154E-26	5	153	193	67	225	230
-----WIAASEANWRRADRPDDyTVDRVIIHVT---QGSYASAVRVFQDPShRAASHYIVGqDGRVTQMIRELDVAYHAGNRSFNERSVGIEHEgfvdrpQDFTKEMYESSARLAASICARHGIPvdrEHVIGHMEVPGTDhtDPGPHWDWK-RYMKLVRAASTGPSA---------------------------------------
>UPI00165A4ACA	117	0.258	5.154E-26	5	160	193	68	231	237
-----WLAASDANWRRADRPDDfGIDMVIIHVT---QGSFdSAVKAFQDPGHQAAAHYIVGqDGRIAQMIRELDVAYHAGNRDYNERSVGIEHEgfvdrpEDLTDEMYEASARLTARICARYDIPvdrEHIIGHVEVPGTDhtDPGPHWDW-HRYMRLVRE--ASRTSASPATTP--------------------------------
>UPI00167CCDAA	117	0.258	5.154E-26	5	160	193	68	234	238
-----WTAASSANWRRADRPSDyEIDRVVIH--VVQGGYATALKVFKDPGHGAAAHYVVRkDGHVAQMIRELDVAYHAGDRSMNERSVGIEHEgfvdreESFTDAMYAASARLTAGVCERYGIPvdrEHIIGHVEVEGTDhtDPGPHWDW-DRYLRLVRtSRARARANPRASPEP--------------------------------
>A0A0X3UX99	117	0.272	5.154E-26	5	155	193	71	231	242
-----WSAASPANYRVASRPDDyAVDRVVVH---VVQGSFATALKVFRDPlHEASAHYVVrGDGHIAQTVRELDVAFHAGNRGYNERSVGIEHAgfvdrPEsFTADMYAASARLTAAICRRYGFPadrEHIVGHVEVPGTDhtDPGSHWDW-SRYLTLVRAELSRPAARP-------------------------------------
>UPI001F3845B8	117	0.273	5.154E-26	5	146	193	92	244	246
-----WIPAASANYRRANRPRDyPIDRVVIH---MPEATYPITLRVFQDSShRAATHYVLRseDGHVAQLARELDVAFHTGDRPFNERSVGIEHEgwadqPEYlTEEMYASSARLVAGICDRYEIPrdrEHIVGHNEIPGIArvCPGPHWDW-DRYIAMVRE----------------------------------------------
>A0A2S0LVW5	117	0.268	5.154E-26	0	162	193	0	181	247
MK--DWHTLEPdlyrlmnKHYTPG-RP-SSIRCIVRHHNAGVNLTTGDVWNIWQ-SRQASAHYQVEvNGRIGQLVNDWDTAWHAASASMNAQSIGIEHAnsggpPGWpiSDATIREGARLAAALCKAYdlGRPhygTNIRDHREFTSTSCPyalapgGPYHQrWMDEAVQFYDELTTGPKPP---APPAP------------------------------
>A0A1H4KU98	117	0.308	5.154E-26	13	171	193	18	182	268
-------------YS-AGRSGRKINKVIIHHNA-GNLTIKSIWDVWQ-TRQASAHYQVDSnGRIGQLVWDRDTAWHAGNWDANTTSIGIEHAdisSNPwqiSAKCLEEGAHLTAAVCKYYGlgrpqWGKNVFGHKHFSPTECPASLaGTQHAAYMARAQYWYDQ--MTGKALAPKP--SANIDAL---------------------
>A0A4Q5BCE3	117	0.290	5.154E-26	13	186	193	18	210	278
-------------FT-GGRNGCKIDKVILHHNG-GNLSGEGCYQVWQ-TREASAHYQVDAnGSVTQLVWDSDTAWHAGNYQANCTSIGIEHAdistNPWkiSDATLDNGAHLTAAVCKHYGLGrpqygKNVFFHKDFSATECPASIaGSQRDAYMRRAQEWYDKmTGNKPTASAPAkPSAPAkksveTVARevIAGQWGNGNDRMTRLK------
>A0A7V6J1L3	117	0.265	5.154E-26	5	146	193	120	277	279
-----ITQNDLEfNYhflsLNSNKVGSKFtpKYIVIHNTANSAPSINEVKYLHNNTSSTSYHFAVDDENIYQAIPTNYNAWHAGNRNINTTSIGIELAkSTISdvkvkDRVIENGARLTAMLLKEYNLGiESVITHKDASGKHCPHDLLDRygWDYFISKVKE----------------------------------------------
>UPI000970EADB	117	0.305	5.154E-26	13	185	193	18	212	283
-------------FTKG-RQGRSINKIILHH-NDGNLSIQGCWNVWQTRP-ASAHYQVETsGRIGQLVWDRDTAWHAGNWDANCTSIGIEHAdasthPyRISDACLENGAHLLAALCVYYklGRPawgKNVFGHRDFSATECPasiagsqhsaymaraGYWYDQMTS-----SKTSTPAAAPASKPAPSGCKSIDTLAhevINGSWGNGNDRYQHL-------
>UPI0008DA4CDF	117	0.255	5.154E-26	0	171	193	0	176	325
M--LPIQKRISAyNFNNSN----SVKYIVVHDVGAQSTAKNNVDYFFGGNRNASAHYFVDDSSIWQSVEESHGAWHCGDghgkYGiTNSNSIGIEmCLPSgaVTEKTEANTLELVKHLQSKYGVDnAHVVRHYDASRKNCPaqfnldGKW-TRWNAF----KAKLAGTPSKPAADVPAPSKPAAGGGY---------------------
>UPI0012E0D4F7	117	0.263	5.154E-26	15	180	193	19	191	343
---------------SGTRNGSAITTIVVHHQAGTNfDNMPSI------WRtvQASAHYGIGqDGTVRAYIDELKTAWHANN--ANSYSIGIECTnitssPRWqvAEKTIDALVKLIQDIEKRYGRKMTIIGHRDAPGavTSCPGPFlYERLEEIRRRVadNSGSNTTPSPSYAAEPWNIQQV-VSTDILNVRSAQN------------
>A0A800C9E1	117	0.248	5.154E-26	18	151	193	88	238	345
------------------RSLSDITHIAVHHSAAPADiPPERIAAYHVYsksheWPGIGYHFYIGPeGTIYHTQRLDRISWHV--YKNNSYTVGVYLAGNFnqsaPPAlQLDAAAWLIAWLMQELRIPlENVLGHKEFpfNATACPGyQWDAglrWKDRLRQAVEGVRSGE-----------------------------------------
>A0A7W8EER3	117	0.252	5.154E-26	12	156	193	239	395	607
------------NHDRLNRP-RRVDYIVIH---DTEGSYAGVPSMVGNPRYVSWHYTIRsrDGHVAQHVRNRDIAWHAGNWDINSRSIGIEHEGYlarggtwYTEAMYRSSARLVKHLASVYKVPldrAHIIGHDNVPGTtpstvpgmhEDPGPYWDW-----ARYFALMDAPLKPAG------------------------------------
>UPI001EF2EDF5	117	0.226	5.154E-26	2	136	193	227	382	616
--YQRLSAAPGdyGNHDVSDRPRSqRISYIVVH---DTEASYATTLKLVRDPAYVSWHYTIRsaDGQVVQHVRTGDAAWHAGNWYVNTKSIGIEHEgflargGRWyTEAMYRSSARLVRYLARRYGIPldrAHILGHDNVPGTlpetvrtmhTDPGPYWDW--------------------------------------------------------
>A0A7K0CNQ3	117	0.243	5.154E-26	12	136	193	243	386	623
------------NHDLARRPGDlPVRYIVVH---DTEGSYEGSVQTVQDPKSVSWQYTIRsrDGHVAQHVPLEAVAWHAGNWQINTQSIGIEHEarltePDawFTEAMYRSSARLVRWLARRYDIPldrQHIIGHDNVppgdpgsvagMHTD-PGPYWDW--------------------------------------------------------
>UPI00138F181B	117	0.281	5.154E-26	6	144	193	478	625	1484
------EPAHPGNYRSVS-GTRTIDRIVIHIT-DGGRNISGPVSWFKNpEAKVSAHYIVGqDGEIVQMVAHKDVAWHAG--SANATSIGIEHVANtrgllPTPQQLAASAALVDWLCQQYGIPadrEHVLGHAEAdTRTthrACPNAVWDW-DYYMGMV------------------------------------------------
>A0A7G7ST91	117	0.260	5.154E-26	7	154	193	789	953	1608
-------PAHARNFRRGRRAGTSVDRIVIHITA-GGPRIDGTIAWFQNgeRPNVsSAHYIVGrDGEVVQMVRNADTAYHA--SAANSRSVGIEHcankpsrgNPRdlpPTEPQYQASAQLVAWLCTQFGIAadrEHIVGHFEISPRdnhDCPSSIWDW-DHYLGCVQQALAERSAP--------------------------------------
>UPI001BA61AB1	117	0.269	5.154E-26	7	162	193	272	441	1693
-------PAHSSNY-RAVKAPREIDKVVIHIT-DGGSRITGTIGWFQNPNqrnarnqpiHVSAHYVVGrDGEVVQMVRHNDIAWHAG--TANSHSIGIEHVANtrglvPTEEEYRGSAALVAWLCNCFSLPidrTHILGHAEAdphtSHTDCPNAVWDW-DHYMDLVRDAAAGPAA---ATEPAP------------------------------
>E0NXH9	117	0.259	7.049E-26	2	147	193	9	160	164
--YLDI------NYNQ--LTTRSVtDMIVIHHTGNPtddDLSAAEIDASHkaQGWSCIGYHYVVRkDGTVEIGRPHWTIGAHA--FGENKHTIGIhVCGnfeiGEPTDRQIESLAMLLANLCTDYGLTidrDHIVGHRELMSTACPGsNLFAQMDTIVGKANFY---------------------------------------------
>UPI001073CC41	117	0.267	7.049E-26	6	177	193	1	181	199
------IDTPSPNFDK--RPIDlPVDILILHYTG-MKTGREALERMRDPGAEVSAHYMIEeDGRIFQLVKEADRAWHAGVafWrghsNINARSIGIEIvNPGhewgyraFPEAQLTSVINLCQDILSRHPIEaRNIIGHSDIAPTrkTDPGELF-PWQRLAE--NGI--GLWPFEGDVTPASL--SQFGYDTSNWEA---------------
>A0A1G8W778	117	0.259	7.049E-26	5	153	193	65	227	231
-----WVAASAANLRLADRPADyEIDKIVVHVT---QGSYATAIKVFRDPAHAaAAHYVIRarDGEITQMARELDVAFHAGNRSYNEHSVGIEHEgfvdrPSsFTKAMYESSARLAADICGRYDIPidrEHIVGHNEVpGAThTDPGPhWdWDRYMELIRRAASRPKSTTA---------------------------------------
>A0A1Z1WJY9	117	0.250	7.049E-26	5	161	193	70	236	237
-----WIAASSANWRRADRPDDyEIDRIVVH---VVQGSYRTALKVFKDPGhGAAAHYVVRkDGHIAQMIRELDVAFHAGSRRMNERSVGIEHEgfvdrkESFTDAMYESSARLAAGICRRYDFPvdrEHIIGHVEVEGTDhtDPGPHWDW-DRYLRLVRRERDRPARPARTVTPA-------------------------------
>UPI001C0194B6	117	0.294	7.049E-26	0	155	193	0	175	248
MAgevYsKLITSKNPKVMNASSRNGLKIDRIIIHHNATTNKNTAMNTWLQGGPANTSAHYEVTPTEIIGCVGEQYAAWHAGGTGgsdvpriasPNQRSIGIENLnstgaPGWkvDPKTVANCARLVADICKRYGIPldrKHVLGHNEVTATACPGGL--DVDEVVR--LAKKGGTsVAKP-------------------------------------
>A0A8A0RXF8	117	0.250	7.049E-26	8	145	193	84	251	256
--------RPSENFN--DRPngVQSIDSIVLHHTADPSDqssleTLTGKPESFMGWlkdkykkltgsGDVSSHYLIGkDGTIYQLVADEKRAWHAGEgslpgkpGDVNDRSIGIEIvnEGDgkdgYTEAQYKALEQLVPYLSKRYSIPgENLVGHKDVSdRKQDPSTNFD-FDRIR-RAN-----------------------------------------------
>UPI0015F7F2C2	117	0.275	7.049E-26	3	189	193	11	208	263
---VKIVPNN--RFTPG-RNGRRIDKVVIHHNA-GVLTVDQIYNvWLQ--RVASAHYQVESnGWIGQLVWDRDTAWHAANTFINETSIGIEVsnsggAPGWPidPRAVENAARLTASICRffTLGRPvdgLNVRWHREFTSTSCPYRLAPggvDYARFMDRARYWYDqmGTaVPSPVPVPPPTPKETEVT--KEQADRIERKLDE-NKQL---
>A0A085W795	117	0.270	7.049E-26	5	144	193	120	274	276
-----VINAPSPNFNE--RGGKDIDTIVLHHTASNNGAGD-LAHMRNPKSEVSAHYMVDrDGKIYQLVNDQKRAWHAGKgelhgvpTDVNGRSIGIEIVNDgggktpYTEAQMKSLTQLTGYLKQQYNVPmSNIVGHKDVavpkGRKSDPSANFDW-ERLRKGI------------------------------------------------
>A0A3D0VEG1	117	0.279	7.049E-26	3	162	193	0	160	279
---MDFIQA---TYFTPGRQGATVDQIVMHWM--DGTLAATIDTFTNGSRQASAHYGIGEGDEKQFVQEGDTAWADGDWNENIRSIAIEHsaQPgrDATDDTYTRSIARVADICSRYGItPsaDTILPHKNFFNTDCPGTL--DLGRIIAGAQAALNGSaAAPTQPAQPAP------------------------------
>A0A1Q5GAZ5	117	0.238	7.049E-26	4	190	193	45	252	443
----DWVPAaheqtgDPadketyGNYDTSDRPrTNKIRFIVLH---DTEEDFDTTLKIFQNPlRQASAHYVVRssDGHVTQMVKNKDVAWQAGNWYVNSHSIGIEQEGvavdgakWYTPEMYRSTAKLVRHLAAEYGIPldrQHIIGHDGVPPTTasgtrnmhwDPGPYWDW-----NRFMALL-GR--PTVPTAPA---RGELVTISPDFKKNKQAFRDCEKGVD--
>UPI0015F0770E	117	0.252	7.049E-26	12	162	193	94	268	478
------------NHDLGDRPASqSIKYIVIH---DTEGSWDGTINLVQDPTYVSWNYTIRstDGLIAQHVKAKDVAWHAGNWYINAKSIGIEHEgflasPDawYTEAMYRSSARLVKYLAERYGIPldrQHILGHDTVpGPTtstipgmhTDPGPYWDWrhYFELLDhpfRHKAARKHRVTVGGVVTILP------------------------------
>UPI00191B7A8C	117	0.231	7.049E-26	5	136	193	220	361	516
-----WNPASTSNYQVATRPTSnPINYVIIH---DTEGSYSGSINWFKDPAaQVSAHYVVRssDGQITQMVQEKDIAWHA--RSFNTNGIGVEHEgyeaqtGWYTDAMYTTSAALVKSICQRYGIPmdrEHILSHSELWGNDhtDPGKNWDW--------------------------------------------------------
>A0A6G8QFK6	117	0.250	7.049E-26	5	164	193	216	393	528
-----WYGAHPNNYYEGRtyrRETYDIDKIVIHVT---QGSWSGSLSWFQDSRaGSSAHYTVRssDGKIGQSVREGDTAYHAGHWYTNLQSIGIEHEgyvsaPNrwFTDAMYRSSARLSAYLAKKYRIPidRNhIIGHGQVPgcpGTgggvSChtdPGsGW--NWDKYMSLVRSYAG----AGGGGAPSPYT----------------------------
>A0A2S4Y3N4	117	0.245	7.049E-26	2	158	193	278	448	663
--YQEFGDGDYGNHDLADRPEDqSVDYIVIH---DTEATWETTLKLVQDPTYVSWHYSLRssDGLIAQHVRTKDVGWHAGNWYINSRSIGLEHEgflvaPDawYTEAMYRTSARLVRYLAHKYDIPldrQHILGHDNVPGTttasikgmhTDPGPYWDW-----DHYFALLGRPLTPTGGP----------------------------------
>A0A345T3D8	117	0.236	7.049E-26	12	192	193	283	502	678
------------NHDLADRPATqPIDTIVIH---DTEGSWDTSLKLVQDPAYLGWHYTIRsaDGQVAQHLPVKDIGWHAGNWDINARSIGIEHEgflatgGTWyTEAMYRSSARLVRHLADEYGIPldrQHILGHDNVpGPTAaavagmhlDPGPYWDWahyfalmgrpfratadeyggLVTILTDHYAHRPAYTGCTGPGEPCPpQGSADVS-LHIRPSEDSPLVTDIGRGPDPA
>UPI0006981CCB	117	0.268	9.640E-26	13	140	193	57	190	191
-------------YST--RDLSKINKIILHHSAATGQTAEDYARYHvqsNGWPGIGYHFVIEKnGDIIQGNSLETVSYHA--AGKNTESIGISLSGNFmneqpTAAQIKSLKQLVAHLRAQLNKNLPVSGHRDHGQTSCPGtNLYPIISQL----------------------------------------------------
>A0A2M9J0S4	117	0.273	9.640E-26	5	151	193	45	200	202
-----WVAAAPPNWRMADRPDDyAVDRVVIH---VVQGSFDSALRTFQDpGNKAAAHYVVRkDGHIAQTVRELDVAFHAGNRDYNERSVGIEHEGfvdeasSFTDAMYASSARLTAAICARYRITvdrTHIIGHVEVPGTDhtDPGPHWDW-PRYIKLVGA-AAGR-----------------------------------------
>UPI0005A6D67E	117	0.237	9.640E-26	0	145	193	0	157	218
MKINEkLVKY---NFSS--RKGEKIKYITIHDTGNPdrGADAEAHFKLHDRaDRGASAHYFVDDKQILRIIRDEDKSWHCGDghgkYGiTNENSIGIEmCinsDGDF-NKTYQNTLDLVKHLMDKYNISiDKVVRHYDASRKSCPNSWatnnWDRWDKFKSDLQ-----------------------------------------------
>UPI0006E202DA	117	0.263	9.640E-26	5	153	193	60	218	219
-----WVAASPSNWRRADRPADyVIDRVVIH---VVQGSYATALDVFKDpWHRAAAHYVVRkDGHIAQTIRELDVAFHAGNREYNERSVGIEHEgwvdrPDqFTGAMYEASARLTAGICDRYGIPrdrQHIIGHTEVPGADhtDPGRAWDW-DRYMKLVREVGAKERA---------------------------------------
>UPI00055B27C8	117	0.267	9.640E-26	3	156	193	54	217	220
---VEWVAASSANWRRAERPDDyRIDRVVIH---VVQGSYATALKVFQNPLHAAAsHYVVRkDGHIAQVVRELDVAFHAGNRAYNERSVGIEHEgfvdrPEsFTTAMYAASARLTAGICRRYGFPadrEHIVGHSEVPGADhtDPGPHWDW-DGYLRLVRGELRRKTPPKG------------------------------------
>A0A147IMR5	117	0.248	9.640E-26	5	147	193	2	157	229
-----IVETPSPNFDA--RSL-PITMIVLHYTG-MQDAESAIARLRDPDAKVSCHYLVaEDGTVLRMVDEENRAWHAGRshWrsieDVNSASIGIEIvNPGhdwgyrpFPDEQIAALMELMADIQKRHGITrGNIVGHSDIAParKRDPGELF-PWGTLARRRLAL---------------------------------------------
>A0A496MVJ7	117	0.267	9.640E-26	0	172	193	0	190	245
MDFQTLEPdlYCLMNkhYTPG-RPG-PIKYLVVHHNAGVNLSTADCYRIWQD-REASAHYQVEvDGTIGQLVNDWDTAWHAGDSAANSYSIGIEHantggaaEGWPiSQETINAGAHLVAALCHAYdlGKPawfNNVFPHSHFYSTSCPHQLagaYR--DQYMsaaeDFYFSMQAGTTPQAGKMTN--FTEADRQLLR--------------------
>UPI00030430F7	117	0.288	9.640E-26	4	151	193	87	245	246
----DWDGASPSNWRQASRPDDyEIDRIVVH---VVQGSYAVALKVFRDPAhGAAAHYVVRkDGHLAQAVRELDVAYHAGNRDYNQRSIGIEHEgwvdrPEsFTESMYRSSARLAAGICRRYGIPadrQHIVGHIEVPGADhtDPGPHWDW-DRYLHMIeQELRRGR-----------------------------------------
>A0A1Q6UZ70	117	0.209	9.640E-26	0	153	193	0	168	248
MNIEErLLTINS--YSRSGEKQNKIENIVVHWVGNAESSAIANRNYFENlrnthKTYASSHYVIGlNGEIIRCIPEDEVAFHSGSYSMNRKSIGIEdCHPDwegkFNENTYNSLVELCADICKRYELSvDNIIRHYDVTGKECP-RYYvrNEQEWIKfknDVANKLGQATVN---------------------------------------
>A0A2I1VQF2	117	0.314	9.640E-26	13	182	193	18	210	269
-------------FTKG-RQGRSINKIILHH-NDGNLSIQGCWNVWQTRP-ASAHYQVETsGRIGQLVWDRDTAWHAGNWVANTTSIGIEHAdasthPyRISDACLENGAHLLAALCHYYklGRPtwgKNVFGHRDFSATECPASIaGSQHATYMARAGYWYDqisGN-KPQASSAGKPdiealanaVIRGEYGngdQRRARLGSLYDAV----------
>A0A4Q5B499	117	0.273	9.640E-26	0	187	193	0	213	280
MKNWDKLEADRdlilNKHFTGGRNGCRIDKVILHHNG-GNLSGEGCYNVWQ-TREASAHYQVDAnGVITQIVWDGDTAWHAGNYQANCTSIGIEhadiCTNPWkiSDATLDNGAHLTAAVCKYYGLGrpqygKNVFFHKDFSPTECPASIaGSQRDAYMRRAQEwydRMTGSkpssPAKPAAKPSAPSKKsvETVARevIAGQWGNGDDRMNRLRK-----
>UPI000679DAB8	117	0.216	9.640E-26	2	160	193	36	225	288
--YADrWVAADSSNYSNTNRSASSINWVVIHVT---QGSYSGAVSWLQNpDSNVSAQYVMRnsDGHTTQMVHNEDTAWHAGGTNYNAHSVGIEHEGwvgetNFTDALYQKSANIVSWLCDTYGISKThptgvapcdardgsgIIGHHQVPESDCgyndhtdPGSTWDW-DYFMSLVNGDSGGgggnRFADGDRITP--------------------------------
>A0A838KW57	117	0.265	9.640E-26	5	141	193	203	357	367
-----WHPAASCNYTDSNRETSYDNKIVIH---VAQGSYSGTISWFENcAAQASAHYVVSRkGQVAQCVRDEDIAWHAGLWDTNTYSIGIEHAgyinyPDsFTDEMYHASARLSAWYCKKYKIlidREHIIGHDQVpgcpgsgGGVNChtdPGSYWDWKKYMR---------------------------------------------------
>A0A1F1XIY2	117	0.268	9.640E-26	10	153	193	101	246	374
----------SPN-CNTDRKGHSVKHITVHWWGKPsGQSFDGIVDWLCNpEANVSAHYVISATRVARIVDESHRSWANGNSVANSESITIECDPNNVLGTLPVLAALVADIRSRWG-DLPIYPHQHWTSTECPGDYLPHLgaaDQL-ARAGKITAPTTP---------------------------------------
>A0A197SVD1	117	0.238	9.640E-26	12	164	193	65	232	443
------------NYDIADRPsTNRIKYIVLH---DTEEDYDGTIRIFQDpKRAVSAHYVVRssDGHVAQMVKTKDVAWQAGNWYVNTHSIGIEQEGvavegarWYTPAMYRSTAALVRHLAAKYDIPldrQHIIGHENVPPTTaggtknmhwDPGPYWDW-----NRFMAVLGAPTHPTASPSSQLVT----------------------------
>A0A1K1YBB7	117	0.243	9.640E-26	4	190	193	45	252	443
----DWVPAayqqtgDPadketyGNYDTADRPHTnKIRFIVLH---DTEEDFDTTLKIFQNPlKQTSAHYVVRssDGHVTQMVKGKDVAWQAGNWYVNSHSIGIEQEGvavegakWYTPEMYRSTAKLVRYLAAKYDIPldrQHIIGHDGVPPTSasgaknmhwDPGTYWDW-----NRFMALL-GE-----PTVPSASRSSELITVSPDFKKNQQAFRDCEKGVD--
>A0A853AEF0	117	0.274	9.640E-26	12	159	193	248	412	622
------------NYDTAERPEDvRIDSIVIH---DTELSYQTTISSFQDPTtGSSSHYVIRssDGQVTQMVPTKDMAWHAGSWDRNIRSIGIEHEGWandggtwYTEQMYRASAALVRYLADKYDIPldrEHVVGHDEVSadkpakaGTEhyDPGPYWDW-AHYMNLLGAPLDG--GTGGDDV---------------------------------
>A0A4R5BG11	117	0.240	9.640E-26	12	170	193	255	440	629
------------NYDTAERPDDvEIDSIVLH---DTEVAYQTTISLFQDPAhGAASHYVIRssDGEVTQMVPTEDMPWHAGSWDRNMHSIGIEHEGWaneggtwYTEAMYRSSAELVRYLAEKYDIPldrEHVVGHDEVSADkpagagaehYDPGPYWDW-AHYMNLVGAPLDGErgegeavtiHPRFATNQP-PVTECPDGA----------------------
>UPI00083268F9	117	0.274	9.640E-26	7	136	193	256	405	637
-------PTNYGNYDIANRPedGIDIRYIVIH---DIEGSAQSAINHFRNQSFVSAHYIIDSanGKVTQMVRPNDIPWHAGNWYFNMHSIGIEHEgfavdgtNWYSEQMYRSTAKLVKYLSETYNIPldrQHIIGHDEIPGlTVskhaamhwDPGAYWDW--------------------------------------------------------
>A0A370GF41	117	0.250	9.640E-26	9	154	193	264	427	640
---------NPGNYTNydvGDRPklGGDIRYIVIH---DTETEYQPTINLFSRPYGASAHYVLRssDGQITQMIQNKDVAWHAGNWYFNMHSIGVEHEGYaaqgadwYSEQMYHASAKLVRYLAEKYDIPmdrAHIFGHNEVpglTPSSqhgmhwDPGPFWDW-----DHYFELMGAPVTP--------------------------------------
>A0A5D8ZAM3	117	0.247	9.640E-26	6	170	193	362	555	1199
------VPAHPRNFHTGRRAGAVVDRIVIHITA-GGPRIDGTIAWFQDgvRRDpatgkqagpSSAHYIVGrDGEVVQMVRNADTAYHA--STANSRSIGIEHNankPyrlnrrdlPPTMEQYQASAHLVAWLCAQYGLPldrTHIIGHIEATPGdnhDCPSSYWDW-DTYMQCVQlAAQAQAQNSSTGAAPATsqgLRNAPVRA----------------------
>U2TAC7	116	0.245	1.318E-25	3	150	193	39	197	199
---VPVRETNLSFGPLENRTRT--DAIIVHHIGNTNAdvSAATVHAWHKanGWSGIGYHFLIRkDGTVERGRPMDTVGAHC--YGENSHTVGVNIVGNFeaawPEkAQLDAAARLLCALSVYYGFaPqKNtIFGHRDFNATACPGcNLYGLLPALIEQAHTfYMAG------------------------------------------
>UPI0012EA6741	116	0.283	1.318E-25	3	146	193	53	207	216
---VRWIAASRGNLRYANRPSDyRIDRIVIHVT---QGSFATTLRVFRDPLHAAAtHYVIRakDGHIAQMARELDVAFHAGNRDYNERSVGIEHEgfvdkPSsFTDVMYRSSAKLSADICRRYEIPvdrEHIVGHVEIPGTDhtDPGPHWDW-DRYMRLVRE----------------------------------------------
>A0A1Q4V138	116	0.239	1.318E-25	5	156	193	66	232	239
-----WVAASSGNLRRADRPDDyRVDRVIIHVT---QGSFDSAVRVFQNPShGAATHYIVRkDGHITQMIRELDVAYHAGNRDFNQRSVGIEHEGWvdkpssFTARMYRASARLTAGICARYDIPvdrEHIIGHVEVPeAThTDPGPHWDW-DRYMPLVRAERKrlassGRTPDPG------------------------------------
>A0A0A7I3R8	116	0.293	1.318E-25	10	182	193	15	194	266
----------STHMTKG-RQGCKVDKIVLHHNG-GNLTGKGCYDVWQ-TREASAHYQVAaDGRITQLVWDTDTAWHSGDWDANLTSIGVEHAdisSDPwriSDATLDNGAHLVAALCKRYGlgrpqWGVNVFPHSHFSATACPasiagdqrGAYVAKAQEWYDR----MTGT------TVPTPaVQPTQ-SATESSANVLQGTY----------
>UPI0003B783E9	116	0.314	1.318E-25	13	186	193	18	219	271
-------------FTKG-RQGRSINKIILHH-NDGNLSIQGCWNVWQTRP-ASAHYQVETsGRIGQLVWDRDTAWHAGNWVANTTSIGIEHAdasthPyRISDACLENGAHLLAALCHYYklGRPvwgKNVFGHRDFSATECPasiaGSQHAtYMARACYWYDQISGNK--PQASSAGKPdiealanaVIRGEYGngdQRRARLGGLYDAVqrrvnEKLG------
>UPI001EE0A56F	116	0.284	1.318E-25	0	171	193	0	185	271
MNYETLTAdVNLimnKHYTKG-RGGHKIDKILVHH--NSGRlTTRGC---WDTWqtRQASAHYQVEEsGKIGQLVWDRNTAWHASNWKANQTSIGIEHAnndtkaWTISPATLEAGAHLVAALCKNYGLGrpewlKNVFPHQYFANTDCPGQIaHSQRAQYMARAQYWYD-TMTGHKTAKPAPaTKGVDLEAL---------------------
>A0A0P9D775	116	0.271	1.318E-25	1	136	193	137	295	301
-AYVLNNPADPsdyGNYDLANRPkdGLDIRYIVIH---DTEVDYATTLQIFQNPlNYVSTHYVVRssDGHVAQMVRTQNVAWHAGNWYVNGHSIGIEHEGfaiagaaWYTEAMYRASARLVHYLAVRYHIPldrAHIIGHDDIPhPTQsqgvmhwDPGPFWDW--------------------------------------------------------
>A0A7Y5H7Q8	116	0.247	1.318E-25	5	175	193	23	228	399
-----VTWDESPNRTGSSRETSyDIDTIVIHTTEgkDTNGdgvfteCYTQAISWFNNPAaGVSAHYVISPsGAVTQMVADDDIAWHA--TYYNSRSIGIECAgfsskaGTWTPALLETLSSLVAYLCDAYDItavhPagnaydepgdkftkTGLVGHAQIQpwSRSDPGAYF-PWAAFVEAVNEKLD-VAPPPAPVLLSPVAGATVpaGAVFFDW-----------------
>UPI001F0CA733	116	0.259	1.318E-25	6	167	193	233	417	616
------VPAASSNGQVSNRPANgiRIDTIVIH---DTESSYESAIATFQKAGGASAHYVMRasDGAVTQMVPTKDVAYHAGNYSTNLHSIGIEHEGYaahggtwYTEAQYEATASLVRYLADRYGIPldrEHIIGHDNVAGPNsslvagmhwDPGASWDW-EHLMSLVGAPVTGEhgvGPVGSAVTITPgFTENQ-------------------------
>A0A545AGB3	116	0.263	1.318E-25	12	152	193	247	414	626
------------NYDPADRPadGDKIRYIVIH---DTESSYESTIAAAQNPlTYVASHYVIRssDGEITQMIRTKDVGWHAGNWNINQTSIGIEHEGvaregatWYTEAMYRSSAKLVRYLAAKYQIPldRNhIIGHdevpgRDAArvATQhwDPGPFWDWqhyMDLIKapvRSAAALKAGDV----------------------------------------
>UPI000B331CFC	116	0.242	1.318E-25	12	154	193	270	426	641
------------NHDLGNRPASqRIRYIVVH---DTEGTWNGVLNMVQDPTYVSWNYTLRstDGHIAQHVKAKDVAWHAGNWYVNSASVGLEHEgfltdPDawYTEAMYRASARLVTYLAKKYGIPldrQHVLGHGNVPGTttatipgmhTDPGPYWDWRHYFR-----LLGRPVEP--------------------------------------
>A0A1T2X026	116	0.255	1.318E-25	1	146	193	256	423	645
-AYEQHGDDPSdySNYDLADRPkfGPDIRYIVIH---DTEETYQDTINIFTDpDSYVSAHYVIRsyDGQIVQMVKNKNLAWHAGNWYFNMHSIGIEHEGfamegatWFSERLYRSSAALVRYLADKYDIPldrAHIIGHNEVPGlTparqsvmhQDPGPFWDW-EHYMELVGA----------------------------------------------
>A0A3N4SB07	116	0.259	1.318E-25	12	161	193	285	462	664
------------NHDLGDRPASqSIKYIVIH---DTEGSWDTTIKLVQDPTYVSWNYTIRstDGLIAQHVKAKDVAWHAGNWYINSKSIGIEHEgflasPDawYTEAMYRSSARLVKYLSEQYGIPldrQHILGHDTVpGPTtstipgmhTDPGPYWDWrhyfelLDHPLKRTAGKKGGLVtilPDYATNQPA-------------------------------
>UPI0004BFECA0	116	0.239	1.318E-25	2	192	193	283	512	665
--YEKFGDGDYGNHDKADRPKDlKVDTIVIH---DTEGSWETSLKLVQDPTYVSWHYTVRssDGLIAQHVPTKDVAWQAGNWYINSHSIGIEHEgfltaPDawYTEAMYRSSARLVTYLSRKYGVPldrQHILGHDNVPGTttstipgmhTDPGPYWDWAHYFTllgkpFAAQKRAAGDVvtirPDYATNKP-PYTGCEKAgepcaahgseAVRLRVaPSADAALvKDVGLRPDGA
>A0A6I7Y4P4	116	0.250	1.318E-25	7	185	193	253	446	895
-------KTGTRNYSLAGRPagGYDIRQIVIH---DTEGSYQVALDTFQDPSqGASAHYVIRasDGLVTQMVENKNLAWHAGNWSLNMHSIGVEHEGYaikagkwYTEPQYESSAALVKFLAGKYGIPldrEHIIGHDEVpgsldaGPTGVAGMHWDagpFWDW--NHYMALMGA--PTGAEGAGGPVKAGQV--VRVVPPFTTANQPEL-------
>UPI000ABFE973	116	0.273	1.318E-25	4	162	193	335	512	1102
----DQTDYG--NYDLADRPadGDAINSIVIHDTESTASS--AISSFQDPSSYASAHYVVGaDGSVTQMVPTKDVAWHAGNKYVNDHSIGIEHEGYaldygswYSEQEYQSSAALVSYLAQRFGIPldrEHLIGHDDVpGPLDayyegmhwDPGPWWNW-GHYLDLLHASPNGDGMPvaGGEITVTP------------------------------
>A0A7X6ULE9	116	0.295	1.803E-25	3	136	193	0	138	193
---MNIKEYNLDFEPLADRLYTNC--IIIHHSASYDVSAAEIHRWHKeiGYSGIGYHFVIRKyGTIERGRPLNKIGAHAGN-EVNNDSIGICLAGNFvSQepeiEQIEALLSLISYLEDQYSKPLKVLRHRDVFQTVCPGNKFPW--------------------------------------------------------
>A0A7W8B9I9	116	0.250	1.803E-25	5	146	193	60	211	215
-----WVGASSANWRWADRPADyTVDRIVVH---VVEGSYGDALRVFRDPlHEAAAHYVVRkDGHIAQTVRELDVAFHSGNRKFNERSVGIEHEgyvdrpGDFTDAMYAASARLAADICARHSIPvdrTHIVAHSEVPGTDhtDPGPHWDW-DRYLRLVRA----------------------------------------------
>UPI00141520E4	116	0.267	1.803E-25	5	151	193	61	217	225
-----WIAASAANWRRADRPDDyGIDRVIIH---VVQGSYRTALKVFRDPGhKAAAHYVVReDGHVAQMIRELDVAYHAGNRSFNECSIGIEHEgfvddPDaFTDAMYESSARLTAGICDRYGIPrdrEHIIAHSDVPGSDhtDPGPHWDW-DRYLKLVRAVEASP-----------------------------------------
>UPI001646EF76	116	0.258	1.803E-25	3	139	193	65	212	227
---EWITQAllPVNDYSRPGTPLDAINGIVIHYVGNPGTTAEQNHSYFAGlarsgETYASSHFLVGlDGEILQNVPLDEVAYCS--SQRNSDTLSIECChpdeaGEFTQETYDALVRLTAWLMDYYGLDtSQVIRHYDVTGKECP-RYYVQHPE-----------------------------------------------------
>A0A2A4B7R3	116	0.258	1.803E-25	7	141	193	4	154	228
-------QAPSPNFD--DRAL-PISMIVLHYTG-METGAAALARLCDPEAKVSAHYLVEeDGTVFALVDEDKRAWHAGRshWrgvtDVNSASIGIEIvNPghefgyrDFPEAQVNAVIRLVAAIKDRYSITrGNVVGHSDIAPTrkKDPGELFPWWklSRLR---------------------------------------------------
>UPI001F25BAE1	116	0.272	1.803E-25	10	136	193	12	154	242
----------SPNH--GERVGGgPIDHLVLHYTG--MRTEEGARDWLCNPvAQVSSHYVVyEDGRIFQLVDEARRAWHAGRsfWrgvtDLNSRSIGIEiCNPGhefgyrpFPDRQIAVVLELCRDILARHAIPPHqVVAHSDIAPTrkDDPGEFFPW--------------------------------------------------------
>A0A1V9E4G3	116	0.235	1.803E-25	3	150	193	0	172	245
---MNIISVASPNFTQGRRTYRP-EAIVIHIM---DGTLKGTDSWFLSPlSQVSSHYGIGKgGEVHQYVDETDTAWHAGRihdptWPlikktsdgmfinPNYYTIGVEHEGNesseWTDAMYATSAELIRRLCQRWSIPadrLHIIGHHEIYSlKNCPGLKVD-MDKLIALVNgsaQVMNG------------------------------------------
>UPI0019072E94	116	0.244	1.803E-25	8	177	193	11	186	252
--------ANHGKYSP--RQGTAVRYLIVHHWAGTSGGDARLVNPFEA---VSASYILySDGSLVGQVPEEYRPWTSGSWDADAPAVTVETQnsggaPDWpvSDAALERIAQLAADLCRRYGWGrldrSRVRGHREFYATACPGPYlWARLDYIVQRGNQILAGsPSTTPQEDDMTP---EQAKQLKAVYDA---------------
>UPI000F5532F6	116	0.294	1.803E-25	5	141	193	112	260	266
-----WAPADTANYtvTKGVRA-RRVDRIVIH---VAQQMFTPTIAIFRNPaSRVSAHYVVrsGDGHVAQCVRERDIAWHAGAWDYNVRSIGIEHEgwvdrPEyFTDALYLRSARLTSDICDRHGLPkdrEHIIGHHEVPGSDhtDPGDLWDWERYLR---------------------------------------------------
>UPI001F4C440E	116	0.271	1.803E-25	5	162	193	8	182	267
-----ITSENPNPMYGGGRNGVGIDRIVIHHNATTKKNIAMSTWYTSSGNYTSAHYEVTPTEIIGCVEETYSAYHCGGtgsndvpkmSNPNERSIGIENVnstgaPSWSvdPRTVANTAKLVRDICDYYGIPcdrQHVLAHDEVTATACPGGL--DVDEVVRLANGGSAATPVQPVAPTPKP------------------------------
>A0A4Q5AVH9	116	0.300	1.803E-25	13	166	193	18	184	279
-------------YT-GGRNGKSIDKVIIHHNG-GNLSIRGCYDTWQ-TREASAHYQVDSnGRIGQYVWDSDTAWHAGNYDANCTSIGIEHAdistnpWRVSDACLDNGAHLTAAVCKFYklGRPqlnKNVFFHKQFSATECPASLaGSQKDAYIKRAQEWYDKMtgTKPAATTTSKPtATPA--------------------------
>A0A087CSE7	116	0.288	1.803E-25	0	152	193	0	171	303
MK--DWKTLTAdedlilnTHYTPG-RAGRRIDKIVLHHNA-ANLTIRGCYDVWQ-SREASAHYQVQaDGRIGQLVWDTDTAWHAGDYEANCTSIGIEHAdisDNPwriSDATLDNGAHLVAALCHAYGLGaptwmVNVFPHSYFSPTECPasiaGsQNSAYMSRARQWYVAMANNTT----------------------------------------
>UPI00186B8E15	116	0.228	1.803E-25	12	186	193	14	198	323
------------NYSS--RSGNRITRLIIHYTAggTDESNVRLLSRSHEYGRDVSCTYVLRrDGSLVGIVPEEYRPWTSGSFSADAPSVTVETVisPKGqaTAAQMETLARLAADLSNRYGWGalnrSNIRGHREFAATDCPGPYlWPRMDQIVTRANQLRTGNKPTP-AHAPAADIESLADAvIRGEYGNGQERKRKLG------
>A0A535JAW6	116	0.258	1.803E-25	2	188	193	69	278	352
--YVaqsEWIPTE-TNYWEG-RDGASIDYIVIHYT---DISYARTLRAFEIlASDVSAHYVIrGDGHIAQMVFEANTAWHSGNARFNRHSIGIELEldrvtnPAFTAEQYYATAALLCAISARQGVPldrEHVVGHNEVpGSThTDPGPTWDW-PHVM-WLVSLCAPPtsatvHASFVSETPYPeiseNDKALVSVvLRntgsTAWRKGTEQEARLGIP----
>A0A6J4QHI4	116	0.269	1.803E-25	5	145	193	221	374	375
-----WYRAAGANYTNANRERShYIDRLVVH--VVQGSVSSAINTFQNPANQVSAHYIVGDeGRVVQCVRHEDIAYHAGNWSYNKHSIGIEHGGYadkratWTRKKIRASARLAAYCCRRHKIPvdpQHIIKHKNVPGTDhyCPGKHfpYERYLKLVRRYK-----------------------------------------------
>UPI0014776F30	116	0.269	1.803E-25	12	159	193	249	413	623
------------NYDTANRPKDvRINSIVIH---DTETSYQSTISLFQNPAhGSASHYVIRssDGEVTQMVPTKDMAWHAGSWDRNMRSIGIEHEGWaaeggtwYTEQMYRSSAQLVKYLADKYDIPldrEHILGHDEVSADkpeqaggehYDPGPYWDW-AHYMNLLDAPLDG--DTGGDDV---------------------------------
>UPI001B390E84	116	0.262	1.803E-25	2	160	193	251	430	636
--YEEFGDGDYGNHDLANRPASqDIDYIVVH---DTEGAWEGVLHMVQDPTYVSWHYSLRstDGHIAQHVKAKDVAWHAGNWYVNAKSVGLEHEgflasPDawYTEAMYRSSARLVKYLAKKYGVPldrQHILGHDTVpGPTSgtvpgmhtDPGPYWDWrhYFELLGRPFEATAGPSGGLVTILP--------------------------------
>UPI001CA76BB7	116	0.243	1.803E-25	7	164	193	257	432	644
-------PANTANYQVANRPADgvDIRYIVIH---DTESSYQAAIDSFQSPGGDAANYVIRsaDGAVTQSVPNQDVAFHAGNFWFNMHAIGIEHEGfaaqgatWYTDAQYRSTAVLVRYLAAEYHIPldrEHIIGHDNVPGPQdgyvagmhwDPGPYWDW-NRFMRMLGAPVD-STPHGVGPVGSPIT----------------------------
>UPI001116A737	116	0.234	1.803E-25	2	154	193	269	439	646
--YQQRSSSPSnyGNYDTADRPnfGPDIRYIVIHNT---EVSYQGTINWFQNPiASVSAHYVLRssDGHIAQMVDNKDVAWHAGNWYYNMHSIGLEHEGYmlegakwFNEHQYRASAKLVKYLADKYDIPldrAHIFGHDEIPAlTaarqrtmhEDPGAFWDW-----EHYMELLGAPITP--------------------------------------
>A0A0M8VEI6	116	0.237	1.803E-25	12	161	193	284	461	656
------------NHDLGDRPVSqSIKYIVIH---DTEGTWDGVLNLIQDPTYVSWNYTIRstDGLIAQHVKAKDVAWHAGNWYVNATSVGIEHEgflanPDawYTEAMYRSSARLVKYLSRTYDIPldrQHILGHDNVpGPTtstipgmhTDPGPYWDWRHYFQllghpfERTAGKRSGLVtilPDYASNQPA-------------------------------
>A0A4R5EJU2	116	0.250	1.803E-25	12	151	193	319	478	687
------------NHDRLSRT-RSVDYIVIH---DTEGTYRGIPSLVRNPKYVSWHYTIRsrDGHVAQHVATNDIAWHAGNWDVNTRSIGIEHEGYlakggawYTEAMYRASARLVRFLAAKHDIPldrAHILGHDNVPGTtpatvagmhEDPGPYWDWAHYFhlMHRpFKAAGNGE-----------------------------------------
>UPI0003B79EE1	115	0.286	2.465E-25	6	148	193	3	146	147
------IWKTTENYSSG-RDGTDVDRIVVHY---IVGTLAAADATFANPSsGVSAHYGIGEGSLHQYVSEMNTAWHAGDFPMNQRSIGIEHSasPDraPSASTYDISIELCTQICEDYGLnPQTqIIPHHSVVATACPGTV--DIQRIRDAVEARL--------------------------------------------
>A0A8J2XJL1	115	0.293	2.465E-25	6	148	193	4	147	148
------VWKYTENYT-GGREGTVVDRIVIHY---IVGTLAAADATFADPaSGVSAHYGIGEGALHQYVSEMNTAWHAGNWSMNLRGIGIEHsadADRAPDAfTYDTSIELCARICADYGLdPQTqIIPHSSVVPTACPGTV--SLQRIRDGVSALL--------------------------------------------
>A0A3D4YDV4	115	0.240	2.465E-25	0	142	193	0	154	163
MKFN--TSYSSLNYN--DRPC-DVTHIVLHYT-DLPSAADSIAILCDGERKVSAHYLIDyDGSIYNLVPDEKRAWHAGvsTWQgidnVNDYSIGIEIQnkghsitpaEPYTPLQMQALVELLTYLTRLYNIkPYNIIGHSDVAPgrKIDPGEHFDWL-WLKE--------------------------------------------------
>A0A6G4TVN8	115	0.265	2.465E-25	5	136	193	41	184	196
-----WIPAAPENFRVADRPNDyPIDKIVIHVT---QEYFQDAVDIFQDPaRQVSTHYLIAsaDGYIAKMLEEKDVGWHAGNRDYNNTSIGIEHEGWvddpawFTDVMYRQSALLTAAICTKYSIPrdrDHIIGHVEVPGSDhtDPGPNWDW--------------------------------------------------------
>UPI000A4D51F1	115	0.276	2.465E-25	5	148	193	42	196	198
-----IKETNL-KFTQALQNRYKTNLIVIHHVGGTDLdvSSEEIHKWHlaNGWAGIGYHYVIRkDGTIERGRPRDAIGAHS--YNYNKTSIGINLVGNFeiatpTSQQLESAGCLCAELCRIYGfLPnkTTIRGHKDLNhDTLCPGKnLYSQL-KIIRRKAFIY--------------------------------------------
>A0A1I6E0G6	115	0.256	2.465E-25	25	190	193	4	191	201
-------------------------YIIVHHTGAEEKDAERVRRYHLslGWRDVGYNFVVErDGRVVNGRSLDIPGAHCLAAGMNHRSIGVALIGNldnhpPTRPQVETLPSLLWSLAHRFGIPtEHVLGHREVpgAATACPGRFVD-MTALRRalggRAKApqpdapVSGGRRdAPVLPEIPAPlLWRVQAGAFqsREAAERQARRLRDLG--ID--
>A0A7X6HZ33	115	0.278	2.465E-25	5	146	193	52	204	211
-----WIPASGANLRRANRPRDfGVDRVVVH---MPEATYDVTLKVFQDPShRAATHYVVRsrDGHVAQMVRELDVAYHAGNRAFNERSVGIEHEgwadqPEYlTEAMYRSSAALVAGICARHGIPvdrDHIVGHREVPDVvrICPGsAW--EWDRYIELVRA----------------------------------------------
>A0A1Z9C209	115	0.256	2.465E-25	3	136	193	0	144	228
---MEILKYPSPNFG-SRREDTKIQFIILHYTAMDKQS--SLDRLCSRDYEVSCHYLIDSgGTCYQLVDDNKRAWHAGKsfWrglrDINSRSLGIELVnsGNeaYPIAQMKSLMLLLRDLLAIHKIsPQNVLGHSDIAPsrKTDPGKWFDW--------------------------------------------------------
>A0A525HJV3	115	0.246	2.465E-25	0	141	193	0	154	229
MS---IVETPSPNFNE--RQL-PVTMIVLHYTG-MESAEAAISRLTDASAEVSAHYLIDeDGTVHRLVAEDKRAWHAGAshWrgitDVNSASVGIELvNPghefgyrDFTDAQIDALCPLLDDIKQRYGITrGNIVGHSDIAPTrkQDPGERFPWgtLARLR---------------------------------------------------
>A0A7Z0M6V8	115	0.319	2.465E-25	16	152	193	4	146	231
----------------SNRA--TVNLIVIHHNAGTSDENARRTWYKSTGIGTSAHYQVTPTDIWGCVGENYVAYHAGDYGVNQRSIGIEHLnstgarsWQIAEETYKNSAKLIADLCRRYKLPidrKHIVGHREIVATACPGGI--DIDKLIRMAQEVANGAV----------------------------------------
>UPI0019033C33	115	0.233	2.465E-25	8	177	193	11	186	250
--------ANHGKYSP--RQGTAVRYLIVHHWAGTSG---GDARLVNPSEAVSANYILySDGSLVGQVPEEYRPWTSGSWDADAPAVTVETQnsgngGDWpvSDAALERLAQLAADLCRRYGWGsldrSRVRGHREFYATACPGPYlWARLDYIVQRGNHILAGsPTTNTQEDDMTP---EQAKQLKAVYDA---------------
>A0A291QGD0	115	0.250	2.465E-25	5	162	193	66	244	260
-----WVAASDYNWRRADRPDDyTIDRVVIH---VVQGSYRTALRVFQDPAhGAAAHYVVRaDGHVAQMIRELDVAFHAGNKSYNERSVGIEHEGfvdrksSFTDAMYAGSARLTAGICERYDIPvdrEHIVGHVEVPGTDhtDPGPhWdWDRYMRLVRRERERLdrkekkparAGARAPGASP-PGP------------------------------
>A0A349YJS3	115	0.267	2.465E-25	2	145	193	5	171	261
--YLQFKQCNPSNFMYG-RTKSgvkhKIEWIVIHFTAGKGDTAKNNADYFARTPklNASAHFFVDENEIWQTVSLSDTAWHCGSetgYYYNacrnVSSIGIEmCsdwkNGEYviTMETQKRTVKLVQWLMEQYGVDINhVCRHYDITKKNCPQPMVDhpsQWTNFLNMVK-----------------------------------------------
>UPI001F151B25	115	0.308	2.465E-25	4	148	193	8	164	270
----DVNCWMNKHYTPG-REGRRVKFIVLHHNAGVGLTTQDCFRVWQ-TRESSAHYQVEAsGRVGQLVGDGDTAWHAGDWDANLQSIGIEHAnvsgpPGWgvSGQTVESGAHLVAALCVRFGlgrpqWGVNVFPHSHFTRTACPGQLAGGLrADYMRRAQGWY--------------------------------------------
>A0A7V9IH02	115	0.260	2.465E-25	5	184	193	29	231	331
-----IVWlKGEGNFTKAHRGPQSIDRIVVHVT---EGAFWGSVRWLKSPRaHASSHYVVSRrGKVVQLVHLSDVAWHAGNWNVNVRSIGIEHEGftygraGFTAAQYRNSARLTAWIARRSLMPidrAHIIGHHEVPGprggrggashhTD-PGRRWNWNRYLAlVRSYAIRGWEklsVSTRLPSGP---LRGVV-TWRApttgGVRSVEFAVDE--------
>UPI000B3EE269	115	0.258	2.465E-25	6	189	193	7	198	341
------TKYQFENFgtkWSGTRNASAITTVVVHHQAGTNfDNMPEI------WKnvQASAHYGIGqDGTIRAYIDELKTAWHANN--ANSYSIGIECtntngAPNWqvAEKTIDALIKLIQDIEKRYGRKMIIIGHKDApgAATACPGPFlYERLGEIRSRVANSSAASTNPSYVVEPWNVQQV-VSTDVLNVRAAQNTHSAILRQL---
>A0A7W0UE48	115	0.263	2.465E-25	3	151	193	35	199	349
---VTWLK-GEGNFTKAHRSPSSIRSIVVHVT---EGAFWGSVQWLKNPRaHASSHFVVARtGEIVQLVHLSDIAWHSGNWKVNVDSVGIEHEGftygrsGFTDAQYESSARLTAWLARRALMPidrRHIIGHADVPGprggrggashhTD-PGPHWNW-SRYLELVRRYALGR-----------------------------------------
>A0A535X3L5	115	0.269	2.465E-25	3	166	193	32	205	392
---VEWIPAAAGNYSVG-RGGAAITTIVIHET--DGSYLSAVHWFQNPRSHTSAHYLVRawDGAIAQFVAESDMAYHV--RSANPYTIGIEHEfwPRYgiwhTDAQYRASAQLTCAIARHYGIPidrQHIVGHRELPGqdhTD-PGPsW--NWDYYMSLVRSCASSRaegVARATSFQPSELDGA--------------------------
>UPI0004BDD2C0	115	0.227	2.465E-25	4	190	193	51	265	457
----DWVPAayrqtgDPadketyGNYDTADRPrGNTVRFIVLH---DTEVDYDTTLKIFQDPaNQTSAHYVVRssDGHVTQMVKNKDIAWQAGNWYLNTHSIGIEQEGvaaegakWYTDAMYRSTARLVRHLAARYDIPldrQHILGHDGVPPTSaagtpnmhwDPGPYWDW-----NRFMALL-GRPARPSPPRSAPsaPRRGELVTVSAGFAENRQSFRDCEKGVD--
>A0A7W0ZWW7	115	0.271	2.465E-25	5	164	193	192	361	486
-----WSAAYSGNFGTANRGLDSITHIVIH---TVQGSYGSCINWFKDPAaGVSAHYVVKSsnGDITQMVKEKDVAWH--DRCFNTTTIGIEHEGYvnaptvwYTDAMYAASAKLTAYLADKYGVAKThefILGHGDApdCSThTDPGPgW--NWDRYLDLVTTGGAPMFNASDVTIDAPAT----------------------------
>UPI001F09A1D3	115	0.259	2.465E-25	10	161	193	227	398	536
----------SENYSQASRPSSnRITKVVIH---VMQGSWSSAINWFKDSRaGVSCHYNIRssDGFIGQSVREKDIAYHAGYWPTNQGSVGIEHEgyvsdPGrwFTDTMYRSSAKLTAYLCKKYGIAisrTNIIGHFEVpgcsgpgGGSAChtdPGsGW--NWTKYMDLVRQYAGENTQSGQEEQPA-------------------------------
>A0A0F7FUQ7	115	0.242	2.465E-25	12	158	193	237	397	610
------------NHDKADRPRSqSIDYIVIH---DTEATWERTLSLVADPAYVSWHYSLRsaDGHIAQHVPTKDVGWHAGNWYVNAKSIGLEHEgfltdPDawYTEAMYRTSARLVRHLARAYDIPldrQHILGHDNVQGTvtanvpgmhTDPGPYWDW-----SHYFELLGAPLHPTAGP----------------------------------
>A0A7W7GFL6	115	0.260	2.465E-25	12	136	193	236	378	612
------------NHDLSDRPrTQKIRYIVVH---DTEETFDRTLGLVSDPAYVSWHYTVRsaDGYIAQHVRARDVAWHAGNWYVNATSIGIEHEGYlargawYTEAMYRASARLVRHLAKRYGIPldrAHILGHDNVPGTtpatmagmhVDPGPYWDW--------------------------------------------------------
>A0A6I5D238	115	0.259	2.465E-25	6	172	193	256	444	639
------VPAAASNGQVSDRPANgiRIDTIVIH---DTESSYQSAISTFQTPGGSSAHYVVRssDGAVTQMVPTKDVAYHAGNYSTNLHSIGIEHEgyaahGDtwYTEAQYQATASLVRYLADRFGIPldrEHVIGHDDVAGPSsgliagmhwDPGTGWDW-EHFMSLLGAPVTGEhgvGPVGSAVTIAPGFAANQQTVR--------------------
>A0A4R4TSV4	115	0.240	2.465E-25	2	165	193	270	452	655
--YQELGDGDYGNHDLADRPNSqDVDYIVIH---DTEATWETTLDLVQDPTYVSWHYSLRssDGQIAQHLRTRDVGWHAGNWYVNAKSIGLEHEgfltdPDawYTEAMYRTSARLVRYLAREYDIPldrHHIVGHDNVqGPTnanvsgmhTDPGPYWDW-SHYFDLLGAPLHATaGPRGGLVTIAPDYD---------------------------
>UPI001E28962D	115	0.232	2.465E-25	2	158	193	277	449	660
--YQDEDGNDDyGNHDKADRPRSqKVDYIVVH---DVEGYWEGALKLVQDPTYVSWHYTLRssDGHIAQHVPTKDVGWHAGNWFVNAKSIGLEHEgflaqPDawYTEAMYRTSARLVRHLAKKHNIPldrQHIIGHDNVpgVTTAnipgmhtDPGPYWDW-----QRYFTLLGAPfHATGGPD----------------------------------
>A0A1I2JP13	115	0.245	2.465E-25	2	165	193	276	458	665
--YADIGGGDYGNYDKADRPESqTIDTIVIH---DTEGYWDTALQLVQDPTYLAWHYTVRssDGHIAQHLRTKDVGWHAGNWYTNAKSIGVEHEgfltdPGtwYTEAMYRTSARLVKYLAAKYHIPLNrqhILGHDNVpGPTAsyitgmhtDPGPYWDW-GHYMALLGAPVHATAGPWGGEvTIAPDYD---------------------------
>A0A1U7NKP7	115	0.275	2.465E-25	2	150	193	600	761	763
--YVsKWVHAHQNNYTDG-REGNKITHITIHHM-DGVSSAENCGHVFQNpNREASAHYGIGRnGEICQYVDEKNTAWANGNWNSNLHSVSIENsDGSYptghslTTQTMNSLIRLVADIAArnvlgrlEYGKNVNV--HGDVGNTACPGPYIrNNLSYIISSANRI-NG------------------------------------------
>A0A2S4YIU5	115	0.260	2.465E-25	4	174	193	294	500	931
----DKTQYG--NYDIADRPsdGDAINYIVIHDT--EGQYASALSQFQDPTAGASAHYLIRssDGLVTQMVANKDVAWHAGNWYMNQHAIGIEHEgfalqgGSWyTESEYESSAALVKYLAGKYGIPldrEHIIGHDDITGPLdayvsgmhwDPGTYWDWnhYMSLLGVPNSnpagspLVAGEVvriaPPFDSSYEPPVSgqsaqPADFVYLRTS------------------
>A0A286CYV8	115	0.245	2.465E-25	6	170	193	603	797	1723
------VPAHARNFRAGRRQGAVIDRIVIHITA-GGPRIDGTIRWFQDgeRRNAttgeqagpsSAHYIVGrDGEVVQMVRNADTAYHA--SSANSRSIGIEHNankPyrlnrrdlPPTMEQYQASAHLVAWLAAQYGIPldrTHIVGHIEATPAdnhDCPSSYWDW-ETYMQCV-QLAAQAlaQNSSTGEVPASsqglRNRAPVRA----------------------
>A0A7X8U6A0	115	0.231	3.371E-25	0	148	193	0	170	191
MA-ININWKPSPNYT-AGRSGKKIIAIVNHQTAGQG---PGALSWLCNPaSKASAHYLIyRDGTVYQLVREKDTAWHAGGvnkpsWalydgtNANRYTLGIEHEcypavggdGNLTEVQYQATLELHRQLIKTYAITvdrAHIIGHYQIDSVnrpNCPGKAF-PWDRLMkGRKRCIL--------------------------------------------
>A0A661U5M8	115	0.265	3.371E-25	8	137	193	21	175	225
--------YKSPNRWRGRRGF-KVDKIVLHHTAVN--SFNSVKWWFVDPcSQASAHYVVDrDGSIYQFVSEYDTAWHAGvpRWQFNEKSIGIEIvqaDPSPfTTAQYRAVVEIIVNCAERYDIPlivVPdgawlgyetadayhgILGHSSISrSKStCPGPLFDWL-------------------------------------------------------
>UPI001ABB91DC	115	0.257	3.371E-25	6	133	193	85	218	236
------IPADESNYNS--RNGTKIDMIVMHNT---DASLQASIDTFKDPNaNVSAHYIVARtGEIIQMVKDSFRAWHAGDRIVNSRSIGIEHEatnanRGMTPAQQQSSIALVKYLMEAYSIPaTNIKPHRDVTsipgGTDCP-RW-----------------------------------------------------------
>UPI000F7A84A3	115	0.289	3.371E-25	5	156	193	9	178	278
-----ITSVNPKIMNSASRYGVKIDRIVIHHNATTNKTV-AMNTWVKGGRaNTSAHYEVTPTEIIGCVGEQYSAWHCGGSGgsdkpkmanPNQRSIGIENVnssgaPKWSvDhRTIVNTAKLVADICKRYSIPldrQHVLGHKEVTSTACPGGI--NVDEVVQLAKcYYYGGTHDEPG------------------------------------
>A0A229VY92	115	0.304	3.371E-25	13	170	193	18	183	300
-------------YTPG-RNGRRIDKVVLHHNG-GNLSIRGCYDTWQ-TRQASAHYQVDAnGRIGQLVHDRDTAWHAANGEANRTSIGIEHAdistspWRISDATLDNGAHLVAAICKVYGlgrpqWGVNVFPHFHYTSTECPASIaGDQRDAYMTRAQQWYDSMVN--GADVPAQVPQAAPAA----------------------
>UPI001CC279CA	115	0.289	3.371E-25	13	170	193	18	183	300
-------------FTSG-RAGRKIRMVVVHH----NGGRLDVDGCWQTWqtRQASAHYQVCvDGTIGQLVWDRDTAWHAANGEANRTSIGIEHAdettNPWhiSDATLDNGAHLVAAICKYYGLGrpewmVNVFPHSHFSSTECPASIaGDQNAAYMQRAQQWYDSMVN--GADVPAQVPQAAPAA----------------------
>R5PWS3	115	0.256	3.371E-25	1	143	193	141	300	305
-KLLDINKYsrPANKYLDKGVSRQKITKIVIHYVANAGTSAISNRNYFNNLPknekiYAGAHYIVGlEGEIIRCIPDNEIAYHAGNADVNACSIGIEvCHPDktgrFNYKSYLSLLKLVSWLCDKYDISaDNVIRHYDVTGKACPIYYIDnpsEWRLFKKR-------------------------------------------------
>A0A7C3FH71	115	0.262	3.371E-25	10	146	193	176	323	326
----------SPNFNR--RPHAEISAIVMH--ATANGTLQGVINWFNRsDAQVSAHYTIGkDGTIVQHVRNEHRAWHAGKseWQgrpdLNSWSIGIEMVnwnngqDPFPEAQHQAAVNLVAYLSGKYHIkPELIVAHYDVS----PGRKTDprgyDMDRLRREVTA----------------------------------------------
>UPI00144695A4	115	0.262	3.371E-25	5	150	193	126	282	328
-----WIGASPANWRRADRPDDyAIDMVVVHVT---QGSYRSTLKVFRDPAhQAATHYVVrGDGEVTQMIRELDVAFHAGNRAYNERSVGIEHVgwvdrPEsFTEEMYRASARLTAGICARYDIPvdrKHIIGHVEVPGTDhtDPGRFWDWGKYLRLVREAGAAG------------------------------------------
>UPI00102036BA	115	0.265	3.371E-25	0	186	193	0	212	334
MKNWDKLEADRdlilNKHFTGGRNGCRIDKVILHHNG-GNLSGEGCYNVWQ-TREASAHYQVDAnGVITQIVWDGDTAWHAGNYQANCTSIGIEhadiCTNPWkiSDATLDNGAHLTAAVCKYYGLGrpqygKNVFFHKDFSPTECPASIaGSQRDAYMRRAQEwydRMTGSkpssPAKPAAKPSAPskKTIETVARevIAGQWGNGADRMNRLK------
>M9LIM6	115	0.252	3.371E-25	7	136	193	159	309	548
-------PSNYGNYDVSDRPtfGPEIRYIIIH---DTECSYDEAINWFATPaSYVSAHYVIRstDGDITQMVDTKDVPWHAGNWYFNMHSIGIEHEGhalegatWYSEPMYRSSAKLVRYIAEKYNIPldrAHIFGHaqipgiNESRQTGmhwDPGPYWDW--------------------------------------------------------
>A0A840NRY3	115	0.264	3.371E-25	1	160	193	245	429	634
-AYEPTDPEDPtagyGNYDTAQRPDDvGIDSIVIH---DTEISYESTITAFQNPAhGAAAHYVIRssDGEITQMVPVEDMAWHAGSWERNMRSIGIEHEGWaaeggtwYTEPMYRASAKLVRHLADEYDIPldrEHILGHDEVTAeTAakagsehyDPGPFWDW-THYMDLIGApsAASGEDADAVTIDP--------------------------------
>A0A542DJ38	115	0.250	3.371E-25	12	157	193	265	427	642
------------NHDKANRPEDqQIEYIVIH---DTEGYWDTALRLVQDPTYVSWHYTLRsaDGHIAQHVPTRDVGWHAGNWYVNAKSIGLEHEgfaaqGTWyTEAMYRSSAKLVRHLAERYDIPldrAHIIGHDNVPGTVpdrvaqmhwDPGPYWDWAHYF-DLMGAPFEGGQVRPGS-----------------------------------
>A0A5R9M2U4	115	0.248	3.371E-25	2	156	193	256	428	644
--YQETTPGDYGNHDLADRPASqKIDTIVIH---DTEGSWDTALKLVQDPTYLAWHYTVRsaDGHIDQHLRTKDVGWHAGNWYTNAKSIGIEHEgflidPGtwYTESMYRTSARLVAYLAKKYDIPLNrqhILGHDTVpGPTgayiggmhTDPGPYWDWAHYF-QLMGAPLHATAGPGG------------------------------------
>UPI00166EB7B6	115	0.278	3.371E-25	12	136	193	276	419	654
------------NHDRADRPrDSRVQYIVIH---DTEETYAKTLKLVDDPAYVSWHYTIRssDGHIAQHVRTRDIAWHAGNWYFNARSIGIEHEgfltrPGawYTEAMYRSSARLVRHLAKRYHIPldrAHILGHDNIPGTAprdvpgmhvDPGPYWDW--------------------------------------------------------
>UPI000CD57B4E	115	0.309	4.609E-25	5	141	193	39	187	197
-----WSPAAPANYTvPAHPSERRVDRIVIH---VAQQLFTPTTGIFRSPSkQVSAHYVVrsGDGHVAQCVREKDIAWHAGNWTWNTRSIGIEHEgwvdrPEFfTDIMYLRSAGLTADICERHDIPkdrEHIVGHHEVPGSDhtDPGVHWDWERYLR---------------------------------------------------
>A0A0C1JS04	115	0.236	4.609E-25	6	176	193	10	205	228
------IWHPSPNFG-ARRDGQKPSLIVLHYTAmDDAQS--ALHRLCDPVHEVSAHYLIGAqGTLWQMVREEDRAWHAGAgsWQgqgdVNSRSIGVELDntgaHPFTEPQMAVLEALLTSLMSRWAIPpDGVIGHSDMAPgrKSDPGPRFDwrRLERLgLAQTRSSAKGPSDAPVRlfrelahNAGFPsdvDDETLLAAVRLRFR----------------
>A0A1R1SQY1	115	0.278	4.609E-25	5	155	193	82	242	246
-----WDAASPANWRRADRPYDyTVDRVVIH---VVQGSFSDALAAFRNPGhRAAAHYVVRrDGAIAQTVRELDVAFHAGNRAYNERSVGIEHEgfvdrPSsFTDRMYRASARLTARICERYGFPadrEHLVNHSEVPGTDhtDPGPHWDW-DRYLRLVRAAMDGRETTG-------------------------------------
>D6V3A1	115	0.272	4.609E-25	10	178	193	16	193	252
----------SPNFDE--RDGSPVDVVVLHYTGMPEEE-AALARLCDPEAKVSSHYVVREsGEIVQLVAEDKRAWHAGvsRWrewsGLNARSIGIEIVnpghdggcPPFPDAQIDAVIALTSDITARRALPrDQVLAHSDIAPlrKQDPGEWFPW-----ERLAA--EG-VGLWVA--PAPLSdegfEANPRELDAFVEAL--------------
>A0A892BQ69	115	0.239	4.609E-25	5	148	193	96	254	255
-----VVSKPSPNFES--RNGVDIDVIVLHHTGSNRVSVDlATLRSTKGSR-VSSHYLLSPtGTLYQLVPDNKVAWHAGvsslrgvtTPSVNARSIGIEITNDgsgqtpFTEAQYRALEQLVPYLARTYKVPkENILGHRDVAPgrKTDPADNFDW-ERVRRAVDQVL--------------------------------------------
>A0A3E5HJW9	115	0.279	4.609E-25	10	164	193	15	179	264
----------STHMTKG-RQGCKVDKIVLHHNG-GNLTGRGCYDVWQ-TREASAHYQVAaDGRITQLVWDTDTAWHAGDWNANLTSIGVEHAdisadpWSISEATLDNGAHLVAALCKHFGLGrpqwrVNVFPHSDFTSTSCPASLaGSQNAAYMAKAQAYYDSMTGSHPATESSPTT----------------------------
>UPI0013EB17F3	115	0.275	4.609E-25	5	146	193	109	260	267
-----WVAASSANWRMADRPADyTIDMVIIHVT---QGSFDSAVKVFQNPAhGAAAHYIFRkDGHVAQMIRELDVAYHAGNREYNERSIGIEHEgfvdrpEDFTDEMYRASAQLTARLCARHKIPvdrKHIIGHIEVPeAThTDPGDGWDW-DKYMRLVRA----------------------------------------------
>A0A072MS57	115	0.299	4.609E-25	10	160	193	15	178	267
----------STHMTKG-RQGCKIDKIVVHHNG-GNLTGKGCYDVWQ-TREASAHYQVSaDGRITQLVWDTDTAWHTGDWPSNLTSIGVEHAdisTDPwsiSEATLDNGAHLVAALCKHYGLGrpqwrVNVFPHSHFSATACPASIaGAQNADYMARTQAwydRMTGATAPTPTAQP--------------------------------
>UPI001C24EF5C	115	0.229	4.609E-25	13	186	193	13	214	359
-------------YTRPGLKLAGVKGIVMHYTATPGASALNERDYFNGtciaiKRKASAHYFVDRKEAQLIIPENEVAYHAhdGNrcfvsflkPNANTTAIGVEmCvekDGKIHSETVQNAAELVADLCKRYGLStDRIVRHYDVTNKNCPAPWVSdssQLTAFRKKVAALLG---NKTVSNTTAPtsqSSKSTGTILKkgssgSKVKELQKRLIAAG------
>A0A1N7PLA2	115	0.232	4.609E-25	11	154	193	241	400	609
-----------SNYDVADRPrfGPEIRYIVIH---DTEGSYQGSINWFANpWSSVSAHYVLRssDGQVTQMVNNKDVAWQAGNWYFNMHTIGIEHEGYamegatwYTEKMYRASAKLVRHLAEKYDIPldrAHIIGHDEIPGlTparqgamhWDPGPFWDW-----EHYMELLGAPITP--------------------------------------
>UPI0012F7FDC5	115	0.250	4.609E-25	0	153	193	230	404	615
MpaAYARFGKKKHRDYGNHDRvnGSRRIDYIVIH---DTEGSYQGIPSMVNNPRYVSWHYTIRssDGHVAQHVKNRDIAWHAGNWDINARSIGIEHEGYlarggtwYTEAMYRSSARLVKHLATVYNVPidrAHVIGHDNVPGTtpstvagmhEDPGPYWDW-GRFFAMMGAHLKPSGA---------------------------------------
>A0A1C4QDZ5	115	0.236	4.609E-25	2	170	193	244	438	633
--YEEIGGGDYGNHDLADRPHDeKIDTIVIH---DTEGYWDTAMQLVQDPTYLAWHYTVRssDGHVAQHLRTQDVGWHAGNWYTNAKSIGIEHEgflvdPDawYTEAMYRSSARLVKYLAAEYHIPldrQHILGHDNVpGPTAsyipgmhtDPGPYWDW-GHYLDLLGAPVRATAGSWGGIvtvdpdyaTNQPVYTGCVTA----------------------
>UPI001141C7AD	115	0.266	4.609E-25	7	136	193	266	416	637
-------PTDYGNYDIADRPnaGPDIRYIVIH---DTETSYQGAIDWFQNPNsYVAAHYVIRssDGQITQMVHNKDVGWHAGNWYFNMHSIGLEHEGYMvdgaswySEEMYRSSAKLVKFLAEKYNIPldrAHIIGHEEIPGlTparqksmhEDPGVFWDW--------------------------------------------------------
>A0A7K3QWK4	115	0.258	4.609E-25	6	164	193	256	431	639
------VPAAASNGQVSNRPANgvRIDTIVIH---DTESSYQSAISTFQNPGGSSAHYVMRssDGAVTQMVPTKDVAYHAGNYSTNLHSIGIEHEGYaahgatwYTEAQYQATASLVTYLAGRFGIPldrEHIIGHDDVAGPSsslisgmhwDPGTAWDW-EHFMSLLGAPVTGE--HGVGPVGSAVT----------------------------
>E4MZM6	115	0.263	4.609E-25	1	169	193	256	444	646
-AYALTDPGDPtsyGNYTRANRPddGQQIRYVVLH---DTEGGYDGSLAFFRDPRsQASAHYLVRssDGHVAQLVDNRDVAWHAGNKTFNMHGIGIEHEgyafpkdrPTWySEQLYRSSAALVRHLAARYGFPldrEHVLGHDDV-----PGPLQAgvagmHWDpgTFWDWAHYLdLLGAPLPGRAGVPKVGDPIVVA-----------------------
>UPI0003618FC3	115	0.226	4.609E-25	4	157	193	241	422	650
----DCEWYPAPyeeyegddgtqdygNHDTSRRPSShRIDHIVVH---DTEATYEGTLKLVKDPQYVSWNYTLRssDGHIAQHVRNRDTAWHAGNWYMNAKSVGIEHEgfltdPDawYTEAMYRSSARLVRYLAHRYDVPldrQHIVGHDNVPATttsgipgmhTDPGPYWDW-----QRYFALLGAPFEPHGS-----------------------------------
>A0A8A3XC32	115	0.272	4.609E-25	4	145	193	302	448	650
----DMIWKPSPNYTDT--PARPLKRIILHYT--TSKNFNGGVSWLCDPNaGVSSHFVISReGQIAQLVRVTDKAWHC--YLNNHDSIGIEiCAapgDEMTSIQGKKLAELVAYLIDEYKMsPQGVTGHR-FTPgnetrTDCPGSLFQSYEEIQNWVN-----------------------------------------------
>A0A4S2R965	115	0.215	4.609E-25	1	141	193	262	425	653
-AYERWEKEDSstdyGNHDRARRPaVGPIDYVVVH---DVEGYWNGATSLIENPDYVSWHYTLRssDGHVAQHLRTRDVGWHAGNWYVNARSVGLEHEgflvdPDawYTEAMYRSSARLVRYLAKKYDIPldrQHVLGHDNVPGTtpsavrgmhTDPGPYWDWAHYFR---------------------------------------------------
>UPI0019062FD2	115	0.250	4.609E-25	12	164	193	283	462	658
------------NHDLADRPASqRIRYIVIH---DTEGQWDGVLKLIQDPAYVSWNYTVRstDGLIAQHVKAKDVAWHAGNWYVNAASVGIEHEgflasPDawYTEAMYRSSARLVRYLAGKYGIPldrQHILGHDNVpGPTSsyipgmhtDPGPYWDWrhYFELLGRPFHATAGPkgglvtiLPDYAANQP-PYT----------------------------
>UPI001CF2005F	115	0.233	4.609E-25	2	162	193	285	464	667
--YVDLGDGDYGNHDQARRPASqSVDHIVIH---DTEATWETTLRLVQDPEYVSWHYSLRsrDGHIAQHLAGEDVGWHAGNWFVNAKSIGLEHEgfladPDawYTEAMYRASARLVRHLARTYDIPldrHHILGHDNVqGPTDasvpgmhtDPGPYWDWAHYF-ELLGAPLRPTaGPHGGLVTIAP------------------------------
>UPI001D09565F	115	0.247	4.609E-25	1	155	193	285	453	674
-AYAEFGDGDYGNHDKADRPEDlKINTIVIHDTEGyWDSTLESV----KDPKNVSWNYTIRssDGLIAQHVPTKDVAWHAGNWYVNAHSVGIEHEgflaaPDawYTEAMYRTSARLVTYLSRKYGIPldrQHILGHDNVPGTttatipdmhTDPGPYWDW-----AHYFTLLGKPFPRP-------------------------------------
>A0A4R4CRG2	115	0.252	4.609E-25	10	179	193	201	401	996
----------SPNFDEG-RGGKTIDRIIIH-IADVP-TVQHVVNTFTNaASKVSSHYLVGQaGEVVQFVSEADTAWHC--KGSNQRSIGIEHIavkrggadyPRrngtvqhfdalaPTPLQYETSAALVASLCDKYRLPinrTTIMGHREAdtstGHTACPdGNW--DWDYFMRLVNSRTCQPQDAGQTQglaarglgDDIPLDPG-IGGLSIGADALE-------------
>A0A426ULN4	115	0.278	4.609E-25	4	162	193	310	487	1077
----DQSDYG--NYDLANRPadGDAIDTIVIHDTESTASS--AINSFQKSSTYASAHYVVGaDGSVTQMVPTKDIAWHAGNKYVNDHSIGVEHEGYaldygtwYTEQEYQSSAALVTYLAKQFGVPldrEHVIGHDDVpGPLSayyegmhwDPGPWWNW-SHYLSLLGASPNGNGMPvvGGEVTINP------------------------------
>UPI00083581DD	114	0.275	6.303E-25	6	136	193	6	148	162
------IWHPSPNFG-PRRDGLQPELIVLHYTAMTSAE-AAVQRLCDPACEVSAHYVIGAsGQLWQLVAEADRAWHAGAgeWagrdDVNSRSIGIELDnrgtHPFSDPQMQVLEQLLADIMQRWAIPPEgVIGHSDMAPgrKWDPGPRFDW--------------------------------------------------------
>C9LYP6	114	0.263	6.303E-25	3	140	193	47	194	202
---VHVVETNLTFLELDKRSFT--DSIILHHIGDTDRdvSAATIHQWHlqNGWSGIGYHFVVHKnGIIERGRPLDAVGAHC--WHHNATSIGINLVGNFeqaepTTVQLDSAMRLIAELSHRYKLkPgaGTVFGHRDFNSTLCPGKnLYAKLSGI----------------------------------------------------
>A0A564WEL4	114	0.272	6.303E-25	9	136	193	4	147	226
---------PSPNFDA--RPeGASIDMLVIHYTG-MPTAAEALARLTDPEAKVSAHILIDeDGTLYHLVAEKDRAWHAGEsyWrgaaGLNARSIGIELvNPGhefgyrpFPEAQTTALVALASALVRRYRIPpYNVVGHSDIAPrrKSDPGELFDW--------------------------------------------------------
>A0A2D8PTI0	114	0.262	6.303E-25	0	136	193	0	151	227
MNLQ-VTACPSPNF--GARPtGTRIDLVVLHYTG-MKSAKDALDRLCDPEAEVSAHYLIDEnGKVYRLVQETDRAWHAGAsyWQgatnINDRSIGIEIvNPGhefgyrpFPEMQMTSVEILLADILARYDIPpDRVVGHSDIAPerKQDPGELFDW--------------------------------------------------------
>A0A257W2K3	114	0.224	6.303E-25	0	136	193	0	151	234
MnRWLVHREAPSPNWNE--RKL-PVSMVVLHYTG-MRSGADALERMLDPKAEVSAHYMIDeDGTVTRLVDEAKRAWHAGRsyWrgitDVNSASVGIELvNPGhewgyrpFTDAQMEALVPLLADIVKRHNIPrANVVGHSDIAParKDDPGELFDW--------------------------------------------------------
>UPI001644876A	114	0.275	6.303E-25	5	146	193	87	238	254
-----WTAAARANWRLADRPDDyRIDRVIIH---VVQGSFPTALRVFKNPGhGAATHYVVGkDGKVAQMIRELDVAFHAGNRSFNERSIGIEHEGfvdrpkDFTDEMYAASAKLTAGICVRYDLPvdrTHIIGHVEVPGTDhtDPGPHWDWK-RYLELVRA----------------------------------------------
>UPI0010C06A5C	114	0.248	6.303E-25	0	136	193	0	156	257
MKLVpDFVGArvePSPNH--GERVdGVAPDMLILHYTGMP--DHGQALSWLKNvESQVSSHYFVwPDGRVVQMVPEARRAWHAGKssWagetDINSRSIGIEIAnaghpgglPEFPDEQIEAVIALCRDCMARWSIPtERVLGHSDVAPKrkVDPGEKFPW--------------------------------------------------------
>UPI000DF990F4	114	0.282	6.303E-25	0	192	193	0	220	276
MK--DWLKLEPDRirlmnkhFTPG-RGGNTIECVVIHH----NAGMLTIDQIWQVWqdRAASAHYQVENgGRIGQLVWDRDTAWHAASQWMNQRSIGIEIAnsggasqGWPiSDTAIREGALLAAAVCLYYGLGRPVSGkniryHREFAGTSCPhhlapgGKYnaafMAEAQRFYDELAAKKNG---TPVPATPKEeksmFGPEQVAALNdAKV-AAQSANGTL--EIlaaPHA
>B1ABI9	114	0.257	6.303E-25	1	175	193	10	198	330
-KY---EWQSSGHFGGITRK--PIDMIVLHHNGGTGSNVvPNC------WieREASAHYQIENGQIINCLDEDITAWHCGAYGvdNNSHTIGIEHQnstgaPDWlvSNENQEKSAQLVADIAKRYGIPldRNhIVRHREMpnCNTDCSGGL--DIDWVVTRAKQIAGqgGIPAPTPTPTPSnsnPVNPvVTVSyGLRqigAGW-----------------
>UPI000524D03C	114	0.234	6.303E-25	4	190	193	44	251	443
----DWVPAayqqtgDPadkdtyGNYDTADRPDSnAIKFIVLH---DTEVDYETTLKIFQNPaNQSSAHYVVRsaDGHVTQMVKNKDVAWQAGNWYVNTHSIGIEQEGvaaegakWYTPEMYRSTARLVRHLAAKYDIPldrQHILGHDGVPPTSaagtqnmhwDPGPYWDW-----NRFMALLGKPTVP-----SAPRS-SELVTVSADFSKNQQEFRDCEKGVD--
>A0A7G7BU76	114	0.231	6.303E-25	4	190	193	45	252	443
----DWVPAayqqtgDPadketyGNYDTADRPkTNKIKFIVLH---DTEVDFDTTLRIFRNPlNQSSAHYVVRshDGHVTQMVKNKDVAWQAGNWYLNTHSIGIEQEGvaaegakWYTPEMYRSTAKLVRHLAAEYDIPldrEHIIGHDAVPPTStsgtrnmhwDPGPYWDW-----NRFMALL-GRPNAPTAPAGSEL--VTIS------PDFQNnkqAFRDCEKGVD--
>A0A0Q3T0P0	114	0.242	6.303E-25	2	146	193	235	399	611
--YVQLEGSDYSNHDISNRPrkGPAINYIVIHNT---EETYDDTIKIFTDPlRYVSAHYVIRskDGHVTQMLKNKDVGWHAGNWYFNSTSIGIEHEgyaiegaNWYTENMYRSSAKLVRYLAREYDIPldRNhIIGHDEVpgmkpanQSKmhEDPGPFWDW-DHYMELMNA----------------------------------------------
>A0A853AYM9	114	0.269	6.303E-25	2	139	193	249	401	632
--YQDLGEGNYGNYDKAERPHDqKITHIVIH---DTECTYDAAIGLVQDPTYLAWHYTLRstDGHVAQHVLTKDVGWHAGNWYVNAKSIGVEHEgfaaqGTWyTEAMYRTSARLVRYLAARYRIPldrEHIVGHDNVPGTTPPtvaGMHWDpapYWDW-----------------------------------------------------
>UPI0013CE876C	114	0.240	6.303E-25	2	158	193	250	420	632
--YEEFGDGDYGNHDMGGRPTTqDIDYIVVH---DTEGAWEGVLTMVQDPTYVSWQYTLRstDGHIAQHVKAKDVAWHAGNWYVNSKSIGLEHEgflarPDawYTEAMYRSSARLVAYLAKQYDIPldrQHILGHDTVpGPTAanvrgmhtDPGPYWDW-----RHYFELLGRPIEPSAGP----------------------------------
>A0A7K3BG74	114	0.260	6.303E-25	3	162	193	250	433	649
---VDctFVPAAPSNGQVSDRPANgiRIDSIVIH---DTESSYESAIATFQTAGGSSAHYVMRsaDGAVTQMVPTKDLAFHAGNYSTNMHSIGIEHEGfaahgatWYTEAQYEATAELVKYLSERFGIPldrQHIIGHDNVvGPTSatvsgmhwDPGPSWDW-EHFMALVGAPLSGRhgvGPVGGVVTIAP------------------------------
>A0A285R4Q3	114	0.237	6.303E-25	1	169	193	301	490	693
-AYALTDPDDPtsyGNYNPAHRPddGQQIRYLVIH---DTESDYAGALAAFQDPReQATAHYLVraGDGHVTQLVHTSDIAWHAGNKTVNMHSIGIEHEgfalptdrPTWySEQLYQSSAALVRYLADRFGVPldrQHVIGHDDVpGPTQdaiadmhwDPGTFWDW-----AHYFDLLHAPLDAGSDTPPRPGDTVTIA-----------------------
>UPI001E353939	114	0.266	6.303E-25	7	166	193	18	212	774
-------PAASANYSNANRPadGDAIQYIVIHDT--EGGYAGSLATFQSAASQVSAHYLVRssDGHVAQLMSDKDIAWHTGNKTFNMHSIGIEHEgyaagvgPGNTPtwysEQlYQSSAALTQYLAGKYNIPldrQHIIGHDDVpKQTEldgngnpmpaqhwDPGTFWDW-QHYMQLVGApIQNGTgasltVGGTVTIAP-PFTSA--------------------------
>A0A893BH63	114	0.276	6.303E-25	10	179	193	201	401	996
----------SPNFDEG-RGSRTIDRIVIH-IADVP-TVQHVVNTFTNaASKVSSHYLVGQaGEVVQFVSEADTAWHC--KGSNQRSIGIEHIavkrggadyPRrngtvqhfdalaPTPLQYETSAALVASLCDKYQLPinrTTIMGHREAdtstGHTACPdGNW--DWDYFMRLVNsrtcqpqsAGQAlGLAARGLGD-DIPLDPG-VGGLSIGTDALE-------------
>UPI000AA9AA64	114	0.277	6.303E-25	8	157	193	77	250	1250
--------APSPAFTTG-RNGTAIDRIVIHIT-DAPTTSSTVNTFTAAGAQASAHYLVGqDGEIVQFVNEADTAWHA--KGANRRSIGIEhvaikqggaCYPkrgggqqcypytPPTDTQYCESAALVTYLCDKYGLtPdrTTIIGHREADpNTshaSCPdGAW--DWDHFMNLVSNRFCAPQATGQS-----------------------------------
>A0A396RRG9	114	0.284	6.303E-25	8	175	193	489	666	1659
--------APSPAFT-AGRS-QAIDRIVIHIT-DAPTTSSTVNHFTRADANSSAHYLVGqDGEIVQFVSEADTAWHA--RGVNGRSIGIEHVavkqggatygsttfPhmPPTDTQYCESAALVSHLCQKYGLtPdrTTIIGHREAdantTHTSCPdGAW--NWDHFMELVtNQYCA----------PQPaL--AQSRAYaRAeSW-----------------
>UPI000AC99BAC	114	0.238	8.618E-25	0	136	193	0	151	155
MlSYVtDHVPKTTP-YNR--RPGYSMtpDYITIHSTGNPTSTARNERAWLTNPNNnvtASWHIVVDEKEAIEAIPLNEVAWHAGdgeNGTGNRKSIGIEiCESGDRQKTLQNAAELVAKLLKERGWGvDRLRRHYDWSGKICPrifydnGKWTGW--------------------------------------------------------
>A0A1Z8PYA0	114	0.276	8.618E-25	10	143	193	8	154	164
----------SPNYNE--RRLGAPNMILLHYTG-RPSCEEAITKWLCNpEKEVSAHYVVDeDGTIYQLVDEDKRAWHAGVseWKgqtdINSLSIGIEIqNPGhefgyrPFPlAQMESVAALCKNIMERFEIE-YVLGHSDVAPKrkVDPGELFDW-DWLSNR-------------------------------------------------
>A0A1C3RJF3	114	0.269	8.618E-25	0	136	193	0	150	202
M--MDITQSPSPNFD--DRPIDlPIDMLILHYTG-MKTGAKALERMCDPAAEVSAHYMVEeDGSIFQLVSEDKRAWHAGVafWrghtNINARSIGIEIvNPGhewgyrpFPEAQIMAVITLCKSILSRHMIePRNIIGHSDVAPTrkMDPGELFPW--------------------------------------------------------
>UPI001B810458	114	0.296	8.618E-25	5	144	193	58	208	226
-----WVPASAANLRTADRPDDyAVDRIVIHVT---QSNFATAVKVFRDPLHAaAAHYVVraGDGHITQMVRELDVAFQAGNRAYNERSIGIEHEgfvdkpQDFTAAMYESSARLSADICARYDFPvdrTHIVGHVEVPGTDhtDPGPHWDW-DRYMDLV------------------------------------------------
>UPI001F43E88F	114	0.252	8.618E-25	0	144	193	0	160	228
MTIQTKTAHAS-NYKAASRSAADIGFIVVHYTGNRGDTAKNNADYFARTAGleASAHYFVDEHEAWQSVPDKDVAWHVGARSyvhktcRNANSIGVEiCMldkaGRVRQGSIDNAAKLVRELMAKYGVDsGHVLRHYDVTGKDCPAPMVAdpkLWAAFKQAV------------------------------------------------
>UPI0004C69F65	114	0.262	8.618E-25	5	146	193	75	230	231
-----WIAASDANYRVADRPSDyTIDRVVVHVT---QSTHPVALKVFQDPGhRAATHYVVRarDGHLTQMVSELDVAFHAGNRKWNERSIGIEHEgfvdqPDrwFTDTAYRASAKLCAGICARHGLPvdrEHIVGHNEVPGTDhtDPGPHWDW-DRYMRliRVSA----------------------------------------------
>A0A7Y0B3A5	114	0.263	8.618E-25	5	153	193	65	223	231
-----WTAAHQANWRRADRPDDyTIDRVVIH---VVQGSYTTALKVFRNPlHGAATHYVVRkDGHVAQMIRELDVAFHAGNRDMNERSVGIEHEgfvdrpQDFTAEMYAGSARLTADICRRHGIPadrEHIIGHVEVEGTDhtDPGPHWDW-DRYLGLVRRELTKPAP---------------------------------------
>A0A7Y8WWQ4	114	0.272	8.618E-25	5	144	193	73	222	232
-----WIPASESNYMPADRPESdPIEYVVVHLTTD---HLPIMLATFEDPAeRVSAHYVVSaDGtRIAQCVRERDVAWHSGNVWYNHRSIGIEHEgwidqPVYTDQMYEASAVLAATICAKYDVPvdrDHILGHVEVPlSThEDPGDVWNW-DKYMKLV------------------------------------------------
>A0A174BVR6	114	0.303	8.618E-25	11	159	193	16	177	265
-----------THMTKG-RQGCKIDKIFVHHNG-GNLTGKGCYDTWQ-TREASAHYQVAaDGRVTQLVWDTDTAWHSGDWNANLTSIGVEHAdisTDPwsiSEATLDNGAHLVAALCKHYGLGrpqwrVNVFPHSDFTSTSCPASLaGDQNAAYMARAQAwydRMTGAPTPTVQPT---------------------------------
>E6M113	114	0.303	8.618E-25	13	163	193	18	176	283
-------------YTPGRR--NRLRAIVLHHNAGT-LTTEGCYWAWQ-TRKASAHYQVEvDGTIGQLVHDRDTAWHAGN--ANSYTIGIEHANNrlaPawtiSDATLENGAHLVAALCRAYGlgmptWGVNVYPHQHFMNTGCPGAIagVQR-DRYMSRARAWYEAMGN--GNSTPgtAPV-----------------------------
>A0A349YKY5	114	0.257	8.618E-25	5	153	193	3	165	305
-----ITKMLTPvNYTKsaSNRA---ISYIVIHWVG-SVSSAKNNAKYFQTKRSASAHYFVDDKDIYQIIEDHNIAWHCGTkgtyfhkYARNSNSIGIEmCLdkaGHISDKTIVNTAGLVQSLMKKYGVPaSRVIRHYDVTHKSCPGCYISaasWNPVYKTLIDGAVENPTA---------------------------------------
>A0A430AU20	114	0.269	8.618E-25	5	160	193	7	168	362
-----ISAYN--FYT-----GNNIQYIVIHDVG-TVSSAKNNVDYFSGgNRNASAHYFVDDISIWQSVEDKNGAWHVGDgYGkygiTNTNSIGIEmCLkaPlTVTDKTVTNTLELTRHLMGKYNIPaSRVVRHYDASRKACPGSFkannWSKWIEFKNRLTGG-EGTVSNDYKLIP--------------------------------
>A0A3N1SF65	114	0.229	8.618E-25	4	190	193	105	312	503
----DWVPAayqqtgDPadketyGNYDTADRPHSnKIKFIVLH---DTEEDFDTTLDIFQNPlKQTSAHYVVrsGDGHVTQMVKGKDVAWQAGNWYLNSNSIGIEQEGvavdgakWYTPEMYRSTAALVRYLAAKYDIPldrQHIIGHDGVPPTSaagtagmhwDPGTYWDW-----NRFMALL-GR-----PTLPTARKNSELVTVSPRFKENKQAFRDCEKNVD--
>UPI001E53B747	114	0.238	8.618E-25	12	162	193	252	419	565
------------NHDLSNRPVNqKVDYIVIH---DTEATWATTLQLVQDPTYVSWHYSLRssDGYIAQHVPTKDVAWHAGNWYVNAKAIGLEHEGfaaqgtWFTEAMYRTSAKLVRYLANKYRIPvdrQHILGHDNVPGTVpstvagmhwDPGPYFDW-SHYFDLLGAPFRGDAGAPNVVTVKP------------------------------
>UPI001C58EE58	114	0.254	8.618E-25	3	155	193	243	409	623
---VYEWSYG--NYDKANRPYDdqEIKYIVLH---DTEISYDLTKTVFQReTTQASAHYVIRssDGDITQMVDNKDVAWHAGNWYFNSKSIGIEHEGiaiegaaWYNEQLYHASARLVKHLSKEYNIPldrDHIIAHDEVPGTSaarqpamhwDPGPFWDW-----AHYMQILGAPLESG-------------------------------------
>A0A364K806	114	0.238	8.618E-25	1	146	193	253	420	633
-AYEQRSSDPSdyGNYDLAKRPnsGLQIRYIVIH---DTEGSYQGAINWFANPaSSVSAQYVIRssDGQVTQMVDNKNVAWQAGNWYFNMHSIGLEHEGYalkgaswYNEQLYRSSARLTRYLAKKYRIPLNrshIIGHDEIPGTsparqsvmhADPGPFWDW-EHYMELVGA----------------------------------------------
>A0A3L7JT65	114	0.265	8.618E-25	9	154	193	262	425	637
---------NPGNYTdydVADRPnfGPDIRYIVIH---DTEVEYEPTINLFANPYGASANYVIRsaDGQITQMVQNKDVAWHAGNWYFNMHSIGIEHEgyalqgGDWySEQMYRASAKLVKYLATKYHIPldrGHILSHSEVpglspysqsrMHTD-PGPFWDW-----EHYFELLGAPLKP--------------------------------------
>UPI001CD934E7	114	0.266	8.618E-25	0	141	193	391	551	857
MpaAYKRTGKGDYGNHDTLN-GPRRIDYIVIH---DTEGTYEGVPSMVNDPEYVSWHYTIRssDGHVAQHVRTKDIAWHAGNWDINSRSIGIEHEGYlasggtwYTEAMYRSSAKLVKYLATKHHIPldrAHILGHDNVPGpspeTlpsmhEDPGPYWDWAHYFR---------------------------------------------------
>A0A833D7J8	114	0.322	8.618E-25	15	134	193	635	759	1036
---------------KSSRDGTKIDHIVIHYT--TSRNIEGsISHFKTGSPRTSAHYIVcQDGVLVQMVPDAERAWHAGNSNINARSIGIEHVaaaGDaITPAQAKTSLALIRWLMQEHGVPiANVIPHVCVKSTSCCGDLF----------------------------------------------------------
>A0A0N0D182	114	0.273	8.618E-25	6	140	193	265	417	1097
------TQLTNCNYTEG-RNHS-IDTITLHWIG--RGTYAGAISWFQNcDAEASAHFVIRssDGEITQIVRVSNTAWHAGAWGypyNNSRSIGVEHEatidnPELwdNEAMLHASASLAQYFTNQYNIPkehnfPGITGHNEMpgTATSCPGnlPWDQWMQYF----------------------------------------------------
>UPI0014826807	113	0.317	1.178E-24	7	148	193	1	142	144
-------WKHTENYS-AGREGTSVDRIVIHYIVGTLAAADAT--FADPGSGVSAHYGIGEGALHQYVSEINTAWHAGDLAMNRRSIGIEHsaDPEraPSEDTYEISIELCTRICRERGLdPQTqIIPHGDVVATACPGTVSVR--RIRDGV-AIR--------------------------------------------
>A0A7X0LRK9	113	0.264	1.178E-24	3	146	193	61	215	222
---VRWMAASARNLRTADRPDDyTIDRIVIH---TTEGSYDSAIRVFRDPLHAaAAHYVIRakDGHITQMARELDVAYHAGNRSFNERSVGIEHEayahrkGTLTEVMYRSSARLAAGICARYRIPidrEHIIGHVEIPGTDhtDPGPHWDW-DRYLRLVRA----------------------------------------------
>A0A3R7Q3G4	113	0.241	1.178E-24	7	143	193	4	151	250
-------KYKSPNYN--NRVdGSKIDYIIIHYTG-VNAPSQSIIRWFLDPlSKVSCHYFIDNkGTIYSLVNDYYRAWHAGKsyWNgcgdINSQSIGIELhnsgIEEFSGNQINSLLKLLELLISKHSIErHNILGHSDVSvgRKIDPGIKFPW--QFLNR-------------------------------------------------
>A0A166ASW4	113	0.241	1.178E-24	8	136	193	13	157	252
--------RPSPNHNE--RRVSNVDMLILHYTA--MESAEKAIAWLCDPRsEVSCHYLVDEmGMVTQMVPESRRAWHAGvsSWKgegdLNSRSIGIEIsnLGDreggtqtYPEVQIETVIALAKDICARHNITsERVLGHSDVAPmrKQDPGRHFPW--------------------------------------------------------
>A0A3A5FHZ1	113	0.265	1.178E-24	8	140	193	88	249	259
--------RPSKNFN--DRPaGQDIDSIVLHHTADGSDTSsletltgksstpwgKAKVWYkeQRGGP-VSAHYVIGkDGTIYQLVGDQKRAWHAGEgslpgkpGDVNNRSIGIEIvnEGDgkdaYTEAQYKALEKLVPYLAKRYDVPvDNVVGHKDITSKkHDPSPNFD-FDRI----------------------------------------------------
>UPI001C8B97BF	113	0.257	1.178E-24	13	186	193	10	198	359
-------------YNYGSRGGNSIKYIVLHYTGNKGDTAKNNGTYFCGgNRGASAHYFVDDNEIVQVVEEYNSAWSVGDgkgkYNiTNQNSISIEmcCNsdGKVSKKTEANALELVKSLMDKYNIStTNVVRHYDASRKICPnwssnnwGRWFNFKKKLGD--TSIVENIvVTTPTTSVE---DYSEYANyVGSRCKELQTLLISLG------
>UPI0014203825	113	0.218	1.178E-24	4	190	193	44	251	442
----DWVPAayqqtgDPankeayGNYDVSDRPnTNRIKYIVLH---DTEETYATTLKIFQDPtRAASAHYVVrsGDGHVTQMVKTKDVAWQAGNWYINSDSIGIEQEGYategatwFTPAMYRSTAALVRYLADKYDIPldrQHILGHDTVPPTTaggtaamhwDPGPYWDW-NYFM--------GLLGRPTEQTGRP--RGQLVTVNPVFK--QNvqAFRDCEKNID--
>UPI001F437AD1	113	0.272	1.178E-24	7	136	193	169	319	551
-------PAGSyGNYDTANRPQDvKIDSIVLHNT---ELSYQATISAFQNPANASAsHYVVRssDGQITQMVPTKDMPWHAGSWDRNIRSIGIEHEGWaaeggtwYTEQMYRSSAKLVKYLADKYDIPldrTHILGHDEVTAeTpkkaglehYDPGPFWDW--------------------------------------------------------
>UPI001CD6B618	113	0.240	1.178E-24	6	164	193	259	435	647
------VAAAPSNGQVANRPddGMSVKYIVIH---DTETSYDAAVKMFQAaGNNAAAHYVMksSDGSVTQMVPTKDLAFHAGNYWYNMHSIGIEHEGfaaqgatWYTQAQYQETADLVTYLADKYGIPldrEHIIGHDNVpapsDGTVadmhwDPGPYWDW-NRFMALLGA--PAPTAHGVGAVGTAVT----------------------------
>UPI000788584E	113	0.242	1.178E-24	2	160	193	277	463	659
--YEQFGDNDYGNHDLGDRPAAPgIKYIVVH---DTEGGWEGVLNMVQDPTYVSWNYTLRstDGHVAQHVKAKDVAWHAGNWYVNAKSIGLEHEgflaqPDswYTEAMYRSSARLVKYLAARYGVPldrQHILGHDNVpGPTtatvsgmhTDPGPYWDWrhYFELLDRpfaATARRSGGlvtiRPDYLANQP--------------------------------
>A0A542DYW2	113	0.258	1.178E-24	12	162	193	280	442	662
------------NHDLARRDVGspKITTIVIH---DTEATWDTTLGLIADPTYVSWHYSIRseDGYIAQHVPTKDVAWHAGNWYVNMHSIGIEHEGfapqgatWFTEPMYRKSAKLVAYLTQKYGIPvdrAHIIGHDQVPGTTpstvagmhwDPGPYWDW-SHYFDLIGK-------PLSDVGPKP------------------------------
>J2JSW8	113	0.235	1.178E-24	2	161	193	278	465	663
--YEEFGDGDYGNHDKADRPEDqRVRAIVIH---DTEGSWETTLKLIKDPTYVSWNYTIRssDGLIAQHVPTKDVAWHAGNWYINSHSVGIEHEgflaaPDawYTEAMYRASARLVKYLSRKYDVPldrQHILGHDNVPGTtpatipgmhTDPGPYWDWAHYFTllgkpFRATAGARGGlvtlRPDYDRNQPA-------------------------------
>UPI000A93A18B	113	0.264	1.178E-24	12	159	193	278	443	665
------------NYDLADRPRDqKIEYIVIH---DTEARLPIMFQTVQDPTEASWHYSIRsrDGHITQHVRTKDEAWHSGSQFVNARSIGIEHEgflsrPGtwYSEPMYRASARLVRYLAKKYGIPldrQHIFGHYDVpSPTaatipdmhDDPGPFWDWRHYF-DLLGAPLRSTAGPGSGMV---------------------------------
>UPI001ADC960B	113	0.254	1.178E-24	2	136	193	300	457	688
--YEKWTDENGeedyGNHDKARRPQSqKIDYIVVH---DTEGTYETTLDLVKNPKYVSWNYTLRssDGHVAQHVRNKDAAWHAGNWYVNSKSVGLEHEgfltdPDawYTEAMYRSSARLVKYLAERYDIPldrQHILGHDNVpGPTAssirgmhtDPGPYWDW--------------------------------------------------------
>A0A7X0C705	113	0.240	1.178E-24	10	161	193	275	444	691
----------PGDYGNHDRiaGERRVDYIVIH---DTEGGYDGIKSMVADPDYVSWHYTVRsrDGHVAQHVRTKDVAWHAGNWDVNTRSIGVEHEGYlarggtwYTEAMYRASARLVRHLADLHDIPldrAHILGHDNVPGTtpqtlpgmhDDPGPYWDWAHYF-DLMGSPLRGD-GDPAQDGPA-------------------------------
>UPI00165C1EC9	113	0.262	1.178E-24	4	162	193	354	531	789
----DQSDYG--NYDLANRPadGNTINTIVIHDTESTAAS--AISSFQHPSAYSSAHYVIGaDGSVTQMVPTKDIAWHAGNKYVNDHSVGIEHEGYaldygswYSEQEYQSSAALVTYLAQRFGIPldrEHLIGHDDVpGPLDayyegmhwDPGPWWNW-GHYLSLLHASPNGDGMPvvGGEVTITP------------------------------
>A0A1H6Z6L6	113	0.267	1.611E-24	3	141	193	40	188	196
---VKIKETNLIFGPLTKRVSTNL--IVVHHIGNTDEdvSAAEVHKWHlaNGWAGIGYHFLIRkDGTIERGRPMDTVGAHT--YGYNKNSIGINIVGNFevaTpkPEQMESASRLIASLCTKYqfGPNkYTVQGHRDLCATLCPGaNLYSSMNDLR---------------------------------------------------
>UPI001F1603BA	113	0.275	1.611E-24	5	149	193	47	202	207
-----WIPASGENLRSADRPYDwEIDRIVVH---VVQGSYAVALKVFQDPAhGAAAHYVVRgrDGHVAQMIRELDVGYHAGNLDWNLRSVGIEHEgfvdrPDdFTDALYRSSAQVAAGVCRRYGIPadrEHIVGHHEVPGADhtDPGEHWDW-DRYLRLVRAELG-------------------------------------------
>UPI00146ADB9C	113	0.277	1.611E-24	2	146	193	50	207	219
--YADarWLAASAANLRTADRPFDyTVDRIVIHVT---QSNFATALKVFQDPLHAaAAHYVVRakDGAVVQTVRELDVAYHAGNRAYNERSVGIEHEgfvdrpEDFTDAMYRSSARLAAGICRRYGFPpdrEHIVGHHEVPGADhtDPGPHWDW-ERYVRLVAA----------------------------------------------
>A0A1Z8NV00	113	0.248	1.611E-24	7	136	193	2	147	225
-------KYLSPNFN--NRPdGIAIDMLIFHYTGMLSAN-EALERMCSPIAKVSAHYMIDEnGRIFQLVPEEKRAWHAGLayWrgetNINDRSIGIELEnPGhnfnykyFPEKQITSLIKLAREIVQKYNIPaRNIVGHSDVAPKrkKDPGELFNW--------------------------------------------------------
>A0A6I6LCQ2	113	0.266	1.611E-24	6	136	193	3	147	230
------IWNPSPNF--GERTL-PITMLVLHYTGMP--TGAAAIDWLANPaSKVSAHYVVDeDGQLVHMVREEQRAQHAGlSYWrgitdCNSASIGIEIvNPGhefgyrpFPEAQMDTVTRLVAELVKTYGIdPRNVVGHSDVAPTrkEDPGELFDW--------------------------------------------------------
>A0A7W9BSV2	113	0.258	1.611E-24	0	136	193	0	148	231
M--PDPIRRPSPNFDA--RD-ADVSMLVLHYTG-MRDAESAIARLCDPEAKVSAHYVLDeDGTLYQLVDEADRAWHAGRsfWrgavDVNAISIGIEIvNPGheygyrpFPAAQMDRLVPLVADIVARHGIaPVNVVGHSDIAParKEDPGELFDW--------------------------------------------------------
>A0A395YHX3	113	0.217	1.611E-24	1	149	193	69	234	237
-AWIDVQLIDPNPFSRPQTPLEEVKGIVVHYTANPGTSAQKNRNFFNNlakqdPNGkttsVSSHFVIGlDGEIIQCVPLTEIAYASNNR--NIDTISIECChPDesgkFTAETYQSLVRLTAWLKSEFHLKKNdIIRHYDVKGKPCP--LYfveheDAWKQFKKDVDVYKE-------------------------------------------
>A0A219B1J1	113	0.256	1.611E-24	5	176	193	7	204	242
-----IIDSPSPNFNE--RQL-PVSLIVLHYTG-MESCAAAHDRLRDPDAGVSAHYLVaEDGTIMQLVAEDRRAWHAGQsyWrgirDVNSASIGIEiCNPghewgytDFPAPQIDSVMALLPGIMARHGVRrDNVIGHSDIAPerKTDPGELF-PWQRLAEagLAESIPEaGTDPNWSDkGVKAALErfgyeardlPAAVTAFQRRWR----------------
>A0A380W5U4	113	0.267	1.611E-24	10	163	193	16	174	252
----------SPNFDE--RGGSVVDILVLHYTGMPEEE-AALARLCDPAAKVSSHYLVREgGEIVQLVAEDKRAWHAGQsrwreWSdLNARSIGIEIAnpghdggcPAFPDVQIDAVIALCRDITARWPIPrDRVLAHSDIAPlrKQDPGEWFPW-----DRLAA--EG-VGLW--VTPAPL-----------------------------
>F2JPE5	113	0.222	1.611E-24	7	141	193	6	166	254
-------PSNRSNYG-SKRQLSSIKYIVIHYTGNDGDSDESNSNYFKGDRGVSAHYFIDDDSITQTVQDEYVAWSVGGkkypdclqtgggkWYgkcTNANSISIElCDsvkngrYDFTENTLKQATELTLLLMDKYNIPkENVIRHFDVTGKVCPLPFVRepkQWESFK---------------------------------------------------
>A0A519J1I8	113	0.252	1.611E-24	4	155	193	4	179	254
----DLTDAPSPNF-NARRG--PPDMIVLHYTG--MQTAEGAIARLRDPGtEVSAHYVVDeDGRVLSLVPEERRAWHAGRgeWQgetdVNAASIGIEIvNPGhefgyrpFPSAQIDRVIDLVADIRTRWTVPdARIIAHSDCAPgrKQDPGELFPWRQlaqaghglWFEpatERIAA-LGGPLSPG-------------------------------------
>UPI00141E6146	113	0.298	1.611E-24	0	147	193	0	167	262
MEYNLITKDKSPNFAKdrvnSNHPVKgNIECIVLHHTA--QATAEQtVLEFKLPAPGVSSHYVVGPNRdVYQMVEEKDAAYHAGIsyWrgktGLNFTSIGIEqtnLDGNlhaYTEEQIESVIALCRDILSRYMIPaINIVAHSDIAPnrKIDPGFLF-PWDRLAaNGIGAY---------------------------------------------
>UPI001C0E9B63	113	0.276	1.611E-24	13	171	193	18	189	270
-------------FTVG-RDGHKIDKIILHHNA-GNLDAQGIYGTWQNRR-ASAHYQVDAeGTISQHVWDQHTAWSVLKWHANCTSLSIEHaNNDFTvwtiwDKTLEEGAHLTAALCKFYGLGrpqwkKNVFGHNFFSPTACPGAIaGTQLGKYMERAQywyDTMTGTTAP--APAPIPITipEKTISQL---------------------
>A0A348ZAZ3	113	0.246	1.611E-24	0	136	193	0	146	293
MSYklkKLHTKY---NYESGN-NGR--QYIVIHYTGNSTDTAKANANYFYNaNRDASAHYFVDETTVYEVVSPSNTAWAVGvNYGsnnlfskcTNYNSISIEmCstNGKISDKTFANTVALARKLMNTYNIPvSRVVRHYDVCSKICPG-WYGW--------------------------------------------------------
>A0A6B9JKT3	113	0.305	1.611E-24	6	182	193	9	181	364
------EQFNAAFFTPG--PTQK-DGIVIHWWGLPqGQTIQSVRDTFGGgGRQASAHYGCSDGVVDCYVSPDDVAWANGHWGANLSKISIECDPRQSDGDYYAAAWTVAYIRSIYG-DLPLSRHDNYFATQCCGTYdIARIDRLARTIN---VNTASKPTPAKPAPVKPAVPAVKGKTIAQLADEV----------
>A0A7X2JFS9	113	0.252	1.611E-24	0	156	193	0	178	469
MKINRmISGY---NFNKG--SISRIKYIVIHYVGALGGAEDNCRYYGGGNRNASAHYFVGfNGEVWQCVEDANIAWHCGASSykhaecRNANSIGIEmCvrkkntksmgatdkDWYFENATVEAAAELTRYLMNKYGVPaSHVIRHYDVTGKICPNPYvYNtsahTWDEFKRKISG--QAETPQGG------------------------------------
>A0A537W1Y2	113	0.250	1.611E-24	12	154	193	200	358	563
------------NYDLATRPsgGLDVRFIVIH---DAETSYAGTIAIFQNSlNYVSAHYVVRssDGQVTQMVQTKNVAWHAGNWNFNMHAIGYEHEGfaiqgttWYTDKMYEASAALTRYLAARYHIPldrAHVIGHDDVPgpSTSyvagmhwDPGPFWDW-----SRYMQLLGAPIHP--------------------------------------
>A0A316DE21	113	0.297	1.611E-24	12	136	193	261	405	634
------------NYDLANRPADglDIRYIIIH---DVEGSYESAIKTFQSNSSVSAHYVVNSanGQVTEMVRPENVAWHAGNWFINSHSIGIEHsgfaaEGGkwYSEQMYHASAKLVKYLADKYNVPldrQHILGHDDLpglSQTAqrgmhwDPGAYWDW--------------------------------------------------------
>A0A388SSG0	113	0.240	1.611E-24	2	160	193	252	431	635
--YEQFGEGDYGNHDKADRPVSqSVEYIVIH---DTEATWDTTLRLVQDPEYVSWHYSLRssDGHVAQHLRLKDVGWHAGNWFVNAKSIGLEHEgflvsPDawYTEAMYRSSARLVRHLAGRYGVPldrQHIIGHDNVPGTlpstvpgmhTDPGPYWDWahYFTLLGRPFAATAGPGAAAVTIRP--------------------------------
>A0A285CUE8	113	0.256	1.611E-24	12	136	193	266	410	638
------------NYDIANRPYDglEIRYIIIH---NIEGSAQSAINHFRNKSYVSANYVIDSttGKITQMVKPEDVAWQAGNWYFNMHSIGIEHEGYaatgydwYSEQMYRSSAKLVKYLAEKYDIPldrQHILGHDEVpglspyRQTrmhWDPGAYWDW--------------------------------------------------------
>UPI001B02F98B	113	0.255	1.611E-24	12	171	193	264	460	641
------------NYDLANRTENgdlKIKYIVIH---DVEGSYKSAINTFLSKSYVSAHYVIDSttGEVTQMVRPKDVAWQAGNWYINAHSIGIEHsgfaaEGGkwYSEQMYHASARLVKYLAKQYDIPldrQHILGHDELpglapaNQTGmhwDPGAYWDWAHYFtllgepfesgkKDKKSGIvtINGNfkqNMPPLEYGGKPLEPQPVSFL---------------------
>UPI0014151E7D	113	0.237	1.611E-24	2	164	193	261	437	646
--YEEFGEGDYGNHDKANRPESqSIDYIVVH---DTEATWETTLQLVQDPAYVSWQYSLRssDGHIAQHLALKDVGWHAGNWYVNAKSIGLEHEgflvrPDawYTEAMYRTSARLVRHLATKYGIPldrQHILGHDNVPGpvTAniagmhtDPGPYWDW-----AHYFALLGKPFAPAGGAGSELVT----------------------------
>A0A101NLR2	113	0.231	1.611E-24	12	160	193	284	453	656
------------NHDLGDRPVSqGIKYIVIH---DTEGHWDGVLNLIQDPTYVSWNYTIRstDGLIAQHVKAQDVAWHAGNWYLNAKSVGIEHEgflasPDawYTEAMYRSSARLVRYLARRYDIPldrQHILGHDNVpGPTAsvipgmhtDPGPYWEWrhYFELLGHPFERTGGRHSSLVTIMP--------------------------------
>A0A1C6T4X5	113	0.234	1.611E-24	2	159	193	267	438	658
--YRDLGNGDYGNHDLSDRPGRqKIEYIVIH---DTEGSYATTLRLVQDPTYVSWNYTLRsvDGHIAQHVKAKDVAWHAGNWYVNAKAIGLEHEgfaaqGTWyTEAMYRTSAKLVRYLATRLGIPldrHHIIGHDNVPGTVaanvrgmhwDPGPYWDW-DHYFDLMKA---PEIDTGTPST---------------------------------
>UPI001B0DCCBF	113	0.240	1.611E-24	12	164	193	281	447	659
------------NHDLADRPKDqSIDSIVIH---DTEEYWDATLKLVQDPTYLGWHYTVRstDGEIAQHIKANDVGWHAGNWYVNSHSIGIEHEgfltdPDawFTEEMYRSSARLVGYLARKYRIPldrQHILGHDNVPATtgsgipamhTDPGPYWDW-----AHYFALLGKPFHRSAGPASGVVT----------------------------
>UPI00167ECF70	113	0.260	1.611E-24	12	162	193	289	458	664
------------NHDLGNRPASqSIDTIVVH---DTEGRWEGVLNMVQDPTYVSWQYTLRstDGHIAQHVKAKDVAWHAGNWYVNSKSIGLEHEgfltaPDtwYTEAMYRSSARLVKYLSKKYDIPldrRHIIGHDNVPGTlpstiagmhTDPGPYWDWQHYFTLMGKPFKRTAGPNGGLVTVAP------------------------------
>UPI001F0FD502	113	0.228	1.611E-24	2	141	193	281	443	668
--YEEYTDDDGnPNYgnhDKSRRPGSaSIDYIVVH---DTEGSWDTVMDLIQDPTYVSWNYSLRssDGHIAQHVRNKDAAWHAGNWYVNAKSVGVEHEgfltdPDawFTEAMYRSSARLVRYIAGKYGIPldrQHILGHDNVpgvtTDTipgmhTDPGPYFDWRHYFR---------------------------------------------------
>A0A7V2HY98	113	0.252	1.611E-24	1	147	193	182	351	724
-SFVNrFVPASNSNYTDANRPYDyPISKVIIH---TTQGSYNGAISWFQNPNaQASAHYVLRssDGHSTQMVCHKDIAWHAGNWSYNTRAIGIEHEgyinqnGWYTDTLYLVSARITRTLSNLYSIPkirDTsaILGHNQVpgcnspggGGYSChtdPGPYWDWKYYI-ALVNGL---------------------------------------------
>A0A2E2Q9T1	113	0.294	2.203E-24	3	147	193	0	158	165
---MDIIKSPSPNFNE--RDGAQIDMLIIHYTG-MKTGEEALERMCDEAAKVSAHYMIEeDGRIFQLVEEDMRAWHAGvsSWDgrsdINGHSIGIELvNPGhewgykpFPDVQIEALMELIEDIKTRHDIKtEYVLGHSDVAPerKQDPGELF-PWDVLAQKNLAL---------------------------------------------
>A0A229GUS7	113	0.272	2.203E-24	5	149	193	46	200	208
-----WVPASQLNWRRADRPYDyTVDRVVIH--VVQGSFYDALEAFRDPGHGAAAHYVVRrDGRIAQTVRELDVAFHAGNRPYNERSVGIEHEGfvdrasSFTDPMYLASARLTARICRRYGFPadrEHIVSHSEVPGTDhtDPGLLWDW-ARYLRLVRAALA-------------------------------------------
>A0A3A9BJP4	113	0.229	2.203E-24	4	144	193	52	203	210
----DILPLN--EYSRPGTKLDGVRGVVVHYTGNPGTTAEQNRSYygyLADthERKVSSHFVIGmDGKVIQCVPLDEVAYCSNNR--NHDTISIECchpdkEGEFSKATMDSLIRLLDWLAETYDLErEQIIRHYDVTGKLCP-QYYvkheDKWEHLLDRI------------------------------------------------
>A0A0H4X8S6	113	0.250	2.203E-24	5	144	193	66	237	239
-----VVSRPTDNFNA--RPPGqDIDTIVLHHTAdgDDKSSLETLTGQSDNllgqaylWAkeqikgEVSAHYTIGkDGTIYQHVDDEMRAWHAGvgslrgdGADVNDRSIGIEIvnEGDgqdaYTEAQYRALEQLVPYLASEHGVPlENVVGHKETNpNKVDPSPNFD-FDRILdatRRV------------------------------------------------
>A0A7V6XG56	113	0.342	2.203E-24	4	133	193	9	149	241
----DVTQLVPVHFSPG-RGGNRVSMVVIHHNA-GNLSVEEC---YRTWltREASAHFQVESsGRVGQLVKLSDTAWHAGDWGINTRSIGIEianCagaaEGWPvSDAAVVTAARLTAAICAyfKLGEPksgVNVRYHSDFYSTACPGQL-----------------------------------------------------------
>UPI001B3A651E	113	0.263	2.203E-24	5	160	193	81	242	251
-----WVAASSANWRRANRPDDyGIDRVIVH---VIQGDYAVALKVFQDaGHGAAAHYVLRtsDGRVAQTVRELDVAFHAGNREYNERSIGIEHEgfvdrrEGFTEEMYRASAKLTADICDRHSIPkdrRHIIGHHEVPGADhtDPGEHWDW-ERYLRLVRA-----VPPRSGAGP--------------------------------
>A0A5B9YBK6	113	0.250	2.203E-24	0	148	193	0	160	258
MK---ITQvlLTPNAYSRPQKLLRKVTHIVIHWVGNPGSTAMENCNYFEslkeGGTYASAHYIVGlQGEIIQCIPESELAYHAG--PANSYSIGIEnCHPDqggkFNSATYVSLVSLCANICRRYGLNPEeaLLRHYDITGKICP-KYYvehsIAWKQLKEDVKKVL--------------------------------------------
>A0A8G2M717	113	0.316	2.203E-24	10	155	193	2	158	263
----------SPNYSP--RNGKTPQFIVIHWWGLPewhrNADPAGVIKHLCTPaSQVSAHAVVWPGGVKELVDPQYAAWHA--MQVNPISIGIECWPWDgqSPhdlihATLENLAQQIARYYRLYPHLANVrlHPHSEHVATDCPGDYYrPRLDQIHQRALEIYQGKPTKP-------------------------------------
>A0A2K9BA30	113	0.278	2.203E-24	10	182	193	15	195	267
----------STHMTKG-RQGCKVDKIVLHHNG-GNLTGRGCYDTWQ-TREASAHYQVAaDGRITQLVWDTDTAWHSGDWDANLTSIGVEHAdisssPWMiSEATLDNGAHLVAALCKHFGlgrpqWGVNVFPHSHFSATACPASIaGSQNAAYMAKAQAWYD---RMTGATAPTPtVQPTQPATASSAANVLQGTY----------
>N1ZGW2	113	0.240	2.203E-24	0	140	193	0	154	280
MEIKEVLAHQS-NYNKG-RK-QNIQFIVVHYTANNGDKAEGNGNYFaQPNRNASAHYFVDESTIVQSVKDGDTAWHCGakNYKhlkcRNDNSIGVEmCskkdeKGQYyiNQATQYTAIELIKVLMKKYNIPvENVIRHYDVTGKACPEPFVrNQVQWL----------------------------------------------------
>A0A511DUG2	113	0.259	2.203E-24	12	162	193	34	206	411
------------NYDLANRPTDmKINYIVIHNT---ETSYEEAIRLFSTPTATSANYVVRsvDGAVSEMVRPQNVAWHAGNWYINAHSIGIEHEGYakdgrtwFTENMYQTSANLVKYLAAKYDIPldrQHIIGHDNVpglTPAAqkgmhwDPGTYWDWQHYF-DLLGADLKQNTGDGSSriitITPDP------------------------------
>UPI00192A284B	113	0.247	2.203E-24	0	171	193	0	184	490
M--VSITRQISE-YNFSSRNGSTVDYIVVHDVGIPGQTAKNNADYFGGgDRQSSAHYFVDRTSIYQVVEESNSAWHCGDgngiYGiTNANSIGVEMIvesGEYiHEETISNAIGLILELQAKYNVSfDNIVRHYDASRKNCPqflnkdGNWTGWY-RFR---EQLAEGTAPQP--NEPAyPsrngYTEEQIDNV---------------------
>L7EZC4	113	0.229	2.203E-24	2	160	193	201	389	586
--YEEFGEGDYGNHDLGDRPASqSIRYIVVH---DTEGAWDGVLNMVQDPTYVSWNYTLRstDGHIAQHVKAKDVAWHAGNWYINSKSIGLEHEgflanPDawYTESMYRASARLVTYLADRYGIPldrQHILGHDTVpGPTtstvsgmhTDPGPYWDWrhyftlLGRPFERAGHLRGDSavvtiRPDYASNRP--------------------------------
>UPI000F82A21B	113	0.237	2.203E-24	4	140	193	236	392	599
----DCTPaaavYPGCTYESSNRPHDlPVRYVAIH---DTEGSLQETLQVFQNrYSGVSIHYVIDtDGTVYELLHDKDVGYHVGNYWYNQRSIGIEHIGYdatgflwYNAAQYLSSAKLTAYLLKKYQIPldhEHIVGHGTVPsphQTtnhVDPGPYWLWTYYF----------------------------------------------------
>UPI001F0023CE	113	0.241	2.203E-24	2	164	193	246	422	630
--YQELGDGDYGNHDLADRPRDqRVDFIVVH---DTETTWDRTLKLVADPAYVSWHYTIRstDGRIAQHVRTKDVGWHAGNWYVNARSVGIEHEgflaePDawYTEAMYRSSARLVAHLAREFQVPldrAHIIGHDNVpgaTAKSVPGMHTDpgpFWDW--RHYFELLGAPFEAAPDASGALVT----------------------------
>A0A8J7PUE5	113	0.234	2.203E-24	1	153	193	248	422	637
-AYAETKPGDPtayGNYDLANRPVTmKINTIVLH---DTEETYPDTISSFEDPThYASANYVVRssDGHVTQMVPDKDVAWHAGNWYVNAHAVGIEQEGfavqgatWFTPALYHSTAALVRYLAARYNVPldrQHIIGHDNVPGTipstiagmhWDPGPYWDW-AYFMQLVGAPIRATAP---------------------------------------
>UPI0016705D11	113	0.236	2.203E-24	2	150	193	248	416	637
--YEHYDPSDPgayGNHDQARRPRDlDIRYIVVH---DTEATYDRTLDLVRDPTYVSWQYTIRssDGHVAQHVKAEDVAWHAGNWYVNAHSIGIEHEgfaaqGTWyTESMYRSSSRLVRYLAQRYGVPldrAHIIGHDNVPGTVpstvrgmhwDPGPYWDWAHYF-DLLGAPLRG------------------------------------------
>A0A419YKK6	113	0.248	2.203E-24	1	156	193	249	429	641
-AYALTDPNDPtsyGNYTEADRPadGQQIQYLVVH---DTEGGYEGAIATFQNPAaQASAHYLVRssDGHVTQLVSNRHVAWHAGNKSVNMHSVGIEHEGYafPTDrptwysEQlYRSSAELVRYLAARYGVPldrEHVIGHDDVPGPVqanvagmhwDPGTFWDW-SHFMDLVGAPVHSEPGPPV------------------------------------
>UPI00041BCC2B	113	0.258	2.203E-24	7	157	193	264	429	641
-------PTDYGNYDLANRPydGQDIRYIIIH---DIEGTYEEGVNTFLSQSYVSAHYVVRetDGHIAEMVKPKDIAWQAGNWYINAHSIGIEHGGTavdgaawFSEPMYHASAQLVKYLAKRYHIPldrEHILGHDNVpglSSTAqgnmhwDPAVYWDW-----NHFFELLGAPIHPKGP-----------------------------------
>UPI00113FC51C	113	0.256	2.203E-24	2	164	193	267	456	651
--YEQFGDNDYGNHDLGDRPASqSIKYIVIH---DTEGAWEGVLNLVQDPTYVSWNYSLRstDGHIAQHVKAKDVAWHAGNWYINAKSIGLEHEgflanPDawYTEAMYRSSARLVKYLSAKYGIPldrQHILGHDTVpGPTtatipgmhTDPGPYWDWrhyfelLGRPI-RATAPKQGGlvtiRPDYATNQP-PYT----------------------------
>A0A6H1KAR3	113	0.248	2.203E-24	12	160	193	284	460	659
------------NHDLGNRPSSqSIRYIVIH---DTEGAWDGVLNLVQDPTYVSWNYTLRstDGHIAQHVKAKDVAWHAGNWYVNAKSIGLEHEgflasPDawYTEEMYRASARLVQYLAKKYNVPldrQHILGHDNVpGPTtstipgmhTDPGPYWDWEHYFAlldhplyHRTKAG-GGLVmvlPDFASNKP--------------------------------
>UPI001AE0BF95	113	0.243	2.203E-24	12	170	193	291	475	664
------------NHDLADRPHDsSIDYIVIH---DTEETWDDTLGLVQDPTYLGWHYTVRssDGAIAQHMATKDVGWHAGNWYINSKSIGIENEgfltdPDawFTESMYRSSAALVRYLSSRYGIPldrQHIIGHDGVPGTvpstvagmhTDPGPYWDWAHYFRlLRApfhptAGRRSGavTIDPSYRD-NKPVLTGCVSA----------------------
>A0A6I6UJK8	113	0.261	2.203E-24	12	155	193	291	450	667
------------NYDKANRPYDnqEIKYIVLH---DTEISYDLTKTVFQReTTQASAHYVIRssDGDITQMIDNKDVAWHAGNWYFNSKSIGIEHEGiaiegaDWYNEQlYHASARLVKHLSREYNIPldrDHIIAHDEVPGTSaarqstmhwDPGPFWDW-----AHYMKILGAPLESG-------------------------------------
>A0A4Q9HXZ9	113	0.254	2.203E-24	12	158	193	299	459	674
------------NHDRADRPADlRVDTIVIH---DTEGSWETTLKLIKDPTYVSWNYTVRssDGLIAQHVPTRDVAWHAGNWYTNSHSVGIEHEgfltaPDawYTEAMYRTSARLVKYLSRKYDVPldrQHILGHDNVPATSpstvpgmhtDPGPYWDWGHYF-----ALLGKPFTPTAGP----------------------------------
>A0A4V3RSE1	113	0.265	2.203E-24	0	150	193	600	761	764
LAYK-WVPAHTNNYTVG-REGCLITNITIHHM-DGRATAESCGGVFQNpNRETSAHYGIGyNGEICQYVAEKDTAWANANWESNKHSVTIEnsdwtLAPEYkiTDATLNSLIRLVADIASRNHLGKLIYGqninvHGDVAATSCPGPYIrQKLSQIIASSNK-LNG------------------------------------------
>UPI0006940CFF	113	0.260	2.203E-24	7	162	193	309	490	767
-------PASFGNYSVADRPGDgqRIDRIVIHDT--EGGFAGSIAAFQNPATQASAHYVVRssDGHVTQMVSTRNVAWHAGNKTVNMHSIGIEHEGYafpadratwYSEQLYQASASLTRYLADRFGVPldrQHVIGHDDVpGPRQqdiagmhwDPGTFWDWnhyMDLVGAPVRAGTGGPIPVGGTVTIAP------------------------------
>A0A496W1Y0	113	0.269	2.203E-24	11	169	193	293	466	855
-----------CNFSS--RSSRTIDTWVNHWIG--EGTYAGAISWFQNcNAKVSAHFIISSnGEISQLVPVKDIAWHAGVWSYNQRSIGVEHEvtvsnPKgwnttWTTPLLKSSAKMARYFADKYSIPKTrsttpgILGHNEIKTTTCPGtlPWDEWMLYF----NGGVAVKLHSAITIKPNPIvqgSPVTVS-----------------------
>A0A7K2X570	113	0.235	2.203E-24	7	166	193	290	475	931
-------PAGSRNYTPGDRPnqGTDIRQIVIH---DTEGPYQGALDVLTDPKGLgSAHYLIRaqDGQVTQMLENKHLAWHAGNWTHNMHSIGVEHEgfaikeGSWyTEPQYRSSAELVKFLAQKYGVPidrEHIIGHDEVAlQTDagvkdlhwDAGPYWDW-NYYMSLLGApqgdkGAGGllRAGQVVRVVP-PFTTA--------------------------
>UPI00114D35EF	113	0.250	2.203E-24	4	162	193	292	469	1060
----DQSDYG--NYDLANRPsdGDAVNTIVIHDTESTASS--AINSFQQPSTYASAHYVIGaDGSVTQMVPTKDIAWHAGNKYVNDHSIGIEHEGYaldygtwYTEQEYQSSVALVGYLANKFDIPldrEHVIGHDGVpGPLSayyegmhwDPGPWWNW-SHYLTLLGAFPNGNGMPvvGGEVTITP------------------------------
>A0A1Q4Y3R6	113	0.272	2.203E-24	1	166	193	314	508	1085
-AYALTNAADPtsyGNYSVGNRPadGDAIQYIVIH---DTEGGFDGSVATFQNPTtQASAHYIVRssDGHVSQLVNTKDVAWHAGNKSVNMHSIGVEHEgyafpttkPTWySEQLYQSSATLVRYLADRFGVPldrQHIIGHDDVpGPTEalisgmhwDPGTFWDWnhyMDLLGAPVQANTGGPLLAGGKVTIAPAFDA--------------------------
>A0A2E3TX98	112	0.256	3.012E-24	5	144	193	4	157	169
-----IIQKKSPNFDK--RPkGTKINSIIIHYTG--MKTFdDACKRLCDRKSKVSSHYLIGRnGKIINLVDEKNRAWHAGNshWKeiknLNNNSIGIELEnPGhefgyihFSKKQMSALVYLCKELKGRYNIKaDWVLGHSDISPdrKLDPGEKFNW--DLIKRI------------------------------------------------
>A0A840USZ8	112	0.267	3.012E-24	17	144	193	54	191	197
-----------------NRTETDI--LIIHHIGEINRdvSAAEIHQWHlaNGWAGIGYHYVIRkDGSIERGRPRDTIGAHC--YGHNKNSIGINVVGNFeiaepTAAQTASLKNLCACLSQIYqlDIPtKTIWGHKDFNDTLCPGsNLYAALPTLRKQV------------------------------------------------
>A0A2E4NFB7	112	0.245	3.012E-24	5	136	193	1	148	221
-----IIERPSPNF--GKRTANtLIDMLVLHYTGMTDGNI-ALERLCNPDSKVSAHYCIDeDGTVYRLVNEENRAWHAGVsyWrgetDINSRSIGIELvNPGhefgyrpFPDKQMESLINISKKIIKRYPIPpRNIVAHSDIAPsrKQDPGELFDW--------------------------------------------------------
>UPI0012D2F7E5	112	0.269	3.012E-24	3	147	193	0	157	226
---MDFIERRSPNFDE--RKL-PVSMIVLHYTGMPDAEG-ALDRLTSPEAKVSAHYMVDeDGLIYRLVEESKRAWHAGKsrWrgitDVNSASIGIEIvNPghefgyrDFPDEQMAAVIPLVADIKERHGIGrGNVVGHSDVAPdrKEDPGELF-PWHALAKRRLAL---------------------------------------------
>A0A2E6GM46	112	0.222	3.012E-24	0	136	193	0	149	228
MKLLDH---PSPNF--GDRaPGSEVDKLILHYTG--MQSLEiSLERMCDSAAEVSAHYLIDeDGTIYKMVDEEKRAWHAGAsyWrgetDINGQSIGIELqNPghewgyrDFSEAQIASLIELSSEILIRHNIPaKNVLGHSDIAPdrKQDPGVLFPW--------------------------------------------------------
>A0A4Q6Y8D7	112	0.254	3.012E-24	5	141	193	2	154	229
-----IIETASPNFDE--RAL-PVTMIVLHYTG-MVDAASALERLCDPAAKVSAHYLIDeDGTIHRLVAEDKRAWHAGAarWGriedVNSASIGIELvNPghefgyrDFPEAQIDALIGLVGDIKERYAITrGNVVGHSDIAPTrkQDPGELFPwhRLARLR---------------------------------------------------
>V6K7Y3	112	0.280	3.012E-24	5	146	193	72	224	230
-----WVPASEENYHRADRPYDwEIDKVVIH---MVQGSYDVALKVFQDpEHGAAAHYVVRaeDGHVAQMIRELDIGHHAGNLDYNRRSIGIEHEgfvdrPEnFSDAMYRSSAKLTAGICARYDIPvdrDHLLAHHEVPGADhtDPGPHWDW-DRYLDLVRE----------------------------------------------
>UPI001587DF19	112	0.261	3.012E-24	4	145	193	71	223	231
----DWLPASEANWRRADRPYDyTIDRVVVH---VIQGPYAVALKVFQDPShRAATHYVVRtfDGKVTQMVRELDVAYHAGNREYNERSVGIEHEgfvdrPEtITDATYRASAALTAGICDRYGLPrdrEHIIGHIEVPGADhtDPGPHWDW-DRYMRMVR-----------------------------------------------
>UPI0013ED1C73	112	0.254	3.012E-24	5	143	193	3	153	233
-----IIDCPSPNHDE--RTL-PVSMLVLHYTG-MQDAASAIARLTDAEAKVSSHYLVaEDGQVMRLVGEDRRAWHAGKalWrgisDVNSASIGIEIvNPGhefgyrPFPAsQMDALVPLVADIVQRYGIePANVVGHSDVAParKQDPGELFDW--ELLAR-------------------------------------------------
>A0A2W6S6N6	112	0.262	3.012E-24	0	145	193	0	155	236
MT--EIIDCPSPNFDE--RKL-PISIVVLHYTG-MQDGASAIARLTDAAAKVSSHYMIaEDGQILRLVDESKRAWHAGRshWrgvdDVNSASIGIEIvNPGhefgyrpFTDAQYEALMPLMHDIVGRYGITrGNIVGHSDIAPTrkEDPGELFDW-ERL-ARVR-----------------------------------------------
>A0A1L9BBZ5	112	0.239	3.012E-24	5	148	193	97	256	257
-----VVSRPSPNHEP--RRGTDIDVILLHHTGSNRVNVDlATLRMGSGPNRVSAHYLVAPgGTLYQLVQDSRAAWHAGVsslYGetkpsVNLRSIGIELTNDgsgttpFTEEQYRILERLVPYLARTYRVPkENILGHRDVAPgrKTDPADNFDW-ARVRRAVDSVL--------------------------------------------
>A0A7Y6PNP8	112	0.257	3.012E-24	5	171	193	77	257	396
-----WIPAYSGNYQTANRGLADVKAIVIH---DTEGSYAGTVSWFKDPAaSVSAHYVVRssDGHIAQMVDEKNIAYHV--KCFNTSSVGIEHEgyaaqPEqwFTEAMYSESAKLTAYLADKYSIAKEhsttaIMGHGE--APDCsdhtdPGPgW--NWPHYIDLVKTGGAASflAEDISVDAPDSLVSGEVGTV---------------------
>UPI001CC1FA60	112	0.250	3.012E-24	12	162	193	245	417	618
------------NYDLANRPsdGLKINYIVIHNT---ETTFDEATHLFAStPSYTSANYVISSeqGTVAEMVRPQNVAWHAGNWYINSHSIGIEHEGYaavggywYTEAMYQSSAALVKYLAAKYNIPldrQHIIGHDNVpglTPAAqktmhwDPGTYWNWQHYFdLLGVNFKDSQGTGNIVTITPDP------------------------------
>A0A1C4QSP6	112	0.271	3.012E-24	7	166	193	226	400	620
-------PAATTNYQVANRPADgmDVKYIVIH---DTESSYqSAVNAFQTSGNGDSAHYVMRasDGAITQMVADKDLAFHDGNYWFNMHSIGIEHEGYaaqgatwYTQEQYQDTAALVAYLAARYDIPldrEHIIGHDNVPGPQssyvvgmhwDPGPYWDW-SSFM----ALLGAPTDTGGHGV-APVGSA--------------------------
>A0A7W7VNE6	112	0.270	3.012E-24	9	136	193	253	393	621
---------NHDRYD--GR--RQIDYIVIH---DGETSYDAMTRLVKNPDYLSWHYTVRsaDGYVAQHLRCDDIGWHAGNWYFNSRSIGIEHEGYlakgawFTEAMYQASARLVAYLAGRYDIPldrAHILGHDNVPGTtpqtvrgmhQDPGPYWDW--------------------------------------------------------
>A0A496W4N3	112	0.235	3.012E-24	11	172	193	288	467	631
-----------CNYSSS--SGRTIDTWVNHWIG--EGTYAGAISWFKNcNAKASAHFVISSnGEISQLVKVKDIAWHAGVWNYNKRSIGVEHEvtvsnPNgwnttWTTAMLKSSAKMARYFADKYRIPkrrsttPGILGHNQIKSTTCPGtlPWNTWMTYFSNsgtdiRLYSTM--TIDPYPIVQGSPVT-VTVDIVN--------------------
>UPI00141E2D33	112	0.250	3.012E-24	2	136	193	253	405	636
--YQDLGNGDYGNYDQADRPNSqQITHIVIH---DTECSYDEAIGLVQDPTYVSWHYTLRstDGHVAQHVLTKDVAWHAGNWYLNAKSIGIEHEGfaaqgtWFTEAMYRASATLVRYLAGKYRIPldrEHIVGHDNVPGTVpstvagmhwDPAPYWDW--------------------------------------------------------
>A0A6I6WJ11	112	0.229	3.012E-24	3	157	193	249	432	648
---VDCEWLPSPyekykndqgeedygNHDRTRRPGSqRIDHIVIH---DTEETWEKSLRLVQDPEYVSWNYTLRasDGHIAQHVRAKDTAWHAGNWYINSTSVGLEHEgfladPDawYTEAMYRSSARLVRYLADRYDIPldrQHVLGHDNVPGTtpsavkgmhTDPGPYWDW-----DHYFRLLGKPfVPHGGP-----------------------------------
>UPI00191AB3E9	112	0.263	3.012E-24	7	154	193	263	425	649
-------QTNYGNYDIGNRQqdGDDIRYIIIH---DIEGTYEAGIRTFLSPSYVSAHFVVNnvDGQVTEMVNPKDVAWQAGNWYINSHSIGIEHGGiaaeggaWYSEQMYHASAKLVKYLAQKYDIPldrQHILGHDDLPGTSqatqksmhwDPGAFWDW-----SHYFDLLGQPINP--------------------------------------
>UPI0006E254A5	112	0.237	3.012E-24	2	160	193	284	465	671
--YKEFGDADPPdygNHDLADRGSQDIEYIIIH---DTEGAWNGVLKMVQDPAYVSWQYTLRssDGHIAQHVRNRDVAWHAGNWYTNAKSIGLEHEgflasPDawYTEAMYRSSARLVRYLSEKYDIPLNrqhILGHDNVpGPTAktisgmhtDPGPYWDWahYFELLGREFRPTAGPDSDVVTILP--------------------------------
>A0A1H8INV3	112	0.244	3.012E-24	12	160	193	296	459	937
------------NYNPAKRPasGEDIRYIVIH---DMEGTFEGSIQEFQNPAAIaSAHYLVaDDGRVTQMVATTDEAWHAANKTVNMHSIGVEHEGYamkaaswYAEPEYDSSAALVKYLAGKFGIPldrQHIIGHDEVPGVidslvsgqhWDPGPYWDW-----NHYMALLGSPVGDQGAGGP--------------------------------
>UPI001F03FBBE	112	0.224	3.012E-24	6	160	193	296	465	943
------TPDDFGNYNVSQRPGNgeDVRYIVIH---DMEGTYDGSIKEFQNPAaYASAHYLVaDDGRVTQMVQLKDEAWHAANKTVNMHSVGVEHEgyaikaGDWyTEQEYDSSAVLVKYLAQKFGIPldrEHVIGHDEVpgvldanVKTQhwDPGPYWDW-----NHYMSLLGAPDGAGGAGGP--------------------------------
>A0A5R9LT41	112	0.246	3.012E-24	4	169	193	290	470	945
----DLADYG--NYDVTNRPADgvDIRYIVIH---DTEGGYEGSLSVFQNPAkSASAHYLIRasDGLVTQLVPTKDTAWQAGNKTLNMHSVGIEHEgfaikaGSWySESQYESSAALVKYLATRFGIPldrEHVIGHDEVpGPIDanvagmhwDPGPYWDW-----NHYFSLMGAPSGDGGAGSPVAVGqEITIA-----------------------
>A0A3N4RX43	112	0.278	3.012E-24	1	162	193	360	550	1127
-AY-DLTNaADPtsyGNYTIADRPddGDRIEYIVIHDT--EGGYAGSIQTFQNPKSQASAHYIVraGDGHVTQLVNNKNIAWQAGNKTVNMHSIGVEHEgyafptgtqPWYSEQLYQSSATLVRYLAAKYGVPldrEHIIGHDDVpGPTQatisgmhwDPGTFWDWnhyMDLLGAPVRANAGGVLLPGGKVTIAP------------------------------
>UPI0015F0E465	112	0.259	4.118E-24	12	154	193	1	154	155
------------NYRTARRPHShAVDRVVVHVT---QEDFEDTVAAFRDpGRQVSAHYLVRsaDGRIGQCVREKDIARHTGDPGHDERSIAVEHEGRghdprwFTEEMYASSAALTAAVCARFGIPpdrAHILGHAEVPGTlhTDPGANWDW-DRYLTLVRAGLAARRGP--------------------------------------
>UPI001E655797	112	0.279	4.118E-24	12	137	193	10	150	157
------------NFSK--RGGTAIRYLVIHDTGNVSstATALNHYRYFAGgDRQASAHYFVDQEGVVQIIEDAQSAWHCGDgrgrYGiTNSNSIGIEfCVNRGNDEkrTLEHLRELVRELMKFYGIPrERVVRHYDASRKICPGsmrenNWAKWW-------------------------------------------------------
>UPI001EE5D790	112	0.268	4.118E-24	4	146	193	47	202	206
----DWVAASSANWRRASRPDDyTVDRIVVHVVqGDYGDALRV----FRDPlHKAAAHYVVRrDGHVAQTVRELDVAFHSGNRAFNERSVGIEHEgyverpGDFTDAMYAASARLAAGICGRYGIPvdrGHIVAHSEVPGADhtDPGPgWdWERYLGLVRRVRA----------------------------------------------
>A0A2E5MVI0	112	0.286	4.118E-24	18	190	193	1	174	211
------------------RPPGaVIDMVVIHYTGMRSAN-EAIDRLCDPHKSVSAHYVVhEDGSILQLVEEDLRAWHAGDafWRGNkdinARSIGIEMvNPGhefglepFSDKQMAALEILVLDILKRYPVPgRNIVGHSDVAPrrKEDPGELFDWF-----RL--YKNG-IGFW----PENVKGKKINKQQAS-KLLQN----FGYEID--
>UPI0006E3A0D3	112	0.266	4.118E-24	3	156	193	53	217	232
---VSWIAASEANLRFADRPDDyVIDRVVIHVT---QSDFRTAVKVFRDPLHASaAHYIVRasDGRTVQMVRELDVAYHAGNRGYNERSIGIEHEgfvdrpQNFTEEMYRSSAELTARICERYRIPvdrEHIIGHNEVPGADhtDPGRHWDWK-RYMSYVRQARDGSSQSAG------------------------------------
>A0A651FA14	112	0.252	4.118E-24	3	136	193	0	151	247
---MEIIDSPSPNFND-RRlaEGAGPDMLILHYT-DTKTAFEALSLLQSEEKQVSAHYLVDeDGTIYQLVAEDKRAWHAGVsyWDgetdINSRSIGIEIqNPGhgngyrkFPEKQMQAVAALCKEILSRHDIPPHrVLGHSDIAPdrKRDPGELFDW--------------------------------------------------------
>A0A1H4LYU0	112	0.261	4.118E-24	4	171	193	9	198	256
----DRVKLMTRHFTQG-RGGNKIQYVVVHHNA-GVLSIDQIWQVWQDRP-ASAHYQVTStGEIGQLVWDRDTAWHAANTWMNQRSIGIEVsnaagaaqDWPITDIAIREAGRLIAAVCHYYGLGRPVNGknvryHREFTSTSCPyhlapGGKYN--SPLMREARRFYDDLAAKKVAPKPSPtkekgstmFGPEQVGAL---------------------
>UPI0015A14215	112	0.256	4.118E-24	9	171	193	14	196	258
---------PSPNH--GERAdGCRPDMIVLHYTGMP--SAEGALAWLCSeQSEVSSHYFVhEDGRVLQLVPEARRAWHAGKshWKgdtdINSRSIGIEIVnaghpgglPDFPQAQIAAVVELCRNCGERWRIvPERILGHSDVAPirKVDPGEKF-PWDRLFasgvgHWVEpaAIAGGRfFQRG--DAGAPV-EALQAML---------------------
>UPI001BCD6C4D	112	0.267	4.118E-24	15	172	193	19	176	325
---------------SGTRNASAITTVVVHHQAGTNfDNMPEI------WKnvQASAHYGIGqDGTIRAYIDELKTAWHANN--ANSYAIGIECtnttgEPGWqvAEKTIDALVKLIQDIEKRSGRKMTIIGHKDApgAATACPGPFlYPRLGEIRNRV-----GSTATPTPA-PNPVPNYTVETWN--------------------
>L0IE43	112	0.234	4.118E-24	8	157	193	42	223	371
--------ADSSNYSAANRGTAEIDWIVVHCT---VGSYTSAIDWFRDPSaNVSAHYVIsnyehtayDPGHVTQMVHHEDMAWHA--SGTNSSSIGIEHEwhsdygGYFTEECYQASAAVVRELADQYDIPLEyyeygsarcnqaggIIGHRhapqdaycnDLPSKSCPGPDWDP-DTFMDYVRNGDGGGGGGGGD-----------------------------------
>UPI00168541C4	112	0.258	4.118E-24	10	138	193	245	374	389
----------SPNFNSG-RNGTDISSIIMHNT---DGSFQAAINTFLNgtsRNRVSAHYIISrDGKIVQMVKDSDTAWHA--RSSNQSSIGIEHEadkfhQSFTRQQEKASIALVKYLMKTYNISlANIKPHRDVVNTDCPG-WI--WP------------------------------------------------------
>UPI0009FCB714	112	0.269	4.118E-24	3	166	193	234	422	622
---VDcsVLAANAADLQVANRPsdGVAIRYIVLH---DTESSYDAAIKTFQQPGGDAAQYVMRssDGAVTQMVPNEDIAFHAGNYWFNMHSIGIEHEGfaaqgatWYSQTQYEATADLVRYLALRYGIPldrQHIIGHDDVPGPAdsyvagmhwDPGPYWDW-NRFMELVGApTDAGPhgvGPVGTAVTISPDFPA--------------------------
>A0A0M0L8D4	112	0.239	4.118E-24	8	165	193	251	429	627
--------ANPsdySNYDVADRPsfGPDIRYIVIH---DTETSYDGTVRLFANPYSATSQYVVRssDGHITQMVHNKDIAWHAGNWYFNMHSVGIEHEGYalqgatwFSEPMYRSSAKLVRYLGHKYNIPldrAHIIGHEEVpglSPArqsamhSDPGPFWDW-EHYMQLVGAPITASKGKP-SSTIVTLTP---------------------------
>UPI0004C6DBC4	112	0.250	4.118E-24	6	160	193	248	426	631
------VPAASANGQVSNRPANniRIDSIVIH---DTESSYESAINSFQTPGGGSAHYVIRssDGAVTQMVPTKDLSFHAGNYSTNMHSIGIEHEGYaasggtwYTQAQYETSAELVAYLADRFDIPldrQHIIGHDNVpGPNSslvsgmhwDPGPSWDW-ERFMRLLHAPVNgvhgvGPIGSAVTITP--------------------------------
>UPI000D58F679	112	0.240	4.118E-24	12	164	193	268	434	639
------------NHDVADRPVSpDIRYIVVH---DTEGGWEGVLSMVQDPTYVSWNYSLRstDGHIAQHVKAKDVAWHAGNWYVNSKSIGLEHEgflarPDawFTEAMYRASARLVTYLAAEYGIPldrQHILGHDNVpGPTtasisgmhTDPGPFWDW-----RHYFELLGRPLEATAGSSGAVVT----------------------------
>A0A1V2RJK2	112	0.248	4.118E-24	12	165	193	270	442	642
------------NHDQARRPASqSVDYIVIH---DTEATWETTLDLVQDPEYVSWHYSLRsrDGHIAQHVAGEDVGWHAGNWYVNAKSIGLEHEgfltdPDawYTEAMYRTSARLVRHLAREYDIPldrHHILGHDNVqGPTDasvpgmhtDPGPYWDW-SHYFDLLGApFRATAGPRGGLVTIAPDYE---------------------------
>A0A2G1XL10	112	0.242	4.118E-24	2	160	193	259	445	644
--YQQLEGKDYGNHDVENRPASqKVDFIVIH---DTEGTWETTIKLIKDPAYVSWNYTIrsGDGHVAQHVQAKDVAWHAGNWYVNSKSVGIEHEgflaqPDawYTEEMYRTSARLVRYLAQKLDVPldrQHILGHDNVPGTtpatikgmhTDPGPYWDWahyfelLGRPFRGVGSPFSGMVtisPDYDDHTP--------------------------------
>A0A0N0SVC0	112	0.229	4.118E-24	2	159	193	271	445	655
--YEEFGEGDYGNHDKGQRPASqSIEYIVVH---DTEGAWEGVLDMVQDPTYVSWQYSLRstDGHIAQHVKAKDVAWHAGNWFVNAKSIGLEHEgflasPDawYTEAMYRSSARLVKYLAKKYDIPldrQHILGHDTVPGTttatvpgmhTDPGPYWDW-----RHYFSLLGrpfGPTARPGSGV---------------------------------
>A0A419XBV2	112	0.272	4.118E-24	12	136	193	279	422	659
------------NHDLSDRPFNqKIDYIVIH---DTETLYDPTLKLVQDPTYVSWHYTIRsaDGHVANHVNPKDAAWHAGNWYVNAKSVGIEHEgflaqggQWYTEAMYRNSAKLVRYLAGKYGIPldrAHVVGHDDVpGSTAgsipgmhqDPGPYWDW--------------------------------------------------------
>A0A1H7M099	112	0.288	4.118E-24	12	162	193	284	456	685
------------NYAQADRPtdGDGIQYLVLH---DTGGSRGGALAFFQDPTaHASAHYLVGrDGSVTQLVPTKDVAWHAGNASVDAHSIGIEQEGYalrtgswYTESEYQSSAALIRYLAARFSVPldrEHVIGHDDVpapvpgtaSAThADPGPYWDW-SHLLDLVGAPLTGLhtqPAVGGTVTIAP------------------------------
>UPI001ADB2DEC	112	0.248	4.118E-24	2	136	193	301	458	689
--YEKWTDENGdedyGNHDKARRPRSqKIEYIVVH---DTEATYETTLDLVTNPKYVSWNYTLRssDGHVAQHVRNKDAAWHAGNWYINSKSVGLEHEgfltdPDawYTEAMYRSSARLVKYLAKRYDIPldrQHVLGHDNVpGPTtssikgmhTDPGPYWDW--------------------------------------------------------
>UPI001CA76F53	112	0.245	4.118E-24	6	185	193	268	461	918
------TDTPPtieGNYNPANRPasGEDIRYIVIH---DMEGSFEGSIQEFQNPAAVaSAHYLVaEDGRVTQMVQTKDEAWHAANKTVNMHSIGVEHEGYamkagswYAEPEYDSSAALVKYLANKFGIPldrQHIIGHDEVPGvldTLvsaqhwDPGPYWDW--------NHYMAllGR-PEGDQGAGGPVRTGEL--VRIVPPYTTANEPKL-------
>UPI001F0FF28D	112	0.234	4.118E-24	6	163	193	301	471	945
------TPDDFGNYNVSARPGNgeDVRYIVIH---DMEGTYQGSIDEFKNsTAYASAHYLIaDDGRVTQMVQLKDEAWHAANKTVNMHSVGVEHEgyairtGDwFTEQEYDSSAALVKFLAQKFGIPldrEHVIGHDEVpgvldanVKTQhwDPGPYWDW--------NHYMTllG-APDGAGGAGAPL-----------------------------
>A0A838WYH6	111	0.320	5.629E-24	0	130	193	0	147	151
MK--DWNTLEPDVYTLvgPHRFTRgrsrPIDRLVIHHNAGVRNSSEYIRDLWNNEREASAHYQVEAnGRIGQLVHDRDTAWHAANADINARSIGIEHAnisgpPRWqiSDATIEEGAHLVAALCRYYklGRPewgRNIFPHSAYAQTSCP--------------------------------------------------------------
>A0A3C0STN4	111	0.246	5.629E-24	11	142	193	8	153	154
-----------SNYNFSSRNGQSITYIVMHFTGNQNDTALNNANYFGGgNRDASAHYFVDNDNIVQVVEDNNASWNCGDgngaYGiTNQNSIGVEmCgtDGNISEETETNTIELVKYLMDKYNVSiDRVVRHYDASRKVCPSPWskdnWSKWYEFKN--------------------------------------------------
>A0A8J2ZHC3	111	0.272	5.629E-24	25	172	193	0	158	212
-------------------------MVVLHYTAMP--DARGVLDWLCDPaSNVSAHYVIDrDGTCWQLVREDMRAWHAglGAWGhvpeVNSRSIGIEIVntgaEPFPEPQMAALERLMPGIMARWDIsPARVIGHSDlaVGRKIDPGRRFDW-ARLARRGLAIAAPTPARDTDAVP---DRAVFhdAARR--------------------
>UPI00166B23E5	111	0.269	5.629E-24	0	136	193	0	149	214
MK---ISSSPSPNFDE--RPMDtPIDILVLHYTG-MKTARAALERMCDPQAEVSAHYMIDeDGSITQLVTEDKRAWHAGVayWrghtNINARSIGIEIvNPGhewgyraFPTLQIDAVIQLSKDILARHPIPaRNVVGHSDVAPgrKQDPGELFPW--------------------------------------------------------
>A0A4Q2IYP3	111	0.234	5.629E-24	0	141	193	0	154	229
MQFID---RPSPNFD--DRSL-PVTMVVLHYTG-MQDAASAIARLADPEAKVSCHYLVaEDGTVVRMVDEARRAWHAGRshWrgvtDINSASVGIEIvNPGhewgyvpFPDEQIDAVIRLVADIKQRHAITrGNVVGHSDIAParKQDPGELFPWgkLARLR---------------------------------------------------
>UPI000288133A	111	0.256	5.629E-24	3	136	193	0	147	229
---MDIIETPSPNFDE--RSL-PVSMIVLHYTG-MQTAQAAIDRLRDPEAKVSAHYLVaEDGQVLRMVAESQRAWHAGKscWrgieDINSASVGIEIvNPGhelgyrpFMEQQIDSVVRLVGDITKRHGITrGNVVGHSDIAPTrkQDPGELFPW--------------------------------------------------------
>A0A494ZSV2	111	0.243	5.629E-24	3	146	193	70	226	235
---IDVQLLDINEYSRPGIESDSITGIVIHYTANPGSTAQQNRNYFNGlkdshETSVSSHFVVGlEGEIIQCVPTWEIAYAS--NERNHDTVSIECChPDetgkFNDETYKSVVQLTAFLCEKYGLTqENVIRHYDVTGKICP-KYFveheDAWQTFKEDVEA----------------------------------------------
>A0A1C5RDV4	111	0.223	5.629E-24	3	191	193	15	220	276
---IDIdtsIQSSSANyYTYSSRV---VKFIVIHYTGNTKDTAKANATYfHNGSRGASAHYFVDENSCYQSVALNNAAWAVGGtsvYKhadcRNKNSISIEmcCSGNsiVSEKTINNTAYLCAELCKYIGITaDTvdifVLRHYDVWDKQCPAQWatenSAGWTTFKEKVKAILRNEEG---------LTVSQYEELIEKIKELDNKKAD-KSEmiydcIDH-
>A0A4R4FDB0	111	0.227	5.629E-24	9	186	193	2	207	294
---------NSSlvNYTriSPNRtSPRqdKIRKITIHHMA-GNLSVEACGNVFAPsSRQASSNYGIDSsGRVGMYVEEKDRSWCSSSRANDSQAVTIEVAddaigNGWhsSDAAMKKLVELCADICQRNGIKkLNYTGntsgnltmHKWFANTDCPGAYLEgKFLWIAEQVNKLLSGGSyTPPTNTAPAPSKPSKPPATGgNAWvRRLQTECNAQG------
>F5LUH2	111	0.320	5.629E-24	4	151	193	9	180	298
----DEIKLLTTHYTKG-RQGLKINKIVLHHNA-GNLSIQDCYNVWQ-TREASAHYQVqSDGRIGQLVWDYDTAWHAGNWNANATSIGIEHAdistsPWqISAQCLENGAHLVAALCRLYGLGrptwmKNVFPHSYFYATACPcsirdsqnsdymkraGEWYDAMTGAVKQQDQTKSGE-----------------------------------------
>A0A386KP63	111	0.337	5.629E-24	0	167	193	0	173	317
MAPLPITgineQYNAVYFTAG--PTEK-DGIVIHWWGLPqGQGIDSVRTTFGNgGRQASAHFGATDGQVDCYVNPDDVAWANGNWAANLSKISIECNPRQSDGDYYAAAWTIAYIRSIYG-DLPLSRHWDYYPTQCCGTYdLNRLDQLAYDIAALgiwSNPPATPAAPVVPAPAAPAT-------------------------
>UPI000E301833	111	0.271	5.629E-24	2	150	193	163	323	419
--YSDLIT-NSRSEIFGNwgiRDLSSVKYIVIH--GTLGQSVqNAVDTWTVGGRDASANYIVHEKEIVGCVGENYTAWHCGGQDaiTNQNSIGVEHVNNkidganstFSAQTIDSGAKLVAEICKRLGIvPsrKTIVGHKEVSATACPQSL--NLDVYVEKVKQYYSG------------------------------------------
>A0A552R9E6	111	0.223	5.629E-24	4	190	193	45	252	443
----DWVPAayqqtgDPadketyGNYDTADRPHTnKIKFIVLH---DTEEDFDTTLKIFQNPlKQTSAHYVVRsaDGHVTQMVKNKDVAWQAGNWYVNSHSIGIEQEGfaadgarWYTPEMYRSTAALVRYLAAKYDIPldrQHIIGHDGVPPTSaagtknmhwDPGTYWDW--------NHFMTllGE-----PTVPTARPGSQLVTVSPRFKDNKQAFRDCEKNVD--
>UPI0014392496	111	0.239	5.629E-24	2	166	193	97	280	483
--YEEYGDGDYGNHDLADRPNDqSVDSIVIH---DTEETWDKTLDLVQDPTYLAWHYTIRstDGLIAQHFPTKDVGWHAGNWYVNAKSIGIEHEgfltaPDawFSESMYRSSARLVKYLAKKYDIPldrQHILGHDNVPATttsgipamhTDPGPYWDW-----SHYFALLGKPVrataLPWSDVvTIAPRYEA--------------------------
>A0A536AP31	111	0.277	5.629E-24	12	159	193	248	414	611
------------NYDLATRPsdGLDIRFIVIH---DSEVSYDRTIQIFQNShNYVSAHYVVRssDGQITQMVQTKNVAWHAGNWNFNMHAIGYEHEGvaiqgttWYTDKMYQTSAALTRSLAARYGIPldrAHIIGHDDVPGpyTDlvagmhwDPGPFWNW-ARYMELVgNPIR--PTARGGNIV---------------------------------
>A0A5A5T6S3	111	0.273	5.629E-24	10	146	193	268	421	616
----------PCTYESALRPvAYPVDFVVIHDV--EGTAWEAINTFHDVHNGVSSHYVVDtDGTIYQLVHDSDIAYHAGNYWYNQHAIGIEHAGYaengyqwFNATQYLASARLTAYLLNKFHLPldrTHVIGHGDIPApslslTpnhTDPGPYW-LWDYYFKLINQ----------------------------------------------
>UPI000D64F6D6	111	0.245	5.629E-24	6	164	193	230	408	629
------VPAAAGNYQNTNRTENgiPIDYIVIH---DAEGSYSGMIATFQNtAARTSAHYVVRssDGAVTQMVATKNVAFHSGNYWFNLHSIGIEHEGfaaqgaaWFTPTQYKATASLVRYLAERYHVPldrQHIIGHdnvpgitREAVGGMhwDPGPYWDW-NAFMDLLQAHDDAEPERSTPAVGSVVT----------------------------
>A0A849ALN8	111	0.263	5.629E-24	12	171	193	247	419	630
------------NHDVARRPASPaITHIVIH---DMEGSYASSVKLVQDPTYVAWNYSVRssDGRIAQHLQAKDIGWHAGNWYINMHSIGIEHEgfavagPKwFSEAMYRTSAKLVAFLAAKYGVPldrAHIIGHDQVPATTtaglrgmhwDPGPFWDW-----EHYFELL-GRPLTTGTSTAAPVIGDVVRIL---------------------
>A0A5N0VDU8	111	0.230	5.629E-24	2	136	193	255	407	633
--YQELEGGGYGNYDKAERPQSqRITHIVIH---DTECGYDAALALVQDPTYLGWHYTLRstDGHIAQHIQTKDVGWHAGNWYVNAKSIGVEHEGYgaqatwYTEAMYRSSAKLVRYLAGKYGIPldrQHILGHDNVPGTTpstvagmhwDPGPYWDW--------------------------------------------------------
>A0A6I7YUQ6	111	0.254	5.629E-24	12	154	193	246	406	634
------------NHDVADRPRDqKIEYIVIH---DTEADMSSMLHTVRNPKQPSWHYSIRssDGQVTQHVRTKDIAWHAGNQLVNARSIGIEHEgflkqPDtwYTEQMYRASARLVRYLAKKYDIPldrQHILGHDNVpGPTassipgmhDDPGPFWDWRHYF-DLLGAPLRATAGP--------------------------------------
>UPI001AE591DB	111	0.248	5.629E-24	7	136	193	258	407	635
-------PGNYGNYDIANRPddGLDIRYIIIH---DIEGSAESAINHFRNRSYVSAHYVLDSetGAITQMLSNEDAGWHAGNWYFNAHSIGLEHEGfavegtDWySEQMYRSSVKLVKYLAEKYDIPLNrqhIIGHDEVPGlTEarqgamhwDPGAYWNW--------------------------------------------------------
>D1CGY2	111	0.279	5.629E-24	12	139	193	257	393	638
------------NYDLANRPADglEIQYIVIH---DTEGSYASALSTFTSQSYVSAHYLIRssDGLVTQLVPTKDVAWQAGNWYVNIHSIGIEHEGfavegatWYTEQMYRSSARLVRYLAARFHIPldrAHILGHDDVPG---PGPAYQgRMHW-----------------------------------------------------
>A0A1G9WG01	111	0.250	5.629E-24	1	136	193	245	401	640
-AYEHHTPSDPqkyGNHDKANRPVDmPIKYIVIH---DTEGYWDTTLRLIKDPKWVSWQYSLRssDGHIAQHVKAKDVAWHAGNWYVNTHSIGLEHEgfaakGTWyTEAMYRTSARLVRYLAHKHGVPldrAHILGHDNVPGVSpakvrgmhwDPGPYWDW--------------------------------------------------------
>UPI0009851DA1	111	0.261	5.629E-24	7	140	193	243	396	641
-------PYNYGNYDLANRPedGLDIKYIIIH---DIEGTYMEGINTFLSQSYVSAHYVLRstDGQITEMVRPKDIAWQAGNWYVNYHSIGLEHAgvavegaEWYSEPMYHASARLVKYLAERYDVPldrQHIIGHDEVPGTSaedqtnmhwDPGPYWNWKHYF----------------------------------------------------
>A0A085WW75	111	0.248	5.629E-24	7	161	193	261	445	653
-------PSNYGNYDLAKRPegGVDIRYIVIH---DTEGSYASTLSVFQSPTyKASAHYVVRasDGHVAQMIPNAHVAWHAGNWYVNAHSVGIEHEGvaiegaaWYSEQLYISSARLTRYLALRFNVPldrEHIVGHDNVPGTSttnqasqhwDPGPFWDW-DHYMELVGAELEQReplnpgivkiAPDFQTNTPA-------------------------------
>A0A345Y044	111	0.226	5.629E-24	2	156	193	267	439	655
--YEEWkdEEGEPdyGNHDKADRPRAPrIDSIVVH---DTEETYERTLDLVQDREYVSWHYTLRssDGHVAQHVPTEDVAWHAGNWYVNSGSVGLEHEgfltaPDawYTEAMYRASARLVRHLARTYDIPldrQHILGHDNVPGTlpstipgmhTDPGPYWDW-----QHYFALMGKEFEATG------------------------------------
>UPI0006287F6D	111	0.248	5.629E-24	12	161	193	284	461	663
------------NHDLGDRPASqSIKFIVIH---DTEGSWDETIKLVQDPTYVSWNYTIRstDGLIAQHVKAKDVAWHAGNWYINAKSIGIEHEgflasPDawYTEAMYRSSARLVKYLTDKYGIPldrQHIIGHENVPGpvTSsipgmhtDPGPFWDWRHYFellehpFKRTAGKKGGLVtilPDYATNQPA-------------------------------
>UPI000A3AF8CA	111	0.250	5.629E-24	5	136	193	282	440	673
-----WLPAPRvlygddryGNHDVADRPKDqKIDYVVIHDTEDTqNTMFQTV----QTPSEASWHYTISsrDGRVTQHVRTKDIAWHSGNQDVNARSVGVEHEgflaqPDtwYTEQMYQSSARLVSYLAKKYAIPldrQHIIGHEEVpGPTtasipamhEDPGPYWDW--------------------------------------------------------
>UPI001C57F37B	111	0.252	5.629E-24	12	165	193	290	462	692
------------NHDQADRPrGQRIRHIVIH---DVEGSYEGAVSLVQDPAYVSWHYTLRaaDGHVAQHVATEDVAWHAGNWYLNTTSVGLEHEgfltdPDawYTEAMYRASARLVRHLAGRYGIPldrHHILGHDNVPGvTAaairgmhtDPGPYWDWAHYF-DLLGApfTASGTPDAGL-VTIAPDYD---------------------------
>UPI0019B707A8	111	0.250	5.629E-24	4	160	193	267	437	923
----DLADYG--NYDVTNRPADgvDIRYIVIHDT--EGGYDSSLSVFQDPTKSASAHYMVRasDGLVTQLVPTKDTAWHAGNKTLNMHSIGVEHEGYaikagswYSETQYESSAALVKYLAARFGIPldrEHIIGHDEVpGPIDanvagmhwDPGPYWDW-----NHYFGLMGAPTGDGGAGSP--------------------------------
>UPI001F0207A4	111	0.272	5.629E-24	12	168	193	304	474	947
------------NYDVTNRPadGETINQIVIHDT--ESSYASAVSSFQDPTAYASSHYIVRasDGLVTQLVPTKDTAWHAGNKTVNMHSIGIEHEGYaiksgswYSEPEYESSAQLVRYLSALYNIPrdrEHIIGHDDVpGPLDdyvggmhwDPGPYWDW-NHYMTLVLA------PDGASGAGAPLRAGQV------------------------
>UPI00068DE8DB	111	0.285	7.696E-24	0	144	193	0	156	166
MDYapAVWVEACESNYTASERPESyPIEYVVIHLTTDI---LPVMFAKFKDPAeRVSAHYMISAtGtRIAQCVRERDVAWHSGSVWYNHRSIGIEHEgwtdqPVYVDKMYETSAVLTATVCAKYDVPvdrDHIIGHVEVPlSThDDPGAVWDW-DKYMNLV------------------------------------------------
>A0A5Q4TFM7	111	0.262	7.696E-24	5	146	193	68	219	234
-----WVSANAANWRLAWRPDDyEIDRVVIH---VVQGSYATALKVFRDPlHKAATHYVVRkDGHVAQMIREYDVAYHCGNRSYNERSIGIEHEGfvdrpkDLTAAMYAGSARLTADICARHDIPvdrEHIVGHVEIPGTDhtDPGPHWDW-DRYMKLVEE----------------------------------------------
>A0A0Q7WDI5	111	0.247	7.696E-24	10	189	193	15	205	256
----------SPNFGP--REGTrKPDMIVLHYTG--METGQGAESWLCDPaSEVSSHYLVhEDGRIVQMVRESDRAWHAGKssWrgvtDTNSRSVGIEIVnpghtlgyPKFPVIQIDAVVDLCRGIIDRYGIaPEFVLAHSDVAPgrKVDPGEKF-PWPRLFeAGVGHLVK----------PAPIRRGRVLHRGdegRAVEELQSmlALYGYGAEI---
>UPI001BD5D732	111	0.264	7.696E-24	5	170	193	8	196	272
-----ITSENPNRMYGGSRNGVGIDRIVIHHNATINKNVAMSTWYTSsgNWT--SAHYEVTPTEIIGCVEESYAAYHCGGTGGNdvpkmsnpnERSIGIENVnsagaPSWSvdPRTVANTAKLVRDICDYYGIPcdrQHVLAHNEVTATACPGGL--NVDEVVRLANGGKpstGGSANNNKPTVPsKPSTsiPAGFTA----------------------
>A0A0Q0YRJ7	111	0.274	7.696E-24	4	183	193	9	209	275
----DKTKLTNKNFT-AGRGGQRISYIVKHHNAANPLTTEEC---WNTWqiREASAHYQVEiDGTIGRLVKDTDTAWHANNLKANQESIGIEHansagaDQDYpiSDKTIEEGAHLAAALCvyHKLGRPefgKNIRDHREISGTSCPyhlaqGrRHHDHWmlraqYWYDQMTNSHSQG------GNKMTVLSGVSAAALNdtkhAAWKALDNSAD---------
>A0A8B5Y759	111	0.224	7.696E-24	11	160	193	11	184	280
-----------NKYTRPGLKLSGVKGIVMHWTATPGASALNERNYFNGtciadKRYASAHYFVDRKEAQLIIPENEVAYHAHDqnrcyvsflkPNANTKAIGVEmCvekNGQIHSETIQNAAEVVADLCRRYGLStDKIVRHYDVTNKSCPAPWVrdsSQLAAFRKKVDNILGNKTkSAPKKEAP--------------------------------
>A0A7Y0Y532	111	0.295	7.696E-24	4	153	193	9	170	282
----DETYWMGKHYTRGRRGG-KIRAVVLHHNA-AQLSLRGC---FDVWqtREASAHYQVDAnGRIGQYVHDRDTAWHAG--AANPWTIGIEHAdeafaPSWtiSEATLDNGAHLVAALCLAYGlgeprWGVNVFPHRHFMQTACPGAIaGAQRGEYMARAQYWfdaMAGKQP---------------------------------------
>A0A069CTK5	111	0.294	7.696E-24	0	160	193	0	167	284
MNIIDMRESWGQQWESAGRSDYPIKMIVIHGMATTQADL-----FPKAWdeSGVSAHYGVKDERVELYVAPEDTAWHAGNWSVNLRSIGVEHLnstgaptWEFSKATLASSVKFIASLIKKYGLSVNdVHMHQEFTPTECPQSLakPAAWQAYLKRIAALTGDTVKYETKLAP--------------------------------
>A0A087B6A6	111	0.304	7.696E-24	4	137	193	9	166	290
----DEVKLLTRHYT-AGRAGHKIDKIILHHNA-GNLSIQGCWDVWQ-TSEASAHYQVDSnGRIGQLVYDSDTAWHAGDALANYTGIGIEHAdissnpWRISDKCLDNGAHLVAALCRYYklGRPqygKNVFFHRDFCATECPasiagsqrdayfkraGEWYDAM-------------------------------------------------------
>A0A897MXE4	111	0.247	7.696E-24	5	150	193	37	207	357
-----WDPAHSTNYSSSNRGASDINWIVVHVT---VGEYSGAINWFKNsDANVSAHYVIRnsDGHTTKMVDESDVAWHA--SEFNSNSIGIEHEwtesqGFISDTMYEQSAEIIENLADQYDIPLNyyrdhtvpcdasggIIEHRHApadshcgssNQTACPGP--DWDgDRLMKFVGSTDGG------------------------------------------
>A0A6J4NE07	111	0.257	7.696E-24	5	149	193	212	374	377
-----WYGNNGKNYSNRDRGSKKINKIVVH---VAQGSYSGTLGWFRNPDNTssSAHYTVSKyGGVGQSVREEDIAWHAGWWDTNKESIGIEHAgyvGNPswfTRDMYRASARLSAYLSKKYGVPldrQHIIGHKQVpgcsgwgGGVSChtdPGKHWDW-SRYMHLVKYFRN-------------------------------------------
>UPI001B32CE42	111	0.262	7.696E-24	9	140	193	235	369	380
---------PSPNYESG-RNGTKIDSIIMHNTESGFQ--PAINTFLDNTPGnrVSAHYIISRnGKIVQMVKDSDTAWHA--RSNNQSSIGIEHEadelhTGFTRPQEKASIALVKYLMKIYNISlANIKPHRDVGNTACPSFLWQD-DEI----------------------------------------------------
>UPI001E2C751B	111	0.317	7.696E-24	13	172	193	244	393	397
-------------FGQA-RSYGS---ITIHHWDapDAGATYAGVCTEFETgqlpdgtARQVSAHFVGEDGRLACLVSPPDAAWHAGTADGNATSIAIECDPNLTDAGYATIGWLVNWLRTQYGAGMPLVPHSHWVTTACPGDLdLNRIDALSKR----------------PLPTTEDEAFLYR--------------------
>G2GM04	111	0.242	7.696E-24	12	158	193	155	315	527
------------NHDLGNRPASqKIDYIVVH---DTEGAWEGVLDMVQDPTYVSWQYSLRstDGYVAQHVKAKDVAWHSGNWYINSTSIGLEHEgfltrPDawYTEAMYRSSARLVTYLAEKYGIPldrQHILGHDTVpGPTSsavggmhtDPGPYWDW-----RHYFELLGKPVEATAGP----------------------------------
>A0A7Z9ZHX5	111	0.265	7.696E-24	2	144	193	289	454	563
--YPDaaWEPAHPNNYTE--RPPGvVIDAIVLHATGGPEGvphegidLFRGTVNWFKNPNaTVSAHYVVSKeGQVAQCVREAKRAHHAGvseylgreNW--NDFSIGIEMAnwndgvDPYPEAQIRATAELCKYLVEKYNIPrKHLVTHAQISGprKNDPlG--FD-LQRFLDRV------------------------------------------------
>A0A2E7ME00	111	0.246	7.696E-24	8	144	193	231	377	599
--------APSCNYSSANRTSGDVQYVIVH-TA--EGSYNGTISWFNNcSAQVSAHYVVSEsGQITQMVREDDIGWHVSCW--NGETIGIEHEGYASnstheDAMYQASANLTADILADWNLPaDRsvVMGHVEIDP-GCnpnshwdPGPGWDW-DYYMDLI------------------------------------------------
>UPI0004C4CF9A	111	0.262	7.696E-24	3	164	193	248	436	636
---VDCTylPAAASAGQVANRPGDgvDIKYIVIH---DTESSYQAAIDTFQKNGGAdSAHYVMRasDGAVTQMTPDKDISYHAGNYWFNMHSIGIEHEGfaaqgasWYPQTQYRATAELVKYLAAKYDIPldrEHIIGHDNVpGPLDsyvagmhwDPGPYWDW-SRFMGMVGAGYGtrtGRTPEVGSAvtiTP-PFD----------------------------
>A0A0C2AS71	111	0.263	7.696E-24	3	161	193	245	430	637
---VDctFVAADPSNGQVANRPADgmDVKYIVIH---DTEGSYASAIATFQQPGGSSAHYVMRasDGAVTQMVPTKDLSFHAGNYWFNMHSIGIEHEGfaaqgatWYTQTQYQATADLVKYLAARYGIPldrEHLIGHDNVpgpvnSSVAgmhwDPGPSWDW-SLFMSLVGAPTNvhrpgvGPVGSVVTISPA-------------------------------
>A0A5N8XFA7	111	0.234	7.696E-24	2	160	193	274	453	659
--YEEFGDGDYGNHDLADRPTSqSVKYIVIH---DTEATWDTTLKLVQDPTYVSWHYSLRstDGHIAQHVKTKDVAWHAGNWYVNAKSVGLEHEgflasPDawYTEAMYRTSARLVTYLAKKYRIPldrQHILGHDTVPGTttatipgmhTDPGPYWDWqhYFTLLGRPFKATAGPKGSLVTIAP--------------------------------
>UPI001CD4D700	111	0.252	7.696E-24	12	159	193	292	457	665
------------NHDLADRPKDsSVDYIVIH---DTEETWQDTLKLVQDPTYLGWHYTVRssDGAVAQHMATKDVGWHAGNWYVNSKSIGIENEgfladPDawFTESMYESSARLVRYLTARYHIPvdrQHIIGHDNVPGTtpstvagmhTDPGPYWDWAHYF-QLIGAPLHATAGRGADVV---------------------------------
>A0A239L6F6	111	0.236	7.696E-24	12	141	193	282	430	669
------------NHDLADRPHDqKIDYIVVH---DTEATWDTTLQLVQKPDYLAWHYSIRsaDGHVDQHVRTKDVGWHAGNWYVNAKSVGIEHEgfltdPGtwYTEAMYRASARLVRYLALRNGIPldrQHILGHDNVpGPTpanipgmhTDPGPYWDWAHYFR---------------------------------------------------
>UPI001F362013	111	0.257	7.696E-24	0	162	193	232	416	720
MPAV-HERTSGGGYGNHDRLPatttRRIDYIVIH---DTEGRYSGIRSMVTDPDYVSWHYTVRsaDGHVAQHVRTRDVAWHAGNWDINARSIGIEHEGYlakgatwYTEAMYRSSARLLRYLADLYELPldrAHVLGHDNVPGTtaeshpgmhEDPGPYWDW-AHYLELAGSPIGGvPVrDPALEAVSAP------------------------------
>A0A652LVJ6	111	0.252	7.696E-24	6	171	193	292	483	942
------TPDDFGNYNVANRPasGEDIRYIVIHDTeGGYDGSLAT---FQNPTSYASAHYLIRakDGLVTQMVETKNEAWHAANKTANMHSIGIEHEGYaiktgswYTEPQYESSATLVKFLAGKFGIPldrEHIIGHDEVPGVLdanvagqhwDPGPFWDW-NHYMSLIGAptgdsGAGGPikAGQVVKVVP-PFTTANQPAL---------------------
>UPI001940EC65	111	0.252	7.696E-24	6	171	193	292	483	942
------TPDDFGNYNEANRPasGEDIRYIVIH---DTEGGYDGSLATFQNPaSYASAHYLIRakDGLVTQMVQTKDEAWHAANKTVNMHSIGIEHEGYaiksgswYTEPQYESSATLVKFLAAKFDIPldrEHIIGHDEVPGVLdanvasqhwDPGPFWDW-NHYMSLIGAptgdsGAGGPVkaGELVRVVP-PFTSANQPAL---------------------
>A0A2H5B4G0	111	0.298	7.696E-24	12	166	193	339	519	1086
------------NYNQANRPadGDKINYIVIH---DTESGFDSAIRTFQDPASVaSAHYIVrsGDGHVTQLVDNKNIAWHAGNKSINMHSIGIEHEGYafPTDkptwysEQlYQSSATLVKYLAAKYGIPldrQHVIGHDDVPGPiqslvngmhWDPGTFWDWnhyMDLLGAPVKADAGGLLAIGGKVVVSPAFDA--------------------------
>A0A0G0CJS1	111	0.259	1.052E-23	0	141	193	0	153	155
M-ITDIIDKLPRRGQYAQRSIEAIDKIVIHHSASPAGrfTMYDFANWHIDPggrlkaPGIAYHFGIDpDGKIYQSNKLTSQSWHAGN--GNPSSVGVVLNGNFeneipSDAQKKSLKYLIRFLRRKLKKKLTVFGHREIPGnlTACPGRNL-NLEEFR---------------------------------------------------
>A0A6V6Y3Z2	111	0.274	1.052E-23	13	137	193	11	152	159
-------------FNKSSRKGVRISYIVVHDTGNPskGADALAHFRYFGGgNRKASAHYFVDDKGVVQIIEDADAAWHCGDgrgrYGiTNGNSIGVElCINEGNDrrATLAFARELIRELMAFYGIPkAHVVRHYDASRKRCPGsmaanNWGEWW-------------------------------------------------------
>G9ZSW7	111	0.295	1.052E-23	5	140	193	9	167	179
-----ITSLNPKKMNASSRNGIKIDRIVIHHNAMTDADKAMNIWIAGGPANTSAHYEVTPTEIIGCVGEQYAAWHAGGigqadppkmANPNQRSIGIENVnstgaPEWlvDPRTVQNCARLVADICTRYQIPldrQHILAHREVTNTACPGGLdVDevvRLARI----------------------------------------------------
>A0A3D0WK54	111	0.258	1.052E-23	10	142	193	25	170	188
----------SPNHDE--RS-TPISMLVIHYT-EMEDKGFAIERLCDPEAKVSAHYLIGEqGEVVRLVPEEKRAWHAGVsyWrghkDVNSASIGIELDhPghrygyrEFNDAQFEALVPLVARIVKEYDIPrANVVGHSDVAParKIDPGELF-PWDRLAE--------------------------------------------------
>A0A1B2DTS3	111	0.248	1.052E-23	0	148	193	0	162	221
MKY---TINHIPKGTACNRRPAlPMtaTTITIHNTGNESSTAANERAWLTNptnGREASYHIVVDQlGAI-ECLPLSENAWHSGDgskaGSGNRTSIGIElCEsGDYS-KVLDNAVELVADMLKQRGWGvDRLRRHYDWSGKICPrlmyddGKW-AGWTNFKNRVEAEM--------------------------------------------
>A0A257ESZ4	111	0.267	1.052E-23	6	142	193	1	152	221
------TPIDrrSPNHDE--RTL-PISMVVLHYTG-MPTAVAALDRLTDPEAKVSSHWLVDeDGQVVQLVDESRRAWHAGKslWrgitDVNSASIGIEIvNPGhefgyrpFPEVQMAAVEQLVASALARYSIhPSNVVGHSDVAParKADPGELFDW-PRLAR--------------------------------------------------
>A0A1G6PYD1	111	0.258	1.052E-23	0	136	193	0	148	225
MS--EIIDCPSPNHDE--RTL-PISMVVLHYTG-MQDASSAIERLTDPAAKVSSHYVVaEDGQVLRLVPEPLRAWHAGKsfWrgitDVNSASVGIEIvNPGhefgyrpFPRAQMDSVVPLVADIVRRYSIaPINVVGHSDIAPqrKDDPGELFDW--------------------------------------------------------
>A0A2D7A6P8	111	0.240	1.052E-23	6	136	193	1	147	230
------IEAPSPNFGP--RPDNaRIDILVLHYTG-MPSREAALERLCSSKSEVSAHYLIDEmGEVYRLVDEGRRAWHAGIayWrgavDINSRSIGVELvNPGheygysaFPIAQYAALQNLALNILSRYPIPaRNVVGHSDIAPgrKTDPGEFFDW--------------------------------------------------------
>A0A845RFW4	111	0.207	1.052E-23	4	140	193	74	230	233
----DWIEQDLltvNEYSRPGTPLDAVTGVVIHYVGNPGTTARQNHSYFQNlaathETYASSHFLIGlEGEIIQNIPLDEVAYCS--SERNHDTISIECChPDtdgaFTQETYNSLVKLVRWLMEYYQLDaSQVIRHYDVTGKECPlyyvrhpGEWEAFLDSL----------------------------------------------------
>UPI0015A164D8	111	0.261	1.052E-23	1	155	193	7	177	239
-KLVTIVETPSPNFN--DRTL-PVSMLVMHYTG-MVDGASAIRRLTSSNAGVSAHYVVnEDGTVLRLVDEGKRAWHAGVsyWrgitDVNSASIGIEIvNPGhefgyrpFPADQVAAVVRLTDEIRKRHDIPrANVVGHSDVAPsrKQDPGELF-PWDKLARLGHALavpKNATVDPG-------------------------------------
>A0A2A5V6W2	111	0.232	1.052E-23	0	136	193	0	150	242
MK---IIRINSPCFSKKMRKPSKIKFIIIHYTG-MQSKRVSIQRLISKRHKVSCHYLIDRsGKIIQMVDENKVAWHAGKskWKnfinLNNNSLGIELVnrghrlgyQSFSKIQINQLVRVCLKLKKKYKIKrSNILGHSDIAPlrKSDPGEKFPW--------------------------------------------------------
>A0A1Z8P7E7	111	0.233	1.052E-23	0	189	193	0	192	245
MiSY----KYKSPNYN--DRVKDsKVEFIIIHYTG-LDMEFDKVINWFLSkGSEVSCHFLIDKsGEIYNLVDLSKRAWHAGKscWSncidINSHSIGIELHnsgtEDFTSHQFESLVKLIKKLMSENAIQSWdILGHSDVSigRKIDPGIKFPWHQLAIENISyfsSLSQGNFDIDISDXNNP----------QSIKEIQNKLISIGYDI---
>D4KS96	111	0.209	1.052E-23	3	147	193	82	238	251
---VELLDYN--EYSRPGTALEKVNGIVVHYTANPGTTAQQNRDYFEGlaqsgETHASSHFVIGiSGEIIQCIPCNEIAYASNDR--NSDTVSIECCiPDdtgkFTDETYQSLVHLVTWLMGRYDLTtDDVIRHYDVTGKACP-KYYveneAAWEQFKsDLVDYI---------------------------------------------
>A0A2P7SMH7	111	0.252	1.052E-23	10	190	193	15	204	254
----------SPNFTQ-RRGTDRPDMVILHYTGMPtGAEAEA---WLCDPaSEVSSHYLVhEDGRVVQMVRESDRAWHAGKssWrgitDVNSWSVGIEIvNPGhtlgytaFPKCQIEAVIALCGNIIVRHGIvPERILAHSDVAPgrKVDPGEKFPW--------RALARGGVGHFVE--PAHVKNGPV--LRpgdngAEVEKLQSMLSLYGYGVE--
>UPI001CFF3E9D	111	0.293	1.052E-23	10	159	193	15	177	265
----------STHMTKG-RQGCKVDKIVLHHNG-GNLTGKGCYDVWQ-TREASAHYQVAaDGRITQLVWDTDTAWHSGDWNANLTSIGVEHAdistdpWGISEATLDNGAHLVAALCKHYGlgrpqWGVNVFPHSHFSATACPasiagGQNADYMAR-AQSWYDRMTGAPTSAAQPT---------------------------------
>UPI0004815FC8	111	0.271	1.052E-23	5	153	193	95	256	265
-----WAGASEANWRRADRPADyGIDRVVIHVT---EGSYAVALKVFGDPGhGAATHYVIRaeDGHVAQTVRELDVAFHAGNREWNERSVGIEHEgfvdrPEtLTDVMYRSSAKLTADICRRYDIPvdrEHIVGHNEVPeAThTDPGPHWDWKryMRLVREAHA-AAGRTP---------------------------------------
>A0A5C7F3C0	111	0.289	1.052E-23	0	148	193	0	163	289
MDYknlkADVELYIPKHFTSG-RRGRRIEFVGIHHTAAVGLTVRGCYNVWQTRP-ASAHYLVqRDGVIGQLVHDRDTAWALGDFDANCRSVNIEHAnngSDPwtvSEACLDSGAHLVAALCIAYGLGRPmwggnVRPHSMYMATACPGELaLSQRDAYIARAQRYY--------------------------------------------
>UPI000BBA9C4C	111	0.231	1.052E-23	0	190	193	0	200	308
MKIKDlrnqLVTHATKRYTK--RKRRSIQTIAIHHSATVNGSAQAFARYHveeLGWPGIGYHYVIDKvGQIAQTNALETVSYHVGN--ANRQALGICLVGDFTkerlnDEQEKSLHVLLESLMKSFRLStEDILGHNEFpgyNTTQCPG--FD-MVELRHSLEEALTG-----VQKVNKP-TESKL--LRrgqqgADVKELQRDLTKQGYilgQVD--
>A0A644X951	111	0.271	1.052E-23	3	150	193	39	213	308
---LDInTDYPAStkNYTAM--SGRTIKYIVIHYVGTNGTAYSVAKYFQTPGRNSSAHYVVGlareNGRIYQLVAPQHKAWHCGTSGkyyhpecRNANSIGIEtaCRNDtsdltasslgwyFDDVTVEALVRLTKLLMNEYGIDaDHVVRHYDVTHKTCPAMWVHDEAAWRAFKLRLIEG------------------------------------------
>A0A2W6EQP9	111	0.244	1.052E-23	7	159	193	229	405	415
-------QLNSANpgdygvYDTANRPHDvRIRYIVIH---DTEVSYDATIALFQNpEAGASAHYVIRsaDGQVTQMVHTKDVAWQAGNWYVNMHSIGIEHEGfaidgarWYTEAMYRSSARLVRYLAARFDVAldrAHIIGHDNVpGPT--PGTvagmhWDPgpFWNW--SHYMALLGAPihaTARPGSEV---------------------------------
>UPI0007A7DCD9	111	0.250	1.052E-23	14	162	193	197	355	440
--------------SWGERDMKSIKYIVLH--GTYGLSVQSAVSAWTGGREASAQYIVHDNQIVGCVGENFTAWHCGGTGaiTNQNSIGVEHVNNkidganstFSAQTIETGAKLVAEICKRLGIvPsnKTIVPHRSVFATACPQAM--DVPAYIEKVKQYYNGTTKKPVTATkPQP------------------------------
>A0A173U7K1	111	0.261	1.052E-23	12	158	193	11	180	471
------------NFTDKNNVGR-IKYIVIHYVGALGGAQANCKYY-AGQYvGASAHYFVGfNGEIWQSVEDEDIAWHCGASSykhaecRNSNSIGIELcvrkkntknlgatdkDWYFEDATVEAAAELTRYLMNLYGVPaSHVIRHYDVTGKICPNPYvYNctqhVWDEFKRKI----SGQAETPQGS----------------------------------
>A0A537XRK8	111	0.245	1.052E-23	12	168	193	250	422	604
------------NYDTADRPhdGNTIRTIVIH---DTELPYDATLQAFQNPAtGGSSHYVVRssDGHVTQVVPTRDIAWHAGNWYVNAHAIGIEHEGfalegatWYTEVLYRSSARLVRYLARRFDVPldrEHIIGHDEVpGPTQdqiagmhwDPGPFWDW-----DHYMELLGAPafAASEGRHLPKP--GATV------------------------
>UPI001C63E8D4	111	0.252	1.052E-23	12	164	193	226	393	604
------------NYDLANRPYDslDIRYIVIH---DIEGSYEAGINTFLQPSYVSAHYVIRssDGQITEMVRPKDVAWQAGNWYINSHSIGIEHEGYavegaswYSEPMYQQSAKLVKYLAKEYNIPldrQHILGHDNV-----PGldikhqramHWDPaaYWDW--EHYFELLGAPFNSNGNTVDNTVD----------------------------
>UPI000D59036C	111	0.259	1.052E-23	3	170	193	227	413	625
---VDctFVPTAASNGQVSNRPANgiRIDSIVIH---DTESSYASTITTFQTPGGGAAHYVMRsaDGAVTQMVPLKDLAFHAGNYSTNMHSVGIEHEGYaahgatwYTEAQYEATADLVKYLAGRFGIPldrQHIVGHDNVvGPTSgtvsgmhwDPGPSWDW-EHFMALVGAPITGE--HGVGDVGSVVTLAPGFA----------------------
>UPI001CD5F612	111	0.259	1.052E-23	3	163	193	237	424	630
---VDCTflPAAATNGQVANRPTDgvDIKYIVIH---DTESSYDAAIDTFQKSGSAdSAHYVMRasDGAVTQMTSDKDIAYHAGNYWFNMHSIGIEHEGfaaqgasWYPQTQYQATAELVKYLAAKYDIPldrQHIIGHDNVPGPQdsyvagmhwDPGPYWDW-SSFMNMVGEhvgtrtGRNPEVGSAVTITP-PF-----------------------------
>A0A7W3ZEE3	111	0.265	1.052E-23	12	170	193	265	437	638
------------NYDKADRPRDqKIDYIVIH---DTEGSWDSVMKQAQTPGQTAWHYTVRssDGQVAQHVPTKDVGWHAGNWYVNEKSLGVEHEGfaaqgtWFTEAMYRQSAKLVRYLAHRFGVPldrAHILGHDNVpGPNAdkiksmhwDPGPYWDWAHYF-DLLGAPLEHSGDPDSGLVMiAP----EFSA----------------------
>A0A1J4NR23	111	0.271	1.052E-23	3	159	193	251	429	639
---VDctFVPAAASNGQVSNRPANgiRIDTIVIH---DTESSYASAITTFQTAGGSAAHYVMRssDGAVTQMVPTKDLGFHAGNYSTNMHSIGIEHEGYaahgatwYTEAQYEATAELVKYLAARYDIPldrEHIVGHDNVAGpnsslTAgmhwDPGPYWDW-DRFMSllGVDSGRHG-VGPVGSVV---------------------------------
>UPI001E4CFB42	111	0.224	1.052E-23	13	158	193	36	203	648
-------------YINNNRPGTSLQptGIVIHDTDDPGGTAQNNRDYFNNyaSAQASAHYFVDWNQAIQAIPENEVAWHAG-PTANSKYLGVEmCVPYGTDqakfnEVYQNTVELVASICKRYGWNSNnIHSHKWVSETygetdhTDPiGYLneYGkTWDQLLSDIQKAIDGTssGNNPTQP----------------------------------
>A0A365Z9B7	111	0.237	1.052E-23	2	162	193	273	452	657
--YQDLGDGDYGNHDQADRPRSqPVETIVIH---DTEATWDTTLDLVQDPTYVSWHYSLRssDGHIAQHVATEDVGWHAGNWFTNASSIGLEHEgfltdPDawYTEAMYRTSARLVRYLAHRYDIPldrAHILGHDNVqgpvdanvpgMHTD-PGPYWDWAHYF-DLLGAPFRPTaGPEGGLVTIAP------------------------------
>A9AXU4	111	0.259	1.052E-23	4	164	193	251	425	748
----DRSDYG--NYDLANRPADglDFRYILIH---DTEITYTQTVNVFQNPAtGASTHYVIRasDGHIAQMVENKNVPWHAGNWDVNGHSIGIEHEGiaiegatWYSEAMYQASAQLTRYLADKYQIPldrSHIIGHDELPGPLpqhqagmhwDPGPFWDW-AHYMDLV---RGGPAPISNPD-PQLVT----------------------------
>A0A327TD30	111	0.266	1.052E-23	12	192	193	291	511	986
------------NYTLADRTDQDVQYIVIH---DTEGGYAGSLSVFQNPaNQSSAHYLLRsnDGHITQMVADKNIAWHAGNKTVNQHSIGIEHEGYalsgaswYSEQLYQSSANLTAYLANKYHVPldrEHIIGHDEVpGPTQsavagmhwDPGTFWDW-NHYMDLVGGrpaadrgyVVGGRVviSPPFSNAyrPtvngAPLQPANFVYLYTAPngpligNGTQNASDWTDKAVAGA
>A0A3D5M9L2	110	0.236	1.438E-23	18	143	193	2	145	150
------------------RPFR----LTVHHTADqsnleslgasnPREYLQRLQGYCQNnldWGDIGYHYLISkDGRIWEGRPIKYQGAHAGNHSLNRGNIGVALIGNFdkirpSTAQIRSLQQLIEDLRTLYKIPpSKIFGHGDLKETGCPGTYLkDVLGELIRR-------------------------------------------------
>A0A6V6Y7E2	110	0.252	1.438E-23	13	137	193	9	150	157
-------------FNKSSRQGTRIRYIVIHDTGNrsPGADALAHFRYFGGgNRRASAHYFIDDKGVVQIIEDAESAWHCGDgkgrYGiTNSNSIGIELCinaGNDRRATLGYARELIRELMAFYRIPkSHVVRHYDASRKICPGsmsanHWGEWW-------------------------------------------------------
>UPI00146CAC42	110	0.438	1.438E-23	43	171	193	1	126	213
-------------------------------------------NWFCNSAPTSAHYVVEAGRVACLVSCADTAYHAGNWGMNLRSIGIECNPRASEADKATVGELIADLQATYG-NLRIIGHKDVKNTGCPGRYYPP-AQIL--APYIKQGGGAVASQPAPVPSTgGVDINAL---------------------
>A0A4Q2YMU1	110	0.269	1.438E-23	0	147	193	0	158	229
MS--DFIERWSPNFDE--RAL-PISMIVLHYTG--MKSGAEAIDWLANaQSKVSAHYVVSeDGQITHMVPEDKRAWHAGKshWrgvsDINSASVGIEIvNPGhewgyvpFPDPQVASVVRIVHMLKDRYSVTrGNVIGHSDIAPTrkQDPGELF-PWDELARRRLAL---------------------------------------------
>UPI000378100A	110	0.252	1.438E-23	0	179	193	0	199	235
MS-LDILQTPSVNFDE--RR-QELSMLVLHYTG-METGRAALERMCDPDAKVAAHYMVEeDGQIYQLVDENKRAWHAGvaSWQgledINSRSIGIEIvngghdygMPDFPEVQIDAVITLCKDVLSRHDIFqSSIVGHSDIAPgrKDDPGEKF-PWSRLCEegvglwplRENALAVGSVqqlaEIGYEITAEP-SRSEVYAV---VKAFQ-------------
>E3HYX6	110	0.263	1.438E-23	18	190	193	28	210	263
------------------RGCSAPNILILHYTG--MESAEAAIRWLAlRESGVSCHYVVDEtGAITQLVPEGSRAWHAGLsmWegrdDVNSRSIGIEIhnpghglgYPDFPRAQMLAVEKLCHDIVSRNKIaPRHVLAHSDIAParKDDPGEKFNW-AWL-----AL--GGIGHWVE--PAPI--VEGDALDtgscgAAVRELQKKLAAYGYGID--
>A0A6N8UW86	110	0.230	1.438E-23	5	190	193	4	219	265
-----IREVWSPNYNA--RPVSaDIELVVVHFTG--METADAALRELTQlGSGVSAHWMIDeDGTIYRLVPEERRAWHAglGSWhhwhDVNAVSIGIELvNPGhdhgyrpFPDPQIEALEDLLADTFKCHGLrPCDLIGHSDVAPerKQDPGELF-PWERLAragfsiwpDEVSEYPDGGlgvMDDAEDFIGDEESRTEFGldsiSLRESVSELQENLRAIGYGIE--
>A0A327JGP6	110	0.276	1.438E-23	10	189	193	43	231	281
----------SPNFNE-RRGVAAPDLLILHYTG-METAEAAVERLMATGSDVSCHYVVfEDGRIAQMVAESERAWHAGvaSWGgasdINSRSIGIEivnCGhdhgyPDFPGIQIESVTALCKDICVRHALkPQHVLAHSDVAPgrKRDPGEKF-PWALLAAKGIGHWVSPEEAGVAAGPVPgDSGPEVAA-------LKAALADYGYGI---
>A0A524AF41	110	0.268	1.438E-23	3	146	193	133	288	290
---LNIPWVPSPHFNE--RPdPDHITTIVVH--ATANSTLTGVLSWFRNPTaYLSAHYVIGkDGRIVQMVKDEDRAWHAGRseWrevpNVNDYGLGIELVnlndgQDPyPEAQYQSLVKLCQALVHKYNVStEDIVGHYQVS----PGRKTDprglDLNKLRQEIAA----------------------------------------------
>UPI000CF96C5F	110	0.240	1.438E-23	2	158	193	8	175	322
--YRDMT---SGHWN--DRAGNKISRIVIHHQA-GNLSLQTLGNVFKN-RQASAHYGIDSnGRIGQYVDEAYRAWTTSGWEPDRNTVTIEVAnsqagGNWpiSDAAMSSLIKLCADICKRNGISrlyYNgkngtLLRHCDYSATSCPGPYIkEHTNYICDQVNALLGtGSAASTQPN----------------------------------
>A0A4Q3G8U2	110	0.252	1.438E-23	4	175	193	44	237	485
----DWTKalfndrRLSKHFTSPRRS--RIKTVTLHHMtivapGDGSSSTVALEGCYRTWqtRQASANYGVSGNQVWQYVSDNDAAW-ANASSSNHETLSIEHAnstagPGWkvSDKTMETGARLVATLHRLYGLGrptrKTVRMHRDYFATACPGPYmVDRLGDYIARAARFYDeaatPTPTPPKPTPPKP-KPEPVG---KSW-----------------
>A0A8J3SW48	110	0.246	1.438E-23	3	160	193	233	423	622
---VSCVWLPSPykrlkkkgHYGNHDRlqVPRKIDYIVIH---DGESSYRSMINSVRNPTYLSWHFTLrsGDGRIAQHLRGQDIGWHAGNWDVNSRSIGLEHEGYlarggswYTEAMYRASAKLVRYLAGKYGVPldrAHIVGHDNVpGPTrssvrgmhNDPGPFWDWahyfelLGSPLARV-ARSGGQSSRSVMILP--------------------------------
>UPI00037EF7F7	110	0.248	1.438E-23	12	155	193	265	425	634
------------NHDLANRPQSqKIDYIIIH---DTEGYWDDVLDLVQDPTYVSWHYSLRsaDGHIAQHVPTKDVAYHAGNWYVNSKSIGLEHEgfaakGTWyTEAMYRTSSKLVRYLAAKNRIPldrAHILGHDNVpginpakVPTMhwDPGPYWDW-SHYFDLLGAPLNGPGRPG-------------------------------------
>A0A6G3RW69	110	0.234	1.438E-23	2	157	193	272	442	658
--YEEFGDGDYGNHDLADRPKDqSIDSIVIH---DTEGSWDVSLKLVQDKTYLGWHYTLRstDGHIAQHIKTKDVGWHAGNWYTNAKSIGIEHEgfltdPDtwYTEEMYRSSARLVTYLAKKYGIPldrQHILGHDNVpGPTtatipqmhTDPGPYWDW-----AHYFALMGKPfHGTPGS-----------------------------------
>A0A3E2YRD3	110	0.226	1.438E-23	12	152	193	282	441	663
------------NHDLSDRPKRqKVEYILIH---DTEGSYAGTVNMVQDPTYVSWHYTLRsvDGHIAQHVKTKDVAWHAGNWYVNAKSIGLEHEgfaaqGTWyTEAMYRTSSKLVRYLALRYGVPldrQHIIGHDNVPGTVaanvrgmhwDPGPYWDWSHYFdLLRAPELNTGTP----------------------------------------
>UPI001CFA327E	110	0.248	1.438E-23	9	168	193	298	471	942
---------DWGNYNVANRPtaGNEITSIVIH---DTEGSYSSALGVFQNSlSYASAHYLIRasDGLVTQLVENKNEAWHAANKTLNMHSIGIEHEGYaikdgswYTEPQYESSAALVKYLAGKYGIPldrEHVIGHDEVpgvldanVKTQhwDPGPFWDW--------NHYMGLLGAPTGAEGPgGPYKAGQV------------------------
>UPI0001CE4E1D	110	0.333	1.966E-23	27	166	193	1	150	199
---------------------------IIHHNA-GNLTIKGCWDVWQTRP-ASAHYQVETsGRIGQLVWDRDTAWHAGNWAANTTSIGIEHAdasSNPwkiSDACLDNGAHLVAAICRYYklGRPtwgKNVFGHKNFSATECPASLaGTQHAAYMARAQYWYDHMTGNTPAPAPAP-KPA--------------------------
>A0A7V8SSG8	110	0.275	1.966E-23	5	146	193	62	213	217
-----WVAAAEANWRRANRPDDyRIDRVVIH---VVEGTYPVALKVFQDPRhGAATHYVVRkDGHIAQLIRELDVAYHAGNRAWNDRSVGIEHEgfvsrpQDFTPDMYRASARLTARICTRYDIPidrKHIVGHIEVPGADhtDPGPHWDWK-RYMRLVRA----------------------------------------------
>UPI000E26BF6E	110	0.269	1.966E-23	5	146	193	63	214	218
-----WAGASSANWRRAQRPADyAVDLVVIH---VVQGSYGDALRVFRDPlHKAAAHYVVRqDGHIAQTVRELDVAFHCGNREFNQRSIGIEHEghvdrPRgFTDAMYAASAHLTAGICTRYAIPanrAHIIAHSEVPGTDhtDPGPHWDW-NRYLKLVQA----------------------------------------------
>A0A0E3W3B8	110	0.236	1.966E-23	0	136	193	0	155	222
MsKYV-IKQAASPNHNQG-RGGKKIIAIVLHITA---GLFPGCLGWMRNPAaKASVHYLITKtGEIYQLVQDTDTAWHAGivNkptWilydgsNPNRYTLGIefECLagGELTETQYQAGLWLISSLTEKYKIPvdqEHIIGHYRIDSVDrpnDPGPYFPW--------------------------------------------------------
>UPI000AFFDF5A	110	0.250	1.966E-23	12	143	193	11	154	229
------------NFSSGN----DIKYIVVHDTANTdrGADAEAHYRYFNGgDRQSSAHYFVDDKEIVQLVEDYNAAWHCGDgrgrYGiTNHNSIGVEiCVNSdcNYEKAVSNTVDLVKFLMQKYSISiDRVVRHYDASRKICPesmsHNNWERWRNFKSR-------------------------------------------------
>A0A0F4IFQ2	110	0.277	1.966E-23	5	146	193	71	229	230
-----WVEASESNYTASDRPESyPIEYVVIHLTTDI---LPIMFAKFKDDAeRVSAHYMISAtGtRITQCVRERDVAWHSGSVWYNHRSIGIEHEgwtdqPVYTDKLYETSAVLTATICAKYDVPvdrDHILGHVEVPlSThDDPGTaWnwdqYMKLvETARRRIRA----------------------------------------------
>A0A7W7KD29	110	0.248	1.966E-23	10	136	193	11	151	234
----------SPNFN--DR-LLPISMVVLHYTG-MRTSGEALARLCDPSSQVSAHYMIEeDGTVINLVPEDKRAWHAGKsyWrgvtDINSASIGIELvNPGhefgyrpFPEPQMDALLPLLADMMDRHDIPrANVVGHSDVAParKVDPGEYFDW--------------------------------------------------------
>A0A5C5BSW6	110	0.302	1.966E-23	0	160	193	0	165	240
MAYrIDADWRASGN-TNGNLGAK--LGACIHHSG--GTTIDMAGTFMAN--GTSAHYGVEPGHVRQFVEDRNSAWAAGHSGANIHLIHFECvnsggagEGWPvAEGTVDTLVELLADKCREHGWGrlvvgENLFGHRDFYATFCPGVLYDRLGEIARRVNEIIDDEGED--DMTP--------------------------------
>A0A4V1EGH7	110	0.246	1.966E-23	11	178	193	12	198	248
-----------SNYG-GKRSTKDIDYIVIHYTGNSGDTALNNCKYFQGaSRGASAHYFVDGGKyIYKSVAVNRVAWsvggcystsgAAGNYYkkcTNANSLSIEmCNsaGKVPGNVREQTVELVKFLMKKYGVPaSHVIRHWDVNGKACPEPWagatNSCWSDFK---NAIGVKSAAKKYTAVKKDSGKNAIRWLQGKLNSL--------------
>A0A1Y4VJZ5	110	0.258	1.966E-23	11	164	193	12	186	248
-----------SNYG-GTRSVDDIKYIVIHYTGNNGDTAVNNCKYFQGaNRNASAHYFVDGGNyVYKSVPVKSVAWSvggfysrsngAGAYYqkcTNANSISIEmcnCVRSVPDKVFDQTVELTKYLMEKYDIPaSRVIRHWDVNGKSCPGRWTgknnSGWEKFKKTITE--EGTkVAEKKDGCFAPLK----------------------------
>A0A1G7DLZ7	110	0.217	1.966E-23	0	176	193	1	218	249
MK---VIEHPSPNWNE--RPGGqSPDMVVIHYTGMRTGT-EALERLCDPKAEVSAHYLIEeDGRIFRLVPDDKRAWHAGvsSWQgrenLNHYSIGIELvNPghefgyrEFPGRQISSLLDLLTDLKKRHTIPvAHFIGHSDIAPdrKTDPGELFPWKllakngfglwsdadgsdtEAIARRgdTGDIV-GNLNKQLGIVGYPLnhtgsfdaaTESIIRAFQAHWR----------------
>UPI0009315E5B	110	0.265	1.966E-23	13	168	193	17	190	265
-------------FTPG-RQGRAIDRVYVHNMG-GDLTGRDCHGIWQD-REASAHYCVaSDGRVTQTVWDRDVAWHAHNWPENQRSIGVEHAnsagPntDLTEACLDAGAHLVAAICLYYrlGRPewlGNVFPHCYASPTDCPGPLregHSQHDEYVRRAGEWYDrmasGETDqrDYESAVDAADKEDKV------------------------
>UPI00189738D0	110	0.261	1.966E-23	13	191	193	17	216	269
-------------FTKG-RSGHKLKFTVVHYNA-GDLTVEQCYNIWQ-SCEASAHYQVESgGRIGQLVNDSDTAWHARDWDANCESIGIEHAnqGDsITDACLESGAHLLAAIHKYYGlgrpeWGVNVFPHSHFAATQCPGPLregttYHnrYMARAQQWYDAMEAGtePGDAPTGETTQPsgehSGQGFGGRYRCTVNYLRvRDAPGLsGTEVAH-
>L1Q842	110	0.265	1.966E-23	5	151	193	7	164	289
-----ISDYN--HYDYNN-----PKYIVMHYVGAQSSTAANNANYFAGgDRQGSAHYFVDDNSIWQSVEDKCGAWHVGNTRtevNNQNSIGIEmCCigPNLlvTETTENNAVELCKYLMNKYNIPiSNVRTHYEVSgGTkVCP-NWsannWSRWSNFKNKLNgnlAINNNE-----------------------------------------
>A0A800FK16	110	0.224	1.966E-23	10	189	193	39	246	299
----------PPKYSYSNHPY--IDKLTLHHAACCSAenLAEGksqvrwIQDFHQNgrgWNDIAYHFLVDRgGNIYQGRPETVIGSHVG--GANTGNIGVCLLgcyhpPEencfqtMTPESRESIMQLFGWISDAYQQnPASLLGHRDYFGTtACPGDnvWY-ELPSIRiDIVDYIESMEIPPiyfSHSAYPNPFSNQVIFSF-----ELKNAanisidiYDLLGRKV---
>A0A3L8NZZ6	110	0.246	1.966E-23	2	136	193	104	262	509
--YQQNDPADPTNYgnhDLANRPnaGSPnIRYIVIH---DSEATFATDKQLIKDPTYISWQYTINSrnGKVLQHVPTKDVAWQAGNWYVNMHSIGIEHTGfaargqhYYTEKMYRTSAKLVKRLARQYHIPidrAHIIGHDQVPGTTpstvagmhwDPGPFFDW--------------------------------------------------------
>A0A4Y3TBB7	110	0.236	1.966E-23	0	160	193	242	421	636
MQYVPalykaFSDADGdyGNYDLANRPydGQKIRYIIIH---DSEVSYQGTINTFLQQTYVSAHYVIRssDGQITKMVDPKDVAWQAGNWYMNSHSIGIEHEGYavegatwYSEPMYRASAKLVNYLAKKYEIPldrEHIIGHEEVPGlT--PSRqvamhWDPaaYWDW--AHYFKLLG---APFTKNQP--------------------------------
>UPI001965A45A	110	0.244	1.966E-23	12	157	193	282	441	655
------------NHDLGDRPASqSIRYIVVH---DTEGRWGGVLDLVQDPAYVSWNYTLRstDGHVAQHVKAKDVAWHAGNWYVNAKSIGLEHEgfladPDswYTEAMYRSSARLVTYLATKYGIPldrQHILGHDTVpGPTAgtvpgmhtDPGPYWDW-----RHYFELLGHPLQRTGP-----------------------------------
>A0A8J3K422	110	0.256	1.966E-23	12	154	193	279	438	659
------------NHDKGNRPqAQRIEYIVIH---DTEASWATTLKLVADPTYVSWHYSLRsvDGHIAQHVKAKDVGWHAGNWYVNAKSIGLEHEgfaaqgGWYTEALYRTSAKLVRHLALRLGIPldrKHIIGHDNVPGTitstvagmhWDPGPYWDW-SHYFDLLKAPFRGLPEP--------------------------------------
>A0A5D0UZM7	110	0.237	1.966E-23	12	154	193	280	439	667
------------NHDLSERPARqKIEYIVIH---DTEETYARTLELVQDPAYVSWHYTMRssDGHTAQHVRTKDVAWQAGNWYVNSKSIGIEHEgfarqGTWyTEALYRNSAKLVRYLAKRFDIPldrQHIIGHDNVPGTVpstvrgmhwDPGPYWDW-SHYFDLLKAPFHGTGTP--------------------------------------
>UPI00163D5673	110	0.275	1.966E-23	13	166	193	295	474	926
-------------YTPAARPdkGVDIRQIVIHDTeGDYAGSLATL---TSPSAAASAHYLVRasDGLVTQMVENKDLAWHAGNWSLNMHSIGVEHEGYaikegswYSEPQYESTAALVKFLAGEYGIPvdrEHIIGHDEVpvflDGKSrdthwDPGPFWDW-NHFMSLMDAptgagGAGGPvkTGQLVRVVP-PFTTA--------------------------
>UPI001672EB0E	110	0.247	1.966E-23	7	160	193	297	466	942
-------PDDWGNYNVANRPegGHDIRYIAIH---DTEGSYDGSLALFQNsGSYASAHYMVRasDGLVTQMVENKNEAWHAGNKTLNVHSIGIEHEGYaikegswYTEPQYESSAALVKHLAAKYGIPldrEHIIGHDEIPGVLdgkvraqhwDPGPFWDW-----NHYMSLMGVRTGDGGAGGP--------------------------------
>A0A4S2TE94	110	0.252	1.966E-23	9	171	193	295	483	942
---------DFGNYNEANRPGSgeDIRYIVIHDT--EGGYAGSLATFQNPASYASAHYLIRanDGLVTQLVQTKDEAWHAANKTVNMHSVGIEHEGYaiksgswYTEPQYESSATLVKFLAGKFGIPldrEHIIGHDEVPGVLdanvasqhwDPGPFWDW-NHYMSLIGAptgdsGAGGPVkaGEVVRVVP-PFTTANQPAL---------------------
>A0A8J7YQK2	109	0.274	2.688E-23	0	145	193	12	168	170
MK-VEWIPTG--NFNA--RPSETIDLIVLHHT-VIPTLEDTVKHFLNPESKVSAHYVLGkDGRLVQMVRESDRAWHAGvsSWKgrenCNDFSIGIEIVnrgdgiDEFTEQQYTVLNELLDELVKRYHIADDmIVGHRDIalppGRKVDPADNFDW-ARIAKFVN-----------------------------------------------
>UPI0004D4AB68	109	0.246	2.688E-23	12	149	193	10	159	226
------------NFSRGN----NIKYIVIHDTGNTdrGANALAHYRYFNGgNRNSSAHYFIDSNRIVQTVEDWHISWHCGDghgkYGiSNYNSIGVEiCVNSDSnyNEAVRKTIELVKYLMQKYNISSNrVVRHYDASRKCCPASMsangWAKWNWFKSQLGKTLN-------------------------------------------
>UPI001AE00F34	109	0.275	2.688E-23	0	137	193	0	152	229
MAEDDLTgslWHPSPNFSE-RRGITAPRLILLHYTA--MQSAEAALERLCDPAcDVSAHYLIaEDGRLWQMVREEDRAWHAGAgaWGacrdVNSASIGIELAnaatHPFSERQMVALEVLLRGIMDRWTIPPEgVLGHSDTAiaRKVDPGRRFDWL-------------------------------------------------------
>UPI0003B53884	109	0.250	2.688E-23	7	140	193	2	148	229
-------WKPSPNFN--DRAL-PISMIVLHYTG-MKDAASAIERMTSAEGGVSAHYCITEeGEIVQMVREEDRAWHAGKsyWCditdVNSASVGIELvNPGhewgyrpFPKAQIDALVPLLSELVQLYHVdPCHVVGHSDIAParKDDPGELF-PWDRL----------------------------------------------------
>UPI001CC1DE2C	109	0.262	2.688E-23	5	145	193	4	156	237
-----ILDCPSPNFDT--RAL-PVSIIVLHYTGmTDGPS--ALRRLCDPEAKVSSHYLVaEDGQVVRLVDEDKRAWHAGKahWrgidDVNSASIGIELvNPGhefgyrpFPAPQMEALMPLMADIAARYGITrGNIVGHSDVAParKQDPGELF-EWERL-ARVR-----------------------------------------------
>A0A2E4QT24	109	0.255	2.688E-23	5	175	193	11	214	241
-----ITEFPGTNYSQ--RR-EQIDMLVLHYTG--MQTGEGARRQLSRaGSGVSSHYLVmKDGTIYRLVPEHFRAWHAGKgsWagrkDINSRSIGIEIVngghefglPAFPREQIDAVIALSRDIIARHDIPaGNIIGHSDMAPnrKEDPGerfPWrrladagvglYPDLDvALAQ--DALSRGRYPDALVAIGYDFDDAggvtreqAVTAFQRRW-----------------
>UPI00102F7540	109	0.256	2.688E-23	16	146	193	92	239	242
----------------PGRPGTkkKVKFIVIHETGNTgsNANAASHAAYLKTEAETeakSWHYTVDDHEIYHHIPDNEVAFHAGDQlkedGGNLNGIGIEmCvNPENdYDQTLKNTAALTAHLMKAYKLSiEDVKKHQDFSGKNCPENLIEsgRWDEFIELVKA----------------------------------------------
>A0A2E0GI82	109	0.282	2.688E-23	0	136	193	0	148	250
MKI--ITKKSSPNFDE--RK-SKIDIIVIHYTG--MQSFeEALEHLCKPSSKVSSHYLINSsGDVYLLVDEEKRAWHAGVsyWSGNidvnSSSIGIELvNPGhefgyeiFSESQMTSLEVLIKSLINNYNIPlYNIVGHSDIAPlrKKDPGELFNW--------------------------------------------------------
>A0A6G4W793	109	0.259	2.688E-23	10	190	193	15	204	254
----------SPNFGP--RPnGIRPDMIVLHYTGmETGAAAES--RLCDPASEVSSHYLVhEDGRIVQMVRESDRAWHAGKssWrgitDINSRSVGIEIvNPghefgysDFPKAQILAVIELCRGIAHRHGaRPEMILGHSDVAPgrKVDPGEKFPW--RLLAR-HGI-------GHFVEPARLRGAATSSLSdsgAAVEELQSMLALYGYGVE--
>A0A2D1KMG7	109	0.295	2.688E-23	0	162	193	0	177	271
MAetYsSLITSKNPKAMYYGSRNGVKIDRIVIHHNATTDKNV-AMNTWVQGsGAYTSAHYEVTPTEIIGCISETDAAYHCGGtggsdipkmANPNQRSIGIENVnssgaPNWSvaHETIVNCAKLVKDICNRYGIPcdrQHVLGHNEVTATACPGGIN------VDEVVALANG-QTTTAAAKPAP------------------------------
>A0A3E2BTS9	109	0.333	2.688E-23	4	135	193	9	164	298
----DEIKLLTKHYTKG-RQGLKINKIVLHHNA-GNLSIQDCYNVWQ-TREASAHYQVqSDGRVGQLVWDYDTAWHAGNWRANATSIGIEHAdistsPWqISAQCLENGAHLVAALCKLYGLGrptwmKNVFPHSYFYATACPcsirdsqnsdymkraGDWYD---------------------------------------------------------
>UPI001CFAD07A	109	0.261	2.688E-23	4	190	193	9	209	351
----DLTRLMNKHFSSG-RGGRKVRYITLHHNAGISTTLDSWNTWQ--SRQASAHYQIEPsGRVGQLVYDGDTAWSNGNSNSNAESIAIEHsnsagaakDWPISDTVIAAGAKWTAALCWFYklGRPkagTNVRFHREFFGTSCPyhlapgGKYHARYMKI--------AGEHYDWmvkGGAAPAPVInEINAEAERARaWigKRL--AVDELPTRPD--
>A0A538ESQ6	109	0.252	2.688E-23	23	154	193	0	149	358
-----------------------IRYVVIH---DTEYGYDPTIALFQNPlAYVSSHYVLRsaDGQVTQMVPTQDVAWHAGNWWVNSHAIGIENEgfateGNtwYTPRLYRSLARLTRYLADRNGIPldrEHLIGHDQVpGPTApyqpgmhwDPGPYFDW-AQFMARVGAPINGSGGD--------------------------------------
>A0A8E5YA73	109	0.257	2.688E-23	24	148	193	265	404	409
------------------------TYIVIHNTGNTASAYNEINYLHNtnNTSFTSFHFAVDENEVWQGMDTNYNAWHAGDGDgvnsYNRNSIGIEIAKSLThdDETKDqatyNAAVLTARMMLEYNIPiENIITHYDASGKYCPHDIFDRYgfDRFKDLVQTIY--------------------------------------------
>A0A4P5W9J3	109	0.241	2.688E-23	12	173	193	215	383	538
------------NYSDYSRSSGDIDMVVIH---TVQGSYSGCASWFQNcSAQASAHYVVRssDGAVTQMVREADVAWHAGNWDYNTRSVGIEHEgyiddcGYYTEALYRGSAALTLDIASRQGVPldrSHIIGHNEVPdpdgsgyggsghHTD-PGSCWDW-DYYM----SILSGSSGS--------LTGEIIGYVRA-------------------
>UPI001E45C993	109	0.230	2.688E-23	2	171	193	248	444	634
--YEEFGDGDYGNHDLADRPNDqSIDYIVIH---DTEATWEETLKLVQDKTYLAWHYSLRstDGHIVQSVKAKDVGWHAGNWYVNAKSIGLEHEgflaqPDawYTEEMYRSSARLVSYLAKKYDIPLNrqhILGHDTVpGPTAgtipsmhtDPGPYWDWAHYFAlmgkpfHRTAGPAGGLVTiDPQFAENQPeFTGCEKAGV---------------------
>K4ZIQ0	109	0.235	2.688E-23	11	184	193	268	474	637
-----------SNYDLADRPkfGPDIRYIVIH---DTEETYRDTIGIFANPKkSVAAHYVVRsfDGDVTQMVNNKDVPWHAGNYYFNMHSIGIEHEGYamegatwFTERLYRSSAALVHYLGEKYDIPldrAHIIGHNEIpglTPKrtaamhQDPGPFWDW-EHYMELVGAPL-GTVhrlkdivtikPNFKSNLPlvkdAPLQPTNFVYLYKEPKFDADLLDD--------
>A0A7U3VSF9	109	0.234	2.688E-23	2	154	193	254	420	640
--YQETGDGDYGNYDLADRPDDeKIDTIVIH---DTEGSWDTSLKLVQDPTYLAWHYTVRssDGHVAQHVRTEDVGWHAGNWYTNAKSVGVEHEgfltdPDawYTEAMYRSSARLVRYLAQKYDVPLNrqhILGHDNVpGPTgayvpgmhTDPGPYWDW-----GHYMALLGAPVVP--------------------------------------
>UPI00069CB4EA	109	0.255	2.688E-23	6	168	193	259	442	642
------VPAAPSNGQVSNRPANgiRIDSIVIH---DTETSYDTAVSLFQQAGGSAAHYVMRssDGAVTQMVPTKDLAFHAGNYSTNMHSIGIEHEGYaahgatwYTEAQYEATADLVAYLATRFDIPldrQHIIGHDNVaGPKSslvsgmhwDPGPsWdWNHLMSLL-GVRTGRHGVGPVGSVVTIAPRFDENV------------------------
>A0A4S2RA68	109	0.211	2.688E-23	0	141	193	258	424	651
MPAPYEEWTNPdgstdyGNHDKGDRPrTQDVDYIIVH---DTEATWDTTLDLVQDPTYVSWHYSLRssDGHVAQHLNLKDVGWHAGNWFVNAKSVGLEHEgfltnPDawYTEAMYRTSSRLVRHLARTYDIPldrQHVLGHDNVPGTvpatipgmhTDPGPYWDWAHYFR---------------------------------------------------
>A0A3D9ZXM6	109	0.232	2.688E-23	12	136	193	276	418	656
------------NHDLSQRPERqKIEYIVIH---DTEASWATTLDLVQDPTYVSWHYSLRsvDGQIAQHVKTNDVAWHAGNWDVNARSVGLEHEgfaadGSWyTEALYRSSSKLVRYLAQRFGIPLNrqhILGHDTVPGTTaatvagmhwDPGPYWDW--------------------------------------------------------
>A0A4S2JAX5	109	0.244	2.688E-23	2	154	193	267	438	668
--YEEIdDDGDYGNHDLADRPRDqKIDYIVIH---DTEAKLSSMFQTVQDPTEVSWHYSIRssDGHVTQHIQTKDEAWHSGNQYVNARSIGIEHEgflrqPGtwFTEQMYRTSARLVRYLAKKYDIPldrQHIFGHDNVpSPTgdsipdmhDDPGPFWDWRHYF-DLLGAPLKATAGP--------------------------------------
>A0A367ESQ8	109	0.239	2.688E-23	3	157	193	285	468	682
---VDCEWYPAPyekftdssgeedygNHDRTRRPRSqKIDYIVVH---DTEEVYEKTLDLVTDPTYVSWQYTLRssDGHIAQHVRNKDAAWHAGNWYVNSKSIGVEHEgfltePDawFTESMYRSSARLVKYLAARYDIPldrQHVLGHDNVPATttsgikdmhTDPGPYWDW-----EHYFALLGKPfTPQGGP-----------------------------------
>A0A4S2S371	109	0.250	2.688E-23	13	160	193	263	426	894
-------------YTPAVRPAQgvDIRQIVIHDT--EGDYASSLATLTNPDSAASANYLVRasDGLVTQMVENKDLAWHAGNWTLNMHSIGVEHEGYaikegswYSESQYESTAALVKFLADKYGIPldrEHIIGHdevpvqldRNISGTHwDPGPFWDW-----NHFMGLMGAPTGASGAGGP--------------------------------
>A0A3N1SWU7	109	0.252	2.688E-23	6	171	193	279	470	929
------TPDDFGNYNVANRPasGEDIRSIVIH---DTEGGYEGSLATFQNPaSYASAHYLIRakDGLVTQMVETRNEAWHAANKTVNMHSVGIEHEGYaiksgswYTEPQYESSAALVKYLAARFAIPldrEHIIGHDEVpgpldanVATQhwDPGPFWDW-NHYMSLIGAptgasGAGGPVkaGQVVRVVP-PFTTANQPAL---------------------
>A0A6I5I6A5	109	0.263	2.688E-23	7	185	193	290	481	930
-------PKNgARNYSLANRanGGFDIRQIVIH---DTEGGYQGSLDTFRDsSSGASAHYLIRasDGLVTQLVENKNLAWHAGNWSMNMHSIGVEHEGYaiksgswYTEPQYESSAALVKFLAGKYGVPldrEHIVGHDEVPGSldgDVAGMHWDagpFWDW--NHYMALMGA--PTGAEGAGGPVKAGQV--VRVVPPFTTANQPEL-------
>A0A2A3I5L5	109	0.264	2.688E-23	7	162	193	368	549	1126
-------PTSFGNYTIANRPadGQRIDYIVIHDT--EGGFAGSIATFQKPTTQASAHYIVRssDGHVTQLVNTKNVAWHAGNKTLNMHSIGIEHEGYafpannatwYSEQLYQSSASLTRYLADRFGVPldrQHIIGHDDVpGPRQqdiagmhwDPGTFWDW-NHYMDLVGAPVrastGGPILVGGKVTIAP------------------------------
>UPI0018C4A71A	109	0.400	3.674E-23	28	162	193	1	129	130
----------------------------INHWDDPAKhpTFEGTIRWFeRGGNNTSARYVVEAGRVAQLVADGVTAYHAGNWTRNLESIGIECNPRCSDADKATVAELVRDLQAKYG-PLTILGYKDCSSTDCPGRSTTHPPTY----------SPPGWAAAvvTPAP------------------------------
>A0A841YZQ3	109	0.301	3.674E-23	0	145	193	2	162	164
MISPLATPYDFESFVNPGeerwnsREGAEITTVVVHHMA--KTDFDEVPEVWR-EREASAHYGIGPsGEIRVYVGEDKRAWHA--RAANSYSIGIECCnvteaPDWevSEATIDSLVQLIRDINTRYGRRMRIVGHqcaegNSVDTTECPGPgLMPRLAEIVRRVN-----------------------------------------------
>UPI001ED91508	109	0.267	3.674E-23	30	168	193	3	155	184
------------------------------HVAD--GTLKSSAAWFADPKaNVSAHYIVGmDGSVIQSVQELDAAYHAGLWPMNLRSIGIEHEGEPrsgpwtpSEAQLQASAELVGGVCKRYSIPvnrLHITGHNEVQPdrsarKGCPGPtW--PWARYLSMVAAAVNPQPAHQPAHQPSPDDKRTV------------------------
>UPI000696C156	109	0.262	3.674E-23	10	140	193	45	183	185
----------SNNQQYRTRSLDSINQIFVHHSASIGQTAEDYARYHvqsRGWPGIGYHFVIEvNGDIIQGNPLTKVSYNV--AGHNTRGIGICLSGDFtkqepSAAQLKSLGRLIAHLRRQLPQSLAVNGHKEFGQTSCPGHHLEkHLHKF----------------------------------------------------
>UPI000D3B3457	109	0.246	3.674E-23	25	171	193	0	150	206
-------------------------MVVLHYTA--MDSAARAGAWLCNpEAQVSAHYLIGSnGRITQMVDEAARAWHAGAgrWGavgdVNSRSIGIEISNtglaPFPAPQMDAVERLLADIINRWAIPPHrVIGH------SCmaPGRKIDPGPKF-DWQRLARQGLAVWPAPADPAP--PEQFRAL---------------------
>UPI001BB18001	109	0.264	3.674E-23	5	145	193	47	197	218
-----WIPAAQGNWRLANRPDDyTIDRVIVHVT---QGSYASAVKVFRDPQhRAAAHYIVRqDGRLTQMIRELDIAFHAGNREYNERSVGIEHEGwinrpsDFTESMYRTSAKLTAGICARYGFPadrEHIIGHVEVpRAThHDPGPNWDW-DHYMSLVR-----------------------------------------------
>A0A842UKE8	109	0.237	3.674E-23	0	145	193	0	181	232
MSDPKIIQKPSPFcHTRPSR--YPLDMIIIHHIGSkANKlyKVSGAIAWFTNeelhrnkktgkiENKVSAHYVIPRvpylsADIVQCVQDTDVAYHAGvsQWtvdgtlrkGINNYSIGIELEGDgniieYTDYQYEQLTWLVRDLMSRHGvIDENILGHEDIAPsrKVDPGILFDWK-RLRKEVN-----------------------------------------------
>A0A1I6JI83	109	0.247	3.674E-23	0	158	193	0	170	240
M--LNIVK----NLTAVNRTVKDsrfINYIVIHWVG-SVSTAKNNSLYFKNiNRNASAHYFVDDISIYQVVEDKNVAWHCGGnrllSGggtyhticTNSNSLGIEmCLdtvGHVSDMTIQNTAELVQYLMNKYSISTNnVIRHYDVTGKQCPGAYikEERWEWL----KSVLIGAANPYIRP----------------------------------
>A0A2D6XT59	109	0.238	3.674E-23	0	136	193	0	150	245
MK---IINLFSPNYNRKKRLTNSIKFIVIHYTG-MQSERESIKKLRDSKSNVSSHYLISRnGLIYKLVKEKHVAWHAGHsrWGgyknLNNNSIGIELVNkghqfGYTsfkKEQISNLLKLCKKLVKKYNIKaRNILGHSDISPirKIDPGEKFPW--------------------------------------------------------
>A0A1Q9A3L4	109	0.250	3.674E-23	9	151	193	14	177	252
---------PSPNH--GERVeCSAPDTIILHYTGMP--SEESAIAWLCTeESQVSSHYLVREnGSVVQMVPESRRAWHAGKsfWagatDINSRSIGIEIAnaghptlPDYPDGQIEAVAKLCLDCARRWSIPpERVLAHSDIAPvrKVDPGEHFPWaqLHELGvgHWVEpsAIAGGR-----------------------------------------
>A0A1Q4BGK0	109	0.258	3.674E-23	9	173	193	15	206	267
---------PSPNHGE-RRGCDGPDAIVLHYTglrtGDAEASWRAdpggeALRWLIDPvSQVSSHYLVhEDGRIVQLVREARRAWHAGRssWagetDINSFSIGIEIAnpghdgglPPFADKQIEAVIALCRDISARHRIvPQRVLAHSDIAPgrKIDPGERF-PWDELHkqgvgHWVKpeAISGGRfFARGDSGQP-------IEALRA-------------------
>A0A1U6JH47	109	0.276	3.674E-23	5	152	193	7	157	351
-----ISEY---NYFEGN----SIKYLVIHGTGNKTDTAINNAKYFNAcDRQASAHYFVDDNDIVQVVEEFNGAWHCGDgYNrngiNNQNSIGIEmCctNYTYSDATVKNTIELVKELQHKYGIPnERVVRHYDASYKCCPsGFADNNWEKWIEFKKMI-DGEV----------------------------------------
>A0A7T7W633	109	0.247	3.674E-23	12	163	193	237	405	591
------------NHDKAGRPASqRVEYIVIH---DVEGYFDSMTELIEDPRYVSWHYTLRssDGLIAQHVPTSDVAWHAGNWYVNSKSIGIEHEgflaePTawYTEAMYRSSARLVRHLAAAYDIPldrHHIIGHHNVPPMlpenasamhNDPGPYWDWAHYF-DLLGA-PFGSGAEEVADGPLVV-----------------------------
>UPI001EF1863F	109	0.234	3.674E-23	12	160	193	257	428	637
------------NYDKADRPRDmKIQYLVIH---DNEGYYNGTISWFQNPRaYAAANYELRssDGHITQMIENKDLAWQAGNWYINMHSIGIEHEGfaatgatWYTEAMYRQSAKLVRYLAGRYGIPldrQHIIGHDNVPGTLpttirnmhwDPGPFWDWdhyMDLVRGHADHGAGGPDSGLVTVKP--------------------------------
>UPI00190C166F	109	0.247	3.674E-23	6	165	193	257	437	640
------VPAAASNGQVSNRPANgiKIDTVVIH---DTESSYDAAIKTFQQAGGAAAHYVMRsaDGAVTQMVPTKDLAFHAGNYTANMHSIGIEHEGWaahgatwYTEAQYEATAELVAYLAARYDIPldrEHIIGHDNVaGPKSslvsgmhwDPGPSWDW-NHFM-HLLGVHTGPhgVGPVGSVvTIAPRFE---------------------------
>A0A6M1QP07	109	0.250	3.674E-23	5	166	193	262	439	642
-----IGDYG--NHDLGNRPVEgSIDYIVIH---DTETSYDGTVRLVQDPNYLGWHYTLRsvDGHIAHHIPGKDVGWHAGNWYVNSHSIGLEHEGYaangawYTEAMYQTSATLVGYLAMKYGVPldrAHIIGHDQVQGVApanvagmhwDPGPYWDWNHYF-DLLGApIKADRRSRSEIWTVAPDFDA--------------------------
>A0A7R7DWC0	109	0.252	3.674E-23	7	176	193	266	449	642
-------PRNYGNYDVADRPKQvKIDTIVLH---DTEETFSDTLDTFTNPaSYVSAHYVVRsnDGHVTQMVPTKDVAWQAGNWYINSHSIGIEQEGfavqgatWFTEPLYHSTAALVRYLAAKYDVPldrQHILGHENVpgiSAAGIPGMHWDpgpFWDW-----NHFMNllGR-----PTIPLPgrhvVTiDPRFAANRQQVR----------------
>A0A8J4EPH4	109	0.217	3.674E-23	12	164	193	273	452	650
------------NYDLADRPSKlKIQYIVIH---DNEGYYNGTLSWFQNPAaYAAAHYELRssDGHVTQMIQNTNVAWQAGNWYINAHSIGIEHEGfaatgatWYTEAMYRQSAKLVRYLAAKYRIPldrQHIIGHDNVPATTaggiknmhwDPGPYWDW-NHYMNLVRGHaqRPGRTGGLVTISPdfatnqQPVT----------------------------
>A0A652KE44	109	0.227	3.674E-23	2	170	193	273	467	656
--YEEFGDGDYGNHDKANRPASqSIDYIVVH---DTEATWDVTLQLVQDPTYVSWQYSLRssDGHVAQHLALKDVGWHAGNWFVNTKSVGLEHEgfltaPDswYTEAMYRSSARLVRHLAARYRIPldrQHILGHDNVPGTvastiagmhTDPGPYWDWahYFELLGRPIAPSAGPRAGVVTIRPDygdhrPVYTGCVTA----------------------
>A0A1H0EYE6	109	0.252	3.674E-23	12	166	193	273	450	659
------------NYDLADRPadGNAIRYIVVHDT--EGGYAGSLASFQDPASLAAPHYLVRssDGLVTQLVPTRDIAWHAGNYYVNTHAIGIEHEGfaisgasWYTESLYESSAALVRYLAARFGVPldrAHVIGHDDVPAPQpaqlpgmhwDPGPYWDW-AHYLDLLSAAPAGSrtpvVGRPITIDP-PFTQA--------------------------
>UPI0013DD111E	109	0.269	5.022E-23	6	143	193	1	151	158
------IEHPSPNFDE--RRL-PVLMLVMHYTG-MQSAAAAIERLADPAAKVSAHYVVaEDGTVLRMVAEDKRAWHAGKsWWrgvtdVNSASVGIEIvNPGhefgyvpFPAEQMAAVAALAADIVARHRIPpANVVGHSDIAPTrkEDPGELFDW-PMLAAR-------------------------------------------------
>UPI001C1F1152	109	0.265	5.022E-23	0	148	193	20	192	206
MRRVDypsALWSPAANFRiPPGR--RNIRYVIIHITGGPALTERNALNTFRAGP-ASAHYVVNReGRVVQTVREAHIANHVDNihSQTNRESIGIEHvnpwDPNPrtypTDAQYMASARLVAWLCHRYGIPvrhetaPHtagIRGHIEEAPHSghrtCPNPAWNW-DLYIDLVRSIR--------------------------------------------
>A0A0S2DKD8	109	0.299	5.022E-23	7	135	193	47	179	206
-------WEPTSHHSS--RNGQDIDHIVVHYT--TSRNIEGTISHFKhGSPQTSAHYLIGrDGALVQMVGDGERAWHAGNALMNARSIGIEHVaavGDrIAEQQARTSAALIGWLMREYEIPkSQVIPHICVpRNTDCCGDLFA---------------------------------------------------------
>A0A2S7K9A8	109	0.258	5.022E-23	0	136	193	0	147	227
MKLID---APSPNFD--DRKL-PVDTVILHYTG-METGAEALKRLQEPGAKVSAHYLVEEnGDVYKLVEEDKRAWHAGVsyWKgdieMNGRSIGVEIvNPghqfgyrDFPDAQIASVIDLLKEIRARHKIdPARVIGHSDVAPrrKEDPGEKFPW--------------------------------------------------------
>A0A2E3ZN74	109	0.232	5.022E-23	0	136	193	0	149	228
MK---LINHPSPNFSERAR-GSSIDKLIMHYTGMENAKL-SLAHLCDKKSKVSAHYLLDEnGRIFQLVSEEKRAWHAGVsyWagetDINSQSIGIELQnrghewgyNDFPKVQIKSLIELVMDIRKRHHIPeKNILGHSDIAPerKQDPGEFFPW--------------------------------------------------------
>R5Q6E1	109	0.244	5.022E-23	8	136	193	6	148	229
--------YRSSNFS--DR-LLPIDMILIHYTG-MKSAKEALERLCLPESQVSAHYVIDeDGQIFALIDEDKRAWHAGVscWKnerdTNSRSIGIELEnPGhefgyrpFPEAQINATVELVKDIVARRNIkPSLILGHSDVAParKNDPGELFPW--------------------------------------------------------
>UPI0008322B8A	109	0.254	5.022E-23	3	140	193	10	161	241
---VDIdLECPSPNWDE--RML-PISMVVLHYT-DMPDVNDAIDKMCNPDSKVSAHYCITRgGKIVQMVEEEKRAWHAGRsyWrgqsDVNSASIGIELDnPGhtwgyehFPEDQMQVLIRLLNDIVKRHDIPrANIVGHSDVAParKDDPGEKFDW-DRL----------------------------------------------------
>UPI001421231C	109	0.277	5.022E-23	0	136	193	0	147	252
MEF---IEAPSPNFDE-RRVLPDI--LVLHYTG-MPTGQEALERLCDPEAKVSAHYLVEeDGRIFRLVAEERRAWHAGRgaWQgtddVNGASIGIEIvNPghefgyrEFPDAQIQAVIALVADIRTRWTIPdARIIAHSDMAPTrkDDPGELFPW--------------------------------------------------------
>A0A1Y3SU28	109	0.258	5.022E-23	12	161	193	7	179	380
------------NYTriSPNRtSPRnqKIDRITIHHMA-GNLSVESCGNVFAPsSRQASSNYGIDSeGRVGMYVEEKDRSWCSSSGANDHRAVTIEVAdnagaPGWgcSEKAMNKLVELCADICRRNGIArLNYTGdtngnltmHKWFAATDCPGAYLEsKFPWIAEQVNKILSGGTADSVGSGNA-------------------------------
>UPI0018DC99F2	109	0.252	5.022E-23	1	136	193	258	416	637
-AYIQRSEAPGdySNYDLADRPdfGGKIRYIIIH---DTEENYLDTIKLFANPDaFVSAHYVIRsqDGEVTQMVKNKDIAWQAGNWYINSHSIGIEHEGYamegaawYNEQLYRSSAKLVRYLALKYRIPldrAHIFGHDEVpglSPNyqssmhQDPGPFWDW--------------------------------------------------------
>UPI001009B9B3	109	0.225	5.022E-23	2	153	193	265	437	648
--YEEFGDGDYGNHDKADRPVSqSVDYIVVHDTeADWKTTLELV----QDPTYVSWQYSLRssDGHVAQHLALKDVGWHAGNWFVNAKSVGLEHEgfltsPDswYTEAMYRSSARLVRYLAQRFGIPldrQHVLGHDNVPGTtastirgmhTDPGPYWDWAHYFRllGRPLAPSAGPGA---------------------------------------
>UPI001E473A1F	109	0.275	5.022E-23	12	167	193	266	447	654
------------NYSKANRPddGDKIQYIVIH---DTEGGFDASIGLFQNPaNQDSSHYIVRssDGHVTQLVHTKDIAWHAGNKSLNMHGIGIEHEGYalPTDrptwysEQlYQSSADLVRYLAARYDIPldrQHIIGHDDVPGPiqsyvagmhWDPGTFWDWshyMDLLGAPVCANLGGPLVVGGVVTVSPAFDAT-------------------------
>A0A1N6X3W9	109	0.243	5.022E-23	12	169	193	244	418	817
------------NHDLADRtgPGGPAlDYIVIH---DTEGYYDPSVRLAQDPTYLAWNYTIRssDGHIAQHLDAKDVGWHAGNWYVNMHSIGIEHEGfagtaaWFTESMYQTSATLVKHLAQKYGIPldrAHVIGHDQVPGTVlgatksmhwDPGPYWDW-DHYFDLLGAPIGGDLKTTADVAPGDV--VEVR-----------------------
>UPI0006AFA6FB	109	0.250	5.022E-23	7	166	193	290	475	927
-------PGGARNHTPADRPnqGLDIRQIVIH---DTEGPYQGSLDALTNPKGTgSAHYLIRaqDGQVTQMLENRQLAWHAGNWTHNMHSIGVEHEGYaikegswYTEPQYRSSAELVKFLAKKYGVPidrEHVIGHDEVAlQTDnrlsslhwDAGPYWDW-NYYMSLLGApqgdkGAGGPlrAGQVVRVVP-PFTTA--------------------------
>UPI0011EE353A	109	0.247	5.022E-23	7	166	193	298	483	945
-------PDDWGNYNVAGRPagGHDIRYIAIH---DTEGSYDGSLAVFQNsNTYASAHYMIRasDGLVTQMVENKNEAWHAGNKTLNMHSIGIEHEGYaikagswYTEPQYESSAALVKHLAAKYDIPldrEHIIGHDEIPGvldTkvrsqhWDPGPFWDWnhyMELIGARTGAdGAGGPlrAGQLVRVVP-PFTTA--------------------------
>A0A7W7SDE5	109	0.246	5.022E-23	7	166	193	269	459	1018
-------WADDANYAVTNRPadGQKIQYIVIH---DTEGSWDGTISTFKNPAtEASAHYLVGaggthDGQVAQLVNTKNTAWHAGNKTFNMHSIGLEHEgyalgqnankqPTWyTEQLYRSSAELTKFLAGKYGIPldrQHIIGHDEIpKPIDsvppmhwDPGTFWDW-SHYMDLagapVRAAAGGSLLVGGKVTIAPPFDA--------------------------
>UPI0004154A7A	108	0.254	6.864E-23	5	144	193	1	156	157
-----IVDKRPIKYNFSSRSMTKIIYIVVHDTGNSNKGADAINhyRYFNGgNRNASAHFFVDENGVVETVEVSKTAWHCGDghgrYGiTNNNSIGIElCVNEGSDfeKTKANAIKLIRFLMESYGITKNnVVRHFDASRKLCPRsmsadNWKQWW-IFKEMI------------------------------------------------
>A0A412JLW3	108	0.308	6.864E-23	13	140	193	4	159	160
-------------YSTG-RFGQSISKIVIHH-NVGNLTTETIYSTWQTRA-ASAHYQVEAnGTVGQLVLDSNTAWHAGNWTINTQSIGIEHAdykdgngqWRMTEATINSGARLVAALCLQYslGRPqwgVNVVGHNECVSTECPaslavGgsqhdeyitkaqEWYDKLSKI----------------------------------------------------
>A0A1M3CFH9	108	0.255	6.864E-23	2	160	193	7	173	179
--YSGASAAPSPNFgaRSGGRSP-DI--ILLHYTG--METAEGALTWlCAPESEVSCHYFVhEDGRVEQLVREADRAWHAGKsfWKgesdINSASIGIEIAnaghpgglPDFPDAQIRAVVELCLDCGRRWGIaPERVLAHSDVAPirKVDPGEKFPW--------GALHVAGVGHWVEPTP--------------------------------
>A0A1C4LWX7	108	0.254	6.864E-23	5	146	193	26	177	193
-----WVAASEANWRRADRPGDyGVDRVVIH---VVQGSYPVALKVFKDPAhGAAAHYVVRrDGHLAQTIRELDVAFHAGNRSFNERSIGIEHEgwidrpQDFTDAMLRASARLTASICARYGFPpdrEHIIGHVEVPGADhiDPGRsW--PWEKYMRMVRQ----------------------------------------------
>UPI001420C785	108	0.238	6.864E-23	0	136	193	0	148	235
MS--EMIDCPSPNFNE--RKL-PITMIVLHYTGMIDA-ASAIQRLCDPAAQVSSHYVIaEDGQTLRLVAEDKRAWHAGKshWrgidDINSASIGIEIvNPGhefgyrpFTEAQYQALLPLMSEIVDRYGVTrGNIVGHSDIAParKDDPGELFDW--------------------------------------------------------
>A0A2D5FZE5	108	0.260	6.864E-23	0	168	193	0	179	238
MNFTISNEXKSPNFNK-RRDMGLLDAIIIHYTG--MQNAESALNYLCNkKSKVSSHYFINEeGQIFQLVDDYNIAWHAGvsKWlkrkNLNDTSIGIELvNPGhehgykvFSEKQYQSLEQLIKLLFSKYNIKkDWVLGHSDIAPsrKLDPGENFDW-HRLARKDLSIW----PDKIFSVPDSLKSDQL------------------------
>A0A2D5X007	108	0.243	6.864E-23	0	136	193	0	148	244
MK---ILDKPSPNYDE--RQYRKIKYIIIHYTGMI--SSQASLRRLRDkKSKVSCHYLIDEkGALSRLVDDKNVAWHAGVsfWNndksLNKNSIGIEIQnkGElnnyekFTSKQIKTLIELVSYLKSMYKVKdYYILGHSDISPdrKTDPGYLFPW--------------------------------------------------------
>A0A3D4K908	108	0.256	6.864E-23	3	136	193	0	147	262
---MHIIKLPSPNFSERKRN---IDSIILHYTG-MQSLDAALERMTDKQYEVSAHYCIaRDGRIFQLVEDEKKAWHAGKsfWNgvegLNDSSIGIEIEnkghefgyENFLDVQMKSVIELCQNLIKKYNIKaPNILGHSDIAPerKEDPGEFFDW--------------------------------------------------------
>UPI001AD9049A	108	0.250	6.864E-23	0	143	193	4	154	395
MKYrfdNDdhWVGTNNPEY------------IVIHDTGNYDDSDEGNANYFCtGHRRASAHYFVDEDSITQVVREHDSAFHIGDgYGkygiTNSNSIGIEmCKtkGDISEQTIENTLWLVKDIQKKYNIPnDRVVTHWHCSRKNCPNTFipnnWDRWYNFKDR-------------------------------------------------
>A0A535XHQ1	108	0.250	6.864E-23	12	181	193	245	436	606
------------NFDLARREsdGLAVRFVVIH---DAETDYQTTIKIFQEPlNYVSAHYVVRssDGQITQMVDTKNVAWHAGNWNVNMHAIGYEHEGfaiqgttWYTEAMYQASAALTKHLAAEYGIPldrAHIIGHDDIpGPTAgfvrgmhwDPGPFWNW-ARYMALLGAPITATVTSGNVVTIAPDFATNMPQVRdcEGSGALQAA-----------
>UPI0012B8D6A7	108	0.222	6.864E-23	2	163	193	240	425	622
--YEQFGEGDYGNHDLGDRPASqSIDYIIIH---DTEGAWDGVLNLVQDPAYVSWNYSLRstDGHIAQHLKAKDVGWHSGNWYVNSKSIGLEHEgflaaPDawYTEAMYRASARLVKHLAARYDIPldrQHILGHDNVpGPTtstipgmhTDPGPYWDWqhYFTLIGRPFGTRAGAgLVTILPDYPThrPV-----------------------------
>UPI001669636E	108	0.227	6.864E-23	3	155	193	232	408	636
---VEWVEAPyeqlssdPGNYgnhDLGNRPVSPAlNTIVIH---DTECSYDEALKLVQMPTYLAWNYTVrsDDGMIAQHLEAKDVGWHAGNWYVNAHSIGVEHEGYatagptwFTEAMYRKSARLIAYLCKKYQIPvdrAHIIGHDQVPATTmngiksmhwDPGPFWDW-----EHYFELLGAPLTRG-------------------------------------
>UPI0010BFF343	108	0.236	6.864E-23	12	136	193	255	399	641
------------NHDIADRTGKggpKLKYIVIH---DTEATYDQSINLVQDPTYLGWNYTIRssDGHVAQHMDAKDVGWHAGNWYVNMHSIGIEHEgkagnpGWFTEAMYQNSASLVRYLGLEYQIPldrAHVIGHGEVPGTVygatrnvhwDPGPYWDW--------------------------------------------------------
>UPI0016701287	108	0.236	6.864E-23	6	162	193	261	438	644
------VPASPSNGQVSNRPANgiRIDSIVIH---DTETSYDTAVSLFQQPGGSAAHYVMRssDGAVTQMVPTKDLAFHAGNYSTNMHSVGIEHEGYaahgatwYTEAQYEATADLVKYLADRFGIPldrEHIIGHDNVaGPKSslvsgmhwDPGPSWDW-NHFMSllGVRTGRHGVGPAGSVVTIAP------------------------------
>A0A2W2G1J9	108	0.231	6.864E-23	12	165	193	272	444	646
------------NHDKARRPVDqKVEYIVIH---DTEEYYDRTLELVQNPEYVSWHYTLRsqDGHIAQHIRTKDVGWHAGNWYVNAKSIGLEHEGflaqggaWYTEAMYRTSAKLVRHLAKLHRIPldrAHILGHDNVPGTvpgtvqgmhEDPGPYWDWAHYF-DLLGAPLRQTGGPRAESVMIrPDYE---------------------------
>UPI001BAD3ADB	108	0.243	6.864E-23	4	175	193	267	456	687
----DLSSYG--NYDPANRPAQsQIRYIAIH---DTEGSYAGSIAEFQNPAvYASAHYIIRssDGQVTQTVPTQDIAWDSGNWSIYQHSVSIEHEGWaihgaswYTESEYETTADLVRYLAARYNIPldrQHIFGHdeipgsNDANQTSqhwDPGPYWDW-SHFMDLLGApIVPSFSADGNAAgTPKLADPA-FNPLGSVV-----------------
>UPI001469A759	108	0.243	6.864E-23	7	136	193	322	470	716
-------EADFGNHDKTRRPGSqKIEYIVVH---DTEGAWDGVMDLIQDPKYVSWHYTLRssDGHVAQHVANKDVAWHSGNWYVNSASIGLEHEgfladPDawFTEAMYRSSARLVRHLAAEYDIPldrQHILGHDNVPGvTpaaipdmhTDPGPYWDW--------------------------------------------------------
>UPI001BE59755	108	0.250	6.864E-23	12	160	193	295	459	929
------------NYTLASRPANgfDVRRIVVH---DTEGSYAGTISAFQSetARG-SAHYLIRasDGLVTQMVENKNVAWHAGNWTANMHDIGIEHEGYaikagswYTEPQYESSAALVKFLAAKYGVPldrEHIIGHDEV-----PGQLdakvagmhWDagpYWDW--NHYMSLMGAPTGAGGAGGP--------------------------------
>A0A561UT66	108	0.232	6.864E-23	6	168	193	293	469	943
------TPDDFGNYNVADRPGSgeDIRYIVIH---DTEGGYEGSLATFQNPaSYASAHYLIRakDGLVTQMVETKNEAWHAANKTVNMHSVGIEHEGYaiksgswYTEPQYESSAALVKYLAARFAIPldrEHIIGHDEVPGvlddTVknqhwDPGPFWDW--------NHYMSllG-APTGASGAGGPVKVGQV------------------------
>UPI000689B9CA	108	0.263	6.864E-23	12	166	193	297	474	1058
------------NYDIANRPadGDAIKYIVIH---DTEGSYSGSLALFQDPTKlATPHYIVRssDGLVTQLVQTKNVAWHAGNYYVNAHSIGIEHEGvavdgasWYSESMYESSAALVRYLAAKFNVPldrQHIIGHDDVPspQTAqltamhwDPGPFWNW-SHYMDLLGATPGGGGTPivGGEVTiDPPFTSA--------------------------
>A0A1J7B9F5	108	0.275	6.864E-23	1	162	193	316	501	1094
-AYQQTSTTDPTNygnYDLANRPadGGSVDTIVIHDT--ESSLASAISTFQDPKAHTSAHYVVGaDGSVTQMVQTKNIARHAGNWYTNAHSIGIEHEGYalttgswYTEQEYQSSAALVKYLGSKFGISldrTHVIGHDgvpgplDAYYTGmhwDPGTWWNW-SHYLALMGAAPNGNGMPvvGGTVTIAP------------------------------
>A0A226BW73	108	0.238	9.382E-23	12	142	193	7	153	203
------------NYNYSSRNKESIKYIVIHDTGNlsKGADANAHYNYFNTkDRQASAHYFVDDSKVLQVVEDFNASWHCGDGNgkfgiTNSNSIGVEiCINSDGDynKALDHTVELVKDLMSNYSIPiERVVRHFDASKKICPKTMsennWDKWDKFRD--------------------------------------------------
>A0A2E3S037	108	0.250	9.382E-23	0	136	193	0	147	221
MHNVY-----SPNFG-PRRENTPVDMLVFHYTG--MQTAEsAINRLCDPDSNVSAHYCIDQnGLIFSLVDEDKRAWHAGQsyWrgetDINSRSIGIEIvNPGhhfgycaFPEGQMTSVINLSKDILSRFSIPaWNVVGHSDIAPdrKLDPGEFFDW--------------------------------------------------------
>A0A4R6FHF7	108	0.265	9.382E-23	0	141	193	0	154	229
MQF---IETPSPNFDE--RTL-PVSMIVLHYTG-MRTGDEAIARLTDPEAKVSAHYLVaEDGTILRMVDEAKRAWHAGRshWrgitDINSASIGIEIvNPGhefgyrpFPDEQVASVIRLVHQIKDRYEITrGNVVGHSDIAParKQDPGEFFPWgkLARLR---------------------------------------------------
>A0A4Q5T8B1	108	0.234	9.382E-23	0	141	193	0	157	232
MSDLPILDAPSPNFNE--RQL-PVGMIVLHYTG-MKTAAEALERMRDPAAEVSAHYMIDeDGTILRLVDEEKRAWHAGRshWrgitDVNSASVGIEIvNPghehgyrNFPDAQMASVIPLVSEIKARHAITrGNVVGHSDIAParKQDPGELFNWhaLARLR---------------------------------------------------
>A0A2D8M2E6	108	0.235	9.382E-23	5	136	193	2	149	234
-----IEKTPSKNFN--DRyDGSSVQYLILHYTGTPtGQDADQV---FMDeNSGLSPHYMIyEDGRIVQYVEEAKRAWHAgiGEWKgigdMNSYSVGIELAnaghsgdlPDFPAKQIQALIELSKGIMERHGIPpQNVLGHSDIAPwrKIDPGENFPW--------------------------------------------------------
>A0A6G9NFI5	108	0.267	9.382E-23	9	142	193	11	157	236
---------PSPNFNE--REL-PITMVVLHYT--EMQPVEQALGKLTDpEAGVSAHYLISEnGTVTQLVPEAKRAWHAGVscWrgitDVNSASIGIELDhPghaggyrEFNEAQIASLVPLLAAIVEDYDIPrANVVGHSDVAParKIDPGELF-PWDRLAE--------------------------------------------------
>A0A0F5MQ85	108	0.258	9.382E-23	0	136	193	0	148	241
MRIV--TKYQSPNYDM--RE-SVIDTIVIHYT-DMVDDAETLALLCNPKAKVSAHYFINReGIIYQLVDDDKRAWHAGiSYWrgkskLNDNSIGIELaNPghlngyiDFTKSQMSSLISICQSLIDKHQIkPINIVGHSDIAPdrKKDPGELFDW--------------------------------------------------------
>UPI00094C2EE1	108	0.238	9.382E-23	0	136	193	0	152	244
M-WLKITNNYSPNFTLPKRRKSKIKFIILHYTGMKNES-SAIKRLCSQKTNVSAHYFVKKnGDIINLVPDSYEAWHAGKskWKntisLNKSSIGIEIhnEGhehkykNFTPKQLKSLKKLLRKLIEKYKINLNnILGHSDIAPerKKDPGEKFPW--------------------------------------------------------
>A0A2G1Z0J1	108	0.295	9.382E-23	6	136	193	1	145	250
------IWRASPNFDA--RD-ADIDTLVLHYTG-MPTGGAALDRLTDAAAEVSAHYLVEEnGEVYQLVEEDSRAWHAGVsyWrgaaNLNARSIGIEIvNPGhefgyrsFTKAQMASVAVLAVDIVERHGIlPRNVVGHSDIAPlrKNDPGELFDW--------------------------------------------------------
>UPI001178A7DC	108	0.202	9.382E-23	3	180	193	0	205	257
---MDISKqfINVSNY---NRPGTKRKnttAVACHYIGNPGTSAQNNRNYFESlrtvGPqkeargekatKASCHYLIGlEGEIIQLIPEDEISWCT--NSANSYTISIEaCHPKadgvFNQKTYNAYVELCADLCARWGLdPLHggLIRHYDVTGKVCP-KWFvdapQEWQKFKEAVSAKMKPSydLEWNHDANGWWYADTETSYYRAKWELINN------------
>D4KJC0	108	0.252	9.382E-23	12	158	193	14	187	261
------------NFSDSNRSAGQIKYLVKHFVGATGGAEANCRYFYDTYRGASAHFFVGHnGEIWQCVEENDTAWHCGAKTykhkecRNSNSIGVELCvkkdangqWYYTEETKKAAIQLFAYLMDKYGIDeKHVLRHYDVTGKICgePdvrsGnkEWsaFkSAISSYGKRANSTSSGSPSESSAS----------------------------------
>UPI001BE63056	108	0.258	9.382E-23	18	190	193	28	210	263
------------------RGCSSPNILILHYTG--MESAEAAIRWLAlRESGVSCHYVVDEaGAITQLVPERLRAWHAGLsmWegrdDVNSRSIGIEIhnpghglgYPDFTRPQMLAVENLCHDIVSRNRIaPRHVLAHSDIAParKEDPGEKFNW-AWL-----AL--GGIGHWVE--PAPI--VEGGALDtgscgGAVRELQEKLAAYGYGID--
>A0A7Y0U0P1	108	0.297	9.382E-23	10	150	193	2	155	268
----------SPNHSS--RKGNPIRFIVVHWWGNPahhrDADPIGVIRHLCTPAGdksVSAHAVVWPGGVTELIDPQLAAWHA--MQVNPISIGIECwPWDWqSPrdlvnATLENLAQQVAHYYHFYPHlaKERLHAHSEHVATDCPGDYYrARLDQIHQRALEIYQG------------------------------------------
>UPI00068C3867	108	0.241	9.382E-23	7	165	193	16	188	357
-------PAHPATYDLADRPTDlPLTTLVLH---DTEETHADTLRIFTDPaSRVSAHYLIRsqDGALTQLVPDRHVARHAGNWYVNQHSLGIEHEGYadaghtwYTDAMYRASAALIGGLAARYGIPldrFHLLGHDNVpAPTpahlagmhVDPGPLWDW-----ARLLELLGRPVVPTAEP-GSPLRE---------------------------
>A0A7V9F5W9	108	0.269	9.382E-23	7	139	193	258	406	432
-------PYAYGNHDLARRPRDmNIDYIVIH---DTETSYDNTLALVQDPEYVSWHYTLRssDGHIAQNVRPKNVAWHAGNWYVNMHSIGLEHEgyagqnGEWyTEAMYRTSARLVRYLANRYDIPldrAHIIGHDQIpgpAPASVPGMHWDpgpFWDW-----------------------------------------------------
>A0A4D4M6C9	108	0.245	9.382E-23	4	136	193	105	264	497
----DWIPAPHtefgddqyGNHDLADRPKDqRVEYIVIH---DTEATRTSMIDTVQDPSEASWHYTVRssDGHITQHVKTKDVAWHSGSQFVNARSIGVEHEgfltqPDawYSEQMYRSSARLVAYLAKKYGVPldrQHIFGHDNVpAPTassipdmhDDPGPFWDW--------------------------------------------------------
>A0A6B8TGY5	108	0.275	9.382E-23	1	167	193	244	433	504
-KYLKVQPdevrlMN-KHFTPG-RGGQKIEFIVRHHLAGVGTTKDVWNWWQV--RKASAHYVVEPsTRIGQLVWDRDTAWAS--LDANSRSIAIEHsNSDGAAADYPiaaeviiSGARWAAALCLFYGLGrpefgKNIRDHREFGATSCPhhlangGKYHQqWMDEaqaFYDVLVAAKAGNITAPQPPPPAPPVPAQ-------------------------
>A0A652JU94	108	0.254	9.382E-23	7	163	193	229	405	615
-------PAAASNYQVSTRNsnGLDVDYIVIH---DLEGSYDGGVSWFQDPaSGASAHYVLKaDGSaATQMVATKDIAFHAGNYWTNMHGIGIELEGYaaqgptwFTPAQYEATAELVGYLAQRFGVPldrKHVIGHDNVMPPrpsrapdahWDPGPYWDW-ERFMTLLHAGTPRERAAGGTGTAGPL-----------------------------
>A0A8J3X2P1	108	0.236	9.382E-23	12	162	193	271	439	642
------------NHDKADRPASqRIEYIVIH---DTEEDYATTLRLVQDPTYVSWNFTLRssDGHIAQHVKSRDVAWHAGNWYVNAKAIGLEHEgfaaqGTWyTEAMYRSSATLVRHLALRYGIPldrHHILGHDTVQGTipstipgmhADPGPYWDWAHYF-DLLGApLRPSGGAQSGLVTIAP------------------------------
>A0A3N6EWP5	108	0.240	9.382E-23	6	160	193	255	433	645
------VPAHPSNGQVADRPanGTKIDQIVIH---DTEGSYESAISVFQTPGSSSAHYVMRssDGAITQMVPTKDLAYHAGNYVTNMHSIGIEHEGfaahgasWYNETQYQTTAELVKYLSKRFDIPldrQHIVGHDNVvapssslaSGTHwDPGPAWDW-EHFMKLLGSPLPsrhgvGEVGSAVTIAP--------------------------------
>A0A810KV01	108	0.258	9.382E-23	7	162	193	271	435	647
-------PRNYGNYDLADRPEQvKIDTIVLHDTEETfGDTLDT---FTNPASYVSAHYVVrsGDGHVTQMVPTKDVAWQAGNWYINAHSIGIEQEGfaiqgatWFTEPLYHSTARLVRYLAARFGVPldrQHILGHDNVpgiSAAGIPGMHWDpgpFWDW-----NHFLNlvGR-----PTIPMP------------------------------
>UPI001F349EA1	108	0.255	9.382E-23	12	168	193	283	453	876
------------NYDVTNRPADgvKITSIVIHDT--ESSYSSALTSFQDPTAYASANYLIRasDGLVTQLVQDKNTAWHAGNKSVNMHSIGIEHEGYaikagswYSEPEYSSSAQLVRYLTALYGIPrdrEHIFGHDEVpGPLDsyvagmhwDPGPYWDW-NHYMQLVTA------PTGAGGAGAPLRTGQV------------------------
>A0A7U3VNL9	108	0.252	9.382E-23	4	166	193	289	472	1056
----DKSKYGS--YDLANRPadGNTIKYIVIH---DTEGSYSSALGIFQDPAQyATPHYIVRssDGLVTQVVQTKNVAWHAGNYYVNTHSVGIEHEGfaisgasWYSESLYESSAALVRYLANRFGVPldrQHILGHDDVPspQTAqltsmhwDPGPYWNW-SHYLDLLGATPGGGGTPvvGGEITiDPPFTSA--------------------------
>A0A3A9W024	108	0.333	1.282E-22	5	126	193	22	147	153
-----WAPAHPSNYTSARRPWShPIDHVVIH---VAQETYRDTIGVFADrAREVSAHYVVAaDGRVAQCLRDADIGWHAGDWDHNTRSIGIEHEgwvdrPEwFTDTMYERSAELTAYLC---GWStPSEHGSRDQGP------------------------------------------------------------------
>Q04T28	108	0.228	1.282E-22	11	148	193	14	181	188
-----------PN--PHSRPGDKIkevKGIVLHWTALPNATAQNIRDYFESlkapeGRFASAHFAVGLvGEIVQCIPLDEIAYHCGSRTytsekekrlgpdsPNFYTIGIEqCVqdmtGKFTEKTLDSAARLTAQLCLKYNLDVNdLWTHQGIVGwKDCP-RWYNthPKDWIgfKKRVEDLL--------------------------------------------
>UPI0006820755	108	0.235	1.282E-22	14	149	193	64	215	223
--------------TLPARPGdkRAVQYVVIHETGNasEGSGAQSHSAYlLSGNSGTtSWHYTVDDHEIYHHIPDDEIAWHAGDkrtrGGGNMGGIGVELcvnaDGDF-EKTFDNGARLTAYLLDTYHLDLKdVKQHADFMEKNCPETIRDtgRWQEFLDKVQEYRN-------------------------------------------
>A0A7Y2CC64	108	0.270	1.282E-22	0	136	193	0	147	229
MK---IIDTPSPNFDDRGRA---IDMIVLHYTGMTSGK-AALDRLRDEETNVSAHYLVEEnGDVYRLVDEGNRAWHAGlsSWQgdteTNARSIGIEIvNPghefgyrDFPEAQVGAVIDLVADIRIRREIsPALVLGHSDVAPrrKEDPGEKFPW--------------------------------------------------------
>UPI0015776FB8	108	0.254	1.282E-22	5	141	193	2	154	229
-----IIDAPSPNFDA--RTL-PVTMIVLHYTG-MESGDAATARLRDPAAKVSSHYLVGeDGAILRLVDEGHRAWHAGvsHWrevdDINSASIGIEIvNPGhdlgyrpFPDAQIEALILLVADLKERHAITrGNIIGHSDIAPTrkRDPGELFPwsRLARLR---------------------------------------------------
>A0A2S6SW57	108	0.238	1.282E-22	0	136	193	0	148	238
MKF--ITKYKSENYDI--RVG-EIKFIILHYTA-MKSLDETIKHLCEPSSKVSCHYLVTKnGEIYQFISSEKRAWHAGDsyWKaikdINSLSIGIELEnsghhidfEEYTSNQIYALMDLIKDLKIQYNIKkTNILGHSDVAPlrKMDPGEKFPW--------------------------------------------------------
>A0A520PV01	108	0.260	1.282E-22	9	136	193	6	150	241
---------NSPNFDKKKRSKNSIKIIVIHYTG-MQSTRESLLRLCDPKSKVSSHFLIDQnGQVYRLVEDRQTAWHAGKscWGryknLNKNSIGIELVNkghkfGYTkfkKKQLLSLIKVCKSLIKKYKIKkKYIVGHSDIAPlrKIDPGEKFPW--------------------------------------------------------
>A0A5P9GR99	108	0.256	1.282E-22	9	142	193	23	169	248
---------PSPNFN--DRAL-PINMAVIHYT-EMKPVETALDRLTDPDAQVSAHYLITEeGEVIRLVEEDKRAWHAGRsyWrgikDVNSASIGIELDhPghelgyrEFSDAQIDALIPLLARIRRDYDIPrANVVGHSDVAPirKVDPGELF-PWDRLAE--------------------------------------------------
>A0A7W6NP03	108	0.263	1.282E-22	7	136	193	5	148	253
-------EAPSPNFDP--RRG-PPDMLVLHYTG-MQTAKAAVARLRDPEAKVSAHYVVDeDGAILRLVPEERRAWHAGRgvWQgetdCNAASIGIEIvNPghefgyrDFPEEQIDAVISLISDIRTRWTIPdARIIGHSDLAPerKQDPGELFPW--------------------------------------------------------
>A0A6N7ZY71	108	0.274	1.282E-22	9	142	193	14	162	254
---------PSPNH--GARAAGvPIDTLVLHYTG-MKSAEDALRRMCDPASEVSAHYLVyEDGRIDQLVPESRRAWHAGKscWKgerdINSRSIGVEIVnpghdggcPDYPGAQIEAVIGLCLDICARHAIsPWRVLAHSDIAPdrKADPGEKF-PWDRLAQ--------------------------------------------------
>A0A6I6MXS1	108	0.214	1.282E-22	0	168	193	3	202	261
LSY---IKRPSPNFDARSRP---IDLVVLHYTGmqDAEIALARltdpepvAGNYPGPWqsanvmkdaalAKVSVHYVVDEaGKIYSLVPEEHRAWHAGRgsWegegDVNARSVGIEIVngghdfglPDYTDAQIDSVIALIKDIFTRWPaLNaSRVVGHSDIAteRKADPGEKFPW--------KRLADAEVAIWPDKAPAqePsddvISRAQV------------------------
>A0A3D1FLK3	108	0.266	1.282E-22	0	141	193	0	163	276
MEVQkLLTPY---NYSNG--QIDRIKYIVIHYVGALGGAEANCKYYASQYIGASAHYFVGFsGEIWQSVEDKDIAWHCGAKTythpecRNSNSLGIELcvrnkgsqsdtsrDWYFEDATVETAAQLTKELMKQYNVPaDHVIRHYDVTGKICPNPYvYNhtehTWDGFK---------------------------------------------------
>UPI0015F0E988	108	0.233	1.282E-22	12	154	193	29	185	411
------------NHDKARRPHDqRIRYIVVHDTeGGYDGSVQAV----QDPEFVSWHYTLRssDGHVAQHVRTSDVAWHAGNWQVNAQSIGLEHEarltdPDawFTEAMYRSSARLVRHLAHEYDVPLNrqhIIGHDNVpapdpehvpgMHTD-PGPYWDW-----AHYLDLLGAPLEP--------------------------------------
>A0A6G4UE77	108	0.221	1.282E-22	4	165	193	46	259	442
----DWVPAayaetpdgNYGNYDTAERPkTNKIKYIVLH---DTEETYDDTIKIFQDPaRQASAHYLVRskDGHVAQMVKNKDVAWQAGNWYINGQSIGIEQEGKaaegakwYTPELYRSTAALVRDLAAKYDIPldrEHILGHdnvpalsssriagmhwdsgpyWDWNyffsllgkptvPTAGPGsDLVKINPKFKENIQAIRDCEQNVDLPAQPSSLLP---------------------------
>A0A543FMG9	108	0.235	1.282E-22	12	159	193	77	242	455
------------NHDLGDRPNGPsIDYIVIH---DTEGSYDGTVGLVTDPTYLAWNYTIRssDGHVAQHLDPKDVGWHAGNWYVNMHAIGIEHEGYaadgawYTEEMYESSAKLVKHLAAEYGIPldrAHIIGHDQVpalRGSSvpamhwDPGPYWDW-EHFFDLLGAPLEkGTTGNKHGDV---------------------------------
>A0A1S6QL75	108	0.241	1.282E-22	12	187	193	227	419	597
------------NYDRSNRTQNglDVRYIVIHNT---ETTYEDALKLFQGQSYAAANFLVRsnDGQIAEIIRPENVAWHAGNWYVNSHSVGIEHEGfavhggkWFTEPMYEQSAKLVKLLAKRYNVPldrEHIIGHDNVPgleAKDqagmhwDPGAYWNWNHYFKlLGVD--LNKPakkKSDVVTITPNP-----KYSLKGKTEKLTYNGDELTK-----
>UPI001F2CB24C	108	0.258	1.282E-22	7	164	193	255	430	637
-------PAAPANGQVSNRPANgiRIDTIVIH---DTESSYDAALNTFQKPGGGSAHYVIRssDGAVTQMVPTKDISFQAGNYSTNLHSLGIEHEGYaaagggtwYTQTQYETSAELVRYLAERFGIPldrQHIIGHDNVpGPKSalisgmhwDPGPSWDW-ERFMRLLHAPASGR--HGVGPVGSALT----------------------------
>UPI001C1E0197	108	0.266	1.282E-22	1	167	193	253	440	645
-SYV---PAAAGNGQASDRPanGARIDRIIIH---DTESPYESAITTFQDPaSGSSAHYVVRssDGAVTQMVPTKNLGFHAGNYSTNLHSIGIENEGYaahgatwYTESQYQANAELVKYLAERYDIPldrQHIVGHDNVPAPAdqyvddqhwDPGPSWDW-ERFMDLVGAPVDGEhgvGEVGSAVTIAPgFTDNE-------------------------
>A0A2Z4JDL6	108	0.270	1.282E-22	6	156	193	255	424	646
------VPAAASNGQVSNRPANGIrlDSIIIH---DTESSYESAINTFQTPGGGSAHYVVRssDGAVTQMVPTKDLAFHAGNYSTNMHSVGIENEGYaahgatwYTQAQYETNAELVKYLAERLDIPldrQHILGHDNFaGPTSatvsgmhwDPGPSWDW-ERFMTMIGAPITGEHGVGG------------------------------------
>UPI000AACAB9B	108	0.250	1.282E-22	5	165	193	7	180	702
-----ISKY---NFSS--RNGNSVNYIVVHDVGVKGQTAKNNADYFGGgDRQSSAHYFVDRTSIYQVVEETNSAWHCGDghgtYGiTNANSIGIEMIvesgGYIHEDTIKNTIDLIMKLQTKYDVSlSKVVRHYDASRKNCPqflnkdGKWTDWFSFRKQLEGATPSEPTEPDEPTEPTvPTYP---------------------------
>A0A8F3ADX9	108	0.235	1.282E-22	20	166	193	346	531	828
--------------------LEKItpKGVVIHHTAGNNnysraqapQAVRGVHQYHAstlGWGDVGYHFLVDRyGTVYQGREGSLTGfYEAGHaRGANSNTLGVSVVGDFTNveppiAAQNAVAKVSAWLLKRMGahnvdapIrvtgqPavgrtiKTLSGHRDVGGTACPGQaFYDKLPRLRTVVQNLLNGR-DSWIDANGQIRTGA--------------------------
>UPI001C5E56D7	108	0.263	1.282E-22	13	160	193	295	458	926
-------------YTPAVRPAQgvDIRQIVIHDT--EGDYATSLNTLTSPDSAVSANYLVRasDGLVTQLVENKDLAWHAGNWTLNMHTIGVEHEgfaiqeGSWySESQYESTAALVKFLADKYGIPldrEHIIGHDDVpiqldrnsSQTHwDPGPFWDW-----NHFMALMGAPTGADGAGGP--------------------------------
>A0A1H6D916	108	0.250	1.282E-22	12	166	193	315	492	1075
------------NYDLANRPadGDKIQYIVIH---DTEGSYSSALGVFQNSTKlATPHYIVRssDGLVTQVVQTKNVAWHAGNYYVNMHSVGIEHEGfaisgasWYSESLYESSAALVRYLANRFGVPldrEHILGHDDVSSPQvaqladmhwDPGPYWNW-SHYMDLLGASLGGGGTPvvGGEITirP-PFTSA--------------------------
>D1VTF1	107	0.237	1.753E-22	12	137	193	10	150	157
------------NYQ--NRQGNLIKYIVVHDTANTNISADAINhyRYFAGgNRKASAHYFVDDKRIVEIIEDAYASWHCGDgrgkYGiTNNNSIGVEiCVnsDGNYKKAVENTLSLVRELMKTYNIPiKNVVRHFDASRKICPrsmseNNWAKWW-------------------------------------------------------
>A0A520T1F5	107	0.267	1.753E-22	5	143	193	4	152	159
-----IIFLKSRNFET--KKQRKIKYIIIHYTGMKNQLV-AIKRLQSRVAKVSCHYLISKkGRIYQLVQDQNIAWHAGKsrWGndvnLNSKSIGIELVnrGNefFPNKQINALLKLLITLKKKYKIkPKYVLGHEDISPgrKKDPGPKF-PWPKLFSR-------------------------------------------------
>A0A4S3PJB2	107	0.272	1.753E-22	2	152	193	11	170	172
--YQFEDFVNPGDERWGSRDGTEITTVVIHHMA--MTDYDGVPEVWR-EREASSHYGIGPnGEIRAYVGEEKKAWHA--RAANAYSIGIEnCNitkePDWqvSDQTVDSLVRLIKDINERYGRKMMIVGHQcaEGNSpetTQCPGPsLIPRLEEIIRRVNEEYQNEP----------------------------------------
>A0A351XIR9	107	0.221	1.753E-22	18	144	193	67	212	227
------------------RPgiaLGSVNGIVIHYTANPGTDAEANRNYFESrkdEPDtnankVSSHYIIGiDGTIIQCIPLNELAYASNNR--NSDTISIECChrgkkGKFSKSTYKSLVHLTAWLCGKYGLNrDSVIRHYDITGKMCP-LYYvnntQAWDKLKDDI------------------------------------------------
>UPI00146EF2CA	107	0.256	1.753E-22	0	136	193	0	152	230
MKQLNILQSPSPN-CNERRNEMSVSMLVLHYTG--MQTAEGALRRMCDvDAGVSAHYMITEeGLIHQLVAEDKRAWHAGVsyWNgitdVNSASIGIEIvNPGhefgyvpFPEEQMLAVKALSQQIVNRYEIePLNVVGHSDIAPKrkQDPGELFDW--------------------------------------------------------
>A0A7V5QCG5	107	0.272	1.753E-22	22	190	193	5	183	233
----------------------DIDILLLHYTGMP--DAEGALDWLCReESQVSAHYFVhEDGRIVQMVPEARRAWHAGAsfWagerDINGCSIGIEIanggpdseNPEFPAAQMEAVIALCSDILSRHDISAHrVLGHSDVAPgrKSDPGRFFDW------RAL----GRAGIGVLIDPAAGLEGPVLSRGmqgRRVLDLQRDLRRYGYGIE--
>A0A5D0WHH5	107	0.241	1.753E-22	10	136	193	11	151	234
----------SPNWNERKRP---IRMVVLHYTG-MQSAEEALERMCDPAAEVSAHYMIDEeGIVTSLVSEENRAWHAGRsyWrgesDVNSASIGIELvNPGhewgyrpFPEAQMDALLPLLADILERHDIPrANVVGHSDIAParKQDPGELFDW--------------------------------------------------------
>A0A378PH94	107	0.312	1.753E-22	10	155	193	2	160	265
----------SPNYSP--RNGKTPQFIVIHWWGLPewhrNADPAGVIRHLCTPAGdksVSAHAVVWPGGVTELIDPQLAAWHA--MQVNPISIGIECWPWGnqSPrdlihATLENLAQQIAHYYKLYPHLANVrlHPHSEHVATDCPGIFYRrQLENIHQRALEIYQGKPTKP-------------------------------------
>UPI001470764F	107	0.291	1.753E-22	2	148	193	7	162	283
--FADENHWMGKHYTRG-RRGKQIRAIVLHHNA-ANLSLRGCWSVWQ-TRKASAHYQVDiSGRIGQYVHDGDMAWHAGN--ANCFTIGIEHANNrlaPawtiSEATLDNGAHLVAALCHAYRlgeprWGVNVFPHQYFMSTGCPGAIaGAQRDRYMSRARAWY--------------------------------------------
>UPI000A926894	107	0.309	1.753E-22	0	134	193	165	303	331
MEKPVVNRWEPTSHMSS-RNNVDIDHIVVHYT--TSRNIEGTISHFKhGSPRTSAHYIIGlDGALVQMINDSERAWHAGSSAMNARSIGIEHVaalGDkITPAQARTSAALIRWLMREYDVRkEHVIPHVCVKATSCCGDLF----------------------------------------------------------
>UPI001AD7C3DF	107	0.252	1.753E-22	6	166	193	256	437	639
------VPASPSNGQVSNRPANgiRIDTIVIH---DTESSYDAAITTFEQAGGAAAHYVMRssDGAVTQMVPTKDLAFHAGNYSTNMHSIGIEHEGYaahgatwYTEAQYEATADLVKYLAARFGIPldrEHIIGHDNVaGPRSslvsgmhwDPGPGWDW-NHFMDllGVHTGPHGVGPVGSVVTIAPRFDA--------------------------
>UPI001CED97A0	107	0.239	1.753E-22	6	169	193	256	443	641
------VPAAPGNGQVSDRPANgiRIDQIVIH---DTESPYESAIATFQDPSSFtSAHYVVRssDGAVTQMVPTKNLGFHAGNYSTNLHSIGIEHEGYaahgatwYTQSEYRATAELVKYLAERFDIPldrQHIIGHDNVLAPAdrftkdqhwDPGPSWDW-ERFMGLVGAPLSGRrgiGPVGSAVTMAPdFTRNEQA-----------------------
>A0A7K3BKL2	107	0.250	1.753E-22	3	164	193	249	430	649
---VDctFVPAASSNGQVSSRPGNgiRIDSIVIH---DIEGSYEsAIATFQTPGSSAASHYVMRssDGAVTQMMPTKDIAFHAGNYSTNMHSIGIEHEGfaahgaDWyTEAQYEATAELVKYLSERFGIPldrQHIVGHDNVvgpsSATVsgmhwDPADGWDW-EHFMALVGAPAEGR--HGVGDIGSVVT----------------------------
>UPI001F1CCA03	107	0.240	1.753E-22	6	166	193	295	480	687
------TPDDFGNYNVSDRPanGEDVRYLVIH---DMEGTFDGsIKEFQDPTAYASAHYLVaDDGRVTQMVQLKDEAWHSANKTVNMHSVGVEHEgwaiktGDwFTEQEYDSSAVLVKYLAQKFGIPldrEHVIGHDEVPGVLdakvsaqhwDPGPYWDW-NHYMSLLGApdgagGAGGPVATGqlVRVVP-PYTTA--------------------------
>A0A7V8NET7	107	0.256	1.753E-22	12	141	193	342	490	726
------------NHDRTRRPRSPrIDTIVVH---DVEGTYDSAVRMVKDPAYVSWHYTLRsaDGRIGQHVRTRDVAWHSGNWDVNTRSIGLEHEgfladPDawYTETAYRTSARLVRHLAATYRIPldrQHIIGHDNVpGATtgtikgmhTDPGPFWDWRHYFR---------------------------------------------------
>UPI00167D47B2	107	0.271	1.753E-22	9	166	193	292	474	935
---------NDGNYNIASRPANgfDVRQIVIH---DIEGDHDGAVSVFQNPlSYASAHYIVRaDGRVTQMVETKNEAYHAGNKTLNMHSIGIEHEgyaikgdaGWYTEPEYESSAALVKYLAAKFSIPldrEHVIGHDDVpsilDGTrqdhWDPGPFWDW-NHFMGLVGAptgagGAGGPLQAGqmVRIVP-PFTSA--------------------------
>UPI001CEDB434	107	0.260	1.753E-22	9	166	193	293	475	936
---------NDGNYNIASRPSNgfDVRQIVIH---DIEGTHDGAVSVFQNPlSYASAHYIVRaDGRVTQMVETKNEAYHAGNKTLNMHSIGIEHEgyaikgdaGWYTEPEYESSAALVKYLATKFSIPldrEHIIGHDDVPSVLdskiqdhwDPGPFWDW-NHFMTLVGAptgagGAGGPlqAGQLVRVVP-PFTSA--------------------------
>A0A4R7MUT9	107	0.245	1.753E-22	11	162	193	300	483	1090
-----------PNYYPGNRPtdGNGITTVVLHTT--EGSSAADAITEFQNaSFGNSAHYIVDAnGAVTQLVPLKDPAAHAGNKSVNLHSVGIENVgfaagstsanntaGTWlTSAQYAADAALVKYIAEKYGIPldrDHILGHDDVPyplSTpssfvtnqhWDPGPYYDW-STLFSLLGATPAGSgnLVEGGTVTIAP------------------------------
>A0A520TEK0	107	0.258	2.395E-22	0	136	193	0	146	159
M-HLKITPKPSDNFGKL-RD-RRIKYVIIHYTGMKNQK-SAIKRLQSKVAKVSCHYLISRgGKVYQMVQDQDIAWHAGKsrWGkdinLNFKSIGIELVnkgfESFPNKQIVALIKILKILKKKYKIkPSYILGHEDISPgrKIDPGPKFPW--------------------------------------------------------
>UPI0009E1F3BE	107	0.255	2.395E-22	7	136	193	16	157	235
-------WYPSLN-AGPRRDAARPDIVVLHYTA--MTSAEAACDWLCNtESQVSAHYVISEaGIVWQLVDEADRAWHAGAgrWGavtdVNSRSIGIELAntgtQPFSEPQMARLETLLSNILQRWQIPpERVIAHSDLAPTrkFDPGPRFDW--------------------------------------------------------
>A0A3B9K315	107	0.222	2.395E-22	10	143	193	5	153	237
----------SPNFSS--RSsGTKIDMVILHYTG-MKTKHSAIKRLCDKKAKVSSHYLIDvQGKIFKLVDEKFTAWHAGKasWKgkrdINNRSIGIELvNPGhrygykkFTKKQVSSLISLLKKMIKRHKIPKNrILGHSDVAPqrKMDPGELFDW-NYLAER-------------------------------------------------
>A0A2E1S9K8	107	0.255	2.395E-22	10	136	193	7	150	238
----------SPNFSRKIRNNKDIKLIVLHYTG-MQSKIESVRRLISKNHKVSCHYLIDRrGQIFQMVEDKRVAWHAGKskWKnfknLNENSIGIELVnkgheygyESFSKPQINELIKLCSNLKQKYKIlNSNIVGHSDIAPlrKRDPGEKFPW--------------------------------------------------------
>A0A3B9YHU8	107	0.225	2.395E-22	18	176	193	45	240	241
------------------RKAKPIeadekkERIIVHHTdiliedavkllrGTesWKASAEhakAVQRLHMsvnGWDDVGYHYLVDwEGRILEGRKLDSLGAHT--EDHNPGSIGIAVMGNFeaqhpTRKQLQALRDLADWLSWAYGFPpERILGHKDFNATACPGRWLldnDDKDTPLRLIRlSILA-ERQLSKKKVPAisherlapPFDAADV-----TWR----------------
>A0A5B7THG0	107	0.201	2.395E-22	14	150	193	9	171	246
--------------TNKNRPkikLKKLKAIVVHWTANTGKGADAVAnrNYFNStDRLASAHFIVDDHQIVQCIPEDEVAWHVGAdkyrsageklsegrYGPNYFTIGIEmCvnsDGNW-GKTYQNTVELVSNLLKKYNLTINdLYRHYDITGKDCPKMLVDenEWLKFKNAVNKLIQN------------------------------------------
>UPI0004B4531D	107	0.245	2.395E-22	0	156	193	0	176	248
MSALFIK---SPNFTQGRKGFKPI-AIVIHIM---EGTLDGTDSWFGSrSSNVSAHYGIGKnGELHQYVKEEDTAWHAGRvdhpsWKlikpaedeagmyinPNYYTIGIEHEGsedtDWTEEMYATSSNLIAAIAQRWDITldrDHVVGHHEIYSlKDCPGTKVD-LNRLI--AQAGGAPPaVPEWV------------------------------------
>A0A3B0QUE8	107	0.234	2.395E-22	11	141	193	95	268	277
-----------PHYSS--RKGEPVDMIVIHYTA--SGSLDGTTSWFQGpESKVSAHYLVGkDGSVVQMVKEADKAWHAGTseWmgrsNCNVFSIGIEiinwgilqkkddgfyCAinnkytqkyngetpvesGDhfwepYTGEQYEALAELVRDIIQRRGIEvARVVGHSDIAPvrKTDPGAHFDW-ARFR---------------------------------------------------
>UPI0007787B1F	107	0.250	2.395E-22	9	149	193	10	161	323
---------PSDEYSLkcPN-PMTP-EYITIHNTANDACAANEI-SFMAGNPeSTSYHFAVDDKEVIQGIPLDRNAWHSGdgtNGTGNRKSIGVEiCYsksGGPRYKAAEALAiKFVAQLLKERGWGiDRIRKHQDWNGKYCPHRILSegRWDKVKAAIAAELE-------------------------------------------
>A0A2P1JSD2	107	0.241	2.395E-22	4	168	193	9	216	344
----DITRLMNKHFSYG-RAGRKIRYITIHHNAGISTTVDSWNTWQ--SREASAHYQIEPsGKVGQLVNDGDTAWSNGNSVSNNESIAIEHsnsagaakDWPISDAVIVAGAKWTAALCWFYklGRPkagTNVRFHRDFYGTSCPyhlapgGKYharymkvagehYDWMvkggsnpapiiNEInseANRAKAWLGKRITPGEIPTPDGLGRyAQF------------------------
>A0A5J6TS61	107	0.300	2.395E-22	6	171	193	9	177	367
------EQFNAVFFTEG--PTQK-DGIVIHWWGLPqGQTIQSVRDTFGNgGRQASAHYGCSDGVVDCYVNPDDVAWANGHWGANLSKISIECDPRQSDGDYYAAAWTVAYIRSIYG-DLPLSRHDQYYATQCCGTYdINRIDRLARtiDVKSVSKPTPAKPAPAKPAvPaTKGKTIAQL---------------------
>A0A8J6LWA0	107	0.226	2.395E-22	18	163	193	212	407	455
------------------RSPRYTREIVagfVHHTAGTNnygpddvpKILRGVHAYHvrvRGWSDVGYNFLVDRfGRIWEgragGVDKRVLGAHTG--GFNSRTFGVAAIGTFqstapSPAMLTSLAQLIAWKFTldqpdaldalgsvrltsegggvaRYpaGRGVNfrrISGHRDAGSTSCPGDLlYRELPRLRSQVAAAIVGSVPVP-EPVPVPI-----------------------------
>A0A536QUT3	107	0.238	2.395E-22	12	172	193	230	410	593
------------NYDLARREADglDIRFIVIH---DAETSYATTIQIFQNSlNYVSAHYVLRssDGQVTQMVQNQNVAWHAGNWNFNMHAIGYEHEGfaiqgttWYTDKMYQASAALTRYLAARYHIAldrAHIIGHDDVpGPTTgfvagmhwDPGPFWDW-----ARYMELLGAPirsTARGGNIvTIAPNFERNQPQVR--------------------
>A0A8J3J8X9	107	0.259	2.395E-22	1	136	193	234	392	616
-AYQLNDPKDPqsyGNYDVADRPKDeRVDTIVLH---DTEETYADTIDTFTNPAaYVSAHYVVrsGDGHVTQMVPTKDVAWQAGNWYINSHSVGIEQEGfaiagatWYTERLYHSTSTLVRYLSARYGVPldrQHIIGHDNVPATStagipamhwDPGPFWDW--------------------------------------------------------
>A0A542JEZ2	107	0.248	2.395E-22	6	165	193	256	436	639
------VPAAASNGQVSNRPANgiRIDTIVIH---DTESSYDAAIRTAQAAGGAAAHYVMRsaDGAVTQMVPTKDLAFHAGNYTTNMHSIGIEHEGYaahgatwYTEAQYEATAELVEYLAARYDIPldrEHVIGHDNVaGPKSslvsgmhwDPGPSWDW-NHFMNllGVHTRAHGVGPVGSVVTIAPRFE---------------------------
>UPI000FFF1CDB	107	0.250	2.395E-22	3	166	193	251	437	639
---VDcaFVPASPSNGQVSDRPADgiRIDTIVIH---DTESSYDAAISAFQTAGGSAAHYVMRssDGAVTQMVPTKDLAFHAGNYSTNMHSIGIEHEGYashgatwYTEAQYEATADLVKYLADRYDIPldrQHIIGHDNVAGPNsslvagmhwDPGPSWDW-NHFMNllGVHTGRHGVGPVGSVVTIAPGFEA--------------------------
>A0A101CGL5	107	0.240	2.395E-22	6	160	193	255	433	646
------VPAAPSNGQVSNRPANgiRIDSIVIH---DTESSYESAIATFQNPGGSASHYVMRssDGAVTQMVPTKDLGFHAGNYSTNMHSIGIEHEGYaahggswYTEAQYEATADLVKYLAARFDIPldrQHIIGHDNVAGPSsalvsgmhwDPGTSWDW-EHFMKLLGApIKGvhgvGRVGSVVTIAP--------------------------------
>A0A1H5ZK46	107	0.255	2.395E-22	12	164	193	376	553	765
------------NYDLADRPgdGSAIRYIVIHDT--EGSYSGSLQEFQNSTALATPHYLVRssDGQVTQLVPTKDVAWHAGNYYVNTHAIGIEHEGfaisgaSWYDEsLYESSAALVRYLAARFNVPldrAHIIGHDDVPAPQvaqlagmhwDPGPYWDWahyMDLLGAPLGAGRGGTPVVGGEVTiDPPFT----------------------------
>UPI001BE93BDE	107	0.250	2.395E-22	9	160	193	290	457	932
---------NDGNYNIASRPANgfDIRQIIIH---DTEGGYEGSLAVFQNPaSYASAHYLIRasDGLVTQMVETKNEAWHAGNKTANMHSIGIEHEGYaikagswYTEPQYESSAAVVKFLANKYGIPldrQHIIAHDEIPGVLdakvrgmhwDPGPFWDW-----NHYMSLMGAPTGAGGAGGP--------------------------------
>A0A5P2AKN9	107	0.265	2.395E-22	9	166	193	291	473	932
---------NDGNYNIASRPanGYDVRQIVIH---DIEGSHDAAVTVFKNPaSYASAHYIVRnDGRVTQMVETKNEAYHAGNKTLNMHSIGIEHEgfaikgggGWYTEPQYESSAALVKFLAAKFSIPldrEHVIGHDDVpsilDSKiqdhWDPGPFWDW-NRFMAKVGAptGAGGAggllqAGQLVRLVP-PFTSA--------------------------
>A0A1H7JAT5	107	0.272	2.395E-22	4	163	193	285	459	941
----DQTSYG--NYDIANRPADgsgiAVRYIVIH---DTEGSYAGTISAFSAldNPESSAQYVIRssDGQVTQMVPNTDEAIHAGNKYVNVHSIGVEHEGYaisgaswYTESEYESSAALVKYLAQEYGIPldrQHVIGHDDV-----PGPIdsYvsgMHWDpgTFWDW-NHYMS-LLGAPVPSNPagAPL-----------------------------
>A0A1S6JE47	107	0.238	2.395E-22	9	166	193	301	484	945
---------DWGNYSIASRPeaGHEINSILLH---DTEGSYESALGVFQNSRtYASAHYLIRasDGLVTQMVENKNEAWHAGNKSLNMHSIGIEHEGYaikdgswYTEPQYESSAALVKHLAGKYDIPldrEHIIGHDEVPGVLdakvraqhwDPGPFWDW-NHYMDLLGAptGAEGPGGPYqagqvIRVVP-PFTTA--------------------------
>A0A561EU58	107	0.252	2.395E-22	12	164	193	286	470	1041
------------NYAKFNRPadGQDIRYIIVH---DTEGAYDGALSVFKNPAkQASAHYLVGGnnNKVTQLVATKDVAWHAGNRYVNMHSIGIEHEgwaiPNaswYTDQQYQNSALLTKYLADRFGVPldrQHILGHDDVPVPAynlggehwDPGTLWDW-DHYMDllgspiRSNGggslLVGGKVviDPPLTTANQPsVT----------------------------
>A0A1F7VEZ4	107	0.283	2.395E-22	4	146	193	217	369	1436
----DWVAAHPTNYRVANRGLGDIDQIIVH---VAEGSYNGTISWFSrvNPNHVAAHFVVStDGDVTQMVEIKDIGHH--DSCRDARTIGIEHEghvNDParwyTDEMYQASAELVAWLVEAYDLSvsrAHVLGHGD--GVDCsdhtdPGDgW--NWDHYMTLVLE----------------------------------------------
>A0A355UUQ7	106	0.219	3.274E-22	9	132	193	30	182	192
---------PSPNFDE--RPPGtLIEAIVIHDTnAKGVRQARTIANHFLNPaSKVSAHYIIGKaGEIVQCVPDEKRAWHAGVSLlgerehVNDFSIGIELVNDetgsdpFTMAQYSSLSKLVSYLLLLYPIPkGNVVGHRXVTppitsigffsgrrpGTCCQGK------------------------------------------------------------
>A0A1I5QM62	106	0.240	3.274E-22	2	149	193	48	210	216
--YVEQDALPVNEWSRPGTALERIDGVVIHYVGNPGTTAEANRNYFAslasGEEGVyaSSHFVVGlEGEVIQCIPLTEIAYAS--NTRNDDTVSVEvCHPDdageFSDVTYRRTVELTAWLCREFDLdPETdVIRHYDVTGKDCP-KYYvehpEAWDRFRTDVAAELE-------------------------------------------
>A0A2W6T1U0	106	0.250	3.274E-22	7	136	193	8	151	234
-------EAPSPNFN--DRAL-PISMVVLHYTEMLGAE-AACARMCDPATEVSAHYLIaEDGEVTRLVAEDKRAWHAGQayWrgirDINSASIGIELDhPGhangyraFSEPQFEALVPLLARIVSAYDIPrANVVGHSDVAPlrKIDPGELFPW--------------------------------------------------------
>A0A2S6QT07	106	0.262	3.274E-22	0	136	193	0	152	238
MNLSICNKHKSPNYSIRN-SLNTIDTIILHYTG--MDSAKSALNYLCNeKSKVSAHYFIDEkGKLLQLVEDDKVAWHAGvsKWldrkNLNETSIGIELvNPghkygyrEFTIEQYEILEKLIKFLINKYDIKiDRILGHSDIAPsrKLDPGEKFDW--------------------------------------------------------
>UPI001D112040	106	0.207	3.274E-22	11	148	193	10	162	247
-----------SNY---NRPGTKRgSTIAVacHYIGNPGTSAQANRNYFENlskthGTKASAHYIIGlQGEIIQMIPEEEISWCT--NSANAYTISIEaCHPDatgkFTESTYAAYVELCADICKRWGLdPMHggLIRHYDVTGKICP-KWFvdhpDDWEQFKRDVAAKM--------------------------------------------
>A0A543I5J2	106	0.289	3.274E-22	0	156	193	0	162	264
MKIRTVRP-DPRKYTPG-RPNGKPNLFVIHHQAGYQENSIRVLTTGQGAP--SASYIISEGDVVASVPEGDTPWTNNNWASNTRSITFELAnsPGmapPSRGTLESAAQVMAAAARRWGytVPltrANVKGHNEVAdkPTACPGG--TDLGWLIARANQILTGTSAPSV------------------------------------
>UPI00092AC44F	106	0.271	3.274E-22	0	187	193	0	226	296
MSYEYQKQFTSNNKTLAKdvRAvfgmDRVIEGFTLHWWGDPstNPSYEGVRDYLCRaGGNTSAHIVATGtGrRAACIVDYSDAAWHSGSAWGNARTIGIELDPRAREEDKDVFAEVLADLRSAFG-DLPLYWHSYFTATSCPGVYRNMLEDLDQRSYKKYSDPieWGKGGDITPkAPVTtipqpstptttpqdvlfkvfdasGKQVGAYSieaNAWKAFCDLTNGAGK-----
>UPI001C0080B5	106	0.227	3.274E-22	20	162	193	19	176	325
--------------------PNPMtaEYITIHNTANDAPAANEISYMIGNTSSTSFHFAVDDKEVIQGLPLNRNAWHTGdgtNGTGNRKSIGVEiCYSKSGGARYKAAEKLaikfVAQLLKERGWGiDRVRKHQDWNGKYCPHRILSegRWDKVKTAIEAELKalGGKTTSKPSSPAP------------------------------
>UPI0018E40162	106	0.287	3.274E-22	6	134	193	182	315	351
------VQWDPSPFNWS-RGGTEIDTIVMHYT--TSRNLSGTVSWFKDSKNVhktAAHYVIGrDGTIVQMVKDEDACTH-GNSQ-NKRSIGIEHSaktGDaMTAEQEEASAALVRWLVQEYEIKlERVIGHKCApRSTSCPGDLF----------------------------------------------------------
>A0A353KBU5	106	0.222	3.274E-22	4	170	193	45	235	444
----DWVPAayrqtgDPadkeayGNYDTADRPRSnAVEFIVLH---DTEVDYDTTLKIFQDPaNKTSAHYVVRsaDGHVTQMVKNKDVAWQAGNWYLNTHSIGIEQEGvaaegakWYTDAMYRSTARLVRHLAAVYDIPldrQHILGHDGVPPTSaagtrnmhwDPGPYWDW-----NRFMALVGRPTVPSASQGSRLVT---VSA----------------------
>A0A810L9K2	106	0.266	3.274E-22	1	156	193	230	405	590
-SY-DCNTNSSCTYQSANRPTDlPILGVVIHDT--EESLTDTMNTFYSTSSGVSIHYVVDGsGNVYQLLREKDIAYQAGNWWYNQRTIGIEHIGYdatgyqwYNATQYLGSAKLSAYLLNRYDIPldrAHVVAHGTIpAPTlgtapnhVDPGPYW-LWGYYLGLINqqgvAYPTGPAPSGV------------------------------------
>A0A132H3H5	106	0.206	3.274E-22	5	136	193	226	390	593
-----WDPAPDCNYSE--RTM-DVSAVVIHYT---EGSYAGCISWFKNcDAQVSAHYVIRssDGQVTQMVREADKAWHA--RTANGYTIGIEHEayGNiwsfFTDAMYQSSANLVRDICSRYeSIDghrtfyrdtlDNgtclnqglhdlggenacvkIRGHQhypDQSHTD-PGPYWDW--------------------------------------------------------
>V6JWN0	106	0.236	3.274E-22	12	166	193	290	470	924
------------NYDIANRPtdGNSIRNIVIH---DTESDYATTVNQFQDPTaYASANYVIRssDGLVTQMVPNEDIAWHSGNKYVNMHSIGIEHEGYaisgaswYTESEYESSAALVKYLTAQYNIPldrEHIFGHDNVpGPLDayvagmhwDPGPFWDW-THYMQLLGApIGANPVGDPLQAgelvtiAP-PFTTA--------------------------
>UPI0004C487E0	106	0.252	3.274E-22	9	166	193	299	482	943
---------DWGNYNVASRPtaGHEITSIVIH---DTEGSYSSALGVFQNSlSYASAHYLVRasDGLVTQMVETKNEAWHAANKTLNMHSIGIEHEGYaikdgswYTEPQYESSAALVKYLAGKYDIPldrEHVLGHDEVPGvldgnvKSqhwDPGPFWDW-NHYMDLLGAptGAEGPGGPYragqvVRVVP-PFTSA--------------------------
>A0A0B0EHH5	106	0.244	3.274E-22	8	146	193	490	669	1938
--------AHPYNYTPASRTAPNIRWVVIHTTEDaPGSDCSTTRDWFResNNPlsmadnhqGTSAHYVIcRDGTVYQMVRDHNIAHHAGNFAYNQNSIGIEHErhdtSNWTEAQFAASVALVQWLAAQYDIqivfpsgvaPANpgngtgIIGHDQVPDPDDPslGggishktdPLYWDWTYYQQLFNA----------------------------------------------
>A0A4R6UHE6	106	0.240	4.474E-22	0	142	193	0	175	183
MSYapryPDATFVESPNFDA--RPdPQDISLLVIHAISLPPESFggpyvrqlfqgkldAGAHPYFADiaSLQVSAHFFVRrDGAVEQFVDCGMRAWHAGKSSfagrerCNDFSIGIELEgsdnQPFADAQYSALVALTAWLLQEYpGLsPQRIVGHEHIAPgrKTDPGPYFDW-ARFRQ--------------------------------------------------
>A0A534A592	106	0.227	4.474E-22	3	147	193	0	161	204
---MDVVWIGSPNKDKGREALRPM-AVVIHIM---DGTLQGTDTWFLDPaSRVSAHYGVGTaGAVHQYVAEGDTAWHAGRryqptWKlikdtpnPNFYTIGVEHEGqadtPWSDAMLGTSTHLVMEICNRWSIAidrDHVIGHREIYArKTCPGTWID-LDGFVARVRRL---------------------------------------------
>A0A382JHZ1	106	0.264	4.474E-22	0	136	193	0	150	241
MK---INNCFSPNFDKKKRSTKSIKIIVIHYTG-MQSERESIMRLCNPRSKVSSHFVINQnGKIYRLVEDRHIAWHAGKscWGryrkLNKNSIGIELVnkghqfgyTNFRKKQLLSLIKICKRLIKKYRIKkRNVVGHSDISPlrKIDPGEKFPW--------------------------------------------------------
>UPI0007DBF2D5	106	0.187	4.474E-22	4	145	193	5	172	242
----DLLSIN--KYSRPGEKLKSVKGIVVHWVANPNTYAKANRDFFENrkYGEMGYgsaHYIIDlNGDIIQCIPLSEIAYHVGAdsYKeeaikklgnyPNNTTIGIECthidwDGKMTEETYNSLVELCKDLCLTYKLnPLTdLYRHYDITGKDC-HKWFvdnlDEWEKFKNKVR-----------------------------------------------
>UPI00110ED9FF	106	0.216	4.474E-22	0	131	193	0	143	293
MYIRDIsaalEKHSTKKYSR--RSLRNITSLTIHHSGTEGGSAQSFASYHVNrlgWPGIGYHYVIShDGTIVKTNSADTVSYHAG--QANRFSIGICLTGDFTSGkpgysQWTALKELCRKLSSDFSISDNrILGHREQpgAATICPG-------------------------------------------------------------
>C8WA87	106	0.280	4.474E-22	9	144	193	14	161	350
---------PTSAYS-AGRDGHFVQYIVVHHEAAIGLDGAAITAMWDRmQAQ-SAHYSVDGaGTITQHVLESNTAWACGRWTANCESISIEHANNsssPwtvSEATLESGAHLVAALLIKYGLGYPrwggnVRPHKQIVATACPGELaGSQNTHYMERV------------------------------------------------
>A0A7V3HJ16	106	0.187	4.474E-22	6	136	193	141	345	355
------VQAGPiPNYTPG-RGGNPIDLIVIHYTA--SGSAEGTISWFKNPRaRVSAHYLVGkDGTIYQLVRDEDTAWHAGipprpglseeeNRKreerarvirPNERGIGIEIvnwgplrktNGSFlTwndypyngeavqvgggywepyaDAQYESLIKLVRYLCRKHAIPPNyppegpgnyhsdasqlasfrgILGHCALDNTkIDPGPHFDW--------------------------------------------------------
>A0A7K2C0V8	106	0.211	4.474E-22	17	148	193	184	349	541
-----------------NRP--SYNYMTLHHTAGFSAktlaqgldQVRRIQDFHQNgrgWSDIGYHFLMDQeGRLYQGRPFLNVAapfdqgpplahgAHAG--GANTGNIGISLMgcyhpPEgsncldqMTDSAVDSLIVTFGFMSERYGVsPRNMRGHRDFGSTACPGDNnYPRIPDFIQRIEGLL--------------------------------------------
>UPI001915C544	106	0.238	4.474E-22	9	136	193	248	391	607
---------DPCTYESADRPNDlTVNYVVIH---DTEESLEGTMNVFQNPNsGVSIHYVVDtDGTVYQFLHDKDVGYQVGNYWYNQHSIGIEHIGWdatgfqwYNAAQYLGSAKLTAYLLNKFNIPldhEHVVSHGTVpspfVGTnhVDPGPYWLW--------------------------------------------------------
>UPI001BC91E7B	106	0.254	4.474E-22	7	164	193	248	422	630
-------PAASANGQVSNRPANgiRIDSIVIH---DTESSYESAITTFQQPGGGSAHYVIRssDGAVTQMVPTKDLSFHAGNYSVNMHSLGIEHEGYaaaggtwYTQTEYETSAALVRYLADRFDIPldrQHIIGHDNVTGPNsalvsgmhwDPGPSWDW-GRFMRLVQAPPAGR--HGVGPVGTAVT----------------------------
>A0A2Z4J925	106	0.243	4.474E-22	6	165	193	255	438	644
------IPAAPGNGQVSNRPANgiRIDQIIIH---DTESPYESAIATFQNPAkKVAAHYVVRssDGAVTQMVPTKDLGFHAGNYSTNLHSIGIENEGYaahgatwYTQSQYHANAELVKYLAERFDIPldrQHIIGHDNIIAPAdrftkdqhwDPGPsW--NWERFMAMVGAPVEGRhgvGPVGSAVTIAPgFTR---------------------------
>UPI001E5BCFE7	106	0.266	4.474E-22	6	146	193	254	414	646
------VPAAASNGQVADRPADgvKVDYIVLH---DTESSYDAAIKTFQDaASGSAGHYVVRssDGAVTQMVPGKDIGFHAGNYWFNMHSIGIEHEGfaaqgatWYSQRLYETSADLVKYLADKYGVPldrQHIVGHDNVpGPRDayvagmhwDPGPYWDW-SAFMEMVGA----------------------------------------------
>A0A100JU42	106	0.227	4.474E-22	1	136	193	273	427	658
-AYAEFGDDDYGNHDLADRPNSqPVRYIVVH---DIEGYWDSALELVQDPTYVSWQYSVRstDGHIAQHIKAKDVGWHAGNWYVNAASIGLEHEgfltsPDawYTEAMYRASARLVRYLADKHGIPldrQHILGHDTVpGPTtatipgmhTDPGPYWDW--------------------------------------------------------
>UPI001F0DA96E	106	0.243	4.474E-22	12	136	193	289	432	664
------------NHDKADRPNDqPIRYIVIH---DTEAKYDGTVNMVQDPTYVSWQYTLRsrDGHVAQHVKHKDVAWQAGNWHVNSQSIGLEHEgflvnPDawYTEAMYRNSARLVRWMAAKYDIPldrQHILGHDTVpainaakipgMHTD-PGPYWDW--------------------------------------------------------
>UPI0018F6DD32	106	0.271	4.474E-22	13	166	193	295	474	926
-------------YTPAVRPdkGVDIRRIVIHDT--EGDYASSLATLTNPDTAASAHYLVRasDGLVTQMVENKDLAWHAGNWTLNMHTIGVEHEGYairdgkwYTEPQYESSAALVKFLADKYGIPldrEHIVGHdevpvqldRNISGTHwDAGPFWDW-NHYMGLLGAptgaeGAGGPVEAGqlVRVVP-PFTTA--------------------------
>A0A060BUY1	106	0.266	6.114E-22	9	132	193	5	143	153
---------NTANYKRADRAASDIRYIVVHYTGNRGDTAKNNADYFANNAGlnASANYFVDENDIYLSVDPKDIAWHCGTkgtyyhpYCRNANSIGVEiCMldknGGVRQGSIDHAAELVRVLMAKYGIDaAHVVRHYDVTHKTRPAP------------------------------------------------------------
>A0A661ELJ5	106	0.244	6.114E-22	10	150	193	17	189	192
----------SPNCN--NRPaGTEIDLIVLHGISVPAGRFggRAIHELFMNtldcsalsllsslqGLQVSAHLLIDRaGEVTQFVPFEQRAWHAGEsvWTereaCNDYSIGIELEGvDqcaYTPRQYQRLVAVVVDLMQRYPRisPARVVGHCDVAPgrKTDPGPVFNW-AGFRrqiERFQATCTG------------------------------------------
>A0A8J6Z236	106	0.267	6.114E-22	25	155	193	0	143	203
-------------------------MVVLHYTA-MDSAAAALERLCDPAHEVSCHYLIGaDGTLWQLVEEELRAWHAGQgsWGavtdVNSRSIGIELDnrgrGSFAVAQLAVLERLLAEILARWNIPpERVIGHQDMAParKQDPGRWF-PWPRLAGKGLAIWpEGRPARG-------------------------------------
>UPI0018D7D78C	106	0.291	6.114E-22	5	151	193	95	251	252
-----WVAASEANFRRADRPRDyLVDRVVIH---VVQGGYDSALRAFRDpEHRAATHYVVReDGRIAQTVRELDVAFHAGNRAYNERSVGIEHAgwvdrPEsFTMAMYRASAGLTAAICARYGMePdrAHVIGHIEVPGADhtDPGPHWDW-DRYLRMVRAAGRGR-----------------------------------------
>UPI001F398380	106	0.247	6.114E-22	7	142	193	89	255	263
-------PAKSDRYN--DRPaGADIDTIVLHHTADgsdrsslttltGNTDGEGVFGKLGQWAkdkkngKVSAHYMIGkDGTIYQLVGDQKRAWHAGDgslrgdgKDVNDRSIGIEIvnEGDgkdgYTEAQYKALEQLVPYLAKRYEVPaGNVVGHKETNPdKKDPSENFD-FNRIVR--------------------------------------------------
>UPI0015E3EDE4	106	0.243	6.114E-22	0	175	193	0	194	267
MTFSSVATRISGNGNQLGPRGRSVDHFVVHHAAD--SSLANVLAMMSsGSREVSANYVVKDGQIVGVVPEEHRGWSLSSPEWDGRSITVEtCNsatgdasGWPiSEQSYESLAKLIADCATRYGFPINrdrVLGHREVFsrhgasyATACPGGI--DLDRLVRMAKEAQSG--ARPAPATPEPtVEEsmyvVFVAETKSNW-----------------
>UPI00100BDCF2	106	0.224	6.114E-22	5	145	193	38	211	291
-----WEPADPSNYTAANRENDyDVRWIVVHVT---EGSYEGAISWFQNPDaDASSEYVLRnsDGEITQMVETENYAWHAGNAGYNRRSVGLEHEGYvgettFTDDLYRSSARIVRRLADEFDVPLYrpegiapcdstagyggIIGHDQVpNPNDCsrgggasghtdPGSTWDW-DRYLSFVQ-----------------------------------------------
>A0A7Z9WKU7	106	0.225	6.114E-22	6	146	193	139	352	357
------TWVGPTDNRYRGRFGHKIEMIVIHYTA--SGSGRGTVAWFKNPqSKVSAHYVVDrDGRIFQVVKDEDTAWHAGLASrpalgpeanrlrmerddlvrPNQRSIGIEIVnwgplerrggkyytwlgrehtgevvevagrhWEPyTEAQYESLIELVSYLCKRYGIPaqfPPqgpgvyhpraedladfkgILGHSAIDNTkTDPGPHFDW-DRLLDGVRA----------------------------------------------
>A0A1X7EFJ5	106	0.250	6.114E-22	25	189	193	26	210	378
-------------------------YITFHNTANDASAENEVTYMNSNNNSVSYHFAVDDKEVVQAVPLNRNAWHCGDgsgaKSGNRTSIGVEiCYSKSGGERYRKAEELgikfIAQLLHERGWGvSRVKRHQQWSGKYCPhlvlqeGRWNEVLQRIQNELDALRGKVVETPVtQSGPsssiAPtlLKRGDAGTY---VKGLQGKLQSLGFNI---
>UPI00195649C3	106	0.329	6.114E-22	3	148	193	265	416	421
---QDITWIGTQKYTPG-REGRDWERLVIHTTLID--TIEGVDEVFgdANGRAASAHYCVDGTRIHQYVRLEDTAWGVGSWNWNTRTVSIEHVGTrehPaTYETLDTSAKLMATLAHKKGWSQLVMGqnvdvHKSFTATDCP---FElDVDWLVARANHYL--------------------------------------------
>A0A7Z1ATM3	106	0.241	6.114E-22	2	150	193	250	415	635
--YEQFGDGDYGNHDKANRPQSqKIDYIVIH---DTEASWQTTLDLVADPTYVSWQYSLRsaDGHIAQHVKAKDVAWQAGNWYVNSKSIGLEHEgfaaqGTWyTEAMYRSSAKLVRYLAAKHRIPldrAHIIGHDNVPGTipstvrgmhWDPGPYWDW-GHYFDLLGAPLRG------------------------------------------
>A0A7V9KSZ9	106	0.242	6.114E-22	7	145	193	256	412	644
-------PYAYGNHDLADRPNDiSIDYIIIH---DTETSFQGTLDLVTDPTYVSWQYTLRsrDGQIAQHVPLDDVAWHAGNWYLNMHSIGLEHEGfaaegasWYTEAMYRTSASLVRYLTARYDIPrdrAHIIGHDQVPGiTpeyvagmhWDPGPYWNW-ERYMNLIR-----------------------------------------------
>A0A810MWI2	106	0.230	6.114E-22	12	171	193	281	466	662
------------NHDKGNRPAQqKIEYIVIH---DAEGYFAGTTRLAQDKNWVSWHYTLRsvDGHIAQHLKAKDVGWHAGNWFVNAKAIGLEHEgfaaqGTWyTEAMYRTSAKLVRHLALRLGIPldrQHIIGHDNVPGTLasnmgsmhwDPGPYWNW-SHYFDLLKApfwstgtHRTGLVtidPDFATNRPA-FTGCEVAGV---------------------
>A0A5D0T2Y4	106	0.213	6.114E-22	12	190	193	280	506	671
------------NHDLGDRPAQqKIEYIVIH---DTEGYYQPSVGLVQQADYLGWHYTLRsvDGHVAQHVKAEDVGWQAGNWYVNAKSIGIEHEgfaghGTWyTEAMYRASAKLVRYLALRFGIPldrQHIIGHDNVPGTVastvagmhwDPGPYWDWshyFDLLKApfRATGTKRtglvtidpdfaanrpafvgcNRQPPGVPNPPPPAEPCPLRGSSAVVLHsapSQDAplVNDLGLRPD--
>A0A1N6U1C2	106	0.232	6.114E-22	12	174	193	286	488	677
------------NHDLANRPAQqKIEYIVIHDTEGyYGPSVGLVQqaDYL------GWHYTLRsvDGHVAQHVRTKDVGWQAGNWYVNAKSIGIEHEgfaghGTWyTEAMYRASAKLVRYLALKLDIPldrQHIIGHDNVPGTVastvagmhwDPGPYWDWshyFDLLKapfrttgtKRtglvtidpdltVNrpAFVGCNQQPPG--VPDPVPPAEPCPLRGS------------------
>A0A5Q6S3V9	106	0.229	6.114E-22	12	136	193	255	399	736
------------NHDKADRtgPGGpKIKYIVIH---DTETAYDPTIRLVMDPTYLAWNYTIRssDGHIANHLDPKDVGWHAGNWYVNAHSIGIEHEgwagsaGWFTEAMYEQSAKLVRHLAEEHDIPldrAHIIGHDQVpgitaGATknvhWDPGPYWDW--------------------------------------------------------
>A0A3N1PYG0	106	0.237	6.114E-22	7	171	193	290	482	929
-------PANPnkRNYTLADRPnqGVDIRQIVIH---DTEGGYDGSLDALTNPNvPGSAHYLIRasDGLVTQMLENKNLAWHAGNWTHNMHAIGVEHEgfaikeGSWyTEPQYRSSAALVKYLANKYGVPidrEHIIGHDEVAlQTDtgvanlhwDAGPYWDW-NYYMSLLGApqgdkGAGGllRAGQVVRVVP-PFTTANQPAL---------------------
>UPI00191EC6BC	106	0.254	6.114E-22	4	153	193	161	327	977
----DTTAYG--NHDQAERTGEggpSLNYIVIH---DTEGSYESSVDLVLDPEYLGWHYTIrsGDGHVAHHVENDDIGWHAGNWYLNTHSIGIEHEgfagtaGWYTEEMYRSSARLVKYLARRYDIPldrAHIIGHDQVpgileGYTrnvhWDPGPYWDW-DHYFELLGAPIGGHRP---------------------------------------
>A0A3D3V937	105	0.250	8.355E-22	5	136	193	1	152	154
-----ITNVTSPNYGP--RKSEegkapKIDMLVIHYTG-MMPTIRARDWLCDPASQVSAHYLLGeDGTAWRMVSEKDRAWHAGVgyWrgcrDINSRSIGVELsNPghdygyrDFPEAQIESLIGLAQDIFTRHPIPaHNVVAHSDI-ATDrkiDPGERFPW--------------------------------------------------------
>D0RN01	105	0.245	8.355E-22	0	136	193	0	146	159
M-HLKITQKPSENFDK--LKDRRIKYVIIHYTGMRDQK-SAIKRLQSKVAKVSCHYLISRgGKVYQMVQDLDVAWHAGKskWGkdinLNSKSIGIELVnkgfESFPNKQILALIKILKILKKKYKIkPSYVLGHEDISPgrKTDPGPKFPW--------------------------------------------------------
>UPI000698FD60	105	0.266	8.355E-22	1	140	193	33	184	188
-KVKIIDKTNSlmrsSSKRYANRTLDRINQIVVHHSATIGQTAEDYARYHVLshqWPGIGYHFVIEKtGAVILCNPLTAISY--GVEGHNTPSIHICLSGNFmkekpTPKQLKSLSKLIAHLRRQVPQHLGVFGHQDYGQTSCPGHYLAqHLHQF----------------------------------------------------
>A0A848H776	105	0.225	8.355E-22	0	143	193	0	181	188
MDAPDVinrLQWGARPFKGQPRPLGAVQQIVVHHAGGYGAatrqegarQVAALQKLHQGPqcncPDIAYHFLVDSgGHIYQGRPflggdtLDDVPEFAlGGHILNVDShkLGIcllgcfdaeggECCDTPTPEALDALERLLAFLCRHYGVhPADILTHRDFVPTTCPGeKLYRAVSQLRGR-------------------------------------------------
>A0A5B8S7Z8	105	0.257	8.355E-22	25	175	193	0	162	211
-------------------------MVVLHYTG-MESAEAALERLCSEEAGVSAHYLIEeDGTVHRLVREDRRAWHAGKsyWrgitDVNSASVGIELvNPGhefgyrpFPDAQMEALLPLLAEIVQRHDIPrANVVGHSDVAParKEDPGELFDW-DLLAAHRLALKTPRV-----SMPSPFenDGAFFLAL-ERW-----------------
>A0A4S3MDS0	105	0.261	8.355E-22	25	136	193	0	124	218
-------------------------MVVLHYTA-MASAADAIERLCDPEAEVSAHYVIGqDGTIWQLVPEEKRAWHagAGNWGcvsdVNSHSIGIElCNlGDhpFAEPQMAALEALLEDILARWSIPpERVIGHSDMAPErKCdPGTRFDW--------------------------------------------------------
>A0A5B9YKS2	105	0.222	8.355E-22	11	152	193	4	171	224
-----------NNYITVNqysRPkiaIKAVKGVVIHWVANPNSSAQANRNYFEGlkvgkknSNGsmiyASSHYIVGlEGEVVACIPENEMAYHA--SSANGTHLGIEvChkdwEGQFTSPTYEALIELVADICKRYKLnPLTdVIRHYDVTGKNCP-QYYvshnEAWVQLKNDVNKRLEKEV----------------------------------------
>A0A2W4RIV9	105	0.245	8.355E-22	25	160	193	0	144	227
-------------------------MLLLHYTGVP--TCRGAIDWLaRPESKVSAHYVIDEaGRIVQMVRESMRAWHAGlsRWGsevdINSASIGIEIhnpghdggYPDFTDAQMEAVAALCRDIIVRHGIRsERVLAHSDVAPvrKRDPGEKFDW--------ARLAKAGVGHWVEPEP--------------------------------
>A0A4U1L206	105	0.256	8.355E-22	6	141	193	3	154	229
------IETPSPNFDA--RTL-PVTMIVLHYTG-MQSGAAALERLRDPAAKVSSHYLVEeDGRIFRLVDEADRAWHAGRshWrgitDVNSASVGIEIvNPGeewgyrpFPEAQVDAVVRLVHDVKDRHAITrGNVVGHSDVAParKLDPGELFPwhRLARLR---------------------------------------------------
>A0A258G4E5	105	0.283	8.355E-22	5	141	193	2	157	232
-----IIDAPSPNFDE--RKL-PITMIVLHYTGmEDAESAIARLRDPDGTPRVSAHYVVaEDGTVLRLVDEDKRAWHAGvsKWrdipsDINSASVGIEIvNPGhefgyrpFPDEQIASVIQLVMQIKDRYEITrGNIVGHSDIAParKRDPGELFPWgkLARLR---------------------------------------------------
>A0A838LA76	105	0.259	8.355E-22	0	141	193	0	155	237
MAA--IIECPSPNFDE--RSL-PVSIIVLHYTG-MQDGASALRRLTDAEAKVSSHYLIaEDGQVVRLVEEGKRAWHAGRsyWrgvtDVNSASIGIELvNPGhefgyrpFPDEQMAALVTLMMGIVPRYGITrGNIVGHSDIAParKEDPGELFDweRLARLR---------------------------------------------------
>A0A1F2ZAE6	105	0.250	8.355E-22	0	136	193	0	147	240
MK---ITDHFSPNFEE--RTH-PVDTLVLHYT-DMKSAEEAINRLRDPTAKVSAHYLISKtGEIVRLVPEEKVAYHAGvSYWrgkssLNYNSIGIELDnrghlygPEsFPDTQIESLLSLIEVIRIRHDIPdYNIVGHSDIAParKKDPGELFPW--------------------------------------------------------
>A0A819KBU7	105	0.291	8.355E-22	6	145	193	92	242	244
------EPANTGNYRRG-RK-EKIKGVVLHGTAGPN----AVQWFKNPKAKVSAHYVVEkDGRVIQMVSEDDTAWHAGvvspNskyaKGPNPNSwlIGIEFsrdrnnANKMPEVQIKAGLKLVKDMKRRYGKQFGVYTHDQFETTrTCPGPKF-PVKRFKDAIK-----------------------------------------------
>A0A2G2J1H8	105	0.275	8.355E-22	0	136	193	0	147	246
MK---ITQTPSPNHDA--RTL-PVSLLVLHYTGmETGQ--AALERMCAGAAKVSAHYMVaEDGHISQLVDESRRAWHAGlsEWagesNINSASIGIEIVngghdyglPDFPDVQIEALMSLCRDIQTRHNISlFGLVAHSDIAPerKQDPGEKFPW--------------------------------------------------------
>A0A2S6SHJ4	105	0.238	8.355E-22	0	136	193	0	150	248
MKF--INKYQSSNFNK-RKSGSSIKYIIIHYTA-IEDYFEAIQHLCSKDNKVSCHFLINKkGAIYYLVNTKNRAWHAGQsyWNkdtdINSESIGIEMVnsghhilfESYNLNQIKALIKLLQYLVNKYKIdPINILGHSDIAPyrKIDPGQKFPW--------------------------------------------------------
>A0A2G3PVB6	105	0.239	8.355E-22	11	139	193	10	149	256
-----------NKYS---RPGTkigPIKNIVVHWVGNAGSKGISNRNYFESlkdkKTYASSHYIVGlDGEVILCVPETEIAYHA--TVANSRAIGIECChPDwegqFNHKTYTSLIELLADLCKRYNLNPQidILRHYDITGKECP-KYYvkNNLAW-----------------------------------------------------
>UPI00157A5115	105	0.259	8.355E-22	7	135	193	92	252	265
-------PARSDRYDES-RNGTDIDTIVLHHTADKSDkssletlTGEGggligeATRWakeKKNGGKVSAHYVIGkDGTIYHLVADEKRAWHAGGgavhgdksKDVNDRSIGIEIVNDgdgkdgYTEEQYKALEQLVPYLSKRYDVPtKNVVGHKETNPdKKDPSENFD---------------------------------------------------------
>UPI000A071168	105	0.300	8.355E-22	12	145	193	17	165	275
------------NFHVG-RAGKKIDHIVKHHNAGVNMTTEDC---WDTWqiREASAHYQVEvDGTIGRLVKDSDTAWHANNLPVNQTSIGIEHAntgggeqGWPiSDKTIEEGAHLAAALCVYYRLGRPVFGknirdHREYHSTSCPHQLaqgEKHHDRWMQRAQ-----------------------------------------------
>A0A0R2BB44	105	0.284	8.355E-22	0	163	193	0	176	330
MK-TNQIPAKRSNYTRADRPEQvPVTHIVIHST---ELSYpETVQRFQEA-HDVSAHYVLRqsDGLVTQMVAPHNVAWHAGNWELNCRAVGIEqeayvGEPEsFTKTMLRSLTTLVSQLSTQFNVPldrDHLLGHDNLCAmTAsgqlamhqDPGRYFDW-RQLLTDLGASVEG---RGVPVVGEPV-----------------------------
>UPI00167E661B	105	0.256	8.355E-22	7	162	193	193	371	572
-------PAAVSNYQVSSRNANgmDIDFIVIH---DLEGSYDGGVSWFQDPAgGTSAHYVMKaDGSaVTQMVATKDIAFHAGNYWLNLHGVGIELEGYaaqgptwFTPAQYEATAALVVYLARRFDVPldrKHIIGHDNVlpprpaRAPDahwDPGPYWDW-EKFMALVGAEAleeGGAVGIGQAVTIAP------------------------------
>A0A3M8DR09	105	0.233	8.355E-22	2	146	193	259	425	637
--YVQLSDDPGdySNYDLSNRPESgpDIRYIVIH---DTEVDYDGTIKIFQDPqSFVSTQYVIRskDGHIAQTLENKNVGWHAGNWYFNSHSIGLEHEGfamegasWYTEVMYRNSAKLVRYLGKKYKIPldRNhILGHDEMpglTPTnqskmhEDPGPFWDW-AHYMELINE----------------------------------------------
>UPI0004BE8175	105	0.250	8.355E-22	6	160	193	259	437	642
------VAAASANGQVSDRPANgiRIDSIVIH---DTESSYESAINTFQQPGGGSAHYVIRssDGAVTQMVPTKDLSFHAGNYSANMHSLGIEHEGYaasggtwYTQTEYETSAALVRYLADRFDIPldrQHIIGHDNVAGPSsalvsgmhwDPGPSWDW-QRFMRLVEAPADgkhgvGPVGTAVTITP--------------------------------
>UPI001051F77B	105	0.267	8.355E-22	12	136	193	268	410	648
------------NHDKADRPNDqDIDYIIIH---DTEGPWESTLDLVQDPTYVSWHYTLRsaDGHIAQHVPTKDVPWHASNWYTNAKSIGLEHEGYaakgtwYTEAMYRTSAKLVGYLADRYDVPldrAHILGHDNVpGPTpdnvagmhWDPGPYWDW--------------------------------------------------------
>UPI001CCDCB52	105	0.233	8.355E-22	12	158	193	271	435	657
------------NYDLAQRPAGgvDVRYIVIH---DTEGSYASTLTVFQRPTyKASAHYVVRssDGHVAQMISTEHVSWHAGNWYVNAHSVGIEHEGvaiegaaWYSENLYRASARLTRYLALRFNVPldrEHIIGHDNVPGTSttnqatmhwDPGPFWDW-NHYMELVRGV--DPVEPTNPD----------------------------------
>UPI001E448BA5	105	0.228	8.355E-22	6	136	193	287	436	672
------EPGDFGNHDLSDRPRNqSIDYIVIH---DTEATWDTTLALVQDPTYVSWHYSLRsaDGHIAQHLRAKDVGWHAGNWYVNAKAVGLEHEgflaqggQWYTEAMYRTSARLVRHLARKYDVPldrAHVIGHDNVPGTvpgtiagmhQDPGPYWDW--------------------------------------------------------
>UPI001954C2ED	105	0.236	8.355E-22	2	153	193	243	420	758
--YAKLTPTDPDNTTKygnhdiADRtgPGGpKLDYIVIH---DTEGYYDPSVRLVQDPAYLAWNYTIRstDGHVAQHLDPKDVGWHAGNWYVNMHSIGVEHEgfaGDatwYTESAYQTSATLVKHLAATYGIPldrAHVIGHDQVPGTVagttktmhwDPGPYWDW-DHYFELLGApIGGGRAA---------------------------------------
>A0A2D9TE12	105	0.263	8.355E-22	5	155	193	224	385	968
-----WVgPACSTDYTNASRRAADIDYVVIH---TCQGGFSGCWSWLRqcGGATASVHYVVSSsGEIVQVVEEQDIAYHDG--CFNSRTVGIEHEgfisdPGrwYTDAMYCASARLTRSICDRNGIPcdrAHVIGH--VEAPDCsdhtdPGPgW--NWSKYMEYVRCGCGGCCTPG-------------------------------------
>A0A535S114	105	0.267	1.142E-21	23	146	193	2	143	148
-----------------------INRIVIHITA-GGSNINGTIRWFQDPaSKVSAHYIVGqDGEVVQMVRDGDIAWHA--HSANGDSIGIEHVarprgglsPNdpglfPTQAQYCSSADLVRWLCYTYNVPidrVHIQGHAEAdTHTthrGCPNAVWDW-ERYMHLVTA----------------------------------------------
>A0A6L9GIP4	105	0.248	1.142E-21	4	148	193	13	186	189
----DCRQIPSEYFDE--RPdPKDISLLVIHYISLPPEQFGGgyIDDFFQGklDPclhpyfkeiyqmSVSAHCLIDRcGVITQYVNFNDRAWHAGISSfedrerCNDFSIGIELEGsnelPFTDAQYEALQQLTACIMSAYPdITLNrIVGHSDISPgrKIDPGQYFDW-ERYLNGINSLY--------------------------------------------
>A0A7G3D1A7	105	0.289	1.142E-21	25	155	193	0	142	200
-------------------------MVVLHYTA-MDRAEAALERLCDPLAEVSAHYLIaEDGRSWQLVDEAARAWHAGAgaWGnvgdVNSRSIGIELaNPGdraFAPPQMERLEALLAGILARWNIaPERVIGHSDmaVGRKADPGRWFDW-ARLARAGLSIAPAEGEPG-------------------------------------
>A0A7U4Z9V1	105	0.252	1.142E-21	26	175	193	5	164	210
--------------------------IVVHYTAMPNAQ-AALERLSDPAHEVSAHYFLDQsGGAVQLVPEAQRAWHAGAgaWGgctdVNSASIGIElCNaGDhaFSSAQMQALKSLLKEVMQRWGIAaQGVIGHSDMAPgrKQDPGRWFDW-QELAKEGLAVYRGAPHSHL----LPFAEAaeRFGYRRPEW-----------------
>UPI0009E42A93	105	0.238	1.142E-21	0	136	193	2	152	245
MK---INPNYSPNFDSKKRSLDKINFIIFHYTGMKNEK-KAIDKLLDIKSKVSCHYFIKNnGEILRMVPDSYIAWHAGvsSWKkfksLNKSSIGIEINnPGhefkykkFSKKQIYSLIKLTRYIIKKYKInPKSVLGHSDIAPdrKRDPGEKFPW--------------------------------------------------------
>A0A5R8YDV9	105	0.250	1.142E-21	9	136	193	14	153	248
---------PSPNF--GDRKNDgRIDMILLHYTG--MEDDDQALNWLCNeTSEVSSHYYIDRaGATQQLVAEEMRAWHAGEafWKgekdINSCSIGIEIAnaghEDFTEEQIKAVIALCQDLMARHDIPaYRVLGHSDVAPgrKIDPGAKFPW--------------------------------------------------------
>J9YU37	105	0.215	1.142E-21	10	145	193	16	172	251
----------SPNFDTKKRLKNSIKYIIIHYTG-MVKESKAISRLLDLTSKVSCHYFIKNnGNIVRMVPDSYTAWHAGKskWKklksLNRHSIGIEINnPGhnhgyksFRQKQVKSLLSLIKDLKKKFNIDkKNILGHSDIAPdrKKDPGEKFPWFilakEKIINWHN-----------------------------------------------
>A0A0C6FJ70	105	0.248	1.142E-21	9	151	193	14	178	251
---------PSPNHDE--RTL-PVDALILHYTG-MASGSEALLRLCNPLSKVSSHYLVLEgGRVVQMVPEARRAWHAGlsAWegvrDMNSRSIGIEIAhPGhrddgtvapFPQEQMAAVTALCRDILGRWSIRaDRVLGHSDIAPerKIDPGESFSWEslhrDGIGHWVppAAIRDGR-----------------------------------------
>A0A1Z9PSU7	105	0.254	1.142E-21	0	146	193	0	157	257
MKF--INKFKSLNFDT--RVSSTIEYIIIHYTALKNN--ETAISFLCNPKkKVSCHFLISQnGDIYNLVNEKKRAWHAGLcyWKgktdINSSSLGIELDyslnkenNNFTNKMMKSLVSLLKYLTKKYNIDiKNVLGHSDIAPyrKKDPGKNF-PWDYLVKNKLA----------------------------------------------
>A0A7Y2TWM0	105	0.268	1.142E-21	3	136	193	22	167	258
---MDIKERPSTN-CNARRGGLAPSLVVLHYTA--MVSAEAALEKLCDeEAEVSAHYLIGkDGAVYRLVDEAHRAWHAGEgrWagreDINSRSIGIELDNDGTcgfEApLMEALEALLRDILDRHSMPAKaVLAHSDFAPerKADPGRKFDW--------------------------------------------------------
>A0A1Z8NQJ9	105	0.263	1.142E-21	2	136	193	12	160	258
--YIMIShKYKSPNFNE--RDTSlPLKYIIIHYTG-VKSPFSDICKWFEKPSsAVSCHYAIDyDGTIYSFVDVQQRAWHAGKsyWNgdsdINSASIGIEIhnsgDEDFLNIQIESLIYLIKFLMRDYNIKyYDVIGHSDISvsRKIDPGKSFPW--------------------------------------------------------
>A0A7H0K0U4	105	0.250	1.142E-21	4	190	193	9	213	269
----DRVKLMNKHYTKG-RGGNKVECVVVHH----NAGVLSIDQIWQVWqtRAASAHYQVqSDGVIGQLVWDRDTAWHAANQYTNQRSIGIEVsnsagpnAGWPiTDTAIREAGRLIAAVCLYYGLGRPVSGdnvryHREFTSTTCPyhlapgGKYNAALigeaQRFYDELKAKKNGTtTGRHAKKTP-----AGGSSVMLTAKYFTDFIKGfFGPQID--
>A0A2T0U7H8	105	0.259	1.142E-21	11	172	193	55	225	272
-----------PAYQVGtvNLNLRKPNYVIIHHTA--QKSCEQTLKTFTLERtQVSAHYVIcKDGTVHHMLNDYFRAWHAGNgkWGnntdINSSSIGIELDNNgfeaFSDSQIESLLQLLAVLKKNYNIPvANFIGHSDIA----PGRKVDpnaNFPW--QRLSEGGFGHWPDAVlDTVPSPF--NSVHALR--------------------
>A0A396L691	105	0.248	1.142E-21	0	175	193	0	204	307
MSNSGLVNYTkiSPNRTSPRR--NKIDRITIHHMA-GNLTVETCGNVFAPrSRQASSNYGISsDGRVGMYVEEKDRAWTSSSGANDHRAITIEVAdnagaPGWgcSSAAMAKLILLCADICRRNGIKkLTYTGdtkgnmtlHKWFASTDCPGAYLEsQMPTIASEVNKLLAsgattytwkGATATGG-SVPASsgkVTSNGKIAVDGSW-----------------
>UPI0005553789	105	0.266	1.142E-21	0	136	193	56	199	313
LKYVeDWV--GTTNFNL--RKPN-I--VVIHHTAqdSVGQTLKT---FTLERTQVSAHYVIGEnGEIYHMLNDLYRAWHggAGKWGsntdLNSSSIGIELDnngsDEFSPLQIQSLLELLKDLKEKYKIPaANFIGHSDIAPTrkQDPNKTFPW--------------------------------------------------------
>UPI001B881D8B	105	0.228	1.142E-21	1	136	193	36	196	435
-AY-DWssadhsDPNNYGNYDPADRPadGDGIQYIVIH---DTETSYDNAIAVFQNpgWF-ASANYVIRasDGQVTQMVRNQDVSWDVNNWTMNQHSISIEHEGvaaqgsSYTPQEYQASAKLVRYLAAEYNIPldrQHIIGHDEVPGelTAsqakqhwDPGPFWNW--------------------------------------------------------
>A0A2X0KBG2	105	0.272	1.142E-21	12	156	193	292	456	688
------------NYAQADRPtdGDGISYLVLHAT---QGSRDGAIAFFQDPAaYASAHYLVGrDGSVTQLVPTKDIAWHTGNRTLNAHSIGVEQEgfalrtGSWyTEAEYQSSAALIRYLAARFGIPldrEHLLGRDDVPApvqagravTthGDPGPYWDW-SHLLDLVGAPLTGLHAQPV------------------------------------
>A0A6N7X8K7	105	0.283	1.142E-21	8	149	193	634	791	801
--------YSKGRYDASHGGQHVIRQIVIHH-NEGNLTTEGC--WHT-WqtREASAHYQVESsGTVGQLVYDSDTAWQAGNWVKNLDSIGIEHAdaPGstaahryLTEAAINAGSKLVALLCLQYnlGIPewgVNVIGHNEVTSTDCPaslGKGGSQHNEYISKARSWYE-------------------------------------------
>UPI0012FA2558	105	0.240	1.142E-21	11	162	193	271	454	1062
-----------PNYYPGNRPadGNGINTIVLHTT--EGSTAAGAIALFQNGTlGSSAHYIVDAnGAVTQMVTLEDPAAHADNKSVNLHSVGIENVgfaggstsynntaGTWlTTAQYTADAALVKYIAAKYSIPldrDHILGHDDVpyalsSPasfvTSqhwDPGPYYDW-SSLFSLLGATPAGSggVVVGGTVTIAP------------------------------
>A0A1P8FJA6	104	0.257	1.560E-21	0	136	193	0	161	167
MILADF--RPSPNFD--GRPdGAKVDVIVIHNISLPPGEFggphieelfqnrlhPGAHPYFAGiaALQVSAHFLVRrDGEVIQFVDTDQRAWHAGvsNWNgrerVNDFSIGIELEGtddrPFEDAQYVALNALLAKLFARYG-VVPLTGHSHIAPgrKTDPGPHFDW--------------------------------------------------------
>A0A6L7S6Z4	104	0.255	1.560E-21	3	136	193	11	156	171
---VEVIDRPAACF--GDRPsGAQIELVVIHYTAMENAE-AALERLCGSEFEVSAHYLVGqDGMVFRMVREEKRAWHAGAgsWagrgDVNSRSIGVELDNDgmsrFTEPLMDKLEVLLADILDRHGLPPQaVIGHSDMAPdrKHDPGRHFDW--------------------------------------------------------
>A0A3E4R009	104	0.261	1.560E-21	0	134	193	45	190	195
MDYEklepDVIKLLTKHFTSG-RSGRKVEFVGIHYMASNGDTDTCYATWQ--SREASAHYAVASrGEVGQLVWDRDTGWALGDFDANCRSINIEHanlaDGTVTEACLDSGAHLAAAICREYGlgrpqWGVNMQPHKHFMATSCPGQLY----------------------------------------------------------
>D0SQX3	104	0.250	1.560E-21	6	141	193	17	180	197
------TQLPSPNFNA--RPVDaDIQLIVIHNISLPPSQFGGgyIQQFFQNkldWNthpyfqtiegmQVSAHLLILRtGEVIQFVNFNDRSWHAGrssylaNKECNDYSIGIELEGsddlPFEDAQYQALVDVVSMLDKSYPKIQNhIAGHSDIAPmrKTDPGPYFDW-QRFR---------------------------------------------------
>UPI000E0A772A	104	0.258	1.560E-21	10	150	193	27	195	206
----------SPNVTRAER--RRIDVVVIHTMeiGERDGAAAACARWFADPAaQVSAHYCVDAGTVIQCVRERDIAWHA--RGGNGNSVGIELAGfagqgadgwsDPySQAVLERAAAVAAGVCARHGIPmrrlrgadlrarrRGIGGHADVSdafGKSdhrDPGPDF-PWQRFLRLVRASARG------------------------------------------
>UPI001F474A17	104	0.250	1.560E-21	26	176	193	5	181	207
--------------------------VVLHYTA-MDSAEAALERLCDPVAEVSAHYLIGaDGRLWQMVNEADRAWHAGVgeWQglddINSRSIGIELDnrGDhpFSAPQMATLDGLLTDILRRWSIPPTgVIGHSDMApGRKCdPGPRFDW-ARLARLGLAERSGSETGADDPTPeqlraaacavgftAPaDDETLLAALRLRYR----------------
>UPI000B4A616B	104	0.273	1.560E-21	25	171	193	0	159	211
-------------------------MVVLHYTG--MQSAEAALAQLCDPGkEVSAHYLIEeDGSVHRLVREDRRAWHAGRssWrgitDINSASIGIELvNPGhefgyrpFPDAQMEALLPLLADMVQRHDIPrANVVGHSDVAParKEDPGELFDW-DLLAAHRLALKTPRV-----TMPSPFenDGAFFLAL---------------------
>UPI000F7486CF	104	0.223	1.560E-21	14	186	193	34	215	261
--------------SQASR----VRSIVLHYTSvDDARSME-----LLSKGKVSSHYLVNDaGRVYQLVDENRAAWHAGAssWYGNiamnSTSIGIEIvNPGWTegsdgkpvwhpynDQQLRALTILLRDIAQRHGVtPENIVGHSDIAPqrKVDPGPLFPW--------KTLAEAGIGRWYDETGAAehLARLQVQGIpDVAW--FQKQLARLG------
>A0A6N9QA49	104	0.236	1.560E-21	3	148	193	131	296	297
---VDVKNLNYPDYIQQNfigvdghsRTGNemsRVNDIVIHYVANPGSSAKANRDYFDSsQSQVSAHFVVGlKGEVIQCVPLDEES-SASN-QRNPDTISIEvCHPDssgkFNDQTYYALVQLTAWLCDEFHLGeDHLIRHYDITGKDCP-KYYvdhpDAWSRFKDDVERFR--------------------------------------------
>UPI001F0511FA	104	0.219	1.560E-21	19	146	193	17	156	511
-------------------PHNMIpEYITIHETAN-DASARNEVNYMQGnQKEVSFHFAVDDKQIIQGLPLDRNAWHAGDgseGTGNRKSIAIEiCYSKYGGQHYEqarlNAVELTVELLGKYNLPLTcLKKHQDWSCKFCPHRMLSegRWDDFVKKVKE----------------------------------------------
>A0A7C5E6X0	104	0.281	1.560E-21	11	148	193	426	576	577
-----------PSLQFPTRSLDQIQMIVIHHTAVAPTvGADRIAAHrvdKQGWPGIGYHYFITaDGQIQQTNELTTVATHAGN--YNPIAIGICFAGDFtatvpSPEQIKAGAQLIAWLIQQRQLSLSaVFGYKELINTQSPGlQWdsGARWgDQLRAEIEALL--------------------------------------------
>A0A2W5X0V7	104	0.213	1.560E-21	18	146	193	242	403	587
------------------RPTQgDYKAAVIHHTAGTNDYSaaqvpailRGIYAYHAqqlGWGDIGYNFLVDKfGRIWEGRvggiEMETIGAHVSGW--NTNSVGVSVLGNYqtatvTNQAVDAIVRLLGWKMSLQGIRANstvsingrtintIVGHRDLAATSCPGaSLYNRLGEIRSRVAA----------------------------------------------
>A0A8H9FVC8	104	0.230	1.560E-21	12	160	193	257	417	635
------------NYDLADREKDlSIDYLVVHNT---ECTYDVCTRLIKGeaepNRFVSWHYTVRsnDGHVDQHVATRNVAAHAGNWYLNMHSIGVEHEgkaGEPgtwyTEALYRSSAQLVSYLAKEKGIqldRAHVVGHEEFMSSNykwDPGPYWDW-----EHYMALLGAPIKPDRRSGP--------------------------------
>A0A4V6NQP4	104	0.263	1.560E-21	8	136	193	258	406	638
--------YNYGNYDLANRPkdGLDINYIIIH---DIEGSYQDGVNTFLGQSYVSAHYVIRstDGHTAEMVRPRDVAWQAGNWYFNSHSIGIEHGGvavdgasWYSEQMYHASAKLVKYLAKRFDIPmdsAHILGHENVPGLSpsnqsrmhwDPAAYWDW--------------------------------------------------------
>UPI001E4A0641	104	0.254	1.560E-21	0	138	193	249	405	643
MQYVPAlykqfssDPGDYGNYDLANRPYDglDIRYIIIH---DSEVSYDGTINTFLRQTYTSANYVIRssDGQITEMLPPKNVAWQAGNWYINSHSVGIEHEGfavegstWYSEPMFRASAKLVKYLAKRYNIPldrQHILGHDNV-----PGLNpsYQrgmHWD------------------------------------------------------
>UPI0019438D2F	104	0.255	1.560E-21	9	174	193	263	435	648
---------NHDRY-EGRRE---IDYIVIH---DGETGYDAMTRLAANPAYLSWHFTLRssDGHIAQHLRGQDVGWHAGNWYVNSRSIGLEHEGYlarggawYTEAMYRASARLVRHLARRYGVPldrAHILGHDNVpGATpatvrgmhEDPGPYWDW-----EHYFELLGRPLDRAARA-PRPaL--AALTALSGR------------------
>A0A6H1KSZ4	104	0.250	1.560E-21	6	159	193	253	427	649
------VPGSPAGLQVSNRPANgiKIDTIVIH---DLEGTYdSGVAGLANPSNSVSTNYVMRssDGAVTQMVPTKDIAFHAGNYSSNLHSIGIEHEGYaaqgatwYTEAQYESTAYLVQYLAHRFGIPldrQHILGHDDVAGPSlsgvlaqhwDPGPSWDW-DHFMRLLGAPLSGlRGTAPVGSV---------------------------------
>UPI0004CC252F	104	0.252	1.560E-21	12	166	193	296	476	928
------------NYTAADRPnqGVDIRQIVIHDTEGPYQASLDVL--TDPtWPG-SAHYLIkaSDGLVTQMLENKNLAWHAGNWTHNMHAIGVEHEgfaikeGSWyTEPQYRSSAALVKYLANKYGVPidrEHIIGHDEVAlQTDgdldqlhwDAGPYWDW-NYYMSLLGApqgdkGAGGllRAGQVVRVVP-PFTTA--------------------------
>A0A2D0MZ78	104	0.231	2.132E-21	9	144	193	37	182	183
---------PDRDYDR--RTLDQIQQVIIHHTAAPaSQTIEAIAHYHTGPnhicdngcPGIAYHFMIDReAKVYQVNDLETISFHA--SGQNTVSVGVCLIGNydelePTPQQLTAVVRVIRYLNRKLGRRLAIAGHRDYANKSCPG-WNVDIDSIRAKV------------------------------------------------
>A0A502CK39	104	0.252	2.132E-21	5	136	193	2	147	229
-----IIDTPSPNFDE--RML-PITMIVLHYTG-MVDGPAAVARLRDPAAKVSAHYVVEeDGTVIRMIDEAKRAWHAGQshWrgitDINSASVGIEIvNPGhefgyrpFAPEQIAALIPLVADIKRRHAIGrGNVVGHSDIAPrrKRDPGELFPW--------------------------------------------------------
>A0A1C7DAY6	104	0.250	2.132E-21	15	142	193	11	156	235
---------------SPNRNERklPISMVVIHYT-EMESADAAITRMCDPEAQVSAHYCISEaGEVVRLVPEAERAWHAGVsyWrghkDVNSASIGIELDhPghglgyrEFRDAQIDALVPLLARIVKQYDIArANVVGHSDIAPqrKIDPGELF-PWDRLAE--------------------------------------------------
>A0A345BNP2	104	0.242	2.132E-21	0	146	193	0	167	235
MT--EIIKYfaDESNYKKS--KGRTIKYIVYHYTGNINDSALSNCRYFKNKNiGSSAHFFVDDKSIYCSVDPENIAWSVglGNRKepyknmpmfgviTNSNSISIEmCGGktsyEAPEETIKNAIELGSFLMGVYGLTTNdVFRHYDVTGKQCPA-WliaDDKWNKFKERFEE----------------------------------------------
>A0A7V8TW58	104	0.258	2.132E-21	0	136	193	0	150	241
MKIKD--TY-SPNFNKKKRTDSSIKVIVIHYTG-MQSEGESLKRLCSPKSKVSSHFLITRnGKIYRLVKENKIAWHAGEsrWGkfknLNKNSIGIELVnkghrfgyQSFEKKQLFSLIKICKILVKKYKIKkTNLVGHSDIAPlrKIDPGEKFPW--------------------------------------------------------
>A0A8A0S3C4	104	0.229	2.132E-21	7	142	193	89	255	263
-------PAKSDRYN--DRPaGADIDTIVLHHTADgsdrnslttlTGDTDgQGVFkkgeQWLKDkkNGKVSAHYMIGkDGTIFQLVGDQKRAWHAGDgdlrgdgKDVNDRSIGIEIvnEGDgkdgYTEAQYKALEKLVPYLAKRYEVPaGNVVGHKETNPqKKDPSENFD-FGRIVR--------------------------------------------------
>R6M8I3	104	0.226	2.132E-21	10	190	193	25	213	281
----------SANyYSYGSR---DVKYVVIHYTGNSSDTAKANANYFSGgSRSASAHYFVDANSCYQSVALNNAAWAVGGtsvYKhadcRNKNSISIEmcCSGNYtvSEQTISNTAYLCAELCKYIGITaDTvdtfVLRHYDVWDKQCPAQWatnnSEGWIAFKEKVKAVLRNKEG---------LTMEQYNELKNLIEKQAAAISAL--QIE--
>A0A0R2JH43	104	0.256	2.132E-21	0	131	193	0	153	282
MADLYsktVTSKNSkAMYNGGLRSG-AVRYIVIHHNATTNKDV-AMNTWVQGtGSYTSAHYEITDNEIIGCVGENYVAYHSGGtggsdvpkiANINQLSIGLEHVnstgaPTWgvSDKTLRQSAKLIADICKRYNLPidrSTIKTHGEITATACPG-------------------------------------------------------------
>UPI001ABA2BB6	104	0.284	2.132E-21	29	186	193	1	164	291
-----------------------------HHNAGT-LTVDQCYDVWQ-TREASAHYQVETsGRVGQLVNDSDTAWHSGDWETNLTSIGIEHAnatlaPGWtiSEATLDNGAHLVAALCHHYGlgrpaWGVNVFPHSQFSSTSCPGAIaGAQNAAYMARAQAYYDGTQTTTQEDDDMD---AEAKAW---IKETRDRVLGLG------
>A0A2E6XWG1	104	0.208	2.132E-21	3	136	193	16	197	300
---LHIKQTPSPNFN--NRKdlkthtiITKPTHIILHYTADcfYSQSMKTLSNFFRP---VSAHYLIAaDGTISQLVDESKRAWHAGKssWQGNkqmnNYSIGIEIvNPGFtkskkdpcthnqniwnkhtgvqvqgssyywyqfTDAQITSVIALCTDIMKRYDIkPYFILGHSDIAPsrKVDPGPLFPW--------------------------------------------------------
>UPI00037C008A	104	0.247	2.132E-21	11	175	193	65	262	322
-----------PGYlvdrSLGARGQNqRVRFIVLHYTGGDERAALRT----LTESNVSAHYLVTDnpGRyrdrpvVLQLVDEDRRAWHAGvsQWadrsNLNDTSVGIEIVnpgyhdsPEgqvWTPysrAQIELVIELTRDLVERYDIePQNVLGHSDIAPgrKVDPGPFFPWQRLYQAGVGAWPEREtVARWQRQLSqAPLSVAQFQRALAAW-----------------
>A0A376C0S1	104	0.242	2.132E-21	0	136	193	95	246	343
MGYM-VTKNHFPSLGQGFRQ----RYIILHYTALNNEASLRVLTQQA----VSAHYLVNDtedNEIYQLVDENKRAYHAGVsyWRGNnnlnDSSIGIEIVnqakdvpggyyfPDFPDYQVKKVAELVKDIANRYGIlPQNILAHSDIAPTrkQDPGPKFPW--------------------------------------------------------
>A0A538EEU0	104	0.227	2.132E-21	7	163	193	76	263	444
-------PFDYGNYDIATRPsdGLDIRFVVIH---DTEVGYDDTVALFQNPlAYVSAHYVTRssDGQVTEMVSPNNVAWQAGNWWVNTHSVGIENEgfalqgyQWYTPQLYRSLARLTKYVADRYGVPldrEHLIGHDQVPGTfgivnqrnmhWDPGPYFDW-AHFMSLVGAsItpaggdRTGRVvtidPNFATNTP-PL-----------------------------
>UPI000D13E287	104	0.239	2.132E-21	3	160	193	215	394	606
---VDCTflAAAASNGQVAGRPGDgvQIKYIVLH---DTESSYdAAIQTFQTAGSGDSAHYVMRasDGAVTQMTPTKNIAFHAGNYWFNMHSIGIEHEGYaahgatwYTQTQYQATADLVKYLAARFDIPldrEHIIGHDNVpGPRDsylagmhwDPGPYWDW-TAFMNMVAPATAAHAHSAARHVP--------------------------------
>A0A7I8ERQ6	104	0.274	2.132E-21	10	140	193	283	432	632
----------PCTYEDAKRPDGdlPIEFLVIH---DIEGSAQAALAWFHDPSSAgSTHYVVDsDGTIYQVVHESDIAYHAGNYWYNQRSIGIEHVGydatgyEWYNATLYlASASLSAYLLNKYHIPldhDHILSHGTIPasslATnpnhVDPGPYWLWDDYF----------------------------------------------------
>A0A124I524	104	0.261	2.132E-21	2	136	193	243	396	633
--YVEMDGGGYGNHDLADRPKDqRIDYIVIHDTEAPLSSMFMTV---QDPEEASWHYSVRssDGHVTQHVPIKDASWHSGNQFVNAHSIGIEHEgflrqPDawYTEQMYRSSARLVKYLAKKYKVPldrQHVFGHDNVpSPTedtipdmhDDPGPFWDW--------------------------------------------------------
>UPI0018D3019A	104	0.232	2.132E-21	2	136	193	256	411	648
--YQETGDGDYGNYDKAPRDTDagpTVDYIVMH---DTEGSWETSLKLVQDPTYLGWHYTIRsaDGHIAQHIPTKDVGWHAGNWYINQHSIGIEQEGfaadgatWYTESLYRNSARLVKYLAAKWDIPldhDHILGHDNVPGTTaatvkgmhwDPGPYWDW--------------------------------------------------------
>UPI001EF87F1E	104	0.248	2.132E-21	12	164	193	174	342	663
------------NYDLANRPADGLDyrYILIH---DTEITYTQTINVFQNPlTKASTHYVVRasDGHIAQMVENKNVPWHAGNWDVNGHAIGLEHEGYaiegaswYSEAMYQASARLTRYLADKYQIPldrSHIIGHDELPGPLpqhqagmhwDPGPFWDW-AHYMDLV---RGGPAQMSNPD-PQLLT----------------------------
>UPI0006849F65	104	0.245	2.132E-21	12	151	193	280	438	663
------------NHDKADRPRDqKIEYIVIH---DTEGRYPGVINMVQDpNRAASWQYTLRssDGHIAQHIKHKDVAWQAGNWNINAKSIGLEHEgfakdqGTWyTEAMMRSSATLVRYLAAKYDIPldrTHIIGHDNVPGTVtgnipgmhwDPGPYWDW-ERYFELLRAPLRGP-----------------------------------------
>A0A1T5J950	104	0.230	2.132E-21	12	168	193	256	429	737
------------NHDQADRTGEggpSIDYIVIH---DTETAYEPSVRLVTDPTYLAWNYTLRssDGHVANHLEPGDVGWHAGNWYMNMHSIGLEHEgwagtsGWFTEAMYQSSAELVRHLAGEYDIPldrAHVIGHDQIpgilpGSTknvhWDPGPYWDW-----EHYFELLGAPIGDGLSPTSdvAPGDVVEV------------------------
>UPI0003A68EAE	104	0.279	2.132E-21	13	174	193	295	482	926
-------------YTPAARPdkGVDIRQIVIHDT--EGDYASSLATLTSPSSAASANYLIRasDGLVTQMVENKDLAWHAGNWTLNMHSIGVEHEGYaikegkwYQEPQYESSAALVKFLADKYGVPldrEHIIGH-DAVPVAlndkfagahwDPGPFWDW-NHFMGLMGAptgasGAGGPVEAGqlVRVVP-PFTTANQPKLTAS------------------
>UPI001F341CB9	104	0.250	2.132E-21	12	136	193	296	441	927
------------NYTLGDRPHQgvDIRQIVIHDTeGGYDGSLAA-----LTNPDVpgSAHYLIRasDGLVTQMIENKHLAWHAGNWTHNMHSIGVEHEGYaikegkwYTESQYQSSAELVKFLAAKYGVPldrEHIIGHDEVAlQTDkgvsklhwDAGPYWDW--------------------------------------------------------
>UPI00055BCCC2	104	0.216	2.132E-21	7	188	193	298	524	943
-------PDDWGNYNIANRPvaGGEINSIVIH---DTEGSYDASLNVFQNPaSYASTNYIVRasDGQVTQVVENKNEAWHAGNKSVNMHSIGVEHEGYaikkgswYTEPEYESSATLVKYLAAKYGIPldrEHIIGHDEVPGvldTNvksqhwDPGPFWDW-NHYMQLLGAptgasgagglYKAGqviRVVPPFTTANQPtLTyggsavdkqPANFGYLYTQPSTSSPALSDpyLGSQ----
>UPI001CC2552D	104	0.270	2.132E-21	1	166	193	286	476	944
-AYVQ----DLGNYNIASRVPYgtggfDIRQIVIH---DVEGTLAGAVNTFKDPNRwASAHYIVDAtGKVTQMVETKNEAFHAGNKTVNMHSIGIEHEGyaikggsNWYKEsQYDTTAELVKYLATKYKVPldrEHVIGHDEVPGVLdrlaagvhwDPGPFWDW-NRFMGKVGAptgagGAGGPlaTGQTVRVVP-PFTSA--------------------------
>A0A7X0Y2J0	104	0.275	2.913E-21	2	147	193	10	164	171
--YEFESFVNPGEERWDSREGAEITTVVVHHMA--KTEFDEVPEVWR-EREASAHYGIGPsGEIRAYVGEEKRAWHA--RAANSYSIGIECCnvteaPDWevSEKTIDSLVLLIQDINARYDRKMRIVGHQcaEGNSaetTQCPGPsLIPRLAEIVGRVNEY---------------------------------------------
>A0A522BER6	104	0.232	2.913E-21	0	152	193	0	176	178
MR-VKWARReESPN--RSSREGSEVECVVIHHISLPPGEFGGphIVDFFRGRLDtsaheyfkeiegikVSSHFLIDRkGEAVQFVDTSEAAWHAGvsSWKgrgnVNLFSIGIELEGDMvsgyTEAQYETLGRLLGELKKEYPalTPESLTGHEHVAPgrKADPGPLFDW-----ERAKDFLKGSV----------------------------------------
>A0A2D0NEF5	104	0.257	2.913E-21	9	132	193	43	178	186
---------PERKFSR--RSLSQIDTIVVHHTAGPvTQTPADIARYHTGPgnhicaegcPGISYHFLIDRaGLVYQVNDLEAVSFHV--SGANTRSVGICLIGNysqiePTATQLRRLRQTIRLVERKAGRQLNLTAHRDYKATDCPGD------------------------------------------------------------
>A0A2S5X4W2	104	0.240	2.913E-21	0	187	193	0	217	228
MTFSNLTTSTSGNggqYSSRGRS---VDMFIVHHAATT--SLSGVLSMMRtGSRQVSANYVIKDDQVVGVVPETHRAWTSSTASYDGRSITVEtCNsvagdaaGWPiSEASYQSLARLIADCATRYGFPidrDHVVGHRELYsrfgvsyATACPGGI--NLDRLVALAVGYQKNNGVKKMTPEQAALlaDVAnKVNAIRdgqlqphKKWtidQELSNKFDTLiGK-----
>UPI001A9DBEE9	104	0.248	2.913E-21	5	146	193	7	159	231
-----ISTYN--HY-----GYNNIKYIVVHDVG-TRSTAKNNVDYFSGgNRNASAHYFVDDTSIWQSVEDSKGAWHVGDgngiYGiSNTNSIGVEmCLpsGSVTTKTEANTIELLQYLMKKYNISiDRVVRHYDASRKNCPAqfnldkkwtRWYVFKNKLMNDAKA----------------------------------------------
>A0A3D5BAE2	104	0.259	2.913E-21	0	136	193	0	140	233
MKKID-VPY----FDERN---AKIDMIVIHSMAhDLRGALESFQRH-----EVSSHYMIDEkGKIYQFVNDEKRAWHAGKsyWQekenLNHNSIGIELCssslgqEPYPDKQISALIRLCQRLKRKYHIKKNrILGHSDIAPTrkPDPGKAFPW--------------------------------------------------------
>A0A2E3BHC2	104	0.254	2.913E-21	0	136	193	0	152	238
MTLLICNECKSPNFSY--RKnLNIIDTIIIHYTG--MQNAQLALNYLCNhRSRVSSHYFINEkGKLWQLVDDNNVAWHAGvsKWldrkNLNETSIGIELVnpghehgyQEFTNDQYKTLEELIKLLIDKFDIKiDRILGHSDIAPsrKLDPGEKFNW--------------------------------------------------------
>A0A847FPD1	104	0.264	2.913E-21	0	178	193	0	181	243
MKpdYPGATWRPAaaENFSS--RPSRtQIDAVVLHATA---GGLSGTLAWFANPSsGVSAHYVVAKnGQIYQMVEEKDRAHHAGlsEYQgrdnFNNFSIGIEIVnlndgvDPYPEAQFEAVVDLVSYLSEKYNIqKEWVVTHaqtsQKLTGKTDP-RNFAT-EELLRRVY--------DPLANLP-------VDVVReAAWNAL--------------
>A0A2E4F3N0	104	0.243	2.913E-21	0	136	193	0	152	247
MPDLKLTQHWSPSFDI--RPSHfAVDMLVLHYTG-MRDAATALERLCDPKSKVSSHYLIDEhGTSYQLVQESHRAWHAGDshWSgekdINSLSIGIELvNPGhelnytvFPEGQMIALENLIADIRTRHLIPDHrILGHSDVAPfrKRDPGELFDW--------------------------------------------------------
>A0A4P6H8X0	104	0.252	2.913E-21	10	136	193	15	157	254
----------SPNFG-PRRGPFQPDMVVLHYTG--METGAGAEAWLCNPaSEVSAHYLVhEDGRVVQMVRESDRAWHAGKssWrghtDLNSASVGIEIvNPGhtlgyraFPKRQIEAVIALTADIVARHDIvSERILAHSDVAPgrKVDPGEKFPW--------------------------------------------------------
>A0A1M7ITB4	104	0.244	2.913E-21	6	136	193	86	225	300
------TEWISTvNFNL--RKPN---FIIIHHTA--QDSLqQTIKTFTLASTQVSAHYVIgDDGRVIQMLNDYLRAWHggTGSWGkntdINSSSIGIELDNNgtevFSDAQINSLIALLTKLKKDYNIPtQNIIGHSDIAPTrkKDPSAFFPW--------------------------------------------------------
>A0A553C6D1	104	0.250	2.913E-21	6	136	193	91	230	305
------TEWISTvNFNL--RKPN---FIILHHTA--QDSLAQTLKTFTTtKPQVSSHYVIaDDGRVVQMVNDYLRAWHGGNaiWGkntdINSASIGIELDnngfEPFSDKQIISLLALLTKLKKDYNIPtQNIIGHSDIAPTrkTDPSKLFPW--------------------------------------------------------
>A0A1S9N6I9	104	0.257	2.913E-21	0	140	193	0	156	307
MKNIDEQ------FISYNRSLRnSMTiYIVIHDTGDPGASAQNEHDYFAGgNRNASADFFIDSDSIIQIIDtDTYYSWHCGDgkgeYGiTNSNSLGIEmCleaDGKPSEDTVMNTVDLTRYLMNKYDIGINnVVRHYDASRKICPnsfcdnnwSRWYDFKDKL----------------------------------------------------
>UPI001C0F0ECF	104	0.308	2.913E-21	33	162	193	40	186	334
---------------------------------GEGLSYADIA--IRGcydvWqtRPASAHYQVqTDGKIGQLVWDRDTAWHAGNWDANTTSIGIEHadatsNPWMvSEACLDNGAHLVAAICKYYklGRPqwgKNVFGHKDFSATACPASLaGNQHATYMARAGYWYDQMNDNTSAPAPKP------------------------------
>UPI001C014393	104	0.252	2.913E-21	12	144	193	191	356	443
------------NFRSGNMTP---KYIVIHYFG-ALGTAKSVSEYFKTPGiQASAHYALDEGdTIYRCVRDKDIAWHCGaNKYkhpecRNSNSIGIEARPSkinrkrvmasdtdwyFEPKVVDNLVWLTKKLMAQYNIPaDHVIRHYDVTGKLCPRPWccadmnvYyktsgdAQWEEFKKRI------------------------------------------------
>A0A2E6ERR1	104	0.279	2.913E-21	5	145	193	221	375	562
-----WVPAancNTPNCPYP-RTIGDIDMVVIH-TA--QGSYNGTISWFQNcDAGVSAHYVVSEgGEITQMVEEEWTGWHI--SACNGHSIGIEHEGWvqdlwYPDAMYQASAALTSDILTDWNIPidrNNVIGHDELqamCNTthTDPGaGWdWDYYMSLIGGVN-----------------------------------------------
>UPI00068EF68B	104	0.273	2.913E-21	12	156	193	325	488	707
------------NYARADRPtdGDQIQYLVLH---DTGGSRSGSLAYFQDPTaEASTHYLVGrDGSVTQLVRTKDIAWHAGNQTLNAHSIGIEqegfalLDGTWySESEYQSSAALVKYLAARFGVPldrQHLLGDDDVpgpvqakTATMpwGPGPYWDW-SHLLALVGAPLTGLHGKPV------------------------------------
>UPI001CAA6D5B	104	0.248	2.913E-21	2	136	193	318	471	708
--YQDLGGGDYGNHDLANRPTSpKITNIVIHNT---EASYATTLKLVTDPTYVSWQYSLRssDGLIAQHLEPKDVGWHAGNWYVNSHSIGLEHEgfaatgaEWFSEPMYRSSARLVRYLATKYDIPldmQHVFGHDQIPGvTpanvagmhWDPGPYWNW--------------------------------------------------------
>UPI00167EADBC	104	0.257	2.913E-21	12	156	193	321	482	956
------------NYTLAERAKGtqlDISRIVIH---DTEGSYEGTIAAFQSaTAKGSAHYLIRasDGLVTQMVQNKNIAWHAGNWTDNMHAIGVEHEGYaikagqwYTEPQYESSAKLVKYLAAQYGIPldrEHVIGHDEVAGHVDAkvaGMHWDagpFWDW--NHYMSLLGAPTGAGG------------------------------------
>A0A838UNC1	103	0.260	3.980E-21	6	136	193	3	147	161
------IPAPSPNFDA--R-LAPPDMIVLHYTGMP--TGEGaLARLIDPAAKVSAHYLVEeDGRVFALVAEARRAWHAGKavWGgqtdINGASIGIEMvNPGhefgyrpFPDRQIEATTRLIADVRSRWTVPdARILGHSDVAPerKQDPGESFPW--------------------------------------------------------
>A0A2E9DCT9	103	0.220	3.980E-21	5	136	193	10	170	179
-----VSKAPSPNCD--DRPGEDISLLVIHNISLPPGQFggPGIRQLFTNclDPDehpfyreihelrVSAHLLIDReGQVTQFVPFEKRAWHAGHSCfqgrenCNDFSIGIELEGaddiPYTDRQYQVLAEVTRELMQRYPeItPERIVGHCDIAPgrKTDPGPAFDW--------------------------------------------------------
>A0A512NJH4	103	0.224	3.980E-21	5	153	193	10	182	192
-----WIPAHTDRY--ARRDSRTIDEIVLHITegGTDKAeiTAHNAfggPKYLQGgkWMQQAAHYIVGrDGTVVQCVRHKDVAYHAG--TANDWTVGIEHNtrGGgsskdtkLTAAQYMKSAELVLWLCRMLGFAadrYHISGHSEVDpGTthsSCPGRVLNW-DLYMaalSDQQEIAQGRTP---------------------------------------
>A0A416SYX0	103	0.237	3.980E-21	0	148	193	48	208	210
MERPEWIDdqiIDVDGASRSGEKLDSVKDIVIHYVGNPGSTAQQNHDFYAGnQSNVSSHFVVGlDGEVIQCIPLDEMS-AASNW-RNNDTISIEvCHPDksgkFNKKTYKSLVKLTAWLEMACGLNeDHVIRHYDITGKECP-RYYvkheDAWKKFKKDVKKYR--------------------------------------------
>A0A2E3H3R0	103	0.240	3.980E-21	25	185	193	0	175	219
-------------------------MVVIHHTAmlTAEAALERLCSPdpPVGLPPVSCHYLISEsGRLWQMVDEIDRGWHAGQgaWGdvgeVNSHSIGIELAntalHPYPEPQMRTLEALLPGILARWSIPpERVIGHSDMAPhrKSDPGPRFDW-----RRLA--RKGLAVWPEDGGAAPVDREQFHAdlARIGYRRPEdvDALDDL-------
>A3TTU8	103	0.240	3.980E-21	16	159	193	2	164	230
----------------ARRHGGAPDLVIIHHTA--MATAEAALHRLCDtdPPGdlapVSCHYLISEtGRLWQMVDERDRAWHAGQgaWGdvtdVNSHSIGIELAntalHPFPEPQMTVLETLLSEIIARWSIPpERVVGHSDTAPhrKSDPGAAFDW-HRLALRGLAVwpRPGPAGTDGQAT---------------------------------
>A0A239B7V7	103	0.258	3.980E-21	6	136	193	5	147	231
------IWHPSPNF--GDRRGSvAPDMVVLHYTA--MTSAEAARDWlCAPESEVSCHYVIaEDGRLWQLVQEADRAWHAGRgcWGavgdINSHSIGIELAntgfHPFPEPQMAVLETVLAGITARWSItPRRVVGHSDTalGRKTDPGGRFDW--------------------------------------------------------
>R5L8F0	103	0.234	3.980E-21	1	148	193	70	226	235
-SWIDkqIIKKD----GKSRRGikLKEVKDVVIHYVGNSGTTAQQNHDFYAGdDSDVSSHFIVGlDGEIIQCIPLDE---HseASNW-RNRDSISIEvCHmdetGEFGKKTYKSLVKLVAWLESVYGLDeEHVIRHYDITEKECP-KYFvdheDEWELFKEKVRDYR--------------------------------------------
>A0A5D4FH65	103	0.263	3.980E-21	13	160	193	4	169	236
-------------FTRG-RGGAKIECVVIHH----NAGILSIDQIWQVWqtRAASAHYQVESgGRIGQLVWDRDTAWHAANAWINQRSIGIEVsnsggaaqDWPISPTAIRESARLAAAVCAYYklGRPvsgKNIRWHREFTSTSCPyhlapgGKYHNaFMSEAQRFYDQLVTPAPKPSLKAAP--------------------------------
>A0A836TUE4	103	0.276	3.980E-21	0	136	193	0	152	238
MSLSISREYKSPNF---NRR-ENIkllDTIIIHYTG--MKNAELALNYLCNkKSKVSTHYFInEDGKIWQIVDDVNTAWHAGAskWlnrkNLNDTSIGIELvNPGhehgykiFNINQYKSLEKLIAVLLKKYDIKkDRVLGHSDISPsrKLDPGEKFDW--------------------------------------------------------
>A0A1Z9B4Q4	103	0.276	3.980E-21	0	142	193	0	157	238
MSLLVCNEYKSPNYNI--RKnLDLIDTVIIHYTG--MRNAKTALNYLCNkKSKVSAHYFINEeGKLWQIVEDKNIAWHAGvsKWldrkNLNETSIGIELEnPghqhgykEFTFDQYEMLEKLINSLINKYNIKiDRILGHSDIAPsrKTDPGEKF-RWHRLAE--------------------------------------------------
>A0A7Z1XFI7	103	0.217	3.980E-21	6	176	193	1	216	249
------IEAPSPNFDT--RR-APPDALVLHYTG--MQTGQAALERLRDPqSRVSAHYLIEeDGRVFRLVDEARRAWHAGRgvWQgeddLNTASIGVEIvNPGhefgyrtFPGIQIEALIALVGDIRSRWTIPgARIIAHSDLAPdrKQDPGELFPWKrlaeaghgLWFEpapDRIAALGAvlGPGDVGLGVTvlraglhrlgyglpPGPnYDEATVStvtAFQRHWR----------------
>UPI00195B0296	103	0.301	3.980E-21	3	149	193	270	420	424
[truncated: 533,754 more chars]
