# Supplementary material for: New Phage-Derived Antibacterial Enzyme PolaR Targeting Rothia spp
Source: Cells. 2023 Aug 4;12(15):1997. doi: 10.3390/cells12151997 (PMC10417112; doi:10.3390/cells12151997)
Supplement: Supplementary file 1 [file cells-12-01997-s001.zip › File S1/PolaR AlphaFold/dimer/Rothia_dimer_6e506_unrelaxed_rank_001_alphafold2_multimer_v3_model_2_seed_000.pdb]

MODEL     1                                                                     
ATOM      1  N   MET A   1     -12.539 -14.578   5.543  1.00 82.00           N  
ATOM      2  CA  MET A   1     -11.469 -15.086   6.406  1.00 82.00           C  
ATOM      3  C   MET A   1     -10.602 -13.945   6.922  1.00 82.00           C  
ATOM      4  CB  MET A   1     -10.609 -16.109   5.656  1.00 82.00           C  
ATOM      5  O   MET A   1     -10.172 -13.086   6.145  1.00 82.00           O  
ATOM      6  CG  MET A   1      -9.500 -16.703   6.504  1.00 82.00           C  
ATOM      7  SD  MET A   1     -10.148 -17.797   7.832  1.00 82.00           S  
ATOM      8  CE  MET A   1      -8.625 -18.688   8.273  1.00 82.00           C  
ATOM      9  N   LYS A   2     -10.430 -13.852   8.188  1.00 89.25           N  
ATOM     10  CA  LYS A   2      -9.578 -12.844   8.812  1.00 89.25           C  
ATOM     11  C   LYS A   2      -8.117 -13.289   8.812  1.00 89.25           C  
ATOM     12  CB  LYS A   2     -10.039 -12.570  10.242  1.00 89.25           C  
ATOM     13  O   LYS A   2      -7.820 -14.477   8.922  1.00 89.25           O  
ATOM     14  CG  LYS A   2      -9.461 -11.289  10.844  1.00 89.25           C  
ATOM     15  CD  LYS A   2     -10.078 -10.992  12.203  1.00 89.25           C  
ATOM     16  CE  LYS A   2      -9.445  -9.758  12.844  1.00 89.25           C  
ATOM     17  NZ  LYS A   2     -10.016  -9.477  14.188  1.00 89.25           N  
ATOM     18  N   TYR A   3      -7.164 -12.375   8.594  1.00 96.38           N  
ATOM     19  CA  TYR A   3      -5.730 -12.633   8.680  1.00 96.38           C  
ATOM     20  C   TYR A   3      -5.000 -11.445   9.289  1.00 96.38           C  
ATOM     21  CB  TYR A   3      -5.160 -12.945   7.293  1.00 96.38           C  
ATOM     22  O   TYR A   3      -5.559 -10.344   9.391  1.00 96.38           O  
ATOM     23  CG  TYR A   3      -5.289 -11.805   6.316  1.00 96.38           C  
ATOM     24  CD1 TYR A   3      -6.418 -11.680   5.508  1.00 96.38           C  
ATOM     25  CD2 TYR A   3      -4.285 -10.852   6.195  1.00 96.38           C  
ATOM     26  CE1 TYR A   3      -6.543 -10.633   4.602  1.00 96.38           C  
ATOM     27  CE2 TYR A   3      -4.398  -9.797   5.293  1.00 96.38           C  
ATOM     28  OH  TYR A   3      -5.645  -8.656   3.605  1.00 96.38           O  
ATOM     29  CZ  TYR A   3      -5.527  -9.695   4.500  1.00 96.38           C  
ATOM     30  N   VAL A   4      -3.822 -11.727   9.789  1.00 94.50           N  
ATOM     31  CA  VAL A   4      -2.980 -10.664  10.344  1.00 94.50           C  
ATOM     32  C   VAL A   4      -1.958 -10.219   9.297  1.00 94.50           C  
ATOM     33  CB  VAL A   4      -2.262 -11.133  11.633  1.00 94.50           C  
ATOM     34  O   VAL A   4      -1.313 -11.055   8.656  1.00 94.50           O  
ATOM     35  CG1 VAL A   4      -1.365 -10.023  12.180  1.00 94.50           C  
ATOM     36  CG2 VAL A   4      -3.281 -11.570  12.680  1.00 94.50           C  
ATOM     37  N   ASP A   5      -1.876  -8.906   9.133  1.00 94.44           N  
ATOM     38  CA  ASP A   5      -0.843  -8.344   8.266  1.00 94.44           C  
ATOM     39  C   ASP A   5       0.483  -8.203   9.016  1.00 94.44           C  
ATOM     40  CB  ASP A   5      -1.282  -6.980   7.723  1.00 94.44           C  
ATOM     41  O   ASP A   5       0.519  -7.715  10.141  1.00 94.44           O  
ATOM     42  CG  ASP A   5      -2.455  -7.078   6.766  1.00 94.44           C  
ATOM     43  OD1 ASP A   5      -2.412  -7.902   5.828  1.00 94.44           O  
ATOM     44  OD2 ASP A   5      -3.432  -6.316   6.945  1.00 94.44           O  
ATOM     45  N   ILE A   6       1.542  -8.672   8.367  1.00 94.38           N  
ATOM     46  CA  ILE A   6       2.893  -8.617   8.914  1.00 94.38           C  
ATOM     47  C   ILE A   6       3.791  -7.789   8.000  1.00 94.38           C  
ATOM     48  CB  ILE A   6       3.480 -10.031   9.109  1.00 94.38           C  
ATOM     49  O   ILE A   6       3.873  -8.055   6.801  1.00 94.38           O  
ATOM     50  CG1 ILE A   6       2.598 -10.852  10.055  1.00 94.38           C  
ATOM     51  CG2 ILE A   6       4.918  -9.953   9.633  1.00 94.38           C  
ATOM     52  CD1 ILE A   6       2.869 -12.352  10.016  1.00 94.38           C  
ATOM     53  N   THR A   7       4.441  -6.707   8.570  1.00 91.94           N  
ATOM     54  CA  THR A   7       5.223  -5.805   7.734  1.00 91.94           C  
ATOM     55  C   THR A   7       6.664  -5.711   8.234  1.00 91.94           C  
ATOM     56  CB  THR A   7       4.602  -4.398   7.695  1.00 91.94           C  
ATOM     57  O   THR A   7       7.395  -4.789   7.871  1.00 91.94           O  
ATOM     58  CG2 THR A   7       3.227  -4.422   7.035  1.00 91.94           C  
ATOM     59  OG1 THR A   7       4.465  -3.902   9.031  1.00 91.94           O  
ATOM     60  N   GLU A   8       7.055  -6.668   9.094  1.00 90.62           N  
ATOM     61  CA  GLU A   8       8.359  -6.535   9.742  1.00 90.62           C  
ATOM     62  C   GLU A   8       9.461  -7.148   8.883  1.00 90.62           C  
ATOM     63  CB  GLU A   8       8.344  -7.188  11.125  1.00 90.62           C  
ATOM     64  O   GLU A   8      10.648  -6.953   9.156  1.00 90.62           O  
ATOM     65  CG  GLU A   8       8.062  -8.688  11.094  1.00 90.62           C  
ATOM     66  CD  GLU A   8       7.715  -9.258  12.461  1.00 90.62           C  
ATOM     67  OE1 GLU A   8       7.008 -10.289  12.523  1.00 90.62           O  
ATOM     68  OE2 GLU A   8       8.156  -8.672  13.477  1.00 90.62           O  
ATOM     69  N   TYR A   9       9.070  -7.957   7.859  1.00 94.25           N  
ATOM     70  CA  TYR A   9      10.062  -8.555   6.973  1.00 94.25           C  
ATOM     71  C   TYR A   9      10.258  -7.703   5.723  1.00 94.25           C  
ATOM     72  CB  TYR A   9       9.641  -9.977   6.574  1.00 94.25           C  
ATOM     73  O   TYR A   9       9.297  -7.406   5.008  1.00 94.25           O  
ATOM     74  CG  TYR A   9       9.461 -10.906   7.750  1.00 94.25           C  
ATOM     75  CD1 TYR A   9      10.555 -11.516   8.359  1.00 94.25           C  
ATOM     76  CD2 TYR A   9       8.195 -11.172   8.258  1.00 94.25           C  
ATOM     77  CE1 TYR A   9      10.391 -12.375   9.438  1.00 94.25           C  
ATOM     78  CE2 TYR A   9       8.016 -12.031   9.336  1.00 94.25           C  
ATOM     79  OH  TYR A   9       8.953 -13.477  10.992  1.00 94.25           O  
ATOM     80  CZ  TYR A   9       9.117 -12.625   9.922  1.00 94.25           C  
ATOM     81  N   ASN A  10      11.516  -7.312   5.469  1.00 94.69           N  
ATOM     82  CA  ASN A  10      11.828  -6.527   4.285  1.00 94.69           C  
ATOM     83  C   ASN A  10      12.758  -7.289   3.338  1.00 94.69           C  
ATOM     84  CB  ASN A  10      12.461  -5.188   4.680  1.00 94.69           C  
ATOM     85  O   ASN A  10      13.914  -7.551   3.674  1.00 94.69           O  
ATOM     86  CG  ASN A  10      11.531  -4.328   5.508  1.00 94.69           C  
ATOM     87  ND2 ASN A  10      11.891  -4.109   6.770  1.00 94.69           N  
ATOM     88  OD1 ASN A  10      10.492  -3.863   5.023  1.00 94.69           O  
ATOM     89  N   ALA A  11      12.203  -7.559   2.145  1.00 95.12           N  
ATOM     90  CA  ALA A  11      13.062  -8.195   1.149  1.00 95.12           C  
ATOM     91  C   ALA A  11      14.188  -7.262   0.724  1.00 95.12           C  
ATOM     92  CB  ALA A  11      12.242  -8.625  -0.066  1.00 95.12           C  
ATOM     93  O   ALA A  11      14.039  -6.035   0.767  1.00 95.12           O  
ATOM     94  N   THR A  12      15.297  -7.879   0.300  1.00 92.31           N  
ATOM     95  CA  THR A  12      16.438  -7.055  -0.099  1.00 92.31           C  
ATOM     96  C   THR A  12      16.750  -7.246  -1.579  1.00 92.31           C  
ATOM     97  CB  THR A  12      17.688  -7.375   0.741  1.00 92.31           C  
ATOM     98  O   THR A  12      17.531  -6.492  -2.154  1.00 92.31           O  
ATOM     99  CG2 THR A  12      17.453  -7.039   2.211  1.00 92.31           C  
ATOM    100  OG1 THR A  12      17.984  -8.773   0.622  1.00 92.31           O  
ATOM    101  N   SER A  13      16.109  -8.320  -2.221  1.00 92.50           N  
ATOM    102  CA  SER A  13      16.297  -8.570  -3.645  1.00 92.50           C  
ATOM    103  C   SER A  13      15.094  -8.109  -4.457  1.00 92.50           C  
ATOM    104  CB  SER A  13      16.547 -10.062  -3.893  1.00 92.50           C  
ATOM    105  O   SER A  13      14.211  -8.906  -4.781  1.00 92.50           O  
ATOM    106  OG  SER A  13      17.719 -10.500  -3.209  1.00 92.50           O  
ATOM    107  N   PHE A  14      15.016  -6.820  -4.711  1.00 96.06           N  
ATOM    108  CA  PHE A  14      13.969  -6.211  -5.527  1.00 96.06           C  
ATOM    109  C   PHE A  14      14.477  -4.934  -6.188  1.00 96.06           C  
ATOM    110  CB  PHE A  14      12.727  -5.910  -4.684  1.00 96.06           C  
ATOM    111  O   PHE A  14      15.594  -4.492  -5.914  1.00 96.06           O  
ATOM    112  CG  PHE A  14      12.930  -4.801  -3.688  1.00 96.06           C  
ATOM    113  CD1 PHE A  14      13.438  -5.066  -2.424  1.00 96.06           C  
ATOM    114  CD2 PHE A  14      12.602  -3.490  -4.016  1.00 96.06           C  
ATOM    115  CE1 PHE A  14      13.625  -4.039  -1.499  1.00 96.06           C  
ATOM    116  CE2 PHE A  14      12.781  -2.459  -3.100  1.00 96.06           C  
ATOM    117  CZ  PHE A  14      13.289  -2.736  -1.840  1.00 96.06           C  
ATOM    118  N   THR A  15      13.805  -4.449  -7.180  1.00 92.19           N  
ATOM    119  CA  THR A  15      14.164  -3.186  -7.812  1.00 92.19           C  
ATOM    120  C   THR A  15      13.297  -2.049  -7.277  1.00 92.19           C  
ATOM    121  CB  THR A  15      14.016  -3.268  -9.344  1.00 92.19           C  
ATOM    122  O   THR A  15      12.062  -2.100  -7.375  1.00 92.19           O  
ATOM    123  CG2 THR A  15      14.406  -1.951 -10.008  1.00 92.19           C  
ATOM    124  OG1 THR A  15      14.859  -4.312  -9.844  1.00 92.19           O  
ATOM    125  N   GLU A  16      13.969  -1.073  -6.555  1.00 90.06           N  
ATOM    126  CA  GLU A  16      13.242   0.141  -6.195  1.00 90.06           C  
ATOM    127  C   GLU A  16      12.672   0.827  -7.430  1.00 90.06           C  
ATOM    128  CB  GLU A  16      14.156   1.106  -5.430  1.00 90.06           C  
ATOM    129  O   GLU A  16      13.375   1.016  -8.422  1.00 90.06           O  
ATOM    130  CG  GLU A  16      14.555   0.614  -4.047  1.00 90.06           C  
ATOM    131  CD  GLU A  16      15.398   1.614  -3.273  1.00 90.06           C  
ATOM    132  OE1 GLU A  16      15.797   1.313  -2.125  1.00 90.06           O  
ATOM    133  OE2 GLU A  16      15.656   2.709  -3.820  1.00 90.06           O  
ATOM    134  N   ALA A  17      11.367   1.062  -7.426  1.00 89.06           N  
ATOM    135  CA  ALA A  17      10.656   1.671  -8.539  1.00 89.06           C  
ATOM    136  C   ALA A  17       9.547   2.598  -8.039  1.00 89.06           C  
ATOM    137  CB  ALA A  17      10.070   0.593  -9.453  1.00 89.06           C  
ATOM    138  O   ALA A  17       9.531   2.975  -6.867  1.00 89.06           O  
ATOM    139  N   ASN A  18       8.852   3.234  -8.789  1.00 87.38           N  
ATOM    140  CA  ASN A  18       7.684   4.062  -8.516  1.00 87.38           C  
ATOM    141  C   ASN A  18       6.520   3.717  -9.445  1.00 87.38           C  
ATOM    142  CB  ASN A  18       8.039   5.547  -8.641  1.00 87.38           C  
ATOM    143  O   ASN A  18       5.941   4.602 -10.078  1.00 87.38           O  
ATOM    144  CG  ASN A  18       9.016   6.008  -7.578  1.00 87.38           C  
ATOM    145  ND2 ASN A  18      10.102   6.641  -8.000  1.00 87.38           N  
ATOM    146  OD1 ASN A  18       8.789   5.793  -6.383  1.00 87.38           O  
ATOM    147  N   ARG A  19       6.207   2.322  -9.445  1.00 90.06           N  
ATOM    148  CA  ARG A  19       5.035   1.919 -10.211  1.00 90.06           C  
ATOM    149  C   ARG A  19       3.775   2.611  -9.703  1.00 90.06           C  
ATOM    150  CB  ARG A  19       4.852   0.401 -10.164  1.00 90.06           C  
ATOM    151  O   ARG A  19       3.635   2.844  -8.500  1.00 90.06           O  
ATOM    152  CG  ARG A  19       6.000  -0.378 -10.789  1.00 90.06           C  
ATOM    153  CD  ARG A  19       5.668  -1.856 -10.930  1.00 90.06           C  
ATOM    154  NE  ARG A  19       5.488  -2.494  -9.625  1.00 90.06           N  
ATOM    155  NH1 ARG A  19       4.855  -4.543 -10.484  1.00 90.06           N  
ATOM    156  NH2 ARG A  19       4.977  -4.234  -8.219  1.00 90.06           N  
ATOM    157  CZ  ARG A  19       5.105  -3.756  -9.445  1.00 90.06           C  
ATOM    158  N   THR A  20       2.949   2.855 -10.656  1.00 90.81           N  
ATOM    159  CA  THR A  20       1.591   3.236 -10.281  1.00 90.81           C  
ATOM    160  C   THR A  20       0.665   2.023 -10.305  1.00 90.81           C  
ATOM    161  CB  THR A  20       1.038   4.324 -11.227  1.00 90.81           C  
ATOM    162  O   THR A  20       1.018   0.976 -10.844  1.00 90.81           O  
ATOM    163  CG2 THR A  20       2.043   5.457 -11.406  1.00 90.81           C  
ATOM    164  OG1 THR A  20       0.756   3.742 -12.500  1.00 90.81           O  
ATOM    165  N   ILE A  21      -0.427   2.178  -9.641  1.00 92.56           N  
ATOM    166  CA  ILE A  21      -1.347   1.048  -9.594  1.00 92.56           C  
ATOM    167  C   ILE A  21      -1.835   0.716 -11.000  1.00 92.56           C  
ATOM    168  CB  ILE A  21      -2.547   1.336  -8.664  1.00 92.56           C  
ATOM    169  O   ILE A  21      -2.193  -0.429 -11.281  1.00 92.56           O  
ATOM    170  CG1 ILE A  21      -3.322   0.045  -8.375  1.00 92.56           C  
ATOM    171  CG2 ILE A  21      -3.463   2.398  -9.273  1.00 92.56           C  
ATOM    172  CD1 ILE A  21      -2.486  -1.046  -7.719  1.00 92.56           C  
ATOM    173  N   ASP A  22      -1.710   1.616 -11.977  1.00 88.44           N  
ATOM    174  CA  ASP A  22      -2.117   1.372 -13.359  1.00 88.44           C  
ATOM    175  C   ASP A  22      -1.074   0.537 -14.102  1.00 88.44           C  
ATOM    176  CB  ASP A  22      -2.350   2.693 -14.094  1.00 88.44           C  
ATOM    177  O   ASP A  22      -1.364  -0.041 -15.148  1.00 88.44           O  
ATOM    178  CG  ASP A  22      -3.643   3.379 -13.688  1.00 88.44           C  
ATOM    179  OD1 ASP A  22      -4.539   2.707 -13.133  1.00 88.44           O  
ATOM    180  OD2 ASP A  22      -3.766   4.602 -13.922  1.00 88.44           O  
ATOM    181  N   ASP A  23       0.166   0.450 -13.555  1.00 89.31           N  
ATOM    182  CA  ASP A  23       1.222  -0.352 -14.164  1.00 89.31           C  
ATOM    183  C   ASP A  23       1.058  -1.830 -13.820  1.00 89.31           C  
ATOM    184  CB  ASP A  23       2.598   0.143 -13.719  1.00 89.31           C  
ATOM    185  O   ASP A  23       1.681  -2.691 -14.445  1.00 89.31           O  
ATOM    186  CG  ASP A  23       2.918   1.540 -14.219  1.00 89.31           C  
ATOM    187  OD1 ASP A  23       2.631   1.845 -15.398  1.00 89.31           O  
ATOM    188  OD2 ASP A  23       3.465   2.342 -13.430  1.00 89.31           O  
ATOM    189  N   ILE A  24       0.223  -2.107 -12.797  1.00 93.25           N  
ATOM    190  CA  ILE A  24       0.104  -3.459 -12.258  1.00 93.25           C  
ATOM    191  C   ILE A  24      -1.259  -4.043 -12.633  1.00 93.25           C  
ATOM    192  CB  ILE A  24       0.298  -3.479 -10.727  1.00 93.25           C  
ATOM    193  O   ILE A  24      -2.297  -3.453 -12.320  1.00 93.25           O  
ATOM    194  CG1 ILE A  24       1.602  -2.768 -10.344  1.00 93.25           C  
ATOM    195  CG2 ILE A  24       0.282  -4.914 -10.203  1.00 93.25           C  
ATOM    196  CD1 ILE A  24       1.767  -2.539  -8.852  1.00 93.25           C  
ATOM    197  N   ASP A  25      -1.288  -5.215 -13.320  1.00 90.31           N  
ATOM    198  CA  ASP A  25      -2.582  -5.758 -13.719  1.00 90.31           C  
ATOM    199  C   ASP A  25      -2.668  -7.254 -13.422  1.00 90.31           C  
ATOM    200  CB  ASP A  25      -2.836  -5.508 -15.211  1.00 90.31           C  
ATOM    201  O   ASP A  25      -3.689  -7.887 -13.688  1.00 90.31           O  
ATOM    202  CG  ASP A  25      -1.741  -6.070 -16.094  1.00 90.31           C  
ATOM    203  OD1 ASP A  25      -0.975  -6.945 -15.641  1.00 90.31           O  
ATOM    204  OD2 ASP A  25      -1.643  -5.633 -17.266  1.00 90.31           O  
ATOM    205  N   THR A  26      -1.555  -7.824 -12.812  1.00 92.56           N  
ATOM    206  CA  THR A  26      -1.498  -9.273 -12.664  1.00 92.56           C  
ATOM    207  C   THR A  26      -1.064  -9.664 -11.258  1.00 92.56           C  
ATOM    208  CB  THR A  26      -0.535  -9.906 -13.688  1.00 92.56           C  
ATOM    209  O   THR A  26      -0.178  -9.031 -10.680  1.00 92.56           O  
ATOM    210  CG2 THR A  26      -0.416 -11.406 -13.484  1.00 92.56           C  
ATOM    211  OG1 THR A  26      -1.024  -9.648 -15.016  1.00 92.56           O  
ATOM    212  N   ILE A  27      -1.730 -10.656 -10.695  1.00 97.50           N  
ATOM    213  CA  ILE A  27      -1.227 -11.383  -9.531  1.00 97.50           C  
ATOM    214  C   ILE A  27      -0.617 -12.711  -9.977  1.00 97.50           C  
ATOM    215  CB  ILE A  27      -2.342 -11.625  -8.492  1.00 97.50           C  
ATOM    216  O   ILE A  27      -1.236 -13.461 -10.727  1.00 97.50           O  
ATOM    217  CG1 ILE A  27      -2.781 -10.297  -7.859  1.00 97.50           C  
ATOM    218  CG2 ILE A  27      -1.872 -12.609  -7.418  1.00 97.50           C  
ATOM    219  CD1 ILE A  27      -3.963 -10.422  -6.910  1.00 97.50           C  
ATOM    220  N   VAL A  28       0.608 -12.938  -9.609  1.00 96.69           N  
ATOM    221  CA  VAL A  28       1.250 -14.211  -9.898  1.00 96.69           C  
ATOM    222  C   VAL A  28       1.308 -15.062  -8.625  1.00 96.69           C  
ATOM    223  CB  VAL A  28       2.672 -14.016 -10.469  1.00 96.69           C  
ATOM    224  O   VAL A  28       1.905 -14.656  -7.629  1.00 96.69           O  
ATOM    225  CG1 VAL A  28       3.326 -15.367 -10.766  1.00 96.69           C  
ATOM    226  CG2 VAL A  28       2.621 -13.156 -11.734  1.00 96.69           C  
ATOM    227  N   ILE A  29       0.677 -16.203  -8.688  1.00 98.44           N  
ATOM    228  CA  ILE A  29       0.642 -17.141  -7.570  1.00 98.44           C  
ATOM    229  C   ILE A  29       1.865 -18.047  -7.621  1.00 98.44           C  
ATOM    230  CB  ILE A  29      -0.654 -17.984  -7.578  1.00 98.44           C  
ATOM    231  O   ILE A  29       2.199 -18.594  -8.680  1.00 98.44           O  
ATOM    232  CG1 ILE A  29      -1.882 -17.062  -7.441  1.00 98.44           C  
ATOM    233  CG2 ILE A  29      -0.624 -19.031  -6.461  1.00 98.44           C  
ATOM    234  CD1 ILE A  29      -1.906 -16.250  -6.160  1.00 98.44           C  
ATOM    235  N   HIS A  30       2.529 -18.141  -6.520  1.00 98.12           N  
ATOM    236  CA  HIS A  30       3.658 -19.031  -6.281  1.00 98.12           C  
ATOM    237  C   HIS A  30       3.369 -20.000  -5.129  1.00 98.12           C  
ATOM    238  CB  HIS A  30       4.926 -18.234  -5.984  1.00 98.12           C  
ATOM    239  O   HIS A  30       2.523 -19.719  -4.281  1.00 98.12           O  
ATOM    240  CG  HIS A  30       5.277 -17.250  -7.059  1.00 98.12           C  
ATOM    241  CD2 HIS A  30       4.816 -16.000  -7.316  1.00 98.12           C  
ATOM    242  ND1 HIS A  30       6.215 -17.531  -8.031  1.00 98.12           N  
ATOM    243  CE1 HIS A  30       6.316 -16.484  -8.844  1.00 98.12           C  
ATOM    244  NE2 HIS A  30       5.477 -15.547  -8.430  1.00 98.12           N  
ATOM    245  N   HIS A  31       3.920 -21.172  -5.105  1.00 97.88           N  
ATOM    246  CA  HIS A  31       4.125 -21.859  -3.834  1.00 97.88           C  
ATOM    247  C   HIS A  31       5.500 -21.547  -3.254  1.00 97.88           C  
ATOM    248  CB  HIS A  31       3.961 -23.359  -4.012  1.00 97.88           C  
ATOM    249  O   HIS A  31       6.469 -21.375  -3.998  1.00 97.88           O  
ATOM    250  CG  HIS A  31       5.055 -24.000  -4.812  1.00 97.88           C  
ATOM    251  CD2 HIS A  31       6.121 -23.453  -5.445  1.00 97.88           C  
ATOM    252  ND1 HIS A  31       5.125 -25.359  -5.035  1.00 97.88           N  
ATOM    253  CE1 HIS A  31       6.191 -25.625  -5.773  1.00 97.88           C  
ATOM    254  NE2 HIS A  31       6.812 -24.484  -6.035  1.00 97.88           N  
ATOM    255  N   TRP A  32       5.414 -21.469  -1.833  1.00 94.38           N  
ATOM    256  CA  TRP A  32       6.730 -21.156  -1.290  1.00 94.38           C  
ATOM    257  C   TRP A  32       7.559 -22.422  -1.094  1.00 94.38           C  
ATOM    258  CB  TRP A  32       6.598 -20.406   0.038  1.00 94.38           C  
ATOM    259  O   TRP A  32       7.086 -23.391  -0.497  1.00 94.38           O  
ATOM    260  CG  TRP A  32       5.820 -21.141   1.081  1.00 94.38           C  
ATOM    261  CD1 TRP A  32       5.934 -22.469   1.412  1.00 94.38           C  
ATOM    262  CD2 TRP A  32       4.797 -20.609   1.927  1.00 94.38           C  
ATOM    263  CE2 TRP A  32       4.336 -21.656   2.748  1.00 94.38           C  
ATOM    264  CE3 TRP A  32       4.227 -19.328   2.070  1.00 94.38           C  
ATOM    265  NE1 TRP A  32       5.043 -22.781   2.414  1.00 94.38           N  
ATOM    266  CH2 TRP A  32       2.791 -20.219   3.820  1.00 94.38           C  
ATOM    267  CZ2 TRP A  32       3.330 -21.484   3.701  1.00 94.38           C  
ATOM    268  CZ3 TRP A  32       3.227 -19.156   3.020  1.00 94.38           C  
ATOM    269  N   GLY A  33       8.477 -22.812  -1.824  1.00 89.44           N  
ATOM    270  CA  GLY A  33       9.461 -23.859  -1.607  1.00 89.44           C  
ATOM    271  C   GLY A  33       8.836 -25.219  -1.343  1.00 89.44           C  
ATOM    272  O   GLY A  33       8.000 -25.672  -2.119  1.00 89.44           O  
ATOM    273  N   ASP A  34       9.156 -25.797  -0.090  1.00 92.06           N  
ATOM    274  CA  ASP A  34       8.773 -27.156   0.229  1.00 92.06           C  
ATOM    275  C   ASP A  34       7.688 -27.203   1.302  1.00 92.06           C  
ATOM    276  CB  ASP A  34       9.992 -27.969   0.688  1.00 92.06           C  
ATOM    277  O   ASP A  34       7.496 -26.219   2.027  1.00 92.06           O  
ATOM    278  CG  ASP A  34      11.062 -28.094  -0.383  1.00 92.06           C  
ATOM    279  OD1 ASP A  34      10.727 -28.359  -1.556  1.00 92.06           O  
ATOM    280  OD2 ASP A  34      12.258 -27.906  -0.050  1.00 92.06           O  
ATOM    281  N   ASP A  35       7.027 -28.375   1.335  1.00 95.75           N  
ATOM    282  CA  ASP A  35       6.082 -28.609   2.424  1.00 95.75           C  
ATOM    283  C   ASP A  35       6.773 -28.516   3.781  1.00 95.75           C  
ATOM    284  CB  ASP A  35       5.410 -29.969   2.270  1.00 95.75           C  
ATOM    285  O   ASP A  35       7.980 -28.750   3.885  1.00 95.75           O  
ATOM    286  CG  ASP A  35       4.477 -30.047   1.070  1.00 95.75           C  
ATOM    287  OD1 ASP A  35       4.301 -29.016   0.375  1.00 95.75           O  
ATOM    288  OD2 ASP A  35       3.916 -31.125   0.821  1.00 95.75           O  
ATOM    289  N   ASN A  36       6.066 -28.062   4.809  1.00 95.81           N  
ATOM    290  CA  ASN A  36       6.414 -28.078   6.227  1.00 95.81           C  
ATOM    291  C   ASN A  36       7.438 -27.000   6.559  1.00 95.81           C  
ATOM    292  CB  ASN A  36       6.938 -29.453   6.641  1.00 95.81           C  
ATOM    293  O   ASN A  36       7.996 -26.984   7.660  1.00 95.81           O  
ATOM    294  CG  ASN A  36       5.879 -30.531   6.539  1.00 95.81           C  
ATOM    295  ND2 ASN A  36       6.262 -31.688   6.004  1.00 95.81           N  
ATOM    296  OD1 ASN A  36       4.727 -30.344   6.938  1.00 95.81           O  
ATOM    297  N   GLN A  37       7.754 -26.125   5.559  1.00 96.62           N  
ATOM    298  CA  GLN A  37       8.586 -24.984   5.906  1.00 96.62           C  
ATOM    299  C   GLN A  37       7.824 -23.984   6.789  1.00 96.62           C  
ATOM    300  CB  GLN A  37       9.086 -24.281   4.645  1.00 96.62           C  
ATOM    301  O   GLN A  37       6.625 -23.781   6.594  1.00 96.62           O  
ATOM    302  CG  GLN A  37      10.148 -25.062   3.885  1.00 96.62           C  
ATOM    303  CD  GLN A  37      10.703 -24.297   2.693  1.00 96.62           C  
ATOM    304  NE2 GLN A  37      11.898 -23.750   2.842  1.00 96.62           N  
ATOM    305  OE1 GLN A  37      10.055 -24.203   1.646  1.00 96.62           O  
ATOM    306  N   ARG A  38       8.516 -23.422   7.676  1.00 97.81           N  
ATOM    307  CA  ARG A  38       7.895 -22.438   8.555  1.00 97.81           C  
ATOM    308  C   ARG A  38       7.730 -21.094   7.855  1.00 97.81           C  
ATOM    309  CB  ARG A  38       8.719 -22.266   9.836  1.00 97.81           C  
ATOM    310  O   ARG A  38       8.625 -20.656   7.121  1.00 97.81           O  
ATOM    311  CG  ARG A  38       8.742 -23.500  10.727  1.00 97.81           C  
ATOM    312  CD  ARG A  38       9.586 -23.281  11.977  1.00 97.81           C  
ATOM    313  NE  ARG A  38       8.977 -22.281  12.852  1.00 97.81           N  
ATOM    314  NH1 ARG A  38      10.883 -21.953  14.117  1.00 97.81           N  
ATOM    315  NH2 ARG A  38       8.969 -20.781  14.594  1.00 97.81           N  
ATOM    316  CZ  ARG A  38       9.609 -21.672  13.852  1.00 97.81           C  
ATOM    317  N   PHE A  39       6.621 -20.469   8.125  1.00 98.12           N  
ATOM    318  CA  PHE A  39       6.277 -19.156   7.562  1.00 98.12           C  
ATOM    319  C   PHE A  39       7.395 -18.156   7.816  1.00 98.12           C  
ATOM    320  CB  PHE A  39       4.961 -18.641   8.164  1.00 98.12           C  
ATOM    321  O   PHE A  39       7.859 -17.484   6.887  1.00 98.12           O  
ATOM    322  CG  PHE A  39       4.594 -17.266   7.711  1.00 98.12           C  
ATOM    323  CD1 PHE A  39       4.945 -16.156   8.477  1.00 98.12           C  
ATOM    324  CD2 PHE A  39       3.893 -17.062   6.531  1.00 98.12           C  
ATOM    325  CE1 PHE A  39       4.605 -14.867   8.062  1.00 98.12           C  
ATOM    326  CE2 PHE A  39       3.549 -15.781   6.113  1.00 98.12           C  
ATOM    327  CZ  PHE A  39       3.906 -14.680   6.879  1.00 98.12           C  
ATOM    328  N   GLU A  40       7.930 -18.094   9.031  1.00 97.88           N  
ATOM    329  CA  GLU A  40       8.961 -17.141   9.414  1.00 97.88           C  
ATOM    330  C   GLU A  40      10.250 -17.375   8.625  1.00 97.88           C  
ATOM    331  CB  GLU A  40       9.250 -17.219  10.914  1.00 97.88           C  
ATOM    332  O   GLU A  40      10.930 -16.422   8.234  1.00 97.88           O  
ATOM    333  CG  GLU A  40       8.094 -16.766  11.789  1.00 97.88           C  
ATOM    334  CD  GLU A  40       6.992 -17.797  11.930  1.00 97.88           C  
ATOM    335  OE1 GLU A  40       5.930 -17.484  12.508  1.00 97.88           O  
ATOM    336  OE2 GLU A  40       7.203 -18.938  11.469  1.00 97.88           O  
ATOM    337  N   LYS A  41      10.555 -18.594   8.406  1.00 97.31           N  
ATOM    338  CA  LYS A  41      11.789 -18.922   7.684  1.00 97.31           C  
ATOM    339  C   LYS A  41      11.688 -18.500   6.223  1.00 97.31           C  
ATOM    340  CB  LYS A  41      12.094 -20.406   7.781  1.00 97.31           C  
ATOM    341  O   LYS A  41      12.680 -18.062   5.629  1.00 97.31           O  
ATOM    342  CG  LYS A  41      12.539 -20.859   9.164  1.00 97.31           C  
ATOM    343  CD  LYS A  41      13.859 -20.219   9.570  1.00 97.31           C  
ATOM    344  CE  LYS A  41      14.344 -20.719  10.922  1.00 97.31           C  
ATOM    345  NZ  LYS A  41      15.547 -19.984  11.391  1.00 97.31           N  
ATOM    346  N   VAL A  42      10.469 -18.641   5.664  1.00 97.69           N  
ATOM    347  CA  VAL A  42      10.273 -18.203   4.285  1.00 97.69           C  
ATOM    348  C   VAL A  42      10.430 -16.688   4.199  1.00 97.69           C  
ATOM    349  CB  VAL A  42       8.883 -18.625   3.754  1.00 97.69           C  
ATOM    350  O   VAL A  42      11.125 -16.172   3.316  1.00 97.69           O  
ATOM    351  CG1 VAL A  42       8.641 -18.047   2.357  1.00 97.69           C  
ATOM    352  CG2 VAL A  42       8.758 -20.141   3.740  1.00 97.69           C  
ATOM    353  N   CYS A  43       9.859 -15.977   5.129  1.00 97.94           N  
ATOM    354  CA  CYS A  43       9.992 -14.523   5.156  1.00 97.94           C  
ATOM    355  C   CYS A  43      11.445 -14.117   5.336  1.00 97.94           C  
ATOM    356  CB  CYS A  43       9.141 -13.930   6.277  1.00 97.94           C  
ATOM    357  O   CYS A  43      11.938 -13.219   4.645  1.00 97.94           O  
ATOM    358  SG  CYS A  43       7.363 -14.156   6.043  1.00 97.94           S  
ATOM    359  N   GLU A  44      12.125 -14.797   6.199  1.00 97.31           N  
ATOM    360  CA  GLU A  44      13.531 -14.500   6.465  1.00 97.31           C  
ATOM    361  C   GLU A  44      14.391 -14.789   5.238  1.00 97.31           C  
ATOM    362  CB  GLU A  44      14.031 -15.305   7.664  1.00 97.31           C  
ATOM    363  O   GLU A  44      15.383 -14.094   4.992  1.00 97.31           O  
ATOM    364  CG  GLU A  44      13.508 -14.812   9.000  1.00 97.31           C  
ATOM    365  CD  GLU A  44      13.773 -15.773  10.148  1.00 97.31           C  
ATOM    366  OE1 GLU A  44      13.375 -15.477  11.297  1.00 97.31           O  
ATOM    367  OE2 GLU A  44      14.375 -16.844   9.891  1.00 97.31           O  
ATOM    368  N   PHE A  45      14.047 -15.867   4.531  1.00 96.25           N  
ATOM    369  CA  PHE A  45      14.766 -16.203   3.309  1.00 96.25           C  
ATOM    370  C   PHE A  45      14.766 -15.031   2.340  1.00 96.25           C  
ATOM    371  CB  PHE A  45      14.148 -17.438   2.641  1.00 96.25           C  
ATOM    372  O   PHE A  45      15.820 -14.602   1.873  1.00 96.25           O  
ATOM    373  CG  PHE A  45      14.703 -17.719   1.271  1.00 96.25           C  
ATOM    374  CD1 PHE A  45      13.961 -17.438   0.132  1.00 96.25           C  
ATOM    375  CD2 PHE A  45      15.961 -18.297   1.122  1.00 96.25           C  
ATOM    376  CE1 PHE A  45      14.469 -17.703  -1.137  1.00 96.25           C  
ATOM    377  CE2 PHE A  45      16.469 -18.562  -0.143  1.00 96.25           C  
ATOM    378  CZ  PHE A  45      15.727 -18.266  -1.271  1.00 96.25           C  
ATOM    379  N   PHE A  46      13.625 -14.438   2.082  1.00 96.38           N  
ATOM    380  CA  PHE A  46      13.523 -13.320   1.146  1.00 96.38           C  
ATOM    381  C   PHE A  46      14.180 -12.078   1.719  1.00 96.38           C  
ATOM    382  CB  PHE A  46      12.055 -13.031   0.812  1.00 96.38           C  
ATOM    383  O   PHE A  46      14.766 -11.281   0.979  1.00 96.38           O  
ATOM    384  CG  PHE A  46      11.422 -14.055  -0.096  1.00 96.38           C  
ATOM    385  CD1 PHE A  46      11.938 -14.281  -1.369  1.00 96.38           C  
ATOM    386  CD2 PHE A  46      10.328 -14.789   0.325  1.00 96.38           C  
ATOM    387  CE1 PHE A  46      11.352 -15.227  -2.211  1.00 96.38           C  
ATOM    388  CE2 PHE A  46       9.742 -15.742  -0.510  1.00 96.38           C  
ATOM    389  CZ  PHE A  46      10.258 -15.953  -1.778  1.00 96.38           C  
ATOM    390  N   ALA A  47      14.062 -11.891   3.023  1.00 96.06           N  
ATOM    391  CA  ALA A  47      14.695 -10.742   3.666  1.00 96.06           C  
ATOM    392  C   ALA A  47      16.219 -10.836   3.584  1.00 96.06           C  
ATOM    393  CB  ALA A  47      14.242 -10.633   5.121  1.00 96.06           C  
ATOM    394  O   ALA A  47      16.906  -9.812   3.551  1.00 96.06           O  
ATOM    395  N   GLY A  48      16.797 -12.000   3.453  1.00 94.25           N  
ATOM    396  CA  GLY A  48      18.234 -12.250   3.441  1.00 94.25           C  
ATOM    397  C   GLY A  48      18.875 -11.977   2.094  1.00 94.25           C  
ATOM    398  O   GLY A  48      20.094 -12.000   1.968  1.00 94.25           O  
ATOM    399  N   GLY A  49      18.094 -11.758   1.016  1.00 89.62           N  
ATOM    400  CA  GLY A  49      18.594 -11.344  -0.289  1.00 89.62           C  
ATOM    401  C   GLY A  49      19.078 -12.508  -1.135  1.00 89.62           C  
ATOM    402  O   GLY A  49      20.219 -12.523  -1.585  1.00 89.62           O  
ATOM    403  N   PRO A  50      18.266 -13.430  -1.442  1.00 88.00           N  
ATOM    404  CA  PRO A  50      18.672 -14.617  -2.197  1.00 88.00           C  
ATOM    405  C   PRO A  50      18.703 -14.375  -3.705  1.00 88.00           C  
ATOM    406  CB  PRO A  50      17.609 -15.648  -1.833  1.00 88.00           C  
ATOM    407  O   PRO A  50      18.984 -15.297  -4.477  1.00 88.00           O  
ATOM    408  CG  PRO A  50      16.359 -14.844  -1.632  1.00 88.00           C  
ATOM    409  CD  PRO A  50      16.719 -13.539  -0.989  1.00 88.00           C  
ATOM    410  N   GLY A  51      18.453 -13.156  -4.129  1.00 90.00           N  
ATOM    411  CA  GLY A  51      18.391 -12.852  -5.551  1.00 90.00           C  
ATOM    412  C   GLY A  51      17.016 -13.070  -6.148  1.00 90.00           C  
ATOM    413  O   GLY A  51      16.875 -13.211  -7.363  1.00 90.00           O  
ATOM    414  N   THR A  52      16.078 -13.344  -5.293  1.00 94.12           N  
ATOM    415  CA  THR A  52      14.664 -13.438  -5.617  1.00 94.12           C  
ATOM    416  C   THR A  52      13.812 -12.844  -4.496  1.00 94.12           C  
ATOM    417  CB  THR A  52      14.242 -14.898  -5.871  1.00 94.12           C  
ATOM    418  O   THR A  52      14.305 -12.633  -3.385  1.00 94.12           O  
ATOM    419  CG2 THR A  52      14.312 -15.719  -4.586  1.00 94.12           C  
ATOM    420  OG1 THR A  52      12.898 -14.922  -6.371  1.00 94.12           O  
ATOM    421  N   SER A  53      12.547 -12.453  -4.809  1.00 96.81           N  
ATOM    422  CA  SER A  53      11.633 -11.922  -3.803  1.00 96.81           C  
ATOM    423  C   SER A  53      10.180 -12.070  -4.242  1.00 96.81           C  
ATOM    424  CB  SER A  53      11.945 -10.453  -3.518  1.00 96.81           C  
ATOM    425  O   SER A  53       9.898 -12.672  -5.281  1.00 96.81           O  
ATOM    426  OG  SER A  53      11.758  -9.664  -4.680  1.00 96.81           O  
ATOM    427  N   ALA A  54       9.297 -11.656  -3.377  1.00 98.19           N  
ATOM    428  CA  ALA A  54       7.863 -11.578  -3.617  1.00 98.19           C  
ATOM    429  C   ALA A  54       7.230 -10.445  -2.811  1.00 98.19           C  
ATOM    430  CB  ALA A  54       7.191 -12.906  -3.279  1.00 98.19           C  
ATOM    431  O   ALA A  54       7.801  -9.992  -1.813  1.00 98.19           O  
ATOM    432  N   HIS A  55       6.125  -9.977  -3.268  1.00 98.75           N  
ATOM    433  CA  HIS A  55       5.438  -8.930  -2.514  1.00 98.75           C  
ATOM    434  C   HIS A  55       4.852  -9.477  -1.219  1.00 98.75           C  
ATOM    435  CB  HIS A  55       4.336  -8.289  -3.363  1.00 98.75           C  
ATOM    436  O   HIS A  55       4.953  -8.836  -0.168  1.00 98.75           O  
ATOM    437  CG  HIS A  55       4.852  -7.508  -4.527  1.00 98.75           C  
ATOM    438  CD2 HIS A  55       5.105  -6.184  -4.664  1.00 98.75           C  
ATOM    439  ND1 HIS A  55       5.160  -8.086  -5.738  1.00 98.75           N  
ATOM    440  CE1 HIS A  55       5.590  -7.152  -6.570  1.00 98.75           C  
ATOM    441  NE2 HIS A  55       5.562  -5.988  -5.941  1.00 98.75           N  
ATOM    442  N   PHE A  56       4.293 -10.672  -1.308  1.00 98.81           N  
ATOM    443  CA  PHE A  56       3.617 -11.219  -0.136  1.00 98.81           C  
ATOM    444  C   PHE A  56       3.992 -12.680   0.073  1.00 98.81           C  
ATOM    445  CB  PHE A  56       2.098 -11.078  -0.278  1.00 98.81           C  
ATOM    446  O   PHE A  56       4.230 -13.406  -0.891  1.00 98.81           O  
ATOM    447  CG  PHE A  56       1.626  -9.656  -0.374  1.00 98.81           C  
ATOM    448  CD1 PHE A  56       1.494  -8.867   0.767  1.00 98.81           C  
ATOM    449  CD2 PHE A  56       1.312  -9.094  -1.606  1.00 98.81           C  
ATOM    450  CE1 PHE A  56       1.056  -7.551   0.681  1.00 98.81           C  
ATOM    451  CE2 PHE A  56       0.875  -7.777  -1.701  1.00 98.81           C  
ATOM    452  CZ  PHE A  56       0.746  -7.008  -0.556  1.00 98.81           C  
ATOM    453  N   VAL A  57       4.008 -13.102   1.372  1.00 98.81           N  
ATOM    454  CA  VAL A  57       4.000 -14.484   1.836  1.00 98.81           C  
ATOM    455  C   VAL A  57       2.740 -14.750   2.654  1.00 98.81           C  
ATOM    456  CB  VAL A  57       5.258 -14.805   2.672  1.00 98.81           C  
ATOM    457  O   VAL A  57       2.461 -14.039   3.623  1.00 98.81           O  
ATOM    458  CG1 VAL A  57       5.230 -16.250   3.150  1.00 98.81           C  
ATOM    459  CG2 VAL A  57       6.523 -14.531   1.862  1.00 98.81           C  
ATOM    460  N   VAL A  58       2.004 -15.766   2.178  1.00 98.81           N  
ATOM    461  CA  VAL A  58       0.675 -15.914   2.766  1.00 98.81           C  
ATOM    462  C   VAL A  58       0.464 -17.359   3.203  1.00 98.81           C  
ATOM    463  CB  VAL A  58      -0.433 -15.492   1.776  1.00 98.81           C  
ATOM    464  O   VAL A  58       0.800 -18.297   2.469  1.00 98.81           O  
ATOM    465  CG1 VAL A  58      -1.810 -15.594   2.434  1.00 98.81           C  
ATOM    466  CG2 VAL A  58      -0.181 -14.070   1.271  1.00 98.81           C  
ATOM    467  N   GLU A  59       0.007 -17.516   4.379  1.00 98.56           N  
ATOM    468  CA  GLU A  59      -0.527 -18.781   4.871  1.00 98.56           C  
ATOM    469  C   GLU A  59      -1.783 -18.562   5.707  1.00 98.56           C  
ATOM    470  CB  GLU A  59       0.529 -19.531   5.688  1.00 98.56           C  
ATOM    471  O   GLU A  59      -2.279 -17.453   5.812  1.00 98.56           O  
ATOM    472  CG  GLU A  59       0.775 -18.938   7.066  1.00 98.56           C  
ATOM    473  CD  GLU A  59       1.747 -19.750   7.906  1.00 98.56           C  
ATOM    474  OE1 GLU A  59       2.018 -19.359   9.070  1.00 98.56           O  
ATOM    475  OE2 GLU A  59       2.242 -20.781   7.406  1.00 98.56           O  
ATOM    476  N   ALA A  60      -2.334 -19.656   6.223  1.00 98.44           N  
ATOM    477  CA  ALA A  60      -3.570 -19.594   7.000  1.00 98.44           C  
ATOM    478  C   ALA A  60      -3.479 -18.516   8.070  1.00 98.44           C  
ATOM    479  CB  ALA A  60      -3.881 -20.938   7.637  1.00 98.44           C  
ATOM    480  O   ALA A  60      -2.662 -18.609   8.992  1.00 98.44           O  
ATOM    481  N   GLY A  61      -4.238 -17.469   7.891  1.00 98.19           N  
ATOM    482  CA  GLY A  61      -4.426 -16.453   8.914  1.00 98.19           C  
ATOM    483  C   GLY A  61      -3.295 -15.430   8.961  1.00 98.19           C  
ATOM    484  O   GLY A  61      -3.268 -14.570   9.844  1.00 98.19           O  
ATOM    485  N   ARG A  62      -2.281 -15.508   7.996  1.00 98.38           N  
ATOM    486  CA  ARG A  62      -1.164 -14.570   8.039  1.00 98.38           C  
ATOM    487  C   ARG A  62      -0.765 -14.125   6.641  1.00 98.38           C  
ATOM    488  CB  ARG A  62       0.036 -15.195   8.750  1.00 98.38           C  
ATOM    489  O   ARG A  62      -0.743 -14.930   5.707  1.00 98.38           O  
ATOM    490  CG  ARG A  62      -0.198 -15.469  10.234  1.00 98.38           C  
ATOM    491  CD  ARG A  62       1.075 -15.930  10.930  1.00 98.38           C  
ATOM    492  NE  ARG A  62       1.432 -17.297  10.547  1.00 98.38           N  
ATOM    493  NH1 ARG A  62       3.295 -17.406  11.906  1.00 98.38           N  
ATOM    494  NH2 ARG A  62       2.709 -19.203  10.609  1.00 98.38           N  
ATOM    495  CZ  ARG A  62       2.477 -17.969  11.023  1.00 98.38           C  
ATOM    496  N   CYS A  63      -0.497 -12.844   6.484  1.00 98.44           N  
ATOM    497  CA  CYS A  63      -0.006 -12.234   5.254  1.00 98.44           C  
ATOM    498  C   CYS A  63       1.129 -11.258   5.547  1.00 98.44           C  
ATOM    499  CB  CYS A  63      -1.138 -11.508   4.527  1.00 98.44           C  
ATOM    500  O   CYS A  63       0.917 -10.227   6.184  1.00 98.44           O  
ATOM    501  SG  CYS A  63      -0.608 -10.648   3.031  1.00 98.44           S  
ATOM    502  N   ALA A  64       2.334 -11.641   5.086  1.00 98.31           N  
ATOM    503  CA  ALA A  64       3.477 -10.742   5.230  1.00 98.31           C  
ATOM    504  C   ALA A  64       3.760 -10.000   3.926  1.00 98.31           C  
ATOM    505  CB  ALA A  64       4.711 -11.523   5.676  1.00 98.31           C  
ATOM    506  O   ALA A  64       3.838 -10.617   2.859  1.00 98.31           O  
ATOM    507  N   GLN A  65       3.809  -8.727   3.990  1.00 98.00           N  
ATOM    508  CA  GLN A  65       4.289  -7.953   2.848  1.00 98.00           C  
ATOM    509  C   GLN A  65       5.785  -7.676   2.959  1.00 98.00           C  
ATOM    510  CB  GLN A  65       3.520  -6.637   2.725  1.00 98.00           C  
ATOM    511  O   GLN A  65       6.246  -7.113   3.955  1.00 98.00           O  
ATOM    512  CG  GLN A  65       3.852  -5.844   1.469  1.00 98.00           C  
ATOM    513  CD  GLN A  65       2.939  -4.648   1.269  1.00 98.00           C  
ATOM    514  NE2 GLN A  65       3.176  -3.893   0.203  1.00 98.00           N  
ATOM    515  OE1 GLN A  65       2.025  -4.410   2.064  1.00 98.00           O  
ATOM    516  N   LEU A  66       6.578  -8.055   1.901  1.00 97.56           N  
ATOM    517  CA  LEU A  66       8.031  -7.969   1.972  1.00 97.56           C  
ATOM    518  C   LEU A  66       8.562  -6.926   0.995  1.00 97.56           C  
ATOM    519  CB  LEU A  66       8.664  -9.328   1.676  1.00 97.56           C  
ATOM    520  O   LEU A  66       9.695  -6.461   1.131  1.00 97.56           O  
ATOM    521  CG  LEU A  66       8.422 -10.430   2.709  1.00 97.56           C  
ATOM    522  CD1 LEU A  66       6.996 -10.961   2.588  1.00 97.56           C  
ATOM    523  CD2 LEU A  66       9.430 -11.555   2.539  1.00 97.56           C  
ATOM    524  N   VAL A  67       7.812  -6.648  -0.084  1.00 97.19           N  
ATOM    525  CA  VAL A  67       8.141  -5.617  -1.062  1.00 97.19           C  
ATOM    526  C   VAL A  67       6.957  -4.672  -1.236  1.00 97.19           C  
ATOM    527  CB  VAL A  67       8.539  -6.230  -2.422  1.00 97.19           C  
ATOM    528  O   VAL A  67       5.809  -5.113  -1.307  1.00 97.19           O  
ATOM    529  CG1 VAL A  67       8.844  -5.137  -3.441  1.00 97.19           C  
ATOM    530  CG2 VAL A  67       9.742  -7.160  -2.258  1.00 97.19           C  
ATOM    531  N   GLU A  68       7.227  -3.357  -1.176  1.00 95.56           N  
ATOM    532  CA  GLU A  68       6.164  -2.385  -1.423  1.00 95.56           C  
ATOM    533  C   GLU A  68       5.551  -2.578  -2.809  1.00 95.56           C  
ATOM    534  CB  GLU A  68       6.695  -0.958  -1.277  1.00 95.56           C  
ATOM    535  O   GLU A  68       6.258  -2.898  -3.766  1.00 95.56           O  
ATOM    536  CG  GLU A  68       7.133  -0.604   0.137  1.00 95.56           C  
ATOM    537  CD  GLU A  68       7.453   0.871   0.316  1.00 95.56           C  
ATOM    538  OE1 GLU A  68       8.648   1.221   0.447  1.00 95.56           O  
ATOM    539  OE2 GLU A  68       6.500   1.684   0.327  1.00 95.56           O  
ATOM    540  N   ILE A  69       4.250  -2.316  -2.902  1.00 96.44           N  
ATOM    541  CA  ILE A  69       3.512  -2.551  -4.141  1.00 96.44           C  
ATOM    542  C   ILE A  69       4.074  -1.671  -5.250  1.00 96.44           C  
ATOM    543  CB  ILE A  69       2.000  -2.281  -3.957  1.00 96.44           C  
ATOM    544  O   ILE A  69       4.109  -2.076  -6.418  1.00 96.44           O  
ATOM    545  CG1 ILE A  69       1.398  -3.271  -2.953  1.00 96.44           C  
ATOM    546  CG2 ILE A  69       1.272  -2.355  -5.301  1.00 96.44           C  
ATOM    547  CD1 ILE A  69       1.396  -4.715  -3.434  1.00 96.44           C  
ATOM    548  N   LYS A  70       4.637  -0.470  -4.895  1.00 94.75           N  
ATOM    549  CA  LYS A  70       5.164   0.436  -5.914  1.00 94.75           C  
ATOM    550  C   LYS A  70       6.508  -0.057  -6.445  1.00 94.75           C  
ATOM    551  CB  LYS A  70       5.309   1.850  -5.348  1.00 94.75           C  
ATOM    552  O   LYS A  70       7.000   0.446  -7.457  1.00 94.75           O  
ATOM    553  CG  LYS A  70       6.391   1.985  -4.289  1.00 94.75           C  
ATOM    554  CD  LYS A  70       6.500   3.416  -3.779  1.00 94.75           C  
ATOM    555  CE  LYS A  70       7.590   3.555  -2.725  1.00 94.75           C  
ATOM    556  NZ  LYS A  70       7.594   4.914  -2.107  1.00 94.75           N  
ATOM    557  N   ASP A  71       7.188  -1.022  -5.727  1.00 95.12           N  
ATOM    558  CA  ASP A  71       8.461  -1.575  -6.164  1.00 95.12           C  
ATOM    559  C   ASP A  71       8.266  -2.896  -6.902  1.00 95.12           C  
ATOM    560  CB  ASP A  71       9.398  -1.776  -4.969  1.00 95.12           C  
ATOM    561  O   ASP A  71       7.145  -3.404  -6.992  1.00 95.12           O  
ATOM    562  CG  ASP A  71       9.836  -0.469  -4.332  1.00 95.12           C  
ATOM    563  OD1 ASP A  71       9.969   0.545  -5.047  1.00 95.12           O  
ATOM    564  OD2 ASP A  71      10.047  -0.455  -3.098  1.00 95.12           O  
ATOM    565  N   ILE A  72       9.375  -3.363  -7.570  1.00 92.62           N  
ATOM    566  CA  ILE A  72       9.281  -4.535  -8.438  1.00 92.62           C  
ATOM    567  C   ILE A  72       9.977  -5.723  -7.773  1.00 92.62           C  
ATOM    568  CB  ILE A  72       9.898  -4.262  -9.828  1.00 92.62           C  
ATOM    569  O   ILE A  72      11.203  -5.766  -7.684  1.00 92.62           O  
ATOM    570  CG1 ILE A  72       9.188  -3.086 -10.508  1.00 92.62           C  
ATOM    571  CG2 ILE A  72       9.836  -5.520 -10.703  1.00 92.62           C  
ATOM    572  CD1 ILE A  72       9.938  -2.523 -11.703  1.00 92.62           C  
ATOM    573  N   ALA A  73       9.188  -6.660  -7.262  1.00 97.25           N  
ATOM    574  CA  ALA A  73       9.758  -7.898  -6.742  1.00 97.25           C  
ATOM    575  C   ALA A  73      10.273  -8.789  -7.871  1.00 97.25           C  
ATOM    576  CB  ALA A  73       8.727  -8.648  -5.906  1.00 97.25           C  
ATOM    577  O   ALA A  73       9.680  -8.828  -8.953  1.00 97.25           O  
ATOM    578  N   TRP A  74      11.352  -9.484  -7.609  1.00 95.44           N  
ATOM    579  CA  TRP A  74      11.938 -10.438  -8.539  1.00 95.44           C  
ATOM    580  C   TRP A  74      11.391 -11.844  -8.305  1.00 95.44           C  
ATOM    581  CB  TRP A  74      13.461 -10.445  -8.422  1.00 95.44           C  
ATOM    582  O   TRP A  74      12.016 -12.648  -7.617  1.00 95.44           O  
ATOM    583  CG  TRP A  74      14.094  -9.102  -8.609  1.00 95.44           C  
ATOM    584  CD1 TRP A  74      13.516  -7.984  -9.148  1.00 95.44           C  
ATOM    585  CD2 TRP A  74      15.430  -8.727  -8.250  1.00 95.44           C  
ATOM    586  CE2 TRP A  74      15.594  -7.367  -8.609  1.00 95.44           C  
ATOM    587  CE3 TRP A  74      16.500  -9.406  -7.664  1.00 95.44           C  
ATOM    588  NE1 TRP A  74      14.414  -6.941  -9.156  1.00 95.44           N  
ATOM    589  CH2 TRP A  74      17.828  -7.371  -7.824  1.00 95.44           C  
ATOM    590  CZ2 TRP A  74      16.781  -6.680  -8.398  1.00 95.44           C  
ATOM    591  CZ3 TRP A  74      17.688  -8.719  -7.457  1.00 95.44           C  
ATOM    592  N   HIS A  75      10.211 -12.109  -8.945  1.00 95.12           N  
ATOM    593  CA  HIS A  75       9.602 -13.375  -8.547  1.00 95.12           C  
ATOM    594  C   HIS A  75       9.266 -14.227  -9.773  1.00 95.12           C  
ATOM    595  CB  HIS A  75       8.344 -13.125  -7.719  1.00 95.12           C  
ATOM    596  O   HIS A  75       9.211 -15.453  -9.680  1.00 95.12           O  
ATOM    597  CG  HIS A  75       7.320 -12.281  -8.414  1.00 95.12           C  
ATOM    598  CD2 HIS A  75       7.168 -10.938  -8.477  1.00 95.12           C  
ATOM    599  ND1 HIS A  75       6.293 -12.820  -9.156  1.00 95.12           N  
ATOM    600  CE1 HIS A  75       5.551 -11.844  -9.648  1.00 95.12           C  
ATOM    601  NE2 HIS A  75       6.062 -10.688  -9.250  1.00 95.12           N  
ATOM    602  N   ALA A  76       9.156 -13.625 -10.977  1.00 91.75           N  
ATOM    603  CA  ALA A  76       8.523 -14.359 -12.070  1.00 91.75           C  
ATOM    604  C   ALA A  76       9.570 -14.883 -13.055  1.00 91.75           C  
ATOM    605  CB  ALA A  76       7.516 -13.469 -12.797  1.00 91.75           C  
ATOM    606  O   ALA A  76       9.242 -15.641 -13.977  1.00 91.75           O  
ATOM    607  N   GLY A  77      10.867 -14.578 -12.836  1.00 84.31           N  
ATOM    608  CA  GLY A  77      11.906 -14.977 -13.781  1.00 84.31           C  
ATOM    609  C   GLY A  77      11.766 -14.320 -15.141  1.00 84.31           C  
ATOM    610  O   GLY A  77      12.414 -14.727 -16.094  1.00 84.31           O  
ATOM    611  N   ASN A  78      10.836 -13.461 -15.250  1.00 76.81           N  
ATOM    612  CA  ASN A  78      10.500 -12.664 -16.422  1.00 76.81           C  
ATOM    613  C   ASN A  78      10.289 -11.195 -16.062  1.00 76.81           C  
ATOM    614  CB  ASN A  78       9.258 -13.227 -17.109  1.00 76.81           C  
ATOM    615  O   ASN A  78       9.344 -10.859 -15.344  1.00 76.81           O  
ATOM    616  CG  ASN A  78       8.906 -12.469 -18.375  1.00 76.81           C  
ATOM    617  ND2 ASN A  78       8.930 -13.172 -19.516  1.00 76.81           N  
ATOM    618  OD1 ASN A  78       8.617 -11.273 -18.344  1.00 76.81           O  
ATOM    619  N   TRP A  79      11.195 -10.406 -16.562  1.00 81.94           N  
ATOM    620  CA  TRP A  79      11.211  -9.008 -16.125  1.00 81.94           C  
ATOM    621  C   TRP A  79       9.914  -8.305 -16.516  1.00 81.94           C  
ATOM    622  CB  TRP A  79      12.406  -8.273 -16.750  1.00 81.94           C  
ATOM    623  O   TRP A  79       9.367  -7.531 -15.719  1.00 81.94           O  
ATOM    624  CG  TRP A  79      12.531  -6.844 -16.312  1.00 81.94           C  
ATOM    625  CD1 TRP A  79      12.484  -5.734 -17.109  1.00 81.94           C  
ATOM    626  CD2 TRP A  79      12.734  -6.371 -14.977  1.00 81.94           C  
ATOM    627  CE2 TRP A  79      12.797  -4.961 -15.031  1.00 81.94           C  
ATOM    628  CE3 TRP A  79      12.867  -7.004 -13.727  1.00 81.94           C  
ATOM    629  NE1 TRP A  79      12.641  -4.598 -16.344  1.00 81.94           N  
ATOM    630  CH2 TRP A  79      13.109  -4.820 -12.695  1.00 81.94           C  
ATOM    631  CZ2 TRP A  79      12.984  -4.176 -13.898  1.00 81.94           C  
ATOM    632  CZ3 TRP A  79      13.047  -6.219 -12.602  1.00 81.94           C  
ATOM    633  N   ALA A  80       9.445  -8.562 -17.688  1.00 77.19           N  
ATOM    634  CA  ALA A  80       8.203  -7.941 -18.125  1.00 77.19           C  
ATOM    635  C   ALA A  80       7.047  -8.320 -17.203  1.00 77.19           C  
ATOM    636  CB  ALA A  80       7.883  -8.344 -19.562  1.00 77.19           C  
ATOM    637  O   ALA A  80       6.211  -7.480 -16.859  1.00 77.19           O  
ATOM    638  N   ALA A  81       7.043  -9.531 -16.750  1.00 83.44           N  
ATOM    639  CA  ALA A  81       6.016  -9.977 -15.812  1.00 83.44           C  
ATOM    640  C   ALA A  81       6.219  -9.336 -14.438  1.00 83.44           C  
ATOM    641  CB  ALA A  81       6.027 -11.492 -15.695  1.00 83.44           C  
ATOM    642  O   ALA A  81       5.254  -8.898 -13.805  1.00 83.44           O  
ATOM    643  N   ASN A  82       7.508  -9.297 -14.016  1.00 90.31           N  
ATOM    644  CA  ASN A  82       7.797  -8.664 -12.727  1.00 90.31           C  
ATOM    645  C   ASN A  82       7.309  -7.223 -12.688  1.00 90.31           C  
ATOM    646  CB  ASN A  82       9.297  -8.727 -12.422  1.00 90.31           C  
ATOM    647  O   ASN A  82       6.770  -6.773 -11.672  1.00 90.31           O  
ATOM    648  CG  ASN A  82       9.742 -10.102 -11.961  1.00 90.31           C  
ATOM    649  ND2 ASN A  82      11.039 -10.359 -12.023  1.00 90.31           N  
ATOM    650  OD1 ASN A  82       8.922 -10.930 -11.547  1.00 90.31           O  
ATOM    651  N   GLN A  83       7.375  -6.488 -13.789  1.00 87.19           N  
ATOM    652  CA  GLN A  83       7.051  -5.066 -13.836  1.00 87.19           C  
ATOM    653  C   GLN A  83       5.543  -4.844 -13.727  1.00 87.19           C  
ATOM    654  CB  GLN A  83       7.582  -4.441 -15.125  1.00 87.19           C  
ATOM    655  O   GLN A  83       5.098  -3.773 -13.312  1.00 87.19           O  
ATOM    656  CG  GLN A  83       9.086  -4.188 -15.109  1.00 87.19           C  
ATOM    657  CD  GLN A  83       9.586  -3.570 -16.406  1.00 87.19           C  
ATOM    658  NE2 GLN A  83      10.023  -4.414 -17.328  1.00 87.19           N  
ATOM    659  OE1 GLN A  83       9.586  -2.346 -16.562  1.00 87.19           O  
ATOM    660  N   ARG A  84       4.781  -5.895 -13.984  1.00 90.38           N  
ATOM    661  CA  ARG A  84       3.344  -5.660 -14.094  1.00 90.38           C  
ATOM    662  C   ARG A  84       2.572  -6.520 -13.102  1.00 90.38           C  
ATOM    663  CB  ARG A  84       2.859  -5.938 -15.523  1.00 90.38           C  
ATOM    664  O   ARG A  84       1.355  -6.680 -13.227  1.00 90.38           O  
ATOM    665  CG  ARG A  84       3.582  -5.129 -16.578  1.00 90.38           C  
ATOM    666  CD  ARG A  84       3.000  -5.375 -17.969  1.00 90.38           C  
ATOM    667  NE  ARG A  84       2.000  -6.441 -17.953  1.00 90.38           N  
ATOM    668  NH1 ARG A  84       1.009  -5.820 -19.953  1.00 90.38           N  
ATOM    669  NH2 ARG A  84       0.216  -7.629 -18.781  1.00 90.38           N  
ATOM    670  CZ  ARG A  84       1.077  -6.625 -18.891  1.00 90.38           C  
ATOM    671  N   SER A  85       3.377  -7.129 -12.148  1.00 94.06           N  
ATOM    672  CA  SER A  85       2.648  -8.102 -11.344  1.00 94.06           C  
ATOM    673  C   SER A  85       2.998  -7.957  -9.867  1.00 94.06           C  
ATOM    674  CB  SER A  85       2.947  -9.523 -11.812  1.00 94.06           C  
ATOM    675  O   SER A  85       4.000  -7.332  -9.516  1.00 94.06           O  
ATOM    676  OG  SER A  85       4.312  -9.844 -11.602  1.00 94.06           O  
ATOM    677  N   ILE A  86       2.059  -8.406  -9.016  1.00 98.44           N  
ATOM    678  CA  ILE A  86       2.252  -8.688  -7.602  1.00 98.44           C  
ATOM    679  C   ILE A  86       2.486 -10.188  -7.398  1.00 98.44           C  
ATOM    680  CB  ILE A  86       1.044  -8.219  -6.762  1.00 98.44           C  
ATOM    681  O   ILE A  86       1.642 -11.008  -7.758  1.00 98.44           O  
ATOM    682  CG1 ILE A  86       0.877  -6.695  -6.875  1.00 98.44           C  
ATOM    683  CG2 ILE A  86       1.203  -8.641  -5.297  1.00 98.44           C  
ATOM    684  CD1 ILE A  86      -0.464  -6.184  -6.367  1.00 98.44           C  
ATOM    685  N   GLY A  87       3.660 -10.555  -6.863  1.00 98.50           N  
ATOM    686  CA  GLY A  87       3.949 -11.953  -6.562  1.00 98.50           C  
ATOM    687  C   GLY A  87       3.520 -12.359  -5.168  1.00 98.50           C  
ATOM    688  O   GLY A  87       3.861 -11.695  -4.188  1.00 98.50           O  
ATOM    689  N   ILE A  88       2.770 -13.422  -5.078  1.00 98.88           N  
ATOM    690  CA  ILE A  88       2.322 -13.945  -3.795  1.00 98.88           C  
ATOM    691  C   ILE A  88       2.854 -15.367  -3.609  1.00 98.88           C  
ATOM    692  CB  ILE A  88       0.781 -13.938  -3.684  1.00 98.88           C  
ATOM    693  O   ILE A  88       2.506 -16.266  -4.371  1.00 98.88           O  
ATOM    694  CG1 ILE A  88       0.237 -12.531  -3.977  1.00 98.88           C  
ATOM    695  CG2 ILE A  88       0.335 -14.422  -2.301  1.00 98.88           C  
ATOM    696  CD1 ILE A  88      -1.277 -12.422  -3.867  1.00 98.88           C  
ATOM    697  N   GLU A  89       3.664 -15.555  -2.557  1.00 98.75           N  
ATOM    698  CA  GLU A  89       4.125 -16.875  -2.143  1.00 98.75           C  
ATOM    699  C   GLU A  89       3.127 -17.531  -1.193  1.00 98.75           C  
ATOM    700  CB  GLU A  89       5.500 -16.781  -1.476  1.00 98.75           C  
ATOM    701  O   GLU A  89       2.855 -17.016  -0.109  1.00 98.75           O  
ATOM    702  CG  GLU A  89       6.602 -16.297  -2.408  1.00 98.75           C  
ATOM    703  CD  GLU A  89       7.035 -17.344  -3.418  1.00 98.75           C  
ATOM    704  OE1 GLU A  89       7.711 -17.000  -4.410  1.00 98.75           O  
ATOM    705  OE2 GLU A  89       6.699 -18.531  -3.215  1.00 98.75           O  
ATOM    706  N   CYS A  90       2.676 -18.672  -1.626  1.00 98.81           N  
ATOM    707  CA  CYS A  90       1.626 -19.359  -0.882  1.00 98.81           C  
ATOM    708  C   CYS A  90       2.150 -20.656  -0.261  1.00 98.81           C  
ATOM    709  CB  CYS A  90       0.438 -19.672  -1.793  1.00 98.81           C  
ATOM    710  O   CYS A  90       2.973 -21.344  -0.862  1.00 98.81           O  
ATOM    711  SG  CYS A  90      -0.176 -18.234  -2.699  1.00 98.81           S  
ATOM    712  N   ARG A  91       1.622 -20.922   0.878  1.00 98.62           N  
ATOM    713  CA  ARG A  91       1.938 -22.203   1.479  1.00 98.62           C  
ATOM    714  C   ARG A  91       1.591 -23.359   0.533  1.00 98.62           C  
ATOM    715  CB  ARG A  91       1.194 -22.375   2.805  1.00 98.62           C  
ATOM    716  O   ARG A  91       0.454 -23.453   0.068  1.00 98.62           O  
ATOM    717  CG  ARG A  91       1.607 -23.609   3.586  1.00 98.62           C  
ATOM    718  CD  ARG A  91       1.127 -23.562   5.031  1.00 98.62           C  
ATOM    719  NE  ARG A  91       2.127 -24.094   5.953  1.00 98.62           N  
ATOM    720  NH1 ARG A  91       1.038 -26.094   6.305  1.00 98.62           N  
ATOM    721  NH2 ARG A  91       3.027 -25.656   7.359  1.00 98.62           N  
ATOM    722  CZ  ARG A  91       2.062 -25.281   6.539  1.00 98.62           C  
ATOM    723  N   PRO A  92       2.555 -24.312   0.314  1.00 98.19           N  
ATOM    724  CA  PRO A  92       2.355 -25.312  -0.735  1.00 98.19           C  
ATOM    725  C   PRO A  92       1.305 -26.359  -0.364  1.00 98.19           C  
ATOM    726  CB  PRO A  92       3.738 -25.953  -0.876  1.00 98.19           C  
ATOM    727  O   PRO A  92       0.648 -26.922  -1.244  1.00 98.19           O  
ATOM    728  CG  PRO A  92       4.484 -25.531   0.347  1.00 98.19           C  
ATOM    729  CD  PRO A  92       3.879 -24.250   0.853  1.00 98.19           C  
ATOM    730  N   GLU A  93       1.108 -26.609   0.935  1.00 97.94           N  
ATOM    731  CA  GLU A  93       0.162 -27.625   1.383  1.00 97.94           C  
ATOM    732  C   GLU A  93      -1.271 -27.234   1.029  1.00 97.94           C  
ATOM    733  CB  GLU A  93       0.289 -27.844   2.893  1.00 97.94           C  
ATOM    734  O   GLU A  93      -2.115 -28.109   0.801  1.00 97.94           O  
ATOM    735  CG  GLU A  93       1.615 -28.469   3.312  1.00 97.94           C  
ATOM    736  CD  GLU A  93       2.641 -27.438   3.760  1.00 97.94           C  
ATOM    737  OE1 GLU A  93       3.424 -27.719   4.695  1.00 97.94           O  
ATOM    738  OE2 GLU A  93       2.658 -26.328   3.174  1.00 97.94           O  
ATOM    739  N   MET A  94      -1.569 -25.906   0.961  1.00 98.38           N  
ATOM    740  CA  MET A  94      -2.854 -25.359   0.530  1.00 98.38           C  
ATOM    741  C   MET A  94      -3.998 -25.953   1.344  1.00 98.38           C  
ATOM    742  CB  MET A  94      -3.078 -25.625  -0.960  1.00 98.38           C  
ATOM    743  O   MET A  94      -4.961 -26.469   0.779  1.00 98.38           O  
ATOM    744  CG  MET A  94      -4.270 -24.891  -1.541  1.00 98.38           C  
ATOM    745  SD  MET A  94      -4.586 -25.328  -3.295  1.00 98.38           S  
ATOM    746  CE  MET A  94      -2.971 -24.938  -4.020  1.00 98.38           C  
ATOM    747  N   SER A  95      -3.838 -25.969   2.652  1.00 98.12           N  
ATOM    748  CA  SER A  95      -5.031 -26.281   3.428  1.00 98.12           C  
ATOM    749  C   SER A  95      -6.199 -25.391   3.047  1.00 98.12           C  
ATOM    750  CB  SER A  95      -4.750 -26.172   4.926  1.00 98.12           C  
ATOM    751  O   SER A  95      -6.016 -24.391   2.350  1.00 98.12           O  
ATOM    752  OG  SER A  95      -4.652 -24.797   5.309  1.00 98.12           O  
ATOM    753  N   ASN A  96      -7.387 -25.781   3.445  1.00 98.19           N  
ATOM    754  CA  ASN A  96      -8.539 -24.922   3.186  1.00 98.19           C  
ATOM    755  C   ASN A  96      -8.328 -23.516   3.732  1.00 98.19           C  
ATOM    756  CB  ASN A  96      -9.812 -25.547   3.781  1.00 98.19           C  
ATOM    757  O   ASN A  96      -8.688 -22.531   3.082  1.00 98.19           O  
ATOM    758  CG  ASN A  96     -10.289 -26.750   3.006  1.00 98.19           C  
ATOM    759  ND2 ASN A  96     -11.094 -27.594   3.652  1.00 98.19           N  
ATOM    760  OD1 ASN A  96      -9.938 -26.938   1.838  1.00 98.19           O  
ATOM    761  N   GLU A  97      -7.766 -23.406   4.914  1.00 98.38           N  
ATOM    762  CA  GLU A  97      -7.539 -22.094   5.516  1.00 98.38           C  
ATOM    763  C   GLU A  97      -6.465 -21.312   4.762  1.00 98.38           C  
ATOM    764  CB  GLU A  97      -7.148 -22.234   6.988  1.00 98.38           C  
ATOM    765  O   GLU A  97      -6.531 -20.094   4.652  1.00 98.38           O  
ATOM    766  CG  GLU A  97      -8.289 -22.703   7.883  1.00 98.38           C  
ATOM    767  CD  GLU A  97      -8.461 -24.219   7.879  1.00 98.38           C  
ATOM    768  OE1 GLU A  97      -9.359 -24.734   8.586  1.00 98.38           O  
ATOM    769  OE2 GLU A  97      -7.695 -24.906   7.164  1.00 98.38           O  
ATOM    770  N   ASP A  98      -5.422 -22.031   4.281  1.00 98.56           N  
ATOM    771  CA  ASP A  98      -4.441 -21.375   3.414  1.00 98.56           C  
ATOM    772  C   ASP A  98      -5.113 -20.781   2.184  1.00 98.56           C  
ATOM    773  CB  ASP A  98      -3.361 -22.375   2.990  1.00 98.56           C  
ATOM    774  O   ASP A  98      -4.902 -19.609   1.865  1.00 98.56           O  
ATOM    775  CG  ASP A  98      -2.500 -22.844   4.148  1.00 98.56           C  
ATOM    776  OD1 ASP A  98      -2.215 -22.047   5.062  1.00 98.56           O  
ATOM    777  OD2 ASP A  98      -2.102 -24.031   4.145  1.00 98.56           O  
ATOM    778  N   PHE A  99      -5.918 -21.609   1.535  1.00 98.75           N  
ATOM    779  CA  PHE A  99      -6.602 -21.219   0.310  1.00 98.75           C  
ATOM    780  C   PHE A  99      -7.508 -20.016   0.560  1.00 98.75           C  
ATOM    781  CB  PHE A  99      -7.418 -22.391  -0.254  1.00 98.75           C  
ATOM    782  O   PHE A  99      -7.449 -19.031  -0.171  1.00 98.75           O  
ATOM    783  CG  PHE A  99      -8.031 -22.109  -1.598  1.00 98.75           C  
ATOM    784  CD1 PHE A  99      -9.281 -21.500  -1.693  1.00 98.75           C  
ATOM    785  CD2 PHE A  99      -7.363 -22.438  -2.768  1.00 98.75           C  
ATOM    786  CE1 PHE A  99      -9.852 -21.234  -2.936  1.00 98.75           C  
ATOM    787  CE2 PHE A  99      -7.930 -22.172  -4.012  1.00 98.75           C  
ATOM    788  CZ  PHE A  99      -9.172 -21.578  -4.094  1.00 98.75           C  
ATOM    789  N   GLU A 100      -8.266 -20.062   1.616  1.00 98.75           N  
ATOM    790  CA  GLU A 100      -9.188 -18.984   1.947  1.00 98.75           C  
ATOM    791  C   GLU A 100      -8.438 -17.688   2.260  1.00 98.75           C  
ATOM    792  CB  GLU A 100     -10.078 -19.375   3.131  1.00 98.75           C  
ATOM    793  O   GLU A 100      -8.898 -16.594   1.917  1.00 98.75           O  
ATOM    794  CG  GLU A 100     -11.164 -20.375   2.775  1.00 98.75           C  
ATOM    795  CD  GLU A 100     -12.164 -19.828   1.764  1.00 98.75           C  
ATOM    796  OE1 GLU A 100     -12.672 -20.609   0.928  1.00 98.75           O  
ATOM    797  OE2 GLU A 100     -12.445 -18.609   1.807  1.00 98.75           O  
ATOM    798  N   THR A 101      -7.301 -17.828   2.900  1.00 98.81           N  
ATOM    799  CA  THR A 101      -6.531 -16.625   3.230  1.00 98.81           C  
ATOM    800  C   THR A 101      -5.977 -15.977   1.969  1.00 98.81           C  
ATOM    801  CB  THR A 101      -5.375 -16.953   4.195  1.00 98.81           C  
ATOM    802  O   THR A 101      -6.039 -14.758   1.815  1.00 98.81           O  
ATOM    803  CG2 THR A 101      -4.590 -15.703   4.559  1.00 98.81           C  
ATOM    804  OG1 THR A 101      -5.906 -17.547   5.391  1.00 98.81           O  
ATOM    805  N   VAL A 102      -5.477 -16.781   1.036  1.00 98.81           N  
ATOM    806  CA  VAL A 102      -4.965 -16.234  -0.213  1.00 98.81           C  
ATOM    807  C   VAL A 102      -6.094 -15.547  -0.979  1.00 98.81           C  
ATOM    808  CB  VAL A 102      -4.312 -17.328  -1.091  1.00 98.81           C  
ATOM    809  O   VAL A 102      -5.930 -14.430  -1.471  1.00 98.81           O  
ATOM    810  CG1 VAL A 102      -3.973 -16.781  -2.475  1.00 98.81           C  
ATOM    811  CG2 VAL A 102      -3.061 -17.875  -0.411  1.00 98.81           C  
ATOM    812  N   ALA A 103      -7.277 -16.188  -1.014  1.00 98.75           N  
ATOM    813  CA  ALA A 103      -8.422 -15.586  -1.690  1.00 98.75           C  
ATOM    814  C   ALA A 103      -8.812 -14.266  -1.039  1.00 98.75           C  
ATOM    815  CB  ALA A 103      -9.609 -16.547  -1.683  1.00 98.75           C  
ATOM    816  O   ALA A 103      -9.086 -13.281  -1.732  1.00 98.75           O  
ATOM    817  N   GLN A 104      -8.812 -14.258   0.235  1.00 98.56           N  
ATOM    818  CA  GLN A 104      -9.172 -13.047   0.960  1.00 98.56           C  
ATOM    819  C   GLN A 104      -8.164 -11.930   0.701  1.00 98.56           C  
ATOM    820  CB  GLN A 104      -9.273 -13.320   2.461  1.00 98.56           C  
ATOM    821  O   GLN A 104      -8.547 -10.773   0.508  1.00 98.56           O  
ATOM    822  CG  GLN A 104      -9.844 -12.164   3.266  1.00 98.56           C  
ATOM    823  CD  GLN A 104     -11.297 -11.883   2.939  1.00 98.56           C  
ATOM    824  NE2 GLN A 104     -11.586 -10.648   2.537  1.00 98.56           N  
ATOM    825  OE1 GLN A 104     -12.148 -12.766   3.045  1.00 98.56           O  
ATOM    826  N   VAL A 105      -6.848 -12.250   0.702  1.00 98.56           N  
ATOM    827  CA  VAL A 105      -5.809 -11.258   0.459  1.00 98.56           C  
ATOM    828  C   VAL A 105      -5.992 -10.641  -0.925  1.00 98.56           C  
ATOM    829  CB  VAL A 105      -4.395 -11.875   0.583  1.00 98.56           C  
ATOM    830  O   VAL A 105      -5.953  -9.422  -1.078  1.00 98.56           O  
ATOM    831  CG1 VAL A 105      -3.342 -10.930   0.009  1.00 98.56           C  
ATOM    832  CG2 VAL A 105      -4.086 -12.203   2.043  1.00 98.56           C  
ATOM    833  N   ILE A 106      -6.277 -11.453  -1.931  1.00 98.56           N  
ATOM    834  CA  ILE A 106      -6.457 -10.938  -3.285  1.00 98.56           C  
ATOM    835  C   ILE A 106      -7.715 -10.078  -3.348  1.00 98.56           C  
ATOM    836  CB  ILE A 106      -6.547 -12.086  -4.316  1.00 98.56           C  
ATOM    837  O   ILE A 106      -7.695  -8.977  -3.916  1.00 98.56           O  
ATOM    838  CG1 ILE A 106      -5.219 -12.852  -4.379  1.00 98.56           C  
ATOM    839  CG2 ILE A 106      -6.934 -11.547  -5.695  1.00 98.56           C  
ATOM    840  CD1 ILE A 106      -5.273 -14.117  -5.227  1.00 98.56           C  
ATOM    841  N   ALA A 107      -8.820 -10.531  -2.727  1.00 98.06           N  
ATOM    842  CA  ALA A 107     -10.055  -9.750  -2.725  1.00 98.06           C  
ATOM    843  C   ALA A 107      -9.844  -8.398  -2.055  1.00 98.06           C  
ATOM    844  CB  ALA A 107     -11.172 -10.523  -2.021  1.00 98.06           C  
ATOM    845  O   ALA A 107     -10.375  -7.383  -2.518  1.00 98.06           O  
ATOM    846  N   ASP A 108      -9.062  -8.430  -0.979  1.00 97.44           N  
ATOM    847  CA  ASP A 108      -8.797  -7.188  -0.263  1.00 97.44           C  
ATOM    848  C   ASP A 108      -7.949  -6.242  -1.106  1.00 97.44           C  
ATOM    849  CB  ASP A 108      -8.102  -7.477   1.068  1.00 97.44           C  
ATOM    850  O   ASP A 108      -8.195  -5.035  -1.135  1.00 97.44           O  
ATOM    851  CG  ASP A 108      -9.016  -8.125   2.090  1.00 97.44           C  
ATOM    852  OD1 ASP A 108     -10.250  -8.164   1.867  1.00 97.44           O  
ATOM    853  OD2 ASP A 108      -8.508  -8.602   3.127  1.00 97.44           O  
ATOM    854  N   LEU A 109      -6.906  -6.781  -1.773  1.00 97.50           N  
ATOM    855  CA  LEU A 109      -6.098  -5.957  -2.662  1.00 97.50           C  
ATOM    856  C   LEU A 109      -6.953  -5.336  -3.762  1.00 97.50           C  
ATOM    857  CB  LEU A 109      -4.969  -6.785  -3.285  1.00 97.50           C  
ATOM    858  O   LEU A 109      -6.875  -4.133  -4.012  1.00 97.50           O  
ATOM    859  CG  LEU A 109      -3.795  -7.129  -2.369  1.00 97.50           C  
ATOM    860  CD1 LEU A 109      -2.855  -8.109  -3.059  1.00 97.50           C  
ATOM    861  CD2 LEU A 109      -3.049  -5.863  -1.959  1.00 97.50           C  
ATOM    862  N   GLU A 110      -7.797  -6.164  -4.383  1.00 97.00           N  
ATOM    863  CA  GLU A 110      -8.633  -5.668  -5.473  1.00 97.00           C  
ATOM    864  C   GLU A 110      -9.609  -4.605  -4.984  1.00 97.00           C  
ATOM    865  CB  GLU A 110      -9.391  -6.820  -6.129  1.00 97.00           C  
ATOM    866  O   GLU A 110      -9.805  -3.584  -5.648  1.00 97.00           O  
ATOM    867  CG  GLU A 110      -8.500  -7.801  -6.879  1.00 97.00           C  
ATOM    868  CD  GLU A 110      -9.281  -8.742  -7.789  1.00 97.00           C  
ATOM    869  OE1 GLU A 110      -8.672  -9.352  -8.695  1.00 97.00           O  
ATOM    870  OE2 GLU A 110     -10.508  -8.875  -7.590  1.00 97.00           O  
ATOM    871  N   THR A 111     -10.195  -4.855  -3.834  1.00 96.38           N  
ATOM    872  CA  THR A 111     -11.141  -3.893  -3.281  1.00 96.38           C  
ATOM    873  C   THR A 111     -10.438  -2.590  -2.914  1.00 96.38           C  
ATOM    874  CB  THR A 111     -11.859  -4.461  -2.039  1.00 96.38           C  
ATOM    875  O   THR A 111     -10.922  -1.503  -3.229  1.00 96.38           O  
ATOM    876  CG2 THR A 111     -12.852  -3.457  -1.471  1.00 96.38           C  
ATOM    877  OG1 THR A 111     -12.555  -5.656  -2.402  1.00 96.38           O  
ATOM    878  N   PHE A 112      -9.258  -2.678  -2.285  1.00 96.12           N  
ATOM    879  CA  PHE A 112      -8.531  -1.489  -1.854  1.00 96.12           C  
ATOM    880  C   PHE A 112      -8.172  -0.612  -3.047  1.00 96.12           C  
ATOM    881  CB  PHE A 112      -7.262  -1.883  -1.089  1.00 96.12           C  
ATOM    882  O   PHE A 112      -8.328   0.609  -2.996  1.00 96.12           O  
ATOM    883  CG  PHE A 112      -6.461  -0.708  -0.595  1.00 96.12           C  
ATOM    884  CD1 PHE A 112      -5.305  -0.310  -1.256  1.00 96.12           C  
ATOM    885  CD2 PHE A 112      -6.867  -0.002   0.531  1.00 96.12           C  
ATOM    886  CE1 PHE A 112      -4.562   0.777  -0.801  1.00 96.12           C  
ATOM    887  CE2 PHE A 112      -6.129   1.085   0.991  1.00 96.12           C  
ATOM    888  CZ  PHE A 112      -4.977   1.473   0.324  1.00 96.12           C  
ATOM    889  N   TYR A 113      -7.727  -1.250  -4.117  1.00 95.06           N  
ATOM    890  CA  TYR A 113      -7.223  -0.485  -5.250  1.00 95.06           C  
ATOM    891  C   TYR A 113      -8.328  -0.209  -6.258  1.00 95.06           C  
ATOM    892  CB  TYR A 113      -6.070  -1.229  -5.934  1.00 95.06           C  
ATOM    893  O   TYR A 113      -8.125   0.506  -7.242  1.00 95.06           O  
ATOM    894  CG  TYR A 113      -4.805  -1.274  -5.109  1.00 95.06           C  
ATOM    895  CD1 TYR A 113      -4.102  -0.109  -4.812  1.00 95.06           C  
ATOM    896  CD2 TYR A 113      -4.309  -2.482  -4.629  1.00 95.06           C  
ATOM    897  CE1 TYR A 113      -2.934  -0.146  -4.059  1.00 95.06           C  
ATOM    898  CE2 TYR A 113      -3.145  -2.531  -3.871  1.00 95.06           C  
ATOM    899  OH  TYR A 113      -1.310  -1.402  -2.842  1.00 95.06           O  
ATOM    900  CZ  TYR A 113      -2.465  -1.359  -3.592  1.00 95.06           C  
ATOM    901  N   GLY A 114      -9.570  -0.866  -6.062  1.00 92.12           N  
ATOM    902  CA  GLY A 114     -10.703  -0.647  -6.945  1.00 92.12           C  
ATOM    903  C   GLY A 114     -10.508  -1.230  -8.328  1.00 92.12           C  
ATOM    904  O   GLY A 114     -10.969  -0.663  -9.320  1.00 92.12           O  
ATOM    905  N   LYS A 115      -9.711  -2.314  -8.406  1.00 92.69           N  
ATOM    906  CA  LYS A 115      -9.469  -2.971  -9.688  1.00 92.69           C  
ATOM    907  C   LYS A 115      -9.258  -4.469  -9.500  1.00 92.69           C  
ATOM    908  CB  LYS A 115      -8.258  -2.350 -10.383  1.00 92.69           C  
ATOM    909  O   LYS A 115      -8.719  -4.906  -8.477  1.00 92.69           O  
ATOM    910  CG  LYS A 115      -6.934  -2.617  -9.688  1.00 92.69           C  
ATOM    911  CD  LYS A 115      -5.758  -2.104 -10.508  1.00 92.69           C  
ATOM    912  CE  LYS A 115      -5.586  -2.895 -11.797  1.00 92.69           C  
ATOM    913  NZ  LYS A 115      -4.809  -2.127 -12.820  1.00 92.69           N  
ATOM    914  N   SER A 116      -9.758  -5.230 -10.453  1.00 95.06           N  
ATOM    915  CA  SER A 116      -9.516  -6.672 -10.469  1.00 95.06           C  
ATOM    916  C   SER A 116      -8.242  -7.012 -11.234  1.00 95.06           C  
ATOM    917  CB  SER A 116     -10.703  -7.406 -11.086  1.00 95.06           C  
ATOM    918  O   SER A 116      -7.930  -6.383 -12.242  1.00 95.06           O  
ATOM    919  OG  SER A 116     -11.867  -7.242 -10.289  1.00 95.06           O  
ATOM    920  N   PHE A 117      -7.516  -7.969 -10.758  1.00 94.94           N  
ATOM    921  CA  PHE A 117      -6.258  -8.398 -11.359  1.00 94.94           C  
ATOM    922  C   PHE A 117      -6.426  -9.734 -12.070  1.00 94.94           C  
ATOM    923  CB  PHE A 117      -5.160  -8.500 -10.297  1.00 94.94           C  
ATOM    924  O   PHE A 117      -7.246 -10.562 -11.664  1.00 94.94           O  
ATOM    925  CG  PHE A 117      -4.875  -7.203  -9.586  1.00 94.94           C  
ATOM    926  CD1 PHE A 117      -4.074  -6.234 -10.180  1.00 94.94           C  
ATOM    927  CD2 PHE A 117      -5.406  -6.949  -8.328  1.00 94.94           C  
ATOM    928  CE1 PHE A 117      -3.805  -5.031  -9.531  1.00 94.94           C  
ATOM    929  CE2 PHE A 117      -5.145  -5.750  -7.676  1.00 94.94           C  
ATOM    930  CZ  PHE A 117      -4.344  -4.793  -8.273  1.00 94.94           C  
ATOM    931  N   TYR A 118      -5.613  -9.898 -13.148  1.00 90.94           N  
ATOM    932  CA  TYR A 118      -5.445 -11.250 -13.680  1.00 90.94           C  
ATOM    933  C   TYR A 118      -4.656 -12.125 -12.711  1.00 90.94           C  
ATOM    934  CB  TYR A 118      -4.742 -11.203 -15.039  1.00 90.94           C  
ATOM    935  O   TYR A 118      -3.695 -11.664 -12.094  1.00 90.94           O  
ATOM    936  CG  TYR A 118      -5.457 -10.359 -16.062  1.00 90.94           C  
ATOM    937  CD1 TYR A 118      -6.613 -10.828 -16.688  1.00 90.94           C  
ATOM    938  CD2 TYR A 118      -4.980  -9.102 -16.406  1.00 90.94           C  
ATOM    939  CE1 TYR A 118      -7.273 -10.055 -17.641  1.00 90.94           C  
ATOM    940  CE2 TYR A 118      -5.637  -8.320 -17.359  1.00 90.94           C  
ATOM    941  OH  TYR A 118      -7.434  -8.039 -18.906  1.00 90.94           O  
ATOM    942  CZ  TYR A 118      -6.781  -8.805 -17.969  1.00 90.94           C  
ATOM    943  N   VAL A 119      -5.113 -13.367 -12.594  1.00 94.19           N  
ATOM    944  CA  VAL A 119      -4.402 -14.289 -11.719  1.00 94.19           C  
ATOM    945  C   VAL A 119      -3.752 -15.398 -12.547  1.00 94.19           C  
ATOM    946  CB  VAL A 119      -5.340 -14.898 -10.656  1.00 94.19           C  
ATOM    947  O   VAL A 119      -4.441 -16.156 -13.234  1.00 94.19           O  
ATOM    948  CG1 VAL A 119      -4.570 -15.836  -9.727  1.00 94.19           C  
ATOM    949  CG2 VAL A 119      -6.027 -13.797  -9.852  1.00 94.19           C  
ATOM    950  N   HIS A 120      -2.404 -15.422 -12.461  1.00 90.69           N  
ATOM    951  CA  HIS A 120      -1.610 -16.406 -13.188  1.00 90.69           C  
ATOM    952  C   HIS A 120      -0.708 -17.188 -12.242  1.00 90.69           C  
ATOM    953  CB  HIS A 120      -0.770 -15.719 -14.266  1.00 90.69           C  
ATOM    954  O   HIS A 120      -0.499 -16.781 -11.094  1.00 90.69           O  
ATOM    955  CG  HIS A 120      -1.584 -15.109 -15.367  1.00 90.69           C  
ATOM    956  CD2 HIS A 120      -1.931 -13.820 -15.602  1.00 90.69           C  
ATOM    957  ND1 HIS A 120      -2.148 -15.852 -16.375  1.00 90.69           N  
ATOM    958  CE1 HIS A 120      -2.807 -15.047 -17.188  1.00 90.69           C  
ATOM    959  NE2 HIS A 120      -2.691 -13.812 -16.750  1.00 90.69           N  
ATOM    960  N   GLY A 121      -0.317 -18.375 -12.727  1.00 94.06           N  
ATOM    961  CA  GLY A 121       0.714 -19.109 -12.016  1.00 94.06           C  
ATOM    962  C   GLY A 121       2.115 -18.828 -12.523  1.00 94.06           C  
ATOM    963  O   GLY A 121       2.299 -18.469 -13.688  1.00 94.06           O  
ATOM    964  N   HIS A 122       3.027 -19.000 -11.648  1.00 93.38           N  
ATOM    965  CA  HIS A 122       4.418 -18.719 -11.992  1.00 93.38           C  
ATOM    966  C   HIS A 122       4.816 -19.438 -13.281  1.00 93.38           C  
ATOM    967  CB  HIS A 122       5.348 -19.141 -10.852  1.00 93.38           C  
ATOM    968  O   HIS A 122       5.551 -18.875 -14.102  1.00 93.38           O  
ATOM    969  CG  HIS A 122       6.770 -18.719 -11.055  1.00 93.38           C  
ATOM    970  CD2 HIS A 122       7.355 -18.016 -12.039  1.00 93.38           C  
ATOM    971  ND1 HIS A 122       7.773 -19.047 -10.164  1.00 93.38           N  
ATOM    972  CE1 HIS A 122       8.914 -18.562 -10.602  1.00 93.38           C  
ATOM    973  NE2 HIS A 122       8.695 -17.922 -11.742  1.00 93.38           N  
ATOM    974  N   LYS A 123       4.355 -20.594 -13.516  1.00 88.75           N  
ATOM    975  CA  LYS A 123       4.793 -21.391 -14.664  1.00 88.75           C  
ATOM    976  C   LYS A 123       4.277 -20.797 -15.969  1.00 88.75           C  
ATOM    977  CB  LYS A 123       4.324 -22.844 -14.516  1.00 88.75           C  
ATOM    978  O   LYS A 123       4.715 -21.203 -17.047  1.00 88.75           O  
ATOM    979  CG  LYS A 123       2.816 -23.016 -14.625  1.00 88.75           C  
ATOM    980  CD  LYS A 123       2.396 -24.453 -14.312  1.00 88.75           C  
ATOM    981  CE  LYS A 123       3.031 -25.438 -15.273  1.00 88.75           C  
ATOM    982  NZ  LYS A 123       2.787 -26.859 -14.852  1.00 88.75           N  
ATOM    983  N   ASP A 124       3.303 -19.859 -15.906  1.00 84.44           N  
ATOM    984  CA  ASP A 124       2.840 -19.172 -17.109  1.00 84.44           C  
ATOM    985  C   ASP A 124       3.904 -18.219 -17.641  1.00 84.44           C  
ATOM    986  CB  ASP A 124       1.541 -18.422 -16.828  1.00 84.44           C  
ATOM    987  O   ASP A 124       3.844 -17.812 -18.797  1.00 84.44           O  
ATOM    988  CG  ASP A 124       0.376 -19.328 -16.500  1.00 84.44           C  
ATOM    989  OD1 ASP A 124       0.310 -20.453 -17.047  1.00 84.44           O  
ATOM    990  OD2 ASP A 124      -0.484 -18.922 -15.688  1.00 84.44           O  
ATOM    991  N   PHE A 125       4.953 -17.922 -16.812  1.00 81.44           N  
ATOM    992  CA  PHE A 125       5.918 -16.891 -17.188  1.00 81.44           C  
ATOM    993  C   PHE A 125       7.324 -17.469 -17.266  1.00 81.44           C  
ATOM    994  CB  PHE A 125       5.883 -15.727 -16.203  1.00 81.44           C  
ATOM    995  O   PHE A 125       8.234 -16.844 -17.812  1.00 81.44           O  
ATOM    996  CG  PHE A 125       4.539 -15.055 -16.094  1.00 81.44           C  
ATOM    997  CD1 PHE A 125       4.062 -14.258 -17.125  1.00 81.44           C  
ATOM    998  CD2 PHE A 125       3.746 -15.234 -14.969  1.00 81.44           C  
ATOM    999  CE1 PHE A 125       2.820 -13.633 -17.031  1.00 81.44           C  
ATOM   1000  CE2 PHE A 125       2.502 -14.617 -14.867  1.00 81.44           C  
ATOM   1001  CZ  PHE A 125       2.041 -13.820 -15.906  1.00 81.44           C  
ATOM   1002  N   PHE A 126       7.512 -18.625 -16.656  1.00 78.94           N  
ATOM   1003  CA  PHE A 126       8.828 -19.219 -16.500  1.00 78.94           C  
ATOM   1004  C   PHE A 126       8.734 -20.734 -16.469  1.00 78.94           C  
ATOM   1005  CB  PHE A 126       9.516 -18.703 -15.234  1.00 78.94           C  
ATOM   1006  O   PHE A 126       7.770 -21.297 -15.938  1.00 78.94           O  
ATOM   1007  CG  PHE A 126      10.984 -19.016 -15.164  1.00 78.94           C  
ATOM   1008  CD1 PHE A 126      11.438 -20.047 -14.352  1.00 78.94           C  
ATOM   1009  CD2 PHE A 126      11.906 -18.297 -15.898  1.00 78.94           C  
ATOM   1010  CE1 PHE A 126      12.797 -20.359 -14.281  1.00 78.94           C  
ATOM   1011  CE2 PHE A 126      13.266 -18.594 -15.836  1.00 78.94           C  
ATOM   1012  CZ  PHE A 126      13.711 -19.625 -15.023  1.00 78.94           C  
ATOM   1013  N   ALA A 127       9.789 -21.406 -17.094  1.00 79.75           N  
ATOM   1014  CA  ALA A 127       9.820 -22.859 -17.062  1.00 79.75           C  
ATOM   1015  C   ALA A 127      10.109 -23.375 -15.648  1.00 79.75           C  
ATOM   1016  CB  ALA A 127      10.859 -23.406 -18.031  1.00 79.75           C  
ATOM   1017  O   ALA A 127      11.266 -23.516 -15.258  1.00 79.75           O  
ATOM   1018  N   THR A 128       9.070 -23.578 -14.836  1.00 84.19           N  
ATOM   1019  CA  THR A 128       9.148 -24.016 -13.453  1.00 84.19           C  
ATOM   1020  C   THR A 128       7.918 -24.844 -13.078  1.00 84.19           C  
ATOM   1021  CB  THR A 128       9.273 -22.828 -12.484  1.00 84.19           C  
ATOM   1022  O   THR A 128       6.891 -24.781 -13.758  1.00 84.19           O  
ATOM   1023  CG2 THR A 128       8.055 -21.906 -12.570  1.00 84.19           C  
ATOM   1024  OG1 THR A 128       9.398 -23.312 -11.141  1.00 84.19           O  
ATOM   1025  N   ALA A 129       8.070 -25.625 -12.062  1.00 92.75           N  
ATOM   1026  CA  ALA A 129       6.926 -26.359 -11.531  1.00 92.75           C  
ATOM   1027  C   ALA A 129       6.055 -25.469 -10.656  1.00 92.75           C  
ATOM   1028  CB  ALA A 129       7.398 -27.578 -10.742  1.00 92.75           C  
ATOM   1029  O   ALA A 129       4.918 -25.828 -10.328  1.00 92.75           O  
ATOM   1030  N   CYS A 130       6.508 -24.359 -10.281  1.00 94.19           N  
ATOM   1031  CA  CYS A 130       5.754 -23.406  -9.477  1.00 94.19           C  
ATOM   1032  C   CYS A 130       4.598 -22.812 -10.281  1.00 94.19           C  
ATOM   1033  CB  CYS A 130       6.668 -22.281  -8.984  1.00 94.19           C  
ATOM   1034  O   CYS A 130       4.762 -22.469 -11.453  1.00 94.19           O  
ATOM   1035  SG  CYS A 130       5.871 -21.156  -7.824  1.00 94.19           S  
ATOM   1036  N   PRO A 131       3.402 -22.859  -9.617  1.00 97.56           N  
ATOM   1037  CA  PRO A 131       3.129 -22.859  -8.180  1.00 97.56           C  
ATOM   1038  C   PRO A 131       2.693 -24.219  -7.648  1.00 97.56           C  
ATOM   1039  CB  PRO A 131       1.997 -21.828  -8.039  1.00 97.56           C  
ATOM   1040  O   PRO A 131       1.895 -24.297  -6.711  1.00 97.56           O  
ATOM   1041  CG  PRO A 131       1.183 -22.000  -9.281  1.00 97.56           C  
ATOM   1042  CD  PRO A 131       2.109 -22.312 -10.422  1.00 97.56           C  
ATOM   1043  N   GLY A 132       3.025 -25.312  -8.398  1.00 96.75           N  
ATOM   1044  CA  GLY A 132       2.707 -26.656  -7.930  1.00 96.75           C  
ATOM   1045  C   GLY A 132       1.217 -26.922  -7.816  1.00 96.75           C  
ATOM   1046  O   GLY A 132       0.464 -26.656  -8.758  1.00 96.75           O  
ATOM   1047  N   ARG A 133       0.753 -27.312  -6.625  1.00 97.38           N  
ATOM   1048  CA  ARG A 133      -0.632 -27.703  -6.375  1.00 97.38           C  
ATOM   1049  C   ARG A 133      -1.578 -26.531  -6.621  1.00 97.38           C  
ATOM   1050  CB  ARG A 133      -0.798 -28.219  -4.945  1.00 97.38           C  
ATOM   1051  O   ARG A 133      -2.768 -26.734  -6.875  1.00 97.38           O  
ATOM   1052  CG  ARG A 133       0.003 -29.484  -4.648  1.00 97.38           C  
ATOM   1053  CD  ARG A 133      -0.132 -29.906  -3.193  1.00 97.38           C  
ATOM   1054  NE  ARG A 133       0.736 -31.031  -2.881  1.00 97.38           N  
ATOM   1055  NH1 ARG A 133       2.305 -29.781  -1.741  1.00 97.38           N  
ATOM   1056  NH2 ARG A 133       2.588 -32.031  -1.968  1.00 97.38           N  
ATOM   1057  CZ  ARG A 133       1.874 -30.953  -2.197  1.00 97.38           C  
ATOM   1058  N   TRP A 134      -1.083 -25.344  -6.559  1.00 98.19           N  
ATOM   1059  CA  TRP A 134      -1.923 -24.156  -6.688  1.00 98.19           C  
ATOM   1060  C   TRP A 134      -2.367 -23.953  -8.133  1.00 98.19           C  
ATOM   1061  CB  TRP A 134      -1.178 -22.922  -6.191  1.00 98.19           C  
ATOM   1062  O   TRP A 134      -3.398 -23.328  -8.391  1.00 98.19           O  
ATOM   1063  CG  TRP A 134      -1.174 -22.766  -4.699  1.00 98.19           C  
ATOM   1064  CD1 TRP A 134      -0.247 -23.250  -3.822  1.00 98.19           C  
ATOM   1065  CD2 TRP A 134      -2.146 -22.078  -3.908  1.00 98.19           C  
ATOM   1066  CE2 TRP A 134      -1.746 -22.188  -2.559  1.00 98.19           C  
ATOM   1067  CE3 TRP A 134      -3.318 -21.359  -4.211  1.00 98.19           C  
ATOM   1068  NE1 TRP A 134      -0.586 -22.906  -2.533  1.00 98.19           N  
ATOM   1069  CH2 TRP A 134      -3.621 -20.938  -1.837  1.00 98.19           C  
ATOM   1070  CZ2 TRP A 134      -2.479 -21.625  -1.513  1.00 98.19           C  
ATOM   1071  CZ3 TRP A 134      -4.047 -20.797  -3.170  1.00 98.19           C  
ATOM   1072  N   TYR A 135      -1.599 -24.516  -9.086  1.00 96.12           N  
ATOM   1073  CA  TYR A 135      -1.847 -24.156 -10.477  1.00 96.12           C  
ATOM   1074  C   TYR A 135      -3.221 -24.625 -10.930  1.00 96.12           C  
ATOM   1075  CB  TYR A 135      -0.764 -24.750 -11.383  1.00 96.12           C  
ATOM   1076  O   TYR A 135      -3.986 -23.875 -11.523  1.00 96.12           O  
ATOM   1077  CG  TYR A 135      -0.762 -24.172 -12.781  1.00 96.12           C  
ATOM   1078  CD1 TYR A 135      -1.178 -24.922 -13.867  1.00 96.12           C  
ATOM   1079  CD2 TYR A 135      -0.344 -22.859 -13.016  1.00 96.12           C  
ATOM   1080  CE1 TYR A 135      -1.176 -24.406 -15.156  1.00 96.12           C  
ATOM   1081  CE2 TYR A 135      -0.338 -22.328 -14.297  1.00 96.12           C  
ATOM   1082  OH  TYR A 135      -0.751 -22.578 -16.641  1.00 96.12           O  
ATOM   1083  CZ  TYR A 135      -0.755 -23.109 -15.359  1.00 96.12           C  
ATOM   1084  N   ASP A 136      -3.525 -25.828 -10.609  1.00 95.81           N  
ATOM   1085  CA  ASP A 136      -4.797 -26.391 -11.062  1.00 95.81           C  
ATOM   1086  C   ASP A 136      -5.965 -25.797 -10.273  1.00 95.81           C  
ATOM   1087  CB  ASP A 136      -4.793 -27.906 -10.938  1.00 95.81           C  
ATOM   1088  O   ASP A 136      -7.129 -26.078 -10.570  1.00 95.81           O  
ATOM   1089  CG  ASP A 136      -3.824 -28.578 -11.898  1.00 95.81           C  
ATOM   1090  OD1 ASP A 136      -3.451 -27.953 -12.922  1.00 95.81           O  
ATOM   1091  OD2 ASP A 136      -3.434 -29.734 -11.641  1.00 95.81           O  
ATOM   1092  N   GLN A 137      -5.691 -24.984  -9.219  1.00 97.38           N  
ATOM   1093  CA  GLN A 137      -6.738 -24.391  -8.383  1.00 97.38           C  
ATOM   1094  C   GLN A 137      -6.945 -22.922  -8.719  1.00 97.38           C  
ATOM   1095  CB  GLN A 137      -6.402 -24.562  -6.902  1.00 97.38           C  
ATOM   1096  O   GLN A 137      -7.734 -22.234  -8.055  1.00 97.38           O  
ATOM   1097  CG  GLN A 137      -6.238 -26.016  -6.465  1.00 97.38           C  
ATOM   1098  CD  GLN A 137      -7.496 -26.828  -6.668  1.00 97.38           C  
ATOM   1099  NE2 GLN A 137      -7.355 -27.984  -7.316  1.00 97.38           N  
ATOM   1100  OE1 GLN A 137      -8.586 -26.438  -6.242  1.00 97.38           O  
ATOM   1101  N   LEU A 138      -6.328 -22.391  -9.758  1.00 94.69           N  
ATOM   1102  CA  LEU A 138      -6.371 -20.953 -10.031  1.00 94.69           C  
ATOM   1103  C   LEU A 138      -7.789 -20.516 -10.391  1.00 94.69           C  
ATOM   1104  CB  LEU A 138      -5.410 -20.594 -11.172  1.00 94.69           C  
ATOM   1105  O   LEU A 138      -8.242 -19.453  -9.953  1.00 94.69           O  
ATOM   1106  CG  LEU A 138      -3.918 -20.672 -10.844  1.00 94.69           C  
ATOM   1107  CD1 LEU A 138      -3.090 -20.203 -12.039  1.00 94.69           C  
ATOM   1108  CD2 LEU A 138      -3.596 -19.828  -9.609  1.00 94.69           C  
ATOM   1109  N   ASP A 139      -8.492 -21.328 -11.188  1.00 92.31           N  
ATOM   1110  CA  ASP A 139      -9.867 -20.953 -11.516  1.00 92.31           C  
ATOM   1111  C   ASP A 139     -10.742 -20.922 -10.266  1.00 92.31           C  
ATOM   1112  CB  ASP A 139     -10.453 -21.938 -12.547  1.00 92.31           C  
ATOM   1113  O   ASP A 139     -11.562 -20.016 -10.094  1.00 92.31           O  
ATOM   1114  CG  ASP A 139      -9.898 -21.719 -13.945  1.00 92.31           C  
ATOM   1115  OD1 ASP A 139      -9.305 -20.656 -14.203  1.00 92.31           O  
ATOM   1116  OD2 ASP A 139     -10.062 -22.625 -14.789  1.00 92.31           O  
ATOM   1117  N   ARG A 140     -10.594 -21.891  -9.453  1.00 97.00           N  
ATOM   1118  CA  ARG A 140     -11.320 -21.906  -8.188  1.00 97.00           C  
ATOM   1119  C   ARG A 140     -10.961 -20.688  -7.336  1.00 97.00           C  
ATOM   1120  CB  ARG A 140     -11.039 -23.188  -7.414  1.00 97.00           C  
ATOM   1121  O   ARG A 140     -11.820 -20.125  -6.660  1.00 97.00           O  
ATOM   1122  CG  ARG A 140     -11.836 -23.328  -6.129  1.00 97.00           C  
ATOM   1123  CD  ARG A 140     -11.500 -24.609  -5.387  1.00 97.00           C  
ATOM   1124  NE  ARG A 140     -12.055 -24.625  -4.035  1.00 97.00           N  
ATOM   1125  NH1 ARG A 140     -10.266 -25.719  -3.082  1.00 97.00           N  
ATOM   1126  NH2 ARG A 140     -12.047 -25.094  -1.788  1.00 97.00           N  
ATOM   1127  CZ  ARG A 140     -11.453 -25.141  -2.971  1.00 97.00           C  
ATOM   1128  N   LEU A 141      -9.695 -20.375  -7.324  1.00 97.56           N  
ATOM   1129  CA  LEU A 141      -9.234 -19.219  -6.570  1.00 97.56           C  
ATOM   1130  C   LEU A 141      -9.898 -17.938  -7.086  1.00 97.56           C  
ATOM   1131  CB  LEU A 141      -7.715 -19.094  -6.660  1.00 97.56           C  
ATOM   1132  O   LEU A 141     -10.406 -17.141  -6.297  1.00 97.56           O  
ATOM   1133  CG  LEU A 141      -7.086 -17.922  -5.887  1.00 97.56           C  
ATOM   1134  CD1 LEU A 141      -7.395 -18.047  -4.398  1.00 97.56           C  
ATOM   1135  CD2 LEU A 141      -5.578 -17.891  -6.121  1.00 97.56           C  
ATOM   1136  N   ILE A 142      -9.984 -17.781  -8.391  1.00 95.75           N  
ATOM   1137  CA  ILE A 142     -10.609 -16.625  -8.992  1.00 95.75           C  
ATOM   1138  C   ILE A 142     -12.086 -16.578  -8.609  1.00 95.75           C  
ATOM   1139  CB  ILE A 142     -10.453 -16.625 -10.531  1.00 95.75           C  
ATOM   1140  O   ILE A 142     -12.602 -15.516  -8.234  1.00 95.75           O  
ATOM   1141  CG1 ILE A 142      -8.984 -16.422 -10.922  1.00 95.75           C  
ATOM   1142  CG2 ILE A 142     -11.344 -15.555 -11.172  1.00 95.75           C  
ATOM   1143  CD1 ILE A 142      -8.664 -16.797 -12.359  1.00 95.75           C  
ATOM   1144  N   ASP A 143     -12.703 -17.703  -8.664  1.00 96.31           N  
ATOM   1145  CA  ASP A 143     -14.117 -17.750  -8.289  1.00 96.31           C  
ATOM   1146  C   ASP A 143     -14.305 -17.359  -6.828  1.00 96.31           C  
ATOM   1147  CB  ASP A 143     -14.672 -19.156  -8.523  1.00 96.31           C  
ATOM   1148  O   ASP A 143     -15.258 -16.641  -6.492  1.00 96.31           O  
ATOM   1149  CG  ASP A 143     -14.859 -19.484 -10.000  1.00 96.31           C  
ATOM   1150  OD1 ASP A 143     -14.883 -18.547 -10.828  1.00 96.31           O  
ATOM   1151  OD2 ASP A 143     -15.000 -20.672 -10.328  1.00 96.31           O  
ATOM   1152  N   ARG A 144     -13.445 -17.812  -6.012  1.00 98.06           N  
ATOM   1153  CA  ARG A 144     -13.578 -17.516  -4.590  1.00 98.06           C  
ATOM   1154  C   ARG A 144     -13.336 -16.031  -4.316  1.00 98.06           C  
ATOM   1155  CB  ARG A 144     -12.617 -18.359  -3.766  1.00 98.06           C  
ATOM   1156  O   ARG A 144     -14.047 -15.414  -3.520  1.00 98.06           O  
ATOM   1157  CG  ARG A 144     -12.734 -18.156  -2.264  1.00 98.06           C  
ATOM   1158  CD  ARG A 144     -14.125 -18.500  -1.754  1.00 98.06           C  
ATOM   1159  NE  ARG A 144     -14.234 -18.297  -0.310  1.00 98.06           N  
ATOM   1160  NH1 ARG A 144     -16.219 -17.125  -0.404  1.00 98.06           N  
ATOM   1161  NH2 ARG A 144     -15.219 -17.547   1.618  1.00 98.06           N  
ATOM   1162  CZ  ARG A 144     -15.227 -17.656   0.298  1.00 98.06           C  
ATOM   1163  N   VAL A 145     -12.336 -15.492  -4.926  1.00 98.00           N  
ATOM   1164  CA  VAL A 145     -12.078 -14.062  -4.812  1.00 98.00           C  
ATOM   1165  C   VAL A 145     -13.320 -13.273  -5.211  1.00 98.00           C  
ATOM   1166  CB  VAL A 145     -10.875 -13.641  -5.684  1.00 98.00           C  
ATOM   1167  O   VAL A 145     -13.742 -12.367  -4.492  1.00 98.00           O  
ATOM   1168  CG1 VAL A 145     -10.789 -12.117  -5.781  1.00 98.00           C  
ATOM   1169  CG2 VAL A 145      -9.578 -14.211  -5.117  1.00 98.00           C  
ATOM   1170  N   ASN A 146     -13.938 -13.672  -6.309  1.00 97.12           N  
ATOM   1171  CA  ASN A 146     -15.125 -12.977  -6.797  1.00 97.12           C  
ATOM   1172  C   ASN A 146     -16.297 -13.141  -5.836  1.00 97.12           C  
ATOM   1173  CB  ASN A 146     -15.500 -13.469  -8.188  1.00 97.12           C  
ATOM   1174  O   ASN A 146     -17.094 -12.211  -5.652  1.00 97.12           O  
ATOM   1175  CG  ASN A 146     -14.508 -13.039  -9.258  1.00 97.12           C  
ATOM   1176  ND2 ASN A 146     -14.398 -13.828 -10.312  1.00 97.12           N  
ATOM   1177  OD1 ASN A 146     -13.852 -12.008  -9.125  1.00 97.12           O  
ATOM   1178  N   ALA A 147     -16.391 -14.266  -5.258  1.00 97.94           N  
ATOM   1179  CA  ALA A 147     -17.438 -14.477  -4.273  1.00 97.94           C  
ATOM   1180  C   ALA A 147     -17.250 -13.586  -3.053  1.00 97.94           C  
ATOM   1181  CB  ALA A 147     -17.484 -15.945  -3.854  1.00 97.94           C  
ATOM   1182  O   ALA A 147     -18.219 -13.047  -2.512  1.00 97.94           O  
ATOM   1183  N   ILE A 148     -16.016 -13.516  -2.611  1.00 97.94           N  
ATOM   1184  CA  ILE A 148     -15.727 -12.648  -1.477  1.00 97.94           C  
ATOM   1185  C   ILE A 148     -16.109 -11.203  -1.818  1.00 97.94           C  
ATOM   1186  CB  ILE A 148     -14.242 -12.727  -1.070  1.00 97.94           C  
ATOM   1187  O   ILE A 148     -16.719 -10.508  -1.010  1.00 97.94           O  
ATOM   1188  CG1 ILE A 148     -13.930 -14.102  -0.451  1.00 97.94           C  
ATOM   1189  CG2 ILE A 148     -13.883 -11.594  -0.104  1.00 97.94           C  
ATOM   1190  CD1 ILE A 148     -12.445 -14.406  -0.335  1.00 97.94           C  
ATOM   1191  N   LYS A 149     -15.742 -10.742  -2.977  1.00 97.38           N  
ATOM   1192  CA  LYS A 149     -16.062  -9.383  -3.400  1.00 97.38           C  
ATOM   1193  C   LYS A 149     -17.578  -9.180  -3.490  1.00 97.38           C  
ATOM   1194  CB  LYS A 149     -15.406  -9.070  -4.746  1.00 97.38           C  
ATOM   1195  O   LYS A 149     -18.078  -8.117  -3.129  1.00 97.38           O  
ATOM   1196  CG  LYS A 149     -13.906  -8.828  -4.668  1.00 97.38           C  
ATOM   1197  CD  LYS A 149     -13.383  -8.172  -5.938  1.00 97.38           C  
ATOM   1198  CE  LYS A 149     -13.562  -9.070  -7.152  1.00 97.38           C  
ATOM   1199  NZ  LYS A 149     -13.070  -8.422  -8.398  1.00 97.38           N  
ATOM   1200  N   GLU A 150     -18.281 -10.133  -3.982  1.00 96.69           N  
ATOM   1201  CA  GLU A 150     -19.734 -10.047  -4.000  1.00 96.69           C  
ATOM   1202  C   GLU A 150     -20.297  -9.875  -2.590  1.00 96.69           C  
ATOM   1203  CB  GLU A 150     -20.344 -11.281  -4.664  1.00 96.69           C  
ATOM   1204  O   GLU A 150     -21.234  -9.102  -2.375  1.00 96.69           O  
ATOM   1205  CG  GLU A 150     -21.844 -11.188  -4.883  1.00 96.69           C  
ATOM   1206  CD  GLU A 150     -22.422 -12.391  -5.625  1.00 96.69           C  
ATOM   1207  OE1 GLU A 150     -23.625 -12.367  -5.973  1.00 96.69           O  
ATOM   1208  OE2 GLU A 150     -21.656 -13.352  -5.863  1.00 96.69           O  
ATOM   1209  N   GLY A 151     -19.719 -10.641  -1.711  1.00 96.44           N  
ATOM   1210  CA  GLY A 151     -20.109 -10.477  -0.321  1.00 96.44           C  
ATOM   1211  C   GLY A 151     -19.859  -9.086   0.217  1.00 96.44           C  
ATOM   1212  O   GLY A 151     -20.672  -8.555   0.987  1.00 96.44           O  
ATOM   1213  N   LYS A 152     -18.750  -8.547  -0.162  1.00 94.75           N  
ATOM   1214  CA  LYS A 152     -18.453  -7.176   0.245  1.00 94.75           C  
ATOM   1215  C   LYS A 152     -19.500  -6.207  -0.282  1.00 94.75           C  
ATOM   1216  CB  LYS A 152     -17.062  -6.762  -0.245  1.00 94.75           C  
ATOM   1217  O   LYS A 152     -19.938  -5.309   0.439  1.00 94.75           O  
ATOM   1218  CG  LYS A 152     -15.914  -7.477   0.455  1.00 94.75           C  
ATOM   1219  CD  LYS A 152     -14.562  -6.988  -0.043  1.00 94.75           C  
ATOM   1220  CE  LYS A 152     -13.414  -7.641   0.719  1.00 94.75           C  
ATOM   1221  NZ  LYS A 152     -12.188  -6.789   0.709  1.00 94.75           N  
ATOM   1222  N   VAL A 153     -19.891  -6.410  -1.535  1.00 94.19           N  
ATOM   1223  CA  VAL A 153     -20.938  -5.574  -2.127  1.00 94.19           C  
ATOM   1224  C   VAL A 153     -22.234  -5.723  -1.331  1.00 94.19           C  
ATOM   1225  CB  VAL A 153     -21.172  -5.934  -3.609  1.00 94.19           C  
ATOM   1226  O   VAL A 153     -22.875  -4.727  -1.006  1.00 94.19           O  
ATOM   1227  CG1 VAL A 153     -22.375  -5.160  -4.164  1.00 94.19           C  
ATOM   1228  CG2 VAL A 153     -19.922  -5.648  -4.438  1.00 94.19           C  
ATOM   1229  N   GLU A 154     -22.547  -6.875  -1.051  1.00 95.00           N  
ATOM   1230  CA  GLU A 154     -23.781  -7.148  -0.315  1.00 95.00           C  
ATOM   1231  C   GLU A 154     -23.750  -6.496   1.064  1.00 95.00           C  
ATOM   1232  CB  GLU A 154     -24.000  -8.656  -0.180  1.00 95.00           C  
ATOM   1233  O   GLU A 154     -24.797  -6.133   1.604  1.00 95.00           O  
ATOM   1234  CG  GLU A 154     -24.375  -9.344  -1.486  1.00 95.00           C  
ATOM   1235  CD  GLU A 154     -24.500 -10.852  -1.357  1.00 95.00           C  
ATOM   1236  OE1 GLU A 154     -24.938 -11.508  -2.328  1.00 95.00           O  
ATOM   1237  OE2 GLU A 154     -24.156 -11.383  -0.278  1.00 95.00           O  
ATOM   1238  N   ARG A 155     -22.578  -6.324   1.593  1.00 93.88           N  
ATOM   1239  CA  ARG A 155     -22.453  -5.719   2.914  1.00 93.88           C  
ATOM   1240  C   ARG A 155     -22.312  -4.203   2.811  1.00 93.88           C  
ATOM   1241  CB  ARG A 155     -21.250  -6.305   3.652  1.00 93.88           C  
ATOM   1242  O   ARG A 155     -22.062  -3.529   3.811  1.00 93.88           O  
ATOM   1243  CG  ARG A 155     -21.453  -7.723   4.164  1.00 93.88           C  
ATOM   1244  CD  ARG A 155     -20.234  -8.250   4.898  1.00 93.88           C  
ATOM   1245  NE  ARG A 155     -19.125  -8.500   3.986  1.00 93.88           N  
ATOM   1246  NH1 ARG A 155     -17.609  -9.055   5.645  1.00 93.88           N  
ATOM   1247  NH2 ARG A 155     -16.969  -9.086   3.445  1.00 93.88           N  
ATOM   1248  CZ  ARG A 155     -17.906  -8.883   4.359  1.00 93.88           C  
ATOM   1249  N   GLY A 156     -22.344  -3.701   1.648  1.00 91.50           N  
ATOM   1250  CA  GLY A 156     -22.453  -2.264   1.461  1.00 91.50           C  
ATOM   1251  C   GLY A 156     -21.109  -1.600   1.188  1.00 91.50           C  
ATOM   1252  O   GLY A 156     -21.000  -0.374   1.245  1.00 91.50           O  
ATOM   1253  N   VAL A 157     -20.062  -2.496   0.935  1.00 89.69           N  
ATOM   1254  CA  VAL A 157     -18.781  -1.891   0.573  1.00 89.69           C  
ATOM   1255  C   VAL A 157     -18.875  -1.271  -0.819  1.00 89.69           C  
ATOM   1256  CB  VAL A 157     -17.625  -2.924   0.618  1.00 89.69           C  
ATOM   1257  O   VAL A 157     -19.281  -1.935  -1.774  1.00 89.69           O  
ATOM   1258  CG1 VAL A 157     -16.312  -2.273   0.223  1.00 89.69           C  
ATOM   1259  CG2 VAL A 157     -17.531  -3.549   2.008  1.00 89.69           C  
ATOM   1260  N   GLU A 158     -18.531   0.031  -0.874  1.00 87.06           N  
ATOM   1261  CA  GLU A 158     -18.672   0.749  -2.139  1.00 87.06           C  
ATOM   1262  C   GLU A 158     -17.438   0.540  -3.021  1.00 87.06           C  
ATOM   1263  CB  GLU A 158     -18.891   2.242  -1.888  1.00 87.06           C  
ATOM   1264  O   GLU A 158     -16.344   0.261  -2.521  1.00 87.06           O  
ATOM   1265  CG  GLU A 158     -20.172   2.559  -1.146  1.00 87.06           C  
ATOM   1266  CD  GLU A 158     -20.422   4.051  -0.974  1.00 87.06           C  
ATOM   1267  OE1 GLU A 158     -21.500   4.434  -0.461  1.00 87.06           O  
ATOM   1268  OE2 GLU A 158     -19.531   4.840  -1.356  1.00 87.06           O  
ATOM   1269  N   ASN A 159     -17.625   0.569  -4.324  1.00 87.06           N  
ATOM   1270  CA  ASN A 159     -16.594   0.613  -5.367  1.00 87.06           C  
ATOM   1271  C   ASN A 159     -15.773  -0.667  -5.395  1.00 87.06           C  
ATOM   1272  CB  ASN A 159     -15.695   1.830  -5.180  1.00 87.06           C  
ATOM   1273  O   ASN A 159     -14.570  -0.630  -5.680  1.00 87.06           O  
ATOM   1274  CG  ASN A 159     -16.438   3.143  -5.309  1.00 87.06           C  
ATOM   1275  ND2 ASN A 159     -16.141   4.086  -4.426  1.00 87.06           N  
ATOM   1276  OD1 ASN A 159     -17.281   3.307  -6.191  1.00 87.06           O  
ATOM   1277  N   VAL A 160     -16.391  -1.793  -4.973  1.00 93.62           N  
ATOM   1278  CA  VAL A 160     -15.766  -3.092  -5.188  1.00 93.62           C  
ATOM   1279  C   VAL A 160     -15.703  -3.393  -6.684  1.00 93.62           C  
ATOM   1280  CB  VAL A 160     -16.531  -4.219  -4.449  1.00 93.62           C  
ATOM   1281  O   VAL A 160     -16.719  -3.322  -7.383  1.00 93.62           O  
ATOM   1282  CG1 VAL A 160     -15.859  -5.570  -4.691  1.00 93.62           C  
ATOM   1283  CG2 VAL A 160     -16.609  -3.918  -2.955  1.00 93.62           C  
ATOM   1284  N   PRO A 161     -14.477  -3.648  -7.203  1.00 94.19           N  
ATOM   1285  CA  PRO A 161     -14.375  -3.822  -8.656  1.00 94.19           C  
ATOM   1286  C   PRO A 161     -15.070  -5.086  -9.148  1.00 94.19           C  
ATOM   1287  CB  PRO A 161     -12.867  -3.900  -8.898  1.00 94.19           C  
ATOM   1288  O   PRO A 161     -15.078  -6.105  -8.453  1.00 94.19           O  
ATOM   1289  CG  PRO A 161     -12.305  -4.465  -7.629  1.00 94.19           C  
ATOM   1290  CD  PRO A 161     -13.086  -3.906  -6.473  1.00 94.19           C  
ATOM   1291  N   ALA A 162     -15.633  -5.012 -10.281  1.00 93.38           N  
ATOM   1292  CA  ALA A 162     -16.266  -6.164 -10.914  1.00 93.38           C  
ATOM   1293  C   ALA A 162     -15.234  -7.211 -11.320  1.00 93.38           C  
ATOM   1294  CB  ALA A 162     -17.078  -5.719 -12.133  1.00 93.38           C  
ATOM   1295  O   ALA A 162     -14.062  -6.891 -11.516  1.00 93.38           O  
ATOM   1296  N   PRO A 163     -15.727  -8.492 -11.344  1.00 92.62           N  
ATOM   1297  CA  PRO A 163     -14.820  -9.516 -11.883  1.00 92.62           C  
ATOM   1298  C   PRO A 163     -14.383  -9.211 -13.320  1.00 92.62           C  
ATOM   1299  CB  PRO A 163     -15.656 -10.797 -11.828  1.00 92.62           C  
ATOM   1300  O   PRO A 163     -15.109  -8.547 -14.062  1.00 92.62           O  
ATOM   1301  CG  PRO A 163     -16.719 -10.508 -10.820  1.00 92.62           C  
ATOM   1302  CD  PRO A 163     -17.031  -9.039 -10.852  1.00 92.62           C  
ATOM   1303  N   LEU A 164     -13.141  -9.656 -13.602  1.00 89.19           N  
ATOM   1304  CA  LEU A 164     -12.711  -9.562 -14.992  1.00 89.19           C  
ATOM   1305  C   LEU A 164     -13.492 -10.531 -15.867  1.00 89.19           C  
ATOM   1306  CB  LEU A 164     -11.211  -9.836 -15.109  1.00 89.19           C  
ATOM   1307  O   LEU A 164     -13.930 -11.586 -15.398  1.00 89.19           O  
ATOM   1308  CG  LEU A 164     -10.273  -8.836 -14.430  1.00 89.19           C  
ATOM   1309  CD1 LEU A 164      -8.828  -9.289 -14.547  1.00 89.19           C  
ATOM   1310  CD2 LEU A 164     -10.453  -7.445 -15.031  1.00 89.19           C  
ATOM   1311  N   ASP A 165     -13.602 -10.047 -17.078  1.00 80.06           N  
ATOM   1312  CA  ASP A 165     -14.242 -10.922 -18.062  1.00 80.06           C  
ATOM   1313  C   ASP A 165     -13.406 -12.172 -18.312  1.00 80.06           C  
ATOM   1314  CB  ASP A 165     -14.484 -10.180 -19.375  1.00 80.06           C  
ATOM   1315  O   ASP A 165     -12.211 -12.086 -18.578  1.00 80.06           O  
ATOM   1316  CG  ASP A 165     -15.211 -11.016 -20.406  1.00 80.06           C  
ATOM   1317  OD1 ASP A 165     -15.766 -12.078 -20.047  1.00 80.06           O  
ATOM   1318  OD2 ASP A 165     -15.227 -10.609 -21.594  1.00 80.06           O  
ATOM   1319  N   LYS A 166     -14.133 -13.273 -18.203  1.00 74.19           N  
ATOM   1320  CA  LYS A 166     -13.438 -14.547 -18.328  1.00 74.19           C  
ATOM   1321  C   LYS A 166     -12.734 -14.656 -19.688  1.00 74.19           C  
ATOM   1322  CB  LYS A 166     -14.406 -15.711 -18.156  1.00 74.19           C  
ATOM   1323  O   LYS A 166     -11.641 -15.211 -19.781  1.00 74.19           O  
ATOM   1324  CG  LYS A 166     -14.711 -16.047 -16.703  1.00 74.19           C  
ATOM   1325  CD  LYS A 166     -15.594 -17.281 -16.578  1.00 74.19           C  
ATOM   1326  CE  LYS A 166     -15.930 -17.594 -15.133  1.00 74.19           C  
ATOM   1327  NZ  LYS A 166     -16.766 -18.828 -15.008  1.00 74.19           N  
ATOM   1328  N   ALA A 167     -13.422 -14.109 -20.672  1.00 70.31           N  
ATOM   1329  CA  ALA A 167     -12.820 -14.141 -22.000  1.00 70.31           C  
ATOM   1330  C   ALA A 167     -11.547 -13.305 -22.047  1.00 70.31           C  
ATOM   1331  CB  ALA A 167     -13.812 -13.648 -23.047  1.00 70.31           C  
ATOM   1332  O   ALA A 167     -10.570 -13.688 -22.703  1.00 70.31           O  
ATOM   1333  N   GLU A 168     -11.562 -12.242 -21.297  1.00 67.44           N  
ATOM   1334  CA  GLU A 168     -10.383 -11.391 -21.250  1.00 67.44           C  
ATOM   1335  C   GLU A 168      -9.242 -12.070 -20.484  1.00 67.44           C  
ATOM   1336  CB  GLU A 168     -10.719 -10.047 -20.594  1.00 67.44           C  
ATOM   1337  O   GLU A 168      -8.086 -11.977 -20.891  1.00 67.44           O  
ATOM   1338  CG  GLU A 168     -11.484  -9.094 -21.500  1.00 67.44           C  
ATOM   1339  CD  GLU A 168     -11.781  -7.750 -20.859  1.00 67.44           C  
ATOM   1340  OE1 GLU A 168     -12.375  -6.875 -21.516  1.00 67.44           O  
ATOM   1341  OE2 GLU A 168     -11.414  -7.574 -19.672  1.00 67.44           O  
ATOM   1342  N   VAL A 169      -9.648 -12.789 -19.531  1.00 68.25           N  
ATOM   1343  CA  VAL A 169      -8.664 -13.516 -18.719  1.00 68.25           C  
ATOM   1344  C   VAL A 169      -8.023 -14.617 -19.562  1.00 68.25           C  
ATOM   1345  CB  VAL A 169      -9.305 -14.117 -17.453  1.00 68.25           C  
ATOM   1346  O   VAL A 169      -6.797 -14.766 -19.562  1.00 68.25           O  
ATOM   1347  CG1 VAL A 169      -8.312 -15.023 -16.719  1.00 68.25           C  
ATOM   1348  CG2 VAL A 169      -9.805 -13.016 -16.531  1.00 68.25           C  
ATOM   1349  N   SER A 170      -8.844 -15.227 -20.281  1.00 67.25           N  
ATOM   1350  CA  SER A 170      -8.359 -16.312 -21.125  1.00 67.25           C  
ATOM   1351  C   SER A 170      -7.457 -15.789 -22.250  1.00 67.25           C  
ATOM   1352  CB  SER A 170      -9.531 -17.094 -21.734  1.00 67.25           C  
ATOM   1353  O   SER A 170      -6.438 -16.406 -22.562  1.00 67.25           O  
ATOM   1354  OG  SER A 170     -10.258 -17.766 -20.734  1.00 67.25           O  
ATOM   1355  N   ALA A 171      -7.809 -14.625 -22.766  1.00 63.06           N  
ATOM   1356  CA  ALA A 171      -7.020 -14.031 -23.844  1.00 63.06           C  
ATOM   1357  C   ALA A 171      -5.648 -13.594 -23.344  1.00 63.06           C  
ATOM   1358  CB  ALA A 171      -7.758 -12.844 -24.453  1.00 63.06           C  
ATOM   1359  O   ALA A 171      -4.641 -13.781 -24.031  1.00 63.06           O  
ATOM   1360  N   LEU A 172      -5.637 -13.148 -22.172  1.00 61.12           N  
ATOM   1361  CA  LEU A 172      -4.363 -12.695 -21.625  1.00 61.12           C  
ATOM   1362  C   LEU A 172      -3.451 -13.875 -21.312  1.00 61.12           C  
ATOM   1363  CB  LEU A 172      -4.594 -11.867 -20.344  1.00 61.12           C  
ATOM   1364  O   LEU A 172      -2.244 -13.812 -21.562  1.00 61.12           O  
ATOM   1365  CG  LEU A 172      -3.600 -10.742 -20.078  1.00 61.12           C  
ATOM   1366  CD1 LEU A 172      -4.176  -9.406 -20.547  1.00 61.12           C  
ATOM   1367  CD2 LEU A 172      -3.238 -10.688 -18.609  1.00 61.12           C  
ATOM   1368  N   ARG A 173      -4.027 -14.898 -20.812  1.00 64.94           N  
ATOM   1369  CA  ARG A 173      -3.254 -16.109 -20.531  1.00 64.94           C  
ATOM   1370  C   ARG A 173      -2.619 -16.641 -21.812  1.00 64.94           C  
ATOM   1371  CB  ARG A 173      -4.133 -17.172 -19.891  1.00 64.94           C  
ATOM   1372  O   ARG A 173      -1.445 -17.016 -21.812  1.00 64.94           O  
ATOM   1373  CG  ARG A 173      -4.258 -17.047 -18.375  1.00 64.94           C  
ATOM   1374  CD  ARG A 173      -5.113 -18.156 -17.797  1.00 64.94           C  
ATOM   1375  NE  ARG A 173      -5.305 -17.984 -16.359  1.00 64.94           N  
ATOM   1376  NH1 ARG A 173      -6.891 -19.641 -16.156  1.00 64.94           N  
ATOM   1377  NH2 ARG A 173      -6.238 -18.453 -14.305  1.00 64.94           N  
ATOM   1378  CZ  ARG A 173      -6.145 -18.688 -15.609  1.00 64.94           C  
ATOM   1379  N   ALA A 174      -3.439 -16.594 -22.875  1.00 63.41           N  
ATOM   1380  CA  ALA A 174      -2.947 -17.078 -24.156  1.00 63.41           C  
ATOM   1381  C   ALA A 174      -1.817 -16.188 -24.688  1.00 63.41           C  
ATOM   1382  CB  ALA A 174      -4.086 -17.125 -25.188  1.00 63.41           C  
ATOM   1383  O   ALA A 174      -0.852 -16.688 -25.266  1.00 63.41           O  
ATOM   1384  N   SER A 175      -1.929 -14.945 -24.406  1.00 59.12           N  
ATOM   1385  CA  SER A 175      -0.906 -14.000 -24.859  1.00 59.12           C  
ATOM   1386  C   SER A 175       0.405 -14.219 -24.109  1.00 59.12           C  
ATOM   1387  CB  SER A 175      -1.383 -12.562 -24.672  1.00 59.12           C  
ATOM   1388  O   SER A 175       1.481 -14.180 -24.703  1.00 59.12           O  
ATOM   1389  OG  SER A 175      -1.424 -12.227 -23.297  1.00 59.12           O  
ATOM   1390  N   TRP A 176       0.323 -14.531 -22.844  1.00 61.53           N  
ATOM   1391  CA  TRP A 176       1.529 -14.766 -22.062  1.00 61.53           C  
ATOM   1392  C   TRP A 176       2.188 -16.078 -22.453  1.00 61.53           C  
ATOM   1393  CB  TRP A 176       1.203 -14.766 -20.562  1.00 61.53           C  
ATOM   1394  O   TRP A 176       3.416 -16.172 -22.531  1.00 61.53           O  
ATOM   1395  CG  TRP A 176       1.148 -13.398 -19.953  1.00 61.53           C  
ATOM   1396  CD1 TRP A 176       0.060 -12.789 -19.391  1.00 61.53           C  
ATOM   1397  CD2 TRP A 176       2.230 -12.477 -19.844  1.00 61.53           C  
ATOM   1398  CE2 TRP A 176       1.726 -11.320 -19.203  1.00 61.53           C  
ATOM   1399  CE3 TRP A 176       3.580 -12.508 -20.219  1.00 61.53           C  
ATOM   1400  NE1 TRP A 176       0.400 -11.539 -18.938  1.00 61.53           N  
ATOM   1401  CH2 TRP A 176       3.842 -10.266 -19.312  1.00 61.53           C  
ATOM   1402  CZ2 TRP A 176       2.525 -10.203 -18.922  1.00 61.53           C  
ATOM   1403  CZ3 TRP A 176       4.375 -11.398 -19.938  1.00 61.53           C  
ATOM   1404  N   GLU A 177       1.383 -17.000 -22.750  1.00 63.16           N  
ATOM   1405  CA  GLU A 177       1.910 -18.281 -23.188  1.00 63.16           C  
ATOM   1406  C   GLU A 177       2.676 -18.141 -24.500  1.00 63.16           C  
ATOM   1407  CB  GLU A 177       0.779 -19.297 -23.359  1.00 63.16           C  
ATOM   1408  O   GLU A 177       3.750 -18.719 -24.672  1.00 63.16           O  
ATOM   1409  CG  GLU A 177       1.262 -20.734 -23.547  1.00 63.16           C  
ATOM   1410  CD  GLU A 177       0.128 -21.734 -23.656  1.00 63.16           C  
ATOM   1411  OE1 GLU A 177       0.403 -22.953 -23.828  1.00 63.16           O  
ATOM   1412  OE2 GLU A 177      -1.046 -21.312 -23.547  1.00 63.16           O  
ATOM   1413  N   LYS A 178       2.107 -17.312 -25.406  1.00 57.41           N  
ATOM   1414  CA  LYS A 178       2.773 -17.078 -26.672  1.00 57.41           C  
ATOM   1415  C   LYS A 178       4.105 -16.359 -26.484  1.00 57.41           C  
ATOM   1416  CB  LYS A 178       1.875 -16.266 -27.609  1.00 57.41           C  
ATOM   1417  O   LYS A 178       5.102 -16.703 -27.125  1.00 57.41           O  
ATOM   1418  CG  LYS A 178       0.777 -17.078 -28.281  1.00 57.41           C  
ATOM   1419  CD  LYS A 178      -0.048 -16.219 -29.234  1.00 57.41           C  
ATOM   1420  CE  LYS A 178      -1.191 -17.016 -29.844  1.00 57.41           C  
ATOM   1421  NZ  LYS A 178      -2.016 -16.172 -30.766  1.00 57.41           N  
ATOM   1422  N   LEU A 179       4.047 -15.453 -25.609  1.00 52.12           N  
ATOM   1423  CA  LEU A 179       5.266 -14.703 -25.328  1.00 52.12           C  
ATOM   1424  C   LEU A 179       6.328 -15.602 -24.703  1.00 52.12           C  
ATOM   1425  CB  LEU A 179       4.973 -13.523 -24.406  1.00 52.12           C  
ATOM   1426  O   LEU A 179       7.500 -15.547 -25.094  1.00 52.12           O  
ATOM   1427  CG  LEU A 179       5.258 -12.125 -24.969  1.00 52.12           C  
ATOM   1428  CD1 LEU A 179       3.965 -11.328 -25.094  1.00 52.12           C  
ATOM   1429  CD2 LEU A 179       6.262 -11.391 -24.078  1.00 52.12           C  
ATOM   1430  N   GLN A 180       5.953 -16.391 -23.859  1.00 56.41           N  
ATOM   1431  CA  GLN A 180       6.898 -17.297 -23.219  1.00 56.41           C  
ATOM   1432  C   GLN A 180       7.477 -18.281 -24.219  1.00 56.41           C  
ATOM   1433  CB  GLN A 180       6.227 -18.047 -22.062  1.00 56.41           C  
ATOM   1434  O   GLN A 180       8.672 -18.578 -24.203  1.00 56.41           O  
ATOM   1435  CG  GLN A 180       7.184 -18.922 -21.250  1.00 56.41           C  
ATOM   1436  CD  GLN A 180       8.312 -18.109 -20.625  1.00 56.41           C  
ATOM   1437  NE2 GLN A 180       9.516 -18.672 -20.656  1.00 56.41           N  
ATOM   1438  OE1 GLN A 180       8.102 -17.016 -20.125  1.00 56.41           O  
ATOM   1439  N   ASN A 181       6.613 -18.719 -25.047  1.00 57.94           N  
ATOM   1440  CA  ASN A 181       7.078 -19.625 -26.094  1.00 57.94           C  
ATOM   1441  C   ASN A 181       8.094 -18.938 -27.016  1.00 57.94           C  
ATOM   1442  CB  ASN A 181       5.895 -20.141 -26.922  1.00 57.94           C  
ATOM   1443  O   ASN A 181       9.086 -19.547 -27.406  1.00 57.94           O  
ATOM   1444  CG  ASN A 181       5.066 -21.172 -26.156  1.00 57.94           C  
ATOM   1445  ND2 ASN A 181       3.850 -21.406 -26.625  1.00 57.94           N  
ATOM   1446  OD1 ASN A 181       5.520 -21.734 -25.156  1.00 57.94           O  
ATOM   1447  N   ALA A 182       7.805 -17.688 -27.219  1.00 51.28           N  
ATOM   1448  CA  ALA A 182       8.711 -16.922 -28.078  1.00 51.28           C  
ATOM   1449  C   ALA A 182      10.055 -16.688 -27.391  1.00 51.28           C  
ATOM   1450  CB  ALA A 182       8.078 -15.594 -28.484  1.00 51.28           C  
ATOM   1451  O   ALA A 182      11.109 -16.828 -28.016  1.00 51.28           O  
ATOM   1452  N   VAL A 183       9.984 -16.375 -26.125  1.00 49.34           N  
ATOM   1453  CA  VAL A 183      11.195 -16.141 -25.359  1.00 49.34           C  
ATOM   1454  C   VAL A 183      12.008 -17.422 -25.250  1.00 49.34           C  
ATOM   1455  CB  VAL A 183      10.867 -15.578 -23.953  1.00 49.34           C  
ATOM   1456  O   VAL A 183      13.227 -17.406 -25.391  1.00 49.34           O  
ATOM   1457  CG1 VAL A 183      12.109 -15.602 -23.062  1.00 49.34           C  
ATOM   1458  CG2 VAL A 183      10.305 -14.164 -24.062  1.00 49.34           C  
ATOM   1459  N   ASP A 184      11.297 -18.469 -25.031  1.00 53.75           N  
ATOM   1460  CA  ASP A 184      11.953 -19.766 -24.953  1.00 53.75           C  
ATOM   1461  C   ASP A 184      12.625 -20.125 -26.281  1.00 53.75           C  
ATOM   1462  CB  ASP A 184      10.945 -20.844 -24.562  1.00 53.75           C  
ATOM   1463  O   ASP A 184      13.750 -20.625 -26.297  1.00 53.75           O  
ATOM   1464  CG  ASP A 184      10.547 -20.781 -23.094  1.00 53.75           C  
ATOM   1465  OD1 ASP A 184      11.188 -20.047 -22.312  1.00 53.75           O  
ATOM   1466  OD2 ASP A 184       9.578 -21.484 -22.719  1.00 53.75           O  
ATOM   1467  N   GLU A 185      11.906 -19.844 -27.312  1.00 52.22           N  
ATOM   1468  CA  GLU A 185      12.453 -20.125 -28.625  1.00 52.22           C  
ATOM   1469  C   GLU A 185      13.664 -19.250 -28.938  1.00 52.22           C  
ATOM   1470  CB  GLU A 185      11.383 -19.922 -29.703  1.00 52.22           C  
ATOM   1471  O   GLU A 185      14.672 -19.734 -29.453  1.00 52.22           O  
ATOM   1472  CG  GLU A 185      10.367 -21.047 -29.797  1.00 52.22           C  
ATOM   1473  CD  GLU A 185      10.977 -22.359 -30.281  1.00 52.22           C  
ATOM   1474  OE1 GLU A 185      10.461 -23.438 -29.922  1.00 52.22           O  
ATOM   1475  OE2 GLU A 185      11.969 -22.297 -31.047  1.00 52.22           O  
ATOM   1476  N   LEU A 186      13.484 -17.938 -28.547  1.00 45.84           N  
ATOM   1477  CA  LEU A 186      14.602 -17.031 -28.781  1.00 45.84           C  
ATOM   1478  C   LEU A 186      15.781 -17.359 -27.875  1.00 45.84           C  
ATOM   1479  CB  LEU A 186      14.164 -15.578 -28.547  1.00 45.84           C  
ATOM   1480  O   LEU A 186      16.938 -17.281 -28.297  1.00 45.84           O  
ATOM   1481  CG  LEU A 186      13.883 -14.750 -29.812  1.00 45.84           C  
ATOM   1482  CD1 LEU A 186      12.484 -14.148 -29.750  1.00 45.84           C  
ATOM   1483  CD2 LEU A 186      14.938 -13.656 -29.969  1.00 45.84           C  
ATOM   1484  N   GLY A 187      15.453 -17.578 -26.609  1.00 42.28           N  
ATOM   1485  CA  GLY A 187      16.500 -18.031 -25.703  1.00 42.28           C  
ATOM   1486  C   GLY A 187      17.234 -19.266 -26.219  1.00 42.28           C  
ATOM   1487  O   GLY A 187      18.469 -19.328 -26.156  1.00 42.28           O  
ATOM   1488  N   LYS A 188      16.500 -20.266 -26.734  1.00 49.59           N  
ATOM   1489  CA  LYS A 188      17.094 -21.453 -27.344  1.00 49.59           C  
ATOM   1490  C   LYS A 188      17.984 -21.078 -28.531  1.00 49.59           C  
ATOM   1491  CB  LYS A 188      16.016 -22.438 -27.766  1.00 49.59           C  
ATOM   1492  O   LYS A 188      19.031 -21.688 -28.734  1.00 49.59           O  
ATOM   1493  CG  LYS A 188      15.375 -23.203 -26.625  1.00 49.59           C  
ATOM   1494  CD  LYS A 188      14.328 -24.188 -27.109  1.00 49.59           C  
ATOM   1495  CE  LYS A 188      13.625 -24.891 -25.953  1.00 49.59           C  
ATOM   1496  NZ  LYS A 188      12.555 -25.812 -26.438  1.00 49.59           N  
ATOM   1497  N   GLU A 189      17.500 -20.109 -29.297  1.00 42.78           N  
ATOM   1498  CA  GLU A 189      18.266 -19.688 -30.453  1.00 42.78           C  
ATOM   1499  C   GLU A 189      19.578 -19.000 -30.031  1.00 42.78           C  
ATOM   1500  CB  GLU A 189      17.438 -18.734 -31.328  1.00 42.78           C  
ATOM   1501  O   GLU A 189      20.625 -19.219 -30.656  1.00 42.78           O  
ATOM   1502  CG  GLU A 189      16.422 -19.438 -32.188  1.00 42.78           C  
ATOM   1503  CD  GLU A 189      15.672 -18.500 -33.125  1.00 42.78           C  
ATOM   1504  OE1 GLU A 189      14.875 -18.984 -33.969  1.00 42.78           O  
ATOM   1505  OE2 GLU A 189      15.883 -17.266 -33.031  1.00 42.78           O  
ATOM   1506  N   ILE A 190      19.422 -18.172 -28.906  1.00 37.66           N  
ATOM   1507  CA  ILE A 190      20.609 -17.453 -28.438  1.00 37.66           C  
ATOM   1508  C   ILE A 190      21.578 -18.438 -27.797  1.00 37.66           C  
ATOM   1509  CB  ILE A 190      20.234 -16.328 -27.453  1.00 37.66           C  
ATOM   1510  O   ILE A 190      22.781 -18.391 -28.031  1.00 37.66           O  
ATOM   1511  CG1 ILE A 190      19.453 -15.219 -28.156  1.00 37.66           C  
ATOM   1512  CG2 ILE A 190      21.484 -15.781 -26.766  1.00 37.66           C  
ATOM   1513  CD1 ILE A 190      18.844 -14.195 -27.219  1.00 37.66           C  
ATOM   1514  N   ASP A 191      21.016 -19.344 -26.984  1.00 41.94           N  
ATOM   1515  CA  ASP A 191      21.875 -20.359 -26.391  1.00 41.94           C  
ATOM   1516  C   ASP A 191      22.516 -21.250 -27.469  1.00 41.94           C  
ATOM   1517  CB  ASP A 191      21.078 -21.234 -25.406  1.00 41.94           C  
ATOM   1518  O   ASP A 191      23.641 -21.719 -27.297  1.00 41.94           O  
ATOM   1519  CG  ASP A 191      21.016 -20.641 -24.016  1.00 41.94           C  
ATOM   1520  OD1 ASP A 191      21.750 -19.656 -23.734  1.00 41.94           O  
ATOM   1521  OD2 ASP A 191      20.234 -21.156 -23.188  1.00 41.94           O  
ATOM   1522  N   HIS A 192      21.719 -21.422 -28.578  1.00 44.31           N  
ATOM   1523  CA  HIS A 192      22.250 -22.266 -29.641  1.00 44.31           C  
ATOM   1524  C   HIS A 192      23.016 -21.438 -30.672  1.00 44.31           C  
ATOM   1525  CB  HIS A 192      21.125 -23.031 -30.328  1.00 44.31           C  
ATOM   1526  O   HIS A 192      23.609 -21.984 -31.609  1.00 44.31           O  
ATOM   1527  CG  HIS A 192      20.516 -24.094 -29.469  1.00 44.31           C  
ATOM   1528  CD2 HIS A 192      19.266 -24.250 -29.000  1.00 44.31           C  
ATOM   1529  ND1 HIS A 192      21.234 -25.172 -29.000  1.00 44.31           N  
ATOM   1530  CE1 HIS A 192      20.438 -25.938 -28.266  1.00 44.31           C  
ATOM   1531  NE2 HIS A 192      19.234 -25.391 -28.250  1.00 44.31           N  
ATOM   1532  N   ALA A 193      22.891 -20.062 -30.516  1.00 31.30           N  
ATOM   1533  CA  ALA A 193      23.734 -19.297 -31.422  1.00 31.30           C  
ATOM   1534  C   ALA A 193      25.125 -19.094 -30.828  1.00 31.30           C  
ATOM   1535  CB  ALA A 193      23.094 -17.953 -31.766  1.00 31.30           C  
ATOM   1536  O   ALA A 193      25.281 -19.078 -29.609  1.00 31.30           O  
TER    1537      ALA A 193                                                      
ATOM   1538  N   MET B   1      13.312  14.984  -5.258  1.00 82.38           N  
ATOM   1539  CA  MET B   1      14.133  14.609  -4.109  1.00 82.38           C  
ATOM   1540  C   MET B   1      14.008  13.117  -3.811  1.00 82.38           C  
ATOM   1541  CB  MET B   1      13.734  15.422  -2.877  1.00 82.38           C  
ATOM   1542  O   MET B   1      12.898  12.578  -3.766  1.00 82.38           O  
ATOM   1543  CG  MET B   1      14.578  15.125  -1.646  1.00 82.38           C  
ATOM   1544  SD  MET B   1      16.312  15.703  -1.822  1.00 82.38           S  
ATOM   1545  CE  MET B   1      16.844  15.641  -0.089  1.00 82.38           C  
ATOM   1546  N   LYS B   2      15.086  12.438  -3.725  1.00 89.25           N  
ATOM   1547  CA  LYS B   2      15.117  11.023  -3.385  1.00 89.25           C  
ATOM   1548  C   LYS B   2      15.023  10.812  -1.877  1.00 89.25           C  
ATOM   1549  CB  LYS B   2      16.391  10.367  -3.928  1.00 89.25           C  
ATOM   1550  O   LYS B   2      15.547  11.617  -1.102  1.00 89.25           O  
ATOM   1551  CG  LYS B   2      16.344   8.844  -3.936  1.00 89.25           C  
ATOM   1552  CD  LYS B   2      17.578   8.258  -4.617  1.00 89.25           C  
ATOM   1553  CE  LYS B   2      17.578   6.734  -4.543  1.00 89.25           C  
ATOM   1554  NZ  LYS B   2      18.797   6.152  -5.184  1.00 89.25           N  
ATOM   1555  N   TYR B   3      14.320   9.789  -1.399  1.00 96.38           N  
ATOM   1556  CA  TYR B   3      14.234   9.406   0.005  1.00 96.38           C  
ATOM   1557  C   TYR B   3      14.188   7.895   0.156  1.00 96.38           C  
ATOM   1558  CB  TYR B   3      13.008  10.039   0.664  1.00 96.38           C  
ATOM   1559  O   TYR B   3      13.945   7.176  -0.816  1.00 96.38           O  
ATOM   1560  CG  TYR B   3      11.695   9.578   0.064  1.00 96.38           C  
ATOM   1561  CD1 TYR B   3      11.125  10.258  -1.007  1.00 96.38           C  
ATOM   1562  CD2 TYR B   3      11.031   8.469   0.568  1.00 96.38           C  
ATOM   1563  CE1 TYR B   3       9.914   9.844  -1.561  1.00 96.38           C  
ATOM   1564  CE2 TYR B   3       9.828   8.039   0.022  1.00 96.38           C  
ATOM   1565  OH  TYR B   3       8.086   8.320  -1.585  1.00 96.38           O  
ATOM   1566  CZ  TYR B   3       9.273   8.734  -1.041  1.00 96.38           C  
ATOM   1567  N   VAL B   4      14.531   7.461   1.334  1.00 94.44           N  
ATOM   1568  CA  VAL B   4      14.469   6.035   1.638  1.00 94.44           C  
ATOM   1569  C   VAL B   4      13.172   5.719   2.377  1.00 94.44           C  
ATOM   1570  CB  VAL B   4      15.688   5.578   2.475  1.00 94.44           C  
ATOM   1571  O   VAL B   4      12.805   6.426   3.316  1.00 94.44           O  
ATOM   1572  CG1 VAL B   4      15.578   4.094   2.822  1.00 94.44           C  
ATOM   1573  CG2 VAL B   4      16.984   5.859   1.725  1.00 94.44           C  
ATOM   1574  N   ASP B   5      12.500   4.672   1.900  1.00 94.31           N  
ATOM   1575  CA  ASP B   5      11.312   4.180   2.600  1.00 94.31           C  
ATOM   1576  C   ASP B   5      11.695   3.242   3.740  1.00 94.31           C  
ATOM   1577  CB  ASP B   5      10.367   3.469   1.626  1.00 94.31           C  
ATOM   1578  O   ASP B   5      12.516   2.340   3.559  1.00 94.31           O  
ATOM   1579  CG  ASP B   5       9.750   4.406   0.604  1.00 94.31           C  
ATOM   1580  OD1 ASP B   5       9.195   5.457   0.997  1.00 94.31           O  
ATOM   1581  OD2 ASP B   5       9.820   4.094  -0.604  1.00 94.31           O  
ATOM   1582  N   ILE B   6      11.109   3.496   4.906  1.00 94.44           N  
ATOM   1583  CA  ILE B   6      11.344   2.695   6.102  1.00 94.44           C  
ATOM   1584  C   ILE B   6      10.039   2.062   6.566  1.00 94.44           C  
ATOM   1585  CB  ILE B   6      11.969   3.541   7.234  1.00 94.44           C  
ATOM   1586  O   ILE B   6       9.039   2.760   6.766  1.00 94.44           O  
ATOM   1587  CG1 ILE B   6      13.297   4.152   6.781  1.00 94.44           C  
ATOM   1588  CG2 ILE B   6      12.156   2.697   8.500  1.00 94.44           C  
ATOM   1589  CD1 ILE B   6      13.797   5.285   7.664  1.00 94.44           C  
ATOM   1590  N   THR B   7      10.016   0.683   6.691  1.00 91.94           N  
ATOM   1591  CA  THR B   7       8.773  -0.002   7.016  1.00 91.94           C  
ATOM   1592  C   THR B   7       8.930  -0.847   8.281  1.00 91.94           C  
ATOM   1593  CB  THR B   7       8.305  -0.895   5.852  1.00 91.94           C  
ATOM   1594  O   THR B   7       8.109  -1.722   8.555  1.00 91.94           O  
ATOM   1595  CG2 THR B   7       7.961  -0.061   4.625  1.00 91.94           C  
ATOM   1596  OG1 THR B   7       9.352  -1.813   5.516  1.00 91.94           O  
ATOM   1597  N   GLU B   8      10.008  -0.580   9.039  1.00 90.62           N  
ATOM   1598  CA  GLU B   8      10.305  -1.466  10.156  1.00 90.62           C  
ATOM   1599  C   GLU B   8       9.570  -1.025  11.422  1.00 90.62           C  
ATOM   1600  CB  GLU B   8      11.812  -1.517  10.414  1.00 90.62           C  
ATOM   1601  O   GLU B   8       9.531  -1.758  12.414  1.00 90.62           O  
ATOM   1602  CG  GLU B   8      12.414  -0.176  10.812  1.00 90.62           C  
ATOM   1603  CD  GLU B   8      13.930  -0.133  10.680  1.00 90.62           C  
ATOM   1604  OE1 GLU B   8      14.484   0.966  10.461  1.00 90.62           O  
ATOM   1605  OE2 GLU B   8      14.562  -1.209  10.781  1.00 90.62           O  
ATOM   1606  N   TYR B   9       9.031   0.219  11.414  1.00 94.25           N  
ATOM   1607  CA  TYR B   9       8.281   0.704  12.570  1.00 94.25           C  
ATOM   1608  C   TYR B   9       6.789   0.465  12.391  1.00 94.25           C  
ATOM   1609  CB  TYR B   9       8.547   2.195  12.797  1.00 94.25           C  
ATOM   1610  O   TYR B   9       6.195   0.897  11.398  1.00 94.25           O  
ATOM   1611  CG  TYR B   9      10.008   2.521  13.023  1.00 94.25           C  
ATOM   1612  CD1 TYR B   9      10.594   2.348  14.273  1.00 94.25           C  
ATOM   1613  CD2 TYR B   9      10.797   3.008  11.984  1.00 94.25           C  
ATOM   1614  CE1 TYR B   9      11.930   2.648  14.484  1.00 94.25           C  
ATOM   1615  CE2 TYR B   9      12.141   3.314  12.188  1.00 94.25           C  
ATOM   1616  OH  TYR B   9      14.023   3.432  13.648  1.00 94.25           O  
ATOM   1617  CZ  TYR B   9      12.695   3.131  13.438  1.00 94.25           C  
ATOM   1618  N   ASN B  10       6.172  -0.224  13.367  1.00 94.56           N  
ATOM   1619  CA  ASN B  10       4.734  -0.482  13.328  1.00 94.56           C  
ATOM   1620  C   ASN B  10       4.012   0.189  14.492  1.00 94.56           C  
ATOM   1621  CB  ASN B  10       4.461  -1.987  13.328  1.00 94.56           C  
ATOM   1622  O   ASN B  10       4.215  -0.182  15.648  1.00 94.56           O  
ATOM   1623  CG  ASN B  10       5.043  -2.688  12.117  1.00 94.56           C  
ATOM   1624  ND2 ASN B  10       6.031  -3.545  12.344  1.00 94.56           N  
ATOM   1625  OD1 ASN B  10       4.605  -2.459  10.984  1.00 94.56           O  
ATOM   1626  N   ALA B  11       3.143   1.131  14.102  1.00 95.06           N  
ATOM   1627  CA  ALA B  11       2.338   1.747  15.156  1.00 95.06           C  
ATOM   1628  C   ALA B  11       1.391   0.731  15.789  1.00 95.06           C  
ATOM   1629  CB  ALA B  11       1.551   2.930  14.602  1.00 95.06           C  
ATOM   1630  O   ALA B  11       0.975  -0.229  15.133  1.00 95.06           O  
ATOM   1631  N   THR B  12       1.057   0.998  17.062  1.00 92.19           N  
ATOM   1632  CA  THR B  12       0.175   0.057  17.734  1.00 92.19           C  
ATOM   1633  C   THR B  12      -1.148   0.724  18.109  1.00 92.19           C  
ATOM   1634  CB  THR B  12       0.836  -0.510  19.000  1.00 92.19           C  
ATOM   1635  O   THR B  12      -2.100   0.049  18.500  1.00 92.19           O  
ATOM   1636  CG2 THR B  12       2.076  -1.328  18.656  1.00 92.19           C  
ATOM   1637  OG1 THR B  12       1.215   0.573  19.859  1.00 92.19           O  
ATOM   1638  N   SER B  13      -1.201   2.123  17.984  1.00 92.44           N  
ATOM   1639  CA  SER B  13      -2.424   2.865  18.266  1.00 92.44           C  
ATOM   1640  C   SER B  13      -3.123   3.297  16.984  1.00 92.44           C  
ATOM   1641  CB  SER B  13      -2.119   4.094  19.125  1.00 92.44           C  
ATOM   1642  O   SER B  13      -2.941   4.426  16.516  1.00 92.44           O  
ATOM   1643  OG  SER B  13      -1.538   3.709  20.359  1.00 92.44           O  
ATOM   1644  N   PHE B  14      -3.826   2.393  16.359  1.00 95.88           N  
ATOM   1645  CA  PHE B  14      -4.613   2.648  15.156  1.00 95.88           C  
ATOM   1646  C   PHE B  14      -5.797   1.691  15.078  1.00 95.88           C  
ATOM   1647  CB  PHE B  14      -3.744   2.518  13.906  1.00 95.88           C  
ATOM   1648  O   PHE B  14      -5.930   0.785  15.898  1.00 95.88           O  
ATOM   1649  CG  PHE B  14      -3.314   1.107  13.609  1.00 95.88           C  
ATOM   1650  CD1 PHE B  14      -2.164   0.581  14.188  1.00 95.88           C  
ATOM   1651  CD2 PHE B  14      -4.059   0.306  12.750  1.00 95.88           C  
ATOM   1652  CE1 PHE B  14      -1.763  -0.725  13.914  1.00 95.88           C  
ATOM   1653  CE2 PHE B  14      -3.666  -1.000  12.477  1.00 95.88           C  
ATOM   1654  CZ  PHE B  14      -2.516  -1.513  13.055  1.00 95.88           C  
ATOM   1655  N   THR B  15      -6.758   1.979  14.258  1.00 92.00           N  
ATOM   1656  CA  THR B  15      -7.887   1.081  14.047  1.00 92.00           C  
ATOM   1657  C   THR B  15      -7.691   0.258  12.773  1.00 92.00           C  
ATOM   1658  CB  THR B  15      -9.211   1.862  13.953  1.00 92.00           C  
ATOM   1659  O   THR B  15      -7.535   0.814  11.688  1.00 92.00           O  
ATOM   1660  CG2 THR B  15     -10.391   0.919  13.750  1.00 92.00           C  
ATOM   1661  OG1 THR B  15      -9.406   2.598  15.172  1.00 92.00           O  
ATOM   1662  N   GLU B  16      -7.543  -1.120  12.969  1.00 89.94           N  
ATOM   1663  CA  GLU B  16      -7.559  -1.983  11.789  1.00 89.94           C  
ATOM   1664  C   GLU B  16      -8.844  -1.792  10.984  1.00 89.94           C  
ATOM   1665  CB  GLU B  16      -7.410  -3.451  12.195  1.00 89.94           C  
ATOM   1666  O   GLU B  16      -9.938  -1.796  11.547  1.00 89.94           O  
ATOM   1667  CG  GLU B  16      -6.035  -3.797  12.758  1.00 89.94           C  
ATOM   1668  CD  GLU B  16      -5.875  -5.273  13.086  1.00 89.94           C  
ATOM   1669  OE1 GLU B  16      -4.789  -5.672  13.562  1.00 89.94           O  
ATOM   1670  OE2 GLU B  16      -6.844  -6.031  12.867  1.00 89.94           O  
ATOM   1671  N   ALA B  17      -8.703  -1.476   9.711  1.00 89.06           N  
ATOM   1672  CA  ALA B  17      -9.820  -1.217   8.805  1.00 89.06           C  
ATOM   1673  C   ALA B  17      -9.531  -1.756   7.410  1.00 89.06           C  
ATOM   1674  CB  ALA B  17     -10.125   0.279   8.750  1.00 89.06           C  
ATOM   1675  O   ALA B  17      -8.609  -2.551   7.223  1.00 89.06           O  
ATOM   1676  N   ASN B  18     -10.336  -1.686   6.516  1.00 87.31           N  
ATOM   1677  CA  ASN B  18     -10.203  -2.029   5.102  1.00 87.31           C  
ATOM   1678  C   ASN B  18     -10.695  -0.897   4.203  1.00 87.31           C  
ATOM   1679  CB  ASN B  18     -10.969  -3.320   4.789  1.00 87.31           C  
ATOM   1680  O   ASN B  18     -11.516  -1.119   3.307  1.00 87.31           O  
ATOM   1681  CG  ASN B  18     -10.367  -4.531   5.477  1.00 87.31           C  
ATOM   1682  ND2 ASN B  18     -11.188  -5.262   6.219  1.00 87.31           N  
ATOM   1683  OD1 ASN B  18      -9.172  -4.805   5.344  1.00 87.31           O  
ATOM   1684  N   ARG B  19     -10.102   0.361   4.516  1.00 89.88           N  
ATOM   1685  CA  ARG B  19     -10.438   1.474   3.633  1.00 89.88           C  
ATOM   1686  C   ARG B  19     -10.008   1.177   2.197  1.00 89.88           C  
ATOM   1687  CB  ARG B  19      -9.773   2.764   4.117  1.00 89.88           C  
ATOM   1688  O   ARG B  19      -8.992   0.527   1.969  1.00 89.88           O  
ATOM   1689  CG  ARG B  19     -10.242   3.223   5.488  1.00 89.88           C  
ATOM   1690  CD  ARG B  19      -9.742   4.617   5.820  1.00 89.88           C  
ATOM   1691  NE  ARG B  19      -8.281   4.652   5.941  1.00 89.88           N  
ATOM   1692  NH1 ARG B  19      -8.148   6.941   6.223  1.00 89.88           N  
ATOM   1693  NH2 ARG B  19      -6.246   5.668   6.223  1.00 89.88           N  
ATOM   1694  CZ  ARG B  19      -7.562   5.754   6.129  1.00 89.88           C  
ATOM   1695  N   THR B  20     -10.812   1.708   1.343  1.00 90.75           N  
ATOM   1696  CA  THR B  20     -10.375   1.765  -0.049  1.00 90.75           C  
ATOM   1697  C   THR B  20      -9.758   3.121  -0.368  1.00 90.75           C  
ATOM   1698  CB  THR B  20     -11.547   1.496  -1.010  1.00 90.75           C  
ATOM   1699  O   THR B  20      -9.898   4.070   0.404  1.00 90.75           O  
ATOM   1700  CG2 THR B  20     -12.336   0.256  -0.589  1.00 90.75           C  
ATOM   1701  OG1 THR B  20     -12.430   2.627  -1.007  1.00 90.75           O  
ATOM   1702  N   ILE B  21      -9.016   3.127  -1.427  1.00 92.50           N  
ATOM   1703  CA  ILE B  21      -8.367   4.387  -1.774  1.00 92.50           C  
ATOM   1704  C   ILE B  21      -9.430   5.449  -2.062  1.00 92.50           C  
ATOM   1705  CB  ILE B  21      -7.430   4.223  -2.990  1.00 92.50           C  
ATOM   1706  O   ILE B  21      -9.180   6.645  -1.884  1.00 92.50           O  
ATOM   1707  CG1 ILE B  21      -6.535   5.461  -3.145  1.00 92.50           C  
ATOM   1708  CG2 ILE B  21      -8.234   3.967  -4.266  1.00 92.50           C  
ATOM   1709  CD1 ILE B  21      -5.668   5.750  -1.931  1.00 92.50           C  
ATOM   1710  N   ASP B  22     -10.688   5.086  -2.330  1.00 88.25           N  
ATOM   1711  CA  ASP B  22     -11.766   6.035  -2.584  1.00 88.25           C  
ATOM   1712  C   ASP B  22     -12.297   6.629  -1.279  1.00 88.25           C  
ATOM   1713  CB  ASP B  22     -12.906   5.363  -3.354  1.00 88.25           C  
ATOM   1714  O   ASP B  22     -12.961   7.668  -1.288  1.00 88.25           O  
ATOM   1715  CG  ASP B  22     -12.570   5.133  -4.816  1.00 88.25           C  
ATOM   1716  OD1 ASP B  22     -11.648   5.789  -5.348  1.00 88.25           O  
ATOM   1717  OD2 ASP B  22     -13.242   4.285  -5.449  1.00 88.25           O  
ATOM   1718  N   ASP B  23     -11.984   5.984  -0.131  1.00 89.00           N  
ATOM   1719  CA  ASP B  23     -12.406   6.492   1.171  1.00 89.00           C  
ATOM   1720  C   ASP B  23     -11.492   7.613   1.649  1.00 89.00           C  
ATOM   1721  CB  ASP B  23     -12.438   5.359   2.201  1.00 89.00           C  
ATOM   1722  O   ASP B  23     -11.836   8.344   2.586  1.00 89.00           O  
ATOM   1723  CG  ASP B  23     -13.492   4.309   1.898  1.00 89.00           C  
ATOM   1724  OD1 ASP B  23     -14.625   4.672   1.519  1.00 89.00           O  
ATOM   1725  OD2 ASP B  23     -13.188   3.105   2.045  1.00 89.00           O  
ATOM   1726  N   ILE B  24     -10.312   7.723   1.002  1.00 93.19           N  
ATOM   1727  CA  ILE B  24      -9.281   8.641   1.468  1.00 93.19           C  
ATOM   1728  C   ILE B  24      -9.148   9.805   0.487  1.00 93.19           C  
ATOM   1729  CB  ILE B  24      -7.926   7.930   1.642  1.00 93.19           C  
ATOM   1730  O   ILE B  24      -8.914   9.594  -0.706  1.00 93.19           O  
ATOM   1731  CG1 ILE B  24      -8.086   6.680   2.518  1.00 93.19           C  
ATOM   1732  CG2 ILE B  24      -6.883   8.883   2.236  1.00 93.19           C  
ATOM   1733  CD1 ILE B  24      -6.852   5.793   2.559  1.00 93.19           C  
ATOM   1734  N   ASP B  25      -9.320  11.070   0.972  1.00 90.12           N  
ATOM   1735  CA  ASP B  25      -9.242  12.188   0.037  1.00 90.12           C  
ATOM   1736  C   ASP B  25      -8.367  13.312   0.599  1.00 90.12           C  
ATOM   1737  CB  ASP B  25     -10.633  12.727  -0.289  1.00 90.12           C  
ATOM   1738  O   ASP B  25      -8.172  14.336  -0.054  1.00 90.12           O  
ATOM   1739  CG  ASP B  25     -11.414  13.141   0.946  1.00 90.12           C  
ATOM   1740  OD1 ASP B  25     -10.797  13.359   2.010  1.00 90.12           O  
ATOM   1741  OD2 ASP B  25     -12.656  13.242   0.854  1.00 90.12           O  
ATOM   1742  N   THR B  26      -7.793  13.086   1.850  1.00 92.50           N  
ATOM   1743  CA  THR B  26      -7.109  14.188   2.520  1.00 92.50           C  
ATOM   1744  C   THR B  26      -5.762  13.727   3.068  1.00 92.50           C  
ATOM   1745  CB  THR B  26      -7.965  14.758   3.664  1.00 92.50           C  
ATOM   1746  O   THR B  26      -5.645  12.617   3.594  1.00 92.50           O  
ATOM   1747  CG2 THR B  26      -7.211  15.859   4.410  1.00 92.50           C  
ATOM   1748  OG1 THR B  26      -9.172  15.312   3.121  1.00 92.50           O  
ATOM   1749  N   ILE B  27      -4.742  14.555   2.889  1.00 97.50           N  
ATOM   1750  CA  ILE B  27      -3.500  14.445   3.646  1.00 97.50           C  
ATOM   1751  C   ILE B  27      -3.492  15.484   4.770  1.00 97.50           C  
ATOM   1752  CB  ILE B  27      -2.266  14.633   2.738  1.00 97.50           C  
ATOM   1753  O   ILE B  27      -3.768  16.672   4.535  1.00 97.50           O  
ATOM   1754  CG1 ILE B  27      -2.135  13.453   1.768  1.00 97.50           C  
ATOM   1755  CG2 ILE B  27      -0.995  14.797   3.578  1.00 97.50           C  
ATOM   1756  CD1 ILE B  27      -1.006  13.609   0.756  1.00 97.50           C  
ATOM   1757  N   VAL B  28      -3.299  15.039   5.973  1.00 96.69           N  
ATOM   1758  CA  VAL B  28      -3.178  15.961   7.098  1.00 96.69           C  
ATOM   1759  C   VAL B  28      -1.712  16.078   7.508  1.00 96.69           C  
ATOM   1760  CB  VAL B  28      -4.027  15.492   8.305  1.00 96.69           C  
ATOM   1761  O   VAL B  28      -1.074  15.094   7.871  1.00 96.69           O  
ATOM   1762  CG1 VAL B  28      -3.887  16.469   9.469  1.00 96.69           C  
ATOM   1763  CG2 VAL B  28      -5.492  15.352   7.898  1.00 96.69           C  
ATOM   1764  N   ILE B  29      -1.208  17.281   7.430  1.00 98.44           N  
ATOM   1765  CA  ILE B  29       0.174  17.578   7.789  1.00 98.44           C  
ATOM   1766  C   ILE B  29       0.264  17.875   9.289  1.00 98.44           C  
ATOM   1767  CB  ILE B  29       0.727  18.781   6.977  1.00 98.44           C  
ATOM   1768  O   ILE B  29      -0.542  18.641   9.828  1.00 98.44           O  
ATOM   1769  CG1 ILE B  29       0.717  18.453   5.480  1.00 98.44           C  
ATOM   1770  CG2 ILE B  29       2.137  19.141   7.449  1.00 98.44           C  
ATOM   1771  CD1 ILE B  29       1.563  17.234   5.102  1.00 98.44           C  
ATOM   1772  N   HIS B  30       1.171  17.219   9.938  1.00 98.19           N  
ATOM   1773  CA  HIS B  30       1.526  17.391  11.336  1.00 98.19           C  
ATOM   1774  C   HIS B  30       2.990  17.797  11.484  1.00 98.19           C  
ATOM   1775  CB  HIS B  30       1.247  16.125  12.133  1.00 98.19           C  
ATOM   1776  O   HIS B  30       3.805  17.531  10.602  1.00 98.19           O  
ATOM   1777  CG  HIS B  30      -0.170  15.648  12.039  1.00 98.19           C  
ATOM   1778  CD2 HIS B  30      -0.805  14.922  11.086  1.00 98.19           C  
ATOM   1779  ND1 HIS B  30      -1.111  15.930  13.008  1.00 98.19           N  
ATOM   1780  CE1 HIS B  30      -2.268  15.391  12.656  1.00 98.19           C  
ATOM   1781  NE2 HIS B  30      -2.109  14.781  11.492  1.00 98.19           N  
ATOM   1782  N   HIS B  31       3.283  18.438  12.570  1.00 97.94           N  
ATOM   1783  CA  HIS B  31       4.656  18.375  13.062  1.00 97.94           C  
ATOM   1784  C   HIS B  31       4.789  17.344  14.180  1.00 97.94           C  
ATOM   1785  CB  HIS B  31       5.121  19.750  13.547  1.00 97.94           C  
ATOM   1786  O   HIS B  31       3.871  17.172  14.984  1.00 97.94           O  
ATOM   1787  CG  HIS B  31       4.441  20.188  14.797  1.00 97.94           C  
ATOM   1788  CD2 HIS B  31       3.459  19.625  15.539  1.00 97.94           C  
ATOM   1789  ND1 HIS B  31       4.754  21.375  15.430  1.00 97.94           N  
ATOM   1790  CE1 HIS B  31       3.996  21.516  16.500  1.00 97.94           C  
ATOM   1791  NE2 HIS B  31       3.199  20.469  16.594  1.00 97.94           N  
ATOM   1792  N   TRP B  32       5.844  16.359  14.312  1.00 94.06           N  
ATOM   1793  CA  TRP B  32       5.871  15.227  15.227  1.00 94.06           C  
ATOM   1794  C   TRP B  32       6.215  15.680  16.641  1.00 94.06           C  
ATOM   1795  CB  TRP B  32       6.883  14.172  14.758  1.00 94.06           C  
ATOM   1796  O   TRP B  32       6.090  14.906  17.594  1.00 94.06           O  
ATOM   1797  CG  TRP B  32       8.289  14.688  14.656  1.00 94.06           C  
ATOM   1798  CD1 TRP B  32       8.953  15.453  15.570  1.00 94.06           C  
ATOM   1799  CD2 TRP B  32       9.203  14.469  13.570  1.00 94.06           C  
ATOM   1800  CE2 TRP B  32      10.406  15.133  13.898  1.00 94.06           C  
ATOM   1801  CE3 TRP B  32       9.117  13.773  12.359  1.00 94.06           C  
ATOM   1802  NE1 TRP B  32      10.227  15.727  15.125  1.00 94.06           N  
ATOM   1803  CH2 TRP B  32      11.406  14.438  11.875  1.00 94.06           C  
ATOM   1804  CZ2 TRP B  32      11.516  15.125  13.055  1.00 94.06           C  
ATOM   1805  CZ3 TRP B  32      10.227  13.766  11.523  1.00 94.06           C  
ATOM   1806  N   GLY B  33       6.422  16.969  16.938  1.00 89.88           N  
ATOM   1807  CA  GLY B  33       6.812  17.359  18.281  1.00 89.88           C  
ATOM   1808  C   GLY B  33       7.711  18.578  18.312  1.00 89.88           C  
ATOM   1809  O   GLY B  33       7.379  19.625  17.734  1.00 89.88           O  
ATOM   1810  N   ASP B  34       8.797  18.250  19.062  1.00 92.25           N  
ATOM   1811  CA  ASP B  34       9.703  19.359  19.312  1.00 92.25           C  
ATOM   1812  C   ASP B  34      10.883  19.344  18.344  1.00 92.25           C  
ATOM   1813  CB  ASP B  34      10.211  19.328  20.750  1.00 92.25           C  
ATOM   1814  O   ASP B  34      11.180  18.297  17.750  1.00 92.25           O  
ATOM   1815  CG  ASP B  34       9.102  19.484  21.781  1.00 92.25           C  
ATOM   1816  OD1 ASP B  34       8.203  20.328  21.594  1.00 92.25           O  
ATOM   1817  OD2 ASP B  34       9.125  18.750  22.797  1.00 92.25           O  
ATOM   1818  N   ASP B  35      11.469  20.516  18.281  1.00 95.88           N  
ATOM   1819  CA  ASP B  35      12.711  20.578  17.516  1.00 95.88           C  
ATOM   1820  C   ASP B  35      13.773  19.656  18.094  1.00 95.88           C  
ATOM   1821  CB  ASP B  35      13.234  22.016  17.484  1.00 95.88           C  
ATOM   1822  O   ASP B  35      13.742  19.328  19.297  1.00 95.88           O  
ATOM   1823  CG  ASP B  35      12.352  22.953  16.672  1.00 95.88           C  
ATOM   1824  OD1 ASP B  35      11.344  22.500  16.094  1.00 95.88           O  
ATOM   1825  OD2 ASP B  35      12.664  24.156  16.609  1.00 95.88           O  
ATOM   1826  N   ASN B  36      14.641  19.109  17.266  1.00 95.94           N  
ATOM   1827  CA  ASN B  36      15.859  18.375  17.578  1.00 95.94           C  
ATOM   1828  C   ASN B  36      15.555  16.953  18.047  1.00 95.94           C  
ATOM   1829  CB  ASN B  36      16.672  19.125  18.641  1.00 95.94           C  
ATOM   1830  O   ASN B  36      16.438  16.250  18.531  1.00 95.94           O  
ATOM   1831  CG  ASN B  36      17.188  20.453  18.156  1.00 95.94           C  
ATOM   1832  ND2 ASN B  36      17.109  21.469  19.000  1.00 95.94           N  
ATOM   1833  OD1 ASN B  36      17.656  20.578  17.016  1.00 95.94           O  
ATOM   1834  N   GLN B  37      14.250  16.547  17.969  1.00 96.75           N  
ATOM   1835  CA  GLN B  37      13.969  15.133  18.234  1.00 96.75           C  
ATOM   1836  C   GLN B  37      14.516  14.250  17.125  1.00 96.75           C  
ATOM   1837  CB  GLN B  37      12.461  14.906  18.391  1.00 96.75           C  
ATOM   1838  O   GLN B  37      14.477  14.625  15.945  1.00 96.75           O  
ATOM   1839  CG  GLN B  37      11.891  15.461  19.688  1.00 96.75           C  
ATOM   1840  CD  GLN B  37      10.422  15.133  19.875  1.00 96.75           C  
ATOM   1841  NE2 GLN B  37      10.125  14.141  20.703  1.00 96.75           N  
ATOM   1842  OE1 GLN B  37       9.555  15.773  19.266  1.00 96.75           O  
ATOM   1843  N   ARG B  38      14.977  13.148  17.500  1.00 97.88           N  
ATOM   1844  CA  ARG B  38      15.500  12.203  16.516  1.00 97.88           C  
ATOM   1845  C   ARG B  38      14.375  11.469  15.805  1.00 97.88           C  
ATOM   1846  CB  ARG B  38      16.438  11.203  17.188  1.00 97.88           C  
ATOM   1847  O   ARG B  38      13.383  11.086  16.422  1.00 97.88           O  
ATOM   1848  CG  ARG B  38      17.719  11.820  17.734  1.00 97.88           C  
ATOM   1849  CD  ARG B  38      18.609  10.781  18.406  1.00 97.88           C  
ATOM   1850  NE  ARG B  38      19.125   9.820  17.438  1.00 97.88           N  
ATOM   1851  NH1 ARG B  38      19.812   8.289  19.016  1.00 97.88           N  
ATOM   1852  NH2 ARG B  38      20.125   7.855  16.797  1.00 97.88           N  
ATOM   1853  CZ  ARG B  38      19.688   8.656  17.750  1.00 97.88           C  
ATOM   1854  N   PHE B  39      14.570  11.258  14.523  1.00 98.12           N  
ATOM   1855  CA  PHE B  39      13.617  10.570  13.656  1.00 98.12           C  
ATOM   1856  C   PHE B  39      13.250   9.203  14.234  1.00 98.12           C  
ATOM   1857  CB  PHE B  39      14.195  10.398  12.250  1.00 98.12           C  
ATOM   1858  O   PHE B  39      12.070   8.883  14.383  1.00 98.12           O  
ATOM   1859  CG  PHE B  39      13.312   9.602  11.328  1.00 98.12           C  
ATOM   1860  CD1 PHE B  39      13.508   8.234  11.172  1.00 98.12           C  
ATOM   1861  CD2 PHE B  39      12.297  10.219  10.609  1.00 98.12           C  
ATOM   1862  CE1 PHE B  39      12.695   7.496  10.312  1.00 98.12           C  
ATOM   1863  CE2 PHE B  39      11.477   9.484   9.758  1.00 98.12           C  
ATOM   1864  CZ  PHE B  39      11.680   8.125   9.609  1.00 98.12           C  
ATOM   1865  N   GLU B  40      14.234   8.430  14.703  1.00 97.94           N  
ATOM   1866  CA  GLU B  40      14.023   7.086  15.227  1.00 97.94           C  
ATOM   1867  C   GLU B  40      13.164   7.117  16.484  1.00 97.94           C  
ATOM   1868  CB  GLU B  40      15.359   6.402  15.516  1.00 97.94           C  
ATOM   1869  O   GLU B  40      12.320   6.246  16.703  1.00 97.94           O  
ATOM   1870  CG  GLU B  40      16.172   6.094  14.266  1.00 97.94           C  
ATOM   1871  CD  GLU B  40      16.906   7.305  13.719  1.00 97.94           C  
ATOM   1872  OE1 GLU B  40      17.516   7.207  12.625  1.00 97.94           O  
ATOM   1873  OE2 GLU B  40      16.891   8.359  14.391  1.00 97.94           O  
ATOM   1874  N   LYS B  41      13.398   8.102  17.297  1.00 97.38           N  
ATOM   1875  CA  LYS B  41      12.648   8.195  18.547  1.00 97.38           C  
ATOM   1876  C   LYS B  41      11.180   8.516  18.281  1.00 97.38           C  
ATOM   1877  CB  LYS B  41      13.266   9.250  19.453  1.00 97.38           C  
ATOM   1878  O   LYS B  41      10.305   8.023  19.000  1.00 97.38           O  
ATOM   1879  CG  LYS B  41      14.609   8.859  20.047  1.00 97.38           C  
ATOM   1880  CD  LYS B  41      14.492   7.645  20.953  1.00 97.38           C  
ATOM   1881  CE  LYS B  41      15.820   7.297  21.609  1.00 97.38           C  
ATOM   1882  NZ  LYS B  41      15.750   6.023  22.375  1.00 97.38           N  
ATOM   1883  N   VAL B  42      10.945   9.344  17.250  1.00 97.75           N  
ATOM   1884  CA  VAL B  42       9.570   9.656  16.891  1.00 97.75           C  
ATOM   1885  C   VAL B  42       8.867   8.391  16.375  1.00 97.75           C  
ATOM   1886  CB  VAL B  42       9.500  10.766  15.812  1.00 97.75           C  
ATOM   1887  O   VAL B  42       7.750   8.094  16.797  1.00 97.75           O  
ATOM   1888  CG1 VAL B  42       8.055  10.992  15.359  1.00 97.75           C  
ATOM   1889  CG2 VAL B  42      10.102  12.062  16.344  1.00 97.75           C  
ATOM   1890  N   CYS B  43       9.539   7.633  15.555  1.00 98.00           N  
ATOM   1891  CA  CYS B  43       8.969   6.387  15.055  1.00 98.00           C  
ATOM   1892  C   CYS B  43       8.711   5.410  16.203  1.00 98.00           C  
ATOM   1893  CB  CYS B  43       9.898   5.746  14.031  1.00 98.00           C  
ATOM   1894  O   CYS B  43       7.648   4.789  16.266  1.00 98.00           O  
ATOM   1895  SG  CYS B  43      10.102   6.719  12.523  1.00 98.00           S  
ATOM   1896  N   GLU B  44       9.641   5.336  17.109  1.00 97.38           N  
ATOM   1897  CA  GLU B  44       9.508   4.438  18.250  1.00 97.38           C  
ATOM   1898  C   GLU B  44       8.359   4.867  19.156  1.00 97.38           C  
ATOM   1899  CB  GLU B  44      10.820   4.383  19.047  1.00 97.38           C  
ATOM   1900  O   GLU B  44       7.688   4.027  19.750  1.00 97.38           O  
ATOM   1901  CG  GLU B  44      11.930   3.604  18.359  1.00 97.38           C  
ATOM   1902  CD  GLU B  44      13.289   3.805  18.984  1.00 97.38           C  
ATOM   1903  OE1 GLU B  44      14.281   3.230  18.500  1.00 97.38           O  
ATOM   1904  OE2 GLU B  44      13.367   4.543  20.000  1.00 97.38           O  
ATOM   1905  N   PHE B  45       8.211   6.195  19.312  1.00 96.31           N  
ATOM   1906  CA  PHE B  45       7.109   6.715  20.109  1.00 96.31           C  
ATOM   1907  C   PHE B  45       5.777   6.172  19.609  1.00 96.31           C  
ATOM   1908  CB  PHE B  45       7.098   8.250  20.078  1.00 96.31           C  
ATOM   1909  O   PHE B  45       5.000   5.613  20.391  1.00 96.31           O  
ATOM   1910  CG  PHE B  45       5.875   8.859  20.703  1.00 96.31           C  
ATOM   1911  CD1 PHE B  45       4.863   9.391  19.906  1.00 96.31           C  
ATOM   1912  CD2 PHE B  45       5.738   8.898  22.078  1.00 96.31           C  
ATOM   1913  CE1 PHE B  45       3.730   9.961  20.500  1.00 96.31           C  
ATOM   1914  CE2 PHE B  45       4.609   9.469  22.672  1.00 96.31           C  
ATOM   1915  CZ  PHE B  45       3.607   9.992  21.875  1.00 96.31           C  
ATOM   1916  N   PHE B  46       5.516   6.230  18.328  1.00 96.44           N  
ATOM   1917  CA  PHE B  46       4.254   5.762  17.766  1.00 96.44           C  
ATOM   1918  C   PHE B  46       4.168   4.242  17.828  1.00 96.44           C  
ATOM   1919  CB  PHE B  46       4.102   6.230  16.312  1.00 96.44           C  
ATOM   1920  O   PHE B  46       3.084   3.686  18.031  1.00 96.44           O  
ATOM   1921  CG  PHE B  46       3.793   7.699  16.188  1.00 96.44           C  
ATOM   1922  CD1 PHE B  46       2.635   8.234  16.734  1.00 96.44           C  
ATOM   1923  CD2 PHE B  46       4.660   8.547  15.500  1.00 96.44           C  
ATOM   1924  CE1 PHE B  46       2.346   9.586  16.609  1.00 96.44           C  
ATOM   1925  CE2 PHE B  46       4.379   9.898  15.375  1.00 96.44           C  
ATOM   1926  CZ  PHE B  46       3.221  10.422  15.930  1.00 96.44           C  
ATOM   1927  N   ALA B  47       5.289   3.582  17.641  1.00 96.06           N  
ATOM   1928  CA  ALA B  47       5.309   2.123  17.719  1.00 96.06           C  
ATOM   1929  C   ALA B  47       5.000   1.646  19.125  1.00 96.06           C  
ATOM   1930  CB  ALA B  47       6.660   1.582  17.250  1.00 96.06           C  
ATOM   1931  O   ALA B  47       4.449   0.560  19.328  1.00 96.06           O  
ATOM   1932  N   GLY B  48       5.238   2.436  20.156  1.00 94.19           N  
ATOM   1933  CA  GLY B  48       5.070   2.084  21.562  1.00 94.19           C  
ATOM   1934  C   GLY B  48       3.631   2.193  22.031  1.00 94.19           C  
ATOM   1935  O   GLY B  48       3.309   1.792  23.156  1.00 94.19           O  
ATOM   1936  N   GLY B  49       2.703   2.775  21.250  1.00 89.44           N  
ATOM   1937  CA  GLY B  49       1.277   2.809  21.531  1.00 89.44           C  
ATOM   1938  C   GLY B  49       0.879   3.939  22.453  1.00 89.44           C  
ATOM   1939  O   GLY B  49       0.276   3.703  23.500  1.00 89.44           O  
ATOM   1940  N   PRO B  50       1.112   5.133  22.109  1.00 87.62           N  
ATOM   1941  CA  PRO B  50       0.818   6.273  22.984  1.00 87.62           C  
ATOM   1942  C   PRO B  50      -0.646   6.707  22.922  1.00 87.62           C  
ATOM   1943  CB  PRO B  50       1.736   7.375  22.438  1.00 87.62           C  
ATOM   1944  O   PRO B  50      -1.036   7.680  23.562  1.00 87.62           O  
ATOM   1945  CG  PRO B  50       1.825   7.113  20.969  1.00 87.62           C  
ATOM   1946  CD  PRO B  50       1.834   5.625  20.750  1.00 87.62           C  
ATOM   1947  N   GLY B  51      -1.450   5.992  22.172  1.00 89.88           N  
ATOM   1948  CA  GLY B  51      -2.842   6.367  21.984  1.00 89.88           C  
ATOM   1949  C   GLY B  51      -3.053   7.336  20.828  1.00 89.88           C  
ATOM   1950  O   GLY B  51      -4.074   8.023  20.766  1.00 89.88           O  
ATOM   1951  N   THR B  52      -2.008   7.551  20.109  1.00 94.19           N  
ATOM   1952  CA  THR B  52      -2.012   8.312  18.859  1.00 94.19           C  
ATOM   1953  C   THR B  52      -1.078   7.680  17.828  1.00 94.19           C  
ATOM   1954  CB  THR B  52      -1.595   9.773  19.094  1.00 94.19           C  
ATOM   1955  O   THR B  52      -0.242   6.844  18.188  1.00 94.19           O  
ATOM   1956  CG2 THR B  52      -0.126   9.875  19.500  1.00 94.19           C  
ATOM   1957  OG1 THR B  52      -1.801  10.531  17.891  1.00 94.19           O  
ATOM   1958  N   SER B  53      -1.292   7.969  16.531  1.00 96.81           N  
ATOM   1959  CA  SER B  53      -0.425   7.453  15.477  1.00 96.81           C  
ATOM   1960  C   SER B  53      -0.502   8.320  14.227  1.00 96.81           C  
ATOM   1961  CB  SER B  53      -0.798   6.012  15.133  1.00 96.81           C  
ATOM   1962  O   SER B  53      -1.162   9.367  14.227  1.00 96.81           O  
ATOM   1963  OG  SER B  53      -2.125   5.941  14.633  1.00 96.81           O  
ATOM   1964  N   ALA B  54       0.276   7.961  13.250  1.00 98.19           N  
ATOM   1965  CA  ALA B  54       0.285   8.555  11.914  1.00 98.19           C  
ATOM   1966  C   ALA B  54       0.688   7.531  10.859  1.00 98.19           C  
ATOM   1967  CB  ALA B  54       1.229   9.758  11.875  1.00 98.19           C  
ATOM   1968  O   ALA B  54       1.312   6.516  11.180  1.00 98.19           O  
ATOM   1969  N   HIS B  55       0.296   7.770   9.656  1.00 98.75           N  
ATOM   1970  CA  HIS B  55       0.693   6.859   8.586  1.00 98.75           C  
ATOM   1971  C   HIS B  55       2.184   6.980   8.281  1.00 98.75           C  
ATOM   1972  CB  HIS B  55      -0.124   7.129   7.324  1.00 98.75           C  
ATOM   1973  O   HIS B  55       2.867   5.973   8.094  1.00 98.75           O  
ATOM   1974  CG  HIS B  55      -1.574   6.789   7.461  1.00 98.75           C  
ATOM   1975  CD2 HIS B  55      -2.262   5.672   7.129  1.00 98.75           C  
ATOM   1976  ND1 HIS B  55      -2.494   7.664   7.996  1.00 98.75           N  
ATOM   1977  CE1 HIS B  55      -3.689   7.098   7.992  1.00 98.75           C  
ATOM   1978  NE2 HIS B  55      -3.574   5.887   7.469  1.00 98.75           N  
ATOM   1979  N   PHE B  56       2.662   8.211   8.289  1.00 98.81           N  
ATOM   1980  CA  PHE B  56       4.055   8.414   7.906  1.00 98.81           C  
ATOM   1981  C   PHE B  56       4.746   9.375   8.867  1.00 98.81           C  
ATOM   1982  CB  PHE B  56       4.141   8.953   6.473  1.00 98.81           C  
ATOM   1983  O   PHE B  56       4.117  10.289   9.398  1.00 98.81           O  
ATOM   1984  CG  PHE B  56       3.600   8.008   5.434  1.00 98.81           C  
ATOM   1985  CD1 PHE B  56       4.359   6.934   4.992  1.00 98.81           C  
ATOM   1986  CD2 PHE B  56       2.330   8.195   4.902  1.00 98.81           C  
ATOM   1987  CE1 PHE B  56       3.859   6.059   4.027  1.00 98.81           C  
ATOM   1988  CE2 PHE B  56       1.825   7.328   3.941  1.00 98.81           C  
ATOM   1989  CZ  PHE B  56       2.592   6.258   3.506  1.00 98.81           C  
ATOM   1990  N   VAL B  57       6.074   9.156   9.062  1.00 98.88           N  
ATOM   1991  CA  VAL B  57       7.035  10.094   9.648  1.00 98.88           C  
ATOM   1992  C   VAL B  57       8.102  10.445   8.617  1.00 98.88           C  
ATOM   1993  CB  VAL B  57       7.691   9.508  10.914  1.00 98.88           C  
ATOM   1994  O   VAL B  57       8.758   9.555   8.055  1.00 98.88           O  
ATOM   1995  CG1 VAL B  57       8.695  10.500  11.508  1.00 98.88           C  
ATOM   1996  CG2 VAL B  57       6.625   9.141  11.945  1.00 98.88           C  
ATOM   1997  N   VAL B  58       8.195  11.766   8.375  1.00 98.81           N  
ATOM   1998  CA  VAL B  58       9.016  12.148   7.234  1.00 98.81           C  
ATOM   1999  C   VAL B  58      10.016  13.227   7.652  1.00 98.81           C  
ATOM   2000  CB  VAL B  58       8.156  12.648   6.055  1.00 98.81           C  
ATOM   2001  O   VAL B  58       9.656  14.172   8.359  1.00 98.81           O  
ATOM   2002  CG1 VAL B  58       9.031  12.977   4.848  1.00 98.81           C  
ATOM   2003  CG2 VAL B  58       7.098  11.609   5.688  1.00 98.81           C  
ATOM   2004  N   GLU B  59      11.219  13.023   7.301  1.00 98.56           N  
ATOM   2005  CA  GLU B  59      12.250  14.055   7.359  1.00 98.56           C  
ATOM   2006  C   GLU B  59      13.156  14.000   6.129  1.00 98.56           C  
ATOM   2007  CB  GLU B  59      13.094  13.906   8.633  1.00 98.56           C  
ATOM   2008  O   GLU B  59      12.898  13.234   5.199  1.00 98.56           O  
ATOM   2009  CG  GLU B  59      14.055  12.727   8.594  1.00 98.56           C  
ATOM   2010  CD  GLU B  59      14.953  12.648   9.820  1.00 98.56           C  
ATOM   2011  OE1 GLU B  59      15.805  11.734   9.891  1.00 98.56           O  
ATOM   2012  OE2 GLU B  59      14.812  13.516  10.711  1.00 98.56           O  
ATOM   2013  N   ALA B  60      14.141  14.891   6.090  1.00 98.50           N  
ATOM   2014  CA  ALA B  60      15.039  14.977   4.938  1.00 98.50           C  
ATOM   2015  C   ALA B  60      15.570  13.602   4.555  1.00 98.50           C  
ATOM   2016  CB  ALA B  60      16.188  15.930   5.234  1.00 98.50           C  
ATOM   2017  O   ALA B  60      16.297  12.969   5.328  1.00 98.50           O  
ATOM   2018  N   GLY B  61      15.141  13.117   3.424  1.00 98.19           N  
ATOM   2019  CA  GLY B  61      15.703  11.922   2.816  1.00 98.19           C  
ATOM   2020  C   GLY B  61      15.148  10.633   3.404  1.00 98.19           C  
ATOM   2021  O   GLY B  61      15.602   9.539   3.059  1.00 98.19           O  
ATOM   2022  N   ARG B  62      14.109  10.719   4.352  1.00 98.38           N  
ATOM   2023  CA  ARG B  62      13.594   9.500   4.965  1.00 98.38           C  
ATOM   2024  C   ARG B  62      12.078   9.578   5.145  1.00 98.38           C  
ATOM   2025  CB  ARG B  62      14.266   9.242   6.312  1.00 98.38           C  
ATOM   2026  O   ARG B  62      11.547  10.633   5.512  1.00 98.38           O  
ATOM   2027  CG  ARG B  62      15.750   8.938   6.207  1.00 98.38           C  
ATOM   2028  CD  ARG B  62      16.344   8.531   7.551  1.00 98.38           C  
ATOM   2029  NE  ARG B  62      16.453   9.672   8.461  1.00 98.38           N  
ATOM   2030  NH1 ARG B  62      17.375   8.461  10.195  1.00 98.38           N  
ATOM   2031  NH2 ARG B  62      17.000  10.711  10.438  1.00 98.38           N  
ATOM   2032  CZ  ARG B  62      16.938   9.609   9.695  1.00 98.38           C  
ATOM   2033  N   CYS B  63      11.398   8.500   4.844  1.00 98.44           N  
ATOM   2034  CA  CYS B  63       9.961   8.336   5.035  1.00 98.44           C  
ATOM   2035  C   CYS B  63       9.641   6.977   5.648  1.00 98.44           C  
ATOM   2036  CB  CYS B  63       9.219   8.500   3.709  1.00 98.44           C  
ATOM   2037  O   CYS B  63       9.852   5.941   5.012  1.00 98.44           O  
ATOM   2038  SG  CYS B  63       7.438   8.234   3.832  1.00 98.44           S  
ATOM   2039  N   ALA B  64       9.156   7.023   6.906  1.00 98.31           N  
ATOM   2040  CA  ALA B  64       8.734   5.785   7.555  1.00 98.31           C  
ATOM   2041  C   ALA B  64       7.219   5.633   7.504  1.00 98.31           C  
ATOM   2042  CB  ALA B  64       9.219   5.750   9.000  1.00 98.31           C  
ATOM   2043  O   ALA B  64       6.480   6.562   7.840  1.00 98.31           O  
ATOM   2044  N   GLN B  65       6.773   4.535   7.000  1.00 98.00           N  
ATOM   2045  CA  GLN B  65       5.352   4.215   7.109  1.00 98.00           C  
ATOM   2046  C   GLN B  65       5.078   3.359   8.344  1.00 98.00           C  
ATOM   2047  CB  GLN B  65       4.867   3.490   5.852  1.00 98.00           C  
ATOM   2048  O   GLN B  65       5.672   2.293   8.516  1.00 98.00           O  
ATOM   2049  CG  GLN B  65       3.365   3.250   5.820  1.00 98.00           C  
ATOM   2050  CD  GLN B  65       2.885   2.717   4.484  1.00 98.00           C  
ATOM   2051  NE2 GLN B  65       1.585   2.457   4.383  1.00 98.00           N  
ATOM   2052  OE1 GLN B  65       3.672   2.543   3.551  1.00 98.00           O  
ATOM   2053  N   LEU B  66       4.125   3.822   9.234  1.00 97.62           N  
ATOM   2054  CA  LEU B  66       3.893   3.158  10.508  1.00 97.62           C  
ATOM   2055  C   LEU B  66       2.510   2.518  10.547  1.00 97.62           C  
ATOM   2056  CB  LEU B  66       4.035   4.152  11.664  1.00 97.62           C  
ATOM   2057  O   LEU B  66       2.248   1.643  11.375  1.00 97.62           O  
ATOM   2058  CG  LEU B  66       5.441   4.699  11.914  1.00 97.62           C  
ATOM   2059  CD1 LEU B  66       5.812   5.727  10.852  1.00 97.62           C  
ATOM   2060  CD2 LEU B  66       5.535   5.309  13.312  1.00 97.62           C  
ATOM   2061  N   VAL B  67       1.571   3.041   9.750  1.00 97.25           N  
ATOM   2062  CA  VAL B  67       0.227   2.488   9.617  1.00 97.25           C  
ATOM   2063  C   VAL B  67      -0.088   2.248   8.141  1.00 97.25           C  
ATOM   2064  CB  VAL B  67      -0.835   3.422  10.242  1.00 97.25           C  
ATOM   2065  O   VAL B  67       0.226   3.082   7.285  1.00 97.25           O  
ATOM   2066  CG1 VAL B  67      -2.238   2.848  10.047  1.00 97.25           C  
ATOM   2067  CG2 VAL B  67      -0.542   3.643  11.727  1.00 97.25           C  
ATOM   2068  N   GLU B  68      -0.592   1.044   7.824  1.00 95.62           N  
ATOM   2069  CA  GLU B  68      -1.005   0.767   6.449  1.00 95.62           C  
ATOM   2070  C   GLU B  68      -2.070   1.755   5.984  1.00 95.62           C  
ATOM   2071  CB  GLU B  68      -1.526  -0.667   6.324  1.00 95.62           C  
ATOM   2072  O   GLU B  68      -2.936   2.156   6.766  1.00 95.62           O  
ATOM   2073  CG  GLU B  68      -0.463  -1.730   6.559  1.00 95.62           C  
ATOM   2074  CD  GLU B  68      -0.936  -3.135   6.219  1.00 95.62           C  
ATOM   2075  OE1 GLU B  68      -1.152  -3.943   7.148  1.00 95.62           O  
ATOM   2076  OE2 GLU B  68      -1.088  -3.430   5.012  1.00 95.62           O  
ATOM   2077  N   ILE B  69      -2.020   2.092   4.695  1.00 96.44           N  
ATOM   2078  CA  ILE B  69      -2.914   3.102   4.137  1.00 96.44           C  
ATOM   2079  C   ILE B  69      -4.363   2.641   4.273  1.00 96.44           C  
ATOM   2080  CB  ILE B  69      -2.582   3.391   2.656  1.00 96.44           C  
ATOM   2081  O   ILE B  69      -5.262   3.457   4.484  1.00 96.44           O  
ATOM   2082  CG1 ILE B  69      -1.180   3.998   2.531  1.00 96.44           C  
ATOM   2083  CG2 ILE B  69      -3.637   4.312   2.037  1.00 96.44           C  
ATOM   2084  CD1 ILE B  69      -1.047   5.379   3.154  1.00 96.44           C  
ATOM   2085  N   LYS B  70      -4.609   1.286   4.266  1.00 94.75           N  
ATOM   2086  CA  LYS B  70      -5.977   0.780   4.359  1.00 94.75           C  
ATOM   2087  C   LYS B  70      -6.504   0.888   5.785  1.00 94.75           C  
ATOM   2088  CB  LYS B  70      -6.047  -0.671   3.883  1.00 94.75           C  
ATOM   2089  O   LYS B  70      -7.703   0.722   6.023  1.00 94.75           O  
ATOM   2090  CG  LYS B  70      -5.344  -1.659   4.805  1.00 94.75           C  
ATOM   2091  CD  LYS B  70      -5.453  -3.086   4.281  1.00 94.75           C  
ATOM   2092  CE  LYS B  70      -4.762  -4.078   5.203  1.00 94.75           C  
ATOM   2093  NZ  LYS B  70      -4.723  -5.449   4.617  1.00 94.75           N  
ATOM   2094  N   ASP B  71      -5.602   1.104   6.805  1.00 95.12           N  
ATOM   2095  CA  ASP B  71      -6.012   1.250   8.203  1.00 95.12           C  
ATOM   2096  C   ASP B  71      -6.129   2.723   8.586  1.00 95.12           C  
ATOM   2097  CB  ASP B  71      -5.020   0.541   9.125  1.00 95.12           C  
ATOM   2098  O   ASP B  71      -5.812   3.607   7.789  1.00 95.12           O  
ATOM   2099  CG  ASP B  71      -5.027  -0.969   8.961  1.00 95.12           C  
ATOM   2100  OD1 ASP B  71      -6.098  -1.542   8.648  1.00 95.12           O  
ATOM   2101  OD2 ASP B  71      -3.961  -1.592   9.141  1.00 95.12           O  
ATOM   2102  N   ILE B  72      -6.742   2.961   9.797  1.00 92.56           N  
ATOM   2103  CA  ILE B  72      -7.051   4.324  10.219  1.00 92.56           C  
ATOM   2104  C   ILE B  72      -6.109   4.746  11.344  1.00 92.56           C  
ATOM   2105  CB  ILE B  72      -8.523   4.461  10.664  1.00 92.56           C  
ATOM   2106  O   ILE B  72      -6.230   4.262  12.477  1.00 92.56           O  
ATOM   2107  CG1 ILE B  72      -9.469   4.066   9.531  1.00 92.56           C  
ATOM   2108  CG2 ILE B  72      -8.812   5.887  11.148  1.00 92.56           C  
ATOM   2109  CD1 ILE B  72     -10.906   3.830   9.969  1.00 92.56           C  
ATOM   2110  N   ALA B  73      -5.145   5.598  11.031  1.00 97.25           N  
ATOM   2111  CA  ALA B  73      -4.293   6.168  12.070  1.00 97.25           C  
ATOM   2112  C   ALA B  73      -5.062   7.176  12.922  1.00 97.25           C  
ATOM   2113  CB  ALA B  73      -3.062   6.824  11.453  1.00 97.25           C  
ATOM   2114  O   ALA B  73      -5.918   7.906  12.406  1.00 97.25           O  
ATOM   2115  N   TRP B  74      -4.754   7.223  14.195  1.00 95.31           N  
ATOM   2116  CA  TRP B  74      -5.336   8.180  15.133  1.00 95.31           C  
ATOM   2117  C   TRP B  74      -4.473   9.430  15.242  1.00 95.31           C  
ATOM   2118  CB  TRP B  74      -5.496   7.539  16.516  1.00 95.31           C  
ATOM   2119  O   TRP B  74      -3.662   9.562  16.156  1.00 95.31           O  
ATOM   2120  CG  TRP B  74      -6.301   6.273  16.516  1.00 95.31           C  
ATOM   2121  CD1 TRP B  74      -7.113   5.816  15.508  1.00 95.31           C  
ATOM   2122  CD2 TRP B  74      -6.371   5.301  17.562  1.00 95.31           C  
ATOM   2123  CE2 TRP B  74      -7.246   4.281  17.125  1.00 95.31           C  
ATOM   2124  CE3 TRP B  74      -5.777   5.195  18.828  1.00 95.31           C  
ATOM   2125  NE1 TRP B  74      -7.684   4.617  15.875  1.00 95.31           N  
ATOM   2126  CH2 TRP B  74      -6.949   3.088  19.156  1.00 95.31           C  
ATOM   2127  CZ2 TRP B  74      -7.543   3.166  17.922  1.00 95.31           C  
ATOM   2128  CZ3 TRP B  74      -6.074   4.086  19.609  1.00 95.31           C  
ATOM   2129  N   HIS B  75      -4.734  10.367  14.297  1.00 95.12           N  
ATOM   2130  CA  HIS B  75      -3.779  11.469  14.273  1.00 95.12           C  
ATOM   2131  C   HIS B  75      -4.492  12.820  14.336  1.00 95.12           C  
ATOM   2132  CB  HIS B  75      -2.900  11.398  13.023  1.00 95.12           C  
ATOM   2133  O   HIS B  75      -3.922  13.805  14.805  1.00 95.12           O  
ATOM   2134  CG  HIS B  75      -3.672  11.422  11.742  1.00 95.12           C  
ATOM   2135  CD2 HIS B  75      -4.234  10.422  11.031  1.00 95.12           C  
ATOM   2136  ND1 HIS B  75      -3.934  12.586  11.055  1.00 95.12           N  
ATOM   2137  CE1 HIS B  75      -4.629  12.297   9.969  1.00 95.12           C  
ATOM   2138  NE2 HIS B  75      -4.824  10.992   9.930  1.00 95.12           N  
ATOM   2139  N   ALA B  76      -5.797  12.891  13.992  1.00 91.88           N  
ATOM   2140  CA  ALA B  76      -6.391  14.203  13.734  1.00 91.88           C  
ATOM   2141  C   ALA B  76      -7.262  14.648  14.906  1.00 91.88           C  
ATOM   2142  CB  ALA B  76      -7.211  14.172  12.445  1.00 91.88           C  
ATOM   2143  O   ALA B  76      -7.738  15.781  14.938  1.00 91.88           O  
ATOM   2144  N   GLY B  77      -7.422  13.805  15.953  1.00 84.38           N  
ATOM   2145  CA  GLY B  77      -8.297  14.133  17.062  1.00 84.38           C  
ATOM   2146  C   GLY B  77      -9.758  14.234  16.656  1.00 84.38           C  
ATOM   2147  O   GLY B  77     -10.586  14.734  17.422  1.00 84.38           O  
ATOM   2148  N   ASN B  78     -10.023  13.938  15.461  1.00 76.88           N  
ATOM   2149  CA  ASN B  78     -11.336  13.914  14.820  1.00 76.88           C  
ATOM   2150  C   ASN B  78     -11.539  12.641  14.000  1.00 76.88           C  
ATOM   2151  CB  ASN B  78     -11.523  15.148  13.938  1.00 76.88           C  
ATOM   2152  O   ASN B  78     -10.859  12.430  13.000  1.00 76.88           O  
ATOM   2153  CG  ASN B  78     -12.898  15.211  13.305  1.00 76.88           C  
ATOM   2154  ND2 ASN B  78     -13.656  16.250  13.625  1.00 76.88           N  
ATOM   2155  OD1 ASN B  78     -13.273  14.328  12.523  1.00 76.88           O  
ATOM   2156  N   TRP B  79     -12.461  11.852  14.484  1.00 81.81           N  
ATOM   2157  CA  TRP B  79     -12.617  10.523  13.906  1.00 81.81           C  
ATOM   2158  C   TRP B  79     -13.008  10.609  12.430  1.00 81.81           C  
ATOM   2159  CB  TRP B  79     -13.680   9.727  14.672  1.00 81.81           C  
ATOM   2160  O   TRP B  79     -12.492   9.859  11.602  1.00 81.81           O  
ATOM   2161  CG  TRP B  79     -13.867   8.320  14.172  1.00 81.81           C  
ATOM   2162  CD1 TRP B  79     -15.008   7.781  13.648  1.00 81.81           C  
ATOM   2163  CD2 TRP B  79     -12.883   7.285  14.148  1.00 81.81           C  
ATOM   2164  CE2 TRP B  79     -13.492   6.137  13.602  1.00 81.81           C  
ATOM   2165  CE3 TRP B  79     -11.539   7.211  14.539  1.00 81.81           C  
ATOM   2166  NE1 TRP B  79     -14.789   6.465  13.305  1.00 81.81           N  
ATOM   2167  CH2 TRP B  79     -11.500   4.887  13.820  1.00 81.81           C  
ATOM   2168  CZ2 TRP B  79     -12.812   4.930  13.430  1.00 81.81           C  
ATOM   2169  CZ3 TRP B  79     -10.859   6.012  14.375  1.00 81.81           C  
ATOM   2170  N   ALA B  80     -13.883  11.508  12.117  1.00 77.25           N  
ATOM   2171  CA  ALA B  80     -14.289  11.672  10.727  1.00 77.25           C  
ATOM   2172  C   ALA B  80     -13.102  12.039   9.844  1.00 77.25           C  
ATOM   2173  CB  ALA B  80     -15.383  12.734  10.617  1.00 77.25           C  
ATOM   2174  O   ALA B  80     -12.977  11.523   8.727  1.00 77.25           O  
ATOM   2175  N   ALA B  81     -12.227  12.828  10.352  1.00 83.44           N  
ATOM   2176  CA  ALA B  81     -11.016  13.188   9.609  1.00 83.44           C  
ATOM   2177  C   ALA B  81     -10.062  12.000   9.516  1.00 83.44           C  
ATOM   2178  CB  ALA B  81     -10.320  14.375  10.273  1.00 83.44           C  
ATOM   2179  O   ALA B  81      -9.484  11.742   8.453  1.00 83.44           O  
ATOM   2180  N   ASN B  82      -9.922  11.289  10.664  1.00 90.31           N  
ATOM   2181  CA  ASN B  82      -9.055  10.117  10.648  1.00 90.31           C  
ATOM   2182  C   ASN B  82      -9.500   9.102   9.594  1.00 90.31           C  
ATOM   2183  CB  ASN B  82      -9.031   9.461  12.031  1.00 90.31           C  
ATOM   2184  O   ASN B  82      -8.656   8.516   8.914  1.00 90.31           O  
ATOM   2185  CG  ASN B  82      -8.156  10.211  13.016  1.00 90.31           C  
ATOM   2186  ND2 ASN B  82      -8.352   9.945  14.305  1.00 90.31           N  
ATOM   2187  OD1 ASN B  82      -7.316  11.023  12.625  1.00 90.31           O  
ATOM   2188  N   GLN B  83     -10.789   8.961   9.344  1.00 87.12           N  
ATOM   2189  CA  GLN B  83     -11.328   7.945   8.445  1.00 87.12           C  
ATOM   2190  C   GLN B  83     -11.047   8.297   6.988  1.00 87.12           C  
ATOM   2191  CB  GLN B  83     -12.828   7.777   8.672  1.00 87.12           C  
ATOM   2192  O   GLN B  83     -11.008   7.418   6.129  1.00 87.12           O  
ATOM   2193  CG  GLN B  83     -13.188   6.984   9.922  1.00 87.12           C  
ATOM   2194  CD  GLN B  83     -14.680   6.828  10.109  1.00 87.12           C  
ATOM   2195  NE2 GLN B  83     -15.281   7.750  10.859  1.00 87.12           N  
ATOM   2196  OE1 GLN B  83     -15.289   5.887   9.602  1.00 87.12           O  
ATOM   2197  N   ARG B  84     -10.742   9.555   6.742  1.00 90.31           N  
ATOM   2198  CA  ARG B  84     -10.672   9.961   5.344  1.00 90.31           C  
ATOM   2199  C   ARG B  84      -9.297  10.539   5.008  1.00 90.31           C  
ATOM   2200  CB  ARG B  84     -11.758  10.992   5.031  1.00 90.31           C  
ATOM   2201  O   ARG B  84      -9.125  11.180   3.971  1.00 90.31           O  
ATOM   2202  CG  ARG B  84     -13.172  10.516   5.352  1.00 90.31           C  
ATOM   2203  CD  ARG B  84     -14.219  11.539   4.949  1.00 90.31           C  
ATOM   2204  NE  ARG B  84     -13.812  12.297   3.768  1.00 90.31           N  
ATOM   2205  NH1 ARG B  84     -15.945  12.945   3.188  1.00 90.31           N  
ATOM   2206  NH2 ARG B  84     -14.156  13.602   1.912  1.00 90.31           N  
ATOM   2207  CZ  ARG B  84     -14.641  12.945   2.959  1.00 90.31           C  
ATOM   2208  N   SER B  85      -8.352  10.312   5.992  1.00 94.00           N  
ATOM   2209  CA  SER B  85      -7.109  11.039   5.742  1.00 94.00           C  
ATOM   2210  C   SER B  85      -5.891  10.164   5.992  1.00 94.00           C  
ATOM   2211  CB  SER B  85      -7.035  12.289   6.621  1.00 94.00           C  
ATOM   2212  O   SER B  85      -6.000   9.109   6.633  1.00 94.00           O  
ATOM   2213  OG  SER B  85      -6.969  11.938   7.992  1.00 94.00           O  
ATOM   2214  N   ILE B  86      -4.777  10.531   5.340  1.00 98.44           N  
ATOM   2215  CA  ILE B  86      -3.422  10.078   5.629  1.00 98.44           C  
ATOM   2216  C   ILE B  86      -2.701  11.117   6.480  1.00 98.44           C  
ATOM   2217  CB  ILE B  86      -2.629   9.797   4.332  1.00 98.44           C  
ATOM   2218  O   ILE B  86      -2.559  12.273   6.066  1.00 98.44           O  
ATOM   2219  CG1 ILE B  86      -3.291   8.672   3.533  1.00 98.44           C  
ATOM   2220  CG2 ILE B  86      -1.171   9.461   4.652  1.00 98.44           C  
ATOM   2221  CD1 ILE B  86      -2.791   8.555   2.100  1.00 98.44           C  
ATOM   2222  N   GLY B  87      -2.291  10.742   7.699  1.00 98.50           N  
ATOM   2223  CA  GLY B  87      -1.529  11.641   8.555  1.00 98.50           C  
ATOM   2224  C   GLY B  87      -0.032  11.539   8.336  1.00 98.50           C  
ATOM   2225  O   GLY B  87       0.536  10.445   8.359  1.00 98.50           O  
ATOM   2226  N   ILE B  88       0.597  12.656   8.102  1.00 98.94           N  
ATOM   2227  CA  ILE B  88       2.043  12.719   7.918  1.00 98.94           C  
ATOM   2228  C   ILE B  88       2.668  13.586   9.008  1.00 98.94           C  
ATOM   2229  CB  ILE B  88       2.410  13.258   6.520  1.00 98.94           C  
ATOM   2230  O   ILE B  88       2.396  14.789   9.078  1.00 98.94           O  
ATOM   2231  CG1 ILE B  88       1.703  12.445   5.426  1.00 98.94           C  
ATOM   2232  CG2 ILE B  88       3.930  13.242   6.316  1.00 98.94           C  
ATOM   2233  CD1 ILE B  88       2.027  12.898   4.012  1.00 98.94           C  
ATOM   2234  N   GLU B  89       3.541  12.977   9.820  1.00 98.75           N  
ATOM   2235  CA  GLU B  89       4.348  13.695  10.797  1.00 98.75           C  
ATOM   2236  C   GLU B  89       5.641  14.211  10.172  1.00 98.75           C  
ATOM   2237  CB  GLU B  89       4.660  12.805  12.000  1.00 98.75           C  
ATOM   2238  O   GLU B  89       6.465  13.430   9.703  1.00 98.75           O  
ATOM   2239  CG  GLU B  89       3.434  12.391  12.797  1.00 98.75           C  
ATOM   2240  CD  GLU B  89       2.865  13.516  13.648  1.00 98.75           C  
ATOM   2241  OE1 GLU B  89       1.723  13.391  14.141  1.00 98.75           O  
ATOM   2242  OE2 GLU B  89       3.570  14.539  13.820  1.00 98.75           O  
ATOM   2243  N   CYS B  90       5.773  15.500  10.250  1.00 98.81           N  
ATOM   2244  CA  CYS B  90       6.898  16.156   9.586  1.00 98.81           C  
ATOM   2245  C   CYS B  90       7.871  16.734  10.609  1.00 98.81           C  
ATOM   2246  CB  CYS B  90       6.410  17.250   8.648  1.00 98.81           C  
ATOM   2247  O   CYS B  90       7.453  17.234  11.656  1.00 98.81           O  
ATOM   2248  SG  CYS B  90       5.137  16.703   7.492  1.00 98.81           S  
ATOM   2249  N   ARG B  91       9.094  16.672  10.234  1.00 98.62           N  
ATOM   2250  CA  ARG B  91      10.086  17.344  11.070  1.00 98.62           C  
ATOM   2251  C   ARG B  91       9.734  18.812  11.250  1.00 98.62           C  
ATOM   2252  CB  ARG B  91      11.484  17.203  10.461  1.00 98.62           C  
ATOM   2253  O   ARG B  91       9.555  19.547  10.266  1.00 98.62           O  
ATOM   2254  CG  ARG B  91      12.594  17.734  11.352  1.00 98.62           C  
ATOM   2255  CD  ARG B  91      13.969  17.281  10.875  1.00 98.62           C  
ATOM   2256  NE  ARG B  91      14.586  16.344  11.805  1.00 98.62           N  
ATOM   2257  NH1 ARG B  91      15.969  17.906  12.781  1.00 98.62           N  
ATOM   2258  NH2 ARG B  91      16.016  15.727  13.492  1.00 98.62           N  
ATOM   2259  CZ  ARG B  91      15.523  16.656  12.695  1.00 98.62           C  
ATOM   2260  N   PRO B  92       9.742  19.312  12.531  1.00 98.25           N  
ATOM   2261  CA  PRO B  92       9.219  20.656  12.781  1.00 98.25           C  
ATOM   2262  C   PRO B  92      10.148  21.750  12.273  1.00 98.25           C  
ATOM   2263  CB  PRO B  92       9.102  20.703  14.312  1.00 98.25           C  
ATOM   2264  O   PRO B  92       9.688  22.844  11.922  1.00 98.25           O  
ATOM   2265  CG  PRO B  92       9.898  19.547  14.797  1.00 98.25           C  
ATOM   2266  CD  PRO B  92       9.961  18.516  13.695  1.00 98.25           C  
ATOM   2267  N   GLU B  93      11.461  21.500  12.188  1.00 98.00           N  
ATOM   2268  CA  GLU B  93      12.430  22.500  11.758  1.00 98.00           C  
ATOM   2269  C   GLU B  93      12.211  22.891  10.297  1.00 98.00           C  
ATOM   2270  CB  GLU B  93      13.859  21.984  11.953  1.00 98.00           C  
ATOM   2271  O   GLU B  93      12.477  24.031   9.906  1.00 98.00           O  
ATOM   2272  CG  GLU B  93      14.242  21.797  13.414  1.00 98.00           C  
ATOM   2273  CD  GLU B  93      14.062  20.359  13.898  1.00 98.00           C  
ATOM   2274  OE1 GLU B  93      14.891  19.891  14.711  1.00 98.00           O  
ATOM   2275  OE2 GLU B  93      13.086  19.719  13.461  1.00 98.00           O  
ATOM   2276  N   MET B  94      11.680  21.938   9.469  1.00 98.44           N  
ATOM   2277  CA  MET B  94      11.312  22.172   8.078  1.00 98.44           C  
ATOM   2278  C   MET B  94      12.484  22.750   7.289  1.00 98.44           C  
ATOM   2279  CB  MET B  94      10.109  23.109   7.992  1.00 98.44           C  
ATOM   2280  O   MET B  94      12.344  23.781   6.641  1.00 98.44           O  
ATOM   2281  CG  MET B  94       9.508  23.219   6.598  1.00 98.44           C  
ATOM   2282  SD  MET B  94       8.156  24.453   6.504  1.00 98.44           S  
ATOM   2283  CE  MET B  94       7.051  23.812   7.793  1.00 98.44           C  
ATOM   2284  N   SER B  95      13.648  22.141   7.438  1.00 98.19           N  
ATOM   2285  CA  SER B  95      14.688  22.531   6.488  1.00 98.19           C  
ATOM   2286  C   SER B  95      14.195  22.422   5.051  1.00 98.19           C  
ATOM   2287  CB  SER B  95      15.938  21.688   6.684  1.00 98.19           C  
ATOM   2288  O   SER B  95      13.141  21.828   4.797  1.00 98.19           O  
ATOM   2289  OG  SER B  95      15.734  20.375   6.188  1.00 98.19           O  
ATOM   2290  N   ASN B  96      14.922  23.031   4.148  1.00 98.19           N  
ATOM   2291  CA  ASN B  96      14.555  22.891   2.740  1.00 98.19           C  
ATOM   2292  C   ASN B  96      14.461  21.422   2.330  1.00 98.19           C  
ATOM   2293  CB  ASN B  96      15.562  23.625   1.851  1.00 98.19           C  
ATOM   2294  O   ASN B  96      13.555  21.031   1.592  1.00 98.19           O  
ATOM   2295  CG  ASN B  96      15.414  25.125   1.935  1.00 98.19           C  
ATOM   2296  ND2 ASN B  96      16.469  25.844   1.547  1.00 98.19           N  
ATOM   2297  OD1 ASN B  96      14.375  25.641   2.348  1.00 98.19           O  
ATOM   2298  N   GLU B  97      15.391  20.594   2.773  1.00 98.44           N  
ATOM   2299  CA  GLU B  97      15.383  19.188   2.416  1.00 98.44           C  
ATOM   2300  C   GLU B  97      14.203  18.453   3.064  1.00 98.44           C  
ATOM   2301  CB  GLU B  97      16.703  18.516   2.824  1.00 98.44           C  
ATOM   2302  O   GLU B  97      13.648  17.531   2.480  1.00 98.44           O  
ATOM   2303  CG  GLU B  97      17.906  18.984   2.023  1.00 98.44           C  
ATOM   2304  CD  GLU B  97      18.469  20.312   2.520  1.00 98.44           C  
ATOM   2305  OE1 GLU B  97      19.438  20.828   1.901  1.00 98.44           O  
ATOM   2306  OE2 GLU B  97      17.953  20.828   3.533  1.00 98.44           O  
ATOM   2307  N   ASP B  98      13.859  18.844   4.316  1.00 98.62           N  
ATOM   2308  CA  ASP B  98      12.648  18.297   4.930  1.00 98.62           C  
ATOM   2309  C   ASP B  98      11.422  18.594   4.074  1.00 98.62           C  
ATOM   2310  CB  ASP B  98      12.461  18.875   6.336  1.00 98.62           C  
ATOM   2311  O   ASP B  98      10.641  17.703   3.766  1.00 98.62           O  
ATOM   2312  CG  ASP B  98      13.539  18.438   7.309  1.00 98.62           C  
ATOM   2313  OD1 ASP B  98      14.000  17.266   7.215  1.00 98.62           O  
ATOM   2314  OD2 ASP B  98      13.922  19.234   8.180  1.00 98.62           O  
ATOM   2315  N   PHE B  99      11.305  19.875   3.715  1.00 98.75           N  
ATOM   2316  CA  PHE B  99      10.164  20.344   2.934  1.00 98.75           C  
ATOM   2317  C   PHE B  99      10.086  19.609   1.601  1.00 98.75           C  
ATOM   2318  CB  PHE B  99      10.258  21.859   2.695  1.00 98.75           C  
ATOM   2319  O   PHE B  99       9.031  19.094   1.233  1.00 98.75           O  
ATOM   2320  CG  PHE B  99       9.047  22.438   2.021  1.00 98.75           C  
ATOM   2321  CD1 PHE B  99       8.953  22.469   0.636  1.00 98.75           C  
ATOM   2322  CD2 PHE B  99       8.000  22.953   2.775  1.00 98.75           C  
ATOM   2323  CE1 PHE B  99       7.828  23.016   0.010  1.00 98.75           C  
ATOM   2324  CE2 PHE B  99       6.875  23.484   2.158  1.00 98.75           C  
ATOM   2325  CZ  PHE B  99       6.793  23.516   0.775  1.00 98.75           C  
ATOM   2326  N   GLU B 100      11.195  19.484   0.923  1.00 98.75           N  
ATOM   2327  CA  GLU B 100      11.242  18.812  -0.376  1.00 98.75           C  
ATOM   2328  C   GLU B 100      10.883  17.328  -0.252  1.00 98.75           C  
ATOM   2329  CB  GLU B 100      12.617  18.969  -1.015  1.00 98.75           C  
ATOM   2330  O   GLU B 100      10.234  16.766  -1.133  1.00 98.75           O  
ATOM   2331  CG  GLU B 100      12.883  20.359  -1.580  1.00 98.75           C  
ATOM   2332  CD  GLU B 100      11.938  20.734  -2.709  1.00 98.75           C  
ATOM   2333  OE1 GLU B 100      11.570  21.922  -2.826  1.00 98.75           O  
ATOM   2334  OE2 GLU B 100      11.547  19.828  -3.480  1.00 98.75           O  
ATOM   2335  N   THR B 101      11.312  16.734   0.833  1.00 98.81           N  
ATOM   2336  CA  THR B 101      11.008  15.312   1.016  1.00 98.81           C  
ATOM   2337  C   THR B 101       9.516  15.109   1.246  1.00 98.81           C  
ATOM   2338  CB  THR B 101      11.797  14.719   2.195  1.00 98.81           C  
ATOM   2339  O   THR B 101       8.914  14.203   0.668  1.00 98.81           O  
ATOM   2340  CG2 THR B 101      11.500  13.234   2.367  1.00 98.81           C  
ATOM   2341  OG1 THR B 101      13.203  14.891   1.956  1.00 98.81           O  
ATOM   2342  N   VAL B 102       8.898  15.977   2.053  1.00 98.88           N  
ATOM   2343  CA  VAL B 102       7.461  15.859   2.287  1.00 98.88           C  
ATOM   2344  C   VAL B 102       6.707  16.062   0.978  1.00 98.88           C  
ATOM   2345  CB  VAL B 102       6.977  16.875   3.350  1.00 98.88           C  
ATOM   2346  O   VAL B 102       5.797  15.305   0.651  1.00 98.88           O  
ATOM   2347  CG1 VAL B 102       5.453  16.891   3.424  1.00 98.88           C  
ATOM   2348  CG2 VAL B 102       7.578  16.547   4.715  1.00 98.88           C  
ATOM   2349  N   ALA B 103       7.141  17.078   0.184  1.00 98.75           N  
ATOM   2350  CA  ALA B 103       6.500  17.312  -1.106  1.00 98.75           C  
ATOM   2351  C   ALA B 103       6.641  16.109  -2.025  1.00 98.75           C  
ATOM   2352  CB  ALA B 103       7.094  18.562  -1.770  1.00 98.75           C  
ATOM   2353  O   ALA B 103       5.680  15.711  -2.691  1.00 98.75           O  
ATOM   2354  N   GLN B 104       7.785  15.547  -2.031  1.00 98.56           N  
ATOM   2355  CA  GLN B 104       8.031  14.391  -2.883  1.00 98.56           C  
ATOM   2356  C   GLN B 104       7.180  13.195  -2.447  1.00 98.56           C  
ATOM   2357  CB  GLN B 104       9.516  14.016  -2.861  1.00 98.56           C  
ATOM   2358  O   GLN B 104       6.625  12.484  -3.285  1.00 98.56           O  
ATOM   2359  CG  GLN B 104       9.891  12.945  -3.883  1.00 98.56           C  
ATOM   2360  CD  GLN B 104       9.750  13.438  -5.312  1.00 98.56           C  
ATOM   2361  NE2 GLN B 104       8.953  12.727  -6.105  1.00 98.56           N  
ATOM   2362  OE1 GLN B 104      10.359  14.438  -5.703  1.00 98.56           O  
ATOM   2363  N   VAL B 105       7.074  12.953  -1.118  1.00 98.56           N  
ATOM   2364  CA  VAL B 105       6.281  11.844  -0.599  1.00 98.56           C  
ATOM   2365  C   VAL B 105       4.820  12.008  -1.023  1.00 98.56           C  
ATOM   2366  CB  VAL B 105       6.379  11.742   0.940  1.00 98.56           C  
ATOM   2367  O   VAL B 105       4.199  11.055  -1.509  1.00 98.56           O  
ATOM   2368  CG1 VAL B 105       5.305  10.812   1.492  1.00 98.56           C  
ATOM   2369  CG2 VAL B 105       7.770  11.266   1.355  1.00 98.56           C  
ATOM   2370  N   ILE B 106       4.277  13.211  -0.933  1.00 98.56           N  
ATOM   2371  CA  ILE B 106       2.889  13.438  -1.308  1.00 98.56           C  
ATOM   2372  C   ILE B 106       2.721  13.250  -2.812  1.00 98.56           C  
ATOM   2373  CB  ILE B 106       2.420  14.852  -0.893  1.00 98.56           C  
ATOM   2374  O   ILE B 106       1.777  12.594  -3.260  1.00 98.56           O  
ATOM   2375  CG1 ILE B 106       2.424  14.992   0.634  1.00 98.56           C  
ATOM   2376  CG2 ILE B 106       1.032  15.156  -1.467  1.00 98.56           C  
ATOM   2377  CD1 ILE B 106       2.160  16.406   1.129  1.00 98.56           C  
ATOM   2378  N   ALA B 107       3.658  13.789  -3.619  1.00 98.06           N  
ATOM   2379  CA  ALA B 107       3.578  13.633  -5.070  1.00 98.06           C  
ATOM   2380  C   ALA B 107       3.619  12.156  -5.465  1.00 98.06           C  
ATOM   2381  CB  ALA B 107       4.711  14.398  -5.750  1.00 98.06           C  
ATOM   2382  O   ALA B 107       2.900  11.734  -6.371  1.00 98.06           O  
ATOM   2383  N   ASP B 108       4.465  11.422  -4.750  1.00 97.44           N  
ATOM   2384  CA  ASP B 108       4.582  10.000  -5.047  1.00 97.44           C  
ATOM   2385  C   ASP B 108       3.297   9.258  -4.680  1.00 97.44           C  
ATOM   2386  CB  ASP B 108       5.770   9.391  -4.301  1.00 97.44           C  
ATOM   2387  O   ASP B 108       2.846   8.383  -5.422  1.00 97.44           O  
ATOM   2388  CG  ASP B 108       7.109   9.836  -4.855  1.00 97.44           C  
ATOM   2389  OD1 ASP B 108       7.148  10.445  -5.949  1.00 97.44           O  
ATOM   2390  OD2 ASP B 108       8.141   9.586  -4.199  1.00 97.44           O  
ATOM   2391  N   LEU B 109       2.719   9.586  -3.504  1.00 97.56           N  
ATOM   2392  CA  LEU B 109       1.448   8.977  -3.121  1.00 97.56           C  
ATOM   2393  C   LEU B 109       0.369   9.273  -4.156  1.00 97.56           C  
ATOM   2394  CB  LEU B 109       1.005   9.484  -1.745  1.00 97.56           C  
ATOM   2395  O   LEU B 109      -0.340   8.367  -4.598  1.00 97.56           O  
ATOM   2396  CG  LEU B 109       1.755   8.914  -0.540  1.00 97.56           C  
ATOM   2397  CD1 LEU B 109       1.347   9.648   0.733  1.00 97.56           C  
ATOM   2398  CD2 LEU B 109       1.495   7.414  -0.407  1.00 97.56           C  
ATOM   2399  N   GLU B 110       0.275  10.539  -4.555  1.00 97.06           N  
ATOM   2400  CA  GLU B 110      -0.753  10.930  -5.516  1.00 97.06           C  
ATOM   2401  C   GLU B 110      -0.550  10.234  -6.855  1.00 97.06           C  
ATOM   2402  CB  GLU B 110      -0.760  12.445  -5.707  1.00 97.06           C  
ATOM   2403  O   GLU B 110      -1.510   9.758  -7.469  1.00 97.06           O  
ATOM   2404  CG  GLU B 110      -1.211  13.227  -4.480  1.00 97.06           C  
ATOM   2405  CD  GLU B 110      -1.526  14.680  -4.773  1.00 97.06           C  
ATOM   2406  OE1 GLU B 110      -2.213  15.328  -3.951  1.00 97.06           O  
ATOM   2407  OE2 GLU B 110      -1.083  15.180  -5.832  1.00 97.06           O  
ATOM   2408  N   THR B 111       0.702  10.180  -7.289  1.00 96.44           N  
ATOM   2409  CA  THR B 111       0.996   9.523  -8.562  1.00 96.44           C  
ATOM   2410  C   THR B 111       0.694   8.031  -8.477  1.00 96.44           C  
ATOM   2411  CB  THR B 111       2.465   9.734  -8.969  1.00 96.44           C  
ATOM   2412  O   THR B 111       0.073   7.465  -9.383  1.00 96.44           O  
ATOM   2413  CG2 THR B 111       2.766   9.055 -10.305  1.00 96.44           C  
ATOM   2414  OG1 THR B 111       2.729  11.133  -9.086  1.00 96.44           O  
ATOM   2415  N   PHE B 112       1.077   7.363  -7.375  1.00 96.25           N  
ATOM   2416  CA  PHE B 112       0.874   5.926  -7.230  1.00 96.25           C  
ATOM   2417  C   PHE B 112      -0.610   5.582  -7.273  1.00 96.25           C  
ATOM   2418  CB  PHE B 112       1.490   5.430  -5.918  1.00 96.25           C  
ATOM   2419  O   PHE B 112      -1.012   4.633  -7.945  1.00 96.25           O  
ATOM   2420  CG  PHE B 112       1.328   3.949  -5.695  1.00 96.25           C  
ATOM   2421  CD1 PHE B 112       0.376   3.467  -4.809  1.00 96.25           C  
ATOM   2422  CD2 PHE B 112       2.127   3.041  -6.379  1.00 96.25           C  
ATOM   2423  CE1 PHE B 112       0.223   2.098  -4.598  1.00 96.25           C  
ATOM   2424  CE2 PHE B 112       1.980   1.671  -6.176  1.00 96.25           C  
ATOM   2425  CZ  PHE B 112       1.028   1.201  -5.285  1.00 96.25           C  
ATOM   2426  N   TYR B 113      -1.405   6.395  -6.602  1.00 95.12           N  
ATOM   2427  CA  TYR B 113      -2.818   6.062  -6.465  1.00 95.12           C  
ATOM   2428  C   TYR B 113      -3.637   6.699  -7.582  1.00 95.12           C  
ATOM   2429  CB  TYR B 113      -3.352   6.516  -5.105  1.00 95.12           C  
ATOM   2430  O   TYR B 113      -4.840   6.449  -7.699  1.00 95.12           O  
ATOM   2431  CG  TYR B 113      -2.820   5.707  -3.945  1.00 95.12           C  
ATOM   2432  CD1 TYR B 113      -3.146   4.359  -3.801  1.00 95.12           C  
ATOM   2433  CD2 TYR B 113      -1.991   6.289  -2.992  1.00 95.12           C  
ATOM   2434  CE1 TYR B 113      -2.660   3.613  -2.734  1.00 95.12           C  
ATOM   2435  CE2 TYR B 113      -1.499   5.551  -1.920  1.00 95.12           C  
ATOM   2436  OH  TYR B 113      -1.354   3.480  -0.741  1.00 95.12           O  
ATOM   2437  CZ  TYR B 113      -1.838   4.215  -1.800  1.00 95.12           C  
ATOM   2438  N   GLY B 114      -2.977   7.637  -8.422  1.00 92.25           N  
ATOM   2439  CA  GLY B 114      -3.658   8.281  -9.531  1.00 92.25           C  
ATOM   2440  C   GLY B 114      -4.719   9.273  -9.094  1.00 92.25           C  
ATOM   2441  O   GLY B 114      -5.750   9.414  -9.750  1.00 92.25           O  
ATOM   2442  N   LYS B 115      -4.500   9.859  -7.910  1.00 92.75           N  
ATOM   2443  CA  LYS B 115      -5.445  10.844  -7.398  1.00 92.75           C  
ATOM   2444  C   LYS B 115      -4.734  11.906  -6.566  1.00 92.75           C  
ATOM   2445  CB  LYS B 115      -6.531  10.164  -6.559  1.00 92.75           C  
ATOM   2446  O   LYS B 115      -3.738  11.617  -5.898  1.00 92.75           O  
ATOM   2447  CG  LYS B 115      -6.027   9.570  -5.254  1.00 92.75           C  
ATOM   2448  CD  LYS B 115      -7.172   9.039  -4.402  1.00 92.75           C  
ATOM   2449  CE  LYS B 115      -8.062  10.156  -3.893  1.00 92.75           C  
ATOM   2450  NZ  LYS B 115      -9.414   9.656  -3.488  1.00 92.75           N  
ATOM   2451  N   SER B 116      -5.219  13.133  -6.688  1.00 95.06           N  
ATOM   2452  CA  SER B 116      -4.711  14.219  -5.855  1.00 95.06           C  
ATOM   2453  C   SER B 116      -5.496  14.328  -4.551  1.00 95.06           C  
ATOM   2454  CB  SER B 116      -4.770  15.547  -6.609  1.00 95.06           C  
ATOM   2455  O   SER B 116      -6.711  14.125  -4.535  1.00 95.06           O  
ATOM   2456  OG  SER B 116      -3.902  15.523  -7.734  1.00 95.06           O  
ATOM   2457  N   PHE B 117      -4.824  14.625  -3.486  1.00 94.81           N  
ATOM   2458  CA  PHE B 117      -5.426  14.742  -2.164  1.00 94.81           C  
ATOM   2459  C   PHE B 117      -5.520  16.203  -1.739  1.00 94.81           C  
ATOM   2460  CB  PHE B 117      -4.621  13.945  -1.132  1.00 94.81           C  
ATOM   2461  O   PHE B 117      -4.684  17.016  -2.131  1.00 94.81           O  
ATOM   2462  CG  PHE B 117      -4.543  12.477  -1.430  1.00 94.81           C  
ATOM   2463  CD1 PHE B 117      -5.602  11.633  -1.115  1.00 94.81           C  
ATOM   2464  CD2 PHE B 117      -3.412  11.930  -2.025  1.00 94.81           C  
ATOM   2465  CE1 PHE B 117      -5.531  10.266  -1.390  1.00 94.81           C  
ATOM   2466  CE2 PHE B 117      -3.334  10.570  -2.303  1.00 94.81           C  
ATOM   2467  CZ  PHE B 117      -4.395   9.742  -1.982  1.00 94.81           C  
ATOM   2468  N   TYR B 118      -6.566  16.484  -0.928  1.00 90.88           N  
ATOM   2469  CA  TYR B 118      -6.559  17.750  -0.199  1.00 90.88           C  
ATOM   2470  C   TYR B 118      -5.484  17.750   0.883  1.00 90.88           C  
ATOM   2471  CB  TYR B 118      -7.930  18.016   0.425  1.00 90.88           C  
ATOM   2472  O   TYR B 118      -5.277  16.734   1.558  1.00 90.88           O  
ATOM   2473  CG  TYR B 118      -9.055  18.062  -0.578  1.00 90.88           C  
ATOM   2474  CD1 TYR B 118      -9.242  19.156  -1.408  1.00 90.88           C  
ATOM   2475  CD2 TYR B 118      -9.938  16.984  -0.696  1.00 90.88           C  
ATOM   2476  CE1 TYR B 118     -10.281  19.188  -2.332  1.00 90.88           C  
ATOM   2477  CE2 TYR B 118     -10.977  17.016  -1.617  1.00 90.88           C  
ATOM   2478  OH  TYR B 118     -12.172  18.141  -3.342  1.00 90.88           O  
ATOM   2479  CZ  TYR B 118     -11.141  18.125  -2.430  1.00 90.88           C  
ATOM   2480  N   VAL B 119      -4.809  18.875   0.990  1.00 94.12           N  
ATOM   2481  CA  VAL B 119      -3.781  18.984   2.021  1.00 94.12           C  
ATOM   2482  C   VAL B 119      -4.215  19.984   3.084  1.00 94.12           C  
ATOM   2483  CB  VAL B 119      -2.416  19.391   1.425  1.00 94.12           C  
ATOM   2484  O   VAL B 119      -4.422  21.172   2.783  1.00 94.12           O  
ATOM   2485  CG1 VAL B 119      -1.350  19.469   2.516  1.00 94.12           C  
ATOM   2486  CG2 VAL B 119      -1.998  18.406   0.330  1.00 94.12           C  
ATOM   2487  N   HIS B 120      -4.375  19.453   4.316  1.00 90.62           N  
ATOM   2488  CA  HIS B 120      -4.793  20.266   5.453  1.00 90.62           C  
ATOM   2489  C   HIS B 120      -3.797  20.156   6.605  1.00 90.62           C  
ATOM   2490  CB  HIS B 120      -6.188  19.844   5.926  1.00 90.62           C  
ATOM   2491  O   HIS B 120      -2.955  19.250   6.621  1.00 90.62           O  
ATOM   2492  CG  HIS B 120      -7.266  20.125   4.930  1.00 90.62           C  
ATOM   2493  CD2 HIS B 120      -7.914  19.312   4.062  1.00 90.62           C  
ATOM   2494  ND1 HIS B 120      -7.797  21.391   4.750  1.00 90.62           N  
ATOM   2495  CE1 HIS B 120      -8.727  21.328   3.811  1.00 90.62           C  
ATOM   2496  NE2 HIS B 120      -8.812  20.094   3.377  1.00 90.62           N  
ATOM   2497  N   GLY B 121      -3.848  21.172   7.461  1.00 94.06           N  
ATOM   2498  CA  GLY B 121      -3.104  21.078   8.703  1.00 94.06           C  
ATOM   2499  C   GLY B 121      -3.922  20.500   9.852  1.00 94.06           C  
ATOM   2500  O   GLY B 121      -5.145  20.656   9.875  1.00 94.06           O  
ATOM   2501  N   HIS B 122      -3.219  19.922  10.734  1.00 93.44           N  
ATOM   2502  CA  HIS B 122      -3.885  19.297  11.875  1.00 93.44           C  
ATOM   2503  C   HIS B 122      -4.840  20.281  12.547  1.00 93.44           C  
ATOM   2504  CB  HIS B 122      -2.855  18.797  12.891  1.00 93.44           C  
ATOM   2505  O   HIS B 122      -5.930  19.891  12.984  1.00 93.44           O  
ATOM   2506  CG  HIS B 122      -3.453  18.000  14.008  1.00 93.44           C  
ATOM   2507  CD2 HIS B 122      -4.730  17.609  14.242  1.00 93.44           C  
ATOM   2508  ND1 HIS B 122      -2.701  17.500  15.047  1.00 93.44           N  
ATOM   2509  CE1 HIS B 122      -3.494  16.844  15.875  1.00 93.44           C  
ATOM   2510  NE2 HIS B 122      -4.730  16.891  15.414  1.00 93.44           N  
ATOM   2511  N   LYS B 123      -4.523  21.516  12.625  1.00 88.81           N  
ATOM   2512  CA  LYS B 123      -5.324  22.484  13.367  1.00 88.81           C  
ATOM   2513  C   LYS B 123      -6.645  22.766  12.656  1.00 88.81           C  
ATOM   2514  CB  LYS B 123      -4.547  23.781  13.570  1.00 88.81           C  
ATOM   2515  O   LYS B 123      -7.543  23.375  13.227  1.00 88.81           O  
ATOM   2516  CG  LYS B 123      -4.301  24.562  12.281  1.00 88.81           C  
ATOM   2517  CD  LYS B 123      -3.387  25.750  12.516  1.00 88.81           C  
ATOM   2518  CE  LYS B 123      -3.992  26.734  13.508  1.00 88.81           C  
ATOM   2519  NZ  LYS B 123      -3.020  27.797  13.898  1.00 88.81           N  
ATOM   2520  N   ASP B 124      -6.777  22.344  11.375  1.00 84.38           N  
ATOM   2521  CA  ASP B 124      -8.047  22.469  10.672  1.00 84.38           C  
ATOM   2522  C   ASP B 124      -9.094  21.516  11.234  1.00 84.38           C  
ATOM   2523  CB  ASP B 124      -7.859  22.234   9.172  1.00 84.38           C  
ATOM   2524  O   ASP B 124     -10.289  21.688  11.008  1.00 84.38           O  
ATOM   2525  CG  ASP B 124      -6.992  23.297   8.508  1.00 84.38           C  
ATOM   2526  OD1 ASP B 124      -7.031  24.469   8.930  1.00 84.38           O  
ATOM   2527  OD2 ASP B 124      -6.262  22.938   7.555  1.00 84.38           O  
ATOM   2528  N   PHE B 125      -8.648  20.500  12.047  1.00 81.38           N  
ATOM   2529  CA  PHE B 125      -9.562  19.453  12.484  1.00 81.38           C  
ATOM   2530  C   PHE B 125      -9.656  19.422  14.008  1.00 81.38           C  
ATOM   2531  CB  PHE B 125      -9.117  18.094  11.945  1.00 81.38           C  
ATOM   2532  O   PHE B 125     -10.562  18.797  14.562  1.00 81.38           O  
ATOM   2533  CG  PHE B 125      -9.031  18.031  10.445  1.00 81.38           C  
ATOM   2534  CD1 PHE B 125     -10.188  18.000   9.672  1.00 81.38           C  
ATOM   2535  CD2 PHE B 125      -7.801  18.000   9.812  1.00 81.38           C  
ATOM   2536  CE1 PHE B 125     -10.109  17.938   8.281  1.00 81.38           C  
ATOM   2537  CE2 PHE B 125      -7.715  17.938   8.422  1.00 81.38           C  
ATOM   2538  CZ  PHE B 125      -8.875  17.906   7.660  1.00 81.38           C  
ATOM   2539  N   PHE B 126      -8.703  20.031  14.656  1.00 79.25           N  
ATOM   2540  CA  PHE B 126      -8.570  19.938  16.109  1.00 79.25           C  
ATOM   2541  C   PHE B 126      -7.914  21.188  16.672  1.00 79.25           C  
ATOM   2542  CB  PHE B 126      -7.754  18.703  16.500  1.00 79.25           C  
ATOM   2543  O   PHE B 126      -7.051  21.781  16.016  1.00 79.25           O  
ATOM   2544  CG  PHE B 126      -7.820  18.359  17.953  1.00 79.25           C  
ATOM   2545  CD1 PHE B 126      -6.770  18.688  18.812  1.00 79.25           C  
ATOM   2546  CD2 PHE B 126      -8.938  17.734  18.484  1.00 79.25           C  
ATOM   2547  CE1 PHE B 126      -6.828  18.375  20.172  1.00 79.25           C  
ATOM   2548  CE2 PHE B 126      -9.008  17.422  19.844  1.00 79.25           C  
ATOM   2549  CZ  PHE B 126      -7.949  17.734  20.672  1.00 79.25           C  
ATOM   2550  N   ALA B 127      -8.422  21.609  17.906  1.00 79.94           N  
ATOM   2551  CA  ALA B 127      -7.820  22.766  18.562  1.00 79.94           C  
ATOM   2552  C   ALA B 127      -6.402  22.453  19.031  1.00 79.94           C  
ATOM   2553  CB  ALA B 127      -8.680  23.234  19.734  1.00 79.94           C  
ATOM   2554  O   ALA B 127      -6.203  21.969  20.141  1.00 79.94           O  
ATOM   2555  N   THR B 128      -5.395  22.688  18.172  1.00 84.50           N  
ATOM   2556  CA  THR B 128      -3.982  22.422  18.422  1.00 84.50           C  
ATOM   2557  C   THR B 128      -3.107  23.422  17.656  1.00 84.50           C  
ATOM   2558  CB  THR B 128      -3.598  20.984  18.031  1.00 84.50           C  
ATOM   2559  O   THR B 128      -3.562  24.047  16.703  1.00 84.50           O  
ATOM   2560  CG2 THR B 128      -3.822  20.750  16.531  1.00 84.50           C  
ATOM   2561  OG1 THR B 128      -2.215  20.766  18.328  1.00 84.50           O  
ATOM   2562  N   ALA B 129      -1.903  23.562  18.125  1.00 93.00           N  
ATOM   2563  CA  ALA B 129      -0.933  24.375  17.391  1.00 93.00           C  
ATOM   2564  C   ALA B 129      -0.336  23.609  16.219  1.00 93.00           C  
ATOM   2565  CB  ALA B 129       0.173  24.844  18.328  1.00 93.00           C  
ATOM   2566  O   ALA B 129       0.299  24.203  15.336  1.00 93.00           O  
ATOM   2567  N   CYS B 130      -0.518  22.375  16.156  1.00 94.38           N  
ATOM   2568  CA  CYS B 130      -0.033  21.531  15.070  1.00 94.38           C  
ATOM   2569  C   CYS B 130      -0.776  21.844  13.773  1.00 94.38           C  
ATOM   2570  CB  CYS B 130      -0.189  20.062  15.414  1.00 94.38           C  
ATOM   2571  O   CYS B 130      -1.998  22.000  13.773  1.00 94.38           O  
ATOM   2572  SG  CYS B 130       0.575  18.938  14.219  1.00 94.38           S  
ATOM   2573  N   PRO B 131       0.057  22.062  12.719  1.00 97.62           N  
ATOM   2574  CA  PRO B 131       1.401  21.547  12.461  1.00 97.62           C  
ATOM   2575  C   PRO B 131       2.488  22.594  12.648  1.00 97.62           C  
ATOM   2576  CB  PRO B 131       1.331  21.078  11.000  1.00 97.62           C  
ATOM   2577  O   PRO B 131       3.508  22.578  11.953  1.00 97.62           O  
ATOM   2578  CG  PRO B 131       0.419  22.062  10.336  1.00 97.62           C  
ATOM   2579  CD  PRO B 131      -0.658  22.453  11.312  1.00 97.62           C  
ATOM   2580  N   GLY B 132       2.184  23.688  13.422  1.00 96.88           N  
ATOM   2581  CA  GLY B 132       3.184  24.719  13.703  1.00 96.88           C  
ATOM   2582  C   GLY B 132       3.652  25.453  12.461  1.00 96.88           C  
ATOM   2583  O   GLY B 132       2.836  25.922  11.672  1.00 96.88           O  
ATOM   2584  N   ARG B 133       4.973  25.453  12.211  1.00 97.44           N  
ATOM   2585  CA  ARG B 133       5.598  26.188  11.117  1.00 97.44           C  
ATOM   2586  C   ARG B 133       5.094  25.703   9.766  1.00 97.44           C  
ATOM   2587  CB  ARG B 133       7.121  26.062  11.188  1.00 97.44           C  
ATOM   2588  O   ARG B 133       5.156  26.438   8.773  1.00 97.44           O  
ATOM   2589  CG  ARG B 133       7.730  26.641  12.453  1.00 97.44           C  
ATOM   2590  CD  ARG B 133       9.234  26.422  12.508  1.00 97.44           C  
ATOM   2591  NE  ARG B 133       9.805  26.875  13.773  1.00 97.44           N  
ATOM   2592  NH1 ARG B 133       9.992  24.766  14.695  1.00 97.44           N  
ATOM   2593  NH2 ARG B 133      10.656  26.609  15.891  1.00 97.44           N  
ATOM   2594  CZ  ARG B 133      10.148  26.094  14.781  1.00 97.44           C  
ATOM   2595  N   TRP B 134       4.582  24.516   9.711  1.00 98.25           N  
ATOM   2596  CA  TRP B 134       4.156  23.922   8.445  1.00 98.25           C  
ATOM   2597  C   TRP B 134       2.854  24.547   7.961  1.00 98.25           C  
ATOM   2598  CB  TRP B 134       3.984  22.406   8.586  1.00 98.25           C  
ATOM   2599  O   TRP B 134       2.564  24.547   6.766  1.00 98.25           O  
ATOM   2600  CG  TRP B 134       5.273  21.641   8.523  1.00 98.25           C  
ATOM   2601  CD1 TRP B 134       6.086  21.312   9.570  1.00 98.25           C  
ATOM   2602  CD2 TRP B 134       5.895  21.125   7.344  1.00 98.25           C  
ATOM   2603  CE2 TRP B 134       7.082  20.469   7.750  1.00 98.25           C  
ATOM   2604  CE3 TRP B 134       5.559  21.125   5.984  1.00 98.25           C  
ATOM   2605  NE1 TRP B 134       7.180  20.609   9.109  1.00 98.25           N  
ATOM   2606  CH2 TRP B 134       7.590  19.875   5.520  1.00 98.25           C  
ATOM   2607  CZ2 TRP B 134       7.941  19.844   6.844  1.00 98.25           C  
ATOM   2608  CZ3 TRP B 134       6.414  20.500   5.082  1.00 98.25           C  
ATOM   2609  N   TYR B 135       2.078  25.125   8.898  1.00 96.19           N  
ATOM   2610  CA  TYR B 135       0.724  25.516   8.523  1.00 96.19           C  
ATOM   2611  C   TYR B 135       0.748  26.625   7.488  1.00 96.19           C  
ATOM   2612  CB  TYR B 135      -0.061  25.969   9.758  1.00 96.19           C  
ATOM   2613  O   TYR B 135       0.049  26.562   6.473  1.00 96.19           O  
ATOM   2614  CG  TYR B 135      -1.547  26.094   9.523  1.00 96.19           C  
ATOM   2615  CD1 TYR B 135      -2.164  27.344   9.477  1.00 96.19           C  
ATOM   2616  CD2 TYR B 135      -2.336  24.969   9.352  1.00 96.19           C  
ATOM   2617  CE1 TYR B 135      -3.533  27.453   9.258  1.00 96.19           C  
ATOM   2618  CE2 TYR B 135      -3.707  25.062   9.133  1.00 96.19           C  
ATOM   2619  OH  TYR B 135      -5.648  26.438   8.875  1.00 96.19           O  
ATOM   2620  CZ  TYR B 135      -4.293  26.312   9.094  1.00 96.19           C  
ATOM   2621  N   ASP B 136       1.561  27.594   7.719  1.00 95.81           N  
ATOM   2622  CA  ASP B 136       1.591  28.734   6.809  1.00 95.81           C  
ATOM   2623  C   ASP B 136       2.283  28.359   5.496  1.00 95.81           C  
ATOM   2624  CB  ASP B 136       2.293  29.922   7.461  1.00 95.81           C  
ATOM   2625  O   ASP B 136       2.328  29.172   4.566  1.00 95.81           O  
ATOM   2626  CG  ASP B 136       1.509  30.516   8.617  1.00 95.81           C  
ATOM   2627  OD1 ASP B 136       0.275  30.312   8.680  1.00 95.81           O  
ATOM   2628  OD2 ASP B 136       2.129  31.172   9.477  1.00 95.81           O  
ATOM   2629  N   GLN B 137       2.871  27.125   5.395  1.00 97.38           N  
ATOM   2630  CA  GLN B 137       3.580  26.703   4.191  1.00 97.38           C  
ATOM   2631  C   GLN B 137       2.742  25.719   3.377  1.00 97.38           C  
ATOM   2632  CB  GLN B 137       4.922  26.062   4.559  1.00 97.38           C  
ATOM   2633  O   GLN B 137       3.209  25.203   2.365  1.00 97.38           O  
ATOM   2634  CG  GLN B 137       5.859  27.000   5.320  1.00 97.38           C  
ATOM   2635  CD  GLN B 137       6.227  28.234   4.523  1.00 97.38           C  
ATOM   2636  NE2 GLN B 137       6.070  29.406   5.137  1.00 97.38           N  
ATOM   2637  OE1 GLN B 137       6.648  28.141   3.365  1.00 97.38           O  
ATOM   2638  N   LEU B 138       1.479  25.500   3.719  1.00 94.69           N  
ATOM   2639  CA  LEU B 138       0.682  24.453   3.068  1.00 94.69           C  
ATOM   2640  C   LEU B 138       0.442  24.797   1.601  1.00 94.69           C  
ATOM   2641  CB  LEU B 138      -0.657  24.281   3.789  1.00 94.69           C  
ATOM   2642  O   LEU B 138       0.501  23.922   0.737  1.00 94.69           O  
ATOM   2643  CG  LEU B 138      -0.603  23.625   5.168  1.00 94.69           C  
ATOM   2644  CD1 LEU B 138      -2.012  23.453   5.727  1.00 94.69           C  
ATOM   2645  CD2 LEU B 138       0.120  22.281   5.094  1.00 94.69           C  
ATOM   2646  N   ASP B 139       0.165  26.094   1.316  1.00 92.38           N  
ATOM   2647  CA  ASP B 139      -0.031  26.453  -0.081  1.00 92.38           C  
ATOM   2648  C   ASP B 139       1.243  26.234  -0.893  1.00 92.38           C  
ATOM   2649  CB  ASP B 139      -0.476  27.922  -0.191  1.00 92.38           C  
ATOM   2650  O   ASP B 139       1.188  25.734  -2.020  1.00 92.38           O  
ATOM   2651  CG  ASP B 139      -1.922  28.125   0.222  1.00 92.38           C  
ATOM   2652  OD1 ASP B 139      -2.682  27.141   0.312  1.00 92.38           O  
ATOM   2653  OD2 ASP B 139      -2.305  29.297   0.457  1.00 92.38           O  
ATOM   2654  N   ARG B 140       2.328  26.625  -0.353  1.00 97.06           N  
ATOM   2655  CA  ARG B 140       3.605  26.375  -1.016  1.00 97.06           C  
ATOM   2656  C   ARG B 140       3.838  24.875  -1.208  1.00 97.06           C  
ATOM   2657  CB  ARG B 140       4.758  26.984  -0.213  1.00 97.06           C  
ATOM   2658  O   ARG B 140       4.379  24.453  -2.234  1.00 97.06           O  
ATOM   2659  CG  ARG B 140       6.113  26.844  -0.885  1.00 97.06           C  
ATOM   2660  CD  ARG B 140       7.227  27.438  -0.034  1.00 97.06           C  
ATOM   2661  NE  ARG B 140       8.547  27.078  -0.534  1.00 97.06           N  
ATOM   2662  NH1 ARG B 140       9.531  26.938   1.553  1.00 97.06           N  
ATOM   2663  NH2 ARG B 140      10.766  26.516  -0.329  1.00 97.06           N  
ATOM   2664  CZ  ARG B 140       9.609  26.844   0.231  1.00 97.06           C  
ATOM   2665  N   LEU B 141       3.500  24.125  -0.195  1.00 97.62           N  
ATOM   2666  CA  LEU B 141       3.645  22.672  -0.279  1.00 97.62           C  
ATOM   2667  C   LEU B 141       2.801  22.109  -1.416  1.00 97.62           C  
ATOM   2668  CB  LEU B 141       3.244  22.016   1.045  1.00 97.62           C  
ATOM   2669  O   LEU B 141       3.291  21.312  -2.221  1.00 97.62           O  
ATOM   2670  CG  LEU B 141       3.377  20.500   1.114  1.00 97.62           C  
ATOM   2671  CD1 LEU B 141       4.824  20.078   0.871  1.00 97.62           C  
ATOM   2672  CD2 LEU B 141       2.885  19.969   2.461  1.00 97.62           C  
ATOM   2673  N   ILE B 142       1.588  22.578  -1.550  1.00 95.75           N  
ATOM   2674  CA  ILE B 142       0.696  22.125  -2.613  1.00 95.75           C  
ATOM   2675  C   ILE B 142       1.286  22.500  -3.973  1.00 95.75           C  
ATOM   2676  CB  ILE B 142      -0.717  22.734  -2.461  1.00 95.75           C  
ATOM   2677  O   ILE B 142       1.310  21.672  -4.891  1.00 95.75           O  
ATOM   2678  CG1 ILE B 142      -1.411  22.172  -1.218  1.00 95.75           C  
ATOM   2679  CG2 ILE B 142      -1.552  22.484  -3.719  1.00 95.75           C  
ATOM   2680  CD1 ILE B 142      -2.617  22.969  -0.758  1.00 95.75           C  
ATOM   2681  N   ASP B 143       1.781  23.672  -4.051  1.00 96.38           N  
ATOM   2682  CA  ASP B 143       2.400  24.109  -5.301  1.00 96.38           C  
ATOM   2683  C   ASP B 143       3.598  23.234  -5.652  1.00 96.38           C  
ATOM   2684  CB  ASP B 143       2.830  25.578  -5.211  1.00 96.38           C  
ATOM   2685  O   ASP B 143       3.793  22.875  -6.820  1.00 96.38           O  
ATOM   2686  CG  ASP B 143       1.658  26.547  -5.238  1.00 96.38           C  
ATOM   2687  OD1 ASP B 143       0.550  26.141  -5.656  1.00 96.38           O  
ATOM   2688  OD2 ASP B 143       1.847  27.719  -4.840  1.00 96.38           O  
ATOM   2689  N   ARG B 144       4.355  22.922  -4.684  1.00 98.12           N  
ATOM   2690  CA  ARG B 144       5.547  22.109  -4.941  1.00 98.12           C  
ATOM   2691  C   ARG B 144       5.172  20.703  -5.352  1.00 98.12           C  
ATOM   2692  CB  ARG B 144       6.453  22.078  -3.707  1.00 98.12           C  
ATOM   2693  O   ARG B 144       5.781  20.125  -6.258  1.00 98.12           O  
ATOM   2694  CG  ARG B 144       7.746  21.312  -3.912  1.00 98.12           C  
ATOM   2695  CD  ARG B 144       8.594  21.922  -5.023  1.00 98.12           C  
ATOM   2696  NE  ARG B 144       9.844  21.188  -5.211  1.00 98.12           N  
ATOM   2697  NH1 ARG B 144       9.594  20.953  -7.492  1.00 98.12           N  
ATOM   2698  NH2 ARG B 144      11.445  20.094  -6.434  1.00 98.12           N  
ATOM   2699  CZ  ARG B 144      10.289  20.750  -6.379  1.00 98.12           C  
ATOM   2700  N   VAL B 145       4.238  20.141  -4.676  1.00 98.06           N  
ATOM   2701  CA  VAL B 145       3.736  18.812  -5.051  1.00 98.06           C  
ATOM   2702  C   VAL B 145       3.291  18.828  -6.508  1.00 98.06           C  
ATOM   2703  CB  VAL B 145       2.566  18.375  -4.141  1.00 98.06           C  
ATOM   2704  O   VAL B 145       3.662  17.938  -7.285  1.00 98.06           O  
ATOM   2705  CG1 VAL B 145       1.869  17.141  -4.715  1.00 98.06           C  
ATOM   2706  CG2 VAL B 145       3.070  18.094  -2.723  1.00 98.06           C  
ATOM   2707  N   ASN B 146       2.559  19.859  -6.895  1.00 97.19           N  
ATOM   2708  CA  ASN B 146       2.062  19.953  -8.266  1.00 97.19           C  
ATOM   2709  C   ASN B 146       3.203  20.141  -9.258  1.00 97.19           C  
ATOM   2710  CB  ASN B 146       1.062  21.109  -8.391  1.00 97.19           C  
ATOM   2711  O   ASN B 146       3.148  19.609 -10.375  1.00 97.19           O  
ATOM   2712  CG  ASN B 146      -0.244  20.828  -7.668  1.00 97.19           C  
ATOM   2713  ND2 ASN B 146      -0.916  21.891  -7.227  1.00 97.19           N  
ATOM   2714  OD1 ASN B 146      -0.645  19.672  -7.516  1.00 97.19           O  
ATOM   2715  N   ALA B 147       4.180  20.844  -8.867  1.00 98.06           N  
ATOM   2716  CA  ALA B 147       5.344  21.016  -9.734  1.00 98.06           C  
ATOM   2717  C   ALA B 147       6.062  19.688  -9.945  1.00 98.06           C  
ATOM   2718  CB  ALA B 147       6.301  22.047  -9.141  1.00 98.06           C  
ATOM   2719  O   ALA B 147       6.516  19.391 -11.047  1.00 98.06           O  
ATOM   2720  N   ILE B 148       6.207  18.969  -8.867  1.00 98.06           N  
ATOM   2721  CA  ILE B 148       6.844  17.656  -8.977  1.00 98.06           C  
ATOM   2722  C   ILE B 148       6.043  16.766  -9.930  1.00 98.06           C  
ATOM   2723  CB  ILE B 148       6.980  16.969  -7.598  1.00 98.06           C  
ATOM   2724  O   ILE B 148       6.613  16.094 -10.789  1.00 98.06           O  
ATOM   2725  CG1 ILE B 148       8.016  17.703  -6.738  1.00 98.06           C  
ATOM   2726  CG2 ILE B 148       7.352  15.492  -7.762  1.00 98.06           C  
ATOM   2727  CD1 ILE B 148       7.977  17.328  -5.266  1.00 98.06           C  
ATOM   2728  N   LYS B 149       4.754  16.750  -9.781  1.00 97.44           N  
ATOM   2729  CA  LYS B 149       3.898  15.945 -10.656  1.00 97.44           C  
ATOM   2730  C   LYS B 149       4.008  16.406 -12.109  1.00 97.44           C  
ATOM   2731  CB  LYS B 149       2.443  16.016 -10.188  1.00 97.44           C  
ATOM   2732  O   LYS B 149       4.012  15.578 -13.023  1.00 97.44           O  
ATOM   2733  CG  LYS B 149       2.150  15.203  -8.938  1.00 97.44           C  
ATOM   2734  CD  LYS B 149       0.653  15.016  -8.734  1.00 97.44           C  
ATOM   2735  CE  LYS B 149      -0.052  16.344  -8.508  1.00 97.44           C  
ATOM   2736  NZ  LYS B 149      -1.524  16.172  -8.328  1.00 97.44           N  
ATOM   2737  N   GLU B 150       4.051  17.672 -12.336  1.00 96.81           N  
ATOM   2738  CA  GLU B 150       4.262  18.172 -13.688  1.00 96.81           C  
ATOM   2739  C   GLU B 150       5.570  17.641 -14.273  1.00 96.81           C  
ATOM   2740  CB  GLU B 150       4.254  19.703 -13.703  1.00 96.81           C  
ATOM   2741  O   GLU B 150       5.629  17.281 -15.453  1.00 96.81           O  
ATOM   2742  CG  GLU B 150       4.281  20.297 -15.102  1.00 96.81           C  
ATOM   2743  CD  GLU B 150       4.172  21.812 -15.109  1.00 96.81           C  
ATOM   2744  OE1 GLU B 150       4.055  22.406 -16.203  1.00 96.81           O  
ATOM   2745  OE2 GLU B 150       4.207  22.406 -14.008  1.00 96.81           O  
ATOM   2746  N   GLY B 151       6.562  17.672 -13.438  1.00 96.62           N  
ATOM   2747  CA  GLY B 151       7.828  17.094 -13.867  1.00 96.62           C  
ATOM   2748  C   GLY B 151       7.723  15.625 -14.242  1.00 96.62           C  
ATOM   2749  O   GLY B 151       8.352  15.180 -15.195  1.00 96.62           O  
ATOM   2750  N   LYS B 152       6.969  14.922 -13.469  1.00 94.88           N  
ATOM   2751  CA  LYS B 152       6.750  13.508 -13.781  1.00 94.88           C  
ATOM   2752  C   LYS B 152       6.082  13.352 -15.148  1.00 94.88           C  
ATOM   2753  CB  LYS B 152       5.895  12.844 -12.703  1.00 94.88           C  
ATOM   2754  O   LYS B 152       6.461  12.484 -15.938  1.00 94.88           O  
ATOM   2755  CG  LYS B 152       6.605  12.688 -11.367  1.00 94.88           C  
ATOM   2756  CD  LYS B 152       5.719  11.977 -10.344  1.00 94.88           C  
ATOM   2757  CE  LYS B 152       6.453  11.742  -9.031  1.00 94.88           C  
ATOM   2758  NZ  LYS B 152       5.996  10.492  -8.359  1.00 94.88           N  
ATOM   2759  N   VAL B 153       5.102  14.211 -15.398  1.00 94.44           N  
ATOM   2760  CA  VAL B 153       4.430  14.188 -16.688  1.00 94.44           C  
ATOM   2761  C   VAL B 153       5.438  14.469 -17.812  1.00 94.44           C  
ATOM   2762  CB  VAL B 153       3.273  15.211 -16.750  1.00 94.44           C  
ATOM   2763  O   VAL B 153       5.461  13.773 -18.828  1.00 94.44           O  
ATOM   2764  CG1 VAL B 153       2.688  15.289 -18.156  1.00 94.44           C  
ATOM   2765  CG2 VAL B 153       2.189  14.844 -15.734  1.00 94.44           C  
ATOM   2766  N   GLU B 154       6.191  15.414 -17.609  1.00 95.25           N  
ATOM   2767  CA  GLU B 154       7.184  15.797 -18.609  1.00 95.25           C  
ATOM   2768  C   GLU B 154       8.172  14.664 -18.875  1.00 95.25           C  
ATOM   2769  CB  GLU B 154       7.934  17.062 -18.156  1.00 95.25           C  
ATOM   2770  O   GLU B 154       8.703  14.547 -19.969  1.00 95.25           O  
ATOM   2771  CG  GLU B 154       7.090  18.328 -18.203  1.00 95.25           C  
ATOM   2772  CD  GLU B 154       7.816  19.547 -17.672  1.00 95.25           C  
ATOM   2773  OE1 GLU B 154       7.277  20.672 -17.781  1.00 95.25           O  
ATOM   2774  OE2 GLU B 154       8.938  19.375 -17.141  1.00 95.25           O  
ATOM   2775  N   ARG B 155       8.367  13.844 -17.891  1.00 94.00           N  
ATOM   2776  CA  ARG B 155       9.305  12.734 -18.031  1.00 94.00           C  
ATOM   2777  C   ARG B 155       8.594  11.492 -18.547  1.00 94.00           C  
ATOM   2778  CB  ARG B 155       9.984  12.430 -16.688  1.00 94.00           C  
ATOM   2779  O   ARG B 155       9.195  10.414 -18.625  1.00 94.00           O  
ATOM   2780  CG  ARG B 155      11.039  13.445 -16.297  1.00 94.00           C  
ATOM   2781  CD  ARG B 155      11.688  13.086 -14.961  1.00 94.00           C  
ATOM   2782  NE  ARG B 155      10.773  13.258 -13.844  1.00 94.00           N  
ATOM   2783  NH1 ARG B 155      12.219  12.406 -12.258  1.00 94.00           N  
ATOM   2784  NH2 ARG B 155      10.125  13.125 -11.641  1.00 94.00           N  
ATOM   2785  CZ  ARG B 155      11.039  12.930 -12.586  1.00 94.00           C  
ATOM   2786  N   GLY B 156       7.363  11.594 -18.781  1.00 91.69           N  
ATOM   2787  CA  GLY B 156       6.652  10.539 -19.500  1.00 91.69           C  
ATOM   2788  C   GLY B 156       5.906   9.594 -18.562  1.00 91.69           C  
ATOM   2789  O   GLY B 156       5.461   8.523 -18.984  1.00 91.69           O  
ATOM   2790  N   VAL B 157       5.828  10.016 -17.234  1.00 90.00           N  
ATOM   2791  CA  VAL B 157       5.039   9.180 -16.328  1.00 90.00           C  
ATOM   2792  C   VAL B 157       3.555   9.312 -16.672  1.00 90.00           C  
ATOM   2793  CB  VAL B 157       5.277   9.562 -14.852  1.00 90.00           C  
ATOM   2794  O   VAL B 157       3.025  10.422 -16.766  1.00 90.00           O  
ATOM   2795  CG1 VAL B 157       4.434   8.680 -13.930  1.00 90.00           C  
ATOM   2796  CG2 VAL B 157       6.758   9.438 -14.508  1.00 90.00           C  
ATOM   2797  N   GLU B 158       2.945   8.148 -16.938  1.00 87.31           N  
ATOM   2798  CA  GLU B 158       1.547   8.156 -17.359  1.00 87.31           C  
ATOM   2799  C   GLU B 158       0.609   8.234 -16.156  1.00 87.31           C  
ATOM   2800  CB  GLU B 158       1.229   6.914 -18.188  1.00 87.31           C  
ATOM   2801  O   GLU B 158       0.972   7.820 -15.047  1.00 87.31           O  
ATOM   2802  CG  GLU B 158       2.008   6.840 -19.500  1.00 87.31           C  
ATOM   2803  CD  GLU B 158       1.627   5.641 -20.359  1.00 87.31           C  
ATOM   2804  OE1 GLU B 158       2.133   5.523 -21.484  1.00 87.31           O  
ATOM   2805  OE2 GLU B 158       0.815   4.812 -19.875  1.00 87.31           O  
ATOM   2806  N   ASN B 159      -0.539   8.852 -16.312  1.00 87.31           N  
ATOM   2807  CA  ASN B 159      -1.683   8.867 -15.398  1.00 87.31           C  
ATOM   2808  C   ASN B 159      -1.357   9.602 -14.102  1.00 87.31           C  
ATOM   2809  CB  ASN B 159      -2.154   7.445 -15.102  1.00 87.31           C  
ATOM   2810  O   ASN B 159      -1.847   9.227 -13.031  1.00 87.31           O  
ATOM   2811  CG  ASN B 159      -2.652   6.723 -16.344  1.00 87.31           C  
ATOM   2812  ND2 ASN B 159      -2.281   5.453 -16.469  1.00 87.31           N  
ATOM   2813  OD1 ASN B 159      -3.361   7.301 -17.172  1.00 87.31           O  
ATOM   2814  N   VAL B 160      -0.433  10.578 -14.188  1.00 93.81           N  
ATOM   2815  CA  VAL B 160      -0.233  11.484 -13.055  1.00 93.81           C  
ATOM   2816  C   VAL B 160      -1.479  12.344 -12.859  1.00 93.81           C  
ATOM   2817  CB  VAL B 160       1.007  12.383 -13.266  1.00 93.81           C  
ATOM   2818  O   VAL B 160      -1.958  12.984 -13.797  1.00 93.81           O  
ATOM   2819  CG1 VAL B 160       1.195  13.328 -12.078  1.00 93.81           C  
ATOM   2820  CG2 VAL B 160       2.256  11.531 -13.477  1.00 93.81           C  
ATOM   2821  N   PRO B 161      -2.062  12.305 -11.648  1.00 94.25           N  
ATOM   2822  CA  PRO B 161      -3.324  13.023 -11.469  1.00 94.25           C  
ATOM   2823  C   PRO B 161      -3.152  14.539 -11.555  1.00 94.25           C  
ATOM   2824  CB  PRO B 161      -3.777  12.602 -10.070  1.00 94.25           C  
ATOM   2825  O   PRO B 161      -2.129  15.078 -11.125  1.00 94.25           O  
ATOM   2826  CG  PRO B 161      -2.514  12.297  -9.336  1.00 94.25           C  
ATOM   2827  CD  PRO B 161      -1.553  11.648 -10.297  1.00 94.25           C  
ATOM   2828  N   ALA B 162      -4.109  15.172 -12.086  1.00 93.44           N  
ATOM   2829  CA  ALA B 162      -4.121  16.641 -12.172  1.00 93.44           C  
ATOM   2830  C   ALA B 162      -4.262  17.266 -10.781  1.00 93.44           C  
ATOM   2831  CB  ALA B 162      -5.246  17.109 -13.086  1.00 93.44           C  
ATOM   2832  O   ALA B 162      -4.773  16.625  -9.859  1.00 93.44           O  
ATOM   2833  N   PRO B 163      -3.707  18.500 -10.680  1.00 92.56           N  
ATOM   2834  CA  PRO B 163      -3.959  19.203  -9.422  1.00 92.56           C  
ATOM   2835  C   PRO B 163      -5.449  19.406  -9.148  1.00 92.56           C  
ATOM   2836  CB  PRO B 163      -3.256  20.547  -9.625  1.00 92.56           C  
ATOM   2837  O   PRO B 163      -6.250  19.469 -10.078  1.00 92.56           O  
ATOM   2838  CG  PRO B 163      -2.270  20.297 -10.719  1.00 92.56           C  
ATOM   2839  CD  PRO B 163      -2.816  19.234 -11.625  1.00 92.56           C  
ATOM   2840  N   LEU B 164      -5.758  19.406  -7.840  1.00 89.50           N  
ATOM   2841  CA  LEU B 164      -7.129  19.766  -7.484  1.00 89.50           C  
ATOM   2842  C   LEU B 164      -7.402  21.234  -7.770  1.00 89.50           C  
ATOM   2843  CB  LEU B 164      -7.391  19.453  -6.004  1.00 89.50           C  
ATOM   2844  O   LEU B 164      -6.492  22.062  -7.711  1.00 89.50           O  
ATOM   2845  CG  LEU B 164      -7.332  17.984  -5.594  1.00 89.50           C  
ATOM   2846  CD1 LEU B 164      -7.516  17.844  -4.086  1.00 89.50           C  
ATOM   2847  CD2 LEU B 164      -8.391  17.188  -6.344  1.00 89.50           C  
ATOM   2848  N   ASP B 165      -8.672  21.391  -8.070  1.00 80.38           N  
ATOM   2849  CA  ASP B 165      -9.102  22.781  -8.273  1.00 80.38           C  
ATOM   2850  C   ASP B 165      -8.992  23.578  -6.980  1.00 80.38           C  
ATOM   2851  CB  ASP B 165     -10.531  22.828  -8.805  1.00 80.38           C  
ATOM   2852  O   ASP B 165      -9.492  23.156  -5.934  1.00 80.38           O  
ATOM   2853  CG  ASP B 165     -11.008  24.234  -9.102  1.00 80.38           C  
ATOM   2854  OD1 ASP B 165     -10.180  25.172  -9.109  1.00 80.38           O  
ATOM   2855  OD2 ASP B 165     -12.227  24.406  -9.320  1.00 80.38           O  
ATOM   2856  N   LYS B 166      -8.344  24.703  -7.160  1.00 74.06           N  
ATOM   2857  CA  LYS B 166      -8.086  25.531  -5.980  1.00 74.06           C  
ATOM   2858  C   LYS B 166      -9.398  25.922  -5.297  1.00 74.06           C  
ATOM   2859  CB  LYS B 166      -7.301  26.781  -6.363  1.00 74.06           C  
ATOM   2860  O   LYS B 166      -9.461  25.984  -4.066  1.00 74.06           O  
ATOM   2861  CG  LYS B 166      -5.805  26.547  -6.508  1.00 74.06           C  
ATOM   2862  CD  LYS B 166      -5.062  27.859  -6.773  1.00 74.06           C  
ATOM   2863  CE  LYS B 166      -3.570  27.625  -6.957  1.00 74.06           C  
ATOM   2864  NZ  LYS B 166      -2.836  28.906  -7.188  1.00 74.06           N  
ATOM   2865  N   ALA B 167     -10.375  26.156  -6.145  1.00 70.12           N  
ATOM   2866  CA  ALA B 167     -11.672  26.516  -5.578  1.00 70.12           C  
ATOM   2867  C   ALA B 167     -12.266  25.359  -4.785  1.00 70.12           C  
ATOM   2868  CB  ALA B 167     -12.633  26.953  -6.684  1.00 70.12           C  
ATOM   2869  O   ALA B 167     -12.883  25.562  -3.736  1.00 70.12           O  
ATOM   2870  N   GLU B 168     -11.992  24.188  -5.262  1.00 67.31           N  
ATOM   2871  CA  GLU B 168     -12.484  23.000  -4.562  1.00 67.31           C  
ATOM   2872  C   GLU B 168     -11.734  22.781  -3.246  1.00 67.31           C  
ATOM   2873  CB  GLU B 168     -12.352  21.750  -5.445  1.00 67.31           C  
ATOM   2874  O   GLU B 168     -12.336  22.422  -2.234  1.00 67.31           O  
ATOM   2875  CG  GLU B 168     -13.406  21.672  -6.539  1.00 67.31           C  
ATOM   2876  CD  GLU B 168     -13.289  20.406  -7.391  1.00 67.31           C  
ATOM   2877  OE1 GLU B 168     -14.125  20.219  -8.297  1.00 67.31           O  
ATOM   2878  OE2 GLU B 168     -12.352  19.625  -7.141  1.00 67.31           O  
ATOM   2879  N   VAL B 169     -10.508  23.125  -3.303  1.00 67.81           N  
ATOM   2880  CA  VAL B 169      -9.672  22.984  -2.111  1.00 67.81           C  
ATOM   2881  C   VAL B 169     -10.125  23.984  -1.051  1.00 67.81           C  
ATOM   2882  CB  VAL B 169      -8.180  23.188  -2.441  1.00 67.81           C  
ATOM   2883  O   VAL B 169     -10.273  23.641   0.121  1.00 67.81           O  
ATOM   2884  CG1 VAL B 169      -7.344  23.219  -1.162  1.00 67.81           C  
ATOM   2885  CG2 VAL B 169      -7.684  22.094  -3.375  1.00 67.81           C  
ATOM   2886  N   SER B 170     -10.398  25.109  -1.532  1.00 67.00           N  
ATOM   2887  CA  SER B 170     -10.828  26.172  -0.619  1.00 67.00           C  
ATOM   2888  C   SER B 170     -12.195  25.859  -0.023  1.00 67.00           C  
ATOM   2889  CB  SER B 170     -10.867  27.516  -1.338  1.00 67.00           C  
ATOM   2890  O   SER B 170     -12.438  26.109   1.161  1.00 67.00           O  
ATOM   2891  OG  SER B 170      -9.562  27.922  -1.730  1.00 67.00           O  
ATOM   2892  N   ALA B 171     -13.062  25.281  -0.842  1.00 62.75           N  
ATOM   2893  CA  ALA B 171     -14.406  24.938  -0.376  1.00 62.75           C  
ATOM   2894  C   ALA B 171     -14.367  23.844   0.675  1.00 62.75           C  
ATOM   2895  CB  ALA B 171     -15.289  24.531  -1.550  1.00 62.75           C  
ATOM   2896  O   ALA B 171     -15.094  23.891   1.668  1.00 62.75           O  
ATOM   2897  N   LEU B 172     -13.484  22.969   0.487  1.00 60.91           N  
ATOM   2898  CA  LEU B 172     -13.383  21.859   1.438  1.00 60.91           C  
ATOM   2899  C   LEU B 172     -12.812  22.344   2.768  1.00 60.91           C  
ATOM   2900  CB  LEU B 172     -12.516  20.734   0.869  1.00 60.91           C  
ATOM   2901  O   LEU B 172     -13.266  21.922   3.834  1.00 60.91           O  
ATOM   2902  CG  LEU B 172     -12.867  19.312   1.314  1.00 60.91           C  
ATOM   2903  CD1 LEU B 172     -13.727  18.625   0.260  1.00 60.91           C  
ATOM   2904  CD2 LEU B 172     -11.602  18.516   1.585  1.00 60.91           C  
ATOM   2905  N   ARG B 173     -11.852  23.188   2.682  1.00 64.75           N  
ATOM   2906  CA  ARG B 173     -11.273  23.750   3.896  1.00 64.75           C  
ATOM   2907  C   ARG B 173     -12.328  24.484   4.711  1.00 64.75           C  
ATOM   2908  CB  ARG B 173     -10.117  24.688   3.557  1.00 64.75           C  
ATOM   2909  O   ARG B 173     -12.391  24.344   5.934  1.00 64.75           O  
ATOM   2910  CG  ARG B 173      -8.781  23.984   3.391  1.00 64.75           C  
ATOM   2911  CD  ARG B 173      -7.660  24.969   3.084  1.00 64.75           C  
ATOM   2912  NE  ARG B 173      -6.387  24.281   2.873  1.00 64.75           N  
ATOM   2913  NH1 ARG B 173      -5.262  26.172   2.148  1.00 64.75           N  
ATOM   2914  NH2 ARG B 173      -4.172  24.156   2.279  1.00 64.75           N  
ATOM   2915  CZ  ARG B 173      -5.273  24.875   2.436  1.00 64.75           C  
ATOM   2916  N   ALA B 174     -13.164  25.234   3.955  1.00 63.00           N  
ATOM   2917  CA  ALA B 174     -14.227  25.984   4.617  1.00 63.00           C  
ATOM   2918  C   ALA B 174     -15.242  25.047   5.262  1.00 63.00           C  
ATOM   2919  CB  ALA B 174     -14.922  26.906   3.621  1.00 63.00           C  
ATOM   2920  O   ALA B 174     -15.750  25.312   6.352  1.00 63.00           O  
ATOM   2921  N   SER B 175     -15.453  23.953   4.625  1.00 59.16           N  
ATOM   2922  CA  SER B 175     -16.406  22.969   5.148  1.00 59.16           C  
ATOM   2923  C   SER B 175     -15.883  22.312   6.418  1.00 59.16           C  
ATOM   2924  CB  SER B 175     -16.703  21.906   4.098  1.00 59.16           C  
ATOM   2925  O   SER B 175     -16.625  22.109   7.375  1.00 59.16           O  
ATOM   2926  OG  SER B 175     -15.594  21.047   3.904  1.00 59.16           O  
ATOM   2927  N   TRP B 176     -14.602  22.062   6.469  1.00 61.38           N  
ATOM   2928  CA  TRP B 176     -14.016  21.453   7.656  1.00 61.38           C  
ATOM   2929  C   TRP B 176     -13.984  22.438   8.820  1.00 61.38           C  
ATOM   2930  CB  TRP B 176     -12.602  20.953   7.359  1.00 61.38           C  
ATOM   2931  O   TRP B 176     -14.234  22.062   9.969  1.00 61.38           O  
ATOM   2932  CG  TRP B 176     -12.562  19.594   6.703  1.00 61.38           C  
ATOM   2933  CD1 TRP B 176     -12.109  19.312   5.445  1.00 61.38           C  
ATOM   2934  CD2 TRP B 176     -13.000  18.359   7.270  1.00 61.38           C  
ATOM   2935  CE2 TRP B 176     -12.781  17.359   6.301  1.00 61.38           C  
ATOM   2936  CE3 TRP B 176     -13.555  18.000   8.508  1.00 61.38           C  
ATOM   2937  NE1 TRP B 176     -12.242  17.969   5.199  1.00 61.38           N  
ATOM   2938  CH2 TRP B 176     -13.641  15.695   7.750  1.00 61.38           C  
ATOM   2939  CZ2 TRP B 176     -13.102  16.016   6.531  1.00 61.38           C  
ATOM   2940  CZ3 TRP B 176     -13.867  16.672   8.734  1.00 61.38           C  
ATOM   2941  N   GLU B 177     -13.766  23.625   8.484  1.00 63.00           N  
ATOM   2942  CA  GLU B 177     -13.766  24.672   9.516  1.00 63.00           C  
ATOM   2943  C   GLU B 177     -15.141  24.797  10.156  1.00 63.00           C  
ATOM   2944  CB  GLU B 177     -13.320  26.000   8.930  1.00 63.00           C  
ATOM   2945  O   GLU B 177     -15.258  24.938  11.375  1.00 63.00           O  
ATOM   2946  CG  GLU B 177     -13.031  27.078   9.977  1.00 63.00           C  
ATOM   2947  CD  GLU B 177     -12.531  28.375   9.391  1.00 63.00           C  
ATOM   2948  OE1 GLU B 177     -12.273  29.328  10.156  1.00 63.00           O  
ATOM   2949  OE2 GLU B 177     -12.391  28.453   8.148  1.00 63.00           O  
ATOM   2950  N   LYS B 178     -16.172  24.734   9.289  1.00 57.41           N  
ATOM   2951  CA  LYS B 178     -17.547  24.812   9.797  1.00 57.41           C  
ATOM   2952  C   LYS B 178     -17.875  23.625  10.688  1.00 57.41           C  
ATOM   2953  CB  LYS B 178     -18.547  24.891   8.641  1.00 57.41           C  
ATOM   2954  O   LYS B 178     -18.500  23.781  11.734  1.00 57.41           O  
ATOM   2955  CG  LYS B 178     -18.609  26.250   7.965  1.00 57.41           C  
ATOM   2956  CD  LYS B 178     -19.656  26.281   6.863  1.00 57.41           C  
ATOM   2957  CE  LYS B 178     -19.672  27.625   6.145  1.00 57.41           C  
ATOM   2958  NZ  LYS B 178     -20.672  27.656   5.043  1.00 57.41           N  
ATOM   2959  N   LEU B 179     -17.406  22.531  10.234  1.00 52.09           N  
ATOM   2960  CA  LEU B 179     -17.672  21.328  11.016  1.00 52.09           C  
ATOM   2961  C   LEU B 179     -16.953  21.391  12.359  1.00 52.09           C  
ATOM   2962  CB  LEU B 179     -17.219  20.094  10.234  1.00 52.09           C  
ATOM   2963  O   LEU B 179     -17.531  21.047  13.391  1.00 52.09           O  
ATOM   2964  CG  LEU B 179     -18.328  19.078   9.891  1.00 52.09           C  
ATOM   2965  CD1 LEU B 179     -18.500  18.984   8.383  1.00 52.09           C  
ATOM   2966  CD2 LEU B 179     -18.000  17.703  10.484  1.00 52.09           C  
ATOM   2967  N   GLN B 180     -15.812  21.812  12.359  1.00 56.25           N  
ATOM   2968  CA  GLN B 180     -15.055  21.922  13.602  1.00 56.25           C  
ATOM   2969  C   GLN B 180     -15.695  22.938  14.547  1.00 56.25           C  
ATOM   2970  CB  GLN B 180     -13.602  22.328  13.312  1.00 56.25           C  
ATOM   2971  O   GLN B 180     -15.773  22.688  15.758  1.00 56.25           O  
ATOM   2972  CG  GLN B 180     -12.711  22.312  14.547  1.00 56.25           C  
ATOM   2973  CD  GLN B 180     -12.641  20.953  15.211  1.00 56.25           C  
ATOM   2974  NE2 GLN B 180     -12.664  20.953  16.547  1.00 56.25           N  
ATOM   2975  OE1 GLN B 180     -12.578  19.922  14.547  1.00 56.25           O  
ATOM   2976  N   ASN B 181     -16.125  23.969  13.945  1.00 57.78           N  
ATOM   2977  CA  ASN B 181     -16.812  24.969  14.758  1.00 57.78           C  
ATOM   2978  C   ASN B 181     -18.078  24.391  15.391  1.00 57.78           C  
ATOM   2979  CB  ASN B 181     -17.141  26.203  13.922  1.00 57.78           C  
ATOM   2980  O   ASN B 181     -18.375  24.656  16.547  1.00 57.78           O  
ATOM   2981  CG  ASN B 181     -15.914  27.031  13.609  1.00 57.78           C  
ATOM   2982  ND2 ASN B 181     -16.047  27.922  12.633  1.00 57.78           N  
ATOM   2983  OD1 ASN B 181     -14.867  26.891  14.250  1.00 57.78           O  
ATOM   2984  N   ALA B 182     -18.688  23.562  14.594  1.00 51.28           N  
ATOM   2985  CA  ALA B 182     -19.922  22.953  15.086  1.00 51.28           C  
ATOM   2986  C   ALA B 182     -19.625  21.938  16.188  1.00 51.28           C  
ATOM   2987  CB  ALA B 182     -20.688  22.281  13.945  1.00 51.28           C  
ATOM   2988  O   ALA B 182     -20.328  21.891  17.203  1.00 51.28           O  
ATOM   2989  N   VAL B 183     -18.594  21.172  15.992  1.00 49.38           N  
ATOM   2990  CA  VAL B 183     -18.203  20.172  16.969  1.00 49.38           C  
ATOM   2991  C   VAL B 183     -17.750  20.859  18.266  1.00 49.38           C  
ATOM   2992  CB  VAL B 183     -17.078  19.250  16.438  1.00 49.38           C  
ATOM   2993  O   VAL B 183     -18.109  20.438  19.359  1.00 49.38           O  
ATOM   2994  CG1 VAL B 183     -16.484  18.406  17.562  1.00 49.38           C  
ATOM   2995  CG2 VAL B 183     -17.625  18.359  15.312  1.00 49.38           C  
ATOM   2996  N   ASP B 184     -17.016  21.891  18.062  1.00 53.75           N  
ATOM   2997  CA  ASP B 184     -16.562  22.672  19.219  1.00 53.75           C  
ATOM   2998  C   ASP B 184     -17.750  23.266  19.984  1.00 53.75           C  
ATOM   2999  CB  ASP B 184     -15.617  23.781  18.766  1.00 53.75           C  
ATOM   3000  O   ASP B 184     -17.766  23.234  21.219  1.00 53.75           O  
ATOM   3001  CG  ASP B 184     -14.242  23.281  18.375  1.00 53.75           C  
ATOM   3002  OD1 ASP B 184     -13.938  22.094  18.641  1.00 53.75           O  
ATOM   3003  OD2 ASP B 184     -13.461  24.062  17.797  1.00 53.75           O  
ATOM   3004  N   GLU B 185     -18.672  23.734  19.219  1.00 52.06           N  
ATOM   3005  CA  GLU B 185     -19.859  24.312  19.844  1.00 52.06           C  
ATOM   3006  C   GLU B 185     -20.688  23.250  20.562  1.00 52.06           C  
ATOM   3007  CB  GLU B 185     -20.719  25.016  18.797  1.00 52.06           C  
ATOM   3008  O   GLU B 185     -21.156  23.469  21.672  1.00 52.06           O  
ATOM   3009  CG  GLU B 185     -20.203  26.391  18.391  1.00 52.06           C  
ATOM   3010  CD  GLU B 185     -20.266  27.422  19.500  1.00 52.06           C  
ATOM   3011  OE1 GLU B 185     -19.438  28.359  19.516  1.00 52.06           O  
ATOM   3012  OE2 GLU B 185     -21.156  27.281  20.375  1.00 52.06           O  
ATOM   3013  N   LEU B 186     -20.797  22.094  19.828  1.00 45.69           N  
ATOM   3014  CA  LEU B 186     -21.562  21.000  20.438  1.00 45.69           C  
ATOM   3015  C   LEU B 186     -20.812  20.422  21.641  1.00 45.69           C  
ATOM   3016  CB  LEU B 186     -21.828  19.891  19.422  1.00 45.69           C  
ATOM   3017  O   LEU B 186     -21.438  20.078  22.656  1.00 45.69           O  
ATOM   3018  CG  LEU B 186     -23.250  19.828  18.859  1.00 45.69           C  
ATOM   3019  CD1 LEU B 186     -23.250  20.078  17.359  1.00 45.69           C  
ATOM   3020  CD2 LEU B 186     -23.875  18.469  19.172  1.00 45.69           C  
ATOM   3021  N   GLY B 187     -19.531  20.188  21.438  1.00 41.97           N  
ATOM   3022  CA  GLY B 187     -18.719  19.766  22.562  1.00 41.97           C  
ATOM   3023  C   GLY B 187     -18.844  20.703  23.766  1.00 41.97           C  
ATOM   3024  O   GLY B 187     -18.984  20.234  24.891  1.00 41.97           O  
ATOM   3025  N   LYS B 188     -18.812  22.016  23.547  1.00 49.25           N  
ATOM   3026  CA  LYS B 188     -19.016  23.016  24.594  1.00 49.25           C  
ATOM   3027  C   LYS B 188     -20.391  22.875  25.234  1.00 49.25           C  
ATOM   3028  CB  LYS B 188     -18.828  24.422  24.047  1.00 49.25           C  
ATOM   3029  O   LYS B 188     -20.531  23.031  26.453  1.00 49.25           O  
ATOM   3030  CG  LYS B 188     -17.391  24.812  23.797  1.00 49.25           C  
ATOM   3031  CD  LYS B 188     -17.266  26.250  23.266  1.00 49.25           C  
ATOM   3032  CE  LYS B 188     -15.828  26.609  22.922  1.00 49.25           C  
ATOM   3033  NZ  LYS B 188     -15.727  27.969  22.344  1.00 49.25           N  
ATOM   3034  N   GLU B 189     -21.359  22.578  24.391  1.00 42.47           N  
ATOM   3035  CA  GLU B 189     -22.719  22.406  24.906  1.00 42.47           C  
ATOM   3036  C   GLU B 189     -22.828  21.172  25.781  1.00 42.47           C  
ATOM   3037  CB  GLU B 189     -23.719  22.328  23.750  1.00 42.47           C  
ATOM   3038  O   GLU B 189     -23.500  21.188  26.828  1.00 42.47           O  
ATOM   3039  CG  GLU B 189     -24.062  23.688  23.141  1.00 42.47           C  
ATOM   3040  CD  GLU B 189     -25.141  23.594  22.062  1.00 42.47           C  
ATOM   3041  OE1 GLU B 189     -25.562  24.656  21.547  1.00 42.47           O  
ATOM   3042  OE2 GLU B 189     -25.547  22.469  21.734  1.00 42.47           O  
ATOM   3043  N   ILE B 190     -22.109  20.062  25.281  1.00 37.19           N  
ATOM   3044  CA  ILE B 190     -22.156  18.812  26.031  1.00 37.19           C  
ATOM   3045  C   ILE B 190     -21.375  18.969  27.328  1.00 37.19           C  
ATOM   3046  CB  ILE B 190     -21.625  17.625  25.219  1.00 37.19           C  
ATOM   3047  O   ILE B 190     -21.828  18.547  28.406  1.00 37.19           O  
ATOM   3048  CG1 ILE B 190     -22.562  17.328  24.047  1.00 37.19           C  
ATOM   3049  CG2 ILE B 190     -21.438  16.391  26.094  1.00 37.19           C  
ATOM   3050  CD1 ILE B 190     -21.984  16.328  23.031  1.00 37.19           C  
ATOM   3051  N   ASP B 191     -20.188  19.594  27.219  1.00 41.72           N  
ATOM   3052  CA  ASP B 191     -19.406  19.828  28.438  1.00 41.72           C  
ATOM   3053  C   ASP B 191     -20.172  20.750  29.391  1.00 41.72           C  
ATOM   3054  CB  ASP B 191     -18.047  20.438  28.078  1.00 41.72           C  
ATOM   3055  O   ASP B 191     -20.031  20.625  30.609  1.00 41.72           O  
ATOM   3056  CG  ASP B 191     -17.000  19.391  27.766  1.00 41.72           C  
ATOM   3057  OD1 ASP B 191     -17.250  18.188  27.969  1.00 41.72           O  
ATOM   3058  OD2 ASP B 191     -15.914  19.781  27.281  1.00 41.72           O  
ATOM   3059  N   HIS B 192     -20.984  21.672  28.750  1.00 43.72           N  
ATOM   3060  CA  HIS B 192     -21.734  22.594  29.594  1.00 43.72           C  
ATOM   3061  C   HIS B 192     -23.109  22.031  29.938  1.00 43.72           C  
ATOM   3062  CB  HIS B 192     -21.859  23.953  28.906  1.00 43.72           C  
ATOM   3063  O   HIS B 192     -23.844  22.625  30.719  1.00 43.72           O  
ATOM   3064  CG  HIS B 192     -20.578  24.703  28.812  1.00 43.72           C  
ATOM   3065  CD2 HIS B 192     -19.859  25.125  27.734  1.00 43.72           C  
ATOM   3066  ND1 HIS B 192     -19.875  25.125  29.922  1.00 43.72           N  
ATOM   3067  CE1 HIS B 192     -18.781  25.750  29.547  1.00 43.72           C  
ATOM   3068  NE2 HIS B 192     -18.750  25.766  28.219  1.00 43.72           N  
ATOM   3069  N   ALA B 193     -23.469  20.906  29.219  1.00 31.39           N  
ATOM   3070  CA  ALA B 193     -24.734  20.328  29.672  1.00 31.39           C  
ATOM   3071  C   ALA B 193     -24.500  19.359  30.828  1.00 31.39           C  
ATOM   3072  CB  ALA B 193     -25.422  19.625  28.516  1.00 31.39           C  
ATOM   3073  O   ALA B 193     -23.422  18.766  30.953  1.00 31.39           O  
TER    3074      ALA B 193                                                      
ENDMDL                                                                          
END                                                                             
