# Supplementary material for: New Phage-Derived Antibacterial Enzyme PolaR Targeting Rothia spp
Source: Cells. 2023 Aug 4;12(15):1997. doi: 10.3390/cells12151997 (PMC10417112; doi:10.3390/cells12151997)
Supplement: Supplementary file 1 [file cells-12-01997-s001.zip › File S1/PolaR AlphaFold/dimer/Rothia_dimer_6e506_unrelaxed_rank_002_alphafold2_multimer_v3_model_3_seed_000.pdb]

MODEL     1                                                                     
ATOM      1  N   MET A   1      15.977  13.016   0.966  1.00 79.12           N  
ATOM      2  CA  MET A   1      16.172  12.477   2.309  1.00 79.12           C  
ATOM      3  C   MET A   1      15.625  11.055   2.400  1.00 79.12           C  
ATOM      4  CB  MET A   1      15.477  13.367   3.348  1.00 79.12           C  
ATOM      5  O   MET A   1      14.547  10.758   1.884  1.00 79.12           O  
ATOM      6  CG  MET A   1      15.578  12.828   4.770  1.00 79.12           C  
ATOM      7  SD  MET A   1      17.250  13.062   5.492  1.00 79.12           S  
ATOM      8  CE  MET A   1      16.938  12.492   7.188  1.00 79.12           C  
ATOM      9  N   LYS A   2      16.422  10.180   2.922  1.00 88.12           N  
ATOM     10  CA  LYS A   2      16.016   8.797   3.145  1.00 88.12           C  
ATOM     11  C   LYS A   2      15.352   8.633   4.504  1.00 88.12           C  
ATOM     12  CB  LYS A   2      17.234   7.867   3.041  1.00 88.12           C  
ATOM     13  O   LYS A   2      15.641   9.375   5.445  1.00 88.12           O  
ATOM     14  CG  LYS A   2      17.734   7.664   1.620  1.00 88.12           C  
ATOM     15  CD  LYS A   2      18.859   6.625   1.566  1.00 88.12           C  
ATOM     16  CE  LYS A   2      19.359   6.430   0.146  1.00 88.12           C  
ATOM     17  NZ  LYS A   2      20.453   5.410   0.088  1.00 88.12           N  
ATOM     18  N   TYR A   3      14.273   7.781   4.609  1.00 95.38           N  
ATOM     19  CA  TYR A   3      13.625   7.426   5.859  1.00 95.38           C  
ATOM     20  C   TYR A   3      13.375   5.922   5.938  1.00 95.38           C  
ATOM     21  CB  TYR A   3      12.297   8.180   6.012  1.00 95.38           C  
ATOM     22  O   TYR A   3      13.438   5.227   4.922  1.00 95.38           O  
ATOM     23  CG  TYR A   3      11.320   7.922   4.895  1.00 95.38           C  
ATOM     24  CD1 TYR A   3      11.281   8.742   3.770  1.00 95.38           C  
ATOM     25  CD2 TYR A   3      10.430   6.852   4.961  1.00 95.38           C  
ATOM     26  CE1 TYR A   3      10.375   8.508   2.738  1.00 95.38           C  
ATOM     27  CE2 TYR A   3       9.523   6.605   3.938  1.00 95.38           C  
ATOM     28  OH  TYR A   3       8.609   7.199   1.812  1.00 95.38           O  
ATOM     29  CZ  TYR A   3       9.508   7.438   2.830  1.00 95.38           C  
ATOM     30  N   VAL A   4      13.273   5.508   7.156  1.00 93.81           N  
ATOM     31  CA  VAL A   4      12.969   4.098   7.391  1.00 93.81           C  
ATOM     32  C   VAL A   4      11.461   3.908   7.484  1.00 93.81           C  
ATOM     33  CB  VAL A   4      13.656   3.576   8.672  1.00 93.81           C  
ATOM     34  O   VAL A   4      10.773   4.660   8.180  1.00 93.81           O  
ATOM     35  CG1 VAL A   4      13.281   2.117   8.930  1.00 93.81           C  
ATOM     36  CG2 VAL A   4      15.172   3.732   8.570  1.00 93.81           C  
ATOM     37  N   ASP A   5      10.961   2.865   6.699  1.00 93.06           N  
ATOM     38  CA  ASP A   5       9.555   2.488   6.797  1.00 93.06           C  
ATOM     39  C   ASP A   5       9.328   1.504   7.941  1.00 93.06           C  
ATOM     40  CB  ASP A   5       9.062   1.884   5.477  1.00 93.06           C  
ATOM     41  O   ASP A   5      10.062   0.525   8.078  1.00 93.06           O  
ATOM     42  CG  ASP A   5       9.008   2.896   4.348  1.00 93.06           C  
ATOM     43  OD1 ASP A   5       8.406   3.980   4.531  1.00 93.06           O  
ATOM     44  OD2 ASP A   5       9.555   2.607   3.264  1.00 93.06           O  
ATOM     45  N   ILE A   6       8.336   1.799   8.742  1.00 92.94           N  
ATOM     46  CA  ILE A   6       7.969   0.966   9.883  1.00 92.94           C  
ATOM     47  C   ILE A   6       6.527   0.482   9.727  1.00 92.94           C  
ATOM     48  CB  ILE A   6       8.133   1.729  11.219  1.00 92.94           C  
ATOM     49  O   ILE A   6       5.617   1.282   9.492  1.00 92.94           O  
ATOM     50  CG1 ILE A   6       9.586   2.176  11.406  1.00 92.94           C  
ATOM     51  CG2 ILE A   6       7.668   0.864  12.398  1.00 92.94           C  
ATOM     52  CD1 ILE A   6       9.773   3.270  12.445  1.00 92.94           C  
ATOM     53  N   THR A   7       6.348  -0.909   9.766  1.00 90.44           N  
ATOM     54  CA  THR A   7       5.020  -1.462   9.531  1.00 90.44           C  
ATOM     55  C   THR A   7       4.594  -2.359  10.688  1.00 90.44           C  
ATOM     56  CB  THR A   7       4.973  -2.260   8.211  1.00 90.44           C  
ATOM     57  O   THR A   7       3.684  -3.178  10.539  1.00 90.44           O  
ATOM     58  CG2 THR A   7       5.203  -1.352   7.008  1.00 90.44           C  
ATOM     59  OG1 THR A   7       5.988  -3.270   8.234  1.00 90.44           O  
ATOM     60  N   GLU A   8       5.176  -2.211  11.820  1.00 89.56           N  
ATOM     61  CA  GLU A   8       4.926  -3.143  12.914  1.00 89.56           C  
ATOM     62  C   GLU A   8       3.791  -2.654  13.805  1.00 89.56           C  
ATOM     63  CB  GLU A   8       6.195  -3.352  13.742  1.00 89.56           C  
ATOM     64  O   GLU A   8       3.283  -3.404  14.641  1.00 89.56           O  
ATOM     65  CG  GLU A   8       6.711  -2.082  14.406  1.00 89.56           C  
ATOM     66  CD  GLU A   8       8.102  -2.234  14.992  1.00 89.56           C  
ATOM     67  OE1 GLU A   8       8.648  -1.247  15.539  1.00 89.56           O  
ATOM     68  OE2 GLU A   8       8.664  -3.352  14.906  1.00 89.56           O  
ATOM     69  N   TYR A   9       3.428  -1.378  13.656  1.00 92.12           N  
ATOM     70  CA  TYR A   9       2.326  -0.833  14.445  1.00 92.12           C  
ATOM     71  C   TYR A   9       1.018  -0.890  13.664  1.00 92.12           C  
ATOM     72  CB  TYR A   9       2.625   0.612  14.859  1.00 92.12           C  
ATOM     73  O   TYR A   9       0.921  -0.349  12.562  1.00 92.12           O  
ATOM     74  CG  TYR A   9       3.906   0.767  15.641  1.00 92.12           C  
ATOM     75  CD1 TYR A   9       3.951   0.492  17.000  1.00 92.12           C  
ATOM     76  CD2 TYR A   9       5.074   1.189  15.016  1.00 92.12           C  
ATOM     77  CE1 TYR A   9       5.129   0.635  17.734  1.00 92.12           C  
ATOM     78  CE2 TYR A   9       6.262   1.336  15.727  1.00 92.12           C  
ATOM     79  OH  TYR A   9       7.445   1.200  17.797  1.00 92.12           O  
ATOM     80  CZ  TYR A   9       6.277   1.057  17.078  1.00 92.12           C  
ATOM     81  N   ASN A  10       0.025  -1.528  14.242  1.00 92.19           N  
ATOM     82  CA  ASN A  10      -1.279  -1.638  13.594  1.00 92.19           C  
ATOM     83  C   ASN A  10      -2.365  -0.936  14.406  1.00 92.19           C  
ATOM     84  CB  ASN A  10      -1.646  -3.105  13.375  1.00 92.19           C  
ATOM     85  O   ASN A  10      -2.729  -1.392  15.492  1.00 92.19           O  
ATOM     86  CG  ASN A  10      -0.650  -3.832  12.492  1.00 92.19           C  
ATOM     87  ND2 ASN A  10      -0.014  -4.859  13.039  1.00 92.19           N  
ATOM     88  OD1 ASN A  10      -0.452  -3.469  11.328  1.00 92.19           O  
ATOM     89  N   ALA A  11      -2.883   0.084  13.797  1.00 92.69           N  
ATOM     90  CA  ALA A  11      -3.971   0.789  14.469  1.00 92.69           C  
ATOM     91  C   ALA A  11      -5.227  -0.075  14.531  1.00 92.69           C  
ATOM     92  CB  ALA A  11      -4.270   2.107  13.758  1.00 92.69           C  
ATOM     93  O   ALA A  11      -5.449  -0.921  13.664  1.00 92.69           O  
ATOM     94  N   THR A  12      -6.043   0.240  15.570  1.00 89.62           N  
ATOM     95  CA  THR A  12      -7.258  -0.553  15.727  1.00 89.62           C  
ATOM     96  C   THR A  12      -8.500   0.312  15.523  1.00 89.62           C  
ATOM     97  CB  THR A  12      -7.316  -1.216  17.125  1.00 89.62           C  
ATOM     98  O   THR A  12      -9.609  -0.208  15.383  1.00 89.62           O  
ATOM     99  CG2 THR A  12      -6.164  -2.195  17.312  1.00 89.62           C  
ATOM    100  OG1 THR A  12      -7.238  -0.202  18.125  1.00 89.62           O  
ATOM    101  N   SER A  13      -8.305   1.636  15.516  1.00 91.25           N  
ATOM    102  CA  SER A  13      -9.422   2.557  15.344  1.00 91.25           C  
ATOM    103  C   SER A  13      -9.531   3.027  13.891  1.00 91.25           C  
ATOM    104  CB  SER A  13      -9.273   3.764  16.266  1.00 91.25           C  
ATOM    105  O   SER A  13      -9.102   4.133  13.562  1.00 91.25           O  
ATOM    106  OG  SER A  13      -9.242   3.355  17.625  1.00 91.25           O  
ATOM    107  N   PHE A  14     -10.000   2.213  13.008  1.00 94.38           N  
ATOM    108  CA  PHE A  14     -10.211   2.508  11.594  1.00 94.38           C  
ATOM    109  C   PHE A  14     -11.352   1.669  11.031  1.00 94.38           C  
ATOM    110  CB  PHE A  14      -8.922   2.256  10.797  1.00 94.38           C  
ATOM    111  O   PHE A  14     -11.867   0.776  11.703  1.00 94.38           O  
ATOM    112  CG  PHE A  14      -8.570   0.800  10.664  1.00 94.38           C  
ATOM    113  CD1 PHE A  14      -7.824   0.162  11.648  1.00 94.38           C  
ATOM    114  CD2 PHE A  14      -8.977   0.070   9.555  1.00 94.38           C  
ATOM    115  CE1 PHE A  14      -7.488  -1.186  11.531  1.00 94.38           C  
ATOM    116  CE2 PHE A  14      -8.648  -1.277   9.430  1.00 94.38           C  
ATOM    117  CZ  PHE A  14      -7.902  -1.902  10.422  1.00 94.38           C  
ATOM    118  N   THR A  15     -11.875   2.045   9.945  1.00 91.06           N  
ATOM    119  CA  THR A  15     -12.883   1.267   9.242  1.00 91.06           C  
ATOM    120  C   THR A  15     -12.258   0.464   8.109  1.00 91.06           C  
ATOM    121  CB  THR A  15     -14.000   2.172   8.680  1.00 91.06           C  
ATOM    122  O   THR A  15     -11.625   1.033   7.211  1.00 91.06           O  
ATOM    123  CG2 THR A  15     -15.055   1.354   7.945  1.00 91.06           C  
ATOM    124  OG1 THR A  15     -14.617   2.879   9.758  1.00 91.06           O  
ATOM    125  N   GLU A  16     -12.352  -0.902   8.211  1.00 89.31           N  
ATOM    126  CA  GLU A  16     -11.953  -1.729   7.074  1.00 89.31           C  
ATOM    127  C   GLU A  16     -12.773  -1.389   5.832  1.00 89.31           C  
ATOM    128  CB  GLU A  16     -12.102  -3.215   7.410  1.00 89.31           C  
ATOM    129  O   GLU A  16     -14.000  -1.304   5.895  1.00 89.31           O  
ATOM    130  CG  GLU A  16     -11.078  -3.723   8.414  1.00 89.31           C  
ATOM    131  CD  GLU A  16     -11.211  -5.207   8.711  1.00 89.31           C  
ATOM    132  OE1 GLU A  16     -10.461  -5.727   9.570  1.00 89.31           O  
ATOM    133  OE2 GLU A  16     -12.078  -5.859   8.078  1.00 89.31           O  
ATOM    134  N   ALA A  17     -12.062  -1.043   4.812  1.00 86.25           N  
ATOM    135  CA  ALA A  17     -12.680  -0.644   3.553  1.00 86.25           C  
ATOM    136  C   ALA A  17     -11.883  -1.161   2.359  1.00 86.25           C  
ATOM    137  CB  ALA A  17     -12.812   0.875   3.482  1.00 86.25           C  
ATOM    138  O   ALA A  17     -10.992  -2.002   2.516  1.00 86.25           O  
ATOM    139  N   ASN A  18     -12.320  -0.958   1.178  1.00 83.88           N  
ATOM    140  CA  ASN A  18     -11.664  -1.271  -0.087  1.00 83.88           C  
ATOM    141  C   ASN A  18     -11.594  -0.050  -1.000  1.00 83.88           C  
ATOM    142  CB  ASN A  18     -12.375  -2.424  -0.793  1.00 83.88           C  
ATOM    143  O   ASN A  18     -11.977  -0.125  -2.172  1.00 83.88           O  
ATOM    144  CG  ASN A  18     -12.273  -3.730  -0.032  1.00 83.88           C  
ATOM    145  ND2 ASN A  18     -13.391  -4.430   0.110  1.00 83.88           N  
ATOM    146  OD1 ASN A  18     -11.188  -4.109   0.425  1.00 83.88           O  
ATOM    147  N   ARG A  19     -11.023   1.080  -0.384  1.00 86.88           N  
ATOM    148  CA  ARG A  19     -10.836   2.264  -1.216  1.00 86.88           C  
ATOM    149  C   ARG A  19      -9.875   1.979  -2.365  1.00 86.88           C  
ATOM    150  CB  ARG A  19     -10.320   3.434  -0.376  1.00 86.88           C  
ATOM    151  O   ARG A  19      -8.930   1.202  -2.213  1.00 86.88           O  
ATOM    152  CG  ARG A  19     -11.273   3.875   0.723  1.00 86.88           C  
ATOM    153  CD  ARG A  19     -10.805   5.160   1.391  1.00 86.88           C  
ATOM    154  NE  ARG A  19      -9.539   4.980   2.086  1.00 86.88           N  
ATOM    155  NH1 ARG A  19      -9.344   7.188   2.744  1.00 86.88           N  
ATOM    156  NH2 ARG A  19      -7.723   5.672   3.312  1.00 86.88           N  
ATOM    157  CZ  ARG A  19      -8.867   5.945   2.713  1.00 86.88           C  
ATOM    158  N   THR A  20     -10.172   2.635  -3.447  1.00 88.25           N  
ATOM    159  CA  THR A  20      -9.203   2.684  -4.539  1.00 88.25           C  
ATOM    160  C   THR A  20      -8.391   3.975  -4.480  1.00 88.25           C  
ATOM    161  CB  THR A  20      -9.898   2.572  -5.906  1.00 88.25           C  
ATOM    162  O   THR A  20      -8.766   4.918  -3.783  1.00 88.25           O  
ATOM    163  CG2 THR A  20     -10.867   1.396  -5.938  1.00 88.25           C  
ATOM    164  OG1 THR A  20     -10.625   3.781  -6.168  1.00 88.25           O  
ATOM    165  N   ILE A  21      -7.320   3.957  -5.148  1.00 90.62           N  
ATOM    166  CA  ILE A  21      -6.492   5.156  -5.125  1.00 90.62           C  
ATOM    167  C   ILE A  21      -7.250   6.320  -5.762  1.00 90.62           C  
ATOM    168  CB  ILE A  21      -5.148   4.930  -5.855  1.00 90.62           C  
ATOM    169  O   ILE A  21      -7.035   7.480  -5.402  1.00 90.62           O  
ATOM    170  CG1 ILE A  21      -4.195   6.105  -5.605  1.00 90.62           C  
ATOM    171  CG2 ILE A  21      -5.379   4.723  -7.355  1.00 90.62           C  
ATOM    172  CD1 ILE A  21      -3.902   6.359  -4.133  1.00 90.62           C  
ATOM    173  N   ASP A  22      -8.266   6.062  -6.535  1.00 85.50           N  
ATOM    174  CA  ASP A  22      -9.070   7.113  -7.152  1.00 85.50           C  
ATOM    175  C   ASP A  22     -10.039   7.727  -6.145  1.00 85.50           C  
ATOM    176  CB  ASP A  22      -9.836   6.559  -8.352  1.00 85.50           C  
ATOM    177  O   ASP A  22     -10.547   8.828  -6.359  1.00 85.50           O  
ATOM    178  CG  ASP A  22      -8.961   6.367  -9.578  1.00 85.50           C  
ATOM    179  OD1 ASP A  22      -7.859   6.949  -9.641  1.00 85.50           O  
ATOM    180  OD2 ASP A  22      -9.383   5.629 -10.500  1.00 85.50           O  
ATOM    181  N   ASP A  23     -10.289   7.016  -5.055  1.00 87.19           N  
ATOM    182  CA  ASP A  23     -11.180   7.516  -4.008  1.00 87.19           C  
ATOM    183  C   ASP A  23     -10.461   8.523  -3.113  1.00 87.19           C  
ATOM    184  CB  ASP A  23     -11.727   6.359  -3.168  1.00 87.19           C  
ATOM    185  O   ASP A  23     -11.102   9.258  -2.361  1.00 87.19           O  
ATOM    186  CG  ASP A  23     -12.617   5.422  -3.959  1.00 87.19           C  
ATOM    187  OD1 ASP A  23     -13.398   5.898  -4.812  1.00 87.19           O  
ATOM    188  OD2 ASP A  23     -12.547   4.199  -3.725  1.00 87.19           O  
ATOM    189  N   ILE A  24      -9.141   8.523  -3.209  1.00 92.44           N  
ATOM    190  CA  ILE A  24      -8.312   9.320  -2.311  1.00 92.44           C  
ATOM    191  C   ILE A  24      -7.719  10.500  -3.072  1.00 92.44           C  
ATOM    192  CB  ILE A  24      -7.195   8.477  -1.668  1.00 92.44           C  
ATOM    193  O   ILE A  24      -7.016  10.312  -4.070  1.00 92.44           O  
ATOM    194  CG1 ILE A  24      -7.785   7.227  -0.999  1.00 92.44           C  
ATOM    195  CG2 ILE A  24      -6.395   9.305  -0.664  1.00 92.44           C  
ATOM    196  CD1 ILE A  24      -6.742   6.207  -0.566  1.00 92.44           C  
ATOM    197  N   ASP A  25      -7.965  11.766  -2.609  1.00 89.25           N  
ATOM    198  CA  ASP A  25      -7.449  12.922  -3.336  1.00 89.25           C  
ATOM    199  C   ASP A  25      -6.766  13.906  -2.387  1.00 89.25           C  
ATOM    200  CB  ASP A  25      -8.578  13.625  -4.098  1.00 89.25           C  
ATOM    201  O   ASP A  25      -6.227  14.922  -2.824  1.00 89.25           O  
ATOM    202  CG  ASP A  25      -9.727  14.039  -3.203  1.00 89.25           C  
ATOM    203  OD1 ASP A  25      -9.516  14.227  -1.986  1.00 89.25           O  
ATOM    204  OD2 ASP A  25     -10.859  14.180  -3.721  1.00 89.25           O  
ATOM    205  N   THR A  26      -6.773  13.586  -1.054  1.00 92.25           N  
ATOM    206  CA  THR A  26      -6.352  14.578  -0.075  1.00 92.25           C  
ATOM    207  C   THR A  26      -5.410  13.961   0.955  1.00 92.25           C  
ATOM    208  CB  THR A  26      -7.562  15.211   0.643  1.00 92.25           C  
ATOM    209  O   THR A  26      -5.609  12.820   1.378  1.00 92.25           O  
ATOM    210  CG2 THR A  26      -7.113  16.219   1.688  1.00 92.25           C  
ATOM    211  OG1 THR A  26      -8.391  15.859  -0.321  1.00 92.25           O  
ATOM    212  N   ILE A  27      -4.340  14.688   1.284  1.00 96.75           N  
ATOM    213  CA  ILE A  27      -3.535  14.422   2.473  1.00 96.75           C  
ATOM    214  C   ILE A  27      -3.896  15.414   3.574  1.00 96.75           C  
ATOM    215  CB  ILE A  27      -2.023  14.492   2.160  1.00 96.75           C  
ATOM    216  O   ILE A  27      -3.975  16.625   3.332  1.00 96.75           O  
ATOM    217  CG1 ILE A  27      -1.610  13.328   1.253  1.00 96.75           C  
ATOM    218  CG2 ILE A  27      -1.205  14.492   3.453  1.00 96.75           C  
ATOM    219  CD1 ILE A  27      -0.169  13.398   0.769  1.00 96.75           C  
ATOM    220  N   VAL A  28      -4.223  14.938   4.738  1.00 95.75           N  
ATOM    221  CA  VAL A  28      -4.469  15.789   5.898  1.00 95.75           C  
ATOM    222  C   VAL A  28      -3.281  15.719   6.852  1.00 95.75           C  
ATOM    223  CB  VAL A  28      -5.770  15.391   6.633  1.00 95.75           C  
ATOM    224  O   VAL A  28      -2.932  14.641   7.344  1.00 95.75           O  
ATOM    225  CG1 VAL A  28      -5.980  16.266   7.867  1.00 95.75           C  
ATOM    226  CG2 VAL A  28      -6.965  15.492   5.691  1.00 95.75           C  
ATOM    227  N   ILE A  29      -2.654  16.844   7.090  1.00 98.06           N  
ATOM    228  CA  ILE A  29      -1.501  16.969   7.977  1.00 98.06           C  
ATOM    229  C   ILE A  29      -1.972  17.234   9.406  1.00 98.06           C  
ATOM    230  CB  ILE A  29      -0.540  18.078   7.512  1.00 98.06           C  
ATOM    231  O   ILE A  29      -2.801  18.109   9.641  1.00 98.06           O  
ATOM    232  CG1 ILE A  29       0.025  17.750   6.125  1.00 98.06           C  
ATOM    233  CG2 ILE A  29       0.587  18.281   8.531  1.00 98.06           C  
ATOM    234  CD1 ILE A  29       0.846  16.469   6.074  1.00 98.06           C  
ATOM    235  N   HIS A  30      -1.529  16.406  10.328  1.00 97.81           N  
ATOM    236  CA  HIS A  30      -1.725  16.531  11.766  1.00 97.81           C  
ATOM    237  C   HIS A  30      -0.399  16.766  12.484  1.00 97.81           C  
ATOM    238  CB  HIS A  30      -2.420  15.289  12.320  1.00 97.81           C  
ATOM    239  O   HIS A  30       0.665  16.438  11.953  1.00 97.81           O  
ATOM    240  CG  HIS A  30      -3.730  14.992  11.664  1.00 97.81           C  
ATOM    241  CD2 HIS A  30      -4.020  14.359  10.508  1.00 97.81           C  
ATOM    242  ND1 HIS A  30      -4.938  15.367  12.211  1.00 97.81           N  
ATOM    243  CE1 HIS A  30      -5.918  14.977  11.414  1.00 97.81           C  
ATOM    244  NE2 HIS A  30      -5.387  14.359  10.375  1.00 97.81           N  
ATOM    245  N   HIS A  31      -0.381  17.391  13.570  1.00 97.75           N  
ATOM    246  CA  HIS A  31       0.679  17.172  14.547  1.00 97.75           C  
ATOM    247  C   HIS A  31       0.243  16.188  15.633  1.00 97.75           C  
ATOM    248  CB  HIS A  31       1.095  18.500  15.188  1.00 97.75           C  
ATOM    249  O   HIS A  31      -0.939  16.125  15.977  1.00 97.75           O  
ATOM    250  CG  HIS A  31       0.054  19.094  16.094  1.00 97.75           C  
ATOM    251  CD2 HIS A  31      -1.229  18.719  16.312  1.00 97.75           C  
ATOM    252  ND1 HIS A  31       0.290  20.188  16.875  1.00 97.75           N  
ATOM    253  CE1 HIS A  31      -0.807  20.484  17.562  1.00 97.75           C  
ATOM    254  NE2 HIS A  31      -1.742  19.609  17.234  1.00 97.75           N  
ATOM    255  N   TRP A  32       1.251  15.359  16.078  1.00 94.81           N  
ATOM    256  CA  TRP A  32       0.824  14.469  17.156  1.00 94.81           C  
ATOM    257  C   TRP A  32       0.986  15.141  18.516  1.00 94.81           C  
ATOM    258  CB  TRP A  32       1.619  13.164  17.125  1.00 94.81           C  
ATOM    259  O   TRP A  32       1.885  15.961  18.703  1.00 94.81           O  
ATOM    260  CG  TRP A  32       3.068  13.320  17.469  1.00 94.81           C  
ATOM    261  CD1 TRP A  32       3.592  13.734  18.656  1.00 94.81           C  
ATOM    262  CD2 TRP A  32       4.184  13.078  16.609  1.00 94.81           C  
ATOM    263  CE2 TRP A  32       5.355  13.359  17.344  1.00 94.81           C  
ATOM    264  CE3 TRP A  32       4.309  12.641  15.273  1.00 94.81           C  
ATOM    265  NE1 TRP A  32       4.965  13.758  18.594  1.00 94.81           N  
ATOM    266  CH2 TRP A  32       6.727  12.797  15.500  1.00 94.81           C  
ATOM    267  CZ2 TRP A  32       6.633  13.219  16.797  1.00 94.81           C  
ATOM    268  CZ3 TRP A  32       5.582  12.508  14.734  1.00 94.81           C  
ATOM    269  N   GLY A  33       0.083  15.000  19.406  1.00 86.94           N  
ATOM    270  CA  GLY A  33       0.136  15.266  20.828  1.00 86.94           C  
ATOM    271  C   GLY A  33       0.897  16.531  21.172  1.00 86.94           C  
ATOM    272  O   GLY A  33       0.603  17.609  20.625  1.00 86.94           O  
ATOM    273  N   ASP A  34       1.866  16.312  22.047  1.00 90.38           N  
ATOM    274  CA  ASP A  34       2.641  17.406  22.641  1.00 90.38           C  
ATOM    275  C   ASP A  34       4.102  17.328  22.203  1.00 90.38           C  
ATOM    276  CB  ASP A  34       2.545  17.375  24.156  1.00 90.38           C  
ATOM    277  O   ASP A  34       4.566  16.297  21.719  1.00 90.38           O  
ATOM    278  CG  ASP A  34       1.124  17.547  24.672  1.00 90.38           C  
ATOM    279  OD1 ASP A  34       0.412  18.453  24.203  1.00 90.38           O  
ATOM    280  OD2 ASP A  34       0.713  16.750  25.547  1.00 90.38           O  
ATOM    281  N   ASP A  35       4.789  18.469  22.344  1.00 94.56           N  
ATOM    282  CA  ASP A  35       6.234  18.484  22.141  1.00 94.56           C  
ATOM    283  C   ASP A  35       6.926  17.453  23.031  1.00 94.56           C  
ATOM    284  CB  ASP A  35       6.801  19.875  22.422  1.00 94.56           C  
ATOM    285  O   ASP A  35       6.477  17.188  24.141  1.00 94.56           O  
ATOM    286  CG  ASP A  35       6.395  20.906  21.375  1.00 94.56           C  
ATOM    287  OD1 ASP A  35       5.617  20.562  20.469  1.00 94.56           O  
ATOM    288  OD2 ASP A  35       6.863  22.062  21.469  1.00 94.56           O  
ATOM    289  N   ASN A  36       7.930  16.812  22.516  1.00 94.56           N  
ATOM    290  CA  ASN A  36       8.836  15.914  23.219  1.00 94.56           C  
ATOM    291  C   ASN A  36       8.227  14.523  23.406  1.00 94.56           C  
ATOM    292  CB  ASN A  36       9.234  16.500  24.578  1.00 94.56           C  
ATOM    293  O   ASN A  36       8.820  13.656  24.047  1.00 94.56           O  
ATOM    294  CG  ASN A  36      10.008  17.797  24.453  1.00 94.56           C  
ATOM    295  ND2 ASN A  36       9.641  18.781  25.266  1.00 94.56           N  
ATOM    296  OD1 ASN A  36      10.922  17.906  23.625  1.00 94.56           O  
ATOM    297  N   GLN A  37       6.996  14.336  22.891  1.00 95.75           N  
ATOM    298  CA  GLN A  37       6.465  12.977  22.906  1.00 95.75           C  
ATOM    299  C   GLN A  37       7.277  12.062  22.000  1.00 95.75           C  
ATOM    300  CB  GLN A  37       4.996  12.969  22.484  1.00 95.75           C  
ATOM    301  O   GLN A  37       7.656  12.453  20.891  1.00 95.75           O  
ATOM    302  CG  GLN A  37       4.273  11.664  22.781  1.00 95.75           C  
ATOM    303  CD  GLN A  37       2.775  11.758  22.578  1.00 95.75           C  
ATOM    304  NE2 GLN A  37       2.072  10.656  22.812  1.00 95.75           N  
ATOM    305  OE1 GLN A  37       2.250  12.812  22.219  1.00 95.75           O  
ATOM    306  N   ARG A  38       7.559  10.945  22.422  1.00 97.00           N  
ATOM    307  CA  ARG A  38       8.375  10.000  21.656  1.00 97.00           C  
ATOM    308  C   ARG A  38       7.578   9.375  20.516  1.00 97.00           C  
ATOM    309  CB  ARG A  38       8.930   8.906  22.578  1.00 97.00           C  
ATOM    310  O   ARG A  38       6.395   9.070  20.688  1.00 97.00           O  
ATOM    311  CG  ARG A  38       9.930   9.406  23.594  1.00 97.00           C  
ATOM    312  CD  ARG A  38      10.445   8.273  24.484  1.00 97.00           C  
ATOM    313  NE  ARG A  38      11.258   7.324  23.734  1.00 97.00           N  
ATOM    314  NH1 ARG A  38      10.953   5.574  25.203  1.00 97.00           N  
ATOM    315  NH2 ARG A  38      12.234   5.285  23.328  1.00 97.00           N  
ATOM    316  CZ  ARG A  38      11.477   6.062  24.094  1.00 97.00           C  
ATOM    317  N   PHE A  39       8.227   9.148  19.438  1.00 97.56           N  
ATOM    318  CA  PHE A  39       7.668   8.555  18.234  1.00 97.56           C  
ATOM    319  C   PHE A  39       7.004   7.215  18.547  1.00 97.56           C  
ATOM    320  CB  PHE A  39       8.758   8.359  17.172  1.00 97.56           C  
ATOM    321  O   PHE A  39       5.848   6.992  18.188  1.00 97.56           O  
ATOM    322  CG  PHE A  39       8.289   7.656  15.930  1.00 97.56           C  
ATOM    323  CD1 PHE A  39       8.391   6.273  15.820  1.00 97.56           C  
ATOM    324  CD2 PHE A  39       7.734   8.375  14.883  1.00 97.56           C  
ATOM    325  CE1 PHE A  39       7.953   5.621  14.672  1.00 97.56           C  
ATOM    326  CE2 PHE A  39       7.293   7.727  13.727  1.00 97.56           C  
ATOM    327  CZ  PHE A  39       7.402   6.352  13.625  1.00 97.56           C  
ATOM    328  N   GLU A  40       7.699   6.352  19.312  1.00 97.56           N  
ATOM    329  CA  GLU A  40       7.207   5.016  19.625  1.00 97.56           C  
ATOM    330  C   GLU A  40       5.922   5.082  20.453  1.00 97.56           C  
ATOM    331  CB  GLU A  40       8.273   4.215  20.375  1.00 97.56           C  
ATOM    332  O   GLU A  40       5.012   4.273  20.250  1.00 97.56           O  
ATOM    333  CG  GLU A  40       9.492   3.871  19.531  1.00 97.56           C  
ATOM    334  CD  GLU A  40      10.453   5.039  19.375  1.00 97.56           C  
ATOM    335  OE1 GLU A  40      11.383   4.949  18.531  1.00 97.56           O  
ATOM    336  OE2 GLU A  40      10.266   6.059  20.078  1.00 97.56           O  
ATOM    337  N   LYS A  41       5.848   5.984  21.328  1.00 96.75           N  
ATOM    338  CA  LYS A  41       4.676   6.117  22.188  1.00 96.75           C  
ATOM    339  C   LYS A  41       3.455   6.566  21.391  1.00 96.75           C  
ATOM    340  CB  LYS A  41       4.953   7.105  23.312  1.00 96.75           C  
ATOM    341  O   LYS A  41       2.332   6.152  21.672  1.00 96.75           O  
ATOM    342  CG  LYS A  41       5.898   6.574  24.375  1.00 96.75           C  
ATOM    343  CD  LYS A  41       5.266   5.441  25.172  1.00 96.75           C  
ATOM    344  CE  LYS A  41       6.195   4.938  26.266  1.00 96.75           C  
ATOM    345  NZ  LYS A  41       5.645   3.730  26.953  1.00 96.75           N  
ATOM    346  N   VAL A  42       3.699   7.410  20.406  1.00 97.06           N  
ATOM    347  CA  VAL A  42       2.611   7.855  19.547  1.00 97.06           C  
ATOM    348  C   VAL A  42       2.086   6.680  18.719  1.00 97.06           C  
ATOM    349  CB  VAL A  42       3.061   9.000  18.609  1.00 97.06           C  
ATOM    350  O   VAL A  42       0.875   6.461  18.641  1.00 97.06           O  
ATOM    351  CG1 VAL A  42       1.945   9.367  17.625  1.00 97.06           C  
ATOM    352  CG2 VAL A  42       3.490  10.219  19.422  1.00 97.06           C  
ATOM    353  N   CYS A  43       3.002   5.898  18.156  1.00 97.19           N  
ATOM    354  CA  CYS A  43       2.609   4.719  17.406  1.00 97.19           C  
ATOM    355  C   CYS A  43       1.846   3.732  18.281  1.00 97.19           C  
ATOM    356  CB  CYS A  43       3.838   4.035  16.797  1.00 97.19           C  
ATOM    357  O   CYS A  43       0.810   3.205  17.859  1.00 97.19           O  
ATOM    358  SG  CYS A  43       4.695   5.035  15.562  1.00 97.19           S  
ATOM    359  N   GLU A  44       2.295   3.531  19.469  1.00 96.38           N  
ATOM    360  CA  GLU A  44       1.654   2.619  20.406  1.00 96.38           C  
ATOM    361  C   GLU A  44       0.273   3.125  20.812  1.00 96.38           C  
ATOM    362  CB  GLU A  44       2.529   2.426  21.656  1.00 96.38           C  
ATOM    363  O   GLU A  44      -0.649   2.332  21.016  1.00 96.38           O  
ATOM    364  CG  GLU A  44       3.770   1.580  21.406  1.00 96.38           C  
ATOM    365  CD  GLU A  44       4.766   1.624  22.562  1.00 96.38           C  
ATOM    366  OE1 GLU A  44       5.848   1.011  22.438  1.00 96.38           O  
ATOM    367  OE2 GLU A  44       4.453   2.277  23.578  1.00 96.38           O  
ATOM    368  N   PHE A  45       0.159   4.434  20.984  1.00 94.81           N  
ATOM    369  CA  PHE A  45      -1.118   5.051  21.328  1.00 94.81           C  
ATOM    370  C   PHE A  45      -2.180   4.699  20.297  1.00 94.81           C  
ATOM    371  CB  PHE A  45      -0.972   6.570  21.438  1.00 94.81           C  
ATOM    372  O   PHE A  45      -3.258   4.215  20.641  1.00 94.81           O  
ATOM    373  CG  PHE A  45      -2.281   7.297  21.594  1.00 94.81           C  
ATOM    374  CD1 PHE A  45      -2.832   7.992  20.516  1.00 94.81           C  
ATOM    375  CD2 PHE A  45      -2.961   7.289  22.797  1.00 94.81           C  
ATOM    376  CE1 PHE A  45      -4.043   8.664  20.656  1.00 94.81           C  
ATOM    377  CE2 PHE A  45      -4.172   7.961  22.938  1.00 94.81           C  
ATOM    378  CZ  PHE A  45      -4.711   8.648  21.859  1.00 94.81           C  
ATOM    379  N   PHE A  46      -1.883   4.875  19.031  1.00 95.00           N  
ATOM    380  CA  PHE A  46      -2.844   4.594  17.984  1.00 95.00           C  
ATOM    381  C   PHE A  46      -3.107   3.098  17.875  1.00 95.00           C  
ATOM    382  CB  PHE A  46      -2.338   5.137  16.641  1.00 95.00           C  
ATOM    383  O   PHE A  46      -4.234   2.680  17.594  1.00 95.00           O  
ATOM    384  CG  PHE A  46      -2.463   6.629  16.500  1.00 95.00           C  
ATOM    385  CD1 PHE A  46      -3.705   7.246  16.578  1.00 95.00           C  
ATOM    386  CD2 PHE A  46      -1.338   7.418  16.297  1.00 95.00           C  
ATOM    387  CE1 PHE A  46      -3.824   8.633  16.453  1.00 95.00           C  
ATOM    388  CE2 PHE A  46      -1.449   8.797  16.172  1.00 95.00           C  
ATOM    389  CZ  PHE A  46      -2.693   9.406  16.250  1.00 95.00           C  
ATOM    390  N   ALA A  47      -2.035   2.326  18.125  1.00 94.56           N  
ATOM    391  CA  ALA A  47      -2.191   0.875  18.078  1.00 94.56           C  
ATOM    392  C   ALA A  47      -3.105   0.382  19.188  1.00 94.56           C  
ATOM    393  CB  ALA A  47      -0.829   0.190  18.172  1.00 94.56           C  
ATOM    394  O   ALA A  47      -3.760  -0.655  19.062  1.00 94.56           O  
ATOM    395  N   GLY A  48      -3.248   1.094  20.250  1.00 93.19           N  
ATOM    396  CA  GLY A  48      -4.031   0.725  21.422  1.00 93.19           C  
ATOM    397  C   GLY A  48      -5.516   0.989  21.250  1.00 93.19           C  
ATOM    398  O   GLY A  48      -6.320   0.599  22.109  1.00 93.19           O  
ATOM    399  N   GLY A  49      -5.941   1.686  20.234  1.00 88.44           N  
ATOM    400  CA  GLY A  49      -7.344   1.876  19.922  1.00 88.44           C  
ATOM    401  C   GLY A  49      -7.984   3.020  20.688  1.00 88.44           C  
ATOM    402  O   GLY A  49      -8.992   2.828  21.359  1.00 88.44           O  
ATOM    403  N   PRO A  50      -7.516   4.152  20.625  1.00 88.88           N  
ATOM    404  CA  PRO A  50      -8.031   5.289  21.391  1.00 88.88           C  
ATOM    405  C   PRO A  50      -9.297   5.887  20.781  1.00 88.88           C  
ATOM    406  CB  PRO A  50      -6.875   6.297  21.328  1.00 88.88           C  
ATOM    407  O   PRO A  50      -9.836   6.863  21.297  1.00 88.88           O  
ATOM    408  CG  PRO A  50      -6.211   6.051  20.016  1.00 88.88           C  
ATOM    409  CD  PRO A  50      -6.270   4.578  19.719  1.00 88.88           C  
ATOM    410  N   GLY A  51      -9.758   5.336  19.672  1.00 90.12           N  
ATOM    411  CA  GLY A  51     -10.930   5.879  18.984  1.00 90.12           C  
ATOM    412  C   GLY A  51     -10.578   6.871  17.906  1.00 90.12           C  
ATOM    413  O   GLY A  51     -11.453   7.582  17.406  1.00 90.12           O  
ATOM    414  N   THR A  52      -9.336   7.035  17.688  1.00 93.75           N  
ATOM    415  CA  THR A  52      -8.773   7.816  16.594  1.00 93.75           C  
ATOM    416  C   THR A  52      -7.543   7.129  16.016  1.00 93.75           C  
ATOM    417  CB  THR A  52      -8.406   9.242  17.047  1.00 93.75           C  
ATOM    418  O   THR A  52      -6.961   6.246  16.656  1.00 93.75           O  
ATOM    419  CG2 THR A  52      -7.277   9.211  18.078  1.00 93.75           C  
ATOM    420  OG1 THR A  52      -7.996  10.008  15.914  1.00 93.75           O  
ATOM    421  N   SER A  53      -7.195   7.457  14.797  1.00 96.38           N  
ATOM    422  CA  SER A  53      -6.004   6.887  14.172  1.00 96.38           C  
ATOM    423  C   SER A  53      -5.504   7.770  13.031  1.00 96.38           C  
ATOM    424  CB  SER A  53      -6.297   5.480  13.648  1.00 96.38           C  
ATOM    425  O   SER A  53      -6.004   8.883  12.836  1.00 96.38           O  
ATOM    426  OG  SER A  53      -7.230   5.523  12.586  1.00 96.38           O  
ATOM    427  N   ALA A  54      -4.449   7.336  12.367  1.00 97.69           N  
ATOM    428  CA  ALA A  54      -3.855   7.934  11.172  1.00 97.69           C  
ATOM    429  C   ALA A  54      -3.213   6.867  10.289  1.00 97.69           C  
ATOM    430  CB  ALA A  54      -2.822   8.984  11.555  1.00 97.69           C  
ATOM    431  O   ALA A  54      -2.939   5.754  10.742  1.00 97.69           O  
ATOM    432  N   HIS A  55      -3.068   7.203   9.078  1.00 98.44           N  
ATOM    433  CA  HIS A  55      -2.389   6.266   8.188  1.00 98.44           C  
ATOM    434  C   HIS A  55      -0.898   6.191   8.500  1.00 98.44           C  
ATOM    435  CB  HIS A  55      -2.602   6.664   6.727  1.00 98.44           C  
ATOM    436  O   HIS A  55      -0.317   5.105   8.523  1.00 98.44           O  
ATOM    437  CG  HIS A  55      -4.020   6.543   6.273  1.00 98.44           C  
ATOM    438  CD2 HIS A  55      -4.664   5.543   5.629  1.00 98.44           C  
ATOM    439  ND1 HIS A  55      -4.953   7.539   6.469  1.00 98.44           N  
ATOM    440  CE1 HIS A  55      -6.113   7.156   5.965  1.00 98.44           C  
ATOM    441  NE2 HIS A  55      -5.965   5.949   5.449  1.00 98.44           N  
ATOM    442  N   PHE A  56      -0.332   7.336   8.750  1.00 98.62           N  
ATOM    443  CA  PHE A  56       1.110   7.398   8.961  1.00 98.62           C  
ATOM    444  C   PHE A  56       1.448   8.266  10.164  1.00 98.62           C  
ATOM    445  CB  PHE A  56       1.812   7.938   7.707  1.00 98.62           C  
ATOM    446  O   PHE A  56       0.749   9.234  10.453  1.00 98.62           O  
ATOM    447  CG  PHE A  56       1.580   7.109   6.473  1.00 98.62           C  
ATOM    448  CD1 PHE A  56       2.301   5.941   6.258  1.00 98.62           C  
ATOM    449  CD2 PHE A  56       0.639   7.500   5.531  1.00 98.62           C  
ATOM    450  CE1 PHE A  56       2.088   5.172   5.117  1.00 98.62           C  
ATOM    451  CE2 PHE A  56       0.420   6.734   4.387  1.00 98.62           C  
ATOM    452  CZ  PHE A  56       1.146   5.574   4.180  1.00 98.62           C  
ATOM    453  N   VAL A  57       2.559   7.895  10.883  1.00 98.62           N  
ATOM    454  CA  VAL A  57       3.275   8.703  11.867  1.00 98.62           C  
ATOM    455  C   VAL A  57       4.699   8.961  11.383  1.00 98.62           C  
ATOM    456  CB  VAL A  57       3.299   8.016  13.250  1.00 98.62           C  
ATOM    457  O   VAL A  57       5.449   8.016  11.102  1.00 98.62           O  
ATOM    458  CG1 VAL A  57       4.070   8.867  14.258  1.00 98.62           C  
ATOM    459  CG2 VAL A  57       1.875   7.766  13.742  1.00 98.62           C  
ATOM    460  N   VAL A  58       5.004  10.266  11.258  1.00 98.75           N  
ATOM    461  CA  VAL A  58       6.254  10.586  10.570  1.00 98.75           C  
ATOM    462  C   VAL A  58       7.086  11.539  11.430  1.00 98.75           C  
ATOM    463  CB  VAL A  58       6.000  11.203   9.180  1.00 98.75           C  
ATOM    464  O   VAL A  58       6.562  12.508  11.969  1.00 98.75           O  
ATOM    465  CG1 VAL A  58       7.316  11.469   8.453  1.00 98.75           C  
ATOM    466  CG2 VAL A  58       5.098  10.289   8.352  1.00 98.75           C  
ATOM    467  N   GLU A  59       8.312  11.258  11.625  1.00 98.38           N  
ATOM    468  CA  GLU A  59       9.320  12.156  12.164  1.00 98.38           C  
ATOM    469  C   GLU A  59      10.641  12.023  11.406  1.00 98.38           C  
ATOM    470  CB  GLU A  59       9.547  11.891  13.656  1.00 98.38           C  
ATOM    471  O   GLU A  59      10.719  11.297  10.414  1.00 98.38           O  
ATOM    472  CG  GLU A  59      10.305  10.602  13.945  1.00 98.38           C  
ATOM    473  CD  GLU A  59      10.609  10.406  15.422  1.00 98.38           C  
ATOM    474  OE1 GLU A  59      11.312   9.430  15.766  1.00 98.38           O  
ATOM    475  OE2 GLU A  59      10.141  11.227  16.234  1.00 98.38           O  
ATOM    476  N   ALA A  60      11.633  12.742  11.867  1.00 98.06           N  
ATOM    477  CA  ALA A  60      12.930  12.758  11.188  1.00 98.06           C  
ATOM    478  C   ALA A  60      13.430  11.344  10.930  1.00 98.06           C  
ATOM    479  CB  ALA A  60      13.953  13.539  12.008  1.00 98.06           C  
ATOM    480  O   ALA A  60      13.695  10.586  11.875  1.00 98.06           O  
ATOM    481  N   GLY A  61      13.430  10.977   9.672  1.00 98.00           N  
ATOM    482  CA  GLY A  61      14.062   9.742   9.234  1.00 98.00           C  
ATOM    483  C   GLY A  61      13.203   8.516   9.469  1.00 98.00           C  
ATOM    484  O   GLY A  61      13.648   7.391   9.250  1.00 98.00           O  
ATOM    485  N   ARG A  62      11.938   8.711   9.898  1.00 98.25           N  
ATOM    486  CA  ARG A  62      11.094   7.555  10.195  1.00 98.25           C  
ATOM    487  C   ARG A  62       9.664   7.785   9.734  1.00 98.25           C  
ATOM    488  CB  ARG A  62      11.125   7.242  11.695  1.00 98.25           C  
ATOM    489  O   ARG A  62       9.125   8.891   9.883  1.00 98.25           O  
ATOM    490  CG  ARG A  62      12.469   6.738  12.195  1.00 98.25           C  
ATOM    491  CD  ARG A  62      12.391   6.250  13.633  1.00 98.25           C  
ATOM    492  NE  ARG A  62      12.141   7.348  14.562  1.00 98.25           N  
ATOM    493  NH1 ARG A  62      12.062   6.008  16.438  1.00 98.25           N  
ATOM    494  NH2 ARG A  62      11.766   8.273  16.625  1.00 98.25           N  
ATOM    495  CZ  ARG A  62      11.984   7.207  15.875  1.00 98.25           C  
ATOM    496  N   CYS A  63       9.086   6.773   9.125  1.00 98.06           N  
ATOM    497  CA  CYS A  63       7.688   6.750   8.703  1.00 98.06           C  
ATOM    498  C   CYS A  63       7.027   5.430   9.078  1.00 98.06           C  
ATOM    499  CB  CYS A  63       7.574   6.984   7.199  1.00 98.06           C  
ATOM    500  O   CYS A  63       7.395   4.379   8.555  1.00 98.06           O  
ATOM    501  SG  CYS A  63       5.879   6.898   6.578  1.00 98.06           S  
ATOM    502  N   ALA A  64       6.098   5.492  10.031  1.00 97.88           N  
ATOM    503  CA  ALA A  64       5.332   4.305  10.406  1.00 97.88           C  
ATOM    504  C   ALA A  64       3.955   4.309   9.742  1.00 97.88           C  
ATOM    505  CB  ALA A  64       5.191   4.223  11.922  1.00 97.88           C  
ATOM    506  O   ALA A  64       3.223   5.297   9.828  1.00 97.88           O  
ATOM    507  N   GLN A  65       3.668   3.271   9.031  1.00 97.06           N  
ATOM    508  CA  GLN A  65       2.305   3.088   8.547  1.00 97.06           C  
ATOM    509  C   GLN A  65       1.466   2.295   9.547  1.00 97.06           C  
ATOM    510  CB  GLN A  65       2.311   2.387   7.188  1.00 97.06           C  
ATOM    511  O   GLN A  65       1.823   1.172   9.906  1.00 97.06           O  
ATOM    512  CG  GLN A  65       0.934   2.279   6.547  1.00 97.06           C  
ATOM    513  CD  GLN A  65       0.991   1.768   5.117  1.00 97.06           C  
ATOM    514  NE2 GLN A  65      -0.175   1.529   4.527  1.00 97.06           N  
ATOM    515  OE1 GLN A  65       2.074   1.588   4.551  1.00 97.06           O  
ATOM    516  N   LEU A  66       0.315   2.844   9.953  1.00 96.94           N  
ATOM    517  CA  LEU A  66      -0.509   2.232  10.992  1.00 96.94           C  
ATOM    518  C   LEU A  66      -1.816   1.706  10.406  1.00 96.94           C  
ATOM    519  CB  LEU A  66      -0.804   3.240  12.102  1.00 96.94           C  
ATOM    520  O   LEU A  66      -2.447   0.818  10.984  1.00 96.94           O  
ATOM    521  CG  LEU A  66       0.365   3.594  13.023  1.00 96.94           C  
ATOM    522  CD1 LEU A  66       1.441   4.348  12.250  1.00 96.94           C  
ATOM    523  CD2 LEU A  66      -0.121   4.418  14.211  1.00 96.94           C  
ATOM    524  N   VAL A  67      -2.334   2.379   9.375  1.00 96.12           N  
ATOM    525  CA  VAL A  67      -3.545   1.978   8.664  1.00 96.12           C  
ATOM    526  C   VAL A  67      -3.240   1.810   7.176  1.00 96.12           C  
ATOM    527  CB  VAL A  67      -4.684   3.002   8.859  1.00 96.12           C  
ATOM    528  O   VAL A  67      -2.529   2.625   6.586  1.00 96.12           O  
ATOM    529  CG1 VAL A  67      -5.926   2.590   8.070  1.00 96.12           C  
ATOM    530  CG2 VAL A  67      -5.020   3.145  10.344  1.00 96.12           C  
ATOM    531  N   GLU A  68      -3.676   0.715   6.613  1.00 94.25           N  
ATOM    532  CA  GLU A  68      -3.514   0.505   5.176  1.00 94.25           C  
ATOM    533  C   GLU A  68      -4.188   1.615   4.375  1.00 94.25           C  
ATOM    534  CB  GLU A  68      -4.078  -0.857   4.766  1.00 94.25           C  
ATOM    535  O   GLU A  68      -5.230   2.133   4.781  1.00 94.25           O  
ATOM    536  CG  GLU A  68      -3.311  -2.039   5.340  1.00 94.25           C  
ATOM    537  CD  GLU A  68      -3.760  -3.377   4.777  1.00 94.25           C  
ATOM    538  OE1 GLU A  68      -4.523  -4.098   5.461  1.00 94.25           O  
ATOM    539  OE2 GLU A  68      -3.348  -3.709   3.643  1.00 94.25           O  
ATOM    540  N   ILE A  69      -3.652   1.928   3.244  1.00 94.50           N  
ATOM    541  CA  ILE A  69      -4.133   3.025   2.414  1.00 94.50           C  
ATOM    542  C   ILE A  69      -5.551   2.730   1.936  1.00 94.50           C  
ATOM    543  CB  ILE A  69      -3.199   3.270   1.205  1.00 94.50           C  
ATOM    544  O   ILE A  69      -6.367   3.643   1.792  1.00 94.50           O  
ATOM    545  CG1 ILE A  69      -1.835   3.781   1.680  1.00 94.50           C  
ATOM    546  CG2 ILE A  69      -3.840   4.250   0.219  1.00 94.50           C  
ATOM    547  CD1 ILE A  69      -1.868   5.191   2.258  1.00 94.50           C  
ATOM    548  N   LYS A  70      -5.848   1.429   1.736  1.00 92.44           N  
ATOM    549  CA  LYS A  70      -7.172   1.061   1.239  1.00 92.44           C  
ATOM    550  C   LYS A  70      -8.227   1.194   2.334  1.00 92.44           C  
ATOM    551  CB  LYS A  70      -7.160  -0.368   0.693  1.00 92.44           C  
ATOM    552  O   LYS A  70      -9.430   1.172   2.053  1.00 92.44           O  
ATOM    553  CG  LYS A  70      -6.938  -1.435   1.755  1.00 92.44           C  
ATOM    554  CD  LYS A  70      -6.996  -2.836   1.160  1.00 92.44           C  
ATOM    555  CE  LYS A  70      -6.816  -3.906   2.229  1.00 92.44           C  
ATOM    556  NZ  LYS A  70      -7.793  -5.023   2.064  1.00 92.44           N  
ATOM    557  N   ASP A  71      -7.852   1.242   3.611  1.00 94.12           N  
ATOM    558  CA  ASP A  71      -8.773   1.406   4.730  1.00 94.12           C  
ATOM    559  C   ASP A  71      -8.914   2.877   5.113  1.00 94.12           C  
ATOM    560  CB  ASP A  71      -8.305   0.592   5.938  1.00 94.12           C  
ATOM    561  O   ASP A  71      -8.227   3.738   4.562  1.00 94.12           O  
ATOM    562  CG  ASP A  71      -8.391  -0.907   5.711  1.00 94.12           C  
ATOM    563  OD1 ASP A  71      -9.281  -1.362   4.969  1.00 94.12           O  
ATOM    564  OD2 ASP A  71      -7.551  -1.640   6.285  1.00 94.12           O  
ATOM    565  N   ILE A  72      -9.930   3.152   5.996  1.00 92.62           N  
ATOM    566  CA  ILE A  72     -10.250   4.531   6.352  1.00 92.62           C  
ATOM    567  C   ILE A  72      -9.828   4.801   7.797  1.00 92.62           C  
ATOM    568  CB  ILE A  72     -11.750   4.828   6.164  1.00 92.62           C  
ATOM    569  O   ILE A  72     -10.453   4.293   8.734  1.00 92.62           O  
ATOM    570  CG1 ILE A  72     -12.172   4.559   4.715  1.00 92.62           C  
ATOM    571  CG2 ILE A  72     -12.070   6.273   6.566  1.00 92.62           C  
ATOM    572  CD1 ILE A  72     -13.680   4.484   4.512  1.00 92.62           C  
ATOM    573  N   ALA A  73      -8.766   5.539   7.992  1.00 95.94           N  
ATOM    574  CA  ALA A  73      -8.375   5.984   9.328  1.00 95.94           C  
ATOM    575  C   ALA A  73      -9.352   7.023   9.867  1.00 95.94           C  
ATOM    576  CB  ALA A  73      -6.957   6.551   9.305  1.00 95.94           C  
ATOM    577  O   ALA A  73      -9.914   7.809   9.102  1.00 95.94           O  
ATOM    578  N   TRP A  74      -9.555   7.000  11.172  1.00 94.81           N  
ATOM    579  CA  TRP A  74     -10.375   7.992  11.859  1.00 94.81           C  
ATOM    580  C   TRP A  74      -9.516   9.133  12.391  1.00 94.81           C  
ATOM    581  CB  TRP A  74     -11.156   7.348  13.016  1.00 94.81           C  
ATOM    582  O   TRP A  74      -9.039   9.086  13.531  1.00 94.81           O  
ATOM    583  CG  TRP A  74     -12.023   6.203  12.594  1.00 94.81           C  
ATOM    584  CD1 TRP A  74     -12.344   5.836  11.312  1.00 94.81           C  
ATOM    585  CD2 TRP A  74     -12.688   5.273  13.453  1.00 94.81           C  
ATOM    586  CE2 TRP A  74     -13.398   4.371  12.625  1.00 94.81           C  
ATOM    587  CE3 TRP A  74     -12.758   5.113  14.844  1.00 94.81           C  
ATOM    588  NE1 TRP A  74     -13.172   4.738  11.328  1.00 94.81           N  
ATOM    589  CH2 TRP A  74     -14.211   3.191  14.508  1.00 94.81           C  
ATOM    590  CZ2 TRP A  74     -14.156   3.322  13.148  1.00 94.81           C  
ATOM    591  CZ3 TRP A  74     -13.516   4.070  15.359  1.00 94.81           C  
ATOM    592  N   HIS A  75      -9.352  10.156  11.570  1.00 94.38           N  
ATOM    593  CA  HIS A  75      -8.352  11.133  11.992  1.00 94.38           C  
ATOM    594  C   HIS A  75      -8.875  12.555  11.852  1.00 94.38           C  
ATOM    595  CB  HIS A  75      -7.062  10.961  11.188  1.00 94.38           C  
ATOM    596  O   HIS A  75      -8.453  13.453  12.586  1.00 94.38           O  
ATOM    597  CG  HIS A  75      -7.246  11.148   9.719  1.00 94.38           C  
ATOM    598  CD2 HIS A  75      -7.637  10.289   8.750  1.00 94.38           C  
ATOM    599  ND1 HIS A  75      -7.008  12.359   9.086  1.00 94.38           N  
ATOM    600  CE1 HIS A  75      -7.250  12.227   7.797  1.00 94.38           C  
ATOM    601  NE2 HIS A  75      -7.633  10.984   7.562  1.00 94.38           N  
ATOM    602  N   ALA A  76      -9.898  12.844  11.039  1.00 90.38           N  
ATOM    603  CA  ALA A  76     -10.195  14.227  10.656  1.00 90.38           C  
ATOM    604  C   ALA A  76     -11.438  14.742  11.375  1.00 90.38           C  
ATOM    605  CB  ALA A  76     -10.383  14.328   9.148  1.00 90.38           C  
ATOM    606  O   ALA A  76     -11.805  15.906  11.250  1.00 90.38           O  
ATOM    607  N   GLY A  77     -12.086  13.930  12.211  1.00 84.62           N  
ATOM    608  CA  GLY A  77     -13.320  14.336  12.867  1.00 84.62           C  
ATOM    609  C   GLY A  77     -14.445  14.625  11.898  1.00 84.62           C  
ATOM    610  O   GLY A  77     -15.453  15.234  12.266  1.00 84.62           O  
ATOM    611  N   ASN A  78     -14.211  14.414  10.703  1.00 78.38           N  
ATOM    612  CA  ASN A  78     -15.117  14.555   9.570  1.00 78.38           C  
ATOM    613  C   ASN A  78     -15.086  13.328   8.664  1.00 78.38           C  
ATOM    614  CB  ASN A  78     -14.773  15.812   8.766  1.00 78.38           C  
ATOM    615  O   ASN A  78     -14.086  13.062   8.000  1.00 78.38           O  
ATOM    616  CG  ASN A  78     -15.758  16.078   7.645  1.00 78.38           C  
ATOM    617  ND2 ASN A  78     -16.328  17.266   7.625  1.00 78.38           N  
ATOM    618  OD1 ASN A  78     -16.000  15.211   6.797  1.00 78.38           O  
ATOM    619  N   TRP A  79     -16.141  12.609   8.648  1.00 82.44           N  
ATOM    620  CA  TRP A  79     -16.172  11.312   7.969  1.00 82.44           C  
ATOM    621  C   TRP A  79     -15.938  11.484   6.473  1.00 82.44           C  
ATOM    622  CB  TRP A  79     -17.516  10.609   8.219  1.00 82.44           C  
ATOM    623  O   TRP A  79     -15.234  10.680   5.855  1.00 82.44           O  
ATOM    624  CG  TRP A  79     -17.594   9.234   7.621  1.00 82.44           C  
ATOM    625  CD1 TRP A  79     -18.438   8.812   6.637  1.00 82.44           C  
ATOM    626  CD2 TRP A  79     -16.797   8.102   7.977  1.00 82.44           C  
ATOM    627  CE2 TRP A  79     -17.219   7.023   7.168  1.00 82.44           C  
ATOM    628  CE3 TRP A  79     -15.758   7.895   8.898  1.00 82.44           C  
ATOM    629  NE1 TRP A  79     -18.219   7.480   6.359  1.00 82.44           N  
ATOM    630  CH2 TRP A  79     -15.625   5.578   8.172  1.00 82.44           C  
ATOM    631  CZ2 TRP A  79     -16.641   5.754   7.254  1.00 82.44           C  
ATOM    632  CZ3 TRP A  79     -15.188   6.629   8.992  1.00 82.44           C  
ATOM    633  N   ALA A  80     -16.562  12.406   5.879  1.00 78.06           N  
ATOM    634  CA  ALA A  80     -16.359  12.656   4.457  1.00 78.06           C  
ATOM    635  C   ALA A  80     -14.883  12.898   4.152  1.00 78.06           C  
ATOM    636  CB  ALA A  80     -17.188  13.844   3.994  1.00 78.06           C  
ATOM    637  O   ALA A  80     -14.352  12.406   3.154  1.00 78.06           O  
ATOM    638  N   ALA A  81     -14.234  13.625   5.000  1.00 84.81           N  
ATOM    639  CA  ALA A  81     -12.797  13.852   4.848  1.00 84.81           C  
ATOM    640  C   ALA A  81     -12.008  12.562   5.070  1.00 84.81           C  
ATOM    641  CB  ALA A  81     -12.328  14.938   5.816  1.00 84.81           C  
ATOM    642  O   ALA A  81     -11.078  12.258   4.316  1.00 84.81           O  
ATOM    643  N   ASN A  82     -12.375  11.820   6.129  1.00 90.25           N  
ATOM    644  CA  ASN A  82     -11.703  10.555   6.406  1.00 90.25           C  
ATOM    645  C   ASN A  82     -11.758   9.609   5.211  1.00 90.25           C  
ATOM    646  CB  ASN A  82     -12.305   9.883   7.641  1.00 90.25           C  
ATOM    647  O   ASN A  82     -10.773   8.945   4.895  1.00 90.25           O  
ATOM    648  CG  ASN A  82     -11.820  10.500   8.938  1.00 90.25           C  
ATOM    649  ND2 ASN A  82     -12.547  10.250  10.023  1.00 90.25           N  
ATOM    650  OD1 ASN A  82     -10.797  11.195   8.969  1.00 90.25           O  
ATOM    651  N   GLN A  83     -12.820   9.602   4.445  1.00 85.88           N  
ATOM    652  CA  GLN A  83     -13.031   8.680   3.330  1.00 85.88           C  
ATOM    653  C   GLN A  83     -12.125   9.031   2.154  1.00 85.88           C  
ATOM    654  CB  GLN A  83     -14.492   8.695   2.889  1.00 85.88           C  
ATOM    655  O   GLN A  83     -11.734   8.148   1.383  1.00 85.88           O  
ATOM    656  CG  GLN A  83     -15.438   7.980   3.848  1.00 85.88           C  
ATOM    657  CD  GLN A  83     -16.875   7.945   3.350  1.00 85.88           C  
ATOM    658  NE2 GLN A  83     -17.391   6.746   3.146  1.00 85.88           N  
ATOM    659  OE1 GLN A  83     -17.500   8.992   3.152  1.00 85.88           O  
ATOM    660  N   ARG A  84     -11.711  10.258   2.107  1.00 89.31           N  
ATOM    661  CA  ARG A  84     -11.047  10.719   0.891  1.00 89.31           C  
ATOM    662  C   ARG A  84      -9.594  11.102   1.172  1.00 89.31           C  
ATOM    663  CB  ARG A  84     -11.797  11.906   0.285  1.00 89.31           C  
ATOM    664  O   ARG A  84      -8.914  11.656   0.305  1.00 89.31           O  
ATOM    665  CG  ARG A  84     -13.250  11.609  -0.055  1.00 89.31           C  
ATOM    666  CD  ARG A  84     -13.914  12.789  -0.750  1.00 89.31           C  
ATOM    667  NE  ARG A  84     -13.055  13.961  -0.764  1.00 89.31           N  
ATOM    668  NH1 ARG A  84     -14.242  15.070  -2.406  1.00 89.31           N  
ATOM    669  NH2 ARG A  84     -12.383  16.047  -1.481  1.00 89.31           N  
ATOM    670  CZ  ARG A  84     -13.227  15.023  -1.551  1.00 89.31           C  
ATOM    671  N   SER A  85      -9.188  10.820   2.432  1.00 93.88           N  
ATOM    672  CA  SER A  85      -7.887  11.406   2.752  1.00 93.88           C  
ATOM    673  C   SER A  85      -6.961  10.383   3.398  1.00 93.88           C  
ATOM    674  CB  SER A  85      -8.055  12.609   3.680  1.00 93.88           C  
ATOM    675  O   SER A  85      -7.418   9.336   3.863  1.00 93.88           O  
ATOM    676  OG  SER A  85      -8.516  12.203   4.957  1.00 93.88           O  
ATOM    677  N   ILE A  86      -5.664  10.617   3.236  1.00 97.94           N  
ATOM    678  CA  ILE A  86      -4.590  10.000   4.012  1.00 97.94           C  
ATOM    679  C   ILE A  86      -4.195  10.922   5.164  1.00 97.94           C  
ATOM    680  CB  ILE A  86      -3.363   9.688   3.127  1.00 97.94           C  
ATOM    681  O   ILE A  86      -3.809  12.070   4.941  1.00 97.94           O  
ATOM    682  CG1 ILE A  86      -3.736   8.680   2.029  1.00 97.94           C  
ATOM    683  CG2 ILE A  86      -2.203   9.164   3.979  1.00 97.94           C  
ATOM    684  CD1 ILE A  86      -2.697   8.562   0.924  1.00 97.94           C  
ATOM    685  N   GLY A  87      -4.344  10.438   6.387  1.00 98.12           N  
ATOM    686  CA  GLY A  87      -3.916  11.211   7.543  1.00 98.12           C  
ATOM    687  C   GLY A  87      -2.469  10.961   7.922  1.00 98.12           C  
ATOM    688  O   GLY A  87      -2.047   9.805   8.055  1.00 98.12           O  
ATOM    689  N   ILE A  88      -1.688  12.008   8.094  1.00 98.81           N  
ATOM    690  CA  ILE A  88      -0.286  11.914   8.484  1.00 98.81           C  
ATOM    691  C   ILE A  88      -0.060  12.695   9.781  1.00 98.81           C  
ATOM    692  CB  ILE A  88       0.651  12.438   7.375  1.00 98.81           C  
ATOM    693  O   ILE A  88      -0.228  13.914   9.812  1.00 98.81           O  
ATOM    694  CG1 ILE A  88       0.360  11.719   6.051  1.00 98.81           C  
ATOM    695  CG2 ILE A  88       2.117  12.266   7.777  1.00 98.81           C  
ATOM    696  CD1 ILE A  88       1.246  12.172   4.895  1.00 98.81           C  
ATOM    697  N   GLU A  89       0.318  11.969  10.852  1.00 98.75           N  
ATOM    698  CA  GLU A  89       0.729  12.578  12.117  1.00 98.75           C  
ATOM    699  C   GLU A  89       2.203  12.969  12.086  1.00 98.75           C  
ATOM    700  CB  GLU A  89       0.459  11.633  13.281  1.00 98.75           C  
ATOM    701  O   GLU A  89       3.072  12.117  11.883  1.00 98.75           O  
ATOM    702  CG  GLU A  89      -1.020  11.367  13.531  1.00 98.75           C  
ATOM    703  CD  GLU A  89      -1.747  12.555  14.141  1.00 98.75           C  
ATOM    704  OE1 GLU A  89      -3.000  12.562  14.148  1.00 98.75           O  
ATOM    705  OE2 GLU A  89      -1.061  13.492  14.609  1.00 98.75           O  
ATOM    706  N   CYS A  90       2.412  14.203  12.367  1.00 98.62           N  
ATOM    707  CA  CYS A  90       3.766  14.742  12.273  1.00 98.62           C  
ATOM    708  C   CYS A  90       4.270  15.211  13.633  1.00 98.62           C  
ATOM    709  CB  CYS A  90       3.809  15.906  11.281  1.00 98.62           C  
ATOM    710  O   CYS A  90       3.484  15.664  14.469  1.00 98.62           O  
ATOM    711  SG  CYS A  90       3.055  15.523   9.680  1.00 98.62           S  
ATOM    712  N   ARG A  91       5.535  15.094  13.797  1.00 98.31           N  
ATOM    713  CA  ARG A  91       6.152  15.648  15.000  1.00 98.31           C  
ATOM    714  C   ARG A  91       5.855  17.141  15.133  1.00 98.31           C  
ATOM    715  CB  ARG A  91       7.664  15.414  14.984  1.00 98.31           C  
ATOM    716  O   ARG A  91       6.102  17.906  14.203  1.00 98.31           O  
ATOM    717  CG  ARG A  91       8.359  15.828  16.281  1.00 98.31           C  
ATOM    718  CD  ARG A  91       9.789  15.297  16.328  1.00 98.31           C  
ATOM    719  NE  ARG A  91       9.828  13.914  16.797  1.00 98.31           N  
ATOM    720  NH1 ARG A  91      10.141  14.461  19.031  1.00 98.31           N  
ATOM    721  NH2 ARG A  91      10.023  12.266  18.391  1.00 98.31           N  
ATOM    722  CZ  ARG A  91      10.000  13.547  18.078  1.00 98.31           C  
ATOM    723  N   PRO A  92       5.348  17.609  16.328  1.00 98.00           N  
ATOM    724  CA  PRO A  92       4.879  18.984  16.469  1.00 98.00           C  
ATOM    725  C   PRO A  92       6.016  20.000  16.422  1.00 98.00           C  
ATOM    726  CB  PRO A  92       4.191  19.000  17.828  1.00 98.00           C  
ATOM    727  O   PRO A  92       5.816  21.141  15.977  1.00 98.00           O  
ATOM    728  CG  PRO A  92       4.695  17.766  18.516  1.00 98.00           C  
ATOM    729  CD  PRO A  92       5.078  16.766  17.484  1.00 98.00           C  
ATOM    730  N   GLU A  93       7.207  19.641  16.828  1.00 97.62           N  
ATOM    731  CA  GLU A  93       8.344  20.562  16.875  1.00 97.62           C  
ATOM    732  C   GLU A  93       8.781  20.969  15.461  1.00 97.62           C  
ATOM    733  CB  GLU A  93       9.516  19.938  17.625  1.00 97.62           C  
ATOM    734  O   GLU A  93       9.289  22.078  15.258  1.00 97.62           O  
ATOM    735  CG  GLU A  93       9.242  19.703  19.109  1.00 97.62           C  
ATOM    736  CD  GLU A  93       8.727  18.312  19.406  1.00 97.62           C  
ATOM    737  OE1 GLU A  93       9.070  17.750  20.469  1.00 97.62           O  
ATOM    738  OE2 GLU A  93       7.973  17.766  18.562  1.00 97.62           O  
ATOM    739  N   MET A  94       8.562  20.078  14.438  1.00 98.25           N  
ATOM    740  CA  MET A  94       8.805  20.359  13.023  1.00 98.25           C  
ATOM    741  C   MET A  94      10.250  20.781  12.797  1.00 98.25           C  
ATOM    742  CB  MET A  94       7.852  21.438  12.523  1.00 98.25           C  
ATOM    743  O   MET A  94      10.500  21.828  12.195  1.00 98.25           O  
ATOM    744  CG  MET A  94       7.902  21.656  11.016  1.00 98.25           C  
ATOM    745  SD  MET A  94       6.910  23.094  10.469  1.00 98.25           S  
ATOM    746  CE  MET A  94       5.320  22.703  11.266  1.00 98.25           C  
ATOM    747  N   SER A  95      11.242  20.016  13.391  1.00 97.88           N  
ATOM    748  CA  SER A  95      12.617  20.297  13.000  1.00 97.88           C  
ATOM    749  C   SER A  95      12.781  20.281  11.484  1.00 97.88           C  
ATOM    750  CB  SER A  95      13.578  19.297  13.633  1.00 97.88           C  
ATOM    751  O   SER A  95      11.883  19.844  10.766  1.00 97.88           O  
ATOM    752  OG  SER A  95      13.461  18.031  13.016  1.00 97.88           O  
ATOM    753  N   ASN A  96      13.883  20.844  10.977  1.00 98.00           N  
ATOM    754  CA  ASN A  96      14.141  20.781   9.539  1.00 98.00           C  
ATOM    755  C   ASN A  96      14.094  19.359   9.016  1.00 98.00           C  
ATOM    756  CB  ASN A  96      15.492  21.422   9.211  1.00 98.00           C  
ATOM    757  O   ASN A  96      13.539  19.094   7.949  1.00 98.00           O  
ATOM    758  CG  ASN A  96      15.469  22.938   9.352  1.00 98.00           C  
ATOM    759  ND2 ASN A  96      16.641  23.531   9.484  1.00 98.00           N  
ATOM    760  OD1 ASN A  96      14.406  23.562   9.336  1.00 98.00           O  
ATOM    761  N   GLU A  97      14.664  18.438   9.742  1.00 98.25           N  
ATOM    762  CA  GLU A  97      14.680  17.031   9.320  1.00 98.25           C  
ATOM    763  C   GLU A  97      13.289  16.422   9.375  1.00 98.25           C  
ATOM    764  CB  GLU A  97      15.648  16.234  10.195  1.00 98.25           C  
ATOM    765  O   GLU A  97      12.945  15.570   8.555  1.00 98.25           O  
ATOM    766  CG  GLU A  97      17.109  16.547   9.945  1.00 98.25           C  
ATOM    767  CD  GLU A  97      17.609  17.766  10.711  1.00 98.25           C  
ATOM    768  OE1 GLU A  97      18.766  18.188  10.508  1.00 98.25           O  
ATOM    769  OE2 GLU A  97      16.812  18.297  11.523  1.00 98.25           O  
ATOM    770  N   ASP A  98      12.484  16.828  10.383  1.00 98.44           N  
ATOM    771  CA  ASP A  98      11.086  16.406  10.422  1.00 98.44           C  
ATOM    772  C   ASP A  98      10.336  16.859   9.172  1.00 98.44           C  
ATOM    773  CB  ASP A  98      10.398  16.938  11.672  1.00 98.44           C  
ATOM    774  O   ASP A  98       9.648  16.062   8.523  1.00 98.44           O  
ATOM    775  CG  ASP A  98      10.930  16.328  12.953  1.00 98.44           C  
ATOM    776  OD1 ASP A  98      11.219  15.109  12.977  1.00 98.44           O  
ATOM    777  OD2 ASP A  98      11.062  17.062  13.953  1.00 98.44           O  
ATOM    778  N   PHE A  99      10.500  18.109   8.875  1.00 98.56           N  
ATOM    779  CA  PHE A  99       9.836  18.719   7.727  1.00 98.56           C  
ATOM    780  C   PHE A  99      10.234  18.016   6.434  1.00 98.56           C  
ATOM    781  CB  PHE A  99      10.180  20.203   7.641  1.00 98.56           C  
ATOM    782  O   PHE A  99       9.375  17.656   5.629  1.00 98.56           O  
ATOM    783  CG  PHE A  99       9.406  20.953   6.578  1.00 98.56           C  
ATOM    784  CD1 PHE A  99       9.898  21.047   5.285  1.00 98.56           C  
ATOM    785  CD2 PHE A  99       8.195  21.547   6.879  1.00 98.56           C  
ATOM    786  CE1 PHE A  99       9.195  21.719   4.297  1.00 98.56           C  
ATOM    787  CE2 PHE A  99       7.477  22.234   5.898  1.00 98.56           C  
ATOM    788  CZ  PHE A  99       7.980  22.312   4.609  1.00 98.56           C  
ATOM    789  N   GLU A 100      11.516  17.781   6.258  1.00 98.56           N  
ATOM    790  CA  GLU A 100      12.031  17.141   5.055  1.00 98.56           C  
ATOM    791  C   GLU A 100      11.516  15.719   4.918  1.00 98.56           C  
ATOM    792  CB  GLU A 100      13.562  17.156   5.062  1.00 98.56           C  
ATOM    793  O   GLU A 100      11.219  15.258   3.812  1.00 98.56           O  
ATOM    794  CG  GLU A 100      14.180  18.500   4.723  1.00 98.56           C  
ATOM    795  CD  GLU A 100      13.820  18.984   3.328  1.00 98.56           C  
ATOM    796  OE1 GLU A 100      13.711  20.219   3.123  1.00 98.56           O  
ATOM    797  OE2 GLU A 100      13.656  18.125   2.432  1.00 98.56           O  
ATOM    798  N   THR A 101      11.430  15.031   6.027  1.00 98.69           N  
ATOM    799  CA  THR A 101      10.953  13.656   5.988  1.00 98.69           C  
ATOM    800  C   THR A 101       9.484  13.609   5.574  1.00 98.69           C  
ATOM    801  CB  THR A 101      11.125  12.961   7.352  1.00 98.69           C  
ATOM    802  O   THR A 101       9.086  12.781   4.746  1.00 98.69           O  
ATOM    803  CG2 THR A 101      10.656  11.508   7.297  1.00 98.69           C  
ATOM    804  OG1 THR A 101      12.508  12.992   7.727  1.00 98.69           O  
ATOM    805  N   VAL A 102       8.672  14.523   6.098  1.00 98.69           N  
ATOM    806  CA  VAL A 102       7.266  14.578   5.730  1.00 98.69           C  
ATOM    807  C   VAL A 102       7.129  14.891   4.242  1.00 98.69           C  
ATOM    808  CB  VAL A 102       6.492  15.617   6.570  1.00 98.69           C  
ATOM    809  O   VAL A 102       6.355  14.242   3.531  1.00 98.69           O  
ATOM    810  CG1 VAL A 102       5.074  15.805   6.035  1.00 98.69           C  
ATOM    811  CG2 VAL A 102       6.461  15.195   8.039  1.00 98.69           C  
ATOM    812  N   ALA A 103       7.914  15.820   3.752  1.00 98.44           N  
ATOM    813  CA  ALA A 103       7.891  16.172   2.334  1.00 98.44           C  
ATOM    814  C   ALA A 103       8.281  14.969   1.472  1.00 98.44           C  
ATOM    815  CB  ALA A 103       8.820  17.344   2.057  1.00 98.44           C  
ATOM    816  O   ALA A 103       7.641  14.695   0.455  1.00 98.44           O  
ATOM    817  N   GLN A 104       9.289  14.289   1.892  1.00 98.12           N  
ATOM    818  CA  GLN A 104       9.758  13.125   1.148  1.00 98.12           C  
ATOM    819  C   GLN A 104       8.703  12.023   1.130  1.00 98.12           C  
ATOM    820  CB  GLN A 104      11.062  12.586   1.748  1.00 98.12           C  
ATOM    821  O   GLN A 104       8.484  11.375   0.102  1.00 98.12           O  
ATOM    822  CG  GLN A 104      11.719  11.492   0.915  1.00 98.12           C  
ATOM    823  CD  GLN A 104      12.219  12.000  -0.426  1.00 98.12           C  
ATOM    824  NE2 GLN A 104      11.703  11.414  -1.506  1.00 98.12           N  
ATOM    825  OE1 GLN A 104      13.047  12.914  -0.493  1.00 98.12           O  
ATOM    826  N   VAL A 105       8.039  11.766   2.260  1.00 98.38           N  
ATOM    827  CA  VAL A 105       6.996  10.742   2.352  1.00 98.38           C  
ATOM    828  C   VAL A 105       5.863  11.078   1.386  1.00 98.38           C  
ATOM    829  CB  VAL A 105       6.453  10.617   3.791  1.00 98.38           C  
ATOM    830  O   VAL A 105       5.402  10.211   0.636  1.00 98.38           O  
ATOM    831  CG1 VAL A 105       5.152   9.812   3.809  1.00 98.38           C  
ATOM    832  CG2 VAL A 105       7.496   9.977   4.703  1.00 98.38           C  
ATOM    833  N   ILE A 106       5.445  12.305   1.316  1.00 98.06           N  
ATOM    834  CA  ILE A 106       4.359  12.703   0.429  1.00 98.06           C  
ATOM    835  C   ILE A 106       4.805  12.562  -1.025  1.00 98.06           C  
ATOM    836  CB  ILE A 106       3.910  14.156   0.711  1.00 98.06           C  
ATOM    837  O   ILE A 106       4.066  12.023  -1.855  1.00 98.06           O  
ATOM    838  CG1 ILE A 106       3.287  14.258   2.107  1.00 98.06           C  
ATOM    839  CG2 ILE A 106       2.928  14.633  -0.363  1.00 98.06           C  
ATOM    840  CD1 ILE A 106       2.979  15.688   2.545  1.00 98.06           C  
ATOM    841  N   ALA A 107       6.016  13.000  -1.341  1.00 96.94           N  
ATOM    842  CA  ALA A 107       6.531  12.875  -2.703  1.00 96.94           C  
ATOM    843  C   ALA A 107       6.590  11.414  -3.137  1.00 96.94           C  
ATOM    844  CB  ALA A 107       7.914  13.508  -2.809  1.00 96.94           C  
ATOM    845  O   ALA A 107       6.266  11.086  -4.281  1.00 96.94           O  
ATOM    846  N   ASP A 108       7.012  10.586  -2.223  1.00 96.19           N  
ATOM    847  CA  ASP A 108       7.105   9.164  -2.525  1.00 96.19           C  
ATOM    848  C   ASP A 108       5.723   8.555  -2.756  1.00 96.19           C  
ATOM    849  CB  ASP A 108       7.824   8.422  -1.397  1.00 96.19           C  
ATOM    850  O   ASP A 108       5.543   7.738  -3.660  1.00 96.19           O  
ATOM    851  CG  ASP A 108       9.312   8.711  -1.354  1.00 96.19           C  
ATOM    852  OD1 ASP A 108       9.844   9.328  -2.301  1.00 96.19           O  
ATOM    853  OD2 ASP A 108       9.969   8.312  -0.363  1.00 96.19           O  
ATOM    854  N   LEU A 109       4.746   8.938  -1.898  1.00 96.44           N  
ATOM    855  CA  LEU A 109       3.375   8.484  -2.098  1.00 96.44           C  
ATOM    856  C   LEU A 109       2.852   8.914  -3.463  1.00 96.44           C  
ATOM    857  CB  LEU A 109       2.465   9.023  -0.994  1.00 96.44           C  
ATOM    858  O   LEU A 109       2.293   8.094  -4.203  1.00 96.44           O  
ATOM    859  CG  LEU A 109       2.604   8.375   0.383  1.00 96.44           C  
ATOM    860  CD1 LEU A 109       1.801   9.148   1.421  1.00 96.44           C  
ATOM    861  CD2 LEU A 109       2.158   6.918   0.335  1.00 96.44           C  
ATOM    862  N   GLU A 110       3.039  10.164  -3.787  1.00 95.81           N  
ATOM    863  CA  GLU A 110       2.555  10.688  -5.059  1.00 95.81           C  
ATOM    864  C   GLU A 110       3.223   9.984  -6.238  1.00 95.81           C  
ATOM    865  CB  GLU A 110       2.797  12.195  -5.145  1.00 95.81           C  
ATOM    866  O   GLU A 110       2.561   9.641  -7.219  1.00 95.81           O  
ATOM    867  CG  GLU A 110       1.977  13.008  -4.156  1.00 95.81           C  
ATOM    868  CD  GLU A 110       1.960  14.500  -4.465  1.00 95.81           C  
ATOM    869  OE1 GLU A 110       1.055  15.211  -3.975  1.00 95.81           O  
ATOM    870  OE2 GLU A 110       2.859  14.953  -5.207  1.00 95.81           O  
ATOM    871  N   THR A 111       4.523   9.773  -6.129  1.00 94.25           N  
ATOM    872  CA  THR A 111       5.254   9.109  -7.199  1.00 94.25           C  
ATOM    873  C   THR A 111       4.816   7.648  -7.320  1.00 94.25           C  
ATOM    874  CB  THR A 111       6.773   9.172  -6.965  1.00 94.25           C  
ATOM    875  O   THR A 111       4.613   7.148  -8.430  1.00 94.25           O  
ATOM    876  CG2 THR A 111       7.535   8.492  -8.102  1.00 94.25           C  
ATOM    877  OG1 THR A 111       7.180  10.547  -6.891  1.00 94.25           O  
ATOM    878  N   PHE A 112       4.656   7.008  -6.191  1.00 93.81           N  
ATOM    879  CA  PHE A 112       4.270   5.602  -6.195  1.00 93.81           C  
ATOM    880  C   PHE A 112       2.916   5.418  -6.871  1.00 93.81           C  
ATOM    881  CB  PHE A 112       4.223   5.051  -4.770  1.00 93.81           C  
ATOM    882  O   PHE A 112       2.740   4.508  -7.684  1.00 93.81           O  
ATOM    883  CG  PHE A 112       3.881   3.586  -4.695  1.00 93.81           C  
ATOM    884  CD1 PHE A 112       2.586   3.176  -4.406  1.00 93.81           C  
ATOM    885  CD2 PHE A 112       4.855   2.621  -4.914  1.00 93.81           C  
ATOM    886  CE1 PHE A 112       2.264   1.822  -4.336  1.00 93.81           C  
ATOM    887  CE2 PHE A 112       4.543   1.267  -4.848  1.00 93.81           C  
ATOM    888  CZ  PHE A 112       3.246   0.869  -4.559  1.00 93.81           C  
ATOM    889  N   TYR A 113       1.965   6.266  -6.590  1.00 92.88           N  
ATOM    890  CA  TYR A 113       0.597   6.102  -7.066  1.00 92.88           C  
ATOM    891  C   TYR A 113       0.384   6.848  -8.375  1.00 92.88           C  
ATOM    892  CB  TYR A 113      -0.404   6.590  -6.020  1.00 92.88           C  
ATOM    893  O   TYR A 113      -0.680   6.742  -8.992  1.00 92.88           O  
ATOM    894  CG  TYR A 113      -0.445   5.738  -4.773  1.00 92.88           C  
ATOM    895  CD1 TYR A 113      -0.878   4.414  -4.824  1.00 92.88           C  
ATOM    896  CD2 TYR A 113      -0.052   6.254  -3.543  1.00 92.88           C  
ATOM    897  CE1 TYR A 113      -0.919   3.627  -3.680  1.00 92.88           C  
ATOM    898  CE2 TYR A 113      -0.089   5.473  -2.391  1.00 92.88           C  
ATOM    899  OH  TYR A 113      -0.562   3.387  -1.333  1.00 92.88           O  
ATOM    900  CZ  TYR A 113      -0.523   4.164  -2.471  1.00 92.88           C  
ATOM    901  N   GLY A 114       1.364   7.676  -8.781  1.00 90.88           N  
ATOM    902  CA  GLY A 114       1.256   8.430 -10.023  1.00 90.88           C  
ATOM    903  C   GLY A 114       0.198   9.516  -9.969  1.00 90.88           C  
ATOM    904  O   GLY A 114      -0.490   9.773 -10.961  1.00 90.88           O  
ATOM    905  N   LYS A 115      -0.025  10.078  -8.773  1.00 91.62           N  
ATOM    906  CA  LYS A 115      -1.038  11.117  -8.594  1.00 91.62           C  
ATOM    907  C   LYS A 115      -0.628  12.102  -7.500  1.00 91.62           C  
ATOM    908  CB  LYS A 115      -2.391  10.484  -8.250  1.00 91.62           C  
ATOM    909  O   LYS A 115      -0.030  11.711  -6.496  1.00 91.62           O  
ATOM    910  CG  LYS A 115      -2.488   9.961  -6.824  1.00 91.62           C  
ATOM    911  CD  LYS A 115      -3.879   9.422  -6.520  1.00 91.62           C  
ATOM    912  CE  LYS A 115      -4.746  10.469  -5.832  1.00 91.62           C  
ATOM    913  NZ  LYS A 115      -6.203  10.172  -5.996  1.00 91.62           N  
ATOM    914  N   SER A 116      -0.879  13.367  -7.754  1.00 94.06           N  
ATOM    915  CA  SER A 116      -0.670  14.398  -6.738  1.00 94.06           C  
ATOM    916  C   SER A 116      -1.907  14.570  -5.863  1.00 94.06           C  
ATOM    917  CB  SER A 116      -0.307  15.734  -7.391  1.00 94.06           C  
ATOM    918  O   SER A 116      -3.035  14.453  -6.344  1.00 94.06           O  
ATOM    919  OG  SER A 116       0.931  15.641  -8.070  1.00 94.06           O  
ATOM    920  N   PHE A 117      -1.708  14.836  -4.586  1.00 93.94           N  
ATOM    921  CA  PHE A 117      -2.783  15.008  -3.615  1.00 93.94           C  
ATOM    922  C   PHE A 117      -2.896  16.453  -3.180  1.00 93.94           C  
ATOM    923  CB  PHE A 117      -2.551  14.109  -2.395  1.00 93.94           C  
ATOM    924  O   PHE A 117      -1.901  17.188  -3.154  1.00 93.94           O  
ATOM    925  CG  PHE A 117      -2.443  12.641  -2.729  1.00 93.94           C  
ATOM    926  CD1 PHE A 117      -3.582  11.891  -2.980  1.00 93.94           C  
ATOM    927  CD2 PHE A 117      -1.202  12.023  -2.787  1.00 93.94           C  
ATOM    928  CE1 PHE A 117      -3.484  10.531  -3.291  1.00 93.94           C  
ATOM    929  CE2 PHE A 117      -1.097  10.672  -3.096  1.00 93.94           C  
ATOM    930  CZ  PHE A 117      -2.238   9.930  -3.346  1.00 93.94           C  
ATOM    931  N   TYR A 118      -4.176  16.875  -2.836  1.00 89.62           N  
ATOM    932  CA  TYR A 118      -4.352  18.109  -2.078  1.00 89.62           C  
ATOM    933  C   TYR A 118      -3.818  17.953  -0.657  1.00 89.62           C  
ATOM    934  CB  TYR A 118      -5.824  18.516  -2.043  1.00 89.62           C  
ATOM    935  O   TYR A 118      -3.982  16.906  -0.038  1.00 89.62           O  
ATOM    936  CG  TYR A 118      -6.441  18.688  -3.410  1.00 89.62           C  
ATOM    937  CD1 TYR A 118      -6.105  19.781  -4.219  1.00 89.62           C  
ATOM    938  CD2 TYR A 118      -7.359  17.766  -3.895  1.00 89.62           C  
ATOM    939  CE1 TYR A 118      -6.676  19.938  -5.480  1.00 89.62           C  
ATOM    940  CE2 TYR A 118      -7.934  17.922  -5.152  1.00 89.62           C  
ATOM    941  OH  TYR A 118      -8.148  19.156  -7.184  1.00 89.62           O  
ATOM    942  CZ  TYR A 118      -7.586  19.000  -5.938  1.00 89.62           C  
ATOM    943  N   VAL A 119      -3.123  19.000  -0.192  1.00 93.56           N  
ATOM    944  CA  VAL A 119      -2.602  18.953   1.171  1.00 93.56           C  
ATOM    945  C   VAL A 119      -3.340  19.969   2.037  1.00 93.56           C  
ATOM    946  CB  VAL A 119      -1.082  19.234   1.204  1.00 93.56           C  
ATOM    947  O   VAL A 119      -3.316  21.172   1.751  1.00 93.56           O  
ATOM    948  CG1 VAL A 119      -0.555  19.172   2.637  1.00 93.56           C  
ATOM    949  CG2 VAL A 119      -0.340  18.234   0.322  1.00 93.56           C  
ATOM    950  N   HIS A 120      -3.988  19.438   3.105  1.00 90.88           N  
ATOM    951  CA  HIS A 120      -4.762  20.250   4.031  1.00 90.88           C  
ATOM    952  C   HIS A 120      -4.332  20.016   5.473  1.00 90.88           C  
ATOM    953  CB  HIS A 120      -6.258  19.984   3.875  1.00 90.88           C  
ATOM    954  O   HIS A 120      -3.693  19.000   5.773  1.00 90.88           O  
ATOM    955  CG  HIS A 120      -6.816  20.422   2.562  1.00 90.88           C  
ATOM    956  CD2 HIS A 120      -7.098  19.734   1.434  1.00 90.88           C  
ATOM    957  ND1 HIS A 120      -7.152  21.734   2.307  1.00 90.88           N  
ATOM    958  CE1 HIS A 120      -7.617  21.844   1.072  1.00 90.88           C  
ATOM    959  NE2 HIS A 120      -7.594  20.641   0.521  1.00 90.88           N  
ATOM    960  N   GLY A 121      -4.613  21.000   6.289  1.00 93.00           N  
ATOM    961  CA  GLY A 121      -4.461  20.828   7.723  1.00 93.00           C  
ATOM    962  C   GLY A 121      -5.727  20.328   8.398  1.00 93.00           C  
ATOM    963  O   GLY A 121      -6.832  20.625   7.941  1.00 93.00           O  
ATOM    964  N   HIS A 122      -5.508  19.625   9.477  1.00 92.25           N  
ATOM    965  CA  HIS A 122      -6.641  19.094  10.227  1.00 92.25           C  
ATOM    966  C   HIS A 122      -7.668  20.188  10.516  1.00 92.25           C  
ATOM    967  CB  HIS A 122      -6.168  18.453  11.531  1.00 92.25           C  
ATOM    968  O   HIS A 122      -8.875  19.938  10.445  1.00 92.25           O  
ATOM    969  CG  HIS A 122      -7.262  17.781  12.297  1.00 92.25           C  
ATOM    970  CD2 HIS A 122      -8.508  17.406  11.930  1.00 92.25           C  
ATOM    971  ND1 HIS A 122      -7.125  17.406  13.617  1.00 92.25           N  
ATOM    972  CE1 HIS A 122      -8.242  16.844  14.031  1.00 92.25           C  
ATOM    973  NE2 HIS A 122      -9.102  16.828  13.023  1.00 92.25           N  
ATOM    974  N   LYS A 123      -7.258  21.344  10.812  1.00 87.31           N  
ATOM    975  CA  LYS A 123      -8.156  22.422  11.234  1.00 87.31           C  
ATOM    976  C   LYS A 123      -9.062  22.859  10.086  1.00 87.31           C  
ATOM    977  CB  LYS A 123      -7.359  23.625  11.750  1.00 87.31           C  
ATOM    978  O   LYS A 123     -10.039  23.578  10.297  1.00 87.31           O  
ATOM    979  CG  LYS A 123      -6.617  24.391  10.664  1.00 87.31           C  
ATOM    980  CD  LYS A 123      -5.836  25.562  11.234  1.00 87.31           C  
ATOM    981  CE  LYS A 123      -6.504  26.891  10.914  1.00 87.31           C  
ATOM    982  NZ  LYS A 123      -5.773  28.047  11.531  1.00 87.31           N  
ATOM    983  N   ASP A 124      -8.742  22.422   8.883  1.00 84.06           N  
ATOM    984  CA  ASP A 124      -9.602  22.719   7.738  1.00 84.06           C  
ATOM    985  C   ASP A 124     -10.875  21.875   7.777  1.00 84.06           C  
ATOM    986  CB  ASP A 124      -8.852  22.484   6.426  1.00 84.06           C  
ATOM    987  O   ASP A 124     -11.852  22.188   7.082  1.00 84.06           O  
ATOM    988  CG  ASP A 124      -7.703  23.453   6.215  1.00 84.06           C  
ATOM    989  OD1 ASP A 124      -7.789  24.609   6.676  1.00 84.06           O  
ATOM    990  OD2 ASP A 124      -6.703  23.047   5.582  1.00 84.06           O  
ATOM    991  N   PHE A 125     -10.914  20.828   8.633  1.00 80.38           N  
ATOM    992  CA  PHE A 125     -12.023  19.875   8.625  1.00 80.38           C  
ATOM    993  C   PHE A 125     -12.711  19.828   9.984  1.00 80.38           C  
ATOM    994  CB  PHE A 125     -11.523  18.469   8.250  1.00 80.38           C  
ATOM    995  O   PHE A 125     -13.828  19.328  10.109  1.00 80.38           O  
ATOM    996  CG  PHE A 125     -10.883  18.406   6.891  1.00 80.38           C  
ATOM    997  CD1 PHE A 125     -11.656  18.391   5.738  1.00 80.38           C  
ATOM    998  CD2 PHE A 125      -9.500  18.359   6.766  1.00 80.38           C  
ATOM    999  CE1 PHE A 125     -11.062  18.328   4.480  1.00 80.38           C  
ATOM   1000  CE2 PHE A 125      -8.898  18.297   5.512  1.00 80.38           C  
ATOM   1001  CZ  PHE A 125      -9.680  18.281   4.371  1.00 80.38           C  
ATOM   1002  N   PHE A 126     -12.016  20.328  10.961  1.00 79.12           N  
ATOM   1003  CA  PHE A 126     -12.477  20.203  12.344  1.00 79.12           C  
ATOM   1004  C   PHE A 126     -11.961  21.359  13.195  1.00 79.12           C  
ATOM   1005  CB  PHE A 126     -12.016  18.859  12.938  1.00 79.12           C  
ATOM   1006  O   PHE A 126     -10.852  21.844  12.984  1.00 79.12           O  
ATOM   1007  CG  PHE A 126     -12.703  18.516  14.234  1.00 79.12           C  
ATOM   1008  CD1 PHE A 126     -12.070  18.719  15.453  1.00 79.12           C  
ATOM   1009  CD2 PHE A 126     -13.977  17.969  14.227  1.00 79.12           C  
ATOM   1010  CE1 PHE A 126     -12.711  18.391  16.641  1.00 79.12           C  
ATOM   1011  CE2 PHE A 126     -14.617  17.641  15.414  1.00 79.12           C  
ATOM   1012  CZ  PHE A 126     -13.984  17.844  16.625  1.00 79.12           C  
ATOM   1013  N   ALA A 127     -12.820  21.828  14.125  1.00 80.19           N  
ATOM   1014  CA  ALA A 127     -12.414  22.891  15.031  1.00 80.19           C  
ATOM   1015  C   ALA A 127     -11.328  22.406  16.000  1.00 80.19           C  
ATOM   1016  CB  ALA A 127     -13.609  23.422  15.805  1.00 80.19           C  
ATOM   1017  O   ALA A 127     -11.641  21.844  17.047  1.00 80.19           O  
ATOM   1018  N   THR A 128     -10.117  22.594  15.641  1.00 82.62           N  
ATOM   1019  CA  THR A 128      -8.945  22.156  16.406  1.00 82.62           C  
ATOM   1020  C   THR A 128      -7.750  23.062  16.109  1.00 82.62           C  
ATOM   1021  CB  THR A 128      -8.586  20.703  16.078  1.00 82.62           C  
ATOM   1022  O   THR A 128      -7.715  23.750  15.094  1.00 82.62           O  
ATOM   1023  CG2 THR A 128      -8.219  20.531  14.602  1.00 82.62           C  
ATOM   1024  OG1 THR A 128      -7.465  20.297  16.875  1.00 82.62           O  
ATOM   1025  N   ALA A 129      -6.832  23.031  17.031  1.00 90.19           N  
ATOM   1026  CA  ALA A 129      -5.570  23.734  16.812  1.00 90.19           C  
ATOM   1027  C   ALA A 129      -4.641  22.922  15.914  1.00 90.19           C  
ATOM   1028  CB  ALA A 129      -4.891  24.047  18.141  1.00 90.19           C  
ATOM   1029  O   ALA A 129      -3.660  23.453  15.383  1.00 90.19           O  
ATOM   1030  N   CYS A 130      -4.879  21.703  15.758  1.00 93.31           N  
ATOM   1031  CA  CYS A 130      -4.105  20.828  14.875  1.00 93.31           C  
ATOM   1032  C   CYS A 130      -4.250  21.266  13.422  1.00 93.31           C  
ATOM   1033  CB  CYS A 130      -4.543  19.375  15.031  1.00 93.31           C  
ATOM   1034  O   CYS A 130      -5.348  21.625  12.984  1.00 93.31           O  
ATOM   1035  SG  CYS A 130      -3.504  18.203  14.133  1.00 93.31           S  
ATOM   1036  N   PRO A 131      -3.084  21.359  12.766  1.00 97.25           N  
ATOM   1037  CA  PRO A 131      -1.791  20.734  13.039  1.00 97.25           C  
ATOM   1038  C   PRO A 131      -0.782  21.688  13.656  1.00 97.25           C  
ATOM   1039  CB  PRO A 131      -1.326  20.266  11.656  1.00 97.25           C  
ATOM   1040  O   PRO A 131       0.414  21.609  13.367  1.00 97.25           O  
ATOM   1041  CG  PRO A 131      -1.816  21.328  10.719  1.00 97.25           C  
ATOM   1042  CD  PRO A 131      -3.146  21.828  11.211  1.00 97.25           C  
ATOM   1043  N   GLY A 132      -1.235  22.750  14.297  1.00 95.62           N  
ATOM   1044  CA  GLY A 132      -0.345  23.656  15.000  1.00 95.62           C  
ATOM   1045  C   GLY A 132       0.642  24.359  14.078  1.00 95.62           C  
ATOM   1046  O   GLY A 132       0.250  24.938  13.070  1.00 95.62           O  
ATOM   1047  N   ARG A 133       1.962  24.188  14.391  1.00 97.19           N  
ATOM   1048  CA  ARG A 133       3.051  24.844  13.688  1.00 97.19           C  
ATOM   1049  C   ARG A 133       3.072  24.453  12.211  1.00 97.19           C  
ATOM   1050  CB  ARG A 133       4.395  24.516  14.336  1.00 97.19           C  
ATOM   1051  O   ARG A 133       3.529  25.219  11.367  1.00 97.19           O  
ATOM   1052  CG  ARG A 133       4.555  25.078  15.742  1.00 97.19           C  
ATOM   1053  CD  ARG A 133       5.887  24.688  16.359  1.00 97.19           C  
ATOM   1054  NE  ARG A 133       5.906  24.922  17.797  1.00 97.19           N  
ATOM   1055  NH1 ARG A 133       5.266  22.781  18.375  1.00 97.19           N  
ATOM   1056  NH2 ARG A 133       5.660  24.344  20.000  1.00 97.19           N  
ATOM   1057  CZ  ARG A 133       5.609  24.016  18.719  1.00 97.19           C  
ATOM   1058  N   TRP A 134       2.475  23.344  11.914  1.00 97.94           N  
ATOM   1059  CA  TRP A 134       2.518  22.828  10.547  1.00 97.94           C  
ATOM   1060  C   TRP A 134       1.590  23.625   9.633  1.00 97.94           C  
ATOM   1061  CB  TRP A 134       2.131  21.344  10.523  1.00 97.94           C  
ATOM   1062  O   TRP A 134       1.823  23.703   8.430  1.00 97.94           O  
ATOM   1063  CG  TRP A 134       3.236  20.422  10.938  1.00 97.94           C  
ATOM   1064  CD1 TRP A 134       3.521  20.000  12.211  1.00 97.94           C  
ATOM   1065  CD2 TRP A 134       4.207  19.812  10.086  1.00 97.94           C  
ATOM   1066  CE2 TRP A 134       5.051  19.031  10.906  1.00 97.94           C  
ATOM   1067  CE3 TRP A 134       4.445  19.844   8.703  1.00 97.94           C  
ATOM   1068  NE1 TRP A 134       4.613  19.156  12.195  1.00 97.94           N  
ATOM   1069  CH2 TRP A 134       6.328  18.344   9.031  1.00 97.94           C  
ATOM   1070  CZ2 TRP A 134       6.117  18.281  10.383  1.00 97.94           C  
ATOM   1071  CZ3 TRP A 134       5.508  19.109   8.188  1.00 97.94           C  
ATOM   1072  N   TYR A 135       0.550  24.219  10.234  1.00 95.19           N  
ATOM   1073  CA  TYR A 135      -0.501  24.797   9.406  1.00 95.19           C  
ATOM   1074  C   TYR A 135       0.049  25.922   8.539  1.00 95.19           C  
ATOM   1075  CB  TYR A 135      -1.646  25.328  10.281  1.00 95.19           C  
ATOM   1076  O   TYR A 135      -0.193  25.969   7.332  1.00 95.19           O  
ATOM   1077  CG  TYR A 135      -2.898  25.656   9.508  1.00 95.19           C  
ATOM   1078  CD1 TYR A 135      -3.271  26.984   9.281  1.00 95.19           C  
ATOM   1079  CD2 TYR A 135      -3.711  24.641   9.000  1.00 95.19           C  
ATOM   1080  CE1 TYR A 135      -4.426  27.281   8.562  1.00 95.19           C  
ATOM   1081  CE2 TYR A 135      -4.867  24.938   8.289  1.00 95.19           C  
ATOM   1082  OH  TYR A 135      -6.359  26.562   7.371  1.00 95.19           O  
ATOM   1083  CZ  TYR A 135      -5.215  26.266   8.078  1.00 95.19           C  
ATOM   1084  N   ASP A 136       0.832  26.781   9.102  1.00 94.81           N  
ATOM   1085  CA  ASP A 136       1.347  27.938   8.375  1.00 94.81           C  
ATOM   1086  C   ASP A 136       2.457  27.531   7.410  1.00 94.81           C  
ATOM   1087  CB  ASP A 136       1.862  29.000   9.344  1.00 94.81           C  
ATOM   1088  O   ASP A 136       2.951  28.344   6.637  1.00 94.81           O  
ATOM   1089  CG  ASP A 136       0.755  29.641  10.156  1.00 94.81           C  
ATOM   1090  OD1 ASP A 136      -0.418  29.609   9.727  1.00 94.81           O  
ATOM   1091  OD2 ASP A 136       1.059  30.203  11.234  1.00 94.81           O  
ATOM   1092  N   GLN A 137       2.891  26.250   7.441  1.00 97.12           N  
ATOM   1093  CA  GLN A 137       3.977  25.766   6.594  1.00 97.12           C  
ATOM   1094  C   GLN A 137       3.449  24.891   5.469  1.00 97.12           C  
ATOM   1095  CB  GLN A 137       5.008  25.000   7.426  1.00 97.12           C  
ATOM   1096  O   GLN A 137       4.227  24.312   4.703  1.00 97.12           O  
ATOM   1097  CG  GLN A 137       5.609  25.812   8.562  1.00 97.12           C  
ATOM   1098  CD  GLN A 137       6.355  27.047   8.078  1.00 97.12           C  
ATOM   1099  NE2 GLN A 137       6.035  28.203   8.656  1.00 97.12           N  
ATOM   1100  OE1 GLN A 137       7.215  26.953   7.195  1.00 97.12           O  
ATOM   1101  N   LEU A 138       2.121  24.812   5.242  1.00 93.88           N  
ATOM   1102  CA  LEU A 138       1.552  23.891   4.273  1.00 93.88           C  
ATOM   1103  C   LEU A 138       1.954  24.266   2.852  1.00 93.88           C  
ATOM   1104  CB  LEU A 138       0.026  23.859   4.391  1.00 93.88           C  
ATOM   1105  O   LEU A 138       2.281  23.406   2.039  1.00 93.88           O  
ATOM   1106  CG  LEU A 138      -0.543  23.188   5.645  1.00 93.88           C  
ATOM   1107  CD1 LEU A 138      -2.068  23.219   5.613  1.00 93.88           C  
ATOM   1108  CD2 LEU A 138      -0.028  21.766   5.773  1.00 93.88           C  
ATOM   1109  N   ASP A 139       1.966  25.531   2.537  1.00 91.75           N  
ATOM   1110  CA  ASP A 139       2.395  25.953   1.207  1.00 91.75           C  
ATOM   1111  C   ASP A 139       3.859  25.594   0.963  1.00 91.75           C  
ATOM   1112  CB  ASP A 139       2.188  27.469   1.026  1.00 91.75           C  
ATOM   1113  O   ASP A 139       4.215  25.125  -0.119  1.00 91.75           O  
ATOM   1114  CG  ASP A 139       0.727  27.844   0.855  1.00 91.75           C  
ATOM   1115  OD1 ASP A 139      -0.105  26.953   0.565  1.00 91.75           O  
ATOM   1116  OD2 ASP A 139       0.405  29.047   1.010  1.00 91.75           O  
ATOM   1117  N   ARG A 140       4.691  25.859   1.955  1.00 96.56           N  
ATOM   1118  CA  ARG A 140       6.098  25.484   1.856  1.00 96.56           C  
ATOM   1119  C   ARG A 140       6.250  23.984   1.697  1.00 96.56           C  
ATOM   1120  CB  ARG A 140       6.871  25.969   3.088  1.00 96.56           C  
ATOM   1121  O   ARG A 140       7.117  23.516   0.958  1.00 96.56           O  
ATOM   1122  CG  ARG A 140       8.367  25.703   3.018  1.00 96.56           C  
ATOM   1123  CD  ARG A 140       9.078  26.141   4.285  1.00 96.56           C  
ATOM   1124  NE  ARG A 140      10.445  25.625   4.348  1.00 96.56           N  
ATOM   1125  NH1 ARG A 140      10.531  25.547   6.656  1.00 96.56           N  
ATOM   1126  NH2 ARG A 140      12.344  24.891   5.414  1.00 96.56           N  
ATOM   1127  CZ  ARG A 140      11.102  25.359   5.473  1.00 96.56           C  
ATOM   1128  N   LEU A 141       5.445  23.250   2.385  1.00 96.94           N  
ATOM   1129  CA  LEU A 141       5.461  21.797   2.285  1.00 96.94           C  
ATOM   1130  C   LEU A 141       5.121  21.344   0.868  1.00 96.94           C  
ATOM   1131  CB  LEU A 141       4.469  21.172   3.279  1.00 96.94           C  
ATOM   1132  O   LEU A 141       5.828  20.516   0.292  1.00 96.94           O  
ATOM   1133  CG  LEU A 141       4.395  19.656   3.305  1.00 96.94           C  
ATOM   1134  CD1 LEU A 141       5.758  19.062   3.646  1.00 96.94           C  
ATOM   1135  CD2 LEU A 141       3.340  19.188   4.301  1.00 96.94           C  
ATOM   1136  N   ILE A 142       4.117  21.922   0.278  1.00 94.44           N  
ATOM   1137  CA  ILE A 142       3.709  21.594  -1.084  1.00 94.44           C  
ATOM   1138  C   ILE A 142       4.840  21.938  -2.057  1.00 94.44           C  
ATOM   1139  CB  ILE A 142       2.422  22.359  -1.482  1.00 94.44           C  
ATOM   1140  O   ILE A 142       5.160  21.125  -2.939  1.00 94.44           O  
ATOM   1141  CG1 ILE A 142       1.235  21.875  -0.643  1.00 94.44           C  
ATOM   1142  CG2 ILE A 142       2.139  22.188  -2.979  1.00 94.44           C  
ATOM   1143  CD1 ILE A 142       0.029  22.797  -0.681  1.00 94.44           C  
ATOM   1144  N   ASP A 143       5.438  23.047  -1.869  1.00 95.94           N  
ATOM   1145  CA  ASP A 143       6.555  23.453  -2.721  1.00 95.94           C  
ATOM   1146  C   ASP A 143       7.707  22.453  -2.613  1.00 95.94           C  
ATOM   1147  CB  ASP A 143       7.039  24.844  -2.352  1.00 95.94           C  
ATOM   1148  O   ASP A 143       8.336  22.109  -3.617  1.00 95.94           O  
ATOM   1149  CG  ASP A 143       6.082  25.938  -2.795  1.00 95.94           C  
ATOM   1150  OD1 ASP A 143       5.191  25.672  -3.625  1.00 95.94           O  
ATOM   1151  OD2 ASP A 143       6.227  27.094  -2.311  1.00 95.94           O  
ATOM   1152  N   ARG A 144       7.977  22.047  -1.402  1.00 97.31           N  
ATOM   1153  CA  ARG A 144       9.078  21.125  -1.203  1.00 97.31           C  
ATOM   1154  C   ARG A 144       8.773  19.766  -1.832  1.00 97.31           C  
ATOM   1155  CB  ARG A 144       9.383  20.953   0.288  1.00 97.31           C  
ATOM   1156  O   ARG A 144       9.648  19.141  -2.438  1.00 97.31           O  
ATOM   1157  CG  ARG A 144      10.547  20.031   0.580  1.00 97.31           C  
ATOM   1158  CD  ARG A 144      11.836  20.531  -0.054  1.00 97.31           C  
ATOM   1159  NE  ARG A 144      12.953  19.625   0.214  1.00 97.31           N  
ATOM   1160  NH1 ARG A 144      13.695  19.562  -1.973  1.00 97.31           N  
ATOM   1161  NH2 ARG A 144      14.797  18.375  -0.350  1.00 97.31           N  
ATOM   1162  CZ  ARG A 144      13.812  19.188  -0.704  1.00 97.31           C  
ATOM   1163  N   VAL A 145       7.574  19.297  -1.682  1.00 97.31           N  
ATOM   1164  CA  VAL A 145       7.137  18.062  -2.318  1.00 97.31           C  
ATOM   1165  C   VAL A 145       7.344  18.156  -3.828  1.00 97.31           C  
ATOM   1166  CB  VAL A 145       5.656  17.750  -2.002  1.00 97.31           C  
ATOM   1167  O   VAL A 145       7.906  17.234  -4.441  1.00 97.31           O  
ATOM   1168  CG1 VAL A 145       5.137  16.625  -2.889  1.00 97.31           C  
ATOM   1169  CG2 VAL A 145       5.488  17.391  -0.526  1.00 97.31           C  
ATOM   1170  N   ASN A 146       6.938  19.250  -4.387  1.00 95.94           N  
ATOM   1171  CA  ASN A 146       7.070  19.453  -5.828  1.00 95.94           C  
ATOM   1172  C   ASN A 146       8.539  19.500  -6.254  1.00 95.94           C  
ATOM   1173  CB  ASN A 146       6.352  20.719  -6.258  1.00 95.94           C  
ATOM   1174  O   ASN A 146       8.891  18.984  -7.312  1.00 95.94           O  
ATOM   1175  CG  ASN A 146       4.844  20.609  -6.160  1.00 95.94           C  
ATOM   1176  ND2 ASN A 146       4.168  21.750  -6.023  1.00 95.94           N  
ATOM   1177  OD1 ASN A 146       4.289  19.500  -6.207  1.00 95.94           O  
ATOM   1178  N   ALA A 147       9.359  20.062  -5.469  1.00 96.94           N  
ATOM   1179  CA  ALA A 147      10.789  20.109  -5.766  1.00 96.94           C  
ATOM   1180  C   ALA A 147      11.398  18.703  -5.746  1.00 96.94           C  
ATOM   1181  CB  ALA A 147      11.508  21.016  -4.773  1.00 96.94           C  
ATOM   1182  O   ALA A 147      12.242  18.375  -6.586  1.00 96.94           O  
ATOM   1183  N   ILE A 148      11.023  17.984  -4.742  1.00 97.00           N  
ATOM   1184  CA  ILE A 148      11.516  16.609  -4.656  1.00 97.00           C  
ATOM   1185  C   ILE A 148      11.094  15.836  -5.898  1.00 97.00           C  
ATOM   1186  CB  ILE A 148      11.000  15.906  -3.381  1.00 97.00           C  
ATOM   1187  O   ILE A 148      11.898  15.102  -6.484  1.00 97.00           O  
ATOM   1188  CG1 ILE A 148      11.656  16.516  -2.133  1.00 97.00           C  
ATOM   1189  CG2 ILE A 148      11.258  14.398  -3.457  1.00 97.00           C  
ATOM   1190  CD1 ILE A 148      10.992  16.109  -0.826  1.00 97.00           C  
ATOM   1191  N   LYS A 149       9.867  15.977  -6.301  1.00 95.75           N  
ATOM   1192  CA  LYS A 149       9.375  15.297  -7.492  1.00 95.75           C  
ATOM   1193  C   LYS A 149      10.133  15.742  -8.734  1.00 95.75           C  
ATOM   1194  CB  LYS A 149       7.875  15.555  -7.676  1.00 95.75           C  
ATOM   1195  O   LYS A 149      10.469  14.922  -9.594  1.00 95.75           O  
ATOM   1196  CG  LYS A 149       6.992  14.781  -6.711  1.00 95.75           C  
ATOM   1197  CD  LYS A 149       5.547  14.734  -7.195  1.00 95.75           C  
ATOM   1198  CE  LYS A 149       4.938  16.125  -7.270  1.00 95.75           C  
ATOM   1199  NZ  LYS A 149       3.516  16.094  -7.730  1.00 95.75           N  
ATOM   1200  N   GLU A 150      10.383  16.984  -8.859  1.00 95.12           N  
ATOM   1201  CA  GLU A 150      11.188  17.484  -9.969  1.00 95.12           C  
ATOM   1202  C   GLU A 150      12.562  16.828 -10.000  1.00 95.12           C  
ATOM   1203  CB  GLU A 150      11.320  19.000  -9.891  1.00 95.12           C  
ATOM   1204  O   GLU A 150      13.078  16.500 -11.070  1.00 95.12           O  
ATOM   1205  CG  GLU A 150      11.969  19.641 -11.117  1.00 95.12           C  
ATOM   1206  CD  GLU A 150      12.016  21.156 -11.062  1.00 95.12           C  
ATOM   1207  OE1 GLU A 150      12.359  21.781 -12.078  1.00 95.12           O  
ATOM   1208  OE2 GLU A 150      11.695  21.719  -9.984  1.00 95.12           O  
ATOM   1209  N   GLY A 151      13.133  16.750  -8.836  1.00 94.81           N  
ATOM   1210  CA  GLY A 151      14.406  16.062  -8.734  1.00 94.81           C  
ATOM   1211  C   GLY A 151      14.336  14.617  -9.203  1.00 94.81           C  
ATOM   1212  O   GLY A 151      15.281  14.109  -9.812  1.00 94.81           O  
ATOM   1213  N   LYS A 152      13.250  13.992  -8.883  1.00 92.25           N  
ATOM   1214  CA  LYS A 152      13.062  12.625  -9.352  1.00 92.25           C  
ATOM   1215  C   LYS A 152      13.008  12.555 -10.875  1.00 92.25           C  
ATOM   1216  CB  LYS A 152      11.781  12.031  -8.758  1.00 92.25           C  
ATOM   1217  O   LYS A 152      13.609  11.664 -11.484  1.00 92.25           O  
ATOM   1218  CG  LYS A 152      11.867  11.734  -7.270  1.00 92.25           C  
ATOM   1219  CD  LYS A 152      10.586  11.086  -6.754  1.00 92.25           C  
ATOM   1220  CE  LYS A 152      10.734  10.617  -5.312  1.00 92.25           C  
ATOM   1221  NZ  LYS A 152       9.594   9.750  -4.891  1.00 92.25           N  
ATOM   1222  N   VAL A 153      12.328  13.508 -11.453  1.00 91.19           N  
ATOM   1223  CA  VAL A 153      12.242  13.578 -12.906  1.00 91.19           C  
ATOM   1224  C   VAL A 153      13.641  13.773 -13.492  1.00 91.19           C  
ATOM   1225  CB  VAL A 153      11.312  14.727 -13.367  1.00 91.19           C  
ATOM   1226  O   VAL A 153      14.023  13.086 -14.445  1.00 91.19           O  
ATOM   1227  CG1 VAL A 153      11.359  14.883 -14.883  1.00 91.19           C  
ATOM   1228  CG2 VAL A 153       9.883  14.461 -12.906  1.00 91.19           C  
ATOM   1229  N   GLU A 154      14.328  14.578 -12.914  1.00 93.25           N  
ATOM   1230  CA  GLU A 154      15.680  14.883 -13.383  1.00 93.25           C  
ATOM   1231  C   GLU A 154      16.578  13.648 -13.297  1.00 93.25           C  
ATOM   1232  CB  GLU A 154      16.281  16.031 -12.586  1.00 93.25           C  
ATOM   1233  O   GLU A 154      17.516  13.508 -14.078  1.00 93.25           O  
ATOM   1234  CG  GLU A 154      15.656  17.391 -12.898  1.00 93.25           C  
ATOM   1235  CD  GLU A 154      16.219  18.516 -12.055  1.00 93.25           C  
ATOM   1236  OE1 GLU A 154      15.891  19.703 -12.312  1.00 93.25           O  
ATOM   1237  OE2 GLU A 154      17.016  18.219 -11.125  1.00 93.25           O  
ATOM   1238  N   ARG A 155      16.297  12.852 -12.352  1.00 92.31           N  
ATOM   1239  CA  ARG A 155      17.078  11.641 -12.164  1.00 92.31           C  
ATOM   1240  C   ARG A 155      16.547  10.500 -13.023  1.00 92.31           C  
ATOM   1241  CB  ARG A 155      17.094  11.227 -10.695  1.00 92.31           C  
ATOM   1242  O   ARG A 155      17.000   9.359 -12.906  1.00 92.31           O  
ATOM   1243  CG  ARG A 155      17.953  12.117  -9.812  1.00 92.31           C  
ATOM   1244  CD  ARG A 155      17.844  11.727  -8.344  1.00 92.31           C  
ATOM   1245  NE  ARG A 155      16.547  12.086  -7.785  1.00 92.31           N  
ATOM   1246  NH1 ARG A 155      16.688  10.656  -5.980  1.00 92.31           N  
ATOM   1247  NH2 ARG A 155      14.828  11.969  -6.262  1.00 92.31           N  
ATOM   1248  CZ  ARG A 155      16.031  11.570  -6.676  1.00 92.31           C  
ATOM   1249  N   GLY A 156      15.500  10.766 -13.789  1.00 89.00           N  
ATOM   1250  CA  GLY A 156      15.055   9.805 -14.781  1.00 89.00           C  
ATOM   1251  C   GLY A 156      13.906   8.938 -14.297  1.00 89.00           C  
ATOM   1252  O   GLY A 156      13.570   7.926 -14.922  1.00 89.00           O  
ATOM   1253  N   VAL A 157      13.375   9.352 -13.117  1.00 86.62           N  
ATOM   1254  CA  VAL A 157      12.211   8.594 -12.656  1.00 86.62           C  
ATOM   1255  C   VAL A 157      11.016   8.883 -13.555  1.00 86.62           C  
ATOM   1256  CB  VAL A 157      11.867   8.930 -11.188  1.00 86.62           C  
ATOM   1257  O   VAL A 157      10.680  10.047 -13.797  1.00 86.62           O  
ATOM   1258  CG1 VAL A 157      10.641   8.141 -10.727  1.00 86.62           C  
ATOM   1259  CG2 VAL A 157      13.062   8.641 -10.281  1.00 86.62           C  
ATOM   1260  N   GLU A 158      10.406   7.758 -14.070  1.00 83.50           N  
ATOM   1261  CA  GLU A 158       9.281   7.906 -14.992  1.00 83.50           C  
ATOM   1262  C   GLU A 158       7.965   8.039 -14.227  1.00 83.50           C  
ATOM   1263  CB  GLU A 158       9.219   6.719 -15.953  1.00 83.50           C  
ATOM   1264  O   GLU A 158       7.859   7.605 -13.078  1.00 83.50           O  
ATOM   1265  CG  GLU A 158      10.422   6.602 -16.875  1.00 83.50           C  
ATOM   1266  CD  GLU A 158      10.297   5.484 -17.891  1.00 83.50           C  
ATOM   1267  OE1 GLU A 158      11.156   5.387 -18.797  1.00 83.50           O  
ATOM   1268  OE2 GLU A 158       9.328   4.699 -17.781  1.00 83.50           O  
ATOM   1269  N   ASN A 159       7.008   8.656 -14.789  1.00 84.06           N  
ATOM   1270  CA  ASN A 159       5.613   8.734 -14.367  1.00 84.06           C  
ATOM   1271  C   ASN A 159       5.469   9.477 -13.039  1.00 84.06           C  
ATOM   1272  CB  ASN A 159       5.008   7.332 -14.258  1.00 84.06           C  
ATOM   1273  O   ASN A 159       4.617   9.133 -12.219  1.00 84.06           O  
ATOM   1274  CG  ASN A 159       4.996   6.598 -15.586  1.00 84.06           C  
ATOM   1275  ND2 ASN A 159       5.348   5.320 -15.555  1.00 84.06           N  
ATOM   1276  OD1 ASN A 159       4.676   7.180 -16.625  1.00 84.06           O  
ATOM   1277  N   VAL A 160       6.355  10.406 -12.805  1.00 90.75           N  
ATOM   1278  CA  VAL A 160       6.184  11.312 -11.672  1.00 90.75           C  
ATOM   1279  C   VAL A 160       5.043  12.289 -11.961  1.00 90.75           C  
ATOM   1280  CB  VAL A 160       7.484  12.094 -11.367  1.00 90.75           C  
ATOM   1281  O   VAL A 160       5.051  12.977 -12.984  1.00 90.75           O  
ATOM   1282  CG1 VAL A 160       7.281  13.047 -10.195  1.00 90.75           C  
ATOM   1283  CG2 VAL A 160       8.633  11.125 -11.078  1.00 90.75           C  
ATOM   1284  N   PRO A 161       4.027  12.320 -11.094  1.00 92.75           N  
ATOM   1285  CA  PRO A 161       2.865  13.164 -11.391  1.00 92.75           C  
ATOM   1286  C   PRO A 161       3.189  14.656 -11.344  1.00 92.75           C  
ATOM   1287  CB  PRO A 161       1.865  12.789 -10.297  1.00 92.75           C  
ATOM   1288  O   PRO A 161       4.008  15.086 -10.523  1.00 92.75           O  
ATOM   1289  CG  PRO A 161       2.709  12.359  -9.141  1.00 92.75           C  
ATOM   1290  CD  PRO A 161       3.924  11.648  -9.672  1.00 92.75           C  
ATOM   1291  N   ALA A 162       2.547  15.352 -12.148  1.00 91.94           N  
ATOM   1292  CA  ALA A 162       2.680  16.812 -12.156  1.00 91.94           C  
ATOM   1293  C   ALA A 162       2.072  17.422 -10.898  1.00 91.94           C  
ATOM   1294  CB  ALA A 162       2.023  17.391 -13.406  1.00 91.94           C  
ATOM   1295  O   ALA A 162       1.175  16.844 -10.289  1.00 91.94           O  
ATOM   1296  N   PRO A 163       2.705  18.578 -10.500  1.00 90.69           N  
ATOM   1297  CA  PRO A 163       2.057  19.297  -9.406  1.00 90.69           C  
ATOM   1298  C   PRO A 163       0.609  19.672  -9.719  1.00 90.69           C  
ATOM   1299  CB  PRO A 163       2.920  20.562  -9.250  1.00 90.69           C  
ATOM   1300  O   PRO A 163       0.244  19.828 -10.883  1.00 90.69           O  
ATOM   1301  CG  PRO A 163       4.219  20.203  -9.906  1.00 90.69           C  
ATOM   1302  CD  PRO A 163       3.953  19.203 -10.984  1.00 90.69           C  
ATOM   1303  N   LEU A 164      -0.157  19.750  -8.609  1.00 86.81           N  
ATOM   1304  CA  LEU A 164      -1.510  20.266  -8.781  1.00 86.81           C  
ATOM   1305  C   LEU A 164      -1.486  21.766  -9.070  1.00 86.81           C  
ATOM   1306  CB  LEU A 164      -2.352  19.984  -7.535  1.00 86.81           C  
ATOM   1307  O   LEU A 164      -0.547  22.453  -8.680  1.00 86.81           O  
ATOM   1308  CG  LEU A 164      -2.635  18.516  -7.223  1.00 86.81           C  
ATOM   1309  CD1 LEU A 164      -3.328  18.391  -5.871  1.00 86.81           C  
ATOM   1310  CD2 LEU A 164      -3.479  17.891  -8.320  1.00 86.81           C  
ATOM   1311  N   ASP A 165      -2.555  22.094  -9.742  1.00 80.19           N  
ATOM   1312  CA  ASP A 165      -2.730  23.516 -10.023  1.00 80.19           C  
ATOM   1313  C   ASP A 165      -2.992  24.297  -8.742  1.00 80.19           C  
ATOM   1314  CB  ASP A 165      -3.879  23.734 -11.016  1.00 80.19           C  
ATOM   1315  O   ASP A 165      -3.920  23.984  -7.992  1.00 80.19           O  
ATOM   1316  CG  ASP A 165      -4.062  25.188 -11.406  1.00 80.19           C  
ATOM   1317  OD1 ASP A 165      -3.271  26.047 -10.953  1.00 80.19           O  
ATOM   1318  OD2 ASP A 165      -5.008  25.484 -12.164  1.00 80.19           O  
ATOM   1319  N   LYS A 166      -2.100  25.266  -8.602  1.00 76.81           N  
ATOM   1320  CA  LYS A 166      -2.189  26.047  -7.371  1.00 76.81           C  
ATOM   1321  C   LYS A 166      -3.580  26.656  -7.207  1.00 76.81           C  
ATOM   1322  CB  LYS A 166      -1.129  27.141  -7.352  1.00 76.81           C  
ATOM   1323  O   LYS A 166      -4.094  26.750  -6.090  1.00 76.81           O  
ATOM   1324  CG  LYS A 166       0.252  26.672  -6.930  1.00 76.81           C  
ATOM   1325  CD  LYS A 166       1.234  27.828  -6.812  1.00 76.81           C  
ATOM   1326  CE  LYS A 166       2.619  27.344  -6.395  1.00 76.81           C  
ATOM   1327  NZ  LYS A 166       3.582  28.484  -6.266  1.00 76.81           N  
ATOM   1328  N   ALA A 167      -4.105  27.062  -8.266  1.00 72.44           N  
ATOM   1329  CA  ALA A 167      -5.438  27.656  -8.203  1.00 72.44           C  
ATOM   1330  C   ALA A 167      -6.473  26.625  -7.750  1.00 72.44           C  
ATOM   1331  CB  ALA A 167      -5.828  28.219  -9.562  1.00 72.44           C  
ATOM   1332  O   ALA A 167      -7.367  26.938  -6.961  1.00 72.44           O  
ATOM   1333  N   GLU A 168      -6.305  25.422  -8.227  1.00 68.06           N  
ATOM   1334  CA  GLU A 168      -7.215  24.359  -7.836  1.00 68.06           C  
ATOM   1335  C   GLU A 168      -7.047  24.000  -6.363  1.00 68.06           C  
ATOM   1336  CB  GLU A 168      -7.000  23.125  -8.711  1.00 68.06           C  
ATOM   1337  O   GLU A 168      -8.031  23.766  -5.656  1.00 68.06           O  
ATOM   1338  CG  GLU A 168      -7.621  23.234 -10.094  1.00 68.06           C  
ATOM   1339  CD  GLU A 168      -7.375  22.000 -10.961  1.00 68.06           C  
ATOM   1340  OE1 GLU A 168      -7.914  21.938 -12.094  1.00 68.06           O  
ATOM   1341  OE2 GLU A 168      -6.645  21.094 -10.508  1.00 68.06           O  
ATOM   1342  N   VAL A 169      -5.879  24.047  -5.965  1.00 70.38           N  
ATOM   1343  CA  VAL A 169      -5.570  23.734  -4.570  1.00 70.38           C  
ATOM   1344  C   VAL A 169      -6.195  24.797  -3.660  1.00 70.38           C  
ATOM   1345  CB  VAL A 169      -4.047  23.656  -4.332  1.00 70.38           C  
ATOM   1346  O   VAL A 169      -6.824  24.453  -2.652  1.00 70.38           O  
ATOM   1347  CG1 VAL A 169      -3.742  23.531  -2.840  1.00 70.38           C  
ATOM   1348  CG2 VAL A 169      -3.443  22.500  -5.109  1.00 70.38           C  
ATOM   1349  N   SER A 170      -5.980  25.953  -4.055  1.00 69.38           N  
ATOM   1350  CA  SER A 170      -6.539  27.062  -3.283  1.00 69.38           C  
ATOM   1351  C   SER A 170      -8.062  26.984  -3.232  1.00 69.38           C  
ATOM   1352  CB  SER A 170      -6.102  28.406  -3.873  1.00 69.38           C  
ATOM   1353  O   SER A 170      -8.664  27.203  -2.180  1.00 69.38           O  
ATOM   1354  OG  SER A 170      -4.762  28.703  -3.514  1.00 69.38           O  
ATOM   1355  N   ALA A 171      -8.680  26.656  -4.320  1.00 64.44           N  
ATOM   1356  CA  ALA A 171     -10.141  26.578  -4.395  1.00 64.44           C  
ATOM   1357  C   ALA A 171     -10.672  25.453  -3.518  1.00 64.44           C  
ATOM   1358  CB  ALA A 171     -10.586  26.375  -5.840  1.00 64.44           C  
ATOM   1359  O   ALA A 171     -11.688  25.609  -2.834  1.00 64.44           O  
ATOM   1360  N   LEU A 172      -9.984  24.375  -3.500  1.00 60.28           N  
ATOM   1361  CA  LEU A 172     -10.422  23.234  -2.705  1.00 60.28           C  
ATOM   1362  C   LEU A 172     -10.281  23.531  -1.214  1.00 60.28           C  
ATOM   1363  CB  LEU A 172      -9.609  22.000  -3.070  1.00 60.28           C  
ATOM   1364  O   LEU A 172     -11.164  23.188  -0.427  1.00 60.28           O  
ATOM   1365  CG  LEU A 172     -10.383  20.844  -3.713  1.00 60.28           C  
ATOM   1366  CD1 LEU A 172      -9.695  20.391  -5.000  1.00 60.28           C  
ATOM   1367  CD2 LEU A 172     -10.516  19.672  -2.740  1.00 60.28           C  
ATOM   1368  N   ARG A 173      -9.227  24.156  -0.866  1.00 64.06           N  
ATOM   1369  CA  ARG A 173      -9.055  24.562   0.526  1.00 64.06           C  
ATOM   1370  C   ARG A 173     -10.195  25.469   0.972  1.00 64.06           C  
ATOM   1371  CB  ARG A 173      -7.715  25.266   0.725  1.00 64.06           C  
ATOM   1372  O   ARG A 173     -10.750  25.297   2.062  1.00 64.06           O  
ATOM   1373  CG  ARG A 173      -6.547  24.328   0.942  1.00 64.06           C  
ATOM   1374  CD  ARG A 173      -5.234  25.078   1.110  1.00 64.06           C  
ATOM   1375  NE  ARG A 173      -4.109  24.172   1.309  1.00 64.06           N  
ATOM   1376  NH1 ARG A 173      -2.482  25.781   1.054  1.00 64.06           N  
ATOM   1377  NH2 ARG A 173      -1.888  23.609   1.471  1.00 64.06           N  
ATOM   1378  CZ  ARG A 173      -2.830  24.516   1.277  1.00 64.06           C  
ATOM   1379  N   ALA A 174     -10.531  26.359   0.063  1.00 62.91           N  
ATOM   1380  CA  ALA A 174     -11.617  27.281   0.364  1.00 62.91           C  
ATOM   1381  C   ALA A 174     -12.945  26.547   0.490  1.00 62.91           C  
ATOM   1382  CB  ALA A 174     -11.711  28.359  -0.712  1.00 62.91           C  
ATOM   1383  O   ALA A 174     -13.766  26.875   1.352  1.00 62.91           O  
ATOM   1384  N   SER A 175     -13.180  25.562  -0.370  1.00 57.88           N  
ATOM   1385  CA  SER A 175     -14.414  24.781  -0.358  1.00 57.88           C  
ATOM   1386  C   SER A 175     -14.539  23.969   0.926  1.00 57.88           C  
ATOM   1387  CB  SER A 175     -14.469  23.859  -1.569  1.00 57.88           C  
ATOM   1388  O   SER A 175     -15.625  23.906   1.518  1.00 57.88           O  
ATOM   1389  OG  SER A 175     -13.359  22.969  -1.579  1.00 57.88           O  
ATOM   1390  N   TRP A 176     -13.477  23.422   1.403  1.00 59.91           N  
ATOM   1391  CA  TRP A 176     -13.516  22.641   2.635  1.00 59.91           C  
ATOM   1392  C   TRP A 176     -13.758  23.547   3.842  1.00 59.91           C  
ATOM   1393  CB  TRP A 176     -12.203  21.875   2.820  1.00 59.91           C  
ATOM   1394  O   TRP A 176     -14.508  23.172   4.750  1.00 59.91           O  
ATOM   1395  CG  TRP A 176     -12.398  20.406   3.105  1.00 59.91           C  
ATOM   1396  CD1 TRP A 176     -11.438  19.438   3.111  1.00 59.91           C  
ATOM   1397  CD2 TRP A 176     -13.633  19.750   3.418  1.00 59.91           C  
ATOM   1398  CE2 TRP A 176     -13.344  18.391   3.604  1.00 59.91           C  
ATOM   1399  CE3 TRP A 176     -14.953  20.203   3.561  1.00 59.91           C  
ATOM   1400  NE1 TRP A 176     -12.000  18.219   3.412  1.00 59.91           N  
ATOM   1401  CH2 TRP A 176     -15.617  17.906   4.059  1.00 59.91           C  
ATOM   1402  CZ2 TRP A 176     -14.336  17.453   3.926  1.00 59.91           C  
ATOM   1403  CZ3 TRP A 176     -15.938  19.266   3.881  1.00 59.91           C  
ATOM   1404  N   GLU A 177     -13.133  24.688   3.756  1.00 61.19           N  
ATOM   1405  CA  GLU A 177     -13.391  25.641   4.820  1.00 61.19           C  
ATOM   1406  C   GLU A 177     -14.875  26.000   4.910  1.00 61.19           C  
ATOM   1407  CB  GLU A 177     -12.562  26.922   4.598  1.00 61.19           C  
ATOM   1408  O   GLU A 177     -15.430  26.078   6.004  1.00 61.19           O  
ATOM   1409  CG  GLU A 177     -12.336  27.734   5.863  1.00 61.19           C  
ATOM   1410  CD  GLU A 177     -11.422  28.938   5.648  1.00 61.19           C  
ATOM   1411  OE1 GLU A 177     -11.180  29.688   6.617  1.00 61.19           O  
ATOM   1412  OE2 GLU A 177     -10.961  29.125   4.504  1.00 61.19           O  
ATOM   1413  N   LYS A 178     -15.492  26.141   3.719  1.00 55.69           N  
ATOM   1414  CA  LYS A 178     -16.922  26.469   3.680  1.00 55.69           C  
ATOM   1415  C   LYS A 178     -17.750  25.312   4.219  1.00 55.69           C  
ATOM   1416  CB  LYS A 178     -17.344  26.797   2.254  1.00 55.69           C  
ATOM   1417  O   LYS A 178     -18.719  25.516   4.957  1.00 55.69           O  
ATOM   1418  CG  LYS A 178     -17.000  28.219   1.819  1.00 55.69           C  
ATOM   1419  CD  LYS A 178     -17.500  28.516   0.411  1.00 55.69           C  
ATOM   1420  CE  LYS A 178     -17.078  29.906  -0.050  1.00 55.69           C  
ATOM   1421  NZ  LYS A 178     -17.562  30.188  -1.436  1.00 55.69           N  
ATOM   1422  N   LEU A 179     -17.391  24.141   3.814  1.00 49.28           N  
ATOM   1423  CA  LEU A 179     -18.109  22.953   4.262  1.00 49.28           C  
ATOM   1424  C   LEU A 179     -17.969  22.781   5.770  1.00 49.28           C  
ATOM   1425  CB  LEU A 179     -17.578  21.719   3.539  1.00 49.28           C  
ATOM   1426  O   LEU A 179     -18.938  22.469   6.457  1.00 49.28           O  
ATOM   1427  CG  LEU A 179     -18.609  20.922   2.732  1.00 49.28           C  
ATOM   1428  CD1 LEU A 179     -18.109  20.719   1.303  1.00 49.28           C  
ATOM   1429  CD2 LEU A 179     -18.891  19.578   3.400  1.00 49.28           C  
ATOM   1430  N   GLN A 180     -16.859  23.000   6.277  1.00 52.75           N  
ATOM   1431  CA  GLN A 180     -16.656  22.906   7.715  1.00 52.75           C  
ATOM   1432  C   GLN A 180     -17.484  23.938   8.469  1.00 52.75           C  
ATOM   1433  CB  GLN A 180     -15.164  23.078   8.055  1.00 52.75           C  
ATOM   1434  O   GLN A 180     -18.094  23.625   9.492  1.00 52.75           O  
ATOM   1435  CG  GLN A 180     -14.836  22.781   9.516  1.00 52.75           C  
ATOM   1436  CD  GLN A 180     -15.188  21.359   9.922  1.00 52.75           C  
ATOM   1437  NE2 GLN A 180     -15.734  21.219  11.125  1.00 52.75           N  
ATOM   1438  OE1 GLN A 180     -14.969  20.422   9.164  1.00 52.75           O  
ATOM   1439  N   ASN A 181     -17.438  25.125   7.945  1.00 54.78           N  
ATOM   1440  CA  ASN A 181     -18.266  26.172   8.547  1.00 54.78           C  
ATOM   1441  C   ASN A 181     -19.734  25.766   8.570  1.00 54.78           C  
ATOM   1442  CB  ASN A 181     -18.094  27.500   7.801  1.00 54.78           C  
ATOM   1443  O   ASN A 181     -20.438  26.016   9.547  1.00 54.78           O  
ATOM   1444  CG  ASN A 181     -16.750  28.141   8.086  1.00 54.78           C  
ATOM   1445  ND2 ASN A 181     -16.391  29.156   7.293  1.00 54.78           N  
ATOM   1446  OD1 ASN A 181     -16.031  27.750   9.016  1.00 54.78           O  
ATOM   1447  N   ALA A 182     -20.141  25.109   7.465  1.00 48.72           N  
ATOM   1448  CA  ALA A 182     -21.531  24.672   7.367  1.00 48.72           C  
ATOM   1449  C   ALA A 182     -21.828  23.547   8.344  1.00 48.72           C  
ATOM   1450  CB  ALA A 182     -21.859  24.250   5.941  1.00 48.72           C  
ATOM   1451  O   ALA A 182     -22.875  23.531   8.992  1.00 48.72           O  
ATOM   1452  N   VAL A 183     -20.953  22.594   8.391  1.00 44.81           N  
ATOM   1453  CA  VAL A 183     -21.109  21.453   9.289  1.00 44.81           C  
ATOM   1454  C   VAL A 183     -21.094  21.938  10.742  1.00 44.81           C  
ATOM   1455  CB  VAL A 183     -20.000  20.406   9.078  1.00 44.81           C  
ATOM   1456  O   VAL A 183     -21.922  21.516  11.547  1.00 44.81           O  
ATOM   1457  CG1 VAL A 183     -20.000  19.375  10.211  1.00 44.81           C  
ATOM   1458  CG2 VAL A 183     -20.172  19.719   7.730  1.00 44.81           C  
ATOM   1459  N   ASP A 184     -20.141  22.828  11.070  1.00 50.66           N  
ATOM   1460  CA  ASP A 184     -20.078  23.406  12.398  1.00 50.66           C  
ATOM   1461  C   ASP A 184     -21.375  24.141  12.742  1.00 50.66           C  
ATOM   1462  CB  ASP A 184     -18.891  24.375  12.508  1.00 50.66           C  
ATOM   1463  O   ASP A 184     -21.891  24.031  13.859  1.00 50.66           O  
ATOM   1464  CG  ASP A 184     -17.562  23.656  12.602  1.00 50.66           C  
ATOM   1465  OD1 ASP A 184     -17.547  22.422  12.812  1.00 50.66           O  
ATOM   1466  OD2 ASP A 184     -16.516  24.328  12.469  1.00 50.66           O  
ATOM   1467  N   GLU A 185     -21.828  24.875  11.766  1.00 49.47           N  
ATOM   1468  CA  GLU A 185     -23.078  25.594  11.977  1.00 49.47           C  
ATOM   1469  C   GLU A 185     -24.234  24.641  12.180  1.00 49.47           C  
ATOM   1470  CB  GLU A 185     -23.359  26.531  10.789  1.00 49.47           C  
ATOM   1471  O   GLU A 185     -25.078  24.859  13.055  1.00 49.47           O  
ATOM   1472  CG  GLU A 185     -22.672  27.891  10.891  1.00 49.47           C  
ATOM   1473  CD  GLU A 185     -23.016  28.812   9.734  1.00 49.47           C  
ATOM   1474  OE1 GLU A 185     -22.594  29.984   9.758  1.00 49.47           O  
ATOM   1475  OE2 GLU A 185     -23.719  28.359   8.805  1.00 49.47           O  
ATOM   1476  N   LEU A 186     -24.219  23.609  11.273  1.00 41.34           N  
ATOM   1477  CA  LEU A 186     -25.281  22.625  11.391  1.00 41.34           C  
ATOM   1478  C   LEU A 186     -25.125  21.797  12.656  1.00 41.34           C  
ATOM   1479  CB  LEU A 186     -25.328  21.719  10.164  1.00 41.34           C  
ATOM   1480  O   LEU A 186     -26.109  21.453  13.312  1.00 41.34           O  
ATOM   1481  CG  LEU A 186     -26.484  21.938   9.188  1.00 41.34           C  
ATOM   1482  CD1 LEU A 186     -25.953  22.438   7.844  1.00 41.34           C  
ATOM   1483  CD2 LEU A 186     -27.281  20.656   9.016  1.00 41.34           C  
ATOM   1484  N   GLY A 187     -23.891  21.359  12.898  1.00 36.94           N  
ATOM   1485  CA  GLY A 187     -23.625  20.656  14.148  1.00 36.94           C  
ATOM   1486  C   GLY A 187     -24.062  21.453  15.375  1.00 36.94           C  
ATOM   1487  O   GLY A 187     -24.625  20.891  16.312  1.00 36.94           O  
ATOM   1488  N   LYS A 188     -23.703  22.750  15.406  1.00 45.56           N  
ATOM   1489  CA  LYS A 188     -24.188  23.625  16.469  1.00 45.56           C  
ATOM   1490  C   LYS A 188     -25.703  23.625  16.516  1.00 45.56           C  
ATOM   1491  CB  LYS A 188     -23.656  25.047  16.297  1.00 45.56           C  
ATOM   1492  O   LYS A 188     -26.297  23.734  17.594  1.00 45.56           O  
ATOM   1493  CG  LYS A 188     -22.188  25.203  16.672  1.00 45.56           C  
ATOM   1494  CD  LYS A 188     -21.734  26.656  16.500  1.00 45.56           C  
ATOM   1495  CE  LYS A 188     -20.250  26.812  16.812  1.00 45.56           C  
ATOM   1496  NZ  LYS A 188     -19.766  28.188  16.531  1.00 45.56           N  
ATOM   1497  N   GLU A 189     -26.281  23.672  15.328  1.00 39.09           N  
ATOM   1498  CA  GLU A 189     -27.734  23.656  15.289  1.00 39.09           C  
ATOM   1499  C   GLU A 189     -28.297  22.344  15.836  1.00 39.09           C  
ATOM   1500  CB  GLU A 189     -28.234  23.891  13.859  1.00 39.09           C  
ATOM   1501  O   GLU A 189     -29.328  22.328  16.500  1.00 39.09           O  
ATOM   1502  CG  GLU A 189     -28.297  25.359  13.461  1.00 39.09           C  
ATOM   1503  CD  GLU A 189     -28.844  25.562  12.055  1.00 39.09           C  
ATOM   1504  OE1 GLU A 189     -29.047  26.734  11.664  1.00 39.09           O  
ATOM   1505  OE2 GLU A 189     -29.078  24.562  11.352  1.00 39.09           O  
ATOM   1506  N   ILE A 190     -27.531  21.219  15.469  1.00 29.66           N  
ATOM   1507  CA  ILE A 190     -27.969  19.922  15.961  1.00 29.66           C  
ATOM   1508  C   ILE A 190     -27.734  19.844  17.469  1.00 29.66           C  
ATOM   1509  CB  ILE A 190     -27.266  18.766  15.234  1.00 29.66           C  
ATOM   1510  O   ILE A 190     -28.594  19.359  18.219  1.00 29.66           O  
ATOM   1511  CG1 ILE A 190     -27.609  18.781  13.742  1.00 29.66           C  
ATOM   1512  CG2 ILE A 190     -27.625  17.422  15.875  1.00 29.66           C  
ATOM   1513  CD1 ILE A 190     -26.812  17.781  12.914  1.00 29.66           C  
ATOM   1514  N   ASP A 191     -26.625  20.234  17.906  1.00 31.64           N  
ATOM   1515  CA  ASP A 191     -26.375  20.219  19.359  1.00 31.64           C  
ATOM   1516  C   ASP A 191     -27.359  21.141  20.078  1.00 31.64           C  
ATOM   1517  CB  ASP A 191     -24.938  20.656  19.656  1.00 31.64           C  
ATOM   1518  O   ASP A 191     -27.719  20.875  21.234  1.00 31.64           O  
ATOM   1519  CG  ASP A 191     -23.953  19.500  19.578  1.00 31.64           C  
ATOM   1520  OD1 ASP A 191     -24.375  18.344  19.469  1.00 31.64           O  
ATOM   1521  OD2 ASP A 191     -22.734  19.766  19.625  1.00 31.64           O  
ATOM   1522  N   HIS A 192     -27.719  22.188  19.406  1.00 36.47           N  
ATOM   1523  CA  HIS A 192     -28.703  23.062  20.031  1.00 36.47           C  
ATOM   1524  C   HIS A 192     -30.125  22.656  19.656  1.00 36.47           C  
ATOM   1525  CB  HIS A 192     -28.453  24.516  19.656  1.00 36.47           C  
ATOM   1526  O   HIS A 192     -31.094  23.312  20.062  1.00 36.47           O  
ATOM   1527  CG  HIS A 192     -27.141  25.047  20.141  1.00 36.47           C  
ATOM   1528  CD2 HIS A 192     -26.016  25.406  19.469  1.00 36.47           C  
ATOM   1529  ND1 HIS A 192     -26.875  25.266  21.484  1.00 36.47           N  
ATOM   1530  CE1 HIS A 192     -25.656  25.734  21.609  1.00 36.47           C  
ATOM   1531  NE2 HIS A 192     -25.109  25.828  20.406  1.00 36.47           N  
ATOM   1532  N   ALA A 193     -30.266  21.656  18.812  1.00 26.70           N  
ATOM   1533  CA  ALA A 193     -31.641  21.203  18.625  1.00 26.70           C  
ATOM   1534  C   ALA A 193     -31.969  20.031  19.562  1.00 26.70           C  
ATOM   1535  CB  ALA A 193     -31.875  20.781  17.172  1.00 26.70           C  
ATOM   1536  O   ALA A 193     -31.094  19.250  19.906  1.00 26.70           O  
TER    1537      ALA A 193                                                      
ATOM   1538  N   MET B   1     -15.703 -13.117  -1.694  1.00 79.31           N  
ATOM   1539  CA  MET B   1     -15.164 -13.727  -0.480  1.00 79.31           C  
ATOM   1540  C   MET B   1     -14.367 -12.711   0.331  1.00 79.31           C  
ATOM   1541  CB  MET B   1     -14.281 -14.930  -0.825  1.00 79.31           C  
ATOM   1542  O   MET B   1     -13.594 -11.930  -0.230  1.00 79.31           O  
ATOM   1543  CG  MET B   1     -13.641 -15.586   0.386  1.00 79.31           C  
ATOM   1544  SD  MET B   1     -14.844 -16.562   1.374  1.00 79.31           S  
ATOM   1545  CE  MET B   1     -13.734 -17.250   2.637  1.00 79.31           C  
ATOM   1546  N   LYS B   2     -14.641 -12.648   1.584  1.00 88.38           N  
ATOM   1547  CA  LYS B   2     -13.922 -11.773   2.504  1.00 88.38           C  
ATOM   1548  C   LYS B   2     -12.695 -12.469   3.082  1.00 88.38           C  
ATOM   1549  CB  LYS B   2     -14.836 -11.305   3.635  1.00 88.38           C  
ATOM   1550  O   LYS B   2     -12.688 -13.695   3.230  1.00 88.38           O  
ATOM   1551  CG  LYS B   2     -15.859 -10.258   3.209  1.00 88.38           C  
ATOM   1552  CD  LYS B   2     -16.641  -9.719   4.402  1.00 88.38           C  
ATOM   1553  CE  LYS B   2     -17.656  -8.664   3.982  1.00 88.38           C  
ATOM   1554  NZ  LYS B   2     -18.391  -8.102   5.152  1.00 88.38           N  
ATOM   1555  N   TYR B   3     -11.547 -11.734   3.250  1.00 95.44           N  
ATOM   1556  CA  TYR B   3     -10.344 -12.234   3.910  1.00 95.44           C  
ATOM   1557  C   TYR B   3      -9.789 -11.211   4.891  1.00 95.44           C  
ATOM   1558  CB  TYR B   3      -9.273 -12.602   2.877  1.00 95.44           C  
ATOM   1559  O   TYR B   3     -10.164 -10.031   4.844  1.00 95.44           O  
ATOM   1560  CG  TYR B   3      -8.867 -11.445   1.995  1.00 95.44           C  
ATOM   1561  CD1 TYR B   3      -9.500 -11.211   0.776  1.00 95.44           C  
ATOM   1562  CD2 TYR B   3      -7.848 -10.578   2.379  1.00 95.44           C  
ATOM   1563  CE1 TYR B   3      -9.125 -10.148  -0.040  1.00 95.44           C  
ATOM   1564  CE2 TYR B   3      -7.465  -9.516   1.571  1.00 95.44           C  
ATOM   1565  OH  TYR B   3      -7.734  -8.250  -0.438  1.00 95.44           O  
ATOM   1566  CZ  TYR B   3      -8.109  -9.305   0.365  1.00 95.44           C  
ATOM   1567  N   VAL B   4      -9.070 -11.766   5.816  1.00 93.88           N  
ATOM   1568  CA  VAL B   4      -8.422 -10.898   6.793  1.00 93.88           C  
ATOM   1569  C   VAL B   4      -7.020 -10.531   6.309  1.00 93.88           C  
ATOM   1570  CB  VAL B   4      -8.344 -11.570   8.188  1.00 93.88           C  
ATOM   1571  O   VAL B   4      -6.262 -11.398   5.871  1.00 93.88           O  
ATOM   1572  CG1 VAL B   4      -7.602 -10.672   9.172  1.00 93.88           C  
ATOM   1573  CG2 VAL B   4      -9.742 -11.891   8.695  1.00 93.88           C  
ATOM   1574  N   ASP B   5      -6.734  -9.164   6.363  1.00 93.12           N  
ATOM   1575  CA  ASP B   5      -5.387  -8.695   6.055  1.00 93.12           C  
ATOM   1576  C   ASP B   5      -4.480  -8.766   7.285  1.00 93.12           C  
ATOM   1577  CB  ASP B   5      -5.426  -7.262   5.520  1.00 93.12           C  
ATOM   1578  O   ASP B   5      -4.867  -8.336   8.375  1.00 93.12           O  
ATOM   1579  CG  ASP B   5      -6.074  -7.156   4.148  1.00 93.12           C  
ATOM   1580  OD1 ASP B   5      -5.699  -7.926   3.238  1.00 93.12           O  
ATOM   1581  OD2 ASP B   5      -6.969  -6.301   3.980  1.00 93.12           O  
ATOM   1582  N   ILE B   6      -3.322  -9.336   7.090  1.00 93.06           N  
ATOM   1583  CA  ILE B   6      -2.324  -9.484   8.141  1.00 93.06           C  
ATOM   1584  C   ILE B   6      -1.045  -8.750   7.750  1.00 93.06           C  
ATOM   1585  CB  ILE B   6      -2.023 -10.977   8.430  1.00 93.06           C  
ATOM   1586  O   ILE B   6      -0.514  -8.961   6.656  1.00 93.06           O  
ATOM   1587  CG1 ILE B   6      -3.297 -11.703   8.867  1.00 93.06           C  
ATOM   1588  CG2 ILE B   6      -0.921 -11.109   9.484  1.00 93.06           C  
ATOM   1589  CD1 ILE B   6      -3.207 -13.219   8.773  1.00 93.06           C  
ATOM   1590  N   THR B   7      -0.604  -7.781   8.656  1.00 90.50           N  
ATOM   1591  CA  THR B   7       0.560  -6.969   8.320  1.00 90.50           C  
ATOM   1592  C   THR B   7       1.626  -7.078   9.406  1.00 90.50           C  
ATOM   1593  CB  THR B   7       0.173  -5.492   8.125  1.00 90.50           C  
ATOM   1594  O   THR B   7       2.516  -6.230   9.500  1.00 90.50           O  
ATOM   1595  CG2 THR B   7      -0.741  -5.320   6.914  1.00 90.50           C  
ATOM   1596  OG1 THR B   7      -0.507  -5.020   9.289  1.00 90.50           O  
ATOM   1597  N   GLU B   8       1.599  -8.094  10.195  1.00 89.56           N  
ATOM   1598  CA  GLU B   8       2.488  -8.172  11.352  1.00 89.56           C  
ATOM   1599  C   GLU B   8       3.779  -8.906  11.008  1.00 89.56           C  
ATOM   1600  CB  GLU B   8       1.787  -8.867  12.523  1.00 89.56           C  
ATOM   1601  O   GLU B   8       4.742  -8.875  11.773  1.00 89.56           O  
ATOM   1602  CG  GLU B   8       1.373 -10.297  12.234  1.00 89.56           C  
ATOM   1603  CD  GLU B   8       0.457 -10.883  13.289  1.00 89.56           C  
ATOM   1604  OE1 GLU B   8       0.023 -12.055  13.141  1.00 89.56           O  
ATOM   1605  OE2 GLU B   8       0.169 -10.180  14.281  1.00 89.56           O  
ATOM   1606  N   TYR B   9       3.775  -9.609   9.859  1.00 92.19           N  
ATOM   1607  CA  TYR B   9       4.977 -10.312   9.430  1.00 92.19           C  
ATOM   1608  C   TYR B   9       5.785  -9.461   8.453  1.00 92.19           C  
ATOM   1609  CB  TYR B   9       4.613 -11.648   8.781  1.00 92.19           C  
ATOM   1610  O   TYR B   9       5.266  -9.031   7.426  1.00 92.19           O  
ATOM   1611  CG  TYR B   9       3.812 -12.562   9.688  1.00 92.19           C  
ATOM   1612  CD1 TYR B   9       4.438 -13.336  10.664  1.00 92.19           C  
ATOM   1613  CD2 TYR B   9       2.430 -12.648   9.555  1.00 92.19           C  
ATOM   1614  CE1 TYR B   9       3.703 -14.172  11.492  1.00 92.19           C  
ATOM   1615  CE2 TYR B   9       1.687 -13.492  10.383  1.00 92.19           C  
ATOM   1616  OH  TYR B   9       1.599 -15.078  12.164  1.00 92.19           O  
ATOM   1617  CZ  TYR B   9       2.330 -14.242  11.344  1.00 92.19           C  
ATOM   1618  N   ASN B  10       7.035  -9.234   8.781  1.00 92.12           N  
ATOM   1619  CA  ASN B  10       7.910  -8.453   7.914  1.00 92.12           C  
ATOM   1620  C   ASN B  10       9.078  -9.289   7.395  1.00 92.12           C  
ATOM   1621  CB  ASN B  10       8.430  -7.215   8.656  1.00 92.12           C  
ATOM   1622  O   ASN B  10       9.969  -9.664   8.164  1.00 92.12           O  
ATOM   1623  CG  ASN B  10       7.316  -6.297   9.109  1.00 92.12           C  
ATOM   1624  ND2 ASN B  10       7.215  -6.090  10.414  1.00 92.12           N  
ATOM   1625  OD1 ASN B  10       6.555  -5.773   8.289  1.00 92.12           O  
ATOM   1626  N   ALA B  11       9.070  -9.461   6.117  1.00 92.50           N  
ATOM   1627  CA  ALA B  11      10.180 -10.195   5.516  1.00 92.50           C  
ATOM   1628  C   ALA B  11      11.477  -9.391   5.598  1.00 92.50           C  
ATOM   1629  CB  ALA B  11       9.859 -10.539   4.062  1.00 92.50           C  
ATOM   1630  O   ALA B  11      11.453  -8.164   5.613  1.00 92.50           O  
ATOM   1631  N   THR B  12      12.578 -10.180   5.586  1.00 89.69           N  
ATOM   1632  CA  THR B  12      13.867  -9.508   5.691  1.00 89.69           C  
ATOM   1633  C   THR B  12      14.688  -9.703   4.418  1.00 89.69           C  
ATOM   1634  CB  THR B  12      14.672 -10.016   6.906  1.00 89.69           C  
ATOM   1635  O   THR B  12      15.695  -9.023   4.211  1.00 89.69           O  
ATOM   1636  CG2 THR B  12      13.953  -9.695   8.211  1.00 89.69           C  
ATOM   1637  OG1 THR B  12      14.836 -11.438   6.797  1.00 89.69           O  
ATOM   1638  N   SER B  13      14.250 -10.633   3.580  1.00 91.38           N  
ATOM   1639  CA  SER B  13      14.961 -10.914   2.340  1.00 91.38           C  
ATOM   1640  C   SER B  13      14.312 -10.211   1.154  1.00 91.38           C  
ATOM   1641  CB  SER B  13      15.016 -12.422   2.080  1.00 91.38           C  
ATOM   1642  O   SER B  13      13.562 -10.820   0.394  1.00 91.38           O  
ATOM   1643  OG  SER B  13      15.680 -13.094   3.137  1.00 91.38           O  
ATOM   1644  N   PHE B  14      14.508  -8.945   1.009  1.00 94.38           N  
ATOM   1645  CA  PHE B  14      14.000  -8.117  -0.080  1.00 94.38           C  
ATOM   1646  C   PHE B  14      14.906  -6.918  -0.322  1.00 94.38           C  
ATOM   1647  CB  PHE B  14      12.578  -7.645   0.223  1.00 94.38           C  
ATOM   1648  O   PHE B  14      15.844  -6.676   0.447  1.00 94.38           O  
ATOM   1649  CG  PHE B  14      12.492  -6.629   1.329  1.00 94.38           C  
ATOM   1650  CD1 PHE B  14      12.414  -7.027   2.658  1.00 94.38           C  
ATOM   1651  CD2 PHE B  14      12.500  -5.270   1.041  1.00 94.38           C  
ATOM   1652  CE1 PHE B  14      12.344  -6.090   3.684  1.00 94.38           C  
ATOM   1653  CE2 PHE B  14      12.430  -4.324   2.061  1.00 94.38           C  
ATOM   1654  CZ  PHE B  14      12.352  -4.738   3.381  1.00 94.38           C  
ATOM   1655  N   THR B  15      14.805  -6.316  -1.424  1.00 91.19           N  
ATOM   1656  CA  THR B  15      15.531  -5.090  -1.727  1.00 91.19           C  
ATOM   1657  C   THR B  15      14.633  -3.867  -1.523  1.00 91.19           C  
ATOM   1658  CB  THR B  15      16.062  -5.102  -3.168  1.00 91.19           C  
ATOM   1659  O   THR B  15      13.578  -3.758  -2.145  1.00 91.19           O  
ATOM   1660  CG2 THR B  15      16.828  -3.814  -3.482  1.00 91.19           C  
ATOM   1661  OG1 THR B  15      16.953  -6.215  -3.334  1.00 91.19           O  
ATOM   1662  N   GLU B  16      15.047  -2.992  -0.547  1.00 89.50           N  
ATOM   1663  CA  GLU B  16      14.359  -1.711  -0.428  1.00 89.50           C  
ATOM   1664  C   GLU B  16      14.453  -0.914  -1.726  1.00 89.50           C  
ATOM   1665  CB  GLU B  16      14.938  -0.896   0.732  1.00 89.50           C  
ATOM   1666  O   GLU B  16      15.531  -0.774  -2.301  1.00 89.50           O  
ATOM   1667  CG  GLU B  16      14.594  -1.451   2.105  1.00 89.50           C  
ATOM   1668  CD  GLU B  16      15.141  -0.609   3.248  1.00 89.50           C  
ATOM   1669  OE1 GLU B  16      14.969  -1.001   4.426  1.00 89.50           O  
ATOM   1670  OE2 GLU B  16      15.734   0.451   2.963  1.00 89.50           O  
ATOM   1671  N   ALA B  17      13.305  -0.571  -2.221  1.00 86.31           N  
ATOM   1672  CA  ALA B  17      13.203   0.159  -3.482  1.00 86.31           C  
ATOM   1673  C   ALA B  17      12.070   1.186  -3.434  1.00 86.31           C  
ATOM   1674  CB  ALA B  17      12.984  -0.810  -4.641  1.00 86.31           C  
ATOM   1675  O   ALA B  17      11.539   1.477  -2.361  1.00 86.31           O  
ATOM   1676  N   ASN B  18      11.891   1.955  -4.430  1.00 83.81           N  
ATOM   1677  CA  ASN B  18      10.812   2.922  -4.621  1.00 83.81           C  
ATOM   1678  C   ASN B  18      10.102   2.709  -5.953  1.00 83.81           C  
ATOM   1679  CB  ASN B  18      11.352   4.352  -4.527  1.00 83.81           C  
ATOM   1680  O   ASN B  18       9.922   3.656  -6.723  1.00 83.81           O  
ATOM   1681  CG  ASN B  18      11.859   4.695  -3.143  1.00 83.81           C  
ATOM   1682  ND2 ASN B  18      13.039   5.297  -3.076  1.00 83.81           N  
ATOM   1683  OD1 ASN B  18      11.195   4.418  -2.139  1.00 83.81           O  
ATOM   1684  N   ARG B  19       9.664   1.392  -6.148  1.00 86.81           N  
ATOM   1685  CA  ARG B  19       8.891   1.124  -7.355  1.00 86.81           C  
ATOM   1686  C   ARG B  19       7.594   1.929  -7.363  1.00 86.81           C  
ATOM   1687  CB  ARG B  19       8.578  -0.370  -7.473  1.00 86.81           C  
ATOM   1688  O   ARG B  19       6.992   2.164  -6.312  1.00 86.81           O  
ATOM   1689  CG  ARG B  19       9.812  -1.248  -7.598  1.00 86.81           C  
ATOM   1690  CD  ARG B  19       9.445  -2.695  -7.902  1.00 86.81           C  
ATOM   1691  NE  ARG B  19       8.695  -3.301  -6.809  1.00 86.81           N  
ATOM   1692  NH1 ARG B  19       8.367  -5.320  -7.879  1.00 86.81           N  
ATOM   1693  NH2 ARG B  19       7.527  -4.988  -5.773  1.00 86.81           N  
ATOM   1694  CZ  ARG B  19       8.195  -4.535  -6.820  1.00 86.81           C  
ATOM   1695  N   THR B  20       7.242   2.299  -8.562  1.00 88.12           N  
ATOM   1696  CA  THR B  20       5.898   2.832  -8.766  1.00 88.12           C  
ATOM   1697  C   THR B  20       4.957   1.744  -9.281  1.00 88.12           C  
ATOM   1698  CB  THR B  20       5.914   4.008  -9.758  1.00 88.12           C  
ATOM   1699  O   THR B  20       5.406   0.683  -9.719  1.00 88.12           O  
ATOM   1700  CG2 THR B  20       6.984   5.031  -9.383  1.00 88.12           C  
ATOM   1701  OG1 THR B  20       6.180   3.514 -11.078  1.00 88.12           O  
ATOM   1702  N   ILE B  21       3.727   2.010  -9.172  1.00 90.50           N  
ATOM   1703  CA  ILE B  21       2.773   1.006  -9.625  1.00 90.50           C  
ATOM   1704  C   ILE B  21       2.920   0.805 -11.133  1.00 90.50           C  
ATOM   1705  CB  ILE B  21       1.321   1.402  -9.281  1.00 90.50           C  
ATOM   1706  O   ILE B  21       2.660  -0.284 -11.648  1.00 90.50           O  
ATOM   1707  CG1 ILE B  21       0.371   0.226  -9.531  1.00 90.50           C  
ATOM   1708  CG2 ILE B  21       0.891   2.635 -10.078  1.00 90.50           C  
ATOM   1709  CD1 ILE B  21       0.722  -1.032  -8.750  1.00 90.50           C  
ATOM   1710  N   ASP B  22       3.518   1.720 -11.828  1.00 85.00           N  
ATOM   1711  CA  ASP B  22       3.734   1.595 -13.273  1.00 85.00           C  
ATOM   1712  C   ASP B  22       4.906   0.664 -13.570  1.00 85.00           C  
ATOM   1713  CB  ASP B  22       3.979   2.969 -13.898  1.00 85.00           C  
ATOM   1714  O   ASP B  22       5.035   0.158 -14.688  1.00 85.00           O  
ATOM   1715  CG  ASP B  22       2.707   3.783 -14.055  1.00 85.00           C  
ATOM   1716  OD1 ASP B  22       1.601   3.203 -14.000  1.00 85.00           O  
ATOM   1717  OD2 ASP B  22       2.812   5.012 -14.250  1.00 85.00           O  
ATOM   1718  N   ASP B  23       5.750   0.426 -12.578  1.00 86.56           N  
ATOM   1719  CA  ASP B  23       6.891  -0.469 -12.742  1.00 86.56           C  
ATOM   1720  C   ASP B  23       6.465  -1.931 -12.625  1.00 86.56           C  
ATOM   1721  CB  ASP B  23       7.973  -0.152 -11.711  1.00 86.56           C  
ATOM   1722  O   ASP B  23       7.211  -2.834 -13.000  1.00 86.56           O  
ATOM   1723  CG  ASP B  23       8.586   1.224 -11.898  1.00 86.56           C  
ATOM   1724  OD1 ASP B  23       8.797   1.646 -13.055  1.00 86.56           O  
ATOM   1725  OD2 ASP B  23       8.867   1.891 -10.875  1.00 86.56           O  
ATOM   1726  N   ILE B  24       5.273  -2.121 -12.086  1.00 92.19           N  
ATOM   1727  CA  ILE B  24       4.797  -3.465 -11.781  1.00 92.19           C  
ATOM   1728  C   ILE B  24       3.699  -3.861 -12.766  1.00 92.19           C  
ATOM   1729  CB  ILE B  24       4.273  -3.557 -10.328  1.00 92.19           C  
ATOM   1730  O   ILE B  24       2.680  -3.178 -12.875  1.00 92.19           O  
ATOM   1731  CG1 ILE B  24       5.336  -3.051  -9.344  1.00 92.19           C  
ATOM   1732  CG2 ILE B  24       3.859  -4.992  -9.992  1.00 92.19           C  
ATOM   1733  CD1 ILE B  24       4.824  -2.865  -7.922  1.00 92.19           C  
ATOM   1734  N   ASP B  25       3.873  -5.008 -13.492  1.00 88.88           N  
ATOM   1735  CA  ASP B  25       2.869  -5.398 -14.477  1.00 88.88           C  
ATOM   1736  C   ASP B  25       2.496  -6.871 -14.328  1.00 88.88           C  
ATOM   1737  CB  ASP B  25       3.375  -5.125 -15.898  1.00 88.88           C  
ATOM   1738  O   ASP B  25       1.624  -7.371 -15.039  1.00 88.88           O  
ATOM   1739  CG  ASP B  25       4.691  -5.816 -16.203  1.00 88.88           C  
ATOM   1740  OD1 ASP B  25       5.008  -6.836 -15.555  1.00 88.88           O  
ATOM   1741  OD2 ASP B  25       5.422  -5.332 -17.094  1.00 88.88           O  
ATOM   1742  N   THR B  26       3.156  -7.586 -13.367  1.00 92.06           N  
ATOM   1743  CA  THR B  26       3.020  -9.039 -13.320  1.00 92.06           C  
ATOM   1744  C   THR B  26       2.781  -9.516 -11.891  1.00 92.06           C  
ATOM   1745  CB  THR B  26       4.270  -9.734 -13.898  1.00 92.06           C  
ATOM   1746  O   THR B  26       3.373  -8.984 -10.945  1.00 92.06           O  
ATOM   1747  CG2 THR B  26       4.133 -11.250 -13.828  1.00 92.06           C  
ATOM   1748  OG1 THR B  26       4.441  -9.336 -15.266  1.00 92.06           O  
ATOM   1749  N   ILE B  27       1.843 -10.461 -11.734  1.00 96.69           N  
ATOM   1750  CA  ILE B  27       1.725 -11.266 -10.523  1.00 96.69           C  
ATOM   1751  C   ILE B  27       2.332 -12.641 -10.758  1.00 96.69           C  
ATOM   1752  CB  ILE B  27       0.252 -11.398 -10.078  1.00 96.69           C  
ATOM   1753  O   ILE B  27       2.049 -13.289 -11.773  1.00 96.69           O  
ATOM   1754  CG1 ILE B  27      -0.281 -10.039  -9.594  1.00 96.69           C  
ATOM   1755  CG2 ILE B  27       0.115 -12.461  -8.984  1.00 96.69           C  
ATOM   1756  CD1 ILE B  27      -1.771 -10.039  -9.273  1.00 96.69           C  
ATOM   1757  N   VAL B  28       3.238 -13.070  -9.930  1.00 95.75           N  
ATOM   1758  CA  VAL B  28       3.799 -14.414  -9.984  1.00 95.75           C  
ATOM   1759  C   VAL B  28       3.197 -15.273  -8.867  1.00 95.75           C  
ATOM   1760  CB  VAL B  28       5.340 -14.391  -9.867  1.00 95.75           C  
ATOM   1761  O   VAL B  28       3.324 -14.945  -7.688  1.00 95.75           O  
ATOM   1762  CG1 VAL B  28       5.898 -15.812  -9.867  1.00 95.75           C  
ATOM   1763  CG2 VAL B  28       5.949 -13.570 -11.000  1.00 95.75           C  
ATOM   1764  N   ILE B  29       2.533 -16.328  -9.250  1.00 98.06           N  
ATOM   1765  CA  ILE B  29       1.899 -17.266  -8.320  1.00 98.06           C  
ATOM   1766  C   ILE B  29       2.895 -18.344  -7.918  1.00 98.06           C  
ATOM   1767  CB  ILE B  29       0.631 -17.891  -8.938  1.00 98.06           C  
ATOM   1768  O   ILE B  29       3.545 -18.953  -8.773  1.00 98.06           O  
ATOM   1769  CG1 ILE B  29      -0.417 -16.812  -9.227  1.00 98.06           C  
ATOM   1770  CG2 ILE B  29       0.062 -18.969  -8.008  1.00 98.06           C  
ATOM   1771  CD1 ILE B  29      -0.900 -16.062  -7.996  1.00 98.06           C  
ATOM   1772  N   HIS B  30       3.080 -18.516  -6.637  1.00 97.81           N  
ATOM   1773  CA  HIS B  30       3.867 -19.562  -6.000  1.00 97.81           C  
ATOM   1774  C   HIS B  30       2.984 -20.484  -5.164  1.00 97.81           C  
ATOM   1775  CB  HIS B  30       4.969 -18.969  -5.133  1.00 97.81           C  
ATOM   1776  O   HIS B  30       1.880 -20.109  -4.770  1.00 97.81           O  
ATOM   1777  CG  HIS B  30       5.883 -18.047  -5.875  1.00 97.81           C  
ATOM   1778  CD2 HIS B  30       5.746 -16.734  -6.215  1.00 97.81           C  
ATOM   1779  ND1 HIS B  30       7.109 -18.438  -6.363  1.00 97.81           N  
ATOM   1780  CE1 HIS B  30       7.688 -17.422  -6.973  1.00 97.81           C  
ATOM   1781  NE2 HIS B  30       6.883 -16.375  -6.898  1.00 97.81           N  
ATOM   1782  N   HIS B  31       3.334 -21.672  -4.984  1.00 97.81           N  
ATOM   1783  CA  HIS B  31       2.885 -22.422  -3.816  1.00 97.81           C  
ATOM   1784  C   HIS B  31       3.943 -22.422  -2.719  1.00 97.81           C  
ATOM   1785  CB  HIS B  31       2.537 -23.859  -4.203  1.00 97.81           C  
ATOM   1786  O   HIS B  31       5.141 -22.375  -3.004  1.00 97.81           O  
ATOM   1787  CG  HIS B  31       3.729 -24.688  -4.570  1.00 97.81           C  
ATOM   1788  CD2 HIS B  31       5.027 -24.359  -4.734  1.00 97.81           C  
ATOM   1789  ND1 HIS B  31       3.646 -26.047  -4.820  1.00 97.81           N  
ATOM   1790  CE1 HIS B  31       4.848 -26.500  -5.121  1.00 97.81           C  
ATOM   1791  NE2 HIS B  31       5.707 -25.500  -5.074  1.00 97.81           N  
ATOM   1792  N   TRP B  32       3.420 -22.375  -1.436  1.00 94.81           N  
ATOM   1793  CA  TRP B  32       4.449 -22.422  -0.401  1.00 94.81           C  
ATOM   1794  C   TRP B  32       4.777 -23.859  -0.035  1.00 94.81           C  
ATOM   1795  CB  TRP B  32       3.996 -21.656   0.846  1.00 94.81           C  
ATOM   1796  O   TRP B  32       3.914 -24.734  -0.105  1.00 94.81           O  
ATOM   1797  CG  TRP B  32       2.859 -22.297   1.579  1.00 94.81           C  
ATOM   1798  CD1 TRP B  32       2.861 -23.531   2.186  1.00 94.81           C  
ATOM   1799  CD2 TRP B  32       1.552 -21.750   1.778  1.00 94.81           C  
ATOM   1800  CE2 TRP B  32       0.811 -22.703   2.516  1.00 94.81           C  
ATOM   1801  CE3 TRP B  32       0.934 -20.562   1.405  1.00 94.81           C  
ATOM   1802  NE1 TRP B  32       1.632 -23.781   2.750  1.00 94.81           N  
ATOM   1803  CH2 TRP B  32      -1.099 -21.312   2.510  1.00 94.81           C  
ATOM   1804  CZ2 TRP B  32      -0.519 -22.500   2.887  1.00 94.81           C  
ATOM   1805  CZ3 TRP B  32      -0.389 -20.344   1.775  1.00 94.81           C  
ATOM   1806  N   GLY B  33       5.988 -24.203   0.153  1.00 87.19           N  
ATOM   1807  CA  GLY B  33       6.523 -25.406   0.785  1.00 87.19           C  
ATOM   1808  C   GLY B  33       5.754 -26.656   0.431  1.00 87.19           C  
ATOM   1809  O   GLY B  33       5.555 -26.953  -0.748  1.00 87.19           O  
ATOM   1810  N   ASP B  34       5.336 -27.312   1.522  1.00 90.44           N  
ATOM   1811  CA  ASP B  34       4.699 -28.625   1.433  1.00 90.44           C  
ATOM   1812  C   ASP B  34       3.246 -28.562   1.890  1.00 90.44           C  
ATOM   1813  CB  ASP B  34       5.473 -29.641   2.266  1.00 90.44           C  
ATOM   1814  O   ASP B  34       2.838 -27.609   2.555  1.00 90.44           O  
ATOM   1815  CG  ASP B  34       6.902 -29.844   1.793  1.00 90.44           C  
ATOM   1816  OD1 ASP B  34       7.121 -30.016   0.576  1.00 90.44           O  
ATOM   1817  OD2 ASP B  34       7.816 -29.812   2.646  1.00 90.44           O  
ATOM   1818  N   ASP B  35       2.486 -29.594   1.485  1.00 94.69           N  
ATOM   1819  CA  ASP B  35       1.132 -29.750   2.008  1.00 94.69           C  
ATOM   1820  C   ASP B  35       1.134 -29.797   3.535  1.00 94.69           C  
ATOM   1821  CB  ASP B  35       0.482 -31.016   1.444  1.00 94.69           C  
ATOM   1822  O   ASP B  35       2.080 -30.297   4.145  1.00 94.69           O  
ATOM   1823  CG  ASP B  35       0.154 -30.906  -0.034  1.00 94.69           C  
ATOM   1824  OD1 ASP B  35       0.488 -29.875  -0.658  1.00 94.69           O  
ATOM   1825  OD2 ASP B  35      -0.446 -31.844  -0.580  1.00 94.69           O  
ATOM   1826  N   ASN B  36       0.151 -29.203   4.148  1.00 94.44           N  
ATOM   1827  CA  ASN B  36      -0.151 -29.266   5.574  1.00 94.44           C  
ATOM   1828  C   ASN B  36       0.739 -28.312   6.371  1.00 94.44           C  
ATOM   1829  CB  ASN B  36      -0.007 -30.688   6.098  1.00 94.44           C  
ATOM   1830  O   ASN B  36       0.692 -28.297   7.602  1.00 94.44           O  
ATOM   1831  CG  ASN B  36      -0.997 -31.656   5.465  1.00 94.44           C  
ATOM   1832  ND2 ASN B  36      -0.520 -32.812   5.082  1.00 94.44           N  
ATOM   1833  OD1 ASN B  36      -2.182 -31.328   5.320  1.00 94.44           O  
ATOM   1834  N   GLN B  37       1.634 -27.578   5.672  1.00 95.81           N  
ATOM   1835  CA  GLN B  37       2.375 -26.547   6.387  1.00 95.81           C  
ATOM   1836  C   GLN B  37       1.445 -25.438   6.879  1.00 95.81           C  
ATOM   1837  CB  GLN B  37       3.469 -25.953   5.496  1.00 95.81           C  
ATOM   1838  O   GLN B  37       0.547 -25.000   6.152  1.00 95.81           O  
ATOM   1839  CG  GLN B  37       4.500 -25.125   6.254  1.00 95.81           C  
ATOM   1840  CD  GLN B  37       5.711 -24.781   5.410  1.00 95.81           C  
ATOM   1841  NE2 GLN B  37       6.660 -24.062   6.000  1.00 95.81           N  
ATOM   1842  OE1 GLN B  37       5.797 -25.156   4.238  1.00 95.81           O  
ATOM   1843  N   ARG B  38       1.613 -25.031   8.023  1.00 97.06           N  
ATOM   1844  CA  ARG B  38       0.754 -24.016   8.625  1.00 97.06           C  
ATOM   1845  C   ARG B  38       1.068 -22.625   8.062  1.00 97.06           C  
ATOM   1846  CB  ARG B  38       0.906 -24.016  10.141  1.00 97.06           C  
ATOM   1847  O   ARG B  38       2.234 -22.297   7.840  1.00 97.06           O  
ATOM   1848  CG  ARG B  38       0.383 -25.266  10.820  1.00 97.06           C  
ATOM   1849  CD  ARG B  38       0.554 -25.203  12.328  1.00 97.06           C  
ATOM   1850  NE  ARG B  38      -0.296 -24.188  12.930  1.00 97.06           N  
ATOM   1851  NH1 ARG B  38       0.991 -23.938  14.836  1.00 97.06           N  
ATOM   1852  NH2 ARG B  38      -0.909 -22.688  14.555  1.00 97.06           N  
ATOM   1853  CZ  ARG B  38      -0.070 -23.609  14.102  1.00 97.06           C  
ATOM   1854  N   PHE B  39       0.067 -21.844   7.902  1.00 97.62           N  
ATOM   1855  CA  PHE B  39       0.135 -20.469   7.395  1.00 97.62           C  
ATOM   1856  C   PHE B  39       1.122 -19.641   8.203  1.00 97.62           C  
ATOM   1857  CB  PHE B  39      -1.250 -19.812   7.422  1.00 97.62           C  
ATOM   1858  O   PHE B  39       2.016 -19.000   7.645  1.00 97.62           O  
ATOM   1859  CG  PHE B  39      -1.246 -18.375   7.008  1.00 97.62           C  
ATOM   1860  CD1 PHE B  39      -1.109 -17.359   7.953  1.00 97.62           C  
ATOM   1861  CD2 PHE B  39      -1.379 -18.016   5.672  1.00 97.62           C  
ATOM   1862  CE1 PHE B  39      -1.105 -16.016   7.570  1.00 97.62           C  
ATOM   1863  CE2 PHE B  39      -1.377 -16.688   5.281  1.00 97.62           C  
ATOM   1864  CZ  PHE B  39      -1.240 -15.688   6.234  1.00 97.62           C  
ATOM   1865  N   GLU B  40       1.028 -19.719   9.555  1.00 97.50           N  
ATOM   1866  CA  GLU B  40       1.871 -18.922  10.445  1.00 97.50           C  
ATOM   1867  C   GLU B  40       3.344 -19.281  10.281  1.00 97.50           C  
ATOM   1868  CB  GLU B  40       1.438 -19.109  11.898  1.00 97.50           C  
ATOM   1869  O   GLU B  40       4.215 -18.422  10.328  1.00 97.50           O  
ATOM   1870  CG  GLU B  40       0.066 -18.531  12.211  1.00 97.50           C  
ATOM   1871  CD  GLU B  40      -1.079 -19.406  11.734  1.00 97.50           C  
ATOM   1872  OE1 GLU B  40      -2.246 -18.953  11.758  1.00 97.50           O  
ATOM   1873  OE2 GLU B  40      -0.808 -20.562  11.320  1.00 97.50           O  
ATOM   1874  N   LYS B  41       3.615 -20.516  10.102  1.00 96.75           N  
ATOM   1875  CA  LYS B  41       4.992 -20.969   9.969  1.00 96.75           C  
ATOM   1876  C   LYS B  41       5.613 -20.484   8.664  1.00 96.75           C  
ATOM   1877  CB  LYS B  41       5.055 -22.500  10.031  1.00 96.75           C  
ATOM   1878  O   LYS B  41       6.805 -20.172   8.617  1.00 96.75           O  
ATOM   1879  CG  LYS B  41       4.816 -23.078  11.422  1.00 96.75           C  
ATOM   1880  CD  LYS B  41       5.949 -22.703  12.375  1.00 96.75           C  
ATOM   1881  CE  LYS B  41       5.730 -23.312  13.758  1.00 96.75           C  
ATOM   1882  NZ  LYS B  41       6.750 -22.828  14.742  1.00 96.75           N  
ATOM   1883  N   VAL B  42       4.793 -20.406   7.637  1.00 97.00           N  
ATOM   1884  CA  VAL B  42       5.270 -19.891   6.355  1.00 97.00           C  
ATOM   1885  C   VAL B  42       5.602 -18.406   6.484  1.00 97.00           C  
ATOM   1886  CB  VAL B  42       4.230 -20.109   5.234  1.00 97.00           C  
ATOM   1887  O   VAL B  42       6.664 -17.969   6.051  1.00 97.00           O  
ATOM   1888  CG1 VAL B  42       4.695 -19.469   3.932  1.00 97.00           C  
ATOM   1889  CG2 VAL B  42       3.975 -21.609   5.031  1.00 97.00           C  
ATOM   1890  N   CYS B  43       4.719 -17.672   7.121  1.00 97.19           N  
ATOM   1891  CA  CYS B  43       4.957 -16.250   7.344  1.00 97.19           C  
ATOM   1892  C   CYS B  43       6.211 -16.031   8.180  1.00 97.19           C  
ATOM   1893  CB  CYS B  43       3.754 -15.602   8.031  1.00 97.19           C  
ATOM   1894  O   CYS B  43       7.039 -15.180   7.855  1.00 97.19           O  
ATOM   1895  SG  CYS B  43       2.256 -15.594   7.023  1.00 97.19           S  
ATOM   1896  N   GLU B  44       6.391 -16.828   9.188  1.00 96.31           N  
ATOM   1897  CA  GLU B  44       7.555 -16.719  10.070  1.00 96.31           C  
ATOM   1898  C   GLU B  44       8.836 -17.078   9.328  1.00 96.31           C  
ATOM   1899  CB  GLU B  44       7.383 -17.625  11.289  1.00 96.31           C  
ATOM   1900  O   GLU B  44       9.891 -16.500   9.578  1.00 96.31           O  
ATOM   1901  CG  GLU B  44       6.363 -17.125  12.297  1.00 96.31           C  
ATOM   1902  CD  GLU B  44       6.000 -18.156  13.352  1.00 96.31           C  
ATOM   1903  OE1 GLU B  44       5.133 -17.859  14.211  1.00 96.31           O  
ATOM   1904  OE2 GLU B  44       6.590 -19.250  13.328  1.00 96.31           O  
ATOM   1905  N   PHE B  45       8.742 -18.078   8.461  1.00 94.81           N  
ATOM   1906  CA  PHE B  45       9.891 -18.484   7.648  1.00 94.81           C  
ATOM   1907  C   PHE B  45      10.422 -17.312   6.840  1.00 94.81           C  
ATOM   1908  CB  PHE B  45       9.500 -19.641   6.711  1.00 94.81           C  
ATOM   1909  O   PHE B  45      11.617 -17.000   6.895  1.00 94.81           O  
ATOM   1910  CG  PHE B  45      10.562 -19.969   5.699  1.00 94.81           C  
ATOM   1911  CD1 PHE B  45      10.422 -19.578   4.371  1.00 94.81           C  
ATOM   1912  CD2 PHE B  45      11.695 -20.688   6.074  1.00 94.81           C  
ATOM   1913  CE1 PHE B  45      11.398 -19.891   3.432  1.00 94.81           C  
ATOM   1914  CE2 PHE B  45      12.680 -21.000   5.137  1.00 94.81           C  
ATOM   1915  CZ  PHE B  45      12.523 -20.609   3.818  1.00 94.81           C  
ATOM   1916  N   PHE B  46       9.570 -16.609   6.152  1.00 95.00           N  
ATOM   1917  CA  PHE B  46       9.992 -15.477   5.328  1.00 95.00           C  
ATOM   1918  C   PHE B  46      10.477 -14.320   6.195  1.00 95.00           C  
ATOM   1919  CB  PHE B  46       8.844 -15.008   4.422  1.00 95.00           C  
ATOM   1920  O   PHE B  46      11.414 -13.617   5.828  1.00 95.00           O  
ATOM   1921  CG  PHE B  46       8.594 -15.914   3.246  1.00 95.00           C  
ATOM   1922  CD1 PHE B  46       9.594 -16.141   2.303  1.00 95.00           C  
ATOM   1923  CD2 PHE B  46       7.367 -16.531   3.082  1.00 95.00           C  
ATOM   1924  CE1 PHE B  46       9.359 -16.984   1.212  1.00 95.00           C  
ATOM   1925  CE2 PHE B  46       7.129 -17.375   1.995  1.00 95.00           C  
ATOM   1926  CZ  PHE B  46       8.125 -17.594   1.061  1.00 95.00           C  
ATOM   1927  N   ALA B  47       9.812 -14.188   7.348  1.00 94.56           N  
ATOM   1928  CA  ALA B  47      10.219 -13.125   8.266  1.00 94.56           C  
ATOM   1929  C   ALA B  47      11.609 -13.383   8.828  1.00 94.56           C  
ATOM   1930  CB  ALA B  47       9.203 -12.984   9.398  1.00 94.56           C  
ATOM   1931  O   ALA B  47      12.328 -12.445   9.188  1.00 94.56           O  
ATOM   1932  N   GLY B  48      12.062 -14.594   8.852  1.00 93.12           N  
ATOM   1933  CA  GLY B  48      13.336 -15.000   9.422  1.00 93.12           C  
ATOM   1934  C   GLY B  48      14.508 -14.773   8.484  1.00 93.12           C  
ATOM   1935  O   GLY B  48      15.664 -14.938   8.875  1.00 93.12           O  
ATOM   1936  N   GLY B  49      14.289 -14.445   7.242  1.00 88.25           N  
ATOM   1937  CA  GLY B  49      15.336 -14.070   6.301  1.00 88.25           C  
ATOM   1938  C   GLY B  49      16.000 -15.258   5.648  1.00 88.25           C  
ATOM   1939  O   GLY B  49      17.234 -15.406   5.715  1.00 88.25           O  
ATOM   1940  N   PRO B  50      15.344 -16.094   5.031  1.00 88.94           N  
ATOM   1941  CA  PRO B  50      15.898 -17.297   4.438  1.00 88.94           C  
ATOM   1942  C   PRO B  50      16.625 -17.031   3.113  1.00 88.94           C  
ATOM   1943  CB  PRO B  50      14.672 -18.188   4.223  1.00 88.94           C  
ATOM   1944  O   PRO B  50      17.125 -17.969   2.482  1.00 88.94           O  
ATOM   1945  CG  PRO B  50      13.555 -17.234   3.953  1.00 88.94           C  
ATOM   1946  CD  PRO B  50      13.766 -16.000   4.785  1.00 88.94           C  
ATOM   1947  N   GLY B  51      16.625 -15.789   2.662  1.00 90.19           N  
ATOM   1948  CA  GLY B  51      17.234 -15.453   1.384  1.00 90.19           C  
ATOM   1949  C   GLY B  51      16.234 -15.445   0.234  1.00 90.19           C  
ATOM   1950  O   GLY B  51      16.641 -15.414  -0.933  1.00 90.19           O  
ATOM   1951  N   THR B  52      15.039 -15.664   0.557  1.00 93.81           N  
ATOM   1952  CA  THR B  52      13.906 -15.547  -0.352  1.00 93.81           C  
ATOM   1953  C   THR B  52      12.711 -14.914   0.356  1.00 93.81           C  
ATOM   1954  CB  THR B  52      13.500 -16.922  -0.924  1.00 93.81           C  
ATOM   1955  O   THR B  52      12.664 -14.867   1.587  1.00 93.81           O  
ATOM   1956  CG2 THR B  52      12.984 -17.844   0.173  1.00 93.81           C  
ATOM   1957  OG1 THR B  52      12.477 -16.734  -1.909  1.00 93.81           O  
ATOM   1958  N   SER B  53      11.805 -14.359  -0.398  1.00 96.44           N  
ATOM   1959  CA  SER B  53      10.602 -13.766   0.178  1.00 96.44           C  
ATOM   1960  C   SER B  53       9.477 -13.680  -0.854  1.00 96.44           C  
ATOM   1961  CB  SER B  53      10.898 -12.375   0.737  1.00 96.44           C  
ATOM   1962  O   SER B  53       9.609 -14.195  -1.965  1.00 96.44           O  
ATOM   1963  OG  SER B  53      11.234 -11.477  -0.305  1.00 96.44           O  
ATOM   1964  N   ALA B  54       8.352 -13.125  -0.453  1.00 97.69           N  
ATOM   1965  CA  ALA B  54       7.180 -12.820  -1.271  1.00 97.69           C  
ATOM   1966  C   ALA B  54       6.441 -11.594  -0.736  1.00 97.69           C  
ATOM   1967  CB  ALA B  54       6.242 -14.023  -1.328  1.00 97.69           C  
ATOM   1968  O   ALA B  54       6.629 -11.203   0.419  1.00 97.69           O  
ATOM   1969  N   HIS B  55       5.707 -11.016  -1.582  1.00 98.44           N  
ATOM   1970  CA  HIS B  55       4.906  -9.883  -1.123  1.00 98.44           C  
ATOM   1971  C   HIS B  55       3.758 -10.344  -0.234  1.00 98.44           C  
ATOM   1972  CB  HIS B  55       4.363  -9.094  -2.314  1.00 98.44           C  
ATOM   1973  O   HIS B  55       3.473  -9.727   0.792  1.00 98.44           O  
ATOM   1974  CG  HIS B  55       5.426  -8.406  -3.115  1.00 98.44           C  
ATOM   1975  CD2 HIS B  55       5.898  -7.141  -3.070  1.00 98.44           C  
ATOM   1976  ND1 HIS B  55       6.133  -9.047  -4.109  1.00 98.44           N  
ATOM   1977  CE1 HIS B  55       7.000  -8.203  -4.645  1.00 98.44           C  
ATOM   1978  NE2 HIS B  55       6.875  -7.035  -4.027  1.00 98.44           N  
ATOM   1979  N   PHE B  56       3.143 -11.422  -0.639  1.00 98.62           N  
ATOM   1980  CA  PHE B  56       1.964 -11.891   0.079  1.00 98.62           C  
ATOM   1981  C   PHE B  56       2.035 -13.398   0.300  1.00 98.62           C  
ATOM   1982  CB  PHE B  56       0.686 -11.531  -0.685  1.00 98.62           C  
ATOM   1983  O   PHE B  56       2.580 -14.133  -0.531  1.00 98.62           O  
ATOM   1984  CG  PHE B  56       0.500 -10.055  -0.894  1.00 98.62           C  
ATOM   1985  CD1 PHE B  56       0.012  -9.250   0.129  1.00 98.62           C  
ATOM   1986  CD2 PHE B  56       0.812  -9.469  -2.113  1.00 98.62           C  
ATOM   1987  CE1 PHE B  56      -0.162  -7.883  -0.061  1.00 98.62           C  
ATOM   1988  CE2 PHE B  56       0.641  -8.102  -2.311  1.00 98.62           C  
ATOM   1989  CZ  PHE B  56       0.153  -7.312  -1.284  1.00 98.62           C  
ATOM   1990  N   VAL B  57       1.463 -13.867   1.451  1.00 98.62           N  
ATOM   1991  CA  VAL B  57       1.113 -15.250   1.757  1.00 98.62           C  
ATOM   1992  C   VAL B  57      -0.397 -15.375   1.941  1.00 98.62           C  
ATOM   1993  CB  VAL B  57       1.848 -15.758   3.020  1.00 98.62           C  
ATOM   1994  O   VAL B  57      -0.986 -14.680   2.775  1.00 98.62           O  
ATOM   1995  CG1 VAL B  57       1.449 -17.188   3.338  1.00 98.62           C  
ATOM   1996  CG2 VAL B  57       3.359 -15.641   2.838  1.00 98.62           C  
ATOM   1997  N   VAL B  58      -0.979 -16.250   1.099  1.00 98.75           N  
ATOM   1998  CA  VAL B  58      -2.438 -16.234   1.051  1.00 98.75           C  
ATOM   1999  C   VAL B  58      -2.975 -17.656   1.233  1.00 98.75           C  
ATOM   2000  CB  VAL B  58      -2.957 -15.641  -0.276  1.00 98.75           C  
ATOM   2001  O   VAL B  58      -2.471 -18.594   0.623  1.00 98.75           O  
ATOM   2002  CG1 VAL B  58      -4.484 -15.570  -0.278  1.00 98.75           C  
ATOM   2003  CG2 VAL B  58      -2.357 -14.250  -0.505  1.00 98.75           C  
ATOM   2004  N   GLU B  59      -3.898 -17.844   2.092  1.00 98.38           N  
ATOM   2005  CA  GLU B  59      -4.723 -19.047   2.215  1.00 98.38           C  
ATOM   2006  C   GLU B  59      -6.184 -18.688   2.475  1.00 98.38           C  
ATOM   2007  CB  GLU B  59      -4.199 -19.938   3.336  1.00 98.38           C  
ATOM   2008  O   GLU B  59      -6.551 -17.500   2.455  1.00 98.38           O  
ATOM   2009  CG  GLU B  59      -4.473 -19.406   4.734  1.00 98.38           C  
ATOM   2010  CD  GLU B  59      -4.043 -20.375   5.836  1.00 98.38           C  
ATOM   2011  OE1 GLU B  59      -4.309 -20.078   7.023  1.00 98.38           O  
ATOM   2012  OE2 GLU B  59      -3.436 -21.406   5.504  1.00 98.38           O  
ATOM   2013  N   ALA B  60      -6.988 -19.703   2.668  1.00 98.12           N  
ATOM   2014  CA  ALA B  60      -8.422 -19.500   2.855  1.00 98.12           C  
ATOM   2015  C   ALA B  60      -8.688 -18.438   3.928  1.00 98.12           C  
ATOM   2016  CB  ALA B  60      -9.102 -20.812   3.227  1.00 98.12           C  
ATOM   2017  O   ALA B  60      -8.352 -18.641   5.098  1.00 98.12           O  
ATOM   2018  N   GLY B  61      -9.188 -17.312   3.477  1.00 98.00           N  
ATOM   2019  CA  GLY B  61      -9.680 -16.281   4.379  1.00 98.00           C  
ATOM   2020  C   GLY B  61      -8.586 -15.438   4.980  1.00 98.00           C  
ATOM   2021  O   GLY B  61      -8.844 -14.594   5.844  1.00 98.00           O  
ATOM   2022  N   ARG B  62      -7.328 -15.609   4.516  1.00 98.25           N  
ATOM   2023  CA  ARG B  62      -6.234 -14.859   5.117  1.00 98.25           C  
ATOM   2024  C   ARG B  62      -5.230 -14.414   4.059  1.00 98.25           C  
ATOM   2025  CB  ARG B  62      -5.527 -15.695   6.188  1.00 98.25           C  
ATOM   2026  O   ARG B  62      -4.922 -15.164   3.133  1.00 98.25           O  
ATOM   2027  CG  ARG B  62      -6.379 -15.969   7.414  1.00 98.25           C  
ATOM   2028  CD  ARG B  62      -5.574 -16.641   8.523  1.00 98.25           C  
ATOM   2029  NE  ARG B  62      -5.160 -17.984   8.156  1.00 98.25           N  
ATOM   2030  NH1 ARG B  62      -3.982 -18.375  10.109  1.00 98.25           N  
ATOM   2031  NH2 ARG B  62      -4.098 -20.000   8.484  1.00 98.25           N  
ATOM   2032  CZ  ARG B  62      -4.414 -18.781   8.914  1.00 98.25           C  
ATOM   2033  N   CYS B  63      -4.801 -13.164   4.164  1.00 98.06           N  
ATOM   2034  CA  CYS B  63      -3.762 -12.578   3.322  1.00 98.06           C  
ATOM   2035  C   CYS B  63      -2.756 -11.805   4.160  1.00 98.06           C  
ATOM   2036  CB  CYS B  63      -4.379 -11.664   2.266  1.00 98.06           C  
ATOM   2037  O   CYS B  63      -3.102 -10.781   4.762  1.00 98.06           O  
ATOM   2038  SG  CYS B  63      -3.160 -10.828   1.226  1.00 98.06           S  
ATOM   2039  N   ALA B  64      -1.525 -12.328   4.234  1.00 97.88           N  
ATOM   2040  CA  ALA B  64      -0.454 -11.625   4.930  1.00 97.88           C  
ATOM   2041  C   ALA B  64       0.454 -10.891   3.945  1.00 97.88           C  
ATOM   2042  CB  ALA B  64       0.361 -12.594   5.777  1.00 97.88           C  
ATOM   2043  O   ALA B  64       0.935 -11.484   2.977  1.00 97.88           O  
ATOM   2044  N   GLN B  65       0.593  -9.617   4.145  1.00 97.06           N  
ATOM   2045  CA  GLN B  65       1.603  -8.883   3.391  1.00 97.06           C  
ATOM   2046  C   GLN B  65       2.938  -8.867   4.129  1.00 97.06           C  
ATOM   2047  CB  GLN B  65       1.135  -7.449   3.123  1.00 97.06           C  
ATOM   2048  O   GLN B  65       3.014  -8.430   5.277  1.00 97.06           O  
ATOM   2049  CG  GLN B  65       2.070  -6.656   2.221  1.00 97.06           C  
ATOM   2050  CD  GLN B  65       1.484  -5.320   1.799  1.00 97.06           C  
ATOM   2051  NE2 GLN B  65       2.291  -4.504   1.128  1.00 97.06           N  
ATOM   2052  OE1 GLN B  65       0.317  -5.023   2.074  1.00 97.06           O  
ATOM   2053  N   LEU B  66       4.012  -9.297   3.449  1.00 96.88           N  
ATOM   2054  CA  LEU B  66       5.316  -9.438   4.090  1.00 96.88           C  
ATOM   2055  C   LEU B  66       6.301  -8.406   3.551  1.00 96.88           C  
ATOM   2056  CB  LEU B  66       5.871 -10.844   3.871  1.00 96.88           C  
ATOM   2057  O   LEU B  66       7.281  -8.070   4.215  1.00 96.88           O  
ATOM   2058  CG  LEU B  66       5.191 -11.969   4.656  1.00 96.88           C  
ATOM   2059  CD1 LEU B  66       3.756 -12.164   4.180  1.00 96.88           C  
ATOM   2060  CD2 LEU B  66       5.980 -13.266   4.527  1.00 96.88           C  
ATOM   2061  N   VAL B  67       6.152  -8.039   2.270  1.00 96.12           N  
ATOM   2062  CA  VAL B  67       6.977  -7.031   1.616  1.00 96.12           C  
ATOM   2063  C   VAL B  67       6.082  -5.934   1.034  1.00 96.12           C  
ATOM   2064  CB  VAL B  67       7.855  -7.645   0.505  1.00 96.12           C  
ATOM   2065  O   VAL B  67       5.035  -6.223   0.448  1.00 96.12           O  
ATOM   2066  CG1 VAL B  67       8.664  -6.562  -0.204  1.00 96.12           C  
ATOM   2067  CG2 VAL B  67       8.781  -8.711   1.088  1.00 96.12           C  
ATOM   2068  N   GLU B  68       6.434  -4.707   1.300  1.00 94.19           N  
ATOM   2069  CA  GLU B  68       5.695  -3.590   0.715  1.00 94.19           C  
ATOM   2070  C   GLU B  68       5.707  -3.658  -0.809  1.00 94.19           C  
ATOM   2071  CB  GLU B  68       6.277  -2.254   1.186  1.00 94.19           C  
ATOM   2072  O   GLU B  68       6.695  -4.090  -1.409  1.00 94.19           O  
ATOM   2073  CG  GLU B  68       6.098  -1.995   2.674  1.00 94.19           C  
ATOM   2074  CD  GLU B  68       6.504  -0.591   3.092  1.00 94.19           C  
ATOM   2075  OE1 GLU B  68       7.609  -0.419   3.650  1.00 94.19           O  
ATOM   2076  OE2 GLU B  68       5.707   0.346   2.859  1.00 94.19           O  
ATOM   2077  N   ILE B  69       4.672  -3.184  -1.421  1.00 94.50           N  
ATOM   2078  CA  ILE B  69       4.504  -3.266  -2.867  1.00 94.50           C  
ATOM   2079  C   ILE B  69       5.590  -2.447  -3.562  1.00 94.50           C  
ATOM   2080  CB  ILE B  69       3.102  -2.775  -3.299  1.00 94.50           C  
ATOM   2081  O   ILE B  69       6.055  -2.814  -4.645  1.00 94.50           O  
ATOM   2082  CG1 ILE B  69       2.020  -3.729  -2.781  1.00 94.50           C  
ATOM   2083  CG2 ILE B  69       3.025  -2.635  -4.824  1.00 94.50           C  
ATOM   2084  CD1 ILE B  69       2.033  -5.098  -3.443  1.00 94.50           C  
ATOM   2085  N   LYS B  70       6.023  -1.352  -2.895  1.00 92.38           N  
ATOM   2086  CA  LYS B  70       7.031  -0.492  -3.508  1.00 92.38           C  
ATOM   2087  C   LYS B  70       8.414  -1.142  -3.461  1.00 92.38           C  
ATOM   2088  CB  LYS B  70       7.070   0.870  -2.814  1.00 92.38           C  
ATOM   2089  O   LYS B  70       9.336  -0.695  -4.141  1.00 92.38           O  
ATOM   2090  CG  LYS B  70       7.559   0.817  -1.374  1.00 92.38           C  
ATOM   2091  CD  LYS B  70       7.629   2.209  -0.755  1.00 92.38           C  
ATOM   2092  CE  LYS B  70       8.172   2.162   0.666  1.00 92.38           C  
ATOM   2093  NZ  LYS B  70       8.820   3.451   1.051  1.00 92.38           N  
ATOM   2094  N   ASP B  71       8.633  -2.141  -2.609  1.00 94.06           N  
ATOM   2095  CA  ASP B  71       9.906  -2.854  -2.508  1.00 94.06           C  
ATOM   2096  C   ASP B  71       9.906  -4.105  -3.383  1.00 94.06           C  
ATOM   2097  CB  ASP B  71      10.195  -3.229  -1.054  1.00 94.06           C  
ATOM   2098  O   ASP B  71       8.883  -4.453  -3.979  1.00 94.06           O  
ATOM   2099  CG  ASP B  71      10.469  -2.021  -0.172  1.00 94.06           C  
ATOM   2100  OD1 ASP B  71      11.008  -1.012  -0.672  1.00 94.06           O  
ATOM   2101  OD2 ASP B  71      10.141  -2.084   1.033  1.00 94.06           O  
ATOM   2102  N   ILE B  72      11.133  -4.707  -3.531  1.00 92.75           N  
ATOM   2103  CA  ILE B  72      11.289  -5.840  -4.438  1.00 92.75           C  
ATOM   2104  C   ILE B  72      11.516  -7.117  -3.631  1.00 92.75           C  
ATOM   2105  CB  ILE B  72      12.453  -5.613  -5.422  1.00 92.75           C  
ATOM   2106  O   ILE B  72      12.578  -7.301  -3.035  1.00 92.75           O  
ATOM   2107  CG1 ILE B  72      12.234  -4.332  -6.230  1.00 92.75           C  
ATOM   2108  CG2 ILE B  72      12.625  -6.820  -6.352  1.00 92.75           C  
ATOM   2109  CD1 ILE B  72      13.469  -3.842  -6.973  1.00 92.75           C  
ATOM   2110  N   ALA B  73      10.523  -7.973  -3.557  1.00 96.06           N  
ATOM   2111  CA  ALA B  73      10.695  -9.289  -2.947  1.00 96.06           C  
ATOM   2112  C   ALA B  73      11.578 -10.188  -3.811  1.00 96.06           C  
ATOM   2113  CB  ALA B  73       9.336  -9.945  -2.721  1.00 96.06           C  
ATOM   2114  O   ALA B  73      11.562 -10.078  -5.039  1.00 96.06           O  
ATOM   2115  N   TRP B  74      12.336 -11.055  -3.160  1.00 94.88           N  
ATOM   2116  CA  TRP B  74      13.156 -12.047  -3.836  1.00 94.88           C  
ATOM   2117  C   TRP B  74      12.414 -13.375  -3.953  1.00 94.88           C  
ATOM   2118  CB  TRP B  74      14.477 -12.250  -3.088  1.00 94.88           C  
ATOM   2119  O   TRP B  74      12.523 -14.234  -3.076  1.00 94.88           O  
ATOM   2120  CG  TRP B  74      15.281 -11.000  -2.910  1.00 94.88           C  
ATOM   2121  CD1 TRP B  74      15.062  -9.789  -3.514  1.00 94.88           C  
ATOM   2122  CD2 TRP B  74      16.422 -10.828  -2.070  1.00 94.88           C  
ATOM   2123  CE2 TRP B  74      16.859  -9.484  -2.215  1.00 94.88           C  
ATOM   2124  CE3 TRP B  74      17.125 -11.672  -1.209  1.00 94.88           C  
ATOM   2125  NE1 TRP B  74      16.000  -8.875  -3.102  1.00 94.88           N  
ATOM   2126  CH2 TRP B  74      18.625  -9.828  -0.693  1.00 94.88           C  
ATOM   2127  CZ2 TRP B  74      17.953  -8.977  -1.530  1.00 94.88           C  
ATOM   2128  CZ3 TRP B  74      18.234 -11.164  -0.527  1.00 94.88           C  
ATOM   2129  N   HIS B  75      11.703 -13.531  -5.051  1.00 94.44           N  
ATOM   2130  CA  HIS B  75      10.828 -14.695  -5.047  1.00 94.44           C  
ATOM   2131  C   HIS B  75      10.938 -15.469  -6.355  1.00 94.44           C  
ATOM   2132  CB  HIS B  75       9.375 -14.273  -4.805  1.00 94.44           C  
ATOM   2133  O   HIS B  75      10.719 -16.688  -6.387  1.00 94.44           O  
ATOM   2134  CG  HIS B  75       8.844 -13.336  -5.840  1.00 94.44           C  
ATOM   2135  CD2 HIS B  75       8.922 -11.992  -5.945  1.00 94.44           C  
ATOM   2136  ND1 HIS B  75       8.125 -13.766  -6.934  1.00 94.44           N  
ATOM   2137  CE1 HIS B  75       7.785 -12.719  -7.672  1.00 94.44           C  
ATOM   2138  NE2 HIS B  75       8.258 -11.633  -7.090  1.00 94.44           N  
ATOM   2139  N   ALA B  76      11.414 -14.898  -7.469  1.00 90.44           N  
ATOM   2140  CA  ALA B  76      11.227 -15.523  -8.781  1.00 90.44           C  
ATOM   2141  C   ALA B  76      12.531 -16.125  -9.289  1.00 90.44           C  
ATOM   2142  CB  ALA B  76      10.695 -14.500  -9.781  1.00 90.44           C  
ATOM   2143  O   ALA B  76      12.555 -16.781 -10.344  1.00 90.44           O  
ATOM   2144  N   GLY B  77      13.625 -16.016  -8.555  1.00 85.12           N  
ATOM   2145  CA  GLY B  77      14.914 -16.516  -9.023  1.00 85.12           C  
ATOM   2146  C   GLY B  77      15.406 -15.805 -10.273  1.00 85.12           C  
ATOM   2147  O   GLY B  77      16.328 -16.281 -10.938  1.00 85.12           O  
ATOM   2148  N   ASN B  78      14.703 -14.875 -10.672  1.00 78.56           N  
ATOM   2149  CA  ASN B  78      14.961 -14.000 -11.812  1.00 78.56           C  
ATOM   2150  C   ASN B  78      14.781 -12.531 -11.445  1.00 78.56           C  
ATOM   2151  CB  ASN B  78      14.055 -14.375 -12.992  1.00 78.56           C  
ATOM   2152  O   ASN B  78      13.656 -12.086 -11.188  1.00 78.56           O  
ATOM   2153  CG  ASN B  78      14.359 -13.570 -14.242  1.00 78.56           C  
ATOM   2154  ND2 ASN B  78      14.602 -14.266 -15.344  1.00 78.56           N  
ATOM   2155  OD1 ASN B  78      14.383 -12.336 -14.211  1.00 78.56           O  
ATOM   2156  N   TRP B  79      15.836 -11.820 -11.430  1.00 82.56           N  
ATOM   2157  CA  TRP B  79      15.820 -10.453 -10.914  1.00 82.56           C  
ATOM   2158  C   TRP B  79      14.914  -9.570 -11.766  1.00 82.56           C  
ATOM   2159  CB  TRP B  79      17.234  -9.875 -10.883  1.00 82.56           C  
ATOM   2160  O   TRP B  79      14.180  -8.727 -11.242  1.00 82.56           O  
ATOM   2161  CG  TRP B  79      17.312  -8.492 -10.297  1.00 82.56           C  
ATOM   2162  CD1 TRP B  79      17.703  -7.348 -10.930  1.00 82.56           C  
ATOM   2163  CD2 TRP B  79      17.000  -8.117  -8.953  1.00 82.56           C  
ATOM   2164  CE2 TRP B  79      17.219  -6.727  -8.844  1.00 82.56           C  
ATOM   2165  CE3 TRP B  79      16.547  -8.820  -7.824  1.00 82.56           C  
ATOM   2166  NE1 TRP B  79      17.641  -6.281 -10.062  1.00 82.56           N  
ATOM   2167  CH2 TRP B  79      16.562  -6.738  -6.570  1.00 82.56           C  
ATOM   2168  CZ2 TRP B  79      17.000  -6.023  -7.656  1.00 82.56           C  
ATOM   2169  CZ3 TRP B  79      16.344  -8.125  -6.641  1.00 82.56           C  
ATOM   2170  N   ALA B  80      15.008  -9.680 -13.023  1.00 78.38           N  
ATOM   2171  CA  ALA B  80      14.148  -8.898 -13.906  1.00 78.38           C  
ATOM   2172  C   ALA B  80      12.672  -9.148 -13.586  1.00 78.38           C  
ATOM   2173  CB  ALA B  80      14.438  -9.227 -15.367  1.00 78.38           C  
ATOM   2174  O   ALA B  80      11.867  -8.211 -13.570  1.00 78.38           O  
ATOM   2175  N   ALA B  81      12.344 -10.352 -13.328  1.00 84.75           N  
ATOM   2176  CA  ALA B  81      10.984 -10.688 -12.938  1.00 84.75           C  
ATOM   2177  C   ALA B  81      10.648 -10.109 -11.562  1.00 84.75           C  
ATOM   2178  CB  ALA B  81      10.781 -12.203 -12.938  1.00 84.75           C  
ATOM   2179  O   ALA B  81       9.562  -9.555 -11.367  1.00 84.75           O  
ATOM   2180  N   ASN B  82      11.586 -10.266 -10.617  1.00 90.25           N  
ATOM   2181  CA  ASN B  82      11.375  -9.727  -9.281  1.00 90.25           C  
ATOM   2182  C   ASN B  82      11.086  -8.227  -9.312  1.00 90.25           C  
ATOM   2183  CB  ASN B  82      12.586 -10.008  -8.391  1.00 90.25           C  
ATOM   2184  O   ASN B  82      10.211  -7.742  -8.586  1.00 90.25           O  
ATOM   2185  CG  ASN B  82      12.609 -11.438  -7.871  1.00 90.25           C  
ATOM   2186  ND2 ASN B  82      13.773 -11.883  -7.414  1.00 90.25           N  
ATOM   2187  OD1 ASN B  82      11.594 -12.133  -7.887  1.00 90.25           O  
ATOM   2188  N   GLN B  83      11.680  -7.488 -10.203  1.00 85.81           N  
ATOM   2189  CA  GLN B  83      11.547  -6.035 -10.273  1.00 85.81           C  
ATOM   2190  C   GLN B  83      10.164  -5.633 -10.773  1.00 85.81           C  
ATOM   2191  CB  GLN B  83      12.625  -5.445 -11.188  1.00 85.81           C  
ATOM   2192  O   GLN B  83       9.656  -4.562 -10.422  1.00 85.81           O  
ATOM   2193  CG  GLN B  83      14.016  -5.453 -10.570  1.00 85.81           C  
ATOM   2194  CD  GLN B  83      15.055  -4.805 -11.469  1.00 85.81           C  
ATOM   2195  NE2 GLN B  83      15.781  -3.832 -10.930  1.00 85.81           N  
ATOM   2196  OE1 GLN B  83      15.203  -5.180 -12.641  1.00 85.81           O  
ATOM   2197  N   ARG B  84       9.531  -6.527 -11.469  1.00 89.19           N  
ATOM   2198  CA  ARG B  84       8.320  -6.125 -12.172  1.00 89.19           C  
ATOM   2199  C   ARG B  84       7.102  -6.871 -11.641  1.00 89.19           C  
ATOM   2200  CB  ARG B  84       8.469  -6.367 -13.672  1.00 89.19           C  
ATOM   2201  O   ARG B  84       6.012  -6.781 -12.211  1.00 89.19           O  
ATOM   2202  CG  ARG B  84       9.633  -5.633 -14.305  1.00 89.19           C  
ATOM   2203  CD  ARG B  84       9.680  -5.832 -15.812  1.00 89.19           C  
ATOM   2204  NE  ARG B  84       8.547  -6.629 -16.281  1.00 89.19           N  
ATOM   2205  NH1 ARG B  84       8.750  -5.980 -18.500  1.00 89.19           N  
ATOM   2206  NH2 ARG B  84       7.094  -7.438 -17.875  1.00 89.19           N  
ATOM   2207  CZ  ARG B  84       8.133  -6.684 -17.547  1.00 89.19           C  
ATOM   2208  N   SER B  85       7.359  -7.637 -10.555  1.00 93.88           N  
ATOM   2209  CA  SER B  85       6.254  -8.523 -10.203  1.00 93.88           C  
ATOM   2210  C   SER B  85       5.941  -8.453  -8.719  1.00 93.88           C  
ATOM   2211  CB  SER B  85       6.574  -9.961 -10.602  1.00 93.88           C  
ATOM   2212  O   SER B  85       6.754  -7.969  -7.926  1.00 93.88           O  
ATOM   2213  OG  SER B  85       7.637 -10.477  -9.812  1.00 93.88           O  
ATOM   2214  N   ILE B  86       4.688  -8.766  -8.398  1.00 97.88           N  
ATOM   2215  CA  ILE B  86       4.223  -9.094  -7.055  1.00 97.88           C  
ATOM   2216  C   ILE B  86       4.203 -10.609  -6.871  1.00 97.88           C  
ATOM   2217  CB  ILE B  86       2.818  -8.508  -6.781  1.00 97.88           C  
ATOM   2218  O   ILE B  86       3.539 -11.328  -7.625  1.00 97.88           O  
ATOM   2219  CG1 ILE B  86       2.859  -6.977  -6.859  1.00 97.88           C  
ATOM   2220  CG2 ILE B  86       2.293  -8.977  -5.422  1.00 97.88           C  
ATOM   2221  CD1 ILE B  86       1.485  -6.324  -6.922  1.00 97.88           C  
ATOM   2222  N   GLY B  87       4.977 -11.102  -5.910  1.00 98.12           N  
ATOM   2223  CA  GLY B  87       4.965 -12.523  -5.609  1.00 98.12           C  
ATOM   2224  C   GLY B  87       3.918 -12.906  -4.578  1.00 98.12           C  
ATOM   2225  O   GLY B  87       3.838 -12.297  -3.512  1.00 98.12           O  
ATOM   2226  N   ILE B  88       3.100 -13.898  -4.871  1.00 98.81           N  
ATOM   2227  CA  ILE B  88       2.070 -14.391  -3.961  1.00 98.81           C  
ATOM   2228  C   ILE B  88       2.295 -15.875  -3.680  1.00 98.81           C  
ATOM   2229  CB  ILE B  88       0.653 -14.164  -4.531  1.00 98.81           C  
ATOM   2230  O   ILE B  88       2.215 -16.703  -4.590  1.00 98.81           O  
ATOM   2231  CG1 ILE B  88       0.461 -12.688  -4.906  1.00 98.81           C  
ATOM   2232  CG2 ILE B  88      -0.412 -14.617  -3.527  1.00 98.81           C  
ATOM   2233  CD1 ILE B  88      -0.917 -12.367  -5.469  1.00 98.81           C  
ATOM   2234  N   GLU B  89       2.590 -16.203  -2.404  1.00 98.75           N  
ATOM   2235  CA  GLU B  89       2.674 -17.578  -1.943  1.00 98.75           C  
ATOM   2236  C   GLU B  89       1.296 -18.125  -1.572  1.00 98.75           C  
ATOM   2237  CB  GLU B  89       3.623 -17.703  -0.748  1.00 98.75           C  
ATOM   2238  O   GLU B  89       0.622 -17.578  -0.699  1.00 98.75           O  
ATOM   2239  CG  GLU B  89       5.078 -17.406  -1.086  1.00 98.75           C  
ATOM   2240  CD  GLU B  89       5.734 -18.500  -1.914  1.00 98.75           C  
ATOM   2241  OE1 GLU B  89       6.812 -18.250  -2.496  1.00 98.75           O  
ATOM   2242  OE2 GLU B  89       5.160 -19.609  -1.982  1.00 98.75           O  
ATOM   2243  N   CYS B  90       0.995 -19.203  -2.188  1.00 98.62           N  
ATOM   2244  CA  CYS B  90      -0.336 -19.781  -2.014  1.00 98.62           C  
ATOM   2245  C   CYS B  90      -0.259 -21.156  -1.352  1.00 98.62           C  
ATOM   2246  CB  CYS B  90      -1.051 -19.891  -3.359  1.00 98.62           C  
ATOM   2247  O   CYS B  90       0.705 -21.891  -1.556  1.00 98.62           O  
ATOM   2248  SG  CYS B  90      -1.031 -18.375  -4.328  1.00 98.62           S  
ATOM   2249  N   ARG B  91      -1.273 -21.453  -0.609  1.00 98.38           N  
ATOM   2250  CA  ARG B  91      -1.385 -22.797  -0.052  1.00 98.38           C  
ATOM   2251  C   ARG B  91      -1.368 -23.844  -1.154  1.00 98.38           C  
ATOM   2252  CB  ARG B  91      -2.662 -22.922   0.781  1.00 98.38           C  
ATOM   2253  O   ARG B  91      -2.154 -23.766  -2.102  1.00 98.38           O  
ATOM   2254  CG  ARG B  91      -2.787 -24.250   1.509  1.00 98.38           C  
ATOM   2255  CD  ARG B  91      -3.898 -24.219   2.549  1.00 98.38           C  
ATOM   2256  NE  ARG B  91      -3.451 -23.625   3.801  1.00 98.38           N  
ATOM   2257  NH1 ARG B  91      -2.816 -25.609   4.777  1.00 98.38           N  
ATOM   2258  NH2 ARG B  91      -2.570 -23.641   5.922  1.00 98.38           N  
ATOM   2259  CZ  ARG B  91      -2.947 -24.297   4.828  1.00 98.38           C  
ATOM   2260  N   PRO B  92      -0.491 -24.906  -1.029  1.00 98.06           N  
ATOM   2261  CA  PRO B  92      -0.302 -25.844  -2.131  1.00 98.06           C  
ATOM   2262  C   PRO B  92      -1.521 -26.734  -2.357  1.00 98.06           C  
ATOM   2263  CB  PRO B  92       0.903 -26.672  -1.681  1.00 98.06           C  
ATOM   2264  O   PRO B  92      -1.772 -27.172  -3.484  1.00 98.06           O  
ATOM   2265  CG  PRO B  92       1.019 -26.422  -0.213  1.00 98.06           C  
ATOM   2266  CD  PRO B  92       0.427 -25.078   0.081  1.00 98.06           C  
ATOM   2267  N   GLU B  93      -2.299 -27.016  -1.347  1.00 97.62           N  
ATOM   2268  CA  GLU B  93      -3.453 -27.906  -1.455  1.00 97.62           C  
ATOM   2269  C   GLU B  93      -4.543 -27.281  -2.330  1.00 97.62           C  
ATOM   2270  CB  GLU B  93      -4.016 -28.219  -0.068  1.00 97.62           C  
ATOM   2271  O   GLU B  93      -5.297 -28.000  -2.990  1.00 97.62           O  
ATOM   2272  CG  GLU B  93      -3.070 -29.047   0.802  1.00 97.62           C  
ATOM   2273  CD  GLU B  93      -2.205 -28.188   1.714  1.00 97.62           C  
ATOM   2274  OE1 GLU B  93      -1.913 -28.625   2.854  1.00 97.62           O  
ATOM   2275  OE2 GLU B  93      -1.816 -27.078   1.287  1.00 97.62           O  
ATOM   2276  N   MET B  94      -4.629 -25.922  -2.377  1.00 98.25           N  
ATOM   2277  CA  MET B  94      -5.523 -25.172  -3.256  1.00 98.25           C  
ATOM   2278  C   MET B  94      -6.973 -25.594  -3.041  1.00 98.25           C  
ATOM   2279  CB  MET B  94      -5.129 -25.375  -4.719  1.00 98.25           C  
ATOM   2280  O   MET B  94      -7.672 -25.938  -3.996  1.00 98.25           O  
ATOM   2281  CG  MET B  94      -5.883 -24.469  -5.684  1.00 98.25           C  
ATOM   2282  SD  MET B  94      -5.531 -24.875  -7.441  1.00 98.25           S  
ATOM   2283  CE  MET B  94      -3.719 -24.938  -7.398  1.00 98.25           C  
ATOM   2284  N   SER B  95      -7.426 -25.688  -1.727  1.00 97.88           N  
ATOM   2285  CA  SER B  95      -8.859 -25.875  -1.534  1.00 97.88           C  
ATOM   2286  C   SER B  95      -9.664 -24.844  -2.299  1.00 97.88           C  
ATOM   2287  CB  SER B  95      -9.211 -25.812  -0.048  1.00 97.88           C  
ATOM   2288  O   SER B  95      -9.109 -23.859  -2.795  1.00 97.88           O  
ATOM   2289  OG  SER B  95      -9.133 -24.484   0.437  1.00 97.88           O  
ATOM   2290  N   ASN B  96     -10.961 -25.078  -2.486  1.00 98.00           N  
ATOM   2291  CA  ASN B  96     -11.812 -24.078  -3.137  1.00 98.00           C  
ATOM   2292  C   ASN B  96     -11.719 -22.719  -2.449  1.00 98.00           C  
ATOM   2293  CB  ASN B  96     -13.266 -24.562  -3.166  1.00 98.00           C  
ATOM   2294  O   ASN B  96     -11.656 -21.688  -3.115  1.00 98.00           O  
ATOM   2295  CG  ASN B  96     -13.484 -25.703  -4.148  1.00 98.00           C  
ATOM   2296  ND2 ASN B  96     -14.586 -26.422  -3.980  1.00 98.00           N  
ATOM   2297  OD1 ASN B  96     -12.680 -25.922  -5.055  1.00 98.00           O  
ATOM   2298  N   GLU B  97     -11.711 -22.734  -1.143  1.00 98.25           N  
ATOM   2299  CA  GLU B  97     -11.641 -21.484  -0.390  1.00 98.25           C  
ATOM   2300  C   GLU B  97     -10.273 -20.812  -0.548  1.00 98.25           C  
ATOM   2301  CB  GLU B  97     -11.938 -21.734   1.092  1.00 98.25           C  
ATOM   2302  O   GLU B  97     -10.172 -19.594  -0.570  1.00 98.25           O  
ATOM   2303  CG  GLU B  97     -13.391 -22.078   1.378  1.00 98.25           C  
ATOM   2304  CD  GLU B  97     -13.703 -23.547   1.159  1.00 98.25           C  
ATOM   2305  OE1 GLU B  97     -14.891 -23.938   1.259  1.00 98.25           O  
ATOM   2306  OE2 GLU B  97     -12.758 -24.328   0.886  1.00 98.25           O  
ATOM   2307  N   ASP B  98      -9.211 -21.625  -0.633  1.00 98.44           N  
ATOM   2308  CA  ASP B  98      -7.887 -21.094  -0.936  1.00 98.44           C  
ATOM   2309  C   ASP B  98      -7.883 -20.375  -2.289  1.00 98.44           C  
ATOM   2310  CB  ASP B  98      -6.836 -22.203  -0.920  1.00 98.44           C  
ATOM   2311  O   ASP B  98      -7.406 -19.250  -2.398  1.00 98.44           O  
ATOM   2312  CG  ASP B  98      -6.605 -22.781   0.463  1.00 98.44           C  
ATOM   2313  OD1 ASP B  98      -6.594 -22.016   1.452  1.00 98.44           O  
ATOM   2314  OD2 ASP B  98      -6.434 -24.016   0.566  1.00 98.44           O  
ATOM   2315  N   PHE B  99      -8.406 -21.062  -3.256  1.00 98.56           N  
ATOM   2316  CA  PHE B  99      -8.461 -20.547  -4.621  1.00 98.56           C  
ATOM   2317  C   PHE B  99      -9.242 -19.234  -4.680  1.00 98.56           C  
ATOM   2318  CB  PHE B  99      -9.094 -21.578  -5.559  1.00 98.56           C  
ATOM   2319  O   PHE B  99      -8.773 -18.250  -5.254  1.00 98.56           O  
ATOM   2320  CG  PHE B  99      -9.039 -21.188  -7.012  1.00 98.56           C  
ATOM   2321  CD1 PHE B  99     -10.055 -20.438  -7.586  1.00 98.56           C  
ATOM   2322  CD2 PHE B  99      -7.961 -21.578  -7.805  1.00 98.56           C  
ATOM   2323  CE1 PHE B  99     -10.008 -20.094  -8.930  1.00 98.56           C  
ATOM   2324  CE2 PHE B  99      -7.906 -21.219  -9.148  1.00 98.56           C  
ATOM   2325  CZ  PHE B  99      -8.930 -20.484  -9.711  1.00 98.56           C  
ATOM   2326  N   GLU B 100     -10.383 -19.219  -4.043  1.00 98.56           N  
ATOM   2327  CA  GLU B 100     -11.242 -18.031  -4.039  1.00 98.56           C  
ATOM   2328  C   GLU B 100     -10.570 -16.859  -3.346  1.00 98.56           C  
ATOM   2329  CB  GLU B 100     -12.578 -18.344  -3.357  1.00 98.56           C  
ATOM   2330  O   GLU B 100     -10.711 -15.711  -3.781  1.00 98.56           O  
ATOM   2331  CG  GLU B 100     -13.531 -19.172  -4.219  1.00 98.56           C  
ATOM   2332  CD  GLU B 100     -13.938 -18.469  -5.504  1.00 98.56           C  
ATOM   2333  OE1 GLU B 100     -14.133 -19.141  -6.531  1.00 98.56           O  
ATOM   2334  OE2 GLU B 100     -14.055 -17.219  -5.480  1.00 98.56           O  
ATOM   2335  N   THR B 101      -9.875 -17.141  -2.285  1.00 98.69           N  
ATOM   2336  CA  THR B 101      -9.188 -16.078  -1.562  1.00 98.69           C  
ATOM   2337  C   THR B 101      -8.086 -15.469  -2.416  1.00 98.69           C  
ATOM   2338  CB  THR B 101      -8.594 -16.594  -0.238  1.00 98.69           C  
ATOM   2339  O   THR B 101      -7.945 -14.242  -2.477  1.00 98.69           O  
ATOM   2340  CG2 THR B 101      -7.918 -15.469   0.536  1.00 98.69           C  
ATOM   2341  OG1 THR B 101      -9.641 -17.141   0.566  1.00 98.69           O  
ATOM   2342  N   VAL B 102      -7.328 -16.297  -3.131  1.00 98.69           N  
ATOM   2343  CA  VAL B 102      -6.266 -15.797  -3.998  1.00 98.69           C  
ATOM   2344  C   VAL B 102      -6.871 -14.945  -5.113  1.00 98.69           C  
ATOM   2345  CB  VAL B 102      -5.430 -16.938  -4.598  1.00 98.69           C  
ATOM   2346  O   VAL B 102      -6.387 -13.852  -5.402  1.00 98.69           O  
ATOM   2347  CG1 VAL B 102      -4.469 -16.422  -5.660  1.00 98.69           C  
ATOM   2348  CG2 VAL B 102      -4.660 -17.672  -3.496  1.00 98.69           C  
ATOM   2349  N   ALA B 103      -7.969 -15.398  -5.688  1.00 98.44           N  
ATOM   2350  CA  ALA B 103      -8.648 -14.641  -6.734  1.00 98.44           C  
ATOM   2351  C   ALA B 103      -9.133 -13.289  -6.203  1.00 98.44           C  
ATOM   2352  CB  ALA B 103      -9.820 -15.438  -7.293  1.00 98.44           C  
ATOM   2353  O   ALA B 103      -8.969 -12.266  -6.867  1.00 98.44           O  
ATOM   2354  N   GLN B 104      -9.695 -13.320  -5.043  1.00 98.12           N  
ATOM   2355  CA  GLN B 104     -10.195 -12.094  -4.434  1.00 98.12           C  
ATOM   2356  C   GLN B 104      -9.062 -11.117  -4.148  1.00 98.12           C  
ATOM   2357  CB  GLN B 104     -10.953 -12.406  -3.145  1.00 98.12           C  
ATOM   2358  O   GLN B 104      -9.203  -9.906  -4.363  1.00 98.12           O  
ATOM   2359  CG  GLN B 104     -11.688 -11.211  -2.551  1.00 98.12           C  
ATOM   2360  CD  GLN B 104     -12.820 -10.711  -3.432  1.00 98.12           C  
ATOM   2361  NE2 GLN B 104     -12.742  -9.453  -3.840  1.00 98.12           N  
ATOM   2362  OE1 GLN B 104     -13.750 -11.461  -3.744  1.00 98.12           O  
ATOM   2363  N   VAL B 105      -7.930 -11.602  -3.631  1.00 98.38           N  
ATOM   2364  CA  VAL B 105      -6.777 -10.758  -3.330  1.00 98.38           C  
ATOM   2365  C   VAL B 105      -6.281 -10.086  -4.609  1.00 98.38           C  
ATOM   2366  CB  VAL B 105      -5.637 -11.570  -2.678  1.00 98.38           C  
ATOM   2367  O   VAL B 105      -6.039  -8.875  -4.625  1.00 98.38           O  
ATOM   2368  CG1 VAL B 105      -4.332 -10.766  -2.682  1.00 98.38           C  
ATOM   2369  CG2 VAL B 105      -6.016 -11.969  -1.255  1.00 98.38           C  
ATOM   2370  N   ILE B 106      -6.199 -10.789  -5.691  1.00 98.06           N  
ATOM   2371  CA  ILE B 106      -5.730 -10.227  -6.957  1.00 98.06           C  
ATOM   2372  C   ILE B 106      -6.734  -9.203  -7.473  1.00 98.06           C  
ATOM   2373  CB  ILE B 106      -5.500 -11.336  -8.008  1.00 98.06           C  
ATOM   2374  O   ILE B 106      -6.352  -8.109  -7.891  1.00 98.06           O  
ATOM   2375  CG1 ILE B 106      -4.355 -12.258  -7.578  1.00 98.06           C  
ATOM   2376  CG2 ILE B 106      -5.215 -10.719  -9.383  1.00 98.06           C  
ATOM   2377  CD1 ILE B 106      -4.172 -13.477  -8.469  1.00 98.06           C  
ATOM   2378  N   ALA B 107      -8.016  -9.523  -7.410  1.00 96.94           N  
ATOM   2379  CA  ALA B 107      -9.047  -8.586  -7.855  1.00 96.94           C  
ATOM   2380  C   ALA B 107      -9.000  -7.293  -7.051  1.00 96.94           C  
ATOM   2381  CB  ALA B 107     -10.430  -9.227  -7.746  1.00 96.94           C  
ATOM   2382  O   ALA B 107      -9.156  -6.203  -7.605  1.00 96.94           O  
ATOM   2383  N   ASP B 108      -8.789  -7.449  -5.781  1.00 96.19           N  
ATOM   2384  CA  ASP B 108      -8.727  -6.277  -4.914  1.00 96.19           C  
ATOM   2385  C   ASP B 108      -7.500  -5.426  -5.234  1.00 96.19           C  
ATOM   2386  CB  ASP B 108      -8.703  -6.703  -3.443  1.00 96.19           C  
ATOM   2387  O   ASP B 108      -7.578  -4.195  -5.246  1.00 96.19           O  
ATOM   2388  CG  ASP B 108     -10.039  -7.227  -2.957  1.00 96.19           C  
ATOM   2389  OD1 ASP B 108     -11.047  -7.090  -3.684  1.00 96.19           O  
ATOM   2390  OD2 ASP B 108     -10.094  -7.777  -1.835  1.00 96.19           O  
ATOM   2391  N   LEU B 109      -6.344  -6.094  -5.457  1.00 96.44           N  
ATOM   2392  CA  LEU B 109      -5.145  -5.371  -5.859  1.00 96.44           C  
ATOM   2393  C   LEU B 109      -5.383  -4.605  -7.160  1.00 96.44           C  
ATOM   2394  CB  LEU B 109      -3.967  -6.332  -6.031  1.00 96.44           C  
ATOM   2395  O   LEU B 109      -5.062  -3.418  -7.254  1.00 96.44           O  
ATOM   2396  CG  LEU B 109      -3.342  -6.875  -4.742  1.00 96.44           C  
ATOM   2397  CD1 LEU B 109      -2.334  -7.973  -5.066  1.00 96.44           C  
ATOM   2398  CD2 LEU B 109      -2.682  -5.750  -3.955  1.00 96.44           C  
ATOM   2399  N   GLU B 110      -5.938  -5.273  -8.133  1.00 95.69           N  
ATOM   2400  CA  GLU B 110      -6.188  -4.648  -9.422  1.00 95.69           C  
ATOM   2401  C   GLU B 110      -7.156  -3.475  -9.289  1.00 95.69           C  
ATOM   2402  CB  GLU B 110      -6.738  -5.672 -10.422  1.00 95.69           C  
ATOM   2403  O   GLU B 110      -6.945  -2.420  -9.898  1.00 95.69           O  
ATOM   2404  CG  GLU B 110      -5.742  -6.762 -10.797  1.00 95.69           C  
ATOM   2405  CD  GLU B 110      -6.164  -7.562 -12.016  1.00 95.69           C  
ATOM   2406  OE1 GLU B 110      -5.297  -8.211 -12.648  1.00 95.69           O  
ATOM   2407  OE2 GLU B 110      -7.371  -7.539 -12.352  1.00 95.69           O  
ATOM   2408  N   THR B 111      -8.203  -3.662  -8.508  1.00 94.25           N  
ATOM   2409  CA  THR B 111      -9.180  -2.602  -8.312  1.00 94.25           C  
ATOM   2410  C   THR B 111      -8.562  -1.428  -7.559  1.00 94.25           C  
ATOM   2411  CB  THR B 111     -10.414  -3.115  -7.551  1.00 94.25           C  
ATOM   2412  O   THR B 111      -8.781  -0.268  -7.922  1.00 94.25           O  
ATOM   2413  CG2 THR B 111     -11.445  -2.008  -7.367  1.00 94.25           C  
ATOM   2414  OG1 THR B 111     -11.008  -4.191  -8.289  1.00 94.25           O  
ATOM   2415  N   PHE B 112      -7.797  -1.745  -6.551  1.00 93.88           N  
ATOM   2416  CA  PHE B 112      -7.180  -0.696  -5.746  1.00 93.88           C  
ATOM   2417  C   PHE B 112      -6.262   0.171  -6.602  1.00 93.88           C  
ATOM   2418  CB  PHE B 112      -6.395  -1.303  -4.582  1.00 93.88           C  
ATOM   2419  O   PHE B 112      -6.289   1.399  -6.500  1.00 93.88           O  
ATOM   2420  CG  PHE B 112      -5.773  -0.279  -3.670  1.00 93.88           C  
ATOM   2421  CD1 PHE B 112      -4.430   0.053  -3.787  1.00 93.88           C  
ATOM   2422  CD2 PHE B 112      -6.535   0.353  -2.695  1.00 93.88           C  
ATOM   2423  CE1 PHE B 112      -3.854   1.001  -2.943  1.00 93.88           C  
ATOM   2424  CE2 PHE B 112      -5.969   1.301  -1.850  1.00 93.88           C  
ATOM   2425  CZ  PHE B 112      -4.625   1.622  -1.975  1.00 93.88           C  
ATOM   2426  N   TYR B 113      -5.473  -0.418  -7.457  1.00 92.81           N  
ATOM   2427  CA  TYR B 113      -4.461   0.301  -8.219  1.00 92.81           C  
ATOM   2428  C   TYR B 113      -5.008   0.744  -9.570  1.00 92.81           C  
ATOM   2429  CB  TYR B 113      -3.217  -0.572  -8.422  1.00 92.81           C  
ATOM   2430  O   TYR B 113      -4.336   1.461 -10.320  1.00 92.81           O  
ATOM   2431  CG  TYR B 113      -2.453  -0.845  -7.148  1.00 92.81           C  
ATOM   2432  CD1 TYR B 113      -1.835   0.189  -6.449  1.00 92.81           C  
ATOM   2433  CD2 TYR B 113      -2.348  -2.137  -6.645  1.00 92.81           C  
ATOM   2434  CE1 TYR B 113      -1.128  -0.058  -5.277  1.00 92.81           C  
ATOM   2435  CE2 TYR B 113      -1.644  -2.395  -5.473  1.00 92.81           C  
ATOM   2436  OH  TYR B 113      -0.340  -1.601  -3.639  1.00 92.81           O  
ATOM   2437  CZ  TYR B 113      -1.038  -1.351  -4.797  1.00 92.81           C  
ATOM   2438  N   GLY B 114      -6.211   0.266  -9.945  1.00 90.81           N  
ATOM   2439  CA  GLY B 114      -6.816   0.631 -11.211  1.00 90.81           C  
ATOM   2440  C   GLY B 114      -6.086   0.058 -12.414  1.00 90.81           C  
ATOM   2441  O   GLY B 114      -5.977   0.713 -13.453  1.00 90.81           O  
ATOM   2442  N   LYS B 115      -5.469  -1.122 -12.227  1.00 91.38           N  
ATOM   2443  CA  LYS B 115      -4.707  -1.759 -13.297  1.00 91.38           C  
ATOM   2444  C   LYS B 115      -4.777  -3.279 -13.195  1.00 91.38           C  
ATOM   2445  CB  LYS B 115      -3.248  -1.297 -13.266  1.00 91.38           C  
ATOM   2446  O   LYS B 115      -4.770  -3.832 -12.094  1.00 91.38           O  
ATOM   2447  CG  LYS B 115      -2.428  -1.920 -12.141  1.00 91.38           C  
ATOM   2448  CD  LYS B 115      -0.971  -1.479 -12.203  1.00 91.38           C  
ATOM   2449  CE  LYS B 115      -0.120  -2.473 -12.984  1.00 91.38           C  
ATOM   2450  NZ  LYS B 115       1.129  -1.841 -13.508  1.00 91.38           N  
ATOM   2451  N   SER B 116      -4.930  -3.922 -14.336  1.00 93.88           N  
ATOM   2452  CA  SER B 116      -4.867  -5.379 -14.391  1.00 93.88           C  
ATOM   2453  C   SER B 116      -3.436  -5.863 -14.578  1.00 93.88           C  
ATOM   2454  CB  SER B 116      -5.746  -5.910 -15.523  1.00 93.88           C  
ATOM   2455  O   SER B 116      -2.643  -5.223 -15.273  1.00 93.88           O  
ATOM   2456  OG  SER B 116      -7.113  -5.613 -15.281  1.00 93.88           O  
ATOM   2457  N   PHE B 117      -3.094  -6.988 -13.961  1.00 93.75           N  
ATOM   2458  CA  PHE B 117      -1.756  -7.566 -14.016  1.00 93.75           C  
ATOM   2459  C   PHE B 117      -1.753  -8.844 -14.844  1.00 93.75           C  
ATOM   2460  CB  PHE B 117      -1.233  -7.852 -12.609  1.00 93.75           C  
ATOM   2461  O   PHE B 117      -2.756  -9.562 -14.891  1.00 93.75           O  
ATOM   2462  CG  PHE B 117      -1.182  -6.633 -11.719  1.00 93.75           C  
ATOM   2463  CD1 PHE B 117      -0.148  -5.715 -11.844  1.00 93.75           C  
ATOM   2464  CD2 PHE B 117      -2.168  -6.410 -10.773  1.00 93.75           C  
ATOM   2465  CE1 PHE B 117      -0.097  -4.586 -11.023  1.00 93.75           C  
ATOM   2466  CE2 PHE B 117      -2.125  -5.285  -9.953  1.00 93.75           C  
ATOM   2467  CZ  PHE B 117      -1.088  -4.375 -10.078  1.00 93.75           C  
ATOM   2468  N   TYR B 118      -0.568  -9.109 -15.516  1.00 89.31           N  
ATOM   2469  CA  TYR B 118      -0.327 -10.461 -16.016  1.00 89.31           C  
ATOM   2470  C   TYR B 118      -0.132 -11.445 -14.875  1.00 89.31           C  
ATOM   2471  CB  TYR B 118       0.898 -10.477 -16.938  1.00 89.31           C  
ATOM   2472  O   TYR B 118       0.486 -11.117 -13.867  1.00 89.31           O  
ATOM   2473  CG  TYR B 118       0.797  -9.516 -18.109  1.00 89.31           C  
ATOM   2474  CD1 TYR B 118      -0.073  -9.773 -19.172  1.00 89.31           C  
ATOM   2475  CD2 TYR B 118       1.569  -8.359 -18.156  1.00 89.31           C  
ATOM   2476  CE1 TYR B 118      -0.168  -8.891 -20.234  1.00 89.31           C  
ATOM   2477  CE2 TYR B 118       1.482  -7.480 -19.219  1.00 89.31           C  
ATOM   2478  OH  TYR B 118       0.521  -6.883 -21.328  1.00 89.31           O  
ATOM   2479  CZ  TYR B 118       0.611  -7.754 -20.266  1.00 89.31           C  
ATOM   2480  N   VAL B 119      -0.727 -12.633 -15.031  1.00 93.44           N  
ATOM   2481  CA  VAL B 119      -0.565 -13.664 -14.008  1.00 93.44           C  
ATOM   2482  C   VAL B 119       0.261 -14.820 -14.562  1.00 93.44           C  
ATOM   2483  CB  VAL B 119      -1.932 -14.180 -13.500  1.00 93.44           C  
ATOM   2484  O   VAL B 119      -0.124 -15.445 -15.555  1.00 93.44           O  
ATOM   2485  CG1 VAL B 119      -1.740 -15.250 -12.430  1.00 93.44           C  
ATOM   2486  CG2 VAL B 119      -2.771 -13.023 -12.969  1.00 93.44           C  
ATOM   2487  N   HIS B 120       1.410 -15.062 -13.875  1.00 90.81           N  
ATOM   2488  CA  HIS B 120       2.332 -16.125 -14.281  1.00 90.81           C  
ATOM   2489  C   HIS B 120       2.648 -17.047 -13.109  1.00 90.81           C  
ATOM   2490  CB  HIS B 120       3.625 -15.516 -14.836  1.00 90.81           C  
ATOM   2491  O   HIS B 120       2.428 -16.688 -11.953  1.00 90.81           O  
ATOM   2492  CG  HIS B 120       3.439 -14.789 -16.125  1.00 90.81           C  
ATOM   2493  CD2 HIS B 120       3.309 -13.469 -16.391  1.00 90.81           C  
ATOM   2494  ND1 HIS B 120       3.365 -15.430 -17.344  1.00 90.81           N  
ATOM   2495  CE1 HIS B 120       3.199 -14.539 -18.297  1.00 90.81           C  
ATOM   2496  NE2 HIS B 120       3.162 -13.336 -17.750  1.00 90.81           N  
ATOM   2497  N   GLY B 121       3.055 -18.250 -13.477  1.00 93.06           N  
ATOM   2498  CA  GLY B 121       3.596 -19.156 -12.477  1.00 93.06           C  
ATOM   2499  C   GLY B 121       5.102 -19.047 -12.320  1.00 93.06           C  
ATOM   2500  O   GLY B 121       5.805 -18.703 -13.273  1.00 93.06           O  
ATOM   2501  N   HIS B 122       5.523 -19.344 -11.125  1.00 92.25           N  
ATOM   2502  CA  HIS B 122       6.953 -19.281 -10.844  1.00 92.25           C  
ATOM   2503  C   HIS B 122       7.766 -20.016 -11.898  1.00 92.25           C  
ATOM   2504  CB  HIS B 122       7.250 -19.844  -9.453  1.00 92.25           C  
ATOM   2505  O   HIS B 122       8.836 -19.562 -12.297  1.00 92.25           O  
ATOM   2506  CG  HIS B 122       8.680 -19.688  -9.039  1.00 92.25           C  
ATOM   2507  CD2 HIS B 122       9.672 -18.922  -9.531  1.00 92.25           C  
ATOM   2508  ND1 HIS B 122       9.227 -20.406  -7.984  1.00 92.25           N  
ATOM   2509  CE1 HIS B 122      10.500 -20.062  -7.852  1.00 92.25           C  
ATOM   2510  NE2 HIS B 122      10.797 -19.172  -8.781  1.00 92.25           N  
ATOM   2511  N   LYS B 123       7.309 -21.109 -12.359  1.00 87.44           N  
ATOM   2512  CA  LYS B 123       8.062 -21.969 -13.273  1.00 87.44           C  
ATOM   2513  C   LYS B 123       8.258 -21.281 -14.625  1.00 87.44           C  
ATOM   2514  CB  LYS B 123       7.367 -23.312 -13.461  1.00 87.44           C  
ATOM   2515  O   LYS B 123       9.055 -21.734 -15.445  1.00 87.44           O  
ATOM   2516  CG  LYS B 123       6.074 -23.234 -14.266  1.00 87.44           C  
ATOM   2517  CD  LYS B 123       5.422 -24.594 -14.406  1.00 87.44           C  
ATOM   2518  CE  LYS B 123       5.762 -25.250 -15.742  1.00 87.44           C  
ATOM   2519  NZ  LYS B 123       5.176 -26.625 -15.859  1.00 87.44           N  
ATOM   2520  N   ASP B 124       7.527 -20.219 -14.852  1.00 84.00           N  
ATOM   2521  CA  ASP B 124       7.707 -19.453 -16.078  1.00 84.00           C  
ATOM   2522  C   ASP B 124       9.008 -18.641 -16.047  1.00 84.00           C  
ATOM   2523  CB  ASP B 124       6.520 -18.516 -16.312  1.00 84.00           C  
ATOM   2524  O   ASP B 124       9.484 -18.172 -17.078  1.00 84.00           O  
ATOM   2525  CG  ASP B 124       5.227 -19.266 -16.594  1.00 84.00           C  
ATOM   2526  OD1 ASP B 124       5.273 -20.375 -17.188  1.00 84.00           O  
ATOM   2527  OD2 ASP B 124       4.148 -18.750 -16.234  1.00 84.00           O  
ATOM   2528  N   PHE B 125       9.625 -18.516 -14.844  1.00 80.25           N  
ATOM   2529  CA  PHE B 125      10.773 -17.641 -14.672  1.00 80.25           C  
ATOM   2530  C   PHE B 125      11.992 -18.422 -14.188  1.00 80.25           C  
ATOM   2531  CB  PHE B 125      10.453 -16.516 -13.688  1.00 80.25           C  
ATOM   2532  O   PHE B 125      13.125 -17.938 -14.258  1.00 80.25           O  
ATOM   2533  CG  PHE B 125       9.312 -15.633 -14.125  1.00 80.25           C  
ATOM   2534  CD1 PHE B 125       9.492 -14.664 -15.102  1.00 80.25           C  
ATOM   2535  CD2 PHE B 125       8.055 -15.781 -13.555  1.00 80.25           C  
ATOM   2536  CE1 PHE B 125       8.438 -13.852 -15.500  1.00 80.25           C  
ATOM   2537  CE2 PHE B 125       6.992 -14.977 -13.953  1.00 80.25           C  
ATOM   2538  CZ  PHE B 125       7.184 -14.008 -14.930  1.00 80.25           C  
ATOM   2539  N   PHE B 126      11.719 -19.578 -13.680  1.00 79.00           N  
ATOM   2540  CA  PHE B 126      12.758 -20.359 -13.023  1.00 79.00           C  
ATOM   2541  C   PHE B 126      12.461 -21.844 -13.133  1.00 79.00           C  
ATOM   2542  CB  PHE B 126      12.891 -19.953 -11.555  1.00 79.00           C  
ATOM   2543  O   PHE B 126      11.305 -22.250 -13.086  1.00 79.00           O  
ATOM   2544  CG  PHE B 126      14.141 -20.469 -10.891  1.00 79.00           C  
ATOM   2545  CD1 PHE B 126      14.094 -21.594 -10.070  1.00 79.00           C  
ATOM   2546  CD2 PHE B 126      15.359 -19.828 -11.086  1.00 79.00           C  
ATOM   2547  CE1 PHE B 126      15.250 -22.062  -9.453  1.00 79.00           C  
ATOM   2548  CE2 PHE B 126      16.516 -20.312 -10.477  1.00 79.00           C  
ATOM   2549  CZ  PHE B 126      16.453 -21.422  -9.656  1.00 79.00           C  
ATOM   2550  N   ALA B 127      13.539 -22.641 -13.312  1.00 80.44           N  
ATOM   2551  CA  ALA B 127      13.367 -24.094 -13.367  1.00 80.44           C  
ATOM   2552  C   ALA B 127      12.953 -24.656 -12.008  1.00 80.44           C  
ATOM   2553  CB  ALA B 127      14.656 -24.766 -13.844  1.00 80.44           C  
ATOM   2554  O   ALA B 127      13.805 -24.922 -11.156  1.00 80.44           O  
ATOM   2555  N   THR B 128      11.695 -24.781 -11.781  1.00 83.06           N  
ATOM   2556  CA  THR B 128      11.109 -25.234 -10.531  1.00 83.06           C  
ATOM   2557  C   THR B 128       9.750 -25.906 -10.789  1.00 83.06           C  
ATOM   2558  CB  THR B 128      10.938 -24.078  -9.531  1.00 83.06           C  
ATOM   2559  O   THR B 128       9.125 -25.672 -11.828  1.00 83.06           O  
ATOM   2560  CG2 THR B 128      10.000 -23.016 -10.078  1.00 83.06           C  
ATOM   2561  OG1 THR B 128      10.398 -24.594  -8.305  1.00 83.06           O  
ATOM   2562  N   ALA B 129       9.375 -26.703  -9.844  1.00 90.44           N  
ATOM   2563  CA  ALA B 129       8.031 -27.281  -9.891  1.00 90.44           C  
ATOM   2564  C   ALA B 129       6.984 -26.281  -9.406  1.00 90.44           C  
ATOM   2565  CB  ALA B 129       7.969 -28.562  -9.047  1.00 90.44           C  
ATOM   2566  O   ALA B 129       5.789 -26.469  -9.633  1.00 90.44           O  
ATOM   2567  N   CYS B 130       7.371 -25.281  -8.758  1.00 93.50           N  
ATOM   2568  CA  CYS B 130       6.473 -24.234  -8.305  1.00 93.50           C  
ATOM   2569  C   CYS B 130       5.867 -23.484  -9.492  1.00 93.50           C  
ATOM   2570  CB  CYS B 130       7.211 -23.250  -7.398  1.00 93.50           C  
ATOM   2571  O   CYS B 130       6.559 -23.203 -10.469  1.00 93.50           O  
ATOM   2572  SG  CYS B 130       6.137 -22.031  -6.617  1.00 93.50           S  
ATOM   2573  N   PRO B 131       4.535 -23.328  -9.422  1.00 97.31           N  
ATOM   2574  CA  PRO B 131       3.652 -23.328  -8.250  1.00 97.31           C  
ATOM   2575  C   PRO B 131       2.854 -24.625  -8.133  1.00 97.31           C  
ATOM   2576  CB  PRO B 131       2.725 -22.141  -8.500  1.00 97.31           C  
ATOM   2577  O   PRO B 131       1.693 -24.609  -7.711  1.00 97.31           O  
ATOM   2578  CG  PRO B 131       2.525 -22.109  -9.984  1.00 97.31           C  
ATOM   2579  CD  PRO B 131       3.805 -22.547 -10.641  1.00 97.31           C  
ATOM   2580  N   GLY B 132       3.326 -25.703  -8.703  1.00 95.75           N  
ATOM   2581  CA  GLY B 132       2.680 -26.984  -8.547  1.00 95.75           C  
ATOM   2582  C   GLY B 132       1.271 -27.031  -9.109  1.00 95.75           C  
ATOM   2583  O   GLY B 132       1.044 -26.641 -10.258  1.00 95.75           O  
ATOM   2584  N   ARG B 133       0.289 -27.391  -8.219  1.00 97.19           N  
ATOM   2585  CA  ARG B 133      -1.109 -27.578  -8.594  1.00 97.19           C  
ATOM   2586  C   ARG B 133      -1.702 -26.266  -9.133  1.00 97.19           C  
ATOM   2587  CB  ARG B 133      -1.928 -28.062  -7.402  1.00 97.19           C  
ATOM   2588  O   ARG B 133      -2.633 -26.297  -9.945  1.00 97.19           O  
ATOM   2589  CG  ARG B 133      -1.558 -29.469  -6.941  1.00 97.19           C  
ATOM   2590  CD  ARG B 133      -2.365 -29.891  -5.719  1.00 97.19           C  
ATOM   2591  NE  ARG B 133      -1.783 -31.062  -5.066  1.00 97.19           N  
ATOM   2592  NH1 ARG B 133      -0.524 -29.844  -3.557  1.00 97.19           N  
ATOM   2593  NH2 ARG B 133      -0.454 -32.125  -3.535  1.00 97.19           N  
ATOM   2594  CZ  ARG B 133      -0.922 -31.016  -4.055  1.00 97.19           C  
ATOM   2595  N   TRP B 134      -1.091 -25.188  -8.797  1.00 97.94           N  
ATOM   2596  CA  TRP B 134      -1.631 -23.891  -9.180  1.00 97.94           C  
ATOM   2597  C   TRP B 134      -1.388 -23.609 -10.664  1.00 97.94           C  
ATOM   2598  CB  TRP B 134      -1.007 -22.781  -8.336  1.00 97.94           C  
ATOM   2599  O   TRP B 134      -2.146 -22.875 -11.297  1.00 97.94           O  
ATOM   2600  CG  TRP B 134      -1.600 -22.656  -6.961  1.00 97.94           C  
ATOM   2601  CD1 TRP B 134      -1.207 -23.312  -5.832  1.00 97.94           C  
ATOM   2602  CD2 TRP B 134      -2.697 -21.828  -6.578  1.00 97.94           C  
ATOM   2603  CE2 TRP B 134      -2.916 -22.031  -5.199  1.00 97.94           C  
ATOM   2604  CE3 TRP B 134      -3.518 -20.922  -7.270  1.00 97.94           C  
ATOM   2605  NE1 TRP B 134      -1.994 -22.938  -4.766  1.00 97.94           N  
ATOM   2606  CH2 TRP B 134      -4.711 -20.484  -5.195  1.00 97.94           C  
ATOM   2607  CZ2 TRP B 134      -3.922 -21.359  -4.496  1.00 97.94           C  
ATOM   2608  CZ3 TRP B 134      -4.520 -20.250  -6.566  1.00 97.94           C  
ATOM   2609  N   TYR B 135      -0.334 -24.219 -11.203  1.00 95.19           N  
ATOM   2610  CA  TYR B 135       0.097 -23.844 -12.547  1.00 95.19           C  
ATOM   2611  C   TYR B 135      -0.994 -24.125 -13.570  1.00 95.19           C  
ATOM   2612  CB  TYR B 135       1.381 -24.578 -12.930  1.00 95.19           C  
ATOM   2613  O   TYR B 135      -1.331 -23.266 -14.383  1.00 95.19           O  
ATOM   2614  CG  TYR B 135       2.061 -24.031 -14.156  1.00 95.19           C  
ATOM   2615  CD1 TYR B 135       2.012 -24.703 -15.375  1.00 95.19           C  
ATOM   2616  CD2 TYR B 135       2.752 -22.812 -14.102  1.00 95.19           C  
ATOM   2617  CE1 TYR B 135       2.637 -24.188 -16.500  1.00 95.19           C  
ATOM   2618  CE2 TYR B 135       3.381 -22.297 -15.227  1.00 95.19           C  
ATOM   2619  OH  TYR B 135       3.939 -22.484 -17.547  1.00 95.19           O  
ATOM   2620  CZ  TYR B 135       3.318 -23.000 -16.422  1.00 95.19           C  
ATOM   2621  N   ASP B 136      -1.595 -25.250 -13.492  1.00 94.88           N  
ATOM   2622  CA  ASP B 136      -2.600 -25.641 -14.477  1.00 94.88           C  
ATOM   2623  C   ASP B 136      -3.916 -24.906 -14.242  1.00 94.88           C  
ATOM   2624  CB  ASP B 136      -2.830 -27.156 -14.438  1.00 94.88           C  
ATOM   2625  O   ASP B 136      -4.855 -25.031 -15.031  1.00 94.88           O  
ATOM   2626  CG  ASP B 136      -1.629 -27.953 -14.922  1.00 94.88           C  
ATOM   2627  OD1 ASP B 136      -0.794 -27.406 -15.672  1.00 94.88           O  
ATOM   2628  OD2 ASP B 136      -1.518 -29.141 -14.547  1.00 94.88           O  
ATOM   2629  N   GLN B 137      -4.027 -24.141 -13.148  1.00 97.06           N  
ATOM   2630  CA  GLN B 137      -5.258 -23.438 -12.805  1.00 97.06           C  
ATOM   2631  C   GLN B 137      -5.121 -21.938 -13.047  1.00 97.06           C  
ATOM   2632  CB  GLN B 137      -5.637 -23.703 -11.344  1.00 97.06           C  
ATOM   2633  O   GLN B 137      -6.023 -21.156 -12.727  1.00 97.06           O  
ATOM   2634  CG  GLN B 137      -5.816 -25.172 -11.016  1.00 97.06           C  
ATOM   2635  CD  GLN B 137      -6.914 -25.828 -11.828  1.00 97.06           C  
ATOM   2636  NE2 GLN B 137      -6.602 -26.969 -12.438  1.00 97.06           N  
ATOM   2637  OE1 GLN B 137      -8.039 -25.312 -11.898  1.00 97.06           O  
ATOM   2638  N   LEU B 138      -4.047 -21.469 -13.719  1.00 93.88           N  
ATOM   2639  CA  LEU B 138      -3.797 -20.031 -13.859  1.00 93.88           C  
ATOM   2640  C   LEU B 138      -4.855 -19.391 -14.742  1.00 93.88           C  
ATOM   2641  CB  LEU B 138      -2.404 -19.797 -14.453  1.00 93.88           C  
ATOM   2642  O   LEU B 138      -5.324 -18.281 -14.453  1.00 93.88           O  
ATOM   2643  CG  LEU B 138      -1.218 -20.094 -13.539  1.00 93.88           C  
ATOM   2644  CD1 LEU B 138       0.094 -19.781 -14.250  1.00 93.88           C  
ATOM   2645  CD2 LEU B 138      -1.326 -19.297 -12.242  1.00 93.88           C  
ATOM   2646  N   ASP B 139      -5.266 -20.047 -15.805  1.00 91.69           N  
ATOM   2647  CA  ASP B 139      -6.316 -19.484 -16.641  1.00 91.69           C  
ATOM   2648  C   ASP B 139      -7.629 -19.359 -15.883  1.00 91.69           C  
ATOM   2649  CB  ASP B 139      -6.516 -20.359 -17.891  1.00 91.69           C  
ATOM   2650  O   ASP B 139      -8.328 -18.344 -16.000  1.00 91.69           O  
ATOM   2651  CG  ASP B 139      -5.391 -20.203 -18.906  1.00 91.69           C  
ATOM   2652  OD1 ASP B 139      -4.621 -19.219 -18.828  1.00 91.69           O  
ATOM   2653  OD2 ASP B 139      -5.277 -21.078 -19.797  1.00 91.69           O  
ATOM   2654  N   ARG B 140      -7.969 -20.406 -15.148  1.00 96.56           N  
ATOM   2655  CA  ARG B 140      -9.164 -20.359 -14.312  1.00 96.56           C  
ATOM   2656  C   ARG B 140      -9.062 -19.234 -13.273  1.00 96.56           C  
ATOM   2657  CB  ARG B 140      -9.391 -21.688 -13.609  1.00 96.56           C  
ATOM   2658  O   ARG B 140     -10.055 -18.578 -12.969  1.00 96.56           O  
ATOM   2659  CG  ARG B 140     -10.672 -21.766 -12.797  1.00 96.56           C  
ATOM   2660  CD  ARG B 140     -10.812 -23.094 -12.078  1.00 96.56           C  
ATOM   2661  NE  ARG B 140     -11.898 -23.062 -11.094  1.00 96.56           N  
ATOM   2662  NH1 ARG B 140     -10.969 -24.656  -9.711  1.00 96.56           N  
ATOM   2663  NH2 ARG B 140     -12.977 -23.703  -9.172  1.00 96.56           N  
ATOM   2664  CZ  ARG B 140     -11.945 -23.812 -10.000  1.00 96.56           C  
ATOM   2665  N   LEU B 141      -7.910 -19.062 -12.742  1.00 96.94           N  
ATOM   2666  CA  LEU B 141      -7.676 -18.000 -11.773  1.00 96.94           C  
ATOM   2667  C   LEU B 141      -7.922 -16.625 -12.398  1.00 96.94           C  
ATOM   2668  CB  LEU B 141      -6.246 -18.078 -11.234  1.00 96.94           C  
ATOM   2669  O   LEU B 141      -8.625 -15.789 -11.828  1.00 96.94           O  
ATOM   2670  CG  LEU B 141      -5.859 -17.031 -10.188  1.00 96.94           C  
ATOM   2671  CD1 LEU B 141      -6.777 -17.125  -8.969  1.00 96.94           C  
ATOM   2672  CD2 LEU B 141      -4.402 -17.188  -9.773  1.00 96.94           C  
ATOM   2673  N   ILE B 142      -7.426 -16.406 -13.586  1.00 94.31           N  
ATOM   2674  CA  ILE B 142      -7.605 -15.148 -14.305  1.00 94.31           C  
ATOM   2675  C   ILE B 142      -9.094 -14.922 -14.570  1.00 94.31           C  
ATOM   2676  CB  ILE B 142      -6.812 -15.133 -15.625  1.00 94.31           C  
ATOM   2677  O   ILE B 142      -9.602 -13.820 -14.367  1.00 94.31           O  
ATOM   2678  CG1 ILE B 142      -5.305 -15.148 -15.352  1.00 94.31           C  
ATOM   2679  CG2 ILE B 142      -7.203 -13.922 -16.484  1.00 94.31           C  
ATOM   2680  CD1 ILE B 142      -4.457 -15.523 -16.562  1.00 94.31           C  
ATOM   2681  N   ASP B 143      -9.750 -15.938 -14.984  1.00 95.81           N  
ATOM   2682  CA  ASP B 143     -11.188 -15.836 -15.242  1.00 95.81           C  
ATOM   2683  C   ASP B 143     -11.945 -15.461 -13.969  1.00 95.81           C  
ATOM   2684  CB  ASP B 143     -11.727 -17.156 -15.797  1.00 95.81           C  
ATOM   2685  O   ASP B 143     -12.875 -14.648 -14.016  1.00 95.81           O  
ATOM   2686  CG  ASP B 143     -11.305 -17.406 -17.234  1.00 95.81           C  
ATOM   2687  OD1 ASP B 143     -10.836 -16.469 -17.906  1.00 95.81           O  
ATOM   2688  OD2 ASP B 143     -11.445 -18.562 -17.703  1.00 95.81           O  
ATOM   2689  N   ARG B 144     -11.562 -16.094 -12.898  1.00 97.31           N  
ATOM   2690  CA  ARG B 144     -12.258 -15.805 -11.641  1.00 97.31           C  
ATOM   2691  C   ARG B 144     -11.992 -14.375 -11.188  1.00 97.31           C  
ATOM   2692  CB  ARG B 144     -11.820 -16.797 -10.555  1.00 97.31           C  
ATOM   2693  O   ARG B 144     -12.898 -13.695 -10.703  1.00 97.31           O  
ATOM   2694  CG  ARG B 144     -12.523 -16.594  -9.227  1.00 97.31           C  
ATOM   2695  CD  ARG B 144     -14.031 -16.750  -9.352  1.00 97.31           C  
ATOM   2696  NE  ARG B 144     -14.703 -16.547  -8.078  1.00 97.31           N  
ATOM   2697  NH1 ARG B 144     -16.266 -15.062  -8.906  1.00 97.31           N  
ATOM   2698  NH2 ARG B 144     -16.297 -15.641  -6.688  1.00 97.31           N  
ATOM   2699  CZ  ARG B 144     -15.758 -15.750  -7.895  1.00 97.31           C  
ATOM   2700  N   VAL B 145     -10.789 -13.922 -11.305  1.00 97.31           N  
ATOM   2701  CA  VAL B 145     -10.438 -12.539 -10.992  1.00 97.31           C  
ATOM   2702  C   VAL B 145     -11.312 -11.586 -11.805  1.00 97.31           C  
ATOM   2703  CB  VAL B 145      -8.945 -12.250 -11.266  1.00 97.31           C  
ATOM   2704  O   VAL B 145     -11.891 -10.641 -11.266  1.00 97.31           O  
ATOM   2705  CG1 VAL B 145      -8.656 -10.750 -11.203  1.00 97.31           C  
ATOM   2706  CG2 VAL B 145      -8.070 -13.008 -10.266  1.00 97.31           C  
ATOM   2707  N   ASN B 146     -11.430 -11.867 -13.062  1.00 95.94           N  
ATOM   2708  CA  ASN B 146     -12.227 -11.023 -13.953  1.00 95.94           C  
ATOM   2709  C   ASN B 146     -13.703 -11.047 -13.570  1.00 95.94           C  
ATOM   2710  CB  ASN B 146     -12.047 -11.445 -15.406  1.00 95.94           C  
ATOM   2711  O   ASN B 146     -14.383 -10.023 -13.641  1.00 95.94           O  
ATOM   2712  CG  ASN B 146     -10.664 -11.133 -15.945  1.00 95.94           C  
ATOM   2713  ND2 ASN B 146     -10.234 -11.875 -16.953  1.00 95.94           N  
ATOM   2714  OD1 ASN B 146      -9.984 -10.234 -15.445  1.00 95.94           O  
ATOM   2715  N   ALA B 147     -14.188 -12.148 -13.156  1.00 96.94           N  
ATOM   2716  CA  ALA B 147     -15.570 -12.266 -12.719  1.00 96.94           C  
ATOM   2717  C   ALA B 147     -15.820 -11.438 -11.461  1.00 96.94           C  
ATOM   2718  CB  ALA B 147     -15.938 -13.727 -12.484  1.00 96.94           C  
ATOM   2719  O   ALA B 147     -16.859 -10.797 -11.328  1.00 96.94           O  
ATOM   2720  N   ILE B 148     -14.906 -11.562 -10.570  1.00 97.00           N  
ATOM   2721  CA  ILE B 148     -15.023 -10.781  -9.344  1.00 97.00           C  
ATOM   2722  C   ILE B 148     -15.055  -9.297  -9.680  1.00 97.00           C  
ATOM   2723  CB  ILE B 148     -13.859 -11.086  -8.367  1.00 97.00           C  
ATOM   2724  O   ILE B 148     -15.867  -8.547  -9.133  1.00 97.00           O  
ATOM   2725  CG1 ILE B 148     -14.000 -12.508  -7.801  1.00 97.00           C  
ATOM   2726  CG2 ILE B 148     -13.820 -10.047  -7.234  1.00 97.00           C  
ATOM   2727  CD1 ILE B 148     -12.750 -13.000  -7.074  1.00 97.00           C  
ATOM   2728  N   LYS B 149     -14.188  -8.867 -10.539  1.00 95.69           N  
ATOM   2729  CA  LYS B 149     -14.148  -7.469 -10.953  1.00 95.69           C  
ATOM   2730  C   LYS B 149     -15.461  -7.055 -11.625  1.00 95.69           C  
ATOM   2731  CB  LYS B 149     -12.977  -7.223 -11.906  1.00 95.69           C  
ATOM   2732  O   LYS B 149     -15.969  -5.957 -11.375  1.00 95.69           O  
ATOM   2733  CG  LYS B 149     -11.617  -7.195 -11.227  1.00 95.69           C  
ATOM   2734  CD  LYS B 149     -10.562  -6.535 -12.102  1.00 95.69           C  
ATOM   2735  CE  LYS B 149     -10.344  -7.316 -13.391  1.00 95.69           C  
ATOM   2736  NZ  LYS B 149      -9.289  -6.688 -14.250  1.00 95.69           N  
ATOM   2737  N   GLU B 150     -15.977  -7.867 -12.445  1.00 95.12           N  
ATOM   2738  CA  GLU B 150     -17.281  -7.594 -13.062  1.00 95.12           C  
ATOM   2739  C   GLU B 150     -18.359  -7.402 -12.000  1.00 95.12           C  
ATOM   2740  CB  GLU B 150     -17.672  -8.727 -14.016  1.00 95.12           C  
ATOM   2741  O   GLU B 150     -19.219  -6.523 -12.133  1.00 95.12           O  
ATOM   2742  CG  GLU B 150     -18.906  -8.430 -14.852  1.00 95.12           C  
ATOM   2743  CD  GLU B 150     -19.219  -9.523 -15.859  1.00 95.12           C  
ATOM   2744  OE1 GLU B 150     -20.109  -9.312 -16.719  1.00 95.12           O  
ATOM   2745  OE2 GLU B 150     -18.594 -10.602 -15.781  1.00 95.12           O  
ATOM   2746  N   GLY B 151     -18.328  -8.289 -11.047  1.00 94.94           N  
ATOM   2747  CA  GLY B 151     -19.250  -8.133  -9.938  1.00 94.94           C  
ATOM   2748  C   GLY B 151     -19.109  -6.797  -9.227  1.00 94.94           C  
ATOM   2749  O   GLY B 151     -20.109  -6.215  -8.789  1.00 94.94           O  
ATOM   2750  N   LYS B 152     -17.906  -6.383  -9.094  1.00 92.31           N  
ATOM   2751  CA  LYS B 152     -17.672  -5.078  -8.477  1.00 92.31           C  
ATOM   2752  C   LYS B 152     -18.297  -3.959  -9.312  1.00 92.31           C  
ATOM   2753  CB  LYS B 152     -16.172  -4.828  -8.305  1.00 92.31           C  
ATOM   2754  O   LYS B 152     -18.906  -3.041  -8.766  1.00 92.31           O  
ATOM   2755  CG  LYS B 152     -15.516  -5.680  -7.227  1.00 92.31           C  
ATOM   2756  CD  LYS B 152     -14.047  -5.340  -7.055  1.00 92.31           C  
ATOM   2757  CE  LYS B 152     -13.438  -6.055  -5.855  1.00 92.31           C  
ATOM   2758  NZ  LYS B 152     -12.078  -5.539  -5.531  1.00 92.31           N  
ATOM   2759  N   VAL B 153     -18.141  -4.062 -10.602  1.00 91.38           N  
ATOM   2760  CA  VAL B 153     -18.734  -3.080 -11.500  1.00 91.38           C  
ATOM   2761  C   VAL B 153     -20.250  -3.080 -11.344  1.00 91.38           C  
ATOM   2762  CB  VAL B 153     -18.344  -3.357 -12.969  1.00 91.38           C  
ATOM   2763  O   VAL B 153     -20.859  -2.020 -11.219  1.00 91.38           O  
ATOM   2764  CG1 VAL B 153     -19.094  -2.412 -13.906  1.00 91.38           C  
ATOM   2765  CG2 VAL B 153     -16.844  -3.223 -13.164  1.00 91.38           C  
ATOM   2766  N   GLU B 154     -20.750  -4.176 -11.266  1.00 93.31           N  
ATOM   2767  CA  GLU B 154     -22.188  -4.316 -11.141  1.00 93.31           C  
ATOM   2768  C   GLU B 154     -22.688  -3.717  -9.828  1.00 93.31           C  
ATOM   2769  CB  GLU B 154     -22.594  -5.789 -11.234  1.00 93.31           C  
ATOM   2770  O   GLU B 154     -23.828  -3.250  -9.750  1.00 93.31           O  
ATOM   2771  CG  GLU B 154     -22.453  -6.379 -12.625  1.00 93.31           C  
ATOM   2772  CD  GLU B 154     -22.797  -7.859 -12.688  1.00 93.31           C  
ATOM   2773  OE1 GLU B 154     -22.859  -8.422 -13.805  1.00 93.31           O  
ATOM   2774  OE2 GLU B 154     -23.016  -8.461 -11.617  1.00 93.31           O  
ATOM   2775  N   ARG B 155     -21.875  -3.771  -8.883  1.00 92.44           N  
ATOM   2776  CA  ARG B 155     -22.234  -3.229  -7.574  1.00 92.44           C  
ATOM   2777  C   ARG B 155     -21.922  -1.737  -7.496  1.00 92.44           C  
ATOM   2778  CB  ARG B 155     -21.516  -3.977  -6.457  1.00 92.44           C  
ATOM   2779  O   ARG B 155     -22.047  -1.130  -6.430  1.00 92.44           O  
ATOM   2780  CG  ARG B 155     -22.047  -5.379  -6.203  1.00 92.44           C  
ATOM   2781  CD  ARG B 155     -21.219  -6.113  -5.156  1.00 92.44           C  
ATOM   2782  NE  ARG B 155     -19.906  -6.500  -5.672  1.00 92.44           N  
ATOM   2783  NH1 ARG B 155     -18.906  -6.676  -3.598  1.00 92.44           N  
ATOM   2784  NH2 ARG B 155     -17.703  -7.102  -5.496  1.00 92.44           N  
ATOM   2785  CZ  ARG B 155     -18.844  -6.758  -4.922  1.00 92.44           C  
ATOM   2786  N   GLY B 156     -21.391  -1.188  -8.570  1.00 88.88           N  
ATOM   2787  CA  GLY B 156     -21.250   0.257  -8.648  1.00 88.88           C  
ATOM   2788  C   GLY B 156     -19.859   0.739  -8.281  1.00 88.88           C  
ATOM   2789  O   GLY B 156     -19.641   1.936  -8.070  1.00 88.88           O  
ATOM   2790  N   VAL B 157     -18.953  -0.262  -8.156  1.00 86.81           N  
ATOM   2791  CA  VAL B 157     -17.594   0.164  -7.887  1.00 86.81           C  
ATOM   2792  C   VAL B 157     -17.000   0.833  -9.133  1.00 86.81           C  
ATOM   2793  CB  VAL B 157     -16.703  -1.023  -7.453  1.00 86.81           C  
ATOM   2794  O   VAL B 157     -17.047   0.272 -10.227  1.00 86.81           O  
ATOM   2795  CG1 VAL B 157     -15.273  -0.557  -7.184  1.00 86.81           C  
ATOM   2796  CG2 VAL B 157     -17.281  -1.703  -6.215  1.00 86.81           C  
ATOM   2797  N   GLU B 158     -16.484   2.100  -8.898  1.00 83.12           N  
ATOM   2798  CA  GLU B 158     -15.945   2.863 -10.016  1.00 83.12           C  
ATOM   2799  C   GLU B 158     -14.484   2.504 -10.273  1.00 83.12           C  
ATOM   2800  CB  GLU B 158     -16.078   4.367  -9.758  1.00 83.12           C  
ATOM   2801  O   GLU B 158     -13.789   2.020  -9.383  1.00 83.12           O  
ATOM   2802  CG  GLU B 158     -17.516   4.848  -9.648  1.00 83.12           C  
ATOM   2803  CD  GLU B 158     -17.641   6.355  -9.500  1.00 83.12           C  
ATOM   2804  OE1 GLU B 158     -18.766   6.883  -9.555  1.00 83.12           O  
ATOM   2805  OE2 GLU B 158     -16.594   7.016  -9.328  1.00 83.12           O  
ATOM   2806  N   ASN B 159     -14.039   2.654 -11.453  1.00 83.81           N  
ATOM   2807  CA  ASN B 159     -12.648   2.590 -11.898  1.00 83.81           C  
ATOM   2808  C   ASN B 159     -12.078   1.186 -11.742  1.00 83.81           C  
ATOM   2809  CB  ASN B 159     -11.789   3.604 -11.141  1.00 83.81           C  
ATOM   2810  O   ASN B 159     -10.891   1.025 -11.430  1.00 83.81           O  
ATOM   2811  CG  ASN B 159     -12.242   5.035 -11.375  1.00 83.81           C  
ATOM   2812  ND2 ASN B 159     -12.258   5.828 -10.312  1.00 83.81           N  
ATOM   2813  OD1 ASN B 159     -12.562   5.422 -12.500  1.00 83.81           O  
ATOM   2814  N   VAL B 160     -12.914   0.193 -11.859  1.00 90.69           N  
ATOM   2815  CA  VAL B 160     -12.445  -1.185 -11.938  1.00 90.69           C  
ATOM   2816  C   VAL B 160     -11.766  -1.426 -13.281  1.00 90.69           C  
ATOM   2817  CB  VAL B 160     -13.594  -2.193 -11.727  1.00 90.69           C  
ATOM   2818  O   VAL B 160     -12.367  -1.185 -14.336  1.00 90.69           O  
ATOM   2819  CG1 VAL B 160     -13.078  -3.629 -11.828  1.00 90.69           C  
ATOM   2820  CG2 VAL B 160     -14.273  -1.957 -10.383  1.00 90.69           C  
ATOM   2821  N   PRO B 161     -10.492  -1.849 -13.281  1.00 92.75           N  
ATOM   2822  CA  PRO B 161      -9.781  -1.988 -14.547  1.00 92.75           C  
ATOM   2823  C   PRO B 161     -10.336  -3.111 -15.422  1.00 92.75           C  
ATOM   2824  CB  PRO B 161      -8.344  -2.295 -14.117  1.00 92.75           C  
ATOM   2825  O   PRO B 161     -10.773  -4.145 -14.898  1.00 92.75           O  
ATOM   2826  CG  PRO B 161      -8.477  -2.979 -12.797  1.00 92.75           C  
ATOM   2827  CD  PRO B 161      -9.633  -2.359 -12.055  1.00 92.75           C  
ATOM   2828  N   ALA B 162     -10.281  -2.906 -16.656  1.00 91.88           N  
ATOM   2829  CA  ALA B 162     -10.695  -3.924 -17.609  1.00 91.88           C  
ATOM   2830  C   ALA B 162      -9.727  -5.105 -17.609  1.00 91.88           C  
ATOM   2831  CB  ALA B 162     -10.789  -3.322 -19.016  1.00 91.88           C  
ATOM   2832  O   ALA B 162      -8.555  -4.953 -17.266  1.00 91.88           O  
ATOM   2833  N   PRO B 163     -10.336  -6.301 -17.922  1.00 90.62           N  
ATOM   2834  CA  PRO B 163      -9.422  -7.434 -18.094  1.00 90.62           C  
ATOM   2835  C   PRO B 163      -8.375  -7.180 -19.188  1.00 90.62           C  
ATOM   2836  CB  PRO B 163     -10.359  -8.578 -18.516  1.00 90.62           C  
ATOM   2837  O   PRO B 163      -8.602  -6.387 -20.094  1.00 90.62           O  
ATOM   2838  CG  PRO B 163     -11.719  -8.141 -18.062  1.00 90.62           C  
ATOM   2839  CD  PRO B 163     -11.766  -6.641 -18.062  1.00 90.62           C  
ATOM   2840  N   LEU B 164      -7.223  -7.848 -18.938  1.00 86.62           N  
ATOM   2841  CA  LEU B 164      -6.223  -7.812 -20.000  1.00 86.62           C  
ATOM   2842  C   LEU B 164      -6.672  -8.641 -21.203  1.00 86.62           C  
ATOM   2843  CB  LEU B 164      -4.875  -8.328 -19.484  1.00 86.62           C  
ATOM   2844  O   LEU B 164      -7.449  -9.586 -21.062  1.00 86.62           O  
ATOM   2845  CG  LEU B 164      -4.199  -7.488 -18.406  1.00 86.62           C  
ATOM   2846  CD1 LEU B 164      -2.963  -8.211 -17.875  1.00 86.62           C  
ATOM   2847  CD2 LEU B 164      -3.828  -6.113 -18.953  1.00 86.62           C  
ATOM   2848  N   ASP B 165      -6.121  -8.164 -22.281  1.00 79.81           N  
ATOM   2849  CA  ASP B 165      -6.379  -8.898 -23.516  1.00 79.81           C  
ATOM   2850  C   ASP B 165      -5.723 -10.281 -23.484  1.00 79.81           C  
ATOM   2851  CB  ASP B 165      -5.875  -8.117 -24.734  1.00 79.81           C  
ATOM   2852  O   ASP B 165      -4.516 -10.391 -23.266  1.00 79.81           O  
ATOM   2853  CG  ASP B 165      -6.184  -8.797 -26.047  1.00 79.81           C  
ATOM   2854  OD1 ASP B 165      -6.840  -9.859 -26.047  1.00 79.81           O  
ATOM   2855  OD2 ASP B 165      -5.762  -8.273 -27.109  1.00 79.81           O  
ATOM   2856  N   LYS B 166      -6.648 -11.234 -23.672  1.00 76.56           N  
ATOM   2857  CA  LYS B 166      -6.164 -12.609 -23.578  1.00 76.56           C  
ATOM   2858  C   LYS B 166      -5.000 -12.852 -24.547  1.00 76.56           C  
ATOM   2859  CB  LYS B 166      -7.293 -13.594 -23.875  1.00 76.56           C  
ATOM   2860  O   LYS B 166      -4.070 -13.594 -24.219  1.00 76.56           O  
ATOM   2861  CG  LYS B 166      -8.211 -13.852 -22.688  1.00 76.56           C  
ATOM   2862  CD  LYS B 166      -9.242 -14.930 -22.984  1.00 76.56           C  
ATOM   2863  CE  LYS B 166     -10.156 -15.188 -21.797  1.00 76.56           C  
ATOM   2864  NZ  LYS B 166     -11.156 -16.250 -22.094  1.00 76.56           N  
ATOM   2865  N   ALA B 167      -5.113 -12.273 -25.656  1.00 72.00           N  
ATOM   2866  CA  ALA B 167      -4.043 -12.445 -26.625  1.00 72.00           C  
ATOM   2867  C   ALA B 167      -2.736 -11.844 -26.125  1.00 72.00           C  
ATOM   2868  CB  ALA B 167      -4.438 -11.812 -27.969  1.00 72.00           C  
ATOM   2869  O   ALA B 167      -1.665 -12.422 -26.312  1.00 72.00           O  
ATOM   2870  N   GLU B 168      -2.865 -10.727 -25.484  1.00 67.25           N  
ATOM   2871  CA  GLU B 168      -1.686 -10.070 -24.922  1.00 67.25           C  
ATOM   2872  C   GLU B 168      -1.090 -10.875 -23.781  1.00 67.25           C  
ATOM   2873  CB  GLU B 168      -2.031  -8.656 -24.453  1.00 67.25           C  
ATOM   2874  O   GLU B 168       0.131 -11.000 -23.672  1.00 67.25           O  
ATOM   2875  CG  GLU B 168      -2.139  -7.637 -25.578  1.00 67.25           C  
ATOM   2876  CD  GLU B 168      -2.492  -6.238 -25.094  1.00 67.25           C  
ATOM   2877  OE1 GLU B 168      -2.533  -5.301 -25.922  1.00 67.25           O  
ATOM   2878  OE2 GLU B 168      -2.730  -6.082 -23.875  1.00 67.25           O  
ATOM   2879  N   VAL B 169      -1.927 -11.438 -23.062  1.00 70.19           N  
ATOM   2880  CA  VAL B 169      -1.497 -12.258 -21.938  1.00 70.19           C  
ATOM   2881  C   VAL B 169      -0.746 -13.484 -22.453  1.00 70.19           C  
ATOM   2882  CB  VAL B 169      -2.695 -12.695 -21.062  1.00 70.19           C  
ATOM   2883  O   VAL B 169       0.323 -13.828 -21.938  1.00 70.19           O  
ATOM   2884  CG1 VAL B 169      -2.252 -13.703 -20.000  1.00 70.19           C  
ATOM   2885  CG2 VAL B 169      -3.348 -11.477 -20.406  1.00 70.19           C  
ATOM   2886  N   SER B 170      -1.339 -14.047 -23.391  1.00 68.94           N  
ATOM   2887  CA  SER B 170      -0.718 -15.227 -23.984  1.00 68.94           C  
ATOM   2888  C   SER B 170       0.642 -14.891 -24.578  1.00 68.94           C  
ATOM   2889  CB  SER B 170      -1.626 -15.828 -25.062  1.00 68.94           C  
ATOM   2890  O   SER B 170       1.604 -15.641 -24.422  1.00 68.94           O  
ATOM   2891  OG  SER B 170      -2.715 -16.516 -24.469  1.00 68.94           O  
ATOM   2892  N   ALA B 171       0.751 -13.781 -25.234  1.00 63.44           N  
ATOM   2893  CA  ALA B 171       2.000 -13.367 -25.875  1.00 63.44           C  
ATOM   2894  C   ALA B 171       3.082 -13.094 -24.828  1.00 63.44           C  
ATOM   2895  CB  ALA B 171       1.775 -12.125 -26.734  1.00 63.44           C  
ATOM   2896  O   ALA B 171       4.242 -13.469 -25.016  1.00 63.44           O  
ATOM   2897  N   LEU B 172       2.691 -12.531 -23.750  1.00 59.75           N  
ATOM   2898  CA  LEU B 172       3.650 -12.211 -22.703  1.00 59.75           C  
ATOM   2899  C   LEU B 172       4.148 -13.477 -22.016  1.00 59.75           C  
ATOM   2900  CB  LEU B 172       3.021 -11.273 -21.672  1.00 59.75           C  
ATOM   2901  O   LEU B 172       5.340 -13.609 -21.734  1.00 59.75           O  
ATOM   2902  CG  LEU B 172       3.637  -9.875 -21.562  1.00 59.75           C  
ATOM   2903  CD1 LEU B 172       2.555  -8.805 -21.688  1.00 59.75           C  
ATOM   2904  CD2 LEU B 172       4.395  -9.727 -20.250  1.00 59.75           C  
ATOM   2905  N   ARG B 173       3.258 -14.367 -21.812  1.00 63.44           N  
ATOM   2906  CA  ARG B 173       3.660 -15.648 -21.250  1.00 63.44           C  
ATOM   2907  C   ARG B 173       4.680 -16.344 -22.141  1.00 63.44           C  
ATOM   2908  CB  ARG B 173       2.441 -16.547 -21.031  1.00 63.44           C  
ATOM   2909  O   ARG B 173       5.680 -16.875 -21.656  1.00 63.44           O  
ATOM   2910  CG  ARG B 173       1.711 -16.312 -19.719  1.00 63.44           C  
ATOM   2911  CD  ARG B 173       0.489 -17.203 -19.578  1.00 63.44           C  
ATOM   2912  NE  ARG B 173      -0.193 -16.984 -18.312  1.00 63.44           N  
ATOM   2913  NH1 ARG B 173      -2.094 -18.172 -18.891  1.00 63.44           N  
ATOM   2914  NH2 ARG B 173      -1.930 -17.203 -16.828  1.00 63.44           N  
ATOM   2915  CZ  ARG B 173      -1.404 -17.453 -18.016  1.00 63.44           C  
ATOM   2916  N   ALA B 174       4.391 -16.250 -23.422  1.00 62.12           N  
ATOM   2917  CA  ALA B 174       5.293 -16.859 -24.391  1.00 62.12           C  
ATOM   2918  C   ALA B 174       6.652 -16.172 -24.375  1.00 62.12           C  
ATOM   2919  CB  ALA B 174       4.684 -16.828 -25.781  1.00 62.12           C  
ATOM   2920  O   ALA B 174       7.691 -16.828 -24.500  1.00 62.12           O  
ATOM   2921  N   SER B 175       6.652 -14.852 -24.250  1.00 56.84           N  
ATOM   2922  CA  SER B 175       7.883 -14.062 -24.234  1.00 56.84           C  
ATOM   2923  C   SER B 175       8.727 -14.375 -23.000  1.00 56.84           C  
ATOM   2924  CB  SER B 175       7.566 -12.570 -24.281  1.00 56.84           C  
ATOM   2925  O   SER B 175       9.945 -14.523 -23.094  1.00 56.84           O  
ATOM   2926  OG  SER B 175       6.676 -12.211 -23.234  1.00 56.84           O  
ATOM   2927  N   TRP B 176       8.109 -14.562 -21.891  1.00 58.75           N  
ATOM   2928  CA  TRP B 176       8.844 -14.883 -20.656  1.00 58.75           C  
ATOM   2929  C   TRP B 176       9.438 -16.281 -20.734  1.00 58.75           C  
ATOM   2930  CB  TRP B 176       7.930 -14.773 -19.438  1.00 58.75           C  
ATOM   2931  O   TRP B 176      10.570 -16.516 -20.297  1.00 58.75           O  
ATOM   2932  CG  TRP B 176       8.477 -13.898 -18.344  1.00 58.75           C  
ATOM   2933  CD1 TRP B 176       7.781 -13.367 -17.297  1.00 58.75           C  
ATOM   2934  CD2 TRP B 176       9.828 -13.453 -18.203  1.00 58.75           C  
ATOM   2935  CE2 TRP B 176       9.883 -12.656 -17.047  1.00 58.75           C  
ATOM   2936  CE3 TRP B 176      11.000 -13.656 -18.953  1.00 58.75           C  
ATOM   2937  NE1 TRP B 176       8.625 -12.617 -16.516  1.00 58.75           N  
ATOM   2938  CH2 TRP B 176      12.195 -12.273 -17.359  1.00 58.75           C  
ATOM   2939  CZ2 TRP B 176      11.070 -12.055 -16.609  1.00 58.75           C  
ATOM   2940  CZ3 TRP B 176      12.172 -13.062 -18.516  1.00 58.75           C  
ATOM   2941  N   GLU B 177       8.664 -17.141 -21.328  1.00 60.38           N  
ATOM   2942  CA  GLU B 177       9.188 -18.484 -21.531  1.00 60.38           C  
ATOM   2943  C   GLU B 177      10.453 -18.469 -22.375  1.00 60.38           C  
ATOM   2944  CB  GLU B 177       8.125 -19.375 -22.188  1.00 60.38           C  
ATOM   2945  O   GLU B 177      11.422 -19.172 -22.062  1.00 60.38           O  
ATOM   2946  CG  GLU B 177       8.344 -20.859 -21.953  1.00 60.38           C  
ATOM   2947  CD  GLU B 177       7.230 -21.734 -22.531  1.00 60.38           C  
ATOM   2948  OE1 GLU B 177       7.309 -22.969 -22.406  1.00 60.38           O  
ATOM   2949  OE2 GLU B 177       6.273 -21.156 -23.094  1.00 60.38           O  
ATOM   2950  N   LYS B 178      10.422 -17.594 -23.406  1.00 54.78           N  
ATOM   2951  CA  LYS B 178      11.586 -17.484 -24.281  1.00 54.78           C  
ATOM   2952  C   LYS B 178      12.781 -16.891 -23.531  1.00 54.78           C  
ATOM   2953  CB  LYS B 178      11.258 -16.625 -25.500  1.00 54.78           C  
ATOM   2954  O   LYS B 178      13.914 -17.359 -23.703  1.00 54.78           O  
ATOM   2955  CG  LYS B 178      10.492 -17.359 -26.578  1.00 54.78           C  
ATOM   2956  CD  LYS B 178      10.234 -16.469 -27.797  1.00 54.78           C  
ATOM   2957  CE  LYS B 178       9.398 -17.188 -28.844  1.00 54.78           C  
ATOM   2958  NZ  LYS B 178       9.125 -16.297 -30.031  1.00 54.78           N  
ATOM   2959  N   LEU B 179      12.508 -15.906 -22.781  1.00 48.56           N  
ATOM   2960  CA  LEU B 179      13.562 -15.258 -22.000  1.00 48.56           C  
ATOM   2961  C   LEU B 179      14.156 -16.219 -20.969  1.00 48.56           C  
ATOM   2962  CB  LEU B 179      13.016 -14.023 -21.281  1.00 48.56           C  
ATOM   2963  O   LEU B 179      15.375 -16.281 -20.812  1.00 48.56           O  
ATOM   2964  CG  LEU B 179      13.688 -12.688 -21.625  1.00 48.56           C  
ATOM   2965  CD1 LEU B 179      12.648 -11.672 -22.094  1.00 48.56           C  
ATOM   2966  CD2 LEU B 179      14.469 -12.164 -20.438  1.00 48.56           C  
ATOM   2967  N   GLN B 180      13.375 -16.969 -20.359  1.00 51.91           N  
ATOM   2968  CA  GLN B 180      13.859 -17.953 -19.406  1.00 51.91           C  
ATOM   2969  C   GLN B 180      14.727 -19.000 -20.078  1.00 51.91           C  
ATOM   2970  CB  GLN B 180      12.688 -18.625 -18.688  1.00 51.91           C  
ATOM   2971  O   GLN B 180      15.781 -19.375 -19.562  1.00 51.91           O  
ATOM   2972  CG  GLN B 180      13.109 -19.516 -17.516  1.00 51.91           C  
ATOM   2973  CD  GLN B 180      13.859 -18.766 -16.438  1.00 51.91           C  
ATOM   2974  NE2 GLN B 180      14.898 -19.375 -15.898  1.00 51.91           N  
ATOM   2975  OE1 GLN B 180      13.508 -17.625 -16.109  1.00 51.91           O  
ATOM   2976  N   ASN B 181      14.242 -19.438 -21.203  1.00 53.84           N  
ATOM   2977  CA  ASN B 181      15.039 -20.391 -21.969  1.00 53.84           C  
ATOM   2978  C   ASN B 181      16.406 -19.828 -22.312  1.00 53.84           C  
ATOM   2979  CB  ASN B 181      14.305 -20.812 -23.234  1.00 53.84           C  
ATOM   2980  O   ASN B 181      17.422 -20.531 -22.250  1.00 53.84           O  
ATOM   2981  CG  ASN B 181      13.141 -21.750 -22.953  1.00 53.84           C  
ATOM   2982  ND2 ASN B 181      12.289 -21.953 -23.938  1.00 53.84           N  
ATOM   2983  OD1 ASN B 181      13.016 -22.281 -21.844  1.00 53.84           O  
ATOM   2984  N   ALA B 182      16.375 -18.516 -22.625  1.00 48.25           N  
ATOM   2985  CA  ALA B 182      17.625 -17.859 -22.984  1.00 48.25           C  
ATOM   2986  C   ALA B 182      18.547 -17.703 -21.766  1.00 48.25           C  
ATOM   2987  CB  ALA B 182      17.344 -16.500 -23.609  1.00 48.25           C  
ATOM   2988  O   ALA B 182      19.750 -17.906 -21.859  1.00 48.25           O  
ATOM   2989  N   VAL B 183      17.969 -17.266 -20.688  1.00 44.28           N  
ATOM   2990  CA  VAL B 183      18.734 -17.094 -19.453  1.00 44.28           C  
ATOM   2991  C   VAL B 183      19.281 -18.438 -18.984  1.00 44.28           C  
ATOM   2992  CB  VAL B 183      17.859 -16.469 -18.344  1.00 44.28           C  
ATOM   2993  O   VAL B 183      20.453 -18.531 -18.594  1.00 44.28           O  
ATOM   2994  CG1 VAL B 183      18.562 -16.547 -16.984  1.00 44.28           C  
ATOM   2995  CG2 VAL B 183      17.531 -15.016 -18.688  1.00 44.28           C  
ATOM   2996  N   ASP B 184      18.438 -19.469 -19.000  1.00 50.03           N  
ATOM   2997  CA  ASP B 184      18.875 -20.812 -18.641  1.00 50.03           C  
ATOM   2998  C   ASP B 184      20.031 -21.266 -19.547  1.00 50.03           C  
ATOM   2999  CB  ASP B 184      17.703 -21.812 -18.750  1.00 50.03           C  
ATOM   3000  O   ASP B 184      20.984 -21.875 -19.062  1.00 50.03           O  
ATOM   3001  CG  ASP B 184      16.719 -21.672 -17.609  1.00 50.03           C  
ATOM   3002  OD1 ASP B 184      17.031 -21.000 -16.609  1.00 50.03           O  
ATOM   3003  OD2 ASP B 184      15.617 -22.250 -17.703  1.00 50.03           O  
ATOM   3004  N   GLU B 185      19.828 -21.000 -20.797  1.00 49.06           N  
ATOM   3005  CA  GLU B 185      20.875 -21.375 -21.750  1.00 49.06           C  
ATOM   3006  C   GLU B 185      22.172 -20.609 -21.453  1.00 49.06           C  
ATOM   3007  CB  GLU B 185      20.422 -21.109 -23.188  1.00 49.06           C  
ATOM   3008  O   GLU B 185      23.266 -21.188 -21.500  1.00 49.06           O  
ATOM   3009  CG  GLU B 185      19.625 -22.250 -23.797  1.00 49.06           C  
ATOM   3010  CD  GLU B 185      19.234 -22.000 -25.234  1.00 49.06           C  
ATOM   3011  OE1 GLU B 185      18.656 -22.922 -25.875  1.00 49.06           O  
ATOM   3012  OE2 GLU B 185      19.516 -20.891 -25.750  1.00 49.06           O  
ATOM   3013  N   LEU B 186      21.922 -19.281 -21.219  1.00 41.00           N  
ATOM   3014  CA  LEU B 186      23.094 -18.469 -20.922  1.00 41.00           C  
ATOM   3015  C   LEU B 186      23.672 -18.812 -19.562  1.00 41.00           C  
ATOM   3016  CB  LEU B 186      22.734 -16.984 -20.969  1.00 41.00           C  
ATOM   3017  O   LEU B 186      24.891 -18.828 -19.391  1.00 41.00           O  
ATOM   3018  CG  LEU B 186      23.281 -16.188 -22.156  1.00 41.00           C  
ATOM   3019  CD1 LEU B 186      22.141 -15.680 -23.031  1.00 41.00           C  
ATOM   3020  CD2 LEU B 186      24.141 -15.023 -21.688  1.00 41.00           C  
ATOM   3021  N   GLY B 187      22.797 -18.953 -18.562  1.00 36.50           N  
ATOM   3022  CA  GLY B 187      23.266 -19.406 -17.266  1.00 36.50           C  
ATOM   3023  C   GLY B 187      24.047 -20.719 -17.344  1.00 36.50           C  
ATOM   3024  O   GLY B 187      25.062 -20.875 -16.672  1.00 36.50           O  
ATOM   3025  N   LYS B 188      23.516 -21.688 -18.094  1.00 45.16           N  
ATOM   3026  CA  LYS B 188      24.266 -22.922 -18.328  1.00 45.16           C  
ATOM   3027  C   LYS B 188      25.609 -22.625 -18.984  1.00 45.16           C  
ATOM   3028  CB  LYS B 188      23.453 -23.891 -19.203  1.00 45.16           C  
ATOM   3029  O   LYS B 188      26.594 -23.328 -18.719  1.00 45.16           O  
ATOM   3030  CG  LYS B 188      22.312 -24.578 -18.469  1.00 45.16           C  
ATOM   3031  CD  LYS B 188      21.578 -25.547 -19.391  1.00 45.16           C  
ATOM   3032  CE  LYS B 188      20.391 -26.203 -18.672  1.00 45.16           C  
ATOM   3033  NZ  LYS B 188      19.594 -27.062 -19.594  1.00 45.16           N  
ATOM   3034  N   GLU B 189      25.562 -21.688 -19.906  1.00 39.00           N  
ATOM   3035  CA  GLU B 189      26.812 -21.328 -20.562  1.00 39.00           C  
ATOM   3036  C   GLU B 189      27.797 -20.703 -19.578  1.00 39.00           C  
ATOM   3037  CB  GLU B 189      26.562 -20.391 -21.734  1.00 39.00           C  
ATOM   3038  O   GLU B 189      29.000 -20.922 -19.641  1.00 39.00           O  
ATOM   3039  CG  GLU B 189      26.172 -21.094 -23.016  1.00 39.00           C  
ATOM   3040  CD  GLU B 189      25.984 -20.141 -24.188  1.00 39.00           C  
ATOM   3041  OE1 GLU B 189      25.781 -20.625 -25.328  1.00 39.00           O  
ATOM   3042  OE2 GLU B 189      26.016 -18.922 -23.969  1.00 39.00           O  
ATOM   3043  N   ILE B 190      27.156 -19.844 -18.641  1.00 29.81           N  
ATOM   3044  CA  ILE B 190      28.016 -19.203 -17.641  1.00 29.81           C  
ATOM   3045  C   ILE B 190      28.516 -20.250 -16.641  1.00 29.81           C  
ATOM   3046  CB  ILE B 190      27.281 -18.062 -16.922  1.00 29.81           C  
ATOM   3047  O   ILE B 190      29.688 -20.266 -16.266  1.00 29.81           O  
ATOM   3048  CG1 ILE B 190      26.922 -16.938 -17.906  1.00 29.81           C  
ATOM   3049  CG2 ILE B 190      28.141 -17.531 -15.766  1.00 29.81           C  
ATOM   3050  CD1 ILE B 190      26.047 -15.852 -17.312  1.00 29.81           C  
ATOM   3051  N   ASP B 191      27.672 -21.094 -16.188  1.00 31.58           N  
ATOM   3052  CA  ASP B 191      28.109 -22.141 -15.273  1.00 31.58           C  
ATOM   3053  C   ASP B 191      29.141 -23.047 -15.953  1.00 31.58           C  
ATOM   3054  CB  ASP B 191      26.922 -22.969 -14.781  1.00 31.58           C  
ATOM   3055  O   ASP B 191      30.016 -23.609 -15.289  1.00 31.58           O  
ATOM   3056  CG  ASP B 191      26.234 -22.344 -13.578  1.00 31.58           C  
ATOM   3057  OD1 ASP B 191      26.766 -21.375 -13.000  1.00 31.58           O  
ATOM   3058  OD2 ASP B 191      25.141 -22.828 -13.211  1.00 31.58           O  
ATOM   3059  N   HIS B 192      28.953 -23.203 -17.219  1.00 36.22           N  
ATOM   3060  CA  HIS B 192      29.938 -24.016 -17.922  1.00 36.22           C  
ATOM   3061  C   HIS B 192      31.078 -23.172 -18.453  1.00 36.22           C  
ATOM   3062  CB  HIS B 192      29.281 -24.797 -19.062  1.00 36.22           C  
ATOM   3063  O   HIS B 192      31.984 -23.688 -19.125  1.00 36.22           O  
ATOM   3064  CG  HIS B 192      28.281 -25.812 -18.594  1.00 36.22           C  
ATOM   3065  CD2 HIS B 192      26.938 -25.875 -18.766  1.00 36.22           C  
ATOM   3066  ND1 HIS B 192      28.625 -26.922 -17.859  1.00 36.22           N  
ATOM   3067  CE1 HIS B 192      27.547 -27.625 -17.594  1.00 36.22           C  
ATOM   3068  NE2 HIS B 192      26.500 -27.016 -18.125  1.00 36.22           N  
ATOM   3069  N   ALA B 193      31.016 -21.844 -18.312  1.00 26.52           N  
ATOM   3070  CA  ALA B 193      32.219 -21.109 -18.688  1.00 26.52           C  
ATOM   3071  C   ALA B 193      33.125 -20.891 -17.484  1.00 26.52           C  
ATOM   3072  CB  ALA B 193      31.828 -19.766 -19.312  1.00 26.52           C  
ATOM   3073  O   ALA B 193      32.656 -20.781 -16.359  1.00 26.52           O  
TER    3074      ALA B 193                                                      
ENDMDL                                                                          
END                                                                             
