# Supplementary material for: New Phage-Derived Antibacterial Enzyme PolaR Targeting Rothia spp
Source: Cells. 2023 Aug 4;12(15):1997. doi: 10.3390/cells12151997 (PMC10417112; doi:10.3390/cells12151997)
Supplement: Supplementary file 1 [file cells-12-01997-s001.zip › File S1/PolaR AlphaFold/dimer/Rothia_dimer_6e506_unrelaxed_rank_003_alphafold2_multimer_v3_model_1_seed_000.pdb]

MODEL     1                                                                     
ATOM      1  N   MET A   1     -16.625 -10.344  -2.908  1.00 53.88           N  
ATOM      2  CA  MET A   1     -16.328 -11.031  -1.654  1.00 53.88           C  
ATOM      3  C   MET A   1     -15.391 -10.195  -0.790  1.00 53.88           C  
ATOM      4  CB  MET A   1     -15.703 -12.398  -1.928  1.00 53.88           C  
ATOM      5  O   MET A   1     -14.516  -9.508  -1.308  1.00 53.88           O  
ATOM      6  CG  MET A   1     -15.555 -13.266  -0.686  1.00 53.88           C  
ATOM      7  SD  MET A   1     -16.266 -14.945  -0.907  1.00 53.88           S  
ATOM      8  CE  MET A   1     -15.609 -15.773   0.564  1.00 53.88           C  
ATOM      9  N   LYS A   2     -15.734 -10.188   0.532  1.00 65.50           N  
ATOM     10  CA  LYS A   2     -14.945  -9.430   1.503  1.00 65.50           C  
ATOM     11  C   LYS A   2     -13.828 -10.289   2.088  1.00 65.50           C  
ATOM     12  CB  LYS A   2     -15.844  -8.898   2.625  1.00 65.50           C  
ATOM     13  O   LYS A   2     -13.977 -11.508   2.211  1.00 65.50           O  
ATOM     14  CG  LYS A   2     -16.766  -7.766   2.197  1.00 65.50           C  
ATOM     15  CD  LYS A   2     -17.453  -7.121   3.396  1.00 65.50           C  
ATOM     16  CE  LYS A   2     -18.359  -5.980   2.971  1.00 65.50           C  
ATOM     17  NZ  LYS A   2     -19.016  -5.328   4.145  1.00 65.50           N  
ATOM     18  N   TYR A   3     -12.617  -9.859   2.059  1.00 76.81           N  
ATOM     19  CA  TYR A   3     -11.492 -10.500   2.729  1.00 76.81           C  
ATOM     20  C   TYR A   3     -10.828  -9.547   3.717  1.00 76.81           C  
ATOM     21  CB  TYR A   3     -10.461 -10.992   1.703  1.00 76.81           C  
ATOM     22  O   TYR A   3     -11.070  -8.344   3.686  1.00 76.81           O  
ATOM     23  CG  TYR A   3      -9.852  -9.883   0.880  1.00 76.81           C  
ATOM     24  CD1 TYR A   3     -10.422  -9.492  -0.326  1.00 76.81           C  
ATOM     25  CD2 TYR A   3      -8.695  -9.234   1.306  1.00 76.81           C  
ATOM     26  CE1 TYR A   3      -9.867  -8.469  -1.090  1.00 76.81           C  
ATOM     27  CE2 TYR A   3      -8.133  -8.211   0.551  1.00 76.81           C  
ATOM     28  OH  TYR A   3      -8.156  -6.828  -1.395  1.00 76.81           O  
ATOM     29  CZ  TYR A   3      -8.719  -7.840  -0.643  1.00 76.81           C  
ATOM     30  N   VAL A   4     -10.227 -10.188   4.688  1.00 74.00           N  
ATOM     31  CA  VAL A   4      -9.469  -9.391   5.652  1.00 74.00           C  
ATOM     32  C   VAL A   4      -8.039  -9.188   5.152  1.00 74.00           C  
ATOM     33  CB  VAL A   4      -9.453 -10.062   7.047  1.00 74.00           C  
ATOM     34  O   VAL A   4      -7.379 -10.141   4.734  1.00 74.00           O  
ATOM     35  CG1 VAL A   4      -8.625  -9.242   8.031  1.00 74.00           C  
ATOM     36  CG2 VAL A   4     -10.875 -10.258   7.562  1.00 74.00           C  
ATOM     37  N   ASP A   5      -7.633  -7.898   5.141  1.00 76.44           N  
ATOM     38  CA  ASP A   5      -6.246  -7.574   4.816  1.00 76.44           C  
ATOM     39  C   ASP A   5      -5.348  -7.707   6.043  1.00 76.44           C  
ATOM     40  CB  ASP A   5      -6.148  -6.160   4.242  1.00 76.44           C  
ATOM     41  O   ASP A   5      -5.680  -7.203   7.117  1.00 76.44           O  
ATOM     42  CG  ASP A   5      -6.621  -6.070   2.801  1.00 76.44           C  
ATOM     43  OD1 ASP A   5      -6.270  -6.949   1.987  1.00 76.44           O  
ATOM     44  OD2 ASP A   5      -7.348  -5.105   2.475  1.00 76.44           O  
ATOM     45  N   ILE A   6      -4.258  -8.391   5.914  1.00 76.19           N  
ATOM     46  CA  ILE A   6      -3.285  -8.625   6.977  1.00 76.19           C  
ATOM     47  C   ILE A   6      -1.935  -8.031   6.582  1.00 76.19           C  
ATOM     48  CB  ILE A   6      -3.139 -10.133   7.289  1.00 76.19           C  
ATOM     49  O   ILE A   6      -1.416  -8.320   5.504  1.00 76.19           O  
ATOM     50  CG1 ILE A   6      -4.492 -10.727   7.695  1.00 76.19           C  
ATOM     51  CG2 ILE A   6      -2.092 -10.359   8.383  1.00 76.19           C  
ATOM     52  CD1 ILE A   6      -4.531 -12.250   7.672  1.00 76.19           C  
ATOM     53  N   THR A   7      -1.367  -7.117   7.414  1.00 74.00           N  
ATOM     54  CA  THR A   7      -0.125  -6.434   7.070  1.00 74.00           C  
ATOM     55  C   THR A   7       0.922  -6.633   8.164  1.00 74.00           C  
ATOM     56  CB  THR A   7      -0.359  -4.926   6.852  1.00 74.00           C  
ATOM     57  O   THR A   7       1.881  -5.863   8.258  1.00 74.00           O  
ATOM     58  CG2 THR A   7      -1.300  -4.684   5.676  1.00 74.00           C  
ATOM     59  OG1 THR A   7      -0.935  -4.359   8.031  1.00 74.00           O  
ATOM     60  N   GLU A   8       0.723  -7.609   9.000  1.00 70.81           N  
ATOM     61  CA  GLU A   8       1.600  -7.777  10.156  1.00 70.81           C  
ATOM     62  C   GLU A   8       2.836  -8.594   9.797  1.00 70.81           C  
ATOM     63  CB  GLU A   8       0.847  -8.445  11.312  1.00 70.81           C  
ATOM     64  O   GLU A   8       3.801  -8.648  10.562  1.00 70.81           O  
ATOM     65  CG  GLU A   8       0.304  -9.828  10.969  1.00 70.81           C  
ATOM     66  CD  GLU A   8      -0.730 -10.328  11.969  1.00 70.81           C  
ATOM     67  OE1 GLU A   8      -1.311 -11.414  11.750  1.00 70.81           O  
ATOM     68  OE2 GLU A   8      -0.961  -9.625  12.977  1.00 70.81           O  
ATOM     69  N   TYR A   9       2.775  -9.250   8.641  1.00 82.94           N  
ATOM     70  CA  TYR A   9       3.914 -10.039   8.188  1.00 82.94           C  
ATOM     71  C   TYR A   9       4.758  -9.258   7.188  1.00 82.94           C  
ATOM     72  CB  TYR A   9       3.438 -11.352   7.555  1.00 82.94           C  
ATOM     73  O   TYR A   9       4.238  -8.734   6.203  1.00 82.94           O  
ATOM     74  CG  TYR A   9       2.621 -12.211   8.484  1.00 82.94           C  
ATOM     75  CD1 TYR A   9       3.238 -13.023   9.438  1.00 82.94           C  
ATOM     76  CD2 TYR A   9       1.232 -12.219   8.422  1.00 82.94           C  
ATOM     77  CE1 TYR A   9       2.490 -13.820  10.297  1.00 82.94           C  
ATOM     78  CE2 TYR A   9       0.474 -13.016   9.273  1.00 82.94           C  
ATOM     79  OH  TYR A   9       0.366 -14.602  11.055  1.00 82.94           O  
ATOM     80  CZ  TYR A   9       1.111 -13.812  10.211  1.00 82.94           C  
ATOM     81  N   ASN A  10       6.059  -9.195   7.496  1.00 83.56           N  
ATOM     82  CA  ASN A  10       6.988  -8.516   6.598  1.00 83.56           C  
ATOM     83  C   ASN A  10       8.055  -9.469   6.074  1.00 83.56           C  
ATOM     84  CB  ASN A  10       7.641  -7.324   7.301  1.00 83.56           C  
ATOM     85  O   ASN A  10       8.875  -9.977   6.844  1.00 83.56           O  
ATOM     86  CG  ASN A  10       6.633  -6.277   7.727  1.00 83.56           C  
ATOM     87  ND2 ASN A  10       6.500  -6.078   9.031  1.00 83.56           N  
ATOM     88  OD1 ASN A  10       5.977  -5.652   6.891  1.00 83.56           O  
ATOM     89  N   ALA A  11       8.000  -9.648   4.750  1.00 89.38           N  
ATOM     90  CA  ALA A  11       9.055 -10.477   4.164  1.00 89.38           C  
ATOM     91  C   ALA A  11      10.422  -9.805   4.289  1.00 89.38           C  
ATOM     92  CB  ALA A  11       8.742 -10.773   2.697  1.00 89.38           C  
ATOM     93  O   ALA A  11      10.508  -8.570   4.336  1.00 89.38           O  
ATOM     94  N   THR A  12      11.391 -10.672   4.305  1.00 87.75           N  
ATOM     95  CA  THR A  12      12.719 -10.094   4.441  1.00 87.75           C  
ATOM     96  C   THR A  12      13.555 -10.359   3.191  1.00 87.75           C  
ATOM     97  CB  THR A  12      13.453 -10.648   5.676  1.00 87.75           C  
ATOM     98  O   THR A  12      14.602  -9.734   2.990  1.00 87.75           O  
ATOM     99  CG2 THR A  12      12.734 -10.258   6.965  1.00 87.75           C  
ATOM    100  OG1 THR A  12      13.500 -12.078   5.590  1.00 87.75           O  
ATOM    101  N   SER A  13      13.117 -11.273   2.342  1.00 92.06           N  
ATOM    102  CA  SER A  13      13.828 -11.625   1.117  1.00 92.06           C  
ATOM    103  C   SER A  13      13.258 -10.883  -0.086  1.00 92.06           C  
ATOM    104  CB  SER A  13      13.766 -13.133   0.875  1.00 92.06           C  
ATOM    105  O   SER A  13      12.508 -11.461  -0.880  1.00 92.06           O  
ATOM    106  OG  SER A  13      14.367 -13.836   1.944  1.00 92.06           O  
ATOM    107  N   PHE A  14      13.547  -9.594  -0.169  1.00 93.75           N  
ATOM    108  CA  PHE A  14      13.102  -8.766  -1.286  1.00 93.75           C  
ATOM    109  C   PHE A  14      14.094  -7.637  -1.550  1.00 93.75           C  
ATOM    110  CB  PHE A  14      11.711  -8.195  -1.013  1.00 93.75           C  
ATOM    111  O   PHE A  14      15.070  -7.477  -0.815  1.00 93.75           O  
ATOM    112  CG  PHE A  14      11.688  -7.141   0.063  1.00 93.75           C  
ATOM    113  CD1 PHE A  14      11.562  -7.492   1.400  1.00 93.75           C  
ATOM    114  CD2 PHE A  14      11.797  -5.793  -0.264  1.00 93.75           C  
ATOM    115  CE1 PHE A  14      11.539  -6.523   2.396  1.00 93.75           C  
ATOM    116  CE2 PHE A  14      11.781  -4.816   0.728  1.00 93.75           C  
ATOM    117  CZ  PHE A  14      11.648  -5.184   2.057  1.00 93.75           C  
ATOM    118  N   THR A  15      13.930  -6.969  -2.664  1.00 91.12           N  
ATOM    119  CA  THR A  15      14.750  -5.809  -2.990  1.00 91.12           C  
ATOM    120  C   THR A  15      13.977  -4.516  -2.785  1.00 91.12           C  
ATOM    121  CB  THR A  15      15.266  -5.879  -4.441  1.00 91.12           C  
ATOM    122  O   THR A  15      12.914  -4.320  -3.383  1.00 91.12           O  
ATOM    123  CG2 THR A  15      16.141  -4.676  -4.773  1.00 91.12           C  
ATOM    124  OG1 THR A  15      16.031  -7.078  -4.609  1.00 91.12           O  
ATOM    125  N   GLU A  16      14.492  -3.762  -1.813  1.00 82.38           N  
ATOM    126  CA  GLU A  16      13.922  -2.424  -1.709  1.00 82.38           C  
ATOM    127  C   GLU A  16      14.070  -1.656  -3.020  1.00 82.38           C  
ATOM    128  CB  GLU A  16      14.578  -1.645  -0.566  1.00 82.38           C  
ATOM    129  O   GLU A  16      15.148  -1.641  -3.617  1.00 82.38           O  
ATOM    130  CG  GLU A  16      14.211  -2.160   0.818  1.00 82.38           C  
ATOM    131  CD  GLU A  16      14.797  -1.320   1.944  1.00 82.38           C  
ATOM    132  OE1 GLU A  16      14.531  -1.627   3.129  1.00 82.38           O  
ATOM    133  OE2 GLU A  16      15.523  -0.347   1.639  1.00 82.38           O  
ATOM    134  N   ALA A  17      12.938  -1.185  -3.482  1.00 84.19           N  
ATOM    135  CA  ALA A  17      12.875  -0.441  -4.738  1.00 84.19           C  
ATOM    136  C   ALA A  17      11.859   0.693  -4.656  1.00 84.19           C  
ATOM    137  CB  ALA A  17      12.539  -1.376  -5.895  1.00 84.19           C  
ATOM    138  O   ALA A  17      11.414   1.061  -3.568  1.00 84.19           O  
ATOM    139  N   ASN A  18      11.703   1.439  -5.656  1.00 76.19           N  
ATOM    140  CA  ASN A  18      10.711   2.500  -5.797  1.00 76.19           C  
ATOM    141  C   ASN A  18       9.953   2.391  -7.117  1.00 76.19           C  
ATOM    142  CB  ASN A  18      11.367   3.873  -5.672  1.00 76.19           C  
ATOM    143  O   ASN A  18       9.836   3.373  -7.852  1.00 76.19           O  
ATOM    144  CG  ASN A  18      11.922   4.133  -4.285  1.00 76.19           C  
ATOM    145  ND2 ASN A  18      13.164   4.598  -4.223  1.00 76.19           N  
ATOM    146  OD1 ASN A  18      11.242   3.918  -3.281  1.00 76.19           O  
ATOM    147  N   ARG A  19       9.445   1.150  -7.348  1.00 80.69           N  
ATOM    148  CA  ARG A  19       8.641   0.961  -8.555  1.00 80.69           C  
ATOM    149  C   ARG A  19       7.395   1.838  -8.523  1.00 80.69           C  
ATOM    150  CB  ARG A  19       8.250  -0.508  -8.711  1.00 80.69           C  
ATOM    151  O   ARG A  19       6.824   2.076  -7.457  1.00 80.69           O  
ATOM    152  CG  ARG A  19       9.430  -1.453  -8.852  1.00 80.69           C  
ATOM    153  CD  ARG A  19       8.984  -2.869  -9.188  1.00 80.69           C  
ATOM    154  NE  ARG A  19       8.133  -3.430  -8.141  1.00 80.69           N  
ATOM    155  NH1 ARG A  19       7.645  -5.371  -9.289  1.00 80.69           N  
ATOM    156  NH2 ARG A  19       6.770  -5.020  -7.203  1.00 80.69           N  
ATOM    157  CZ  ARG A  19       7.520  -4.605  -8.211  1.00 80.69           C  
ATOM    158  N   THR A  20       7.059   2.244  -9.742  1.00 77.50           N  
ATOM    159  CA  THR A  20       5.738   2.832  -9.938  1.00 77.50           C  
ATOM    160  C   THR A  20       4.777   1.817 -10.555  1.00 77.50           C  
ATOM    161  CB  THR A  20       5.809   4.082 -10.828  1.00 77.50           C  
ATOM    162  O   THR A  20       5.195   0.733 -10.969  1.00 77.50           O  
ATOM    163  CG2 THR A  20       6.906   5.031 -10.367  1.00 77.50           C  
ATOM    164  OG1 THR A  20       6.082   3.684 -12.180  1.00 77.50           O  
ATOM    165  N   ILE A  21       3.521   2.166 -10.508  1.00 81.69           N  
ATOM    166  CA  ILE A  21       2.537   1.223 -11.023  1.00 81.69           C  
ATOM    167  C   ILE A  21       2.750   1.025 -12.523  1.00 81.69           C  
ATOM    168  CB  ILE A  21       1.094   1.702 -10.750  1.00 81.69           C  
ATOM    169  O   ILE A  21       2.391  -0.017 -13.078  1.00 81.69           O  
ATOM    170  CG1 ILE A  21       0.101   0.551 -10.953  1.00 81.69           C  
ATOM    171  CG2 ILE A  21       0.739   2.895 -11.641  1.00 81.69           C  
ATOM    172  CD1 ILE A  21       0.312  -0.621 -10.000  1.00 81.69           C  
ATOM    173  N   ASP A  22       3.477   1.924 -13.156  1.00 82.50           N  
ATOM    174  CA  ASP A  22       3.756   1.801 -14.586  1.00 82.50           C  
ATOM    175  C   ASP A  22       4.844   0.763 -14.844  1.00 82.50           C  
ATOM    176  CB  ASP A  22       4.168   3.152 -15.172  1.00 82.50           C  
ATOM    177  O   ASP A  22       4.969   0.250 -15.961  1.00 82.50           O  
ATOM    178  CG  ASP A  22       3.012   4.133 -15.266  1.00 82.50           C  
ATOM    179  OD1 ASP A  22       1.844   3.695 -15.336  1.00 82.50           O  
ATOM    180  OD2 ASP A  22       3.271   5.355 -15.281  1.00 82.50           O  
ATOM    181  N   ASP A  23       5.633   0.414 -13.812  1.00 87.88           N  
ATOM    182  CA  ASP A  23       6.703  -0.568 -13.945  1.00 87.88           C  
ATOM    183  C   ASP A  23       6.160  -1.992 -13.844  1.00 87.88           C  
ATOM    184  CB  ASP A  23       7.773  -0.340 -12.867  1.00 87.88           C  
ATOM    185  O   ASP A  23       6.863  -2.953 -14.164  1.00 87.88           O  
ATOM    186  CG  ASP A  23       8.484   0.992 -13.023  1.00 87.88           C  
ATOM    187  OD1 ASP A  23       8.867   1.358 -14.156  1.00 87.88           O  
ATOM    188  OD2 ASP A  23       8.680   1.681 -11.992  1.00 87.88           O  
ATOM    189  N   ILE A  24       4.926  -2.094 -13.398  1.00 92.88           N  
ATOM    190  CA  ILE A  24       4.332  -3.395 -13.117  1.00 92.88           C  
ATOM    191  C   ILE A  24       3.215  -3.682 -14.117  1.00 92.88           C  
ATOM    192  CB  ILE A  24       3.791  -3.465 -11.672  1.00 92.88           C  
ATOM    193  O   ILE A  24       2.307  -2.867 -14.289  1.00 92.88           O  
ATOM    194  CG1 ILE A  24       4.887  -3.086 -10.664  1.00 92.88           C  
ATOM    195  CG2 ILE A  24       3.232  -4.859 -11.367  1.00 92.88           C  
ATOM    196  CD1 ILE A  24       4.391  -2.916  -9.242  1.00 92.88           C  
ATOM    197  N   ASP A  25       3.289  -4.840 -14.805  1.00 94.12           N  
ATOM    198  CA  ASP A  25       2.230  -5.121 -15.773  1.00 94.12           C  
ATOM    199  C   ASP A  25       1.691  -6.539 -15.602  1.00 94.12           C  
ATOM    200  CB  ASP A  25       2.742  -4.922 -17.203  1.00 94.12           C  
ATOM    201  O   ASP A  25       0.802  -6.965 -16.344  1.00 94.12           O  
ATOM    202  CG  ASP A  25       3.934  -5.805 -17.531  1.00 94.12           C  
ATOM    203  OD1 ASP A  25       4.176  -6.797 -16.812  1.00 94.12           O  
ATOM    204  OD2 ASP A  25       4.637  -5.500 -18.516  1.00 94.12           O  
ATOM    205  N   THR A  26       2.262  -7.238 -14.609  1.00 96.75           N  
ATOM    206  CA  THR A  26       1.953  -8.664 -14.555  1.00 96.75           C  
ATOM    207  C   THR A  26       1.669  -9.094 -13.117  1.00 96.75           C  
ATOM    208  CB  THR A  26       3.104  -9.508 -15.125  1.00 96.75           C  
ATOM    209  O   THR A  26       2.342  -8.648 -12.180  1.00 96.75           O  
ATOM    210  CG2 THR A  26       2.824 -11.000 -14.961  1.00 96.75           C  
ATOM    211  OG1 THR A  26       3.260  -9.211 -16.516  1.00 96.75           O  
ATOM    212  N   ILE A  27       0.666  -9.898 -12.953  1.00 98.31           N  
ATOM    213  CA  ILE A  27       0.481 -10.703 -11.750  1.00 98.31           C  
ATOM    214  C   ILE A  27       0.958 -12.133 -12.000  1.00 98.31           C  
ATOM    215  CB  ILE A  27      -0.995 -10.703 -11.289  1.00 98.31           C  
ATOM    216  O   ILE A  27       0.612 -12.742 -13.016  1.00 98.31           O  
ATOM    217  CG1 ILE A  27      -1.403  -9.305 -10.805  1.00 98.31           C  
ATOM    218  CG2 ILE A  27      -1.221 -11.750 -10.195  1.00 98.31           C  
ATOM    219  CD1 ILE A  27      -2.662  -9.297  -9.945  1.00 98.31           C  
ATOM    220  N   VAL A  28       1.811 -12.633 -11.164  1.00 98.50           N  
ATOM    221  CA  VAL A  28       2.236 -14.031 -11.234  1.00 98.50           C  
ATOM    222  C   VAL A  28       1.556 -14.836 -10.133  1.00 98.50           C  
ATOM    223  CB  VAL A  28       3.771 -14.164 -11.117  1.00 98.50           C  
ATOM    224  O   VAL A  28       1.731 -14.547  -8.945  1.00 98.50           O  
ATOM    225  CG1 VAL A  28       4.191 -15.633 -11.148  1.00 98.50           C  
ATOM    226  CG2 VAL A  28       4.457 -13.383 -12.242  1.00 98.50           C  
ATOM    227  N   ILE A  29       0.810 -15.820 -10.539  1.00 98.88           N  
ATOM    228  CA  ILE A  29       0.100 -16.688  -9.609  1.00 98.88           C  
ATOM    229  C   ILE A  29       1.005 -17.844  -9.195  1.00 98.88           C  
ATOM    230  CB  ILE A  29      -1.211 -17.234 -10.227  1.00 98.88           C  
ATOM    231  O   ILE A  29       1.618 -18.500 -10.047  1.00 98.88           O  
ATOM    232  CG1 ILE A  29      -2.154 -16.062 -10.570  1.00 98.88           C  
ATOM    233  CG2 ILE A  29      -1.887 -18.219  -9.281  1.00 98.88           C  
ATOM    234  CD1 ILE A  29      -2.572 -15.234  -9.367  1.00 98.88           C  
ATOM    235  N   HIS A  30       1.140 -18.016  -7.938  1.00 98.62           N  
ATOM    236  CA  HIS A  30       1.830 -19.125  -7.297  1.00 98.62           C  
ATOM    237  C   HIS A  30       0.871 -19.953  -6.449  1.00 98.62           C  
ATOM    238  CB  HIS A  30       2.984 -18.609  -6.434  1.00 98.62           C  
ATOM    239  O   HIS A  30      -0.217 -19.484  -6.102  1.00 98.62           O  
ATOM    240  CG  HIS A  30       3.979 -17.797  -7.191  1.00 98.62           C  
ATOM    241  CD2 HIS A  30       3.988 -16.469  -7.500  1.00 98.62           C  
ATOM    242  ND1 HIS A  30       5.133 -18.328  -7.727  1.00 98.62           N  
ATOM    243  CE1 HIS A  30       5.809 -17.359  -8.336  1.00 98.62           C  
ATOM    244  NE2 HIS A  30       5.137 -16.234  -8.211  1.00 98.62           N  
ATOM    245  N   HIS A  31       1.135 -21.156  -6.199  1.00 98.00           N  
ATOM    246  CA  HIS A  31       0.615 -21.844  -5.027  1.00 98.00           C  
ATOM    247  C   HIS A  31       1.670 -21.938  -3.928  1.00 98.00           C  
ATOM    248  CB  HIS A  31       0.127 -23.250  -5.402  1.00 98.00           C  
ATOM    249  O   HIS A  31       2.861 -22.078  -4.215  1.00 98.00           O  
ATOM    250  CG  HIS A  31       1.229 -24.188  -5.770  1.00 98.00           C  
ATOM    251  CD2 HIS A  31       2.518 -23.953  -6.109  1.00 98.00           C  
ATOM    252  ND1 HIS A  31       1.056 -25.547  -5.812  1.00 98.00           N  
ATOM    253  CE1 HIS A  31       2.195 -26.125  -6.168  1.00 98.00           C  
ATOM    254  NE2 HIS A  31       3.098 -25.172  -6.355  1.00 98.00           N  
ATOM    255  N   TRP A  32       1.112 -21.781  -2.680  1.00 94.06           N  
ATOM    256  CA  TRP A  32       2.129 -21.891  -1.638  1.00 94.06           C  
ATOM    257  C   TRP A  32       2.424 -23.344  -1.306  1.00 94.06           C  
ATOM    258  CB  TRP A  32       1.680 -21.141  -0.376  1.00 94.06           C  
ATOM    259  O   TRP A  32       1.528 -24.188  -1.343  1.00 94.06           O  
ATOM    260  CG  TRP A  32       0.389 -21.641   0.199  1.00 94.06           C  
ATOM    261  CD1 TRP A  32       0.064 -22.938   0.489  1.00 94.06           C  
ATOM    262  CD2 TRP A  32      -0.752 -20.859   0.550  1.00 94.06           C  
ATOM    263  CE2 TRP A  32      -1.734 -21.734   1.048  1.00 94.06           C  
ATOM    264  CE3 TRP A  32      -1.039 -19.484   0.492  1.00 94.06           C  
ATOM    265  NE1 TRP A  32      -1.212 -23.000   1.000  1.00 94.06           N  
ATOM    266  CH2 TRP A  32      -3.240 -19.953   1.419  1.00 94.06           C  
ATOM    267  CZ2 TRP A  32      -2.984 -21.297   1.485  1.00 94.06           C  
ATOM    268  CZ3 TRP A  32      -2.285 -19.047   0.929  1.00 94.06           C  
ATOM    269  N   GLY A  33       3.492 -23.859  -1.270  1.00 88.12           N  
ATOM    270  CA  GLY A  33       3.971 -25.125  -0.744  1.00 88.12           C  
ATOM    271  C   GLY A  33       2.998 -26.266  -0.962  1.00 88.12           C  
ATOM    272  O   GLY A  33       2.555 -26.500  -2.088  1.00 88.12           O  
ATOM    273  N   ASP A  34       2.580 -26.922   0.224  1.00 90.88           N  
ATOM    274  CA  ASP A  34       1.791 -28.156   0.204  1.00 90.88           C  
ATOM    275  C   ASP A  34       0.358 -27.891   0.664  1.00 90.88           C  
ATOM    276  CB  ASP A  34       2.441 -29.219   1.086  1.00 90.88           C  
ATOM    277  O   ASP A  34       0.082 -26.875   1.311  1.00 90.88           O  
ATOM    278  CG  ASP A  34       3.793 -29.672   0.565  1.00 90.88           C  
ATOM    279  OD1 ASP A  34       3.941 -29.875  -0.661  1.00 90.88           O  
ATOM    280  OD2 ASP A  34       4.715 -29.844   1.390  1.00 90.88           O  
ATOM    281  N   ASP A  35      -0.481 -28.875   0.315  1.00 94.94           N  
ATOM    282  CA  ASP A  35      -1.840 -28.859   0.849  1.00 94.94           C  
ATOM    283  C   ASP A  35      -1.830 -28.875   2.375  1.00 94.94           C  
ATOM    284  CB  ASP A  35      -2.648 -30.031   0.307  1.00 94.94           C  
ATOM    285  O   ASP A  35      -0.910 -29.422   2.986  1.00 94.94           O  
ATOM    286  CG  ASP A  35      -2.945 -29.922  -1.178  1.00 94.94           C  
ATOM    287  OD1 ASP A  35      -2.529 -28.922  -1.807  1.00 94.94           O  
ATOM    288  OD2 ASP A  35      -3.602 -30.828  -1.724  1.00 94.94           O  
ATOM    289  N   ASN A  36      -2.748 -28.234   2.986  1.00 94.44           N  
ATOM    290  CA  ASN A  36      -3.080 -28.297   4.406  1.00 94.44           C  
ATOM    291  C   ASN A  36      -2.098 -27.484   5.242  1.00 94.44           C  
ATOM    292  CB  ASN A  36      -3.115 -29.750   4.891  1.00 94.44           C  
ATOM    293  O   ASN A  36      -2.123 -27.547   6.473  1.00 94.44           O  
ATOM    294  CG  ASN A  36      -4.305 -30.516   4.348  1.00 94.44           C  
ATOM    295  ND2 ASN A  36      -4.234 -31.844   4.410  1.00 94.44           N  
ATOM    296  OD1 ASN A  36      -5.277 -29.922   3.877  1.00 94.44           O  
ATOM    297  N   GLN A  37      -1.150 -26.781   4.656  1.00 95.81           N  
ATOM    298  CA  GLN A  37      -0.318 -25.859   5.426  1.00 95.81           C  
ATOM    299  C   GLN A  37      -1.143 -24.703   5.977  1.00 95.81           C  
ATOM    300  CB  GLN A  37       0.827 -25.328   4.562  1.00 95.81           C  
ATOM    301  O   GLN A  37      -2.047 -24.203   5.309  1.00 95.81           O  
ATOM    302  CG  GLN A  37       1.971 -26.312   4.375  1.00 95.81           C  
ATOM    303  CD  GLN A  37       3.127 -25.719   3.588  1.00 95.81           C  
ATOM    304  NE2 GLN A  37       4.164 -25.281   4.293  1.00 95.81           N  
ATOM    305  OE1 GLN A  37       3.092 -25.672   2.354  1.00 95.81           O  
ATOM    306  N   ARG A  38      -0.795 -24.281   7.105  1.00 96.12           N  
ATOM    307  CA  ARG A  38      -1.498 -23.172   7.727  1.00 96.12           C  
ATOM    308  C   ARG A  38      -1.067 -21.844   7.109  1.00 96.12           C  
ATOM    309  CB  ARG A  38      -1.250 -23.141   9.234  1.00 96.12           C  
ATOM    310  O   ARG A  38       0.119 -21.625   6.852  1.00 96.12           O  
ATOM    311  CG  ARG A  38      -1.883 -24.312   9.984  1.00 96.12           C  
ATOM    312  CD  ARG A  38      -1.627 -24.219  11.477  1.00 96.12           C  
ATOM    313  NE  ARG A  38      -2.340 -23.109  12.086  1.00 96.12           N  
ATOM    314  NH1 ARG A  38      -1.268 -23.266  14.125  1.00 96.12           N  
ATOM    315  NH2 ARG A  38      -2.855 -21.641  13.781  1.00 96.12           N  
ATOM    316  CZ  ARG A  38      -2.152 -22.672  13.328  1.00 96.12           C  
ATOM    317  N   PHE A  39      -2.021 -21.000   6.906  1.00 96.19           N  
ATOM    318  CA  PHE A  39      -1.823 -19.672   6.352  1.00 96.19           C  
ATOM    319  C   PHE A  39      -0.735 -18.922   7.113  1.00 96.19           C  
ATOM    320  CB  PHE A  39      -3.131 -18.875   6.387  1.00 96.19           C  
ATOM    321  O   PHE A  39       0.192 -18.375   6.512  1.00 96.19           O  
ATOM    322  CG  PHE A  39      -2.982 -17.438   5.938  1.00 96.19           C  
ATOM    323  CD1 PHE A  39      -2.762 -16.422   6.859  1.00 96.19           C  
ATOM    324  CD2 PHE A  39      -3.064 -17.109   4.590  1.00 96.19           C  
ATOM    325  CE1 PHE A  39      -2.623 -15.102   6.445  1.00 96.19           C  
ATOM    326  CE2 PHE A  39      -2.928 -15.797   4.168  1.00 96.19           C  
ATOM    327  CZ  PHE A  39      -2.709 -14.789   5.098  1.00 96.19           C  
ATOM    328  N   GLU A  40      -0.813 -18.953   8.500  1.00 94.75           N  
ATOM    329  CA  GLU A  40       0.130 -18.234   9.352  1.00 94.75           C  
ATOM    330  C   GLU A  40       1.552 -18.766   9.164  1.00 94.75           C  
ATOM    331  CB  GLU A  40      -0.281 -18.344  10.820  1.00 94.75           C  
ATOM    332  O   GLU A  40       2.510 -17.984   9.164  1.00 94.75           O  
ATOM    333  CG  GLU A  40      -1.582 -17.625  11.148  1.00 94.75           C  
ATOM    334  CD  GLU A  40      -2.820 -18.438  10.820  1.00 94.75           C  
ATOM    335  OE1 GLU A  40      -3.949 -17.953  11.047  1.00 94.75           O  
ATOM    336  OE2 GLU A  40      -2.658 -19.594  10.336  1.00 94.75           O  
ATOM    337  N   LYS A  41       1.674 -19.969   9.000  1.00 95.12           N  
ATOM    338  CA  LYS A  41       2.994 -20.562   8.836  1.00 95.12           C  
ATOM    339  C   LYS A  41       3.625 -20.156   7.508  1.00 95.12           C  
ATOM    340  CB  LYS A  41       2.906 -22.094   8.938  1.00 95.12           C  
ATOM    341  O   LYS A  41       4.840 -19.969   7.422  1.00 95.12           O  
ATOM    342  CG  LYS A  41       2.660 -22.609  10.352  1.00 95.12           C  
ATOM    343  CD  LYS A  41       3.871 -22.375  11.242  1.00 95.12           C  
ATOM    344  CE  LYS A  41       3.645 -22.938  12.641  1.00 95.12           C  
ATOM    345  NZ  LYS A  41       4.766 -22.594  13.562  1.00 95.12           N  
ATOM    346  N   VAL A  42       2.793 -20.109   6.477  1.00 96.88           N  
ATOM    347  CA  VAL A  42       3.283 -19.672   5.176  1.00 96.88           C  
ATOM    348  C   VAL A  42       3.771 -18.234   5.270  1.00 96.88           C  
ATOM    349  CB  VAL A  42       2.191 -19.797   4.086  1.00 96.88           C  
ATOM    350  O   VAL A  42       4.859 -17.906   4.781  1.00 96.88           O  
ATOM    351  CG1 VAL A  42       2.680 -19.219   2.764  1.00 96.88           C  
ATOM    352  CG2 VAL A  42       1.781 -21.266   3.910  1.00 96.88           C  
ATOM    353  N   CYS A  43       2.992 -17.359   5.887  1.00 95.25           N  
ATOM    354  CA  CYS A  43       3.391 -15.977   6.066  1.00 95.25           C  
ATOM    355  C   CYS A  43       4.691 -15.875   6.859  1.00 95.25           C  
ATOM    356  CB  CYS A  43       2.289 -15.188   6.781  1.00 95.25           C  
ATOM    357  O   CYS A  43       5.594 -15.125   6.488  1.00 95.25           O  
ATOM    358  SG  CYS A  43       0.758 -15.062   5.832  1.00 95.25           S  
ATOM    359  N   GLU A  44       4.805 -16.641   7.898  1.00 93.50           N  
ATOM    360  CA  GLU A  44       6.000 -16.656   8.742  1.00 93.50           C  
ATOM    361  C   GLU A  44       7.219 -17.141   7.965  1.00 93.50           C  
ATOM    362  CB  GLU A  44       5.777 -17.516   9.984  1.00 93.50           C  
ATOM    363  O   GLU A  44       8.336 -16.672   8.188  1.00 93.50           O  
ATOM    364  CG  GLU A  44       4.875 -16.875  11.031  1.00 93.50           C  
ATOM    365  CD  GLU A  44       4.441 -17.844  12.117  1.00 93.50           C  
ATOM    366  OE1 GLU A  44       3.598 -17.469  12.961  1.00 93.50           O  
ATOM    367  OE2 GLU A  44       4.949 -18.984  12.125  1.00 93.50           O  
ATOM    368  N   PHE A  45       6.996 -18.172   7.148  1.00 94.69           N  
ATOM    369  CA  PHE A  45       8.070 -18.688   6.309  1.00 94.69           C  
ATOM    370  C   PHE A  45       8.711 -17.562   5.500  1.00 94.69           C  
ATOM    371  CB  PHE A  45       7.539 -19.781   5.363  1.00 94.69           C  
ATOM    372  O   PHE A  45       9.930 -17.391   5.535  1.00 94.69           O  
ATOM    373  CG  PHE A  45       8.539 -20.219   4.332  1.00 94.69           C  
ATOM    374  CD1 PHE A  45       8.445 -19.781   3.018  1.00 94.69           C  
ATOM    375  CD2 PHE A  45       9.570 -21.094   4.676  1.00 94.69           C  
ATOM    376  CE1 PHE A  45       9.367 -20.203   2.061  1.00 94.69           C  
ATOM    377  CE2 PHE A  45      10.492 -21.500   3.725  1.00 94.69           C  
ATOM    378  CZ  PHE A  45      10.391 -21.062   2.418  1.00 94.69           C  
ATOM    379  N   PHE A  46       7.934 -16.703   4.820  1.00 95.19           N  
ATOM    380  CA  PHE A  46       8.461 -15.617   4.004  1.00 95.19           C  
ATOM    381  C   PHE A  46       9.055 -14.516   4.875  1.00 95.19           C  
ATOM    382  CB  PHE A  46       7.359 -15.039   3.105  1.00 95.19           C  
ATOM    383  O   PHE A  46      10.039 -13.883   4.496  1.00 95.19           O  
ATOM    384  CG  PHE A  46       6.992 -15.922   1.947  1.00 95.19           C  
ATOM    385  CD1 PHE A  46       7.938 -16.281   0.996  1.00 95.19           C  
ATOM    386  CD2 PHE A  46       5.695 -16.406   1.812  1.00 95.19           C  
ATOM    387  CE1 PHE A  46       7.602 -17.094  -0.077  1.00 95.19           C  
ATOM    388  CE2 PHE A  46       5.348 -17.219   0.742  1.00 95.19           C  
ATOM    389  CZ  PHE A  46       6.301 -17.578  -0.201  1.00 95.19           C  
ATOM    390  N   ALA A  47       8.414 -14.312   6.020  1.00 92.00           N  
ATOM    391  CA  ALA A  47       8.938 -13.305   6.945  1.00 92.00           C  
ATOM    392  C   ALA A  47      10.305 -13.711   7.480  1.00 92.00           C  
ATOM    393  CB  ALA A  47       7.961 -13.086   8.094  1.00 92.00           C  
ATOM    394  O   ALA A  47      11.125 -12.852   7.812  1.00 92.00           O  
ATOM    395  N   GLY A  48      10.594 -14.945   7.539  1.00 91.44           N  
ATOM    396  CA  GLY A  48      11.836 -15.477   8.070  1.00 91.44           C  
ATOM    397  C   GLY A  48      13.008 -15.328   7.117  1.00 91.44           C  
ATOM    398  O   GLY A  48      14.156 -15.578   7.488  1.00 91.44           O  
ATOM    399  N   GLY A  49      12.781 -15.016   5.898  1.00 90.12           N  
ATOM    400  CA  GLY A  49      13.828 -14.703   4.941  1.00 90.12           C  
ATOM    401  C   GLY A  49      14.438 -15.938   4.297  1.00 90.12           C  
ATOM    402  O   GLY A  49      15.656 -16.125   4.324  1.00 90.12           O  
ATOM    403  N   PRO A  50      13.688 -16.719   3.668  1.00 91.12           N  
ATOM    404  CA  PRO A  50      14.172 -17.984   3.086  1.00 91.12           C  
ATOM    405  C   PRO A  50      14.883 -17.766   1.748  1.00 91.12           C  
ATOM    406  CB  PRO A  50      12.898 -18.797   2.906  1.00 91.12           C  
ATOM    407  O   PRO A  50      15.219 -18.734   1.064  1.00 91.12           O  
ATOM    408  CG  PRO A  50      11.836 -17.797   2.611  1.00 91.12           C  
ATOM    409  CD  PRO A  50      12.117 -16.547   3.406  1.00 91.12           C  
ATOM    410  N   GLY A  51      15.023 -16.594   1.359  1.00 92.44           N  
ATOM    411  CA  GLY A  51      15.641 -16.328   0.072  1.00 92.44           C  
ATOM    412  C   GLY A  51      14.641 -16.219  -1.062  1.00 92.44           C  
ATOM    413  O   GLY A  51      15.016 -16.266  -2.236  1.00 92.44           O  
ATOM    414  N   THR A  52      13.422 -16.266  -0.729  1.00 95.31           N  
ATOM    415  CA  THR A  52      12.297 -16.047  -1.631  1.00 95.31           C  
ATOM    416  C   THR A  52      11.188 -15.266  -0.927  1.00 95.31           C  
ATOM    417  CB  THR A  52      11.734 -17.375  -2.172  1.00 95.31           C  
ATOM    418  O   THR A  52      11.188 -15.156   0.301  1.00 95.31           O  
ATOM    419  CG2 THR A  52      11.094 -18.188  -1.060  1.00 95.31           C  
ATOM    420  OG1 THR A  52      10.758 -17.094  -3.178  1.00 95.31           O  
ATOM    421  N   SER A  53      10.305 -14.664  -1.733  1.00 97.19           N  
ATOM    422  CA  SER A  53       9.188 -13.914  -1.159  1.00 97.19           C  
ATOM    423  C   SER A  53       8.055 -13.758  -2.164  1.00 97.19           C  
ATOM    424  CB  SER A  53       9.656 -12.539  -0.685  1.00 97.19           C  
ATOM    425  O   SER A  53       8.102 -14.336  -3.254  1.00 97.19           O  
ATOM    426  OG  SER A  53      10.156 -11.773  -1.769  1.00 97.19           O  
ATOM    427  N   ALA A  54       7.016 -13.109  -1.722  1.00 97.69           N  
ATOM    428  CA  ALA A  54       5.855 -12.727  -2.527  1.00 97.69           C  
ATOM    429  C   ALA A  54       5.215 -11.453  -1.991  1.00 97.69           C  
ATOM    430  CB  ALA A  54       4.836 -13.859  -2.559  1.00 97.69           C  
ATOM    431  O   ALA A  54       5.414 -11.094  -0.830  1.00 97.69           O  
ATOM    432  N   HIS A  55       4.531 -10.828  -2.826  1.00 97.12           N  
ATOM    433  CA  HIS A  55       3.822  -9.641  -2.367  1.00 97.12           C  
ATOM    434  C   HIS A  55       2.641 -10.016  -1.476  1.00 97.12           C  
ATOM    435  CB  HIS A  55       3.338  -8.812  -3.559  1.00 97.12           C  
ATOM    436  O   HIS A  55       2.424  -9.391  -0.435  1.00 97.12           O  
ATOM    437  CG  HIS A  55       4.449  -8.219  -4.367  1.00 97.12           C  
ATOM    438  CD2 HIS A  55       5.008  -6.988  -4.348  1.00 97.12           C  
ATOM    439  ND1 HIS A  55       5.113  -8.930  -5.348  1.00 97.12           N  
ATOM    440  CE1 HIS A  55       6.039  -8.156  -5.891  1.00 97.12           C  
ATOM    441  NE2 HIS A  55       5.992  -6.973  -5.301  1.00 97.12           N  
ATOM    442  N   PHE A  56       1.956 -11.055  -1.898  1.00 96.62           N  
ATOM    443  CA  PHE A  56       0.743 -11.406  -1.171  1.00 96.62           C  
ATOM    444  C   PHE A  56       0.676 -12.914  -0.934  1.00 96.62           C  
ATOM    445  CB  PHE A  56      -0.500 -10.938  -1.935  1.00 96.62           C  
ATOM    446  O   PHE A  56       1.150 -13.695  -1.757  1.00 96.62           O  
ATOM    447  CG  PHE A  56      -0.560  -9.453  -2.145  1.00 96.62           C  
ATOM    448  CD1 PHE A  56      -0.993  -8.609  -1.127  1.00 96.62           C  
ATOM    449  CD2 PHE A  56      -0.182  -8.891  -3.357  1.00 96.62           C  
ATOM    450  CE1 PHE A  56      -1.049  -7.230  -1.318  1.00 96.62           C  
ATOM    451  CE2 PHE A  56      -0.235  -7.520  -3.557  1.00 96.62           C  
ATOM    452  CZ  PHE A  56      -0.670  -6.688  -2.535  1.00 96.62           C  
ATOM    453  N   VAL A  57       0.056 -13.297   0.212  1.00 97.75           N  
ATOM    454  CA  VAL A  57      -0.412 -14.633   0.537  1.00 97.75           C  
ATOM    455  C   VAL A  57      -1.928 -14.625   0.725  1.00 97.75           C  
ATOM    456  CB  VAL A  57       0.278 -15.188   1.805  1.00 97.75           C  
ATOM    457  O   VAL A  57      -2.455 -13.844   1.521  1.00 97.75           O  
ATOM    458  CG1 VAL A  57      -0.237 -16.594   2.135  1.00 97.75           C  
ATOM    459  CG2 VAL A  57       1.795 -15.203   1.623  1.00 97.75           C  
ATOM    460  N   VAL A  58      -2.605 -15.484  -0.070  1.00 97.56           N  
ATOM    461  CA  VAL A  58      -4.055 -15.328  -0.112  1.00 97.56           C  
ATOM    462  C   VAL A  58      -4.727 -16.688   0.091  1.00 97.56           C  
ATOM    463  CB  VAL A  58      -4.520 -14.695  -1.444  1.00 97.56           C  
ATOM    464  O   VAL A  58      -4.305 -17.688  -0.489  1.00 97.56           O  
ATOM    465  CG1 VAL A  58      -6.027 -14.453  -1.433  1.00 97.56           C  
ATOM    466  CG2 VAL A  58      -3.768 -13.391  -1.706  1.00 97.56           C  
ATOM    467  N   GLU A  59      -5.660 -16.703   0.966  1.00 97.50           N  
ATOM    468  CA  GLU A  59      -6.605 -17.797   1.098  1.00 97.50           C  
ATOM    469  C   GLU A  59      -8.023 -17.297   1.312  1.00 97.50           C  
ATOM    470  CB  GLU A  59      -6.199 -18.719   2.250  1.00 97.50           C  
ATOM    471  O   GLU A  59      -8.266 -16.078   1.288  1.00 97.50           O  
ATOM    472  CG  GLU A  59      -6.512 -18.156   3.629  1.00 97.50           C  
ATOM    473  CD  GLU A  59      -6.141 -19.109   4.762  1.00 97.50           C  
ATOM    474  OE1 GLU A  59      -6.441 -18.797   5.938  1.00 97.50           O  
ATOM    475  OE2 GLU A  59      -5.539 -20.156   4.473  1.00 97.50           O  
ATOM    476  N   ALA A  60      -8.930 -18.266   1.452  1.00 94.94           N  
ATOM    477  CA  ALA A  60     -10.336 -17.906   1.635  1.00 94.94           C  
ATOM    478  C   ALA A  60     -10.492 -16.859   2.734  1.00 94.94           C  
ATOM    479  CB  ALA A  60     -11.164 -19.141   1.961  1.00 94.94           C  
ATOM    480  O   ALA A  60     -10.180 -17.125   3.898  1.00 94.94           O  
ATOM    481  N   GLY A  61     -10.891 -15.695   2.297  1.00 88.88           N  
ATOM    482  CA  GLY A  61     -11.273 -14.656   3.236  1.00 88.88           C  
ATOM    483  C   GLY A  61     -10.086 -13.922   3.828  1.00 88.88           C  
ATOM    484  O   GLY A  61     -10.250 -13.055   4.688  1.00 88.88           O  
ATOM    485  N   ARG A  62      -8.859 -14.219   3.400  1.00 89.56           N  
ATOM    486  CA  ARG A  62      -7.688 -13.578   3.988  1.00 89.56           C  
ATOM    487  C   ARG A  62      -6.641 -13.266   2.922  1.00 89.56           C  
ATOM    488  CB  ARG A  62      -7.074 -14.469   5.070  1.00 89.56           C  
ATOM    489  O   ARG A  62      -6.410 -14.062   2.014  1.00 89.56           O  
ATOM    490  CG  ARG A  62      -7.934 -14.602   6.320  1.00 89.56           C  
ATOM    491  CD  ARG A  62      -7.234 -15.414   7.402  1.00 89.56           C  
ATOM    492  NE  ARG A  62      -7.172 -16.828   7.055  1.00 89.56           N  
ATOM    493  NH1 ARG A  62      -6.188 -17.484   9.039  1.00 89.56           N  
ATOM    494  NH2 ARG A  62      -6.668 -19.047   7.426  1.00 89.56           N  
ATOM    495  CZ  ARG A  62      -6.676 -17.781   7.840  1.00 89.56           C  
ATOM    496  N   CYS A  63      -6.070 -12.094   3.008  1.00 90.62           N  
ATOM    497  CA  CYS A  63      -4.980 -11.625   2.156  1.00 90.62           C  
ATOM    498  C   CYS A  63      -3.900 -10.938   2.980  1.00 90.62           C  
ATOM    499  CB  CYS A  63      -5.508 -10.672   1.084  1.00 90.62           C  
ATOM    500  O   CYS A  63      -4.148  -9.891   3.578  1.00 90.62           O  
ATOM    501  SG  CYS A  63      -4.211  -9.945   0.060  1.00 90.62           S  
ATOM    502  N   ALA A  64      -2.711 -11.516   3.051  1.00 90.50           N  
ATOM    503  CA  ALA A  64      -1.577 -10.891   3.719  1.00 90.50           C  
ATOM    504  C   ALA A  64      -0.634 -10.242   2.707  1.00 90.50           C  
ATOM    505  CB  ALA A  64      -0.823 -11.906   4.570  1.00 90.50           C  
ATOM    506  O   ALA A  64      -0.261 -10.867   1.712  1.00 90.50           O  
ATOM    507  N   GLN A  65      -0.393  -9.008   2.857  1.00 88.88           N  
ATOM    508  CA  GLN A  65       0.666  -8.375   2.076  1.00 88.88           C  
ATOM    509  C   GLN A  65       2.002  -8.438   2.811  1.00 88.88           C  
ATOM    510  CB  GLN A  65       0.307  -6.922   1.758  1.00 88.88           C  
ATOM    511  O   GLN A  65       2.109  -7.980   3.951  1.00 88.88           O  
ATOM    512  CG  GLN A  65       1.292  -6.238   0.819  1.00 88.88           C  
ATOM    513  CD  GLN A  65       0.830  -4.859   0.389  1.00 88.88           C  
ATOM    514  NE2 GLN A  65       1.642  -4.188  -0.422  1.00 88.88           N  
ATOM    515  OE1 GLN A  65      -0.247  -4.398   0.782  1.00 88.88           O  
ATOM    516  N   LEU A  66       3.057  -8.938   2.191  1.00 90.81           N  
ATOM    517  CA  LEU A  66       4.340  -9.164   2.844  1.00 90.81           C  
ATOM    518  C   LEU A  66       5.414  -8.258   2.260  1.00 90.81           C  
ATOM    519  CB  LEU A  66       4.766 -10.633   2.699  1.00 90.81           C  
ATOM    520  O   LEU A  66       6.441  -8.008   2.898  1.00 90.81           O  
ATOM    521  CG  LEU A  66       3.918 -11.656   3.451  1.00 90.81           C  
ATOM    522  CD1 LEU A  66       2.602 -11.898   2.719  1.00 90.81           C  
ATOM    523  CD2 LEU A  66       4.688 -12.961   3.623  1.00 90.81           C  
ATOM    524  N   VAL A  67       5.258  -7.902   0.981  1.00 89.69           N  
ATOM    525  CA  VAL A  67       6.156  -6.973   0.302  1.00 89.69           C  
ATOM    526  C   VAL A  67       5.355  -5.809  -0.275  1.00 89.69           C  
ATOM    527  CB  VAL A  67       6.957  -7.676  -0.815  1.00 89.69           C  
ATOM    528  O   VAL A  67       4.281  -6.008  -0.848  1.00 89.69           O  
ATOM    529  CG1 VAL A  67       7.852  -6.676  -1.549  1.00 89.69           C  
ATOM    530  CG2 VAL A  67       7.793  -8.820  -0.237  1.00 89.69           C  
ATOM    531  N   GLU A  68       5.828  -4.621  -0.053  1.00 82.44           N  
ATOM    532  CA  GLU A  68       5.180  -3.451  -0.637  1.00 82.44           C  
ATOM    533  C   GLU A  68       5.180  -3.523  -2.162  1.00 82.44           C  
ATOM    534  CB  GLU A  68       5.875  -2.166  -0.173  1.00 82.44           C  
ATOM    535  O   GLU A  68       6.121  -4.047  -2.764  1.00 82.44           O  
ATOM    536  CG  GLU A  68       5.797  -1.936   1.329  1.00 82.44           C  
ATOM    537  CD  GLU A  68       4.484  -1.311   1.774  1.00 82.44           C  
ATOM    538  OE1 GLU A  68       4.191  -1.315   2.992  1.00 82.44           O  
ATOM    539  OE2 GLU A  68       3.742  -0.814   0.898  1.00 82.44           O  
ATOM    540  N   ILE A  69       4.180  -2.939  -2.746  1.00 86.62           N  
ATOM    541  CA  ILE A  69       4.016  -2.980  -4.195  1.00 86.62           C  
ATOM    542  C   ILE A  69       5.191  -2.268  -4.863  1.00 86.62           C  
ATOM    543  CB  ILE A  69       2.680  -2.340  -4.633  1.00 86.62           C  
ATOM    544  O   ILE A  69       5.629  -2.662  -5.949  1.00 86.62           O  
ATOM    545  CG1 ILE A  69       1.497  -3.158  -4.105  1.00 86.62           C  
ATOM    546  CG2 ILE A  69       2.619  -2.209  -6.156  1.00 86.62           C  
ATOM    547  CD1 ILE A  69       1.368  -4.539  -4.734  1.00 86.62           C  
ATOM    548  N   LYS A  70       5.719  -1.239  -4.191  1.00 81.62           N  
ATOM    549  CA  LYS A  70       6.809  -0.464  -4.777  1.00 81.62           C  
ATOM    550  C   LYS A  70       8.117  -1.249  -4.750  1.00 81.62           C  
ATOM    551  CB  LYS A  70       6.980   0.865  -4.039  1.00 81.62           C  
ATOM    552  O   LYS A  70       9.094  -0.861  -5.395  1.00 81.62           O  
ATOM    553  CG  LYS A  70       7.434   0.717  -2.596  1.00 81.62           C  
ATOM    554  CD  LYS A  70       7.629   2.072  -1.929  1.00 81.62           C  
ATOM    555  CE  LYS A  70       8.055   1.926  -0.475  1.00 81.62           C  
ATOM    556  NZ  LYS A  70       9.547   1.932  -0.332  1.00 81.62           N  
ATOM    557  N   ASP A  71       8.211  -2.340  -3.920  1.00 86.00           N  
ATOM    558  CA  ASP A  71       9.414  -3.162  -3.801  1.00 86.00           C  
ATOM    559  C   ASP A  71       9.305  -4.422  -4.656  1.00 86.00           C  
ATOM    560  CB  ASP A  71       9.664  -3.537  -2.340  1.00 86.00           C  
ATOM    561  O   ASP A  71       8.258  -4.688  -5.246  1.00 86.00           O  
ATOM    562  CG  ASP A  71       9.977  -2.336  -1.463  1.00 86.00           C  
ATOM    563  OD1 ASP A  71      10.586  -1.362  -1.957  1.00 86.00           O  
ATOM    564  OD2 ASP A  71       9.609  -2.365  -0.268  1.00 86.00           O  
ATOM    565  N   ILE A  72      10.461  -5.105  -4.785  1.00 92.81           N  
ATOM    566  CA  ILE A  72      10.523  -6.254  -5.684  1.00 92.81           C  
ATOM    567  C   ILE A  72      10.609  -7.543  -4.871  1.00 92.81           C  
ATOM    568  CB  ILE A  72      11.727  -6.148  -6.648  1.00 92.81           C  
ATOM    569  O   ILE A  72      11.633  -7.820  -4.238  1.00 92.81           O  
ATOM    570  CG1 ILE A  72      11.648  -4.852  -7.461  1.00 92.81           C  
ATOM    571  CG2 ILE A  72      11.789  -7.371  -7.566  1.00 92.81           C  
ATOM    572  CD1 ILE A  72      12.938  -4.492  -8.188  1.00 92.81           C  
ATOM    573  N   ALA A  73       9.562  -8.297  -4.871  1.00 96.38           N  
ATOM    574  CA  ALA A  73       9.609  -9.633  -4.270  1.00 96.38           C  
ATOM    575  C   ALA A  73      10.398 -10.602  -5.148  1.00 96.38           C  
ATOM    576  CB  ALA A  73       8.203 -10.156  -4.031  1.00 96.38           C  
ATOM    577  O   ALA A  73      10.375 -10.492  -6.375  1.00 96.38           O  
ATOM    578  N   TRP A  74      11.078 -11.508  -4.492  1.00 96.88           N  
ATOM    579  CA  TRP A  74      11.797 -12.578  -5.176  1.00 96.88           C  
ATOM    580  C   TRP A  74      10.930 -13.828  -5.301  1.00 96.88           C  
ATOM    581  CB  TRP A  74      13.094 -12.914  -4.434  1.00 96.88           C  
ATOM    582  O   TRP A  74      10.977 -14.711  -4.438  1.00 96.88           O  
ATOM    583  CG  TRP A  74      14.008 -11.734  -4.238  1.00 96.88           C  
ATOM    584  CD1 TRP A  74      13.953 -10.539  -4.898  1.00 96.88           C  
ATOM    585  CD2 TRP A  74      15.102 -11.648  -3.326  1.00 96.88           C  
ATOM    586  CE2 TRP A  74      15.672 -10.367  -3.484  1.00 96.88           C  
ATOM    587  CE3 TRP A  74      15.656 -12.523  -2.389  1.00 96.88           C  
ATOM    588  NE1 TRP A  74      14.953  -9.711  -4.449  1.00 96.88           N  
ATOM    589  CH2 TRP A  74      17.297 -10.820  -1.828  1.00 96.88           C  
ATOM    590  CZ2 TRP A  74      16.781  -9.945  -2.738  1.00 96.88           C  
ATOM    591  CZ3 TRP A  74      16.750 -12.102  -1.647  1.00 96.88           C  
ATOM    592  N   HIS A  75      10.172 -13.891  -6.422  1.00 96.88           N  
ATOM    593  CA  HIS A  75       9.203 -14.984  -6.418  1.00 96.88           C  
ATOM    594  C   HIS A  75       9.258 -15.773  -7.723  1.00 96.88           C  
ATOM    595  CB  HIS A  75       7.789 -14.445  -6.191  1.00 96.88           C  
ATOM    596  O   HIS A  75       8.875 -16.938  -7.758  1.00 96.88           O  
ATOM    597  CG  HIS A  75       7.352 -13.445  -7.219  1.00 96.88           C  
ATOM    598  CD2 HIS A  75       7.492 -12.102  -7.273  1.00 96.88           C  
ATOM    599  ND1 HIS A  75       6.680 -13.812  -8.367  1.00 96.88           N  
ATOM    600  CE1 HIS A  75       6.422 -12.727  -9.078  1.00 96.88           C  
ATOM    601  NE2 HIS A  75       6.906 -11.680  -8.438  1.00 96.88           N  
ATOM    602  N   ALA A  76       9.805 -15.219  -8.789  1.00 96.06           N  
ATOM    603  CA  ALA A  76       9.602 -15.828 -10.102  1.00 96.06           C  
ATOM    604  C   ALA A  76      10.852 -16.578 -10.555  1.00 96.06           C  
ATOM    605  CB  ALA A  76       9.219 -14.773 -11.133  1.00 96.06           C  
ATOM    606  O   ALA A  76      10.836 -17.266 -11.586  1.00 96.06           O  
ATOM    607  N   GLY A  77      11.938 -16.531  -9.797  1.00 90.94           N  
ATOM    608  CA  GLY A  77      13.188 -17.141 -10.242  1.00 90.94           C  
ATOM    609  C   GLY A  77      13.742 -16.500 -11.500  1.00 90.94           C  
ATOM    610  O   GLY A  77      14.562 -17.109 -12.195  1.00 90.94           O  
ATOM    611  N   ASN A  78      13.188 -15.477 -11.883  1.00 90.25           N  
ATOM    612  CA  ASN A  78      13.492 -14.648 -13.047  1.00 90.25           C  
ATOM    613  C   ASN A  78      13.453 -13.164 -12.711  1.00 90.25           C  
ATOM    614  CB  ASN A  78      12.523 -14.961 -14.188  1.00 90.25           C  
ATOM    615  O   ASN A  78      12.375 -12.602 -12.477  1.00 90.25           O  
ATOM    616  CG  ASN A  78      12.836 -14.180 -15.445  1.00 90.25           C  
ATOM    617  ND2 ASN A  78      12.992 -14.883 -16.562  1.00 90.25           N  
ATOM    618  OD1 ASN A  78      12.930 -12.953 -15.422  1.00 90.25           O  
ATOM    619  N   TRP A  79      14.602 -12.570 -12.750  1.00 92.56           N  
ATOM    620  CA  TRP A  79      14.711 -11.203 -12.250  1.00 92.56           C  
ATOM    621  C   TRP A  79      13.867 -10.250 -13.078  1.00 92.56           C  
ATOM    622  CB  TRP A  79      16.172 -10.750 -12.258  1.00 92.56           C  
ATOM    623  O   TRP A  79      13.195  -9.367 -12.531  1.00 92.56           O  
ATOM    624  CG  TRP A  79      16.375  -9.359 -11.727  1.00 92.56           C  
ATOM    625  CD1 TRP A  79      16.859  -8.281 -12.414  1.00 92.56           C  
ATOM    626  CD2 TRP A  79      16.109  -8.898 -10.398  1.00 92.56           C  
ATOM    627  CE2 TRP A  79      16.453  -7.531 -10.352  1.00 92.56           C  
ATOM    628  CE3 TRP A  79      15.617  -9.516  -9.242  1.00 92.56           C  
ATOM    629  NE1 TRP A  79      16.906  -7.180 -11.594  1.00 92.56           N  
ATOM    630  CH2 TRP A  79      15.836  -7.395  -8.078  1.00 92.56           C  
ATOM    631  CZ2 TRP A  79      16.328  -6.770  -9.195  1.00 92.56           C  
ATOM    632  CZ3 TRP A  79      15.484  -8.758  -8.086  1.00 92.56           C  
ATOM    633  N   ALA A  80      13.945 -10.406 -14.336  1.00 91.31           N  
ATOM    634  CA  ALA A  80      13.148  -9.547 -15.211  1.00 91.31           C  
ATOM    635  C   ALA A  80      11.664  -9.664 -14.883  1.00 91.31           C  
ATOM    636  CB  ALA A  80      13.391  -9.906 -16.672  1.00 91.31           C  
ATOM    637  O   ALA A  80      10.945  -8.664 -14.867  1.00 91.31           O  
ATOM    638  N   ALA A  81      11.219 -10.836 -14.594  1.00 94.19           N  
ATOM    639  CA  ALA A  81       9.828 -11.047 -14.203  1.00 94.19           C  
ATOM    640  C   ALA A  81       9.547 -10.445 -12.836  1.00 94.19           C  
ATOM    641  CB  ALA A  81       9.508 -12.539 -14.203  1.00 94.19           C  
ATOM    642  O   ALA A  81       8.508  -9.805 -12.633  1.00 94.19           O  
ATOM    643  N   ASN A  82      10.445 -10.688 -11.891  1.00 96.38           N  
ATOM    644  CA  ASN A  82      10.281 -10.125 -10.547  1.00 96.38           C  
ATOM    645  C   ASN A  82      10.125  -8.609 -10.594  1.00 96.38           C  
ATOM    646  CB  ASN A  82      11.469 -10.508  -9.656  1.00 96.38           C  
ATOM    647  O   ASN A  82       9.289  -8.047  -9.875  1.00 96.38           O  
ATOM    648  CG  ASN A  82      11.391 -11.945  -9.180  1.00 96.38           C  
ATOM    649  ND2 ASN A  82      12.508 -12.461  -8.664  1.00 96.38           N  
ATOM    650  OD1 ASN A  82      10.344 -12.594  -9.273  1.00 96.38           O  
ATOM    651  N   GLN A  83      10.797  -7.898 -11.469  1.00 94.56           N  
ATOM    652  CA  GLN A  83      10.805  -6.441 -11.539  1.00 94.56           C  
ATOM    653  C   GLN A  83       9.469  -5.902 -12.031  1.00 94.56           C  
ATOM    654  CB  GLN A  83      11.938  -5.953 -12.445  1.00 94.56           C  
ATOM    655  O   GLN A  83       9.070  -4.789 -11.680  1.00 94.56           O  
ATOM    656  CG  GLN A  83      13.312  -5.992 -11.797  1.00 94.56           C  
ATOM    657  CD  GLN A  83      14.406  -5.461 -12.703  1.00 94.56           C  
ATOM    658  NE2 GLN A  83      15.016  -6.348 -13.477  1.00 94.56           N  
ATOM    659  OE1 GLN A  83      14.695  -4.258 -12.703  1.00 94.56           O  
ATOM    660  N   ARG A  84       8.750  -6.684 -12.758  1.00 96.06           N  
ATOM    661  CA  ARG A  84       7.566  -6.148 -13.422  1.00 96.06           C  
ATOM    662  C   ARG A  84       6.301  -6.836 -12.922  1.00 96.06           C  
ATOM    663  CB  ARG A  84       7.688  -6.301 -14.938  1.00 96.06           C  
ATOM    664  O   ARG A  84       5.246  -6.738 -13.562  1.00 96.06           O  
ATOM    665  CG  ARG A  84       7.793  -7.742 -15.406  1.00 96.06           C  
ATOM    666  CD  ARG A  84       7.965  -7.836 -16.922  1.00 96.06           C  
ATOM    667  NE  ARG A  84       6.785  -7.344 -17.625  1.00 96.06           N  
ATOM    668  NH1 ARG A  84       7.320  -8.336 -19.641  1.00 96.06           N  
ATOM    669  NH2 ARG A  84       5.406  -7.094 -19.438  1.00 96.06           N  
ATOM    670  CZ  ARG A  84       6.508  -7.594 -18.891  1.00 96.06           C  
ATOM    671  N   SER A  85       6.477  -7.566 -11.781  1.00 97.06           N  
ATOM    672  CA  SER A  85       5.305  -8.359 -11.445  1.00 97.06           C  
ATOM    673  C   SER A  85       5.000  -8.289  -9.945  1.00 97.06           C  
ATOM    674  CB  SER A  85       5.504  -9.820 -11.859  1.00 97.06           C  
ATOM    675  O   SER A  85       5.848  -7.871  -9.156  1.00 97.06           O  
ATOM    676  OG  SER A  85       6.527 -10.422 -11.086  1.00 97.06           O  
ATOM    677  N   ILE A  86       3.764  -8.570  -9.656  1.00 97.62           N  
ATOM    678  CA  ILE A  86       3.270  -8.852  -8.312  1.00 97.62           C  
ATOM    679  C   ILE A  86       3.082 -10.359  -8.133  1.00 97.62           C  
ATOM    680  CB  ILE A  86       1.944  -8.109  -8.031  1.00 97.62           C  
ATOM    681  O   ILE A  86       2.355 -10.992  -8.906  1.00 97.62           O  
ATOM    682  CG1 ILE A  86       2.164  -6.594  -8.062  1.00 97.62           C  
ATOM    683  CG2 ILE A  86       1.355  -8.547  -6.688  1.00 97.62           C  
ATOM    684  CD1 ILE A  86       0.878  -5.781  -8.148  1.00 97.62           C  
ATOM    685  N   GLY A  87       3.805 -10.914  -7.211  1.00 98.56           N  
ATOM    686  CA  GLY A  87       3.637 -12.336  -6.914  1.00 98.56           C  
ATOM    687  C   GLY A  87       2.576 -12.602  -5.867  1.00 98.56           C  
ATOM    688  O   GLY A  87       2.568 -11.969  -4.805  1.00 98.56           O  
ATOM    689  N   ILE A  88       1.667 -13.508  -6.141  1.00 98.75           N  
ATOM    690  CA  ILE A  88       0.609 -13.883  -5.207  1.00 98.75           C  
ATOM    691  C   ILE A  88       0.694 -15.383  -4.910  1.00 98.75           C  
ATOM    692  CB  ILE A  88      -0.788 -13.531  -5.766  1.00 98.75           C  
ATOM    693  O   ILE A  88       0.536 -16.203  -5.812  1.00 98.75           O  
ATOM    694  CG1 ILE A  88      -0.846 -12.047  -6.148  1.00 98.75           C  
ATOM    695  CG2 ILE A  88      -1.878 -13.875  -4.746  1.00 98.75           C  
ATOM    696  CD1 ILE A  88      -2.191 -11.602  -6.711  1.00 98.75           C  
ATOM    697  N   GLU A  89       0.946 -15.695  -3.609  1.00 98.75           N  
ATOM    698  CA  GLU A  89       0.885 -17.078  -3.133  1.00 98.75           C  
ATOM    699  C   GLU A  89      -0.541 -17.453  -2.754  1.00 98.75           C  
ATOM    700  CB  GLU A  89       1.821 -17.266  -1.939  1.00 98.75           C  
ATOM    701  O   GLU A  89      -1.138 -16.859  -1.860  1.00 98.75           O  
ATOM    702  CG  GLU A  89       3.293 -17.078  -2.273  1.00 98.75           C  
ATOM    703  CD  GLU A  89       3.887 -18.234  -3.059  1.00 98.75           C  
ATOM    704  OE1 GLU A  89       4.988 -18.078  -3.631  1.00 98.75           O  
ATOM    705  OE2 GLU A  89       3.244 -19.312  -3.104  1.00 98.75           O  
ATOM    706  N   CYS A  90      -0.999 -18.516  -3.430  1.00 98.75           N  
ATOM    707  CA  CYS A  90      -2.387 -18.922  -3.248  1.00 98.75           C  
ATOM    708  C   CYS A  90      -2.467 -20.281  -2.545  1.00 98.75           C  
ATOM    709  CB  CYS A  90      -3.104 -19.000  -4.598  1.00 98.75           C  
ATOM    710  O   CYS A  90      -1.616 -21.141  -2.754  1.00 98.75           O  
ATOM    711  SG  CYS A  90      -2.934 -17.500  -5.594  1.00 98.75           S  
ATOM    712  N   ARG A  91      -3.484 -20.375  -1.745  1.00 98.38           N  
ATOM    713  CA  ARG A  91      -3.748 -21.688  -1.182  1.00 98.38           C  
ATOM    714  C   ARG A  91      -3.873 -22.734  -2.281  1.00 98.38           C  
ATOM    715  CB  ARG A  91      -5.020 -21.672  -0.332  1.00 98.38           C  
ATOM    716  O   ARG A  91      -4.680 -22.594  -3.201  1.00 98.38           O  
ATOM    717  CG  ARG A  91      -5.359 -23.000   0.305  1.00 98.38           C  
ATOM    718  CD  ARG A  91      -6.410 -22.859   1.399  1.00 98.38           C  
ATOM    719  NE  ARG A  91      -5.824 -22.375   2.646  1.00 98.38           N  
ATOM    720  NH1 ARG A  91      -5.422 -24.484   3.516  1.00 98.38           N  
ATOM    721  NH2 ARG A  91      -4.855 -22.609   4.715  1.00 98.38           N  
ATOM    722  CZ  ARG A  91      -5.367 -23.156   3.623  1.00 98.38           C  
ATOM    723  N   PRO A  92      -3.131 -23.891  -2.137  1.00 98.25           N  
ATOM    724  CA  PRO A  92      -3.059 -24.844  -3.254  1.00 98.25           C  
ATOM    725  C   PRO A  92      -4.359 -25.609  -3.459  1.00 98.25           C  
ATOM    726  CB  PRO A  92      -1.924 -25.781  -2.846  1.00 98.25           C  
ATOM    727  O   PRO A  92      -4.660 -26.031  -4.578  1.00 98.25           O  
ATOM    728  CG  PRO A  92      -1.522 -25.328  -1.479  1.00 98.25           C  
ATOM    729  CD  PRO A  92      -2.215 -24.031  -1.187  1.00 98.25           C  
ATOM    730  N   GLU A  93      -5.152 -25.812  -2.395  1.00 97.69           N  
ATOM    731  CA  GLU A  93      -6.395 -26.578  -2.484  1.00 97.69           C  
ATOM    732  C   GLU A  93      -7.398 -25.891  -3.402  1.00 97.69           C  
ATOM    733  CB  GLU A  93      -7.000 -26.781  -1.095  1.00 97.69           C  
ATOM    734  O   GLU A  93      -8.195 -26.562  -4.070  1.00 97.69           O  
ATOM    735  CG  GLU A  93      -6.168 -27.672  -0.183  1.00 97.69           C  
ATOM    736  CD  GLU A  93      -5.211 -26.891   0.704  1.00 97.69           C  
ATOM    737  OE1 GLU A  93      -4.980 -27.312   1.861  1.00 97.69           O  
ATOM    738  OE2 GLU A  93      -4.688 -25.859   0.237  1.00 97.69           O  
ATOM    739  N   MET A  94      -7.352 -24.531  -3.430  1.00 98.38           N  
ATOM    740  CA  MET A  94      -8.164 -23.703  -4.324  1.00 98.38           C  
ATOM    741  C   MET A  94      -9.648 -24.000  -4.125  1.00 98.38           C  
ATOM    742  CB  MET A  94      -7.773 -23.953  -5.781  1.00 98.38           C  
ATOM    743  O   MET A  94     -10.352 -24.312  -5.082  1.00 98.38           O  
ATOM    744  CG  MET A  94      -8.430 -23.000  -6.762  1.00 98.38           C  
ATOM    745  SD  MET A  94      -8.000 -23.375  -8.508  1.00 98.38           S  
ATOM    746  CE  MET A  94      -6.547 -24.422  -8.258  1.00 98.38           C  
ATOM    747  N   SER A  95     -10.125 -24.062  -2.873  1.00 97.31           N  
ATOM    748  CA  SER A  95     -11.570 -24.078  -2.705  1.00 97.31           C  
ATOM    749  C   SER A  95     -12.234 -22.953  -3.486  1.00 97.31           C  
ATOM    750  CB  SER A  95     -11.945 -23.984  -1.226  1.00 97.31           C  
ATOM    751  O   SER A  95     -11.555 -22.047  -3.961  1.00 97.31           O  
ATOM    752  OG  SER A  95     -11.750 -22.656  -0.754  1.00 97.31           O  
ATOM    753  N   ASN A  96     -13.531 -23.062  -3.652  1.00 96.56           N  
ATOM    754  CA  ASN A  96     -14.250 -21.969  -4.305  1.00 96.56           C  
ATOM    755  C   ASN A  96     -14.000 -20.641  -3.602  1.00 96.56           C  
ATOM    756  CB  ASN A  96     -15.750 -22.266  -4.355  1.00 96.56           C  
ATOM    757  O   ASN A  96     -13.836 -19.609  -4.258  1.00 96.56           O  
ATOM    758  CG  ASN A  96     -16.125 -23.203  -5.492  1.00 96.56           C  
ATOM    759  ND2 ASN A  96     -17.344 -23.734  -5.457  1.00 96.56           N  
ATOM    760  OD1 ASN A  96     -15.312 -23.453  -6.395  1.00 96.56           O  
ATOM    761  N   GLU A  97     -14.000 -20.672  -2.311  1.00 94.06           N  
ATOM    762  CA  GLU A  97     -13.773 -19.453  -1.547  1.00 94.06           C  
ATOM    763  C   GLU A  97     -12.344 -18.953  -1.720  1.00 94.06           C  
ATOM    764  CB  GLU A  97     -14.078 -19.688  -0.063  1.00 94.06           C  
ATOM    765  O   GLU A  97     -12.102 -17.750  -1.748  1.00 94.06           O  
ATOM    766  CG  GLU A  97     -15.562 -19.703   0.265  1.00 94.06           C  
ATOM    767  CD  GLU A  97     -16.203 -21.062   0.066  1.00 94.06           C  
ATOM    768  OE1 GLU A  97     -17.422 -21.203   0.299  1.00 94.06           O  
ATOM    769  OE2 GLU A  97     -15.477 -22.000  -0.325  1.00 94.06           O  
ATOM    770  N   ASP A  98     -11.375 -19.875  -1.814  1.00 97.44           N  
ATOM    771  CA  ASP A  98     -10.000 -19.484  -2.125  1.00 97.44           C  
ATOM    772  C   ASP A  98      -9.922 -18.766  -3.469  1.00 97.44           C  
ATOM    773  CB  ASP A  98      -9.086 -20.719  -2.137  1.00 97.44           C  
ATOM    774  O   ASP A  98      -9.336 -17.688  -3.566  1.00 97.44           O  
ATOM    775  CG  ASP A  98      -8.922 -21.344  -0.764  1.00 97.44           C  
ATOM    776  OD1 ASP A  98      -8.898 -20.594   0.245  1.00 97.44           O  
ATOM    777  OD2 ASP A  98      -8.805 -22.578  -0.690  1.00 97.44           O  
ATOM    778  N   PHE A  99     -10.516 -19.391  -4.438  1.00 97.81           N  
ATOM    779  CA  PHE A  99     -10.516 -18.859  -5.797  1.00 97.81           C  
ATOM    780  C   PHE A  99     -11.141 -17.469  -5.840  1.00 97.81           C  
ATOM    781  CB  PHE A  99     -11.266 -19.812  -6.742  1.00 97.81           C  
ATOM    782  O   PHE A  99     -10.555 -16.547  -6.398  1.00 97.81           O  
ATOM    783  CG  PHE A  99     -11.195 -19.406  -8.188  1.00 97.81           C  
ATOM    784  CD1 PHE A  99     -12.148 -18.547  -8.727  1.00 97.81           C  
ATOM    785  CD2 PHE A  99     -10.180 -19.875  -9.008  1.00 97.81           C  
ATOM    786  CE1 PHE A  99     -12.086 -18.156 -10.062  1.00 97.81           C  
ATOM    787  CE2 PHE A  99     -10.117 -19.500 -10.352  1.00 97.81           C  
ATOM    788  CZ  PHE A  99     -11.070 -18.641 -10.875  1.00 97.81           C  
ATOM    789  N   GLU A 100     -12.266 -17.359  -5.191  1.00 94.62           N  
ATOM    790  CA  GLU A 100     -12.984 -16.078  -5.180  1.00 94.62           C  
ATOM    791  C   GLU A 100     -12.180 -14.992  -4.484  1.00 94.62           C  
ATOM    792  CB  GLU A 100     -14.352 -16.250  -4.500  1.00 94.62           C  
ATOM    793  O   GLU A 100     -12.188 -13.836  -4.910  1.00 94.62           O  
ATOM    794  CG  GLU A 100     -15.438 -16.781  -5.422  1.00 94.62           C  
ATOM    795  CD  GLU A 100     -15.711 -15.891  -6.613  1.00 94.62           C  
ATOM    796  OE1 GLU A 100     -16.156 -16.391  -7.668  1.00 94.62           O  
ATOM    797  OE2 GLU A 100     -15.484 -14.664  -6.496  1.00 94.62           O  
ATOM    798  N   THR A 101     -11.516 -15.336  -3.443  1.00 94.06           N  
ATOM    799  CA  THR A 101     -10.719 -14.352  -2.723  1.00 94.06           C  
ATOM    800  C   THR A 101      -9.555 -13.867  -3.584  1.00 94.06           C  
ATOM    801  CB  THR A 101     -10.172 -14.938  -1.403  1.00 94.06           C  
ATOM    802  O   THR A 101      -9.281 -12.672  -3.648  1.00 94.06           O  
ATOM    803  CG2 THR A 101      -9.383 -13.883  -0.626  1.00 94.06           C  
ATOM    804  OG1 THR A 101     -11.273 -15.383  -0.599  1.00 94.06           O  
ATOM    805  N   VAL A 102      -8.906 -14.766  -4.301  1.00 97.69           N  
ATOM    806  CA  VAL A 102      -7.805 -14.383  -5.180  1.00 97.69           C  
ATOM    807  C   VAL A 102      -8.320 -13.469  -6.285  1.00 97.69           C  
ATOM    808  CB  VAL A 102      -7.105 -15.617  -5.789  1.00 97.69           C  
ATOM    809  O   VAL A 102      -7.719 -12.438  -6.582  1.00 97.69           O  
ATOM    810  CG1 VAL A 102      -6.098 -15.195  -6.855  1.00 97.69           C  
ATOM    811  CG2 VAL A 102      -6.422 -16.438  -4.699  1.00 97.69           C  
ATOM    812  N   ALA A 103      -9.445 -13.852  -6.848  1.00 96.12           N  
ATOM    813  CA  ALA A 103     -10.039 -13.016  -7.891  1.00 96.12           C  
ATOM    814  C   ALA A 103     -10.359 -11.617  -7.363  1.00 96.12           C  
ATOM    815  CB  ALA A 103     -11.305 -13.680  -8.438  1.00 96.12           C  
ATOM    816  O   ALA A 103     -10.086 -10.625  -8.031  1.00 96.12           O  
ATOM    817  N   GLN A 104     -10.906 -11.594  -6.172  1.00 89.56           N  
ATOM    818  CA  GLN A 104     -11.258 -10.312  -5.570  1.00 89.56           C  
ATOM    819  C   GLN A 104     -10.016  -9.461  -5.309  1.00 89.56           C  
ATOM    820  CB  GLN A 104     -12.031 -10.523  -4.270  1.00 89.56           C  
ATOM    821  O   GLN A 104     -10.023  -8.250  -5.543  1.00 89.56           O  
ATOM    822  CG  GLN A 104     -12.672  -9.258  -3.721  1.00 89.56           C  
ATOM    823  CD  GLN A 104     -13.844  -8.773  -4.562  1.00 89.56           C  
ATOM    824  NE2 GLN A 104     -13.773  -7.523  -5.004  1.00 89.56           N  
ATOM    825  OE1 GLN A 104     -14.789  -9.523  -4.816  1.00 89.56           O  
ATOM    826  N   VAL A 105      -8.945 -10.055  -4.785  1.00 91.06           N  
ATOM    827  CA  VAL A 105      -7.703  -9.344  -4.504  1.00 91.06           C  
ATOM    828  C   VAL A 105      -7.160  -8.719  -5.789  1.00 91.06           C  
ATOM    829  CB  VAL A 105      -6.641 -10.281  -3.881  1.00 91.06           C  
ATOM    830  O   VAL A 105      -6.789  -7.547  -5.809  1.00 91.06           O  
ATOM    831  CG1 VAL A 105      -5.262  -9.625  -3.904  1.00 91.06           C  
ATOM    832  CG2 VAL A 105      -7.035 -10.656  -2.453  1.00 91.06           C  
ATOM    833  N   ILE A 106      -7.137  -9.453  -6.867  1.00 94.38           N  
ATOM    834  CA  ILE A 106      -6.633  -8.938  -8.133  1.00 94.38           C  
ATOM    835  C   ILE A 106      -7.543  -7.816  -8.633  1.00 94.38           C  
ATOM    836  CB  ILE A 106      -6.535 -10.062  -9.195  1.00 94.38           C  
ATOM    837  O   ILE A 106      -7.062  -6.773  -9.070  1.00 94.38           O  
ATOM    838  CG1 ILE A 106      -5.512 -11.117  -8.766  1.00 94.38           C  
ATOM    839  CG2 ILE A 106      -6.172  -9.477 -10.570  1.00 94.38           C  
ATOM    840  CD1 ILE A 106      -5.508 -12.367  -9.641  1.00 94.38           C  
ATOM    841  N   ALA A 107      -8.875  -8.016  -8.547  1.00 88.38           N  
ATOM    842  CA  ALA A 107      -9.820  -6.980  -8.969  1.00 88.38           C  
ATOM    843  C   ALA A 107      -9.609  -5.691  -8.188  1.00 88.38           C  
ATOM    844  CB  ALA A 107     -11.258  -7.469  -8.805  1.00 88.38           C  
ATOM    845  O   ALA A 107      -9.641  -4.594  -8.750  1.00 88.38           O  
ATOM    846  N   ASP A 108      -9.406  -5.906  -6.898  1.00 82.31           N  
ATOM    847  CA  ASP A 108      -9.188  -4.742  -6.047  1.00 82.31           C  
ATOM    848  C   ASP A 108      -7.906  -4.012  -6.430  1.00 82.31           C  
ATOM    849  CB  ASP A 108      -9.141  -5.160  -4.574  1.00 82.31           C  
ATOM    850  O   ASP A 108      -7.875  -2.779  -6.473  1.00 82.31           O  
ATOM    851  CG  ASP A 108     -10.492  -5.586  -4.031  1.00 82.31           C  
ATOM    852  OD1 ASP A 108     -11.516  -5.363  -4.707  1.00 82.31           O  
ATOM    853  OD2 ASP A 108     -10.531  -6.145  -2.914  1.00 82.31           O  
ATOM    854  N   LEU A 109      -6.828  -4.723  -6.645  1.00 85.62           N  
ATOM    855  CA  LEU A 109      -5.578  -4.121  -7.098  1.00 85.62           C  
ATOM    856  C   LEU A 109      -5.789  -3.334  -8.383  1.00 85.62           C  
ATOM    857  CB  LEU A 109      -4.508  -5.195  -7.309  1.00 85.62           C  
ATOM    858  O   LEU A 109      -5.359  -2.184  -8.492  1.00 85.62           O  
ATOM    859  CG  LEU A 109      -3.898  -5.805  -6.043  1.00 85.62           C  
ATOM    860  CD1 LEU A 109      -3.035  -7.008  -6.398  1.00 85.62           C  
ATOM    861  CD2 LEU A 109      -3.084  -4.758  -5.289  1.00 85.62           C  
ATOM    862  N   GLU A 110      -6.434  -3.920  -9.320  1.00 85.62           N  
ATOM    863  CA  GLU A 110      -6.641  -3.275 -10.617  1.00 85.62           C  
ATOM    864  C   GLU A 110      -7.520  -2.035 -10.477  1.00 85.62           C  
ATOM    865  CB  GLU A 110      -7.270  -4.254 -11.609  1.00 85.62           C  
ATOM    866  O   GLU A 110      -7.273  -1.017 -11.125  1.00 85.62           O  
ATOM    867  CG  GLU A 110      -6.348  -5.398 -12.008  1.00 85.62           C  
ATOM    868  CD  GLU A 110      -6.828  -6.156 -13.242  1.00 85.62           C  
ATOM    869  OE1 GLU A 110      -6.039  -6.941 -13.812  1.00 85.62           O  
ATOM    870  OE2 GLU A 110      -8.000  -5.957 -13.633  1.00 85.62           O  
ATOM    871  N   THR A 111      -8.508  -2.189  -9.672  1.00 76.00           N  
ATOM    872  CA  THR A 111      -9.391  -1.051  -9.438  1.00 76.00           C  
ATOM    873  C   THR A 111      -8.641   0.075  -8.727  1.00 76.00           C  
ATOM    874  CB  THR A 111     -10.617  -1.457  -8.602  1.00 76.00           C  
ATOM    875  O   THR A 111      -8.742   1.239  -9.117  1.00 76.00           O  
ATOM    876  CG2 THR A 111     -11.500  -0.251  -8.305  1.00 76.00           C  
ATOM    877  OG1 THR A 111     -11.383  -2.426  -9.328  1.00 76.00           O  
ATOM    878  N   PHE A 112      -7.918  -0.298  -7.691  1.00 75.50           N  
ATOM    879  CA  PHE A 112      -7.191   0.693  -6.902  1.00 75.50           C  
ATOM    880  C   PHE A 112      -6.195   1.448  -7.770  1.00 75.50           C  
ATOM    881  CB  PHE A 112      -6.469   0.025  -5.730  1.00 75.50           C  
ATOM    882  O   PHE A 112      -6.062   2.670  -7.656  1.00 75.50           O  
ATOM    883  CG  PHE A 112      -5.797   0.997  -4.797  1.00 75.50           C  
ATOM    884  CD1 PHE A 112      -4.422   1.188  -4.840  1.00 75.50           C  
ATOM    885  CD2 PHE A 112      -6.543   1.721  -3.875  1.00 75.50           C  
ATOM    886  CE1 PHE A 112      -3.799   2.086  -3.979  1.00 75.50           C  
ATOM    887  CE2 PHE A 112      -5.930   2.621  -3.012  1.00 75.50           C  
ATOM    888  CZ  PHE A 112      -4.555   2.803  -3.064  1.00 75.50           C  
ATOM    889  N   TYR A 113      -5.539   0.737  -8.680  1.00 75.62           N  
ATOM    890  CA  TYR A 113      -4.469   1.343  -9.461  1.00 75.62           C  
ATOM    891  C   TYR A 113      -4.980   1.817 -10.820  1.00 75.62           C  
ATOM    892  CB  TYR A 113      -3.318   0.349  -9.656  1.00 75.62           C  
ATOM    893  O   TYR A 113      -4.250   2.469 -11.570  1.00 75.62           O  
ATOM    894  CG  TYR A 113      -2.570   0.029  -8.391  1.00 75.62           C  
ATOM    895  CD1 TYR A 113      -1.853   1.014  -7.711  1.00 75.62           C  
ATOM    896  CD2 TYR A 113      -2.578  -1.258  -7.859  1.00 75.62           C  
ATOM    897  CE1 TYR A 113      -1.159   0.723  -6.539  1.00 75.62           C  
ATOM    898  CE2 TYR A 113      -1.889  -1.560  -6.691  1.00 75.62           C  
ATOM    899  OH  TYR A 113      -0.500  -0.857  -4.879  1.00 75.62           O  
ATOM    900  CZ  TYR A 113      -1.184  -0.564  -6.039  1.00 75.62           C  
ATOM    901  N   GLY A 114      -6.195   1.470 -11.164  1.00 74.75           N  
ATOM    902  CA  GLY A 114      -6.797   1.913 -12.414  1.00 74.75           C  
ATOM    903  C   GLY A 114      -6.152   1.288 -13.633  1.00 74.75           C  
ATOM    904  O   GLY A 114      -5.969   1.956 -14.656  1.00 74.75           O  
ATOM    905  N   LYS A 115      -5.707   0.080 -13.555  1.00 80.25           N  
ATOM    906  CA  LYS A 115      -5.086  -0.623 -14.672  1.00 80.25           C  
ATOM    907  C   LYS A 115      -5.285  -2.131 -14.555  1.00 80.25           C  
ATOM    908  CB  LYS A 115      -3.594  -0.296 -14.750  1.00 80.25           C  
ATOM    909  O   LYS A 115      -5.469  -2.652 -13.453  1.00 80.25           O  
ATOM    910  CG  LYS A 115      -2.746  -1.028 -13.719  1.00 80.25           C  
ATOM    911  CD  LYS A 115      -1.277  -0.633 -13.828  1.00 80.25           C  
ATOM    912  CE  LYS A 115      -0.584  -1.351 -14.977  1.00 80.25           C  
ATOM    913  NZ  LYS A 115       0.739  -0.736 -15.297  1.00 80.25           N  
ATOM    914  N   SER A 116      -5.230  -2.779 -15.680  1.00 91.12           N  
ATOM    915  CA  SER A 116      -5.289  -4.234 -15.711  1.00 91.12           C  
ATOM    916  C   SER A 116      -3.893  -4.844 -15.812  1.00 91.12           C  
ATOM    917  CB  SER A 116      -6.145  -4.715 -16.891  1.00 91.12           C  
ATOM    918  O   SER A 116      -2.984  -4.230 -16.375  1.00 91.12           O  
ATOM    919  OG  SER A 116      -7.484  -4.266 -16.750  1.00 91.12           O  
ATOM    920  N   PHE A 117      -3.734  -5.984 -15.242  1.00 94.69           N  
ATOM    921  CA  PHE A 117      -2.488  -6.734 -15.297  1.00 94.69           C  
ATOM    922  C   PHE A 117      -2.656  -8.000 -16.125  1.00 94.69           C  
ATOM    923  CB  PHE A 117      -2.008  -7.094 -13.891  1.00 94.69           C  
ATOM    924  O   PHE A 117      -3.740  -8.586 -16.172  1.00 94.69           O  
ATOM    925  CG  PHE A 117      -1.805  -5.902 -12.992  1.00 94.69           C  
ATOM    926  CD1 PHE A 117      -0.658  -5.125 -13.102  1.00 94.69           C  
ATOM    927  CD2 PHE A 117      -2.762  -5.559 -12.047  1.00 94.69           C  
ATOM    928  CE1 PHE A 117      -0.467  -4.020 -12.273  1.00 94.69           C  
ATOM    929  CE2 PHE A 117      -2.578  -4.453 -11.219  1.00 94.69           C  
ATOM    930  CZ  PHE A 117      -1.430  -3.689 -11.336  1.00 94.69           C  
ATOM    931  N   TYR A 118      -1.583  -8.367 -16.812  1.00 96.69           N  
ATOM    932  CA  TYR A 118      -1.525  -9.742 -17.297  1.00 96.69           C  
ATOM    933  C   TYR A 118      -1.465 -10.719 -16.125  1.00 96.69           C  
ATOM    934  CB  TYR A 118      -0.313  -9.953 -18.203  1.00 96.69           C  
ATOM    935  O   TYR A 118      -0.911 -10.398 -15.062  1.00 96.69           O  
ATOM    936  CG  TYR A 118      -0.319  -9.070 -19.422  1.00 96.69           C  
ATOM    937  CD1 TYR A 118      -1.213  -9.297 -20.469  1.00 96.69           C  
ATOM    938  CD2 TYR A 118       0.570  -8.008 -19.547  1.00 96.69           C  
ATOM    939  CE1 TYR A 118      -1.221  -8.484 -21.594  1.00 96.69           C  
ATOM    940  CE2 TYR A 118       0.571  -7.188 -20.672  1.00 96.69           C  
ATOM    941  OH  TYR A 118      -0.330  -6.629 -22.812  1.00 96.69           O  
ATOM    942  CZ  TYR A 118      -0.326  -7.438 -21.688  1.00 96.69           C  
ATOM    943  N   VAL A 119      -2.090 -11.891 -16.281  1.00 98.12           N  
ATOM    944  CA  VAL A 119      -2.033 -12.922 -15.258  1.00 98.12           C  
ATOM    945  C   VAL A 119      -1.342 -14.164 -15.812  1.00 98.12           C  
ATOM    946  CB  VAL A 119      -3.443 -13.281 -14.734  1.00 98.12           C  
ATOM    947  O   VAL A 119      -1.805 -14.758 -16.781  1.00 98.12           O  
ATOM    948  CG1 VAL A 119      -3.361 -14.352 -13.648  1.00 98.12           C  
ATOM    949  CG2 VAL A 119      -4.152 -12.039 -14.211  1.00 98.12           C  
ATOM    950  N   HIS A 120      -0.198 -14.477 -15.195  1.00 98.06           N  
ATOM    951  CA  HIS A 120       0.593 -15.633 -15.594  1.00 98.06           C  
ATOM    952  C   HIS A 120       0.829 -16.562 -14.406  1.00 98.06           C  
ATOM    953  CB  HIS A 120       1.931 -15.195 -16.188  1.00 98.06           C  
ATOM    954  O   HIS A 120       0.640 -16.172 -13.250  1.00 98.06           O  
ATOM    955  CG  HIS A 120       1.801 -14.516 -17.516  1.00 98.06           C  
ATOM    956  CD2 HIS A 120       1.937 -13.219 -17.859  1.00 98.06           C  
ATOM    957  ND1 HIS A 120       1.492 -15.195 -18.672  1.00 98.06           N  
ATOM    958  CE1 HIS A 120       1.444 -14.344 -19.688  1.00 98.06           C  
ATOM    959  NE2 HIS A 120       1.710 -13.133 -19.219  1.00 98.06           N  
ATOM    960  N   GLY A 121       1.136 -17.797 -14.742  1.00 98.56           N  
ATOM    961  CA  GLY A 121       1.599 -18.719 -13.727  1.00 98.56           C  
ATOM    962  C   GLY A 121       3.107 -18.750 -13.578  1.00 98.56           C  
ATOM    963  O   GLY A 121       3.832 -18.438 -14.531  1.00 98.56           O  
ATOM    964  N   HIS A 122       3.527 -19.109 -12.406  1.00 98.25           N  
ATOM    965  CA  HIS A 122       4.957 -19.172 -12.125  1.00 98.25           C  
ATOM    966  C   HIS A 122       5.688 -19.984 -13.195  1.00 98.25           C  
ATOM    967  CB  HIS A 122       5.207 -19.781 -10.742  1.00 98.25           C  
ATOM    968  O   HIS A 122       6.793 -19.625 -13.602  1.00 98.25           O  
ATOM    969  CG  HIS A 122       6.629 -19.688 -10.297  1.00 98.25           C  
ATOM    970  CD2 HIS A 122       7.711 -19.125 -10.883  1.00 98.25           C  
ATOM    971  ND1 HIS A 122       7.070 -20.219  -9.102  1.00 98.25           N  
ATOM    972  CE1 HIS A 122       8.367 -19.984  -8.977  1.00 98.25           C  
ATOM    973  NE2 HIS A 122       8.781 -19.328 -10.047  1.00 98.25           N  
ATOM    974  N   LYS A 123       5.133 -21.016 -13.664  1.00 96.75           N  
ATOM    975  CA  LYS A 123       5.809 -21.922 -14.602  1.00 96.75           C  
ATOM    976  C   LYS A 123       6.035 -21.234 -15.945  1.00 96.75           C  
ATOM    977  CB  LYS A 123       4.996 -23.203 -14.789  1.00 96.75           C  
ATOM    978  O   LYS A 123       6.773 -21.750 -16.797  1.00 96.75           O  
ATOM    979  CG  LYS A 123       3.670 -23.000 -15.508  1.00 96.75           C  
ATOM    980  CD  LYS A 123       2.857 -24.281 -15.562  1.00 96.75           C  
ATOM    981  CE  LYS A 123       3.459 -25.281 -16.531  1.00 96.75           C  
ATOM    982  NZ  LYS A 123       2.562 -26.453 -16.750  1.00 96.75           N  
ATOM    983  N   ASP A 124       5.371 -20.141 -16.203  1.00 96.62           N  
ATOM    984  CA  ASP A 124       5.605 -19.391 -17.422  1.00 96.62           C  
ATOM    985  C   ASP A 124       6.961 -18.672 -17.391  1.00 96.62           C  
ATOM    986  CB  ASP A 124       4.488 -18.359 -17.656  1.00 96.62           C  
ATOM    987  O   ASP A 124       7.461 -18.234 -18.422  1.00 96.62           O  
ATOM    988  CG  ASP A 124       3.137 -19.016 -17.906  1.00 96.62           C  
ATOM    989  OD1 ASP A 124       3.086 -20.109 -18.516  1.00 96.62           O  
ATOM    990  OD2 ASP A 124       2.115 -18.422 -17.484  1.00 96.62           O  
ATOM    991  N   PHE A 125       7.637 -18.625 -16.203  1.00 94.94           N  
ATOM    992  CA  PHE A 125       8.859 -17.844 -16.047  1.00 94.94           C  
ATOM    993  C   PHE A 125      10.000 -18.734 -15.547  1.00 94.94           C  
ATOM    994  CB  PHE A 125       8.648 -16.688 -15.070  1.00 94.94           C  
ATOM    995  O   PHE A 125      11.172 -18.344 -15.625  1.00 94.94           O  
ATOM    996  CG  PHE A 125       7.590 -15.711 -15.523  1.00 94.94           C  
ATOM    997  CD1 PHE A 125       7.871 -14.766 -16.500  1.00 94.94           C  
ATOM    998  CD2 PHE A 125       6.320 -15.734 -14.969  1.00 94.94           C  
ATOM    999  CE1 PHE A 125       6.895 -13.859 -16.922  1.00 94.94           C  
ATOM   1000  CE2 PHE A 125       5.340 -14.836 -15.383  1.00 94.94           C  
ATOM   1001  CZ  PHE A 125       5.633 -13.898 -16.359  1.00 94.94           C  
ATOM   1002  N   PHE A 126       9.648 -19.828 -14.984  1.00 92.31           N  
ATOM   1003  CA  PHE A 126      10.609 -20.703 -14.336  1.00 92.31           C  
ATOM   1004  C   PHE A 126      10.180 -22.172 -14.492  1.00 92.31           C  
ATOM   1005  CB  PHE A 126      10.750 -20.359 -12.852  1.00 92.31           C  
ATOM   1006  O   PHE A 126       8.984 -22.469 -14.531  1.00 92.31           O  
ATOM   1007  CG  PHE A 126      11.969 -20.938 -12.203  1.00 92.31           C  
ATOM   1008  CD1 PHE A 126      11.883 -22.078 -11.414  1.00 92.31           C  
ATOM   1009  CD2 PHE A 126      13.219 -20.344 -12.383  1.00 92.31           C  
ATOM   1010  CE1 PHE A 126      13.016 -22.625 -10.812  1.00 92.31           C  
ATOM   1011  CE2 PHE A 126      14.352 -20.891 -11.781  1.00 92.31           C  
ATOM   1012  CZ  PHE A 126      14.250 -22.031 -11.000  1.00 92.31           C  
ATOM   1013  N   ALA A 127      11.195 -23.062 -14.664  1.00 93.12           N  
ATOM   1014  CA  ALA A 127      10.898 -24.484 -14.750  1.00 93.12           C  
ATOM   1015  C   ALA A 127      10.438 -25.031 -13.398  1.00 93.12           C  
ATOM   1016  CB  ALA A 127      12.125 -25.250 -15.234  1.00 93.12           C  
ATOM   1017  O   ALA A 127      11.258 -25.422 -12.570  1.00 93.12           O  
ATOM   1018  N   THR A 128       9.195 -25.047 -13.117  1.00 93.12           N  
ATOM   1019  CA  THR A 128       8.570 -25.484 -11.875  1.00 93.12           C  
ATOM   1020  C   THR A 128       7.160 -26.016 -12.141  1.00 93.12           C  
ATOM   1021  CB  THR A 128       8.508 -24.328 -10.852  1.00 93.12           C  
ATOM   1022  O   THR A 128       6.594 -25.781 -13.211  1.00 93.12           O  
ATOM   1023  CG2 THR A 128       7.664 -23.172 -11.367  1.00 93.12           C  
ATOM   1024  OG1 THR A 128       7.926 -24.828  -9.633  1.00 93.12           O  
ATOM   1025  N   ALA A 129       6.660 -26.766 -11.227  1.00 95.88           N  
ATOM   1026  CA  ALA A 129       5.270 -27.203 -11.289  1.00 95.88           C  
ATOM   1027  C   ALA A 129       4.328 -26.109 -10.789  1.00 95.88           C  
ATOM   1028  CB  ALA A 129       5.078 -28.484 -10.477  1.00 95.88           C  
ATOM   1029  O   ALA A 129       3.113 -26.188 -11.000  1.00 95.88           O  
ATOM   1030  N   CYS A 130       4.773 -25.125 -10.172  1.00 97.12           N  
ATOM   1031  CA  CYS A 130       3.986 -24.000  -9.680  1.00 97.12           C  
ATOM   1032  C   CYS A 130       3.436 -23.172 -10.828  1.00 97.12           C  
ATOM   1033  CB  CYS A 130       4.832 -23.125  -8.758  1.00 97.12           C  
ATOM   1034  O   CYS A 130       4.145 -22.906 -11.797  1.00 97.12           O  
ATOM   1035  SG  CYS A 130       3.904 -21.781  -7.977  1.00 97.12           S  
ATOM   1036  N   PRO A 131       2.098 -22.922 -10.672  1.00 98.44           N  
ATOM   1037  CA  PRO A 131       1.242 -22.828  -9.484  1.00 98.44           C  
ATOM   1038  C   PRO A 131       0.334 -24.047  -9.312  1.00 98.44           C  
ATOM   1039  CB  PRO A 131       0.419 -21.562  -9.742  1.00 98.44           C  
ATOM   1040  O   PRO A 131      -0.762 -23.938  -8.758  1.00 98.44           O  
ATOM   1041  CG  PRO A 131       0.216 -21.547 -11.227  1.00 98.44           C  
ATOM   1042  CD  PRO A 131       1.453 -22.078 -11.883  1.00 98.44           C  
ATOM   1043  N   GLY A 132       0.686 -25.203 -10.000  1.00 97.69           N  
ATOM   1044  CA  GLY A 132      -0.101 -26.422  -9.828  1.00 97.69           C  
ATOM   1045  C   GLY A 132      -1.513 -26.297 -10.367  1.00 97.69           C  
ATOM   1046  O   GLY A 132      -1.712 -25.891 -11.516  1.00 97.69           O  
ATOM   1047  N   ARG A 133      -2.531 -26.578  -9.508  1.00 97.88           N  
ATOM   1048  CA  ARG A 133      -3.945 -26.609  -9.859  1.00 97.88           C  
ATOM   1049  C   ARG A 133      -4.406 -25.250 -10.398  1.00 97.88           C  
ATOM   1050  CB  ARG A 133      -4.797 -27.016  -8.656  1.00 97.88           C  
ATOM   1051  O   ARG A 133      -5.371 -25.172 -11.156  1.00 97.88           O  
ATOM   1052  CG  ARG A 133      -4.523 -28.422  -8.156  1.00 97.88           C  
ATOM   1053  CD  ARG A 133      -5.391 -28.766  -6.953  1.00 97.88           C  
ATOM   1054  NE  ARG A 133      -4.992 -30.047  -6.355  1.00 97.88           N  
ATOM   1055  NH1 ARG A 133      -3.588 -29.094  -4.785  1.00 97.88           N  
ATOM   1056  NH2 ARG A 133      -3.855 -31.375  -4.867  1.00 97.88           N  
ATOM   1057  CZ  ARG A 133      -4.145 -30.172  -5.336  1.00 97.88           C  
ATOM   1058  N   TRP A 134      -3.717 -24.203 -10.047  1.00 98.62           N  
ATOM   1059  CA  TRP A 134      -4.133 -22.859 -10.414  1.00 98.62           C  
ATOM   1060  C   TRP A 134      -3.871 -22.594 -11.898  1.00 98.62           C  
ATOM   1061  CB  TRP A 134      -3.402 -21.812  -9.562  1.00 98.62           C  
ATOM   1062  O   TRP A 134      -4.527 -21.750 -12.508  1.00 98.62           O  
ATOM   1063  CG  TRP A 134      -3.947 -21.672  -8.180  1.00 98.62           C  
ATOM   1064  CD1 TRP A 134      -3.586 -22.391  -7.070  1.00 98.62           C  
ATOM   1065  CD2 TRP A 134      -4.957 -20.750  -7.746  1.00 98.62           C  
ATOM   1066  CE2 TRP A 134      -5.160 -20.969  -6.363  1.00 98.62           C  
ATOM   1067  CE3 TRP A 134      -5.711 -19.766  -8.391  1.00 98.62           C  
ATOM   1068  NE1 TRP A 134      -4.312 -21.969  -5.977  1.00 98.62           N  
ATOM   1069  CH2 TRP A 134      -6.812 -19.281  -6.277  1.00 98.62           C  
ATOM   1070  CZ2 TRP A 134      -6.086 -20.234  -5.621  1.00 98.62           C  
ATOM   1071  CZ3 TRP A 134      -6.633 -19.031  -7.648  1.00 98.62           C  
ATOM   1072  N   TYR A 135      -2.928 -23.328 -12.477  1.00 98.44           N  
ATOM   1073  CA  TYR A 135      -2.465 -22.984 -13.812  1.00 98.44           C  
ATOM   1074  C   TYR A 135      -3.586 -23.141 -14.836  1.00 98.44           C  
ATOM   1075  CB  TYR A 135      -1.270 -23.844 -14.211  1.00 98.44           C  
ATOM   1076  O   TYR A 135      -3.797 -22.250 -15.672  1.00 98.44           O  
ATOM   1077  CG  TYR A 135      -0.503 -23.312 -15.398  1.00 98.44           C  
ATOM   1078  CD1 TYR A 135      -0.618 -23.906 -16.656  1.00 98.44           C  
ATOM   1079  CD2 TYR A 135       0.336 -22.203 -15.266  1.00 98.44           C  
ATOM   1080  CE1 TYR A 135       0.087 -23.422 -17.750  1.00 98.44           C  
ATOM   1081  CE2 TYR A 135       1.046 -21.719 -16.359  1.00 98.44           C  
ATOM   1082  OH  TYR A 135       1.615 -21.844 -18.672  1.00 98.44           O  
ATOM   1083  CZ  TYR A 135       0.915 -22.328 -17.594  1.00 98.44           C  
ATOM   1084  N   ASP A 136      -4.277 -24.172 -14.742  1.00 97.81           N  
ATOM   1085  CA  ASP A 136      -5.324 -24.453 -15.719  1.00 97.81           C  
ATOM   1086  C   ASP A 136      -6.551 -23.578 -15.469  1.00 97.81           C  
ATOM   1087  CB  ASP A 136      -5.719 -25.922 -15.695  1.00 97.81           C  
ATOM   1088  O   ASP A 136      -7.512 -23.609 -16.250  1.00 97.81           O  
ATOM   1089  CG  ASP A 136      -4.574 -26.844 -16.078  1.00 97.81           C  
ATOM   1090  OD1 ASP A 136      -3.635 -26.406 -16.766  1.00 97.81           O  
ATOM   1091  OD2 ASP A 136      -4.613 -28.031 -15.680  1.00 97.81           O  
ATOM   1092  N   GLN A 137      -6.566 -22.844 -14.359  1.00 98.56           N  
ATOM   1093  CA  GLN A 137      -7.715 -22.016 -14.000  1.00 98.56           C  
ATOM   1094  C   GLN A 137      -7.430 -20.531 -14.250  1.00 98.56           C  
ATOM   1095  CB  GLN A 137      -8.102 -22.234 -12.539  1.00 98.56           C  
ATOM   1096  O   GLN A 137      -8.242 -19.672 -13.906  1.00 98.56           O  
ATOM   1097  CG  GLN A 137      -8.492 -23.672 -12.211  1.00 98.56           C  
ATOM   1098  CD  GLN A 137      -9.734 -24.125 -12.961  1.00 98.56           C  
ATOM   1099  NE2 GLN A 137      -9.656 -25.297 -13.578  1.00 98.56           N  
ATOM   1100  OE1 GLN A 137     -10.750 -23.422 -12.992  1.00 98.56           O  
ATOM   1101  N   LEU A 138      -6.363 -20.188 -14.906  1.00 98.56           N  
ATOM   1102  CA  LEU A 138      -5.957 -18.797 -15.047  1.00 98.56           C  
ATOM   1103  C   LEU A 138      -6.941 -18.031 -15.922  1.00 98.56           C  
ATOM   1104  CB  LEU A 138      -4.551 -18.703 -15.641  1.00 98.56           C  
ATOM   1105  O   LEU A 138      -7.281 -16.875 -15.625  1.00 98.56           O  
ATOM   1106  CG  LEU A 138      -3.400 -19.141 -14.727  1.00 98.56           C  
ATOM   1107  CD1 LEU A 138      -2.062 -18.938 -15.430  1.00 98.56           C  
ATOM   1108  CD2 LEU A 138      -3.436 -18.359 -13.414  1.00 98.56           C  
ATOM   1109  N   ASP A 139      -7.410 -18.656 -16.984  1.00 97.75           N  
ATOM   1110  CA  ASP A 139      -8.391 -17.969 -17.828  1.00 97.75           C  
ATOM   1111  C   ASP A 139      -9.672 -17.688 -17.062  1.00 97.75           C  
ATOM   1112  CB  ASP A 139      -8.703 -18.812 -19.078  1.00 97.75           C  
ATOM   1113  O   ASP A 139     -10.250 -16.594 -17.188  1.00 97.75           O  
ATOM   1114  CG  ASP A 139      -7.562 -18.828 -20.078  1.00 97.75           C  
ATOM   1115  OD1 ASP A 139      -6.656 -17.969 -19.984  1.00 97.75           O  
ATOM   1116  OD2 ASP A 139      -7.570 -19.719 -20.969  1.00 97.75           O  
ATOM   1117  N   ARG A 140     -10.086 -18.641 -16.359  1.00 98.25           N  
ATOM   1118  CA  ARG A 140     -11.273 -18.453 -15.523  1.00 98.25           C  
ATOM   1119  C   ARG A 140     -11.047 -17.344 -14.500  1.00 98.25           C  
ATOM   1120  CB  ARG A 140     -11.641 -19.750 -14.805  1.00 98.25           C  
ATOM   1121  O   ARG A 140     -11.961 -16.578 -14.203  1.00 98.25           O  
ATOM   1122  CG  ARG A 140     -12.922 -19.672 -13.992  1.00 98.25           C  
ATOM   1123  CD  ARG A 140     -13.211 -20.969 -13.258  1.00 98.25           C  
ATOM   1124  NE  ARG A 140     -14.234 -20.797 -12.227  1.00 98.25           N  
ATOM   1125  NH1 ARG A 140     -13.383 -22.422 -10.812  1.00 98.25           N  
ATOM   1126  NH2 ARG A 140     -15.266 -21.234 -10.227  1.00 98.25           N  
ATOM   1127  CZ  ARG A 140     -14.289 -21.484 -11.094  1.00 98.25           C  
ATOM   1128  N   LEU A 141      -9.875 -17.328 -13.953  1.00 98.38           N  
ATOM   1129  CA  LEU A 141      -9.523 -16.312 -12.984  1.00 98.38           C  
ATOM   1130  C   LEU A 141      -9.602 -14.914 -13.609  1.00 98.38           C  
ATOM   1131  CB  LEU A 141      -8.109 -16.547 -12.438  1.00 98.38           C  
ATOM   1132  O   LEU A 141     -10.188 -14.000 -13.023  1.00 98.38           O  
ATOM   1133  CG  LEU A 141      -7.633 -15.594 -11.344  1.00 98.38           C  
ATOM   1134  CD1 LEU A 141      -8.547 -15.688 -10.117  1.00 98.38           C  
ATOM   1135  CD2 LEU A 141      -6.188 -15.891 -10.961  1.00 98.38           C  
ATOM   1136  N   ILE A 142      -9.086 -14.781 -14.789  1.00 97.44           N  
ATOM   1137  CA  ILE A 142      -9.117 -13.516 -15.516  1.00 97.44           C  
ATOM   1138  C   ILE A 142     -10.562 -13.102 -15.766  1.00 97.44           C  
ATOM   1139  CB  ILE A 142      -8.344 -13.609 -16.859  1.00 97.44           C  
ATOM   1140  O   ILE A 142     -10.930 -11.945 -15.547  1.00 97.44           O  
ATOM   1141  CG1 ILE A 142      -6.844 -13.781 -16.594  1.00 97.44           C  
ATOM   1142  CG2 ILE A 142      -8.609 -12.375 -17.719  1.00 97.44           C  
ATOM   1143  CD1 ILE A 142      -6.059 -14.250 -17.812  1.00 97.44           C  
ATOM   1144  N   ASP A 143     -11.336 -14.039 -16.156  1.00 96.19           N  
ATOM   1145  CA  ASP A 143     -12.750 -13.758 -16.406  1.00 96.19           C  
ATOM   1146  C   ASP A 143     -13.445 -13.289 -15.141  1.00 96.19           C  
ATOM   1147  CB  ASP A 143     -13.445 -15.000 -16.969  1.00 96.19           C  
ATOM   1148  O   ASP A 143     -14.258 -12.359 -15.172  1.00 96.19           O  
ATOM   1149  CG  ASP A 143     -13.070 -15.289 -18.422  1.00 96.19           C  
ATOM   1150  OD1 ASP A 143     -12.508 -14.398 -19.094  1.00 96.19           O  
ATOM   1151  OD2 ASP A 143     -13.336 -16.422 -18.875  1.00 96.19           O  
ATOM   1152  N   ARG A 144     -13.141 -13.977 -14.047  1.00 95.56           N  
ATOM   1153  CA  ARG A 144     -13.789 -13.641 -12.789  1.00 95.56           C  
ATOM   1154  C   ARG A 144     -13.375 -12.250 -12.312  1.00 95.56           C  
ATOM   1155  CB  ARG A 144     -13.461 -14.680 -11.719  1.00 95.56           C  
ATOM   1156  O   ARG A 144     -14.203 -11.484 -11.812  1.00 95.56           O  
ATOM   1157  CG  ARG A 144     -14.141 -14.430 -10.383  1.00 95.56           C  
ATOM   1158  CD  ARG A 144     -15.656 -14.445 -10.516  1.00 95.56           C  
ATOM   1159  NE  ARG A 144     -16.312 -14.227  -9.227  1.00 95.56           N  
ATOM   1160  NH1 ARG A 144     -18.000 -12.906 -10.086  1.00 95.56           N  
ATOM   1161  NH2 ARG A 144     -17.922 -13.367  -7.840  1.00 95.56           N  
ATOM   1162  CZ  ARG A 144     -17.422 -13.500  -9.055  1.00 95.56           C  
ATOM   1163  N   VAL A 145     -12.125 -11.938 -12.445  1.00 94.94           N  
ATOM   1164  CA  VAL A 145     -11.617 -10.617 -12.102  1.00 94.94           C  
ATOM   1165  C   VAL A 145     -12.375  -9.555 -12.891  1.00 94.94           C  
ATOM   1166  CB  VAL A 145     -10.102 -10.500 -12.367  1.00 94.94           C  
ATOM   1167  O   VAL A 145     -12.836  -8.562 -12.320  1.00 94.94           O  
ATOM   1168  CG1 VAL A 145      -9.648  -9.047 -12.297  1.00 94.94           C  
ATOM   1169  CG2 VAL A 145      -9.312 -11.352 -11.367  1.00 94.94           C  
ATOM   1170  N   ASN A 146     -12.516  -9.766 -14.188  1.00 93.25           N  
ATOM   1171  CA  ASN A 146     -13.219  -8.820 -15.047  1.00 93.25           C  
ATOM   1172  C   ASN A 146     -14.688  -8.688 -14.648  1.00 93.25           C  
ATOM   1173  CB  ASN A 146     -13.102  -9.234 -16.516  1.00 93.25           C  
ATOM   1174  O   ASN A 146     -15.234  -7.586 -14.648  1.00 93.25           O  
ATOM   1175  CG  ASN A 146     -11.703  -9.055 -17.062  1.00 93.25           C  
ATOM   1176  ND2 ASN A 146     -11.367  -9.820 -18.094  1.00 93.25           N  
ATOM   1177  OD1 ASN A 146     -10.930  -8.234 -16.562  1.00 93.25           O  
ATOM   1178  N   ALA A 147     -15.266  -9.805 -14.297  1.00 90.88           N  
ATOM   1179  CA  ALA A 147     -16.672  -9.789 -13.867  1.00 90.88           C  
ATOM   1180  C   ALA A 147     -16.844  -8.969 -12.594  1.00 90.88           C  
ATOM   1181  CB  ALA A 147     -17.172 -11.211 -13.656  1.00 90.88           C  
ATOM   1182  O   ALA A 147     -17.812  -8.219 -12.453  1.00 90.88           O  
ATOM   1183  N   ILE A 148     -15.938  -9.180 -11.656  1.00 86.38           N  
ATOM   1184  CA  ILE A 148     -15.984  -8.445 -10.398  1.00 86.38           C  
ATOM   1185  C   ILE A 148     -15.883  -6.949 -10.672  1.00 86.38           C  
ATOM   1186  CB  ILE A 148     -14.852  -8.898  -9.438  1.00 86.38           C  
ATOM   1187  O   ILE A 148     -16.656  -6.156 -10.117  1.00 86.38           O  
ATOM   1188  CG1 ILE A 148     -15.125 -10.312  -8.922  1.00 86.38           C  
ATOM   1189  CG2 ILE A 148     -14.711  -7.906  -8.281  1.00 86.38           C  
ATOM   1190  CD1 ILE A 148     -13.930 -10.961  -8.242  1.00 86.38           C  
ATOM   1191  N   LYS A 149     -14.938  -6.527 -11.547  1.00 82.81           N  
ATOM   1192  CA  LYS A 149     -14.703  -5.117 -11.844  1.00 82.81           C  
ATOM   1193  C   LYS A 149     -15.922  -4.500 -12.539  1.00 82.81           C  
ATOM   1194  CB  LYS A 149     -13.461  -4.949 -12.719  1.00 82.81           C  
ATOM   1195  O   LYS A 149     -16.172  -3.301 -12.406  1.00 82.81           O  
ATOM   1196  CG  LYS A 149     -12.156  -5.223 -11.992  1.00 82.81           C  
ATOM   1197  CD  LYS A 149     -10.977  -5.242 -12.953  1.00 82.81           C  
ATOM   1198  CE  LYS A 149     -10.750  -3.881 -13.594  1.00 82.81           C  
ATOM   1199  NZ  LYS A 149      -9.672  -3.928 -14.633  1.00 82.81           N  
ATOM   1200  N   GLU A 150     -16.609  -5.289 -13.258  1.00 79.44           N  
ATOM   1201  CA  GLU A 150     -17.812  -4.820 -13.953  1.00 79.44           C  
ATOM   1202  C   GLU A 150     -19.031  -4.844 -13.031  1.00 79.44           C  
ATOM   1203  CB  GLU A 150     -18.078  -5.672 -15.195  1.00 79.44           C  
ATOM   1204  O   GLU A 150     -20.125  -4.422 -13.422  1.00 79.44           O  
ATOM   1205  CG  GLU A 150     -17.062  -5.473 -16.312  1.00 79.44           C  
ATOM   1206  CD  GLU A 150     -17.219  -6.453 -17.453  1.00 79.44           C  
ATOM   1207  OE1 GLU A 150     -16.375  -6.453 -18.375  1.00 79.44           O  
ATOM   1208  OE2 GLU A 150     -18.203  -7.230 -17.438  1.00 79.44           O  
ATOM   1209  N   GLY A 151     -18.797  -5.203 -11.789  1.00 69.69           N  
ATOM   1210  CA  GLY A 151     -19.891  -5.238 -10.844  1.00 69.69           C  
ATOM   1211  C   GLY A 151     -20.734  -6.496 -10.953  1.00 69.69           C  
ATOM   1212  O   GLY A 151     -21.844  -6.562 -10.406  1.00 69.69           O  
ATOM   1213  N   LYS A 152     -20.312  -7.355 -11.852  1.00 49.50           N  
ATOM   1214  CA  LYS A 152     -21.094  -8.578 -12.031  1.00 49.50           C  
ATOM   1215  C   LYS A 152     -20.859  -9.547 -10.875  1.00 49.50           C  
ATOM   1216  CB  LYS A 152     -20.734  -9.250 -13.359  1.00 49.50           C  
ATOM   1217  O   LYS A 152     -19.719  -9.805 -10.484  1.00 49.50           O  
ATOM   1218  CG  LYS A 152     -21.219  -8.500 -14.586  1.00 49.50           C  
ATOM   1219  CD  LYS A 152     -20.859  -9.227 -15.875  1.00 49.50           C  
ATOM   1220  CE  LYS A 152     -21.266  -8.430 -17.109  1.00 49.50           C  
ATOM   1221  NZ  LYS A 152     -20.766  -9.055 -18.359  1.00 49.50           N  
ATOM   1222  N   VAL A 153     -21.781  -9.562  -9.820  1.00 46.66           N  
ATOM   1223  CA  VAL A 153     -21.734 -10.500  -8.703  1.00 46.66           C  
ATOM   1224  C   VAL A 153     -21.844 -11.930  -9.227  1.00 46.66           C  
ATOM   1225  CB  VAL A 153     -22.859 -10.227  -7.676  1.00 46.66           C  
ATOM   1226  O   VAL A 153     -22.500 -12.188 -10.234  1.00 46.66           O  
ATOM   1227  CG1 VAL A 153     -22.281  -9.797  -6.336  1.00 46.66           C  
ATOM   1228  CG2 VAL A 153     -23.812  -9.164  -8.211  1.00 46.66           C  
ATOM   1229  N   GLU A 154     -20.922 -12.750  -9.109  1.00 45.84           N  
ATOM   1230  CA  GLU A 154     -21.141 -14.133  -9.539  1.00 45.84           C  
ATOM   1231  C   GLU A 154     -22.484 -14.648  -9.055  1.00 45.84           C  
ATOM   1232  CB  GLU A 154     -20.016 -15.039  -9.039  1.00 45.84           C  
ATOM   1233  O   GLU A 154     -22.906 -14.344  -7.934  1.00 45.84           O  
ATOM   1234  CG  GLU A 154     -18.859 -15.195 -10.031  1.00 45.84           C  
ATOM   1235  CD  GLU A 154     -17.844 -16.234  -9.594  1.00 45.84           C  
ATOM   1236  OE1 GLU A 154     -16.891 -16.500 -10.367  1.00 45.84           O  
ATOM   1237  OE2 GLU A 154     -17.984 -16.766  -8.477  1.00 45.84           O  
ATOM   1238  N   ARG A 155     -23.516 -15.070  -9.852  1.00 34.94           N  
ATOM   1239  CA  ARG A 155     -24.797 -15.672  -9.539  1.00 34.94           C  
ATOM   1240  C   ARG A 155     -24.703 -16.562  -8.312  1.00 34.94           C  
ATOM   1241  CB  ARG A 155     -25.328 -16.469 -10.734  1.00 34.94           C  
ATOM   1242  O   ARG A 155     -25.641 -16.641  -7.516  1.00 34.94           O  
ATOM   1243  CG  ARG A 155     -26.422 -15.766 -11.516  1.00 34.94           C  
ATOM   1244  CD  ARG A 155     -26.906 -16.594 -12.695  1.00 34.94           C  
ATOM   1245  NE  ARG A 155     -26.203 -16.250 -13.930  1.00 34.94           N  
ATOM   1246  NH1 ARG A 155     -27.500 -17.578 -15.297  1.00 34.94           N  
ATOM   1247  NH2 ARG A 155     -25.797 -16.328 -16.188  1.00 34.94           N  
ATOM   1248  CZ  ARG A 155     -26.500 -16.719 -15.133  1.00 34.94           C  
ATOM   1249  N   GLY A 156     -23.969 -17.750  -8.266  1.00 32.50           N  
ATOM   1250  CA  GLY A 156     -24.203 -18.828  -7.316  1.00 32.50           C  
ATOM   1251  C   GLY A 156     -23.859 -18.438  -5.891  1.00 32.50           C  
ATOM   1252  O   GLY A 156     -24.125 -19.203  -4.957  1.00 32.50           O  
ATOM   1253  N   VAL A 157     -22.688 -17.922  -5.578  1.00 31.06           N  
ATOM   1254  CA  VAL A 157     -22.469 -17.781  -4.141  1.00 31.06           C  
ATOM   1255  C   VAL A 157     -23.281 -16.609  -3.605  1.00 31.06           C  
ATOM   1256  CB  VAL A 157     -20.969 -17.594  -3.805  1.00 31.06           C  
ATOM   1257  O   VAL A 157     -23.000 -15.453  -3.918  1.00 31.06           O  
ATOM   1258  CG1 VAL A 157     -20.672 -18.047  -2.377  1.00 31.06           C  
ATOM   1259  CG2 VAL A 157     -20.094 -18.359  -4.801  1.00 31.06           C  
ATOM   1260  N   GLU A 158     -24.609 -16.781  -3.490  1.00 29.81           N  
ATOM   1261  CA  GLU A 158     -25.719 -16.000  -2.941  1.00 29.81           C  
ATOM   1262  C   GLU A 158     -25.234 -15.086  -1.818  1.00 29.81           C  
ATOM   1263  CB  GLU A 158     -26.828 -16.922  -2.432  1.00 29.81           C  
ATOM   1264  O   GLU A 158     -25.781 -13.992  -1.634  1.00 29.81           O  
ATOM   1265  CG  GLU A 158     -27.844 -17.328  -3.498  1.00 29.81           C  
ATOM   1266  CD  GLU A 158     -28.969 -18.188  -2.965  1.00 29.81           C  
ATOM   1267  OE1 GLU A 158     -29.922 -18.484  -3.723  1.00 29.81           O  
ATOM   1268  OE2 GLU A 158     -28.906 -18.578  -1.777  1.00 29.81           O  
ATOM   1269  N   ASN A 159     -24.750 -15.680  -0.708  1.00 28.27           N  
ATOM   1270  CA  ASN A 159     -24.812 -15.062   0.615  1.00 28.27           C  
ATOM   1271  C   ASN A 159     -23.781 -13.938   0.755  1.00 28.27           C  
ATOM   1272  CB  ASN A 159     -24.594 -16.125   1.703  1.00 28.27           C  
ATOM   1273  O   ASN A 159     -23.375 -13.594   1.868  1.00 28.27           O  
ATOM   1274  CG  ASN A 159     -25.875 -16.797   2.117  1.00 28.27           C  
ATOM   1275  ND2 ASN A 159     -25.766 -18.031   2.600  1.00 28.27           N  
ATOM   1276  OD1 ASN A 159     -26.969 -16.234   2.004  1.00 28.27           O  
ATOM   1277  N   VAL A 160     -22.969 -13.844  -0.171  1.00 29.16           N  
ATOM   1278  CA  VAL A 160     -22.047 -12.797   0.254  1.00 29.16           C  
ATOM   1279  C   VAL A 160     -22.703 -11.430   0.114  1.00 29.16           C  
ATOM   1280  CB  VAL A 160     -20.734 -12.844  -0.559  1.00 29.16           C  
ATOM   1281  O   VAL A 160     -23.312 -11.125  -0.920  1.00 29.16           O  
ATOM   1282  CG1 VAL A 160     -19.531 -12.625   0.353  1.00 29.16           C  
ATOM   1283  CG2 VAL A 160     -20.609 -14.172  -1.303  1.00 29.16           C  
ATOM   1284  N   PRO A 161     -23.078 -10.781   1.209  1.00 29.25           N  
ATOM   1285  CA  PRO A 161     -23.797  -9.516   1.100  1.00 29.25           C  
ATOM   1286  C   PRO A 161     -23.219  -8.586   0.039  1.00 29.25           C  
ATOM   1287  CB  PRO A 161     -23.672  -8.906   2.496  1.00 29.25           C  
ATOM   1288  O   PRO A 161     -22.000  -8.516  -0.120  1.00 29.25           O  
ATOM   1289  CG  PRO A 161     -22.875  -9.914   3.275  1.00 29.25           C  
ATOM   1290  CD  PRO A 161     -22.453 -11.008   2.342  1.00 29.25           C  
ATOM   1291  N   ALA A 162     -23.875  -8.367  -1.021  1.00 30.67           N  
ATOM   1292  CA  ALA A 162     -23.594  -7.398  -2.080  1.00 30.67           C  
ATOM   1293  C   ALA A 162     -22.922  -6.148  -1.524  1.00 30.67           C  
ATOM   1294  CB  ALA A 162     -24.891  -7.023  -2.801  1.00 30.67           C  
ATOM   1295  O   ALA A 162     -23.188  -5.746  -0.388  1.00 30.67           O  
ATOM   1296  N   PRO A 163     -21.844  -5.711  -2.080  1.00 28.73           N  
ATOM   1297  CA  PRO A 163     -21.344  -4.434  -1.567  1.00 28.73           C  
ATOM   1298  C   PRO A 163     -22.438  -3.389  -1.400  1.00 28.73           C  
ATOM   1299  CB  PRO A 163     -20.328  -4.000  -2.635  1.00 28.73           C  
ATOM   1300  O   PRO A 163     -23.422  -3.389  -2.154  1.00 28.73           O  
ATOM   1301  CG  PRO A 163     -20.328  -5.109  -3.635  1.00 28.73           C  
ATOM   1302  CD  PRO A 163     -21.422  -6.074  -3.279  1.00 28.73           C  
ATOM   1303  N   LEU A 164     -22.641  -2.854  -0.221  1.00 32.88           N  
ATOM   1304  CA  LEU A 164     -23.672  -1.856   0.021  1.00 32.88           C  
ATOM   1305  C   LEU A 164     -23.750  -0.863  -1.134  1.00 32.88           C  
ATOM   1306  CB  LEU A 164     -23.406  -1.113   1.332  1.00 32.88           C  
ATOM   1307  O   LEU A 164     -22.734  -0.426  -1.652  1.00 32.88           O  
ATOM   1308  CG  LEU A 164     -23.578  -1.927   2.617  1.00 32.88           C  
ATOM   1309  CD1 LEU A 164     -23.047  -1.139   3.812  1.00 32.88           C  
ATOM   1310  CD2 LEU A 164     -25.031  -2.312   2.826  1.00 32.88           C  
ATOM   1311  N   ASP A 165     -24.891  -0.906  -1.856  1.00 32.81           N  
ATOM   1312  CA  ASP A 165     -25.125   0.094  -2.893  1.00 32.81           C  
ATOM   1313  C   ASP A 165     -25.031   1.508  -2.324  1.00 32.81           C  
ATOM   1314  CB  ASP A 165     -26.500  -0.122  -3.535  1.00 32.81           C  
ATOM   1315  O   ASP A 165     -24.969   1.689  -1.106  1.00 32.81           O  
ATOM   1316  CG  ASP A 165     -27.156   1.174  -3.967  1.00 32.81           C  
ATOM   1317  OD1 ASP A 165     -26.516   2.240  -3.908  1.00 32.81           O  
ATOM   1318  OD2 ASP A 165     -28.344   1.129  -4.367  1.00 32.81           O  
ATOM   1319  N   LYS A 166     -24.922   2.451  -3.264  1.00 30.39           N  
ATOM   1320  CA  LYS A 166     -24.859   3.836  -2.812  1.00 30.39           C  
ATOM   1321  C   LYS A 166     -25.953   4.141  -1.798  1.00 30.39           C  
ATOM   1322  CB  LYS A 166     -24.969   4.793  -4.000  1.00 30.39           C  
ATOM   1323  O   LYS A 166     -25.734   4.887  -0.843  1.00 30.39           O  
ATOM   1324  CG  LYS A 166     -23.703   5.609  -4.250  1.00 30.39           C  
ATOM   1325  CD  LYS A 166     -23.844   6.508  -5.469  1.00 30.39           C  
ATOM   1326  CE  LYS A 166     -22.531   7.176  -5.836  1.00 30.39           C  
ATOM   1327  NZ  LYS A 166     -22.688   8.109  -6.988  1.00 30.39           N  
ATOM   1328  N   ALA A 167     -27.062   3.537  -2.031  1.00 34.78           N  
ATOM   1329  CA  ALA A 167     -28.203   3.779  -1.146  1.00 34.78           C  
ATOM   1330  C   ALA A 167     -28.000   3.092   0.202  1.00 34.78           C  
ATOM   1331  CB  ALA A 167     -29.500   3.301  -1.797  1.00 34.78           C  
ATOM   1332  O   ALA A 167     -28.312   3.660   1.250  1.00 34.78           O  
ATOM   1333  N   GLU A 168     -27.453   1.926   0.214  1.00 35.47           N  
ATOM   1334  CA  GLU A 168     -27.219   1.210   1.464  1.00 35.47           C  
ATOM   1335  C   GLU A 168     -26.016   1.794   2.215  1.00 35.47           C  
ATOM   1336  CB  GLU A 168     -26.984  -0.280   1.195  1.00 35.47           C  
ATOM   1337  O   GLU A 168     -26.047   1.905   3.443  1.00 35.47           O  
ATOM   1338  CG  GLU A 168     -28.266  -1.052   0.895  1.00 35.47           C  
ATOM   1339  CD  GLU A 168     -28.016  -2.490   0.474  1.00 35.47           C  
ATOM   1340  OE1 GLU A 168     -28.953  -3.314   0.534  1.00 35.47           O  
ATOM   1341  OE2 GLU A 168     -26.859  -2.797   0.083  1.00 35.47           O  
ATOM   1342  N   VAL A 169     -25.141   2.258   1.517  1.00 33.06           N  
ATOM   1343  CA  VAL A 169     -24.047   3.000   2.133  1.00 33.06           C  
ATOM   1344  C   VAL A 169     -24.562   4.309   2.717  1.00 33.06           C  
ATOM   1345  CB  VAL A 169     -22.906   3.287   1.123  1.00 33.06           C  
ATOM   1346  O   VAL A 169     -24.188   4.699   3.826  1.00 33.06           O  
ATOM   1347  CG1 VAL A 169     -21.750   4.016   1.802  1.00 33.06           C  
ATOM   1348  CG2 VAL A 169     -22.422   1.986   0.485  1.00 33.06           C  
ATOM   1349  N   SER A 170     -25.422   4.887   2.062  1.00 35.53           N  
ATOM   1350  CA  SER A 170     -26.094   6.070   2.598  1.00 35.53           C  
ATOM   1351  C   SER A 170     -26.891   5.730   3.848  1.00 35.53           C  
ATOM   1352  CB  SER A 170     -27.000   6.691   1.542  1.00 35.53           C  
ATOM   1353  O   SER A 170     -26.859   6.469   4.832  1.00 35.53           O  
ATOM   1354  OG  SER A 170     -27.641   7.852   2.051  1.00 35.53           O  
ATOM   1355  N   ALA A 171     -27.609   4.652   3.795  1.00 37.97           N  
ATOM   1356  CA  ALA A 171     -28.406   4.270   4.957  1.00 37.97           C  
ATOM   1357  C   ALA A 171     -27.516   3.840   6.117  1.00 37.97           C  
ATOM   1358  CB  ALA A 171     -29.375   3.145   4.590  1.00 37.97           C  
ATOM   1359  O   ALA A 171     -27.781   4.172   7.273  1.00 37.97           O  
ATOM   1360  N   LEU A 172     -26.516   3.162   5.934  1.00 36.84           N  
ATOM   1361  CA  LEU A 172     -25.578   2.779   6.992  1.00 36.84           C  
ATOM   1362  C   LEU A 172     -24.812   3.990   7.504  1.00 36.84           C  
ATOM   1363  CB  LEU A 172     -24.609   1.708   6.496  1.00 36.84           C  
ATOM   1364  O   LEU A 172     -24.609   4.137   8.711  1.00 36.84           O  
ATOM   1365  CG  LEU A 172     -24.750   0.318   7.117  1.00 36.84           C  
ATOM   1366  CD1 LEU A 172     -25.125  -0.707   6.051  1.00 36.84           C  
ATOM   1367  CD2 LEU A 172     -23.469  -0.083   7.836  1.00 36.84           C  
ATOM   1368  N   ARG A 173     -24.625   4.883   6.680  1.00 33.06           N  
ATOM   1369  CA  ARG A 173     -24.078   6.176   7.066  1.00 33.06           C  
ATOM   1370  C   ARG A 173     -25.031   6.930   7.984  1.00 33.06           C  
ATOM   1371  CB  ARG A 173     -23.766   7.020   5.828  1.00 33.06           C  
ATOM   1372  O   ARG A 173     -24.609   7.516   8.984  1.00 33.06           O  
ATOM   1373  CG  ARG A 173     -22.281   7.082   5.484  1.00 33.06           C  
ATOM   1374  CD  ARG A 173     -22.031   7.926   4.242  1.00 33.06           C  
ATOM   1375  NE  ARG A 173     -20.609   7.941   3.885  1.00 33.06           N  
ATOM   1376  NH1 ARG A 173     -20.906   9.078   1.895  1.00 33.06           N  
ATOM   1377  NH2 ARG A 173     -18.812   8.445   2.553  1.00 33.06           N  
ATOM   1378  CZ  ARG A 173     -20.109   8.484   2.777  1.00 33.06           C  
ATOM   1379  N   ALA A 174     -26.203   6.859   7.578  1.00 39.47           N  
ATOM   1380  CA  ALA A 174     -27.219   7.477   8.430  1.00 39.47           C  
ATOM   1381  C   ALA A 174     -27.328   6.754   9.766  1.00 39.47           C  
ATOM   1382  CB  ALA A 174     -28.562   7.484   7.715  1.00 39.47           C  
ATOM   1383  O   ALA A 174     -27.484   7.387  10.812  1.00 39.47           O  
ATOM   1384  N   SER A 175     -27.266   5.504   9.711  1.00 38.09           N  
ATOM   1385  CA  SER A 175     -27.312   4.750  10.961  1.00 38.09           C  
ATOM   1386  C   SER A 175     -26.047   4.965  11.789  1.00 38.09           C  
ATOM   1387  CB  SER A 175     -27.484   3.258  10.672  1.00 38.09           C  
ATOM   1388  O   SER A 175     -26.125   5.098  13.016  1.00 38.09           O  
ATOM   1389  OG  SER A 175     -26.250   2.582  10.711  1.00 38.09           O  
ATOM   1390  N   TRP A 176     -24.984   5.086  11.219  1.00 37.53           N  
ATOM   1391  CA  TRP A 176     -23.703   5.328  11.898  1.00 37.53           C  
ATOM   1392  C   TRP A 176     -23.641   6.758  12.422  1.00 37.53           C  
ATOM   1393  CB  TRP A 176     -22.531   5.055  10.961  1.00 37.53           C  
ATOM   1394  O   TRP A 176     -23.188   6.992  13.547  1.00 37.53           O  
ATOM   1395  CG  TRP A 176     -21.203   4.980  11.648  1.00 37.53           C  
ATOM   1396  CD1 TRP A 176     -20.641   3.885  12.242  1.00 37.53           C  
ATOM   1397  CD2 TRP A 176     -20.281   6.055  11.828  1.00 37.53           C  
ATOM   1398  CE2 TRP A 176     -19.172   5.535  12.539  1.00 37.53           C  
ATOM   1399  CE3 TRP A 176     -20.266   7.406  11.461  1.00 37.53           C  
ATOM   1400  NE1 TRP A 176     -19.422   4.211  12.773  1.00 37.53           N  
ATOM   1401  CH2 TRP A 176     -18.094   7.641  12.508  1.00 37.53           C  
ATOM   1402  CZ2 TRP A 176     -18.062   6.324  12.883  1.00 37.53           C  
ATOM   1403  CZ3 TRP A 176     -19.172   8.188  11.805  1.00 37.53           C  
ATOM   1404  N   GLU A 177     -24.109   7.641  11.773  1.00 38.53           N  
ATOM   1405  CA  GLU A 177     -24.328   8.992  12.289  1.00 38.53           C  
ATOM   1406  C   GLU A 177     -25.219   8.977  13.531  1.00 38.53           C  
ATOM   1407  CB  GLU A 177     -24.938   9.891  11.219  1.00 38.53           C  
ATOM   1408  O   GLU A 177     -24.953   9.688  14.500  1.00 38.53           O  
ATOM   1409  CG  GLU A 177     -24.391  11.312  11.219  1.00 38.53           C  
ATOM   1410  CD  GLU A 177     -24.969  12.188  10.125  1.00 38.53           C  
ATOM   1411  OE1 GLU A 177     -24.594  13.375  10.031  1.00 38.53           O  
ATOM   1412  OE2 GLU A 177     -25.828  11.680   9.359  1.00 38.53           O  
ATOM   1413  N   LYS A 178     -26.172   8.133  13.461  1.00 40.25           N  
ATOM   1414  CA  LYS A 178     -27.031   7.992  14.641  1.00 40.25           C  
ATOM   1415  C   LYS A 178     -26.281   7.328  15.789  1.00 40.25           C  
ATOM   1416  CB  LYS A 178     -28.281   7.188  14.297  1.00 40.25           C  
ATOM   1417  O   LYS A 178     -26.406   7.742  16.938  1.00 40.25           O  
ATOM   1418  CG  LYS A 178     -29.500   8.039  13.961  1.00 40.25           C  
ATOM   1419  CD  LYS A 178     -30.750   7.191  13.781  1.00 40.25           C  
ATOM   1420  CE  LYS A 178     -31.875   7.980  13.117  1.00 40.25           C  
ATOM   1421  NZ  LYS A 178     -33.031   7.113  12.805  1.00 40.25           N  
ATOM   1422  N   LEU A 179     -25.438   6.418  15.477  1.00 36.16           N  
ATOM   1423  CA  LEU A 179     -24.672   5.762  16.531  1.00 36.16           C  
ATOM   1424  C   LEU A 179     -23.562   6.668  17.047  1.00 36.16           C  
ATOM   1425  CB  LEU A 179     -24.094   4.441  16.031  1.00 36.16           C  
ATOM   1426  O   LEU A 179     -23.344   6.762  18.250  1.00 36.16           O  
ATOM   1427  CG  LEU A 179     -24.891   3.178  16.328  1.00 36.16           C  
ATOM   1428  CD1 LEU A 179     -24.531   2.066  15.359  1.00 36.16           C  
ATOM   1429  CD2 LEU A 179     -24.641   2.730  17.766  1.00 36.16           C  
ATOM   1430  N   GLN A 180     -23.016   7.375  16.219  1.00 37.34           N  
ATOM   1431  CA  GLN A 180     -22.016   8.352  16.641  1.00 37.34           C  
ATOM   1432  C   GLN A 180     -22.656   9.469  17.453  1.00 37.34           C  
ATOM   1433  CB  GLN A 180     -21.297   8.930  15.414  1.00 37.34           C  
ATOM   1434  O   GLN A 180     -22.094   9.891  18.469  1.00 37.34           O  
ATOM   1435  CG  GLN A 180     -20.062   9.742  15.758  1.00 37.34           C  
ATOM   1436  CD  GLN A 180     -18.953   8.891  16.344  1.00 37.34           C  
ATOM   1437  NE2 GLN A 180     -18.188   9.469  17.266  1.00 37.34           N  
ATOM   1438  OE1 GLN A 180     -18.781   7.727  15.977  1.00 37.34           O  
ATOM   1439  N   ASN A 181     -23.750   9.883  17.047  1.00 42.28           N  
ATOM   1440  CA  ASN A 181     -24.516  10.828  17.859  1.00 42.28           C  
ATOM   1441  C   ASN A 181     -24.875  10.234  19.219  1.00 42.28           C  
ATOM   1442  CB  ASN A 181     -25.766  11.289  17.125  1.00 42.28           C  
ATOM   1443  O   ASN A 181     -24.828  10.922  20.234  1.00 42.28           O  
ATOM   1444  CG  ASN A 181     -25.484  12.391  16.125  1.00 42.28           C  
ATOM   1445  ND2 ASN A 181     -26.453  12.656  15.258  1.00 42.28           N  
ATOM   1446  OD1 ASN A 181     -24.422  12.992  16.125  1.00 42.28           O  
ATOM   1447  N   ALA A 182     -25.125   8.984  19.156  1.00 37.66           N  
ATOM   1448  CA  ALA A 182     -25.453   8.320  20.422  1.00 37.66           C  
ATOM   1449  C   ALA A 182     -24.203   8.148  21.281  1.00 37.66           C  
ATOM   1450  CB  ALA A 182     -26.094   6.961  20.156  1.00 37.66           C  
ATOM   1451  O   ALA A 182     -24.234   8.375  22.484  1.00 37.66           O  
ATOM   1452  N   VAL A 183     -23.172   7.902  20.688  1.00 35.78           N  
ATOM   1453  CA  VAL A 183     -21.938   7.734  21.453  1.00 35.78           C  
ATOM   1454  C   VAL A 183     -21.422   9.102  21.922  1.00 35.78           C  
ATOM   1455  CB  VAL A 183     -20.844   7.008  20.641  1.00 35.78           C  
ATOM   1456  O   VAL A 183     -20.984   9.250  23.062  1.00 35.78           O  
ATOM   1457  CG1 VAL A 183     -19.516   7.008  21.375  1.00 35.78           C  
ATOM   1458  CG2 VAL A 183     -21.281   5.578  20.328  1.00 35.78           C  
ATOM   1459  N   ASP A 184     -21.453  10.047  21.094  1.00 38.94           N  
ATOM   1460  CA  ASP A 184     -21.188  11.422  21.531  1.00 38.94           C  
ATOM   1461  C   ASP A 184     -22.125  11.820  22.672  1.00 38.94           C  
ATOM   1462  CB  ASP A 184     -21.359  12.391  20.359  1.00 38.94           C  
ATOM   1463  O   ASP A 184     -21.688  12.453  23.641  1.00 38.94           O  
ATOM   1464  CG  ASP A 184     -20.141  12.414  19.438  1.00 38.94           C  
ATOM   1465  OD1 ASP A 184     -19.094  11.859  19.812  1.00 38.94           O  
ATOM   1466  OD2 ASP A 184     -20.250  12.984  18.344  1.00 38.94           O  
ATOM   1467  N   GLU A 185     -23.281  11.414  22.578  1.00 40.06           N  
ATOM   1468  CA  GLU A 185     -24.203  11.703  23.672  1.00 40.06           C  
ATOM   1469  C   GLU A 185     -23.828  10.906  24.938  1.00 40.06           C  
ATOM   1470  CB  GLU A 185     -25.641  11.391  23.266  1.00 40.06           C  
ATOM   1471  O   GLU A 185     -23.891  11.438  26.047  1.00 40.06           O  
ATOM   1472  CG  GLU A 185     -26.391  12.594  22.703  1.00 40.06           C  
ATOM   1473  CD  GLU A 185     -27.906  12.398  22.688  1.00 40.06           C  
ATOM   1474  OE1 GLU A 185     -28.625  13.336  22.297  1.00 40.06           O  
ATOM   1475  OE2 GLU A 185     -28.359  11.297  23.062  1.00 40.06           O  
ATOM   1476  N   LEU A 186     -23.375   9.727  24.656  1.00 35.12           N  
ATOM   1477  CA  LEU A 186     -22.953   8.945  25.812  1.00 35.12           C  
ATOM   1478  C   LEU A 186     -21.625   9.461  26.359  1.00 35.12           C  
ATOM   1479  CB  LEU A 186     -22.812   7.465  25.438  1.00 35.12           C  
ATOM   1480  O   LEU A 186     -21.438   9.523  27.578  1.00 35.12           O  
ATOM   1481  CG  LEU A 186     -23.984   6.559  25.828  1.00 35.12           C  
ATOM   1482  CD1 LEU A 186     -24.141   5.434  24.812  1.00 35.12           C  
ATOM   1483  CD2 LEU A 186     -23.797   5.996  27.219  1.00 35.12           C  
ATOM   1484  N   GLY A 187     -20.734   9.820  25.625  1.00 33.88           N  
ATOM   1485  CA  GLY A 187     -19.500  10.422  26.094  1.00 33.88           C  
ATOM   1486  C   GLY A 187     -19.719  11.750  26.797  1.00 33.88           C  
ATOM   1487  O   GLY A 187     -19.062  12.039  27.797  1.00 33.88           O  
ATOM   1488  N   LYS A 188     -20.594  12.609  26.453  1.00 40.19           N  
ATOM   1489  CA  LYS A 188     -20.984  13.789  27.219  1.00 40.19           C  
ATOM   1490  C   LYS A 188     -21.531  13.398  28.578  1.00 40.19           C  
ATOM   1491  CB  LYS A 188     -22.031  14.609  26.453  1.00 40.19           C  
ATOM   1492  O   LYS A 188     -21.328  14.109  29.578  1.00 40.19           O  
ATOM   1493  CG  LYS A 188     -21.438  15.469  25.344  1.00 40.19           C  
ATOM   1494  CD  LYS A 188     -22.500  16.312  24.656  1.00 40.19           C  
ATOM   1495  CE  LYS A 188     -21.953  17.047  23.438  1.00 40.19           C  
ATOM   1496  NZ  LYS A 188     -23.031  17.781  22.703  1.00 40.19           N  
ATOM   1497  N   GLU A 189     -22.094  12.328  28.609  1.00 34.38           N  
ATOM   1498  CA  GLU A 189     -22.578  11.906  29.906  1.00 34.38           C  
ATOM   1499  C   GLU A 189     -21.453  11.406  30.797  1.00 34.38           C  
ATOM   1500  CB  GLU A 189     -23.641  10.812  29.750  1.00 34.38           C  
ATOM   1501  O   GLU A 189     -21.453  11.641  32.000  1.00 34.38           O  
ATOM   1502  CG  GLU A 189     -25.047  11.352  29.516  1.00 34.38           C  
ATOM   1503  CD  GLU A 189     -26.125  10.273  29.547  1.00 34.38           C  
ATOM   1504  OE1 GLU A 189     -27.328  10.609  29.484  1.00 34.38           O  
ATOM   1505  OE2 GLU A 189     -25.750   9.078  29.656  1.00 34.38           O  
ATOM   1506  N   ILE A 190     -20.469  10.820  30.219  1.00 31.08           N  
ATOM   1507  CA  ILE A 190     -19.406  10.367  31.109  1.00 31.08           C  
ATOM   1508  C   ILE A 190     -18.578  11.555  31.578  1.00 31.08           C  
ATOM   1509  CB  ILE A 190     -18.516   9.312  30.422  1.00 31.08           C  
ATOM   1510  O   ILE A 190     -18.219  11.656  32.750  1.00 31.08           O  
ATOM   1511  CG1 ILE A 190     -19.328   8.070  30.062  1.00 31.08           C  
ATOM   1512  CG2 ILE A 190     -17.328   8.953  31.328  1.00 31.08           C  
ATOM   1513  CD1 ILE A 190     -18.562   7.047  29.234  1.00 31.08           C  
ATOM   1514  N   ASP A 191     -18.328  12.555  30.797  1.00 32.47           N  
ATOM   1515  CA  ASP A 191     -17.641  13.695  31.391  1.00 32.47           C  
ATOM   1516  C   ASP A 191     -18.531  14.422  32.406  1.00 32.47           C  
ATOM   1517  CB  ASP A 191     -17.188  14.672  30.281  1.00 32.47           C  
ATOM   1518  O   ASP A 191     -18.016  15.070  33.312  1.00 32.47           O  
ATOM   1519  CG  ASP A 191     -15.812  14.359  29.750  1.00 32.47           C  
ATOM   1520  OD1 ASP A 191     -15.078  13.562  30.359  1.00 32.47           O  
ATOM   1521  OD2 ASP A 191     -15.453  14.914  28.688  1.00 32.47           O  
ATOM   1522  N   HIS A 192     -19.766  14.359  32.188  1.00 38.25           N  
ATOM   1523  CA  HIS A 192     -20.562  15.070  33.188  1.00 38.25           C  
ATOM   1524  C   HIS A 192     -20.844  14.180  34.406  1.00 38.25           C  
ATOM   1525  CB  HIS A 192     -21.875  15.570  32.594  1.00 38.25           C  
ATOM   1526  O   HIS A 192     -21.469  14.617  35.375  1.00 38.25           O  
ATOM   1527  CG  HIS A 192     -21.688  16.719  31.641  1.00 38.25           C  
ATOM   1528  CD2 HIS A 192     -22.562  17.281  30.766  1.00 38.25           C  
ATOM   1529  ND1 HIS A 192     -20.516  17.406  31.516  1.00 38.25           N  
ATOM   1530  CE1 HIS A 192     -20.656  18.359  30.609  1.00 38.25           C  
ATOM   1531  NE2 HIS A 192     -21.891  18.297  30.141  1.00 38.25           N  
ATOM   1532  N   ALA A 193     -20.312  12.984  34.281  1.00 32.34           N  
ATOM   1533  CA  ALA A 193     -20.406  12.281  35.562  1.00 32.34           C  
ATOM   1534  C   ALA A 193     -19.094  12.352  36.312  1.00 32.34           C  
ATOM   1535  CB  ALA A 193     -20.828  10.828  35.344  1.00 32.34           C  
ATOM   1536  O   ALA A 193     -18.016  12.438  35.719  1.00 32.34           O  
TER    1537      ALA A 193                                                      
ATOM   1538  N   MET B   1      15.992  12.336  -1.074  1.00 53.44           N  
ATOM   1539  CA  MET B   1      16.375  11.828   0.237  1.00 53.44           C  
ATOM   1540  C   MET B   1      15.734  10.469   0.501  1.00 53.44           C  
ATOM   1541  CB  MET B   1      15.984  12.812   1.338  1.00 53.44           C  
ATOM   1542  O   MET B   1      14.602  10.219   0.083  1.00 53.44           O  
ATOM   1543  CG  MET B   1      16.516  12.438   2.713  1.00 53.44           C  
ATOM   1544  SD  MET B   1      17.125  13.891   3.648  1.00 53.44           S  
ATOM   1545  CE  MET B   1      17.500  13.117   5.246  1.00 53.44           C  
ATOM   1546  N   LYS B   2      16.594   9.562   1.086  1.00 65.38           N  
ATOM   1547  CA  LYS B   2      16.141   8.211   1.404  1.00 65.38           C  
ATOM   1548  C   LYS B   2      15.555   8.141   2.811  1.00 65.38           C  
ATOM   1549  CB  LYS B   2      17.297   7.219   1.271  1.00 65.38           C  
ATOM   1550  O   LYS B   2      15.977   8.883   3.701  1.00 65.38           O  
ATOM   1551  CG  LYS B   2      17.734   6.957  -0.165  1.00 65.38           C  
ATOM   1552  CD  LYS B   2      18.719   5.797  -0.252  1.00 65.38           C  
ATOM   1553  CE  LYS B   2      19.125   5.523  -1.690  1.00 65.38           C  
ATOM   1554  NZ  LYS B   2      20.078   4.367  -1.783  1.00 65.38           N  
ATOM   1555  N   TYR B   3      14.367   7.648   2.986  1.00 76.81           N  
ATOM   1556  CA  TYR B   3      13.766   7.371   4.289  1.00 76.81           C  
ATOM   1557  C   TYR B   3      13.398   5.898   4.418  1.00 76.81           C  
ATOM   1558  CB  TYR B   3      12.523   8.242   4.500  1.00 76.81           C  
ATOM   1559  O   TYR B   3      13.383   5.168   3.428  1.00 76.81           O  
ATOM   1560  CG  TYR B   3      11.422   7.980   3.500  1.00 76.81           C  
ATOM   1561  CD1 TYR B   3      11.352   8.695   2.309  1.00 76.81           C  
ATOM   1562  CD2 TYR B   3      10.453   7.016   3.746  1.00 76.81           C  
ATOM   1563  CE1 TYR B   3      10.344   8.461   1.386  1.00 76.81           C  
ATOM   1564  CE2 TYR B   3       9.430   6.773   2.830  1.00 76.81           C  
ATOM   1565  OH  TYR B   3       8.383   7.262   0.743  1.00 76.81           O  
ATOM   1566  CZ  TYR B   3       9.383   7.500   1.654  1.00 76.81           C  
ATOM   1567  N   VAL B   4      13.391   5.504   5.668  1.00 73.56           N  
ATOM   1568  CA  VAL B   4      12.969   4.133   5.941  1.00 73.56           C  
ATOM   1569  C   VAL B   4      11.453   4.090   6.109  1.00 73.56           C  
ATOM   1570  CB  VAL B   4      13.664   3.561   7.195  1.00 73.56           C  
ATOM   1571  O   VAL B   4      10.875   4.898   6.844  1.00 73.56           O  
ATOM   1572  CG1 VAL B   4      13.180   2.141   7.480  1.00 73.56           C  
ATOM   1573  CG2 VAL B   4      15.180   3.586   7.023  1.00 73.56           C  
ATOM   1574  N   ASP B   5      10.820   3.156   5.352  1.00 76.31           N  
ATOM   1575  CA  ASP B   5       9.391   2.912   5.516  1.00 76.31           C  
ATOM   1576  C   ASP B   5       9.133   1.938   6.664  1.00 76.31           C  
ATOM   1577  CB  ASP B   5       8.789   2.371   4.219  1.00 76.31           C  
ATOM   1578  O   ASP B   5       9.773   0.888   6.750  1.00 76.31           O  
ATOM   1579  CG  ASP B   5       8.578   3.449   3.172  1.00 76.31           C  
ATOM   1580  OD1 ASP B   5       8.109   4.555   3.520  1.00 76.31           O  
ATOM   1581  OD2 ASP B   5       8.875   3.189   1.986  1.00 76.31           O  
ATOM   1582  N   ILE B   6       8.250   2.279   7.547  1.00 76.19           N  
ATOM   1583  CA  ILE B   6       7.875   1.477   8.703  1.00 76.19           C  
ATOM   1584  C   ILE B   6       6.398   1.105   8.625  1.00 76.19           C  
ATOM   1585  CB  ILE B   6       8.164   2.223  10.031  1.00 76.19           C  
ATOM   1586  O   ILE B   6       5.543   1.977   8.445  1.00 76.19           O  
ATOM   1587  CG1 ILE B   6       9.648   2.588  10.117  1.00 76.19           C  
ATOM   1588  CG2 ILE B   6       7.734   1.378  11.234  1.00 76.19           C  
ATOM   1589  CD1 ILE B   6       9.969   3.623  11.188  1.00 76.19           C  
ATOM   1590  N   THR B   7       6.059  -0.208   8.648  1.00 74.12           N  
ATOM   1591  CA  THR B   7       4.680  -0.655   8.484  1.00 74.12           C  
ATOM   1592  C   THR B   7       4.246  -1.514   9.664  1.00 74.12           C  
ATOM   1593  CB  THR B   7       4.504  -1.449   7.176  1.00 74.12           C  
ATOM   1594  O   THR B   7       3.291  -2.287   9.562  1.00 74.12           O  
ATOM   1595  CG2 THR B   7       4.801  -0.579   5.961  1.00 74.12           C  
ATOM   1596  OG1 THR B   7       5.398  -2.568   7.180  1.00 74.12           O  
ATOM   1597  N   GLU B   8       4.953  -1.438  10.766  1.00 70.94           N  
ATOM   1598  CA  GLU B   8       4.691  -2.328  11.891  1.00 70.94           C  
ATOM   1599  C   GLU B   8       3.602  -1.766  12.797  1.00 70.94           C  
ATOM   1600  CB  GLU B   8       5.973  -2.564  12.695  1.00 70.94           C  
ATOM   1601  O   GLU B   8       3.078  -2.473  13.664  1.00 70.94           O  
ATOM   1602  CG  GLU B   8       6.574  -1.296  13.281  1.00 70.94           C  
ATOM   1603  CD  GLU B   8       7.996  -1.484  13.789  1.00 70.94           C  
ATOM   1604  OE1 GLU B   8       8.594  -0.505  14.289  1.00 70.94           O  
ATOM   1605  OE2 GLU B   8       8.508  -2.619  13.688  1.00 70.94           O  
ATOM   1606  N   TYR B   9       3.297  -0.489  12.602  1.00 83.00           N  
ATOM   1607  CA  TYR B   9       2.248   0.144  13.391  1.00 83.00           C  
ATOM   1608  C   TYR B   9       0.932   0.183  12.625  1.00 83.00           C  
ATOM   1609  CB  TYR B   9       2.662   1.562  13.797  1.00 83.00           C  
ATOM   1610  O   TYR B   9       0.886   0.644  11.484  1.00 83.00           O  
ATOM   1611  CG  TYR B   9       3.941   1.619  14.594  1.00 83.00           C  
ATOM   1612  CD1 TYR B   9       3.945   1.350  15.961  1.00 83.00           C  
ATOM   1613  CD2 TYR B   9       5.148   1.943  13.984  1.00 83.00           C  
ATOM   1614  CE1 TYR B   9       5.121   1.402  16.703  1.00 83.00           C  
ATOM   1615  CE2 TYR B   9       6.332   1.999  14.711  1.00 83.00           C  
ATOM   1616  OH  TYR B   9       7.477   1.781  16.797  1.00 83.00           O  
ATOM   1617  CZ  TYR B   9       6.309   1.728  16.062  1.00 83.00           C  
ATOM   1618  N   ASN B  10      -0.116  -0.325  13.297  1.00 83.69           N  
ATOM   1619  CA  ASN B  10      -1.445  -0.305  12.695  1.00 83.69           C  
ATOM   1620  C   ASN B  10      -2.430   0.502  13.539  1.00 83.69           C  
ATOM   1621  CB  ASN B  10      -1.964  -1.730  12.492  1.00 83.69           C  
ATOM   1622  O   ASN B  10      -2.738   0.127  14.672  1.00 83.69           O  
ATOM   1623  CG  ASN B  10      -1.093  -2.541  11.555  1.00 83.69           C  
ATOM   1624  ND2 ASN B  10      -0.484  -3.600  12.078  1.00 83.69           N  
ATOM   1625  OD1 ASN B  10      -0.968  -2.219  10.367  1.00 83.69           O  
ATOM   1626  N   ALA B  11      -2.902   1.581  12.906  1.00 89.44           N  
ATOM   1627  CA  ALA B  11      -3.918   2.352  13.617  1.00 89.44           C  
ATOM   1628  C   ALA B  11      -5.211   1.551  13.766  1.00 89.44           C  
ATOM   1629  CB  ALA B  11      -4.195   3.666  12.891  1.00 89.44           C  
ATOM   1630  O   ALA B  11      -5.504   0.677  12.945  1.00 89.44           O  
ATOM   1631  N   THR B  12      -5.891   1.926  14.812  1.00 87.88           N  
ATOM   1632  CA  THR B  12      -7.133   1.190  15.023  1.00 87.88           C  
ATOM   1633  C   THR B  12      -8.344   2.111  14.867  1.00 87.88           C  
ATOM   1634  CB  THR B  12      -7.160   0.527  16.406  1.00 87.88           C  
ATOM   1635  O   THR B  12      -9.477   1.643  14.734  1.00 87.88           O  
ATOM   1636  CG2 THR B  12      -6.070  -0.531  16.531  1.00 87.88           C  
ATOM   1637  OG1 THR B  12      -6.961   1.528  17.422  1.00 87.88           O  
ATOM   1638  N   SER B  13      -8.125   3.418  14.883  1.00 92.06           N  
ATOM   1639  CA  SER B  13      -9.195   4.402  14.758  1.00 92.06           C  
ATOM   1640  C   SER B  13      -9.328   4.891  13.320  1.00 92.06           C  
ATOM   1641  CB  SER B  13      -8.945   5.590  15.688  1.00 92.06           C  
ATOM   1642  O   SER B  13      -8.891   5.996  12.992  1.00 92.06           O  
ATOM   1643  OG  SER B  13      -8.898   5.168  17.047  1.00 92.06           O  
ATOM   1644  N   PHE B  14      -9.867   4.039  12.461  1.00 93.69           N  
ATOM   1645  CA  PHE B  14     -10.102   4.383  11.062  1.00 93.69           C  
ATOM   1646  C   PHE B  14     -11.305   3.635  10.516  1.00 93.69           C  
ATOM   1647  CB  PHE B  14      -8.859   4.074  10.219  1.00 93.69           C  
ATOM   1648  O   PHE B  14     -11.898   2.807  11.211  1.00 93.69           O  
ATOM   1649  CG  PHE B  14      -8.594   2.602  10.047  1.00 93.69           C  
ATOM   1650  CD1 PHE B  14      -7.855   1.899  10.992  1.00 93.69           C  
ATOM   1651  CD2 PHE B  14      -9.086   1.920   8.945  1.00 93.69           C  
ATOM   1652  CE1 PHE B  14      -7.609   0.537  10.836  1.00 93.69           C  
ATOM   1653  CE2 PHE B  14      -8.852   0.559   8.781  1.00 93.69           C  
ATOM   1654  CZ  PHE B  14      -8.109  -0.130   9.727  1.00 93.69           C  
ATOM   1655  N   THR B  15     -11.750   4.027   9.344  1.00 91.00           N  
ATOM   1656  CA  THR B  15     -12.844   3.338   8.672  1.00 91.00           C  
ATOM   1657  C   THR B  15     -12.320   2.479   7.523  1.00 91.00           C  
ATOM   1658  CB  THR B  15     -13.891   4.332   8.141  1.00 91.00           C  
ATOM   1659  O   THR B  15     -11.664   2.986   6.609  1.00 91.00           O  
ATOM   1660  CG2 THR B  15     -15.039   3.607   7.457  1.00 91.00           C  
ATOM   1661  OG1 THR B  15     -14.406   5.109   9.227  1.00 91.00           O  
ATOM   1662  N   GLU B  16     -12.531   1.172   7.738  1.00 82.31           N  
ATOM   1663  CA  GLU B  16     -12.242   0.319   6.590  1.00 82.31           C  
ATOM   1664  C   GLU B  16     -13.062   0.729   5.375  1.00 82.31           C  
ATOM   1665  CB  GLU B  16     -12.500  -1.150   6.930  1.00 82.31           C  
ATOM   1666  O   GLU B  16     -14.273   0.948   5.484  1.00 82.31           O  
ATOM   1667  CG  GLU B  16     -11.484  -1.747   7.895  1.00 82.31           C  
ATOM   1668  CD  GLU B  16     -11.688  -3.234   8.141  1.00 82.31           C  
ATOM   1669  OE1 GLU B  16     -10.883  -3.844   8.875  1.00 82.31           O  
ATOM   1670  OE2 GLU B  16     -12.656  -3.793   7.582  1.00 82.31           O  
ATOM   1671  N   ALA B  17     -12.336   0.977   4.301  1.00 84.25           N  
ATOM   1672  CA  ALA B  17     -12.953   1.403   3.047  1.00 84.25           C  
ATOM   1673  C   ALA B  17     -12.234   0.791   1.847  1.00 84.25           C  
ATOM   1674  CB  ALA B  17     -12.953   2.928   2.943  1.00 84.25           C  
ATOM   1675  O   ALA B  17     -11.461  -0.154   1.997  1.00 84.25           O  
ATOM   1676  N   ASN B  18     -12.648   1.048   0.684  1.00 76.44           N  
ATOM   1677  CA  ASN B  18     -12.031   0.638  -0.572  1.00 76.44           C  
ATOM   1678  C   ASN B  18     -11.891   1.812  -1.536  1.00 76.44           C  
ATOM   1679  CB  ASN B  18     -12.836  -0.490  -1.224  1.00 76.44           C  
ATOM   1680  O   ASN B  18     -12.289   1.719  -2.697  1.00 76.44           O  
ATOM   1681  CG  ASN B  18     -12.758  -1.788  -0.445  1.00 76.44           C  
ATOM   1682  ND2 ASN B  18     -13.906  -2.422  -0.235  1.00 76.44           N  
ATOM   1683  OD1 ASN B  18     -11.672  -2.217  -0.034  1.00 76.44           O  
ATOM   1684  N   ARG B  19     -11.289   2.902  -0.976  1.00 80.69           N  
ATOM   1685  CA  ARG B  19     -11.047   4.055  -1.838  1.00 80.69           C  
ATOM   1686  C   ARG B  19     -10.094   3.695  -2.975  1.00 80.69           C  
ATOM   1687  CB  ARG B  19     -10.477   5.219  -1.027  1.00 80.69           C  
ATOM   1688  O   ARG B  19      -9.180   2.885  -2.797  1.00 80.69           O  
ATOM   1689  CG  ARG B  19     -11.406   5.723   0.067  1.00 80.69           C  
ATOM   1690  CD  ARG B  19     -10.867   6.984   0.729  1.00 80.69           C  
ATOM   1691  NE  ARG B  19      -9.578   6.750   1.360  1.00 80.69           N  
ATOM   1692  NH1 ARG B  19      -9.227   8.961   1.927  1.00 80.69           N  
ATOM   1693  NH2 ARG B  19      -7.660   7.375   2.463  1.00 80.69           N  
ATOM   1694  CZ  ARG B  19      -8.820   7.699   1.915  1.00 80.69           C  
ATOM   1695  N   THR B  20     -10.375   4.363  -4.078  1.00 77.56           N  
ATOM   1696  CA  THR B  20      -9.398   4.371  -5.164  1.00 77.56           C  
ATOM   1697  C   THR B  20      -8.609   5.676  -5.164  1.00 77.56           C  
ATOM   1698  CB  THR B  20     -10.086   4.180  -6.531  1.00 77.56           C  
ATOM   1699  O   THR B  20      -8.938   6.613  -4.438  1.00 77.56           O  
ATOM   1700  CG2 THR B  20     -11.039   2.994  -6.504  1.00 77.56           C  
ATOM   1701  OG1 THR B  20     -10.820   5.367  -6.859  1.00 77.56           O  
ATOM   1702  N   ILE B  21      -7.543   5.648  -5.918  1.00 81.69           N  
ATOM   1703  CA  ILE B  21      -6.699   6.840  -5.930  1.00 81.69           C  
ATOM   1704  C   ILE B  21      -7.473   8.016  -6.527  1.00 81.69           C  
ATOM   1705  CB  ILE B  21      -5.395   6.602  -6.723  1.00 81.69           C  
ATOM   1706  O   ILE B  21      -7.184   9.172  -6.227  1.00 81.69           O  
ATOM   1707  CG1 ILE B  21      -4.371   7.699  -6.410  1.00 81.69           C  
ATOM   1708  CG2 ILE B  21      -5.684   6.527  -8.227  1.00 81.69           C  
ATOM   1709  CD1 ILE B  21      -3.939   7.746  -4.953  1.00 81.69           C  
ATOM   1710  N   ASP B  22      -8.562   7.738  -7.227  1.00 82.50           N  
ATOM   1711  CA  ASP B  22      -9.375   8.797  -7.809  1.00 82.50           C  
ATOM   1712  C   ASP B  22     -10.250   9.461  -6.746  1.00 82.50           C  
ATOM   1713  CB  ASP B  22     -10.250   8.250  -8.938  1.00 82.50           C  
ATOM   1714  O   ASP B  22     -10.719  10.586  -6.934  1.00 82.50           O  
ATOM   1715  CG  ASP B  22      -9.453   7.910 -10.188  1.00 82.50           C  
ATOM   1716  OD1 ASP B  22      -8.359   8.477 -10.383  1.00 82.50           O  
ATOM   1717  OD2 ASP B  22      -9.938   7.074 -10.984  1.00 82.50           O  
ATOM   1718  N   ASP B  23     -10.453   8.797  -5.605  1.00 87.75           N  
ATOM   1719  CA  ASP B  23     -11.266   9.328  -4.520  1.00 87.75           C  
ATOM   1720  C   ASP B  23     -10.461  10.305  -3.662  1.00 87.75           C  
ATOM   1721  CB  ASP B  23     -11.812   8.195  -3.648  1.00 87.75           C  
ATOM   1722  O   ASP B  23     -11.031  11.039  -2.846  1.00 87.75           O  
ATOM   1723  CG  ASP B  23     -12.766   7.285  -4.398  1.00 87.75           C  
ATOM   1724  OD1 ASP B  23     -13.641   7.789  -5.133  1.00 87.75           O  
ATOM   1725  OD2 ASP B  23     -12.648   6.051  -4.246  1.00 87.75           O  
ATOM   1726  N   ILE B  24      -9.156  10.297  -3.861  1.00 92.81           N  
ATOM   1727  CA  ILE B  24      -8.258  11.062  -3.010  1.00 92.81           C  
ATOM   1728  C   ILE B  24      -7.621  12.195  -3.820  1.00 92.81           C  
ATOM   1729  CB  ILE B  24      -7.164  10.172  -2.387  1.00 92.81           C  
ATOM   1730  O   ILE B  24      -7.035  11.953  -4.875  1.00 92.81           O  
ATOM   1731  CG1 ILE B  24      -7.801   8.984  -1.653  1.00 92.81           C  
ATOM   1732  CG2 ILE B  24      -6.273  10.984  -1.444  1.00 92.81           C  
ATOM   1733  CD1 ILE B  24      -6.801   7.930  -1.193  1.00 92.81           C  
ATOM   1734  N   ASP B  25      -7.754  13.445  -3.336  1.00 93.94           N  
ATOM   1735  CA  ASP B  25      -7.160  14.539  -4.105  1.00 93.94           C  
ATOM   1736  C   ASP B  25      -6.336  15.453  -3.211  1.00 93.94           C  
ATOM   1737  CB  ASP B  25      -8.242  15.336  -4.832  1.00 93.94           C  
ATOM   1738  O   ASP B  25      -5.766  16.438  -3.682  1.00 93.94           O  
ATOM   1739  CG  ASP B  25      -9.266  15.938  -3.885  1.00 93.94           C  
ATOM   1740  OD1 ASP B  25      -8.992  16.031  -2.670  1.00 93.94           O  
ATOM   1741  OD2 ASP B  25     -10.359  16.312  -4.359  1.00 93.94           O  
ATOM   1742  N   THR B  26      -6.293  15.094  -1.915  1.00 96.56           N  
ATOM   1743  CA  THR B  26      -5.715  16.047  -0.979  1.00 96.56           C  
ATOM   1744  C   THR B  26      -4.785  15.352   0.006  1.00 96.56           C  
ATOM   1745  CB  THR B  26      -6.812  16.797  -0.205  1.00 96.56           C  
ATOM   1746  O   THR B  26      -5.078  14.250   0.472  1.00 96.56           O  
ATOM   1747  CG2 THR B  26      -6.207  17.719   0.850  1.00 96.56           C  
ATOM   1748  OG1 THR B  26      -7.586  17.594  -1.123  1.00 96.56           O  
ATOM   1749  N   ILE B  27      -3.670  15.961   0.265  1.00 98.38           N  
ATOM   1750  CA  ILE B  27      -2.850  15.656   1.432  1.00 98.38           C  
ATOM   1751  C   ILE B  27      -3.096  16.688   2.525  1.00 98.38           C  
ATOM   1752  CB  ILE B  27      -1.348  15.602   1.070  1.00 98.38           C  
ATOM   1753  O   ILE B  27      -3.090  17.891   2.260  1.00 98.38           O  
ATOM   1754  CG1 ILE B  27      -1.058  14.406   0.159  1.00 98.38           C  
ATOM   1755  CG2 ILE B  27      -0.489  15.555   2.336  1.00 98.38           C  
ATOM   1756  CD1 ILE B  27       0.390  13.938   0.196  1.00 98.38           C  
ATOM   1757  N   VAL B  28      -3.408  16.266   3.705  1.00 98.50           N  
ATOM   1758  CA  VAL B  28      -3.543  17.156   4.852  1.00 98.50           C  
ATOM   1759  C   VAL B  28      -2.322  17.016   5.758  1.00 98.50           C  
ATOM   1760  CB  VAL B  28      -4.836  16.875   5.648  1.00 98.50           C  
ATOM   1761  O   VAL B  28      -2.045  15.938   6.281  1.00 98.50           O  
ATOM   1762  CG1 VAL B  28      -4.934  17.781   6.863  1.00 98.50           C  
ATOM   1763  CG2 VAL B  28      -6.062  17.031   4.750  1.00 98.50           C  
ATOM   1764  N   ILE B  29      -1.640  18.109   5.930  1.00 98.88           N  
ATOM   1765  CA  ILE B  29      -0.454  18.156   6.781  1.00 98.88           C  
ATOM   1766  C   ILE B  29      -0.862  18.453   8.219  1.00 98.88           C  
ATOM   1767  CB  ILE B  29       0.559  19.219   6.285  1.00 98.88           C  
ATOM   1768  O   ILE B  29      -1.633  19.375   8.477  1.00 98.88           O  
ATOM   1769  CG1 ILE B  29       1.029  18.875   4.863  1.00 98.88           C  
ATOM   1770  CG2 ILE B  29       1.747  19.312   7.246  1.00 98.88           C  
ATOM   1771  CD1 ILE B  29       1.734  17.531   4.750  1.00 98.88           C  
ATOM   1772  N   HIS B  30      -0.429  17.625   9.086  1.00 98.62           N  
ATOM   1773  CA  HIS B  30      -0.560  17.766  10.531  1.00 98.62           C  
ATOM   1774  C   HIS B  30       0.806  17.891  11.203  1.00 98.62           C  
ATOM   1775  CB  HIS B  30      -1.332  16.594  11.117  1.00 98.62           C  
ATOM   1776  O   HIS B  30       1.825  17.531  10.609  1.00 98.62           O  
ATOM   1777  CG  HIS B  30      -2.689  16.406  10.523  1.00 98.62           C  
ATOM   1778  CD2 HIS B  30      -3.084  15.750   9.398  1.00 98.62           C  
ATOM   1779  ND1 HIS B  30      -3.832  16.922  11.086  1.00 98.62           N  
ATOM   1780  CE1 HIS B  30      -4.875  16.594  10.344  1.00 98.62           C  
ATOM   1781  NE2 HIS B  30      -4.449  15.891   9.312  1.00 98.62           N  
ATOM   1782  N   HIS B  31       0.932  18.469  12.305  1.00 98.00           N  
ATOM   1783  CA  HIS B  31       2.014  18.172  13.242  1.00 98.00           C  
ATOM   1784  C   HIS B  31       1.546  17.234  14.352  1.00 98.00           C  
ATOM   1785  CB  HIS B  31       2.564  19.469  13.844  1.00 98.00           C  
ATOM   1786  O   HIS B  31       0.395  17.297  14.781  1.00 98.00           O  
ATOM   1787  CG  HIS B  31       1.610  20.141  14.773  1.00 98.00           C  
ATOM   1788  CD2 HIS B  31       0.306  19.906  15.039  1.00 98.00           C  
ATOM   1789  ND1 HIS B  31       1.974  21.219  15.555  1.00 98.00           N  
ATOM   1790  CE1 HIS B  31       0.930  21.609  16.266  1.00 98.00           C  
ATOM   1791  NE2 HIS B  31      -0.095  20.828  15.969  1.00 98.00           N  
ATOM   1792  N   TRP B  32       2.547  16.359  14.695  1.00 93.69           N  
ATOM   1793  CA  TRP B  32       2.096  15.461  15.758  1.00 93.69           C  
ATOM   1794  C   TRP B  32       2.232  16.125  17.125  1.00 93.69           C  
ATOM   1795  CB  TRP B  32       2.889  14.156  15.734  1.00 93.69           C  
ATOM   1796  O   TRP B  32       3.180  16.891  17.359  1.00 93.69           O  
ATOM   1797  CG  TRP B  32       4.371  14.336  15.883  1.00 93.69           C  
ATOM   1798  CD1 TRP B  32       5.016  15.062  16.844  1.00 93.69           C  
ATOM   1799  CD2 TRP B  32       5.387  13.781  15.047  1.00 93.69           C  
ATOM   1800  CE2 TRP B  32       6.633  14.219  15.555  1.00 93.69           C  
ATOM   1801  CE3 TRP B  32       5.371  12.961  13.914  1.00 93.69           C  
ATOM   1802  NE1 TRP B  32       6.375  14.992  16.656  1.00 93.69           N  
ATOM   1803  CH2 TRP B  32       7.801  13.047  13.859  1.00 93.69           C  
ATOM   1804  CZ2 TRP B  32       7.848  13.852  14.969  1.00 93.69           C  
ATOM   1805  CZ3 TRP B  32       6.582  12.602  13.328  1.00 93.69           C  
ATOM   1806  N   GLY B  33       1.393  16.281  17.938  1.00 87.94           N  
ATOM   1807  CA  GLY B  33       1.413  16.656  19.328  1.00 87.94           C  
ATOM   1808  C   GLY B  33       2.436  17.734  19.641  1.00 87.94           C  
ATOM   1809  O   GLY B  33       2.461  18.781  19.000  1.00 87.94           O  
ATOM   1810  N   ASP B  34       3.406  17.391  20.625  1.00 90.75           N  
ATOM   1811  CA  ASP B  34       4.344  18.375  21.172  1.00 90.75           C  
ATOM   1812  C   ASP B  34       5.758  18.125  20.641  1.00 90.75           C  
ATOM   1813  CB  ASP B  34       4.340  18.312  22.703  1.00 90.75           C  
ATOM   1814  O   ASP B  34       6.066  17.047  20.156  1.00 90.75           O  
ATOM   1815  CG  ASP B  34       3.018  18.750  23.312  1.00 90.75           C  
ATOM   1816  OD1 ASP B  34       2.420  19.734  22.812  1.00 90.75           O  
ATOM   1817  OD2 ASP B  34       2.572  18.109  24.281  1.00 90.75           O  
ATOM   1818  N   ASP B  35       6.574  19.188  20.812  1.00 94.88           N  
ATOM   1819  CA  ASP B  35       8.000  19.047  20.531  1.00 94.88           C  
ATOM   1820  C   ASP B  35       8.625  17.953  21.406  1.00 94.88           C  
ATOM   1821  CB  ASP B  35       8.727  20.375  20.750  1.00 94.88           C  
ATOM   1822  O   ASP B  35       8.164  17.703  22.516  1.00 94.88           O  
ATOM   1823  CG  ASP B  35       8.359  21.422  19.719  1.00 94.88           C  
ATOM   1824  OD1 ASP B  35       7.539  21.141  18.812  1.00 94.88           O  
ATOM   1825  OD2 ASP B  35       8.898  22.547  19.797  1.00 94.88           O  
ATOM   1826  N   ASN B  36       9.562  17.266  20.891  1.00 94.31           N  
ATOM   1827  CA  ASN B  36      10.453  16.344  21.578  1.00 94.31           C  
ATOM   1828  C   ASN B  36       9.773  15.008  21.859  1.00 94.31           C  
ATOM   1829  CB  ASN B  36      10.969  16.953  22.875  1.00 94.31           C  
ATOM   1830  O   ASN B  36      10.320  14.164  22.578  1.00 94.31           O  
ATOM   1831  CG  ASN B  36      11.938  18.094  22.641  1.00 94.31           C  
ATOM   1832  ND2 ASN B  36      12.086  18.969  23.625  1.00 94.31           N  
ATOM   1833  OD1 ASN B  36      12.555  18.188  21.578  1.00 94.31           O  
ATOM   1834  N   GLN B  37       8.547  14.797  21.422  1.00 95.69           N  
ATOM   1835  CA  GLN B  37       7.949  13.469  21.531  1.00 95.69           C  
ATOM   1836  C   GLN B  37       8.688  12.461  20.656  1.00 95.69           C  
ATOM   1837  CB  GLN B  37       6.469  13.523  21.141  1.00 95.69           C  
ATOM   1838  O   GLN B  37       9.117  12.789  19.547  1.00 95.69           O  
ATOM   1839  CG  GLN B  37       5.555  13.969  22.281  1.00 95.69           C  
ATOM   1840  CD  GLN B  37       4.086  13.938  21.891  1.00 95.69           C  
ATOM   1841  NE2 GLN B  37       3.375  12.914  22.344  1.00 95.69           N  
ATOM   1842  OE1 GLN B  37       3.596  14.828  21.188  1.00 95.69           O  
ATOM   1843  N   ARG B  38       8.750  11.289  21.109  1.00 96.06           N  
ATOM   1844  CA  ARG B  38       9.414  10.242  20.344  1.00 96.06           C  
ATOM   1845  C   ARG B  38       8.523   9.719  19.234  1.00 96.06           C  
ATOM   1846  CB  ARG B  38       9.820   9.086  21.266  1.00 96.06           C  
ATOM   1847  O   ARG B  38       7.320   9.539  19.422  1.00 96.06           O  
ATOM   1848  CG  ARG B  38      10.922   9.445  22.266  1.00 96.06           C  
ATOM   1849  CD  ARG B  38      11.297   8.258  23.141  1.00 96.06           C  
ATOM   1850  NE  ARG B  38      11.961   7.211  22.375  1.00 96.06           N  
ATOM   1851  NH1 ARG B  38      11.906   5.652  24.078  1.00 96.06           N  
ATOM   1852  NH2 ARG B  38      12.852   5.117  22.062  1.00 96.06           N  
ATOM   1853  CZ  ARG B  38      12.242   5.996  22.844  1.00 96.06           C  
ATOM   1854  N   PHE B  39       9.125   9.492  18.125  1.00 96.19           N  
ATOM   1855  CA  PHE B  39       8.461   8.961  16.938  1.00 96.19           C  
ATOM   1856  C   PHE B  39       7.668   7.703  17.281  1.00 96.19           C  
ATOM   1857  CB  PHE B  39       9.484   8.656  15.836  1.00 96.19           C  
ATOM   1858  O   PHE B  39       6.488   7.598  16.938  1.00 96.19           O  
ATOM   1859  CG  PHE B  39       8.883   8.016  14.609  1.00 96.19           C  
ATOM   1860  CD1 PHE B  39       8.867   6.637  14.477  1.00 96.19           C  
ATOM   1861  CD2 PHE B  39       8.336   8.797  13.602  1.00 96.19           C  
ATOM   1862  CE1 PHE B  39       8.320   6.039  13.344  1.00 96.19           C  
ATOM   1863  CE2 PHE B  39       7.781   8.211  12.469  1.00 96.19           C  
ATOM   1864  CZ  PHE B  39       7.773   6.828  12.344  1.00 96.19           C  
ATOM   1865  N   GLU B  40       8.312   6.750  18.031  1.00 94.81           N  
ATOM   1866  CA  GLU B  40       7.688   5.477  18.375  1.00 94.81           C  
ATOM   1867  C   GLU B  40       6.445   5.688  19.250  1.00 94.81           C  
ATOM   1868  CB  GLU B  40       8.680   4.566  19.094  1.00 94.81           C  
ATOM   1869  O   GLU B  40       5.445   4.988  19.078  1.00 94.81           O  
ATOM   1870  CG  GLU B  40       9.828   4.086  18.219  1.00 94.81           C  
ATOM   1871  CD  GLU B  40      10.953   5.094  18.094  1.00 94.81           C  
ATOM   1872  OE1 GLU B  40      11.961   4.801  17.406  1.00 94.81           O  
ATOM   1873  OE2 GLU B  40      10.844   6.180  18.703  1.00 94.81           O  
ATOM   1874  N   LYS B  41       6.512   6.582  20.062  1.00 95.12           N  
ATOM   1875  CA  LYS B  41       5.387   6.840  20.969  1.00 95.12           C  
ATOM   1876  C   LYS B  41       4.195   7.414  20.203  1.00 95.12           C  
ATOM   1877  CB  LYS B  41       5.805   7.797  22.078  1.00 95.12           C  
ATOM   1878  O   LYS B  41       3.045   7.117  20.531  1.00 95.12           O  
ATOM   1879  CG  LYS B  41       6.660   7.152  23.156  1.00 95.12           C  
ATOM   1880  CD  LYS B  41       5.852   6.172  24.000  1.00 95.12           C  
ATOM   1881  CE  LYS B  41       6.699   5.539  25.094  1.00 95.12           C  
ATOM   1882  NZ  LYS B  41       5.969   4.441  25.797  1.00 95.12           N  
ATOM   1883  N   VAL B  42       4.496   8.289  19.250  1.00 96.88           N  
ATOM   1884  CA  VAL B  42       3.434   8.836  18.422  1.00 96.88           C  
ATOM   1885  C   VAL B  42       2.754   7.719  17.625  1.00 96.88           C  
ATOM   1886  CB  VAL B  42       3.973   9.914  17.453  1.00 96.88           C  
ATOM   1887  O   VAL B  42       1.524   7.648  17.578  1.00 96.88           O  
ATOM   1888  CG1 VAL B  42       2.873  10.391  16.500  1.00 96.88           C  
ATOM   1889  CG2 VAL B  42       4.555  11.094  18.234  1.00 96.88           C  
ATOM   1890  N   CYS B  43       3.539   6.852  17.031  1.00 95.19           N  
ATOM   1891  CA  CYS B  43       2.990   5.723  16.297  1.00 95.19           C  
ATOM   1892  C   CYS B  43       2.145   4.836  17.203  1.00 95.19           C  
ATOM   1893  CB  CYS B  43       4.109   4.898  15.656  1.00 95.19           C  
ATOM   1894  O   CYS B  43       1.044   4.430  16.828  1.00 95.19           O  
ATOM   1895  SG  CYS B  43       5.055   5.797  14.406  1.00 95.19           S  
ATOM   1896  N   GLU B  44       2.615   4.562  18.375  1.00 93.56           N  
ATOM   1897  CA  GLU B  44       1.906   3.729  19.344  1.00 93.56           C  
ATOM   1898  C   GLU B  44       0.597   4.379  19.781  1.00 93.56           C  
ATOM   1899  CB  GLU B  44       2.787   3.455  20.562  1.00 93.56           C  
ATOM   1900  O   GLU B  44      -0.396   3.691  20.016  1.00 93.56           O  
ATOM   1901  CG  GLU B  44       3.898   2.445  20.312  1.00 93.56           C  
ATOM   1902  CD  GLU B  44       4.926   2.389  21.422  1.00 93.56           C  
ATOM   1903  OE1 GLU B  44       5.949   1.687  21.266  1.00 93.56           O  
ATOM   1904  OE2 GLU B  44       4.703   3.049  22.469  1.00 93.56           O  
ATOM   1905  N   PHE B  45       0.655   5.695  19.969  1.00 94.62           N  
ATOM   1906  CA  PHE B  45      -0.546   6.441  20.328  1.00 94.62           C  
ATOM   1907  C   PHE B  45      -1.671   6.156  19.328  1.00 94.62           C  
ATOM   1908  CB  PHE B  45      -0.254   7.945  20.375  1.00 94.62           C  
ATOM   1909  O   PHE B  45      -2.775   5.781  19.734  1.00 94.62           O  
ATOM   1910  CG  PHE B  45      -1.482   8.797  20.531  1.00 94.62           C  
ATOM   1911  CD1 PHE B  45      -2.029   9.469  19.453  1.00 94.62           C  
ATOM   1912  CD2 PHE B  45      -2.092   8.922  21.781  1.00 94.62           C  
ATOM   1913  CE1 PHE B  45      -3.166  10.258  19.594  1.00 94.62           C  
ATOM   1914  CE2 PHE B  45      -3.229   9.711  21.938  1.00 94.62           C  
ATOM   1915  CZ  PHE B  45      -3.764  10.383  20.844  1.00 94.62           C  
ATOM   1916  N   PHE B  46      -1.424   6.227  18.016  1.00 95.12           N  
ATOM   1917  CA  PHE B  46      -2.443   5.996  17.000  1.00 95.12           C  
ATOM   1918  C   PHE B  46      -2.824   4.523  16.938  1.00 95.12           C  
ATOM   1919  CB  PHE B  46      -1.951   6.473  15.625  1.00 95.12           C  
ATOM   1920  O   PHE B  46      -3.980   4.188  16.672  1.00 95.12           O  
ATOM   1921  CG  PHE B  46      -1.929   7.969  15.477  1.00 95.12           C  
ATOM   1922  CD1 PHE B  46      -3.094   8.711  15.609  1.00 95.12           C  
ATOM   1923  CD2 PHE B  46      -0.740   8.633  15.195  1.00 95.12           C  
ATOM   1924  CE1 PHE B  46      -3.076  10.102  15.469  1.00 95.12           C  
ATOM   1925  CE2 PHE B  46      -0.713  10.016  15.055  1.00 95.12           C  
ATOM   1926  CZ  PHE B  46      -1.883  10.750  15.188  1.00 95.12           C  
ATOM   1927  N   ALA B  47      -1.828   3.682  17.156  1.00 91.94           N  
ATOM   1928  CA  ALA B  47      -2.102   2.246  17.156  1.00 91.94           C  
ATOM   1929  C   ALA B  47      -3.018   1.864  18.312  1.00 91.94           C  
ATOM   1930  CB  ALA B  47      -0.798   1.456  17.234  1.00 91.94           C  
ATOM   1931  O   ALA B  47      -3.775   0.896  18.219  1.00 91.94           O  
ATOM   1932  N   GLY B  48      -3.010   2.592  19.344  1.00 91.50           N  
ATOM   1933  CA  GLY B  48      -3.789   2.324  20.547  1.00 91.50           C  
ATOM   1934  C   GLY B  48      -5.254   2.689  20.406  1.00 91.50           C  
ATOM   1935  O   GLY B  48      -6.066   2.371  21.281  1.00 91.50           O  
ATOM   1936  N   GLY B  49      -5.625   3.400  19.422  1.00 90.00           N  
ATOM   1937  CA  GLY B  49      -7.016   3.680  19.109  1.00 90.00           C  
ATOM   1938  C   GLY B  49      -7.578   4.852  19.891  1.00 90.00           C  
ATOM   1939  O   GLY B  49      -8.617   4.727  20.547  1.00 90.00           O  
ATOM   1940  N   PRO B  50      -7.012   5.969  19.797  1.00 91.12           N  
ATOM   1941  CA  PRO B  50      -7.438   7.129  20.578  1.00 91.12           C  
ATOM   1942  C   PRO B  50      -8.664   7.820  19.984  1.00 91.12           C  
ATOM   1943  CB  PRO B  50      -6.219   8.055  20.531  1.00 91.12           C  
ATOM   1944  O   PRO B  50      -9.055   8.891  20.453  1.00 91.12           O  
ATOM   1945  CG  PRO B  50      -5.590   7.793  19.203  1.00 91.12           C  
ATOM   1946  CD  PRO B  50      -5.750   6.336  18.875  1.00 91.12           C  
ATOM   1947  N   GLY B  51      -9.180   7.289  18.969  1.00 92.38           N  
ATOM   1948  CA  GLY B  51     -10.320   7.922  18.328  1.00 92.38           C  
ATOM   1949  C   GLY B  51      -9.922   8.867  17.203  1.00 92.38           C  
ATOM   1950  O   GLY B  51     -10.734   9.680  16.750  1.00 92.38           O  
ATOM   1951  N   THR B  52      -8.688   8.898  16.922  1.00 95.31           N  
ATOM   1952  CA  THR B  52      -8.109   9.617  15.789  1.00 95.31           C  
ATOM   1953  C   THR B  52      -6.977   8.812  15.156  1.00 95.31           C  
ATOM   1954  CB  THR B  52      -7.578  11.000  16.219  1.00 95.31           C  
ATOM   1955  O   THR B  52      -6.488   7.844  15.750  1.00 95.31           O  
ATOM   1956  CG2 THR B  52      -6.383  10.859  17.156  1.00 95.31           C  
ATOM   1957  OG1 THR B  52      -7.172  11.734  15.055  1.00 95.31           O  
ATOM   1958  N   SER B  53      -6.656   9.156  13.914  1.00 97.12           N  
ATOM   1959  CA  SER B  53      -5.570   8.461  13.227  1.00 97.12           C  
ATOM   1960  C   SER B  53      -5.008   9.297  12.086  1.00 97.12           C  
ATOM   1961  CB  SER B  53      -6.055   7.109  12.688  1.00 97.12           C  
ATOM   1962  O   SER B  53      -5.387  10.461  11.922  1.00 97.12           O  
ATOM   1963  OG  SER B  53      -7.105   7.293  11.750  1.00 97.12           O  
ATOM   1964  N   ALA B  54      -4.027   8.750  11.422  1.00 97.69           N  
ATOM   1965  CA  ALA B  54      -3.406   9.305  10.219  1.00 97.69           C  
ATOM   1966  C   ALA B  54      -2.859   8.195   9.328  1.00 97.69           C  
ATOM   1967  CB  ALA B  54      -2.293  10.273  10.594  1.00 97.69           C  
ATOM   1968  O   ALA B  54      -2.629   7.074   9.789  1.00 97.69           O  
ATOM   1969  N   HIS B  55      -2.713   8.523   8.133  1.00 97.12           N  
ATOM   1970  CA  HIS B  55      -2.125   7.535   7.230  1.00 97.12           C  
ATOM   1971  C   HIS B  55      -0.634   7.363   7.504  1.00 97.12           C  
ATOM   1972  CB  HIS B  55      -2.350   7.941   5.773  1.00 97.12           C  
ATOM   1973  O   HIS B  55      -0.132   6.238   7.539  1.00 97.12           O  
ATOM   1974  CG  HIS B  55      -3.785   7.922   5.359  1.00 97.12           C  
ATOM   1975  CD2 HIS B  55      -4.512   6.980   4.711  1.00 97.12           C  
ATOM   1976  ND1 HIS B  55      -4.645   8.969   5.605  1.00 97.12           N  
ATOM   1977  CE1 HIS B  55      -5.844   8.672   5.129  1.00 97.12           C  
ATOM   1978  NE2 HIS B  55      -5.789   7.469   4.582  1.00 97.12           N  
ATOM   1979  N   PHE B  56       0.003   8.492   7.734  1.00 96.62           N  
ATOM   1980  CA  PHE B  56       1.452   8.430   7.891  1.00 96.62           C  
ATOM   1981  C   PHE B  56       1.902   9.273   9.078  1.00 96.62           C  
ATOM   1982  CB  PHE B  56       2.150   8.914   6.613  1.00 96.62           C  
ATOM   1983  O   PHE B  56       1.292  10.297   9.391  1.00 96.62           O  
ATOM   1984  CG  PHE B  56       1.826   8.086   5.398  1.00 96.62           C  
ATOM   1985  CD1 PHE B  56       2.471   6.879   5.168  1.00 96.62           C  
ATOM   1986  CD2 PHE B  56       0.875   8.523   4.484  1.00 96.62           C  
ATOM   1987  CE1 PHE B  56       2.174   6.117   4.043  1.00 96.62           C  
ATOM   1988  CE2 PHE B  56       0.572   7.766   3.357  1.00 96.62           C  
ATOM   1989  CZ  PHE B  56       1.223   6.562   3.139  1.00 96.62           C  
ATOM   1990  N   VAL B  57       2.996   8.820   9.727  1.00 97.75           N  
ATOM   1991  CA  VAL B  57       3.811   9.562  10.688  1.00 97.75           C  
ATOM   1992  C   VAL B  57       5.230   9.711  10.148  1.00 97.75           C  
ATOM   1993  CB  VAL B  57       3.830   8.883  12.070  1.00 97.75           C  
ATOM   1994  O   VAL B  57       5.879   8.719   9.805  1.00 97.75           O  
ATOM   1995  CG1 VAL B  57       4.695   9.672  13.047  1.00 97.75           C  
ATOM   1996  CG2 VAL B  57       2.410   8.727  12.609  1.00 97.75           C  
ATOM   1997  N   VAL B  58       5.676  10.992  10.047  1.00 97.56           N  
ATOM   1998  CA  VAL B  58       6.914  11.195   9.305  1.00 97.56           C  
ATOM   1999  C   VAL B  58       7.859  12.078  10.109  1.00 97.56           C  
ATOM   2000  CB  VAL B  58       6.648  11.836   7.918  1.00 97.56           C  
ATOM   2001  O   VAL B  58       7.441  13.086  10.695  1.00 97.56           O  
ATOM   2002  CG1 VAL B  58       7.945  11.953   7.121  1.00 97.56           C  
ATOM   2003  CG2 VAL B  58       5.617  11.008   7.145  1.00 97.56           C  
ATOM   2004  N   GLU B  59       9.055  11.641  10.219  1.00 97.56           N  
ATOM   2005  CA  GLU B  59      10.164  12.461  10.695  1.00 97.56           C  
ATOM   2006  C   GLU B  59      11.414  12.234   9.852  1.00 97.56           C  
ATOM   2007  CB  GLU B  59      10.461  12.156  12.164  1.00 97.56           C  
ATOM   2008  O   GLU B  59      11.383  11.500   8.867  1.00 97.56           O  
ATOM   2009  CG  GLU B  59      11.203  10.852  12.391  1.00 97.56           C  
ATOM   2010  CD  GLU B  59      11.523  10.578  13.852  1.00 97.56           C  
ATOM   2011  OE1 GLU B  59      12.234   9.594  14.148  1.00 97.56           O  
ATOM   2012  OE2 GLU B  59      11.055  11.359  14.711  1.00 97.56           O  
ATOM   2013  N   ALA B  60      12.461  12.953  10.258  1.00 95.12           N  
ATOM   2014  CA  ALA B  60      13.719  12.852   9.516  1.00 95.12           C  
ATOM   2015  C   ALA B  60      14.109  11.391   9.297  1.00 95.12           C  
ATOM   2016  CB  ALA B  60      14.836  13.594  10.242  1.00 95.12           C  
ATOM   2017  O   ALA B  60      14.375  10.664  10.258  1.00 95.12           O  
ATOM   2018  N   GLY B  61      14.055  11.008   8.055  1.00 89.25           N  
ATOM   2019  CA  GLY B  61      14.586   9.711   7.664  1.00 89.25           C  
ATOM   2020  C   GLY B  61      13.633   8.570   7.957  1.00 89.25           C  
ATOM   2021  O   GLY B  61      13.969   7.406   7.738  1.00 89.25           O  
ATOM   2022  N   ARG B  62      12.430   8.852   8.445  1.00 89.56           N  
ATOM   2023  CA  ARG B  62      11.508   7.777   8.797  1.00 89.56           C  
ATOM   2024  C   ARG B  62      10.078   8.133   8.414  1.00 89.56           C  
ATOM   2025  CB  ARG B  62      11.586   7.473  10.297  1.00 89.56           C  
ATOM   2026  O   ARG B  62       9.648   9.281   8.586  1.00 89.56           O  
ATOM   2027  CG  ARG B  62      12.898   6.824  10.719  1.00 89.56           C  
ATOM   2028  CD  ARG B  62      12.898   6.473  12.203  1.00 89.56           C  
ATOM   2029  NE  ARG B  62      12.977   7.668  13.039  1.00 89.56           N  
ATOM   2030  NH1 ARG B  62      13.023   6.516  15.039  1.00 89.56           N  
ATOM   2031  NH2 ARG B  62      13.102   8.805  15.023  1.00 89.56           N  
ATOM   2032  CZ  ARG B  62      13.031   7.660  14.367  1.00 89.56           C  
ATOM   2033  N   CYS B  63       9.375   7.180   7.859  1.00 90.69           N  
ATOM   2034  CA  CYS B  63       7.961   7.277   7.504  1.00 90.69           C  
ATOM   2035  C   CYS B  63       7.207   6.016   7.910  1.00 90.69           C  
ATOM   2036  CB  CYS B  63       7.797   7.520   6.004  1.00 90.69           C  
ATOM   2037  O   CYS B  63       7.469   4.934   7.379  1.00 90.69           O  
ATOM   2038  SG  CYS B  63       6.078   7.523   5.449  1.00 90.69           S  
ATOM   2039  N   ALA B  64       6.297   6.125   8.867  1.00 90.44           N  
ATOM   2040  CA  ALA B  64       5.441   5.004   9.250  1.00 90.44           C  
ATOM   2041  C   ALA B  64       4.059   5.125   8.617  1.00 90.44           C  
ATOM   2042  CB  ALA B  64       5.320   4.922  10.773  1.00 90.44           C  
ATOM   2043  O   ALA B  64       3.436   6.188   8.672  1.00 90.44           O  
ATOM   2044  N   GLN B  65       3.664   4.152   7.906  1.00 88.88           N  
ATOM   2045  CA  GLN B  65       2.275   4.094   7.461  1.00 88.88           C  
ATOM   2046  C   GLN B  65       1.406   3.342   8.461  1.00 88.88           C  
ATOM   2047  CB  GLN B  65       2.182   3.432   6.082  1.00 88.88           C  
ATOM   2048  O   GLN B  65       1.696   2.193   8.805  1.00 88.88           O  
ATOM   2049  CG  GLN B  65       0.784   3.465   5.480  1.00 88.88           C  
ATOM   2050  CD  GLN B  65       0.749   2.949   4.055  1.00 88.88           C  
ATOM   2051  NE2 GLN B  65      -0.434   2.963   3.447  1.00 88.88           N  
ATOM   2052  OE1 GLN B  65       1.775   2.541   3.502  1.00 88.88           O  
ATOM   2053  N   LEU B  66       0.310   3.920   8.930  1.00 90.75           N  
ATOM   2054  CA  LEU B  66      -0.516   3.348   9.984  1.00 90.75           C  
ATOM   2055  C   LEU B  66      -1.892   2.961   9.453  1.00 90.75           C  
ATOM   2056  CB  LEU B  66      -0.664   4.336  11.148  1.00 90.75           C  
ATOM   2057  O   LEU B  66      -2.584   2.133  10.055  1.00 90.75           O  
ATOM   2058  CG  LEU B  66       0.609   4.656  11.930  1.00 90.75           C  
ATOM   2059  CD1 LEU B  66       1.479   5.641  11.156  1.00 90.75           C  
ATOM   2060  CD2 LEU B  66       0.262   5.211  13.312  1.00 90.75           C  
ATOM   2061  N   VAL B  67      -2.352   3.680   8.430  1.00 89.81           N  
ATOM   2062  CA  VAL B  67      -3.613   3.385   7.758  1.00 89.81           C  
ATOM   2063  C   VAL B  67      -3.367   3.182   6.266  1.00 89.81           C  
ATOM   2064  CB  VAL B  67      -4.652   4.508   7.980  1.00 89.81           C  
ATOM   2065  O   VAL B  67      -2.611   3.932   5.645  1.00 89.81           O  
ATOM   2066  CG1 VAL B  67      -5.941   4.207   7.223  1.00 89.81           C  
ATOM   2067  CG2 VAL B  67      -4.934   4.688   9.469  1.00 89.81           C  
ATOM   2068  N   GLU B  68      -3.928   2.143   5.719  1.00 82.38           N  
ATOM   2069  CA  GLU B  68      -3.822   1.911   4.285  1.00 82.38           C  
ATOM   2070  C   GLU B  68      -4.441   3.059   3.492  1.00 82.38           C  
ATOM   2071  CB  GLU B  68      -4.488   0.587   3.900  1.00 82.38           C  
ATOM   2072  O   GLU B  68      -5.426   3.660   3.928  1.00 82.38           O  
ATOM   2073  CG  GLU B  68      -3.838  -0.635   4.531  1.00 82.38           C  
ATOM   2074  CD  GLU B  68      -3.389  -1.669   3.510  1.00 82.38           C  
ATOM   2075  OE1 GLU B  68      -3.080  -2.816   3.902  1.00 82.38           O  
ATOM   2076  OE2 GLU B  68      -3.346  -1.328   2.307  1.00 82.38           O  
ATOM   2077  N   ILE B  69      -3.908   3.289   2.336  1.00 86.69           N  
ATOM   2078  CA  ILE B  69      -4.359   4.395   1.495  1.00 86.69           C  
ATOM   2079  C   ILE B  69      -5.816   4.180   1.101  1.00 86.69           C  
ATOM   2080  CB  ILE B  69      -3.479   4.543   0.234  1.00 86.69           C  
ATOM   2081  O   ILE B  69      -6.582   5.141   0.976  1.00 86.69           O  
ATOM   2082  CG1 ILE B  69      -2.045   4.926   0.625  1.00 86.69           C  
ATOM   2083  CG2 ILE B  69      -4.078   5.570  -0.726  1.00 86.69           C  
ATOM   2084  CD1 ILE B  69      -1.918   6.324   1.212  1.00 86.69           C  
ATOM   2085  N   LYS B  70      -6.211   2.914   0.939  1.00 81.69           N  
ATOM   2086  CA  LYS B  70      -7.574   2.613   0.510  1.00 81.69           C  
ATOM   2087  C   LYS B  70      -8.570   2.861   1.637  1.00 81.69           C  
ATOM   2088  CB  LYS B  70      -7.676   1.166   0.027  1.00 81.69           C  
ATOM   2089  O   LYS B  70      -9.781   2.883   1.406  1.00 81.69           O  
ATOM   2090  CG  LYS B  70      -7.453   0.131   1.119  1.00 81.69           C  
ATOM   2091  CD  LYS B  70      -7.617  -1.287   0.588  1.00 81.69           C  
ATOM   2092  CE  LYS B  70      -7.371  -2.324   1.676  1.00 81.69           C  
ATOM   2093  NZ  LYS B  70      -8.633  -2.697   2.379  1.00 81.69           N  
ATOM   2094  N   ASP B  71      -8.102   2.963   2.922  1.00 86.00           N  
ATOM   2095  CA  ASP B  71      -8.953   3.193   4.082  1.00 86.00           C  
ATOM   2096  C   ASP B  71      -8.969   4.668   4.469  1.00 86.00           C  
ATOM   2097  CB  ASP B  71      -8.500   2.340   5.266  1.00 86.00           C  
ATOM   2098  O   ASP B  71      -8.227   5.473   3.900  1.00 86.00           O  
ATOM   2099  CG  ASP B  71      -8.641   0.849   5.012  1.00 86.00           C  
ATOM   2100  OD1 ASP B  71      -9.570   0.439   4.289  1.00 86.00           O  
ATOM   2101  OD2 ASP B  71      -7.812   0.077   5.543  1.00 86.00           O  
ATOM   2102  N   ILE B  72      -9.914   5.000   5.371  1.00 92.75           N  
ATOM   2103  CA  ILE B  72     -10.125   6.398   5.734  1.00 92.75           C  
ATOM   2104  C   ILE B  72      -9.609   6.648   7.148  1.00 92.75           C  
ATOM   2105  CB  ILE B  72     -11.617   6.793   5.625  1.00 92.75           C  
ATOM   2106  O   ILE B  72     -10.195   6.172   8.125  1.00 92.75           O  
ATOM   2107  CG1 ILE B  72     -12.133   6.543   4.207  1.00 92.75           C  
ATOM   2108  CG2 ILE B  72     -11.812   8.258   6.031  1.00 92.75           C  
ATOM   2109  CD1 ILE B  72     -13.648   6.578   4.090  1.00 92.75           C  
ATOM   2110  N   ALA B  73      -8.531   7.355   7.266  1.00 96.38           N  
ATOM   2111  CA  ALA B  73      -8.070   7.793   8.578  1.00 96.38           C  
ATOM   2112  C   ALA B  73      -8.945   8.914   9.125  1.00 96.38           C  
ATOM   2113  CB  ALA B  73      -6.609   8.242   8.508  1.00 96.38           C  
ATOM   2114  O   ALA B  73      -9.453   9.742   8.367  1.00 96.38           O  
ATOM   2115  N   TRP B  74      -9.094   8.914  10.422  1.00 96.75           N  
ATOM   2116  CA  TRP B  74      -9.812   9.977  11.117  1.00 96.75           C  
ATOM   2117  C   TRP B  74      -8.852  11.062  11.594  1.00 96.75           C  
ATOM   2118  CB  TRP B  74     -10.586   9.406  12.312  1.00 96.75           C  
ATOM   2119  O   TRP B  74      -8.359  11.016  12.727  1.00 96.75           O  
ATOM   2120  CG  TRP B  74     -11.539   8.305  11.945  1.00 96.75           C  
ATOM   2121  CD1 TRP B  74     -12.008   8.000  10.703  1.00 96.75           C  
ATOM   2122  CD2 TRP B  74     -12.148   7.375  12.844  1.00 96.75           C  
ATOM   2123  CE2 TRP B  74     -12.969   6.523  12.070  1.00 96.75           C  
ATOM   2124  CE3 TRP B  74     -12.070   7.172  14.234  1.00 96.75           C  
ATOM   2125  NE1 TRP B  74     -12.867   6.926  10.773  1.00 96.75           N  
ATOM   2126  CH2 TRP B  74     -13.625   5.312  14.000  1.00 96.75           C  
ATOM   2127  CZ2 TRP B  74     -13.711   5.488  12.641  1.00 96.75           C  
ATOM   2128  CZ3 TRP B  74     -12.812   6.137  14.797  1.00 96.75           C  
ATOM   2129  N   HIS B  75      -8.625  12.062  10.703  1.00 96.81           N  
ATOM   2130  CA  HIS B  75      -7.551  12.977  11.094  1.00 96.81           C  
ATOM   2131  C   HIS B  75      -7.988  14.430  10.969  1.00 96.81           C  
ATOM   2132  CB  HIS B  75      -6.305  12.727  10.234  1.00 96.81           C  
ATOM   2133  O   HIS B  75      -7.449  15.305  11.648  1.00 96.81           O  
ATOM   2134  CG  HIS B  75      -6.543  12.883   8.766  1.00 96.81           C  
ATOM   2135  CD2 HIS B  75      -6.953  12.000   7.832  1.00 96.81           C  
ATOM   2136  ND1 HIS B  75      -6.359  14.078   8.109  1.00 96.81           N  
ATOM   2137  CE1 HIS B  75      -6.645  13.922   6.828  1.00 96.81           C  
ATOM   2138  NE2 HIS B  75      -7.008  12.664   6.633  1.00 96.81           N  
ATOM   2139  N   ALA B  76      -9.039  14.734  10.195  1.00 95.81           N  
ATOM   2140  CA  ALA B  76      -9.281  16.125   9.836  1.00 95.81           C  
ATOM   2141  C   ALA B  76     -10.430  16.703  10.648  1.00 95.81           C  
ATOM   2142  CB  ALA B  76      -9.570  16.250   8.344  1.00 95.81           C  
ATOM   2143  O   ALA B  76     -10.703  17.906  10.578  1.00 95.81           O  
ATOM   2144  N   GLY B  77     -11.094  15.906  11.469  1.00 90.75           N  
ATOM   2145  CA  GLY B  77     -12.266  16.391  12.180  1.00 90.75           C  
ATOM   2146  C   GLY B  77     -13.406  16.766  11.266  1.00 90.75           C  
ATOM   2147  O   GLY B  77     -14.312  17.516  11.664  1.00 90.75           O  
ATOM   2148  N   ASN B  78     -13.273  16.484  10.086  1.00 89.88           N  
ATOM   2149  CA  ASN B  78     -14.188  16.719   8.977  1.00 89.88           C  
ATOM   2150  C   ASN B  78     -14.305  15.500   8.070  1.00 89.88           C  
ATOM   2151  CB  ASN B  78     -13.750  17.953   8.164  1.00 89.88           C  
ATOM   2152  O   ASN B  78     -13.359  15.180   7.340  1.00 89.88           O  
ATOM   2153  CG  ASN B  78     -14.703  18.281   7.035  1.00 89.88           C  
ATOM   2154  ND2 ASN B  78     -15.156  19.531   6.984  1.00 89.88           N  
ATOM   2155  OD1 ASN B  78     -15.031  17.422   6.215  1.00 89.88           O  
ATOM   2156  N   TRP B  79     -15.461  14.914   8.094  1.00 92.31           N  
ATOM   2157  CA  TRP B  79     -15.617  13.625   7.430  1.00 92.31           C  
ATOM   2158  C   TRP B  79     -15.391  13.758   5.930  1.00 92.31           C  
ATOM   2159  CB  TRP B  79     -17.000  13.047   7.703  1.00 92.31           C  
ATOM   2160  O   TRP B  79     -14.742  12.906   5.316  1.00 92.31           O  
ATOM   2161  CG  TRP B  79     -17.234  11.703   7.082  1.00 92.31           C  
ATOM   2162  CD1 TRP B  79     -18.156  11.383   6.121  1.00 92.31           C  
ATOM   2163  CD2 TRP B  79     -16.531  10.492   7.391  1.00 92.31           C  
ATOM   2164  CE2 TRP B  79     -17.078   9.477   6.570  1.00 92.31           C  
ATOM   2165  CE3 TRP B  79     -15.500  10.164   8.273  1.00 92.31           C  
ATOM   2166  NE1 TRP B  79     -18.062  10.047   5.809  1.00 92.31           N  
ATOM   2167  CH2 TRP B  79     -15.617   7.863   7.492  1.00 92.31           C  
ATOM   2168  CZ2 TRP B  79     -16.625   8.156   6.617  1.00 92.31           C  
ATOM   2169  CZ3 TRP B  79     -15.055   8.852   8.320  1.00 92.31           C  
ATOM   2170  N   ALA B  80     -15.945  14.750   5.387  1.00 90.88           N  
ATOM   2171  CA  ALA B  80     -15.766  14.969   3.957  1.00 90.88           C  
ATOM   2172  C   ALA B  80     -14.281  15.094   3.605  1.00 90.88           C  
ATOM   2173  CB  ALA B  80     -16.516  16.219   3.510  1.00 90.88           C  
ATOM   2174  O   ALA B  80     -13.836  14.570   2.584  1.00 90.88           O  
ATOM   2175  N   ALA B  81     -13.547  15.750   4.426  1.00 93.88           N  
ATOM   2176  CA  ALA B  81     -12.109  15.875   4.219  1.00 93.88           C  
ATOM   2177  C   ALA B  81     -11.406  14.539   4.418  1.00 93.88           C  
ATOM   2178  CB  ALA B  81     -11.531  16.938   5.160  1.00 93.88           C  
ATOM   2179  O   ALA B  81     -10.523  14.172   3.641  1.00 93.88           O  
ATOM   2180  N   ASN B  82     -11.773  13.836   5.492  1.00 96.19           N  
ATOM   2181  CA  ASN B  82     -11.180  12.531   5.758  1.00 96.19           C  
ATOM   2182  C   ASN B  82     -11.352  11.586   4.570  1.00 96.19           C  
ATOM   2183  CB  ASN B  82     -11.789  11.914   7.020  1.00 96.19           C  
ATOM   2184  O   ASN B  82     -10.430  10.859   4.215  1.00 96.19           O  
ATOM   2185  CG  ASN B  82     -11.250  12.539   8.289  1.00 96.19           C  
ATOM   2186  ND2 ASN B  82     -11.922  12.289   9.406  1.00 96.19           N  
ATOM   2187  OD1 ASN B  82     -10.227  13.234   8.273  1.00 96.19           O  
ATOM   2188  N   GLN B  83     -12.445  11.625   3.850  1.00 94.31           N  
ATOM   2189  CA  GLN B  83     -12.773  10.703   2.766  1.00 94.31           C  
ATOM   2190  C   GLN B  83     -11.891  10.961   1.544  1.00 94.31           C  
ATOM   2191  CB  GLN B  83     -14.250  10.820   2.385  1.00 94.31           C  
ATOM   2192  O   GLN B  83     -11.625  10.047   0.760  1.00 94.31           O  
ATOM   2193  CG  GLN B  83     -15.188  10.109   3.348  1.00 94.31           C  
ATOM   2194  CD  GLN B  83     -16.641  10.180   2.914  1.00 94.31           C  
ATOM   2195  NE2 GLN B  83     -17.344  11.219   3.357  1.00 94.31           N  
ATOM   2196  OE1 GLN B  83     -17.125   9.312   2.188  1.00 94.31           O  
ATOM   2197  N   ARG B  84     -11.398  12.133   1.414  1.00 95.94           N  
ATOM   2198  CA  ARG B  84     -10.727  12.484   0.167  1.00 95.94           C  
ATOM   2199  C   ARG B  84      -9.266  12.828   0.410  1.00 95.94           C  
ATOM   2200  CB  ARG B  84     -11.438  13.664  -0.508  1.00 95.94           C  
ATOM   2201  O   ARG B  84      -8.609  13.430  -0.445  1.00 95.94           O  
ATOM   2202  CG  ARG B  84     -11.438  14.938   0.319  1.00 95.94           C  
ATOM   2203  CD  ARG B  84     -12.211  16.062  -0.369  1.00 95.94           C  
ATOM   2204  NE  ARG B  84     -11.562  16.469  -1.611  1.00 95.94           N  
ATOM   2205  NH1 ARG B  84     -12.766  18.438  -1.822  1.00 95.94           N  
ATOM   2206  NH2 ARG B  84     -11.195  17.875  -3.395  1.00 95.94           N  
ATOM   2207  CZ  ARG B  84     -11.844  17.594  -2.273  1.00 95.94           C  
ATOM   2208  N   SER B  85      -8.805  12.453   1.642  1.00 96.94           N  
ATOM   2209  CA  SER B  85      -7.461  12.961   1.915  1.00 96.94           C  
ATOM   2210  C   SER B  85      -6.590  11.891   2.561  1.00 96.94           C  
ATOM   2211  CB  SER B  85      -7.527  14.195   2.820  1.00 96.94           C  
ATOM   2212  O   SER B  85      -7.098  10.883   3.055  1.00 96.94           O  
ATOM   2213  OG  SER B  85      -8.000  13.844   4.109  1.00 96.94           O  
ATOM   2214  N   ILE B  86      -5.309  12.102   2.408  1.00 97.62           N  
ATOM   2215  CA  ILE B  86      -4.258  11.406   3.148  1.00 97.62           C  
ATOM   2216  C   ILE B  86      -3.727  12.312   4.254  1.00 97.62           C  
ATOM   2217  CB  ILE B  86      -3.105  10.969   2.215  1.00 97.62           C  
ATOM   2218  O   ILE B  86      -3.281  13.438   3.990  1.00 97.62           O  
ATOM   2219  CG1 ILE B  86      -3.611   9.953   1.187  1.00 97.62           C  
ATOM   2220  CG2 ILE B  86      -1.942  10.398   3.027  1.00 97.62           C  
ATOM   2221  CD1 ILE B  86      -2.662   9.734   0.017  1.00 97.62           C  
ATOM   2222  N   GLY B  87      -3.871  11.883   5.477  1.00 98.56           N  
ATOM   2223  CA  GLY B  87      -3.330  12.641   6.590  1.00 98.56           C  
ATOM   2224  C   GLY B  87      -1.899  12.266   6.930  1.00 98.56           C  
ATOM   2225  O   GLY B  87      -1.575  11.078   7.059  1.00 98.56           O  
ATOM   2226  N   ILE B  88      -1.029  13.234   7.051  1.00 98.69           N  
ATOM   2227  CA  ILE B  88       0.371  13.016   7.398  1.00 98.69           C  
ATOM   2228  C   ILE B  88       0.708  13.781   8.680  1.00 98.69           C  
ATOM   2229  CB  ILE B  88       1.312  13.453   6.254  1.00 98.69           C  
ATOM   2230  O   ILE B  88       0.632  15.008   8.719  1.00 98.69           O  
ATOM   2231  CG1 ILE B  88       0.916  12.758   4.945  1.00 98.69           C  
ATOM   2232  CG2 ILE B  88       2.771  13.156   6.609  1.00 98.69           C  
ATOM   2233  CD1 ILE B  88       1.794  13.133   3.758  1.00 98.69           C  
ATOM   2234  N   GLU B  89       1.089  13.000   9.719  1.00 98.75           N  
ATOM   2235  CA  GLU B  89       1.608  13.586  10.953  1.00 98.75           C  
ATOM   2236  C   GLU B  89       3.109  13.844  10.859  1.00 98.75           C  
ATOM   2237  CB  GLU B  89       1.311  12.672  12.148  1.00 98.75           C  
ATOM   2238  O   GLU B  89       3.893  12.906  10.664  1.00 98.75           O  
ATOM   2239  CG  GLU B  89      -0.175  12.492  12.430  1.00 98.75           C  
ATOM   2240  CD  GLU B  89      -0.812  13.719  13.078  1.00 98.75           C  
ATOM   2241  OE1 GLU B  89      -2.061  13.820  13.078  1.00 98.75           O  
ATOM   2242  OE2 GLU B  89      -0.057  14.578  13.578  1.00 98.75           O  
ATOM   2243  N   CYS B  90       3.441  15.109  11.055  1.00 98.75           N  
ATOM   2244  CA  CYS B  90       4.828  15.523  10.867  1.00 98.75           C  
ATOM   2245  C   CYS B  90       5.457  15.922  12.203  1.00 98.75           C  
ATOM   2246  CB  CYS B  90       4.918  16.688   9.883  1.00 98.75           C  
ATOM   2247  O   CYS B  90       4.781  16.484  13.070  1.00 98.75           O  
ATOM   2248  SG  CYS B  90       4.051  16.391   8.328  1.00 98.75           S  
ATOM   2249  N   ARG B  91       6.707  15.617  12.281  1.00 98.38           N  
ATOM   2250  CA  ARG B  91       7.434  16.141  13.438  1.00 98.38           C  
ATOM   2251  C   ARG B  91       7.293  17.656  13.539  1.00 98.38           C  
ATOM   2252  CB  ARG B  91       8.914  15.750  13.359  1.00 98.38           C  
ATOM   2253  O   ARG B  91       7.598  18.375  12.586  1.00 98.38           O  
ATOM   2254  CG  ARG B  91       9.742  16.234  14.539  1.00 98.38           C  
ATOM   2255  CD  ARG B  91      11.086  15.539  14.609  1.00 98.38           C  
ATOM   2256  NE  ARG B  91      10.977  14.219  15.227  1.00 98.38           N  
ATOM   2257  NH1 ARG B  91      11.477  14.945  17.359  1.00 98.38           N  
ATOM   2258  NH2 ARG B  91      11.031  12.734  16.984  1.00 98.38           N  
ATOM   2259  CZ  ARG B  91      11.164  13.969  16.516  1.00 98.38           C  
ATOM   2260  N   PRO B  92       6.918  18.156  14.758  1.00 98.25           N  
ATOM   2261  CA  PRO B  92       6.574  19.578  14.859  1.00 98.25           C  
ATOM   2262  C   PRO B  92       7.797  20.484  14.766  1.00 98.25           C  
ATOM   2263  CB  PRO B  92       5.918  19.688  16.234  1.00 98.25           C  
ATOM   2264  O   PRO B  92       7.688  21.641  14.328  1.00 98.25           O  
ATOM   2265  CG  PRO B  92       6.023  18.312  16.828  1.00 98.25           C  
ATOM   2266  CD  PRO B  92       6.516  17.375  15.758  1.00 98.25           C  
ATOM   2267  N   GLU B  93       8.984  20.016  15.172  1.00 97.69           N  
ATOM   2268  CA  GLU B  93      10.195  20.828  15.164  1.00 97.69           C  
ATOM   2269  C   GLU B  93      10.578  21.234  13.742  1.00 97.69           C  
ATOM   2270  CB  GLU B  93      11.352  20.062  15.820  1.00 97.69           C  
ATOM   2271  O   GLU B  93      11.133  22.312  13.531  1.00 97.69           O  
ATOM   2272  CG  GLU B  93      11.180  19.844  17.312  1.00 97.69           C  
ATOM   2273  CD  GLU B  93      10.531  18.516  17.656  1.00 97.69           C  
ATOM   2274  OE1 GLU B  93      10.875  17.938  18.719  1.00 97.69           O  
ATOM   2275  OE2 GLU B  93       9.688  18.047  16.859  1.00 97.69           O  
ATOM   2276  N   MET B  94      10.273  20.344  12.758  1.00 98.38           N  
ATOM   2277  CA  MET B  94      10.461  20.594  11.336  1.00 98.38           C  
ATOM   2278  C   MET B  94      11.914  20.938  11.031  1.00 98.38           C  
ATOM   2279  CB  MET B  94       9.555  21.750  10.875  1.00 98.38           C  
ATOM   2280  O   MET B  94      12.211  21.984  10.445  1.00 98.38           O  
ATOM   2281  CG  MET B  94       9.539  21.938   9.367  1.00 98.38           C  
ATOM   2282  SD  MET B  94       8.500  23.375   8.859  1.00 98.38           S  
ATOM   2283  CE  MET B  94       7.449  23.547  10.320  1.00 98.38           C  
ATOM   2284  N   SER B  95      12.867  20.172  11.578  1.00 97.31           N  
ATOM   2285  CA  SER B  95      14.234  20.344  11.086  1.00 97.31           C  
ATOM   2286  C   SER B  95      14.273  20.281   9.562  1.00 97.31           C  
ATOM   2287  CB  SER B  95      15.156  19.281  11.672  1.00 97.31           C  
ATOM   2288  O   SER B  95      13.297  19.891   8.922  1.00 97.31           O  
ATOM   2289  OG  SER B  95      14.930  18.016  11.055  1.00 97.31           O  
ATOM   2290  N   ASN B  96      15.375  20.719   9.000  1.00 96.69           N  
ATOM   2291  CA  ASN B  96      15.531  20.609   7.555  1.00 96.69           C  
ATOM   2292  C   ASN B  96      15.344  19.156   7.086  1.00 96.69           C  
ATOM   2293  CB  ASN B  96      16.906  21.125   7.117  1.00 96.69           C  
ATOM   2294  O   ASN B  96      14.727  18.922   6.047  1.00 96.69           O  
ATOM   2295  CG  ASN B  96      16.938  22.641   6.992  1.00 96.69           C  
ATOM   2296  ND2 ASN B  96      18.125  23.203   6.898  1.00 96.69           N  
ATOM   2297  OD1 ASN B  96      15.883  23.297   6.984  1.00 96.69           O  
ATOM   2298  N   GLU B  97      15.883  18.266   7.824  1.00 94.31           N  
ATOM   2299  CA  GLU B  97      15.758  16.844   7.457  1.00 94.31           C  
ATOM   2300  C   GLU B  97      14.320  16.375   7.598  1.00 94.31           C  
ATOM   2301  CB  GLU B  97      16.688  15.984   8.312  1.00 94.31           C  
ATOM   2302  O   GLU B  97      13.859  15.539   6.809  1.00 94.31           O  
ATOM   2303  CG  GLU B  97      18.141  16.031   7.883  1.00 94.31           C  
ATOM   2304  CD  GLU B  97      18.906  17.203   8.492  1.00 94.31           C  
ATOM   2305  OE1 GLU B  97      20.125  17.344   8.219  1.00 94.31           O  
ATOM   2306  OE2 GLU B  97      18.297  17.984   9.258  1.00 94.31           O  
ATOM   2307  N   ASP B  98      13.602  16.859   8.609  1.00 97.50           N  
ATOM   2308  CA  ASP B  98      12.172  16.562   8.734  1.00 97.50           C  
ATOM   2309  C   ASP B  98      11.406  17.047   7.500  1.00 97.50           C  
ATOM   2310  CB  ASP B  98      11.594  17.219   9.992  1.00 97.50           C  
ATOM   2311  O   ASP B  98      10.633  16.281   6.918  1.00 97.50           O  
ATOM   2312  CG  ASP B  98      12.141  16.609  11.273  1.00 97.50           C  
ATOM   2313  OD1 ASP B  98      12.406  15.383  11.305  1.00 97.50           O  
ATOM   2314  OD2 ASP B  98      12.312  17.359  12.258  1.00 97.50           O  
ATOM   2315  N   PHE B  99      11.656  18.266   7.184  1.00 97.94           N  
ATOM   2316  CA  PHE B  99      10.984  18.906   6.051  1.00 97.94           C  
ATOM   2317  C   PHE B  99      11.250  18.141   4.762  1.00 97.94           C  
ATOM   2318  CB  PHE B  99      11.438  20.359   5.898  1.00 97.94           C  
ATOM   2319  O   PHE B  99      10.320  17.812   4.023  1.00 97.94           O  
ATOM   2320  CG  PHE B  99      10.703  21.125   4.828  1.00 97.94           C  
ATOM   2321  CD1 PHE B  99      11.164  21.109   3.516  1.00 97.94           C  
ATOM   2322  CD2 PHE B  99       9.555  21.828   5.133  1.00 97.94           C  
ATOM   2323  CE1 PHE B  99      10.484  21.812   2.521  1.00 97.94           C  
ATOM   2324  CE2 PHE B  99       8.875  22.531   4.141  1.00 97.94           C  
ATOM   2325  CZ  PHE B  99       9.336  22.531   2.838  1.00 97.94           C  
ATOM   2326  N   GLU B 100      12.492  17.797   4.562  1.00 94.75           N  
ATOM   2327  CA  GLU B 100      12.891  17.094   3.350  1.00 94.75           C  
ATOM   2328  C   GLU B 100      12.250  15.711   3.283  1.00 94.75           C  
ATOM   2329  CB  GLU B 100      14.414  16.969   3.273  1.00 94.75           C  
ATOM   2330  O   GLU B 100      11.852  15.250   2.207  1.00 94.75           O  
ATOM   2331  CG  GLU B 100      15.102  18.203   2.701  1.00 94.75           C  
ATOM   2332  CD  GLU B 100      14.680  18.516   1.274  1.00 94.75           C  
ATOM   2333  OE1 GLU B 100      14.766  19.688   0.860  1.00 94.75           O  
ATOM   2334  OE2 GLU B 100      14.258  17.578   0.564  1.00 94.75           O  
ATOM   2335  N   THR B 101      12.164  15.055   4.371  1.00 94.19           N  
ATOM   2336  CA  THR B 101      11.555  13.727   4.395  1.00 94.19           C  
ATOM   2337  C   THR B 101      10.070  13.805   4.051  1.00 94.19           C  
ATOM   2338  CB  THR B 101      11.734  13.055   5.766  1.00 94.19           C  
ATOM   2339  O   THR B 101       9.570  13.000   3.262  1.00 94.19           O  
ATOM   2340  CG2 THR B 101      11.148  11.648   5.770  1.00 94.19           C  
ATOM   2341  OG1 THR B 101      13.133  12.977   6.078  1.00 94.19           O  
ATOM   2342  N   VAL B 102       9.375  14.789   4.574  1.00 97.69           N  
ATOM   2343  CA  VAL B 102       7.957  14.953   4.270  1.00 97.69           C  
ATOM   2344  C   VAL B 102       7.781  15.250   2.781  1.00 97.69           C  
ATOM   2345  CB  VAL B 102       7.324  16.078   5.117  1.00 97.69           C  
ATOM   2346  O   VAL B 102       6.922  14.664   2.123  1.00 97.69           O  
ATOM   2347  CG1 VAL B 102       5.902  16.375   4.641  1.00 97.69           C  
ATOM   2348  CG2 VAL B 102       7.328  15.703   6.594  1.00 97.69           C  
ATOM   2349  N   ALA B 103       8.617  16.125   2.275  1.00 96.12           N  
ATOM   2350  CA  ALA B 103       8.555  16.438   0.851  1.00 96.12           C  
ATOM   2351  C   ALA B 103       8.789  15.195  -0.000  1.00 96.12           C  
ATOM   2352  CB  ALA B 103       9.578  17.516   0.500  1.00 96.12           C  
ATOM   2353  O   ALA B 103       8.070  14.969  -0.979  1.00 96.12           O  
ATOM   2354  N   GLN B 104       9.750  14.422   0.411  1.00 89.62           N  
ATOM   2355  CA  GLN B 104      10.070  13.211  -0.333  1.00 89.62           C  
ATOM   2356  C   GLN B 104       8.914  12.219  -0.283  1.00 89.62           C  
ATOM   2357  CB  GLN B 104      11.344  12.562   0.215  1.00 89.62           C  
ATOM   2358  O   GLN B 104       8.586  11.578  -1.289  1.00 89.62           O  
ATOM   2359  CG  GLN B 104      11.891  11.445  -0.666  1.00 89.62           C  
ATOM   2360  CD  GLN B 104      12.469  11.961  -1.970  1.00 89.62           C  
ATOM   2361  NE2 GLN B 104      12.000  11.422  -3.086  1.00 89.62           N  
ATOM   2362  OE1 GLN B 104      13.336  12.844  -1.976  1.00 89.62           O  
ATOM   2363  N   VAL B 105       8.297  12.023   0.888  1.00 91.06           N  
ATOM   2364  CA  VAL B 105       7.168  11.109   1.045  1.00 91.06           C  
ATOM   2365  C   VAL B 105       6.035  11.516   0.109  1.00 91.06           C  
ATOM   2366  CB  VAL B 105       6.668  11.070   2.506  1.00 91.06           C  
ATOM   2367  O   VAL B 105       5.469  10.680  -0.596  1.00 91.06           O  
ATOM   2368  CG1 VAL B 105       5.305  10.383   2.592  1.00 91.06           C  
ATOM   2369  CG2 VAL B 105       7.684  10.359   3.400  1.00 91.06           C  
ATOM   2370  N   ILE B 106       5.707  12.773   0.054  1.00 94.38           N  
ATOM   2371  CA  ILE B 106       4.633  13.258  -0.809  1.00 94.38           C  
ATOM   2372  C   ILE B 106       5.016  13.047  -2.273  1.00 94.38           C  
ATOM   2373  CB  ILE B 106       4.320  14.750  -0.545  1.00 94.38           C  
ATOM   2374  O   ILE B 106       4.203  12.578  -3.070  1.00 94.38           O  
ATOM   2375  CG1 ILE B 106       3.797  14.938   0.883  1.00 94.38           C  
ATOM   2376  CG2 ILE B 106       3.320  15.281  -1.573  1.00 94.38           C  
ATOM   2377  CD1 ILE B 106       3.670  16.391   1.307  1.00 94.38           C  
ATOM   2378  N   ALA B 107       6.273  13.375  -2.637  1.00 88.38           N  
ATOM   2379  CA  ALA B 107       6.730  13.180  -4.008  1.00 88.38           C  
ATOM   2380  C   ALA B 107       6.621  11.719  -4.418  1.00 88.38           C  
ATOM   2381  CB  ALA B 107       8.172  13.664  -4.164  1.00 88.38           C  
ATOM   2382  O   ALA B 107       6.199  11.406  -5.535  1.00 88.38           O  
ATOM   2383  N   ASP B 108       7.023  10.891  -3.471  1.00 82.25           N  
ATOM   2384  CA  ASP B 108       6.961   9.461  -3.752  1.00 82.25           C  
ATOM   2385  C   ASP B 108       5.520   9.000  -3.959  1.00 82.25           C  
ATOM   2386  CB  ASP B 108       7.605   8.656  -2.617  1.00 82.25           C  
ATOM   2387  O   ASP B 108       5.238   8.203  -4.859  1.00 82.25           O  
ATOM   2388  CG  ASP B 108       9.117   8.820  -2.564  1.00 82.25           C  
ATOM   2389  OD1 ASP B 108       9.703   9.359  -3.523  1.00 82.25           O  
ATOM   2390  OD2 ASP B 108       9.719   8.391  -1.556  1.00 82.25           O  
ATOM   2391  N   LEU B 109       4.605   9.422  -3.115  1.00 85.50           N  
ATOM   2392  CA  LEU B 109       3.193   9.102  -3.281  1.00 85.50           C  
ATOM   2393  C   LEU B 109       2.689   9.555  -4.648  1.00 85.50           C  
ATOM   2394  CB  LEU B 109       2.361   9.758  -2.176  1.00 85.50           C  
ATOM   2395  O   LEU B 109       2.043   8.789  -5.363  1.00 85.50           O  
ATOM   2396  CG  LEU B 109       2.457   9.125  -0.787  1.00 85.50           C  
ATOM   2397  CD1 LEU B 109       1.781  10.016   0.251  1.00 85.50           C  
ATOM   2398  CD2 LEU B 109       1.836   7.734  -0.792  1.00 85.50           C  
ATOM   2399  N   GLU B 110       2.982  10.750  -5.004  1.00 85.44           N  
ATOM   2400  CA  GLU B 110       2.506  11.297  -6.273  1.00 85.44           C  
ATOM   2401  C   GLU B 110       3.104  10.547  -7.457  1.00 85.44           C  
ATOM   2402  CB  GLU B 110       2.838  12.789  -6.375  1.00 85.44           C  
ATOM   2403  O   GLU B 110       2.414  10.289  -8.445  1.00 85.44           O  
ATOM   2404  CG  GLU B 110       2.074  13.656  -5.387  1.00 85.44           C  
ATOM   2405  CD  GLU B 110       2.137  15.141  -5.715  1.00 85.44           C  
ATOM   2406  OE1 GLU B 110       1.348  15.930  -5.141  1.00 85.44           O  
ATOM   2407  OE2 GLU B 110       2.980  15.523  -6.559  1.00 85.44           O  
ATOM   2408  N   THR B 111       4.344  10.258  -7.320  1.00 75.75           N  
ATOM   2409  CA  THR B 111       5.004   9.500  -8.383  1.00 75.75           C  
ATOM   2410  C   THR B 111       4.414   8.094  -8.492  1.00 75.75           C  
ATOM   2411  CB  THR B 111       6.520   9.406  -8.141  1.00 75.75           C  
ATOM   2412  O   THR B 111       4.113   7.629  -9.594  1.00 75.75           O  
ATOM   2413  CG2 THR B 111       7.195   8.562  -9.219  1.00 75.75           C  
ATOM   2414  OG1 THR B 111       7.082  10.727  -8.156  1.00 75.75           O  
ATOM   2415  N   PHE B 112       4.273   7.449  -7.344  1.00 75.38           N  
ATOM   2416  CA  PHE B 112       3.764   6.086  -7.324  1.00 75.38           C  
ATOM   2417  C   PHE B 112       2.367   6.020  -7.930  1.00 75.38           C  
ATOM   2418  CB  PHE B 112       3.738   5.539  -5.891  1.00 75.38           C  
ATOM   2419  O   PHE B 112       2.057   5.094  -8.688  1.00 75.38           O  
ATOM   2420  CG  PHE B 112       3.387   4.078  -5.805  1.00 75.38           C  
ATOM   2421  CD1 PHE B 112       2.113   3.678  -5.418  1.00 75.38           C  
ATOM   2422  CD2 PHE B 112       4.328   3.105  -6.109  1.00 75.38           C  
ATOM   2423  CE1 PHE B 112       1.784   2.326  -5.336  1.00 75.38           C  
ATOM   2424  CE2 PHE B 112       4.008   1.753  -6.027  1.00 75.38           C  
ATOM   2425  CZ  PHE B 112       2.734   1.366  -5.641  1.00 75.38           C  
ATOM   2426  N   TYR B 113       1.554   7.020  -7.648  1.00 75.56           N  
ATOM   2427  CA  TYR B 113       0.157   6.977  -8.070  1.00 75.56           C  
ATOM   2428  C   TYR B 113      -0.046   7.738  -9.367  1.00 75.56           C  
ATOM   2429  CB  TYR B 113      -0.751   7.551  -6.977  1.00 75.56           C  
ATOM   2430  O   TYR B 113      -1.134   7.707  -9.953  1.00 75.56           O  
ATOM   2431  CG  TYR B 113      -0.829   6.695  -5.734  1.00 75.56           C  
ATOM   2432  CD1 TYR B 113      -1.374   5.414  -5.785  1.00 75.56           C  
ATOM   2433  CD2 TYR B 113      -0.360   7.164  -4.516  1.00 75.56           C  
ATOM   2434  CE1 TYR B 113      -1.450   4.621  -4.645  1.00 75.56           C  
ATOM   2435  CE2 TYR B 113      -0.431   6.383  -3.367  1.00 75.56           C  
ATOM   2436  OH  TYR B 113      -1.050   4.332  -2.309  1.00 75.56           O  
ATOM   2437  CZ  TYR B 113      -0.977   5.113  -3.441  1.00 75.56           C  
ATOM   2438  N   GLY B 114       0.954   8.461  -9.820  1.00 74.56           N  
ATOM   2439  CA  GLY B 114       0.881   9.188 -11.078  1.00 74.56           C  
ATOM   2440  C   GLY B 114      -0.075  10.359 -11.039  1.00 74.56           C  
ATOM   2441  O   GLY B 114      -0.797  10.617 -12.000  1.00 74.56           O  
ATOM   2442  N   LYS B 115      -0.196  11.016  -9.930  1.00 80.19           N  
ATOM   2443  CA  LYS B 115      -1.074  12.172  -9.781  1.00 80.19           C  
ATOM   2444  C   LYS B 115      -0.557  13.125  -8.711  1.00 80.19           C  
ATOM   2445  CB  LYS B 115      -2.498  11.727  -9.445  1.00 80.19           C  
ATOM   2446  O   LYS B 115       0.154  12.703  -7.793  1.00 80.19           O  
ATOM   2447  CG  LYS B 115      -2.781  11.625  -7.957  1.00 80.19           C  
ATOM   2448  CD  LYS B 115      -4.203  11.156  -7.688  1.00 80.19           C  
ATOM   2449  CE  LYS B 115      -5.207  12.297  -7.828  1.00 80.19           C  
ATOM   2450  NZ  LYS B 115      -6.609  11.789  -7.922  1.00 80.19           N  
ATOM   2451  N   SER B 116      -0.945  14.367  -8.852  1.00 91.00           N  
ATOM   2452  CA  SER B 116      -0.625  15.367  -7.836  1.00 91.00           C  
ATOM   2453  C   SER B 116      -1.789  15.570  -6.871  1.00 91.00           C  
ATOM   2454  CB  SER B 116      -0.259  16.703  -8.492  1.00 91.00           C  
ATOM   2455  O   SER B 116      -2.951  15.391  -7.246  1.00 91.00           O  
ATOM   2456  OG  SER B 116       0.892  16.562  -9.305  1.00 91.00           O  
ATOM   2457  N   PHE B 117      -1.474  15.875  -5.664  1.00 94.62           N  
ATOM   2458  CA  PHE B 117      -2.461  16.172  -4.633  1.00 94.62           C  
ATOM   2459  C   PHE B 117      -2.408  17.641  -4.246  1.00 94.62           C  
ATOM   2460  CB  PHE B 117      -2.232  15.297  -3.398  1.00 94.62           C  
ATOM   2461  O   PHE B 117      -1.346  18.266  -4.289  1.00 94.62           O  
ATOM   2462  CG  PHE B 117      -2.264  13.820  -3.689  1.00 94.62           C  
ATOM   2463  CD1 PHE B 117      -3.473  13.156  -3.842  1.00 94.62           C  
ATOM   2464  CD2 PHE B 117      -1.081  13.102  -3.809  1.00 94.62           C  
ATOM   2465  CE1 PHE B 117      -3.502  11.789  -4.113  1.00 94.62           C  
ATOM   2466  CE2 PHE B 117      -1.104  11.734  -4.078  1.00 94.62           C  
ATOM   2467  CZ  PHE B 117      -2.316  11.078  -4.227  1.00 94.62           C  
ATOM   2468  N   TYR B 118      -3.576  18.172  -3.912  1.00 96.62           N  
ATOM   2469  CA  TYR B 118      -3.555  19.422  -3.152  1.00 96.62           C  
ATOM   2470  C   TYR B 118      -2.932  19.219  -1.778  1.00 96.62           C  
ATOM   2471  CB  TYR B 118      -4.973  19.984  -3.004  1.00 96.62           C  
ATOM   2472  O   TYR B 118      -3.053  18.125  -1.193  1.00 96.62           O  
ATOM   2473  CG  TYR B 118      -5.648  20.281  -4.320  1.00 96.62           C  
ATOM   2474  CD1 TYR B 118      -5.234  21.359  -5.109  1.00 96.62           C  
ATOM   2475  CD2 TYR B 118      -6.699  19.500  -4.773  1.00 96.62           C  
ATOM   2476  CE1 TYR B 118      -5.859  21.641  -6.320  1.00 96.62           C  
ATOM   2477  CE2 TYR B 118      -7.328  19.766  -5.984  1.00 96.62           C  
ATOM   2478  OH  TYR B 118      -7.520  21.109  -7.949  1.00 96.62           O  
ATOM   2479  CZ  TYR B 118      -6.902  20.844  -6.750  1.00 96.62           C  
ATOM   2480  N   VAL B 119      -2.221  20.234  -1.286  1.00 98.00           N  
ATOM   2481  CA  VAL B 119      -1.640  20.156   0.051  1.00 98.00           C  
ATOM   2482  C   VAL B 119      -2.242  21.250   0.934  1.00 98.00           C  
ATOM   2483  CB  VAL B 119      -0.101  20.297   0.009  1.00 98.00           C  
ATOM   2484  O   VAL B 119      -2.117  22.438   0.633  1.00 98.00           O  
ATOM   2485  CG1 VAL B 119       0.487  20.203   1.416  1.00 98.00           C  
ATOM   2486  CG2 VAL B 119       0.504  19.234  -0.896  1.00 98.00           C  
ATOM   2487  N   HIS B 120      -2.941  20.797   1.967  1.00 98.00           N  
ATOM   2488  CA  HIS B 120      -3.582  21.703   2.918  1.00 98.00           C  
ATOM   2489  C   HIS B 120      -3.119  21.422   4.344  1.00 98.00           C  
ATOM   2490  CB  HIS B 120      -5.105  21.578   2.826  1.00 98.00           C  
ATOM   2491  O   HIS B 120      -2.551  20.359   4.617  1.00 98.00           O  
ATOM   2492  CG  HIS B 120      -5.672  22.109   1.552  1.00 98.00           C  
ATOM   2493  CD2 HIS B 120      -6.180  21.484   0.468  1.00 98.00           C  
ATOM   2494  ND1 HIS B 120      -5.762  23.469   1.285  1.00 98.00           N  
ATOM   2495  CE1 HIS B 120      -6.301  23.641   0.090  1.00 98.00           C  
ATOM   2496  NE2 HIS B 120      -6.562  22.453  -0.427  1.00 98.00           N  
ATOM   2497  N   GLY B 121      -3.297  22.406   5.172  1.00 98.56           N  
ATOM   2498  CA  GLY B 121      -3.104  22.203   6.598  1.00 98.56           C  
ATOM   2499  C   GLY B 121      -4.383  21.812   7.320  1.00 98.56           C  
ATOM   2500  O   GLY B 121      -5.480  22.156   6.875  1.00 98.56           O  
ATOM   2501  N   HIS B 122      -4.191  21.141   8.414  1.00 98.19           N  
ATOM   2502  CA  HIS B 122      -5.336  20.703   9.203  1.00 98.19           C  
ATOM   2503  C   HIS B 122      -6.273  21.859   9.508  1.00 98.19           C  
ATOM   2504  CB  HIS B 122      -4.867  20.062  10.508  1.00 98.19           C  
ATOM   2505  O   HIS B 122      -7.496  21.703   9.477  1.00 98.19           O  
ATOM   2506  CG  HIS B 122      -5.965  19.391  11.281  1.00 98.19           C  
ATOM   2507  CD2 HIS B 122      -7.281  19.234  11.000  1.00 98.19           C  
ATOM   2508  ND1 HIS B 122      -5.758  18.781  12.500  1.00 98.19           N  
ATOM   2509  CE1 HIS B 122      -6.902  18.281  12.938  1.00 98.19           C  
ATOM   2510  NE2 HIS B 122      -7.844  18.547  12.047  1.00 98.19           N  
ATOM   2511  N   LYS B 123      -5.770  23.000   9.758  1.00 96.56           N  
ATOM   2512  CA  LYS B 123      -6.582  24.141  10.172  1.00 96.56           C  
ATOM   2513  C   LYS B 123      -7.477  24.625   9.031  1.00 96.56           C  
ATOM   2514  CB  LYS B 123      -5.691  25.281  10.656  1.00 96.56           C  
ATOM   2515  O   LYS B 123      -8.383  25.438   9.250  1.00 96.56           O  
ATOM   2516  CG  LYS B 123      -4.875  25.938   9.555  1.00 96.56           C  
ATOM   2517  CD  LYS B 123      -3.930  27.000  10.117  1.00 96.56           C  
ATOM   2518  CE  LYS B 123      -4.672  28.281  10.477  1.00 96.56           C  
ATOM   2519  NZ  LYS B 123      -3.740  29.344  10.945  1.00 96.56           N  
ATOM   2520  N   ASP B 124      -7.199  24.203   7.812  1.00 96.50           N  
ATOM   2521  CA  ASP B 124      -8.062  24.547   6.688  1.00 96.50           C  
ATOM   2522  C   ASP B 124      -9.391  23.797   6.762  1.00 96.50           C  
ATOM   2523  CB  ASP B 124      -7.363  24.250   5.363  1.00 96.50           C  
ATOM   2524  O   ASP B 124     -10.352  24.141   6.074  1.00 96.50           O  
ATOM   2525  CG  ASP B 124      -6.129  25.109   5.137  1.00 96.50           C  
ATOM   2526  OD1 ASP B 124      -6.121  26.281   5.562  1.00 96.50           O  
ATOM   2527  OD2 ASP B 124      -5.164  24.609   4.523  1.00 96.50           O  
ATOM   2528  N   PHE B 125      -9.516  22.766   7.668  1.00 94.69           N  
ATOM   2529  CA  PHE B 125     -10.688  21.906   7.703  1.00 94.69           C  
ATOM   2530  C   PHE B 125     -11.328  21.922   9.086  1.00 94.69           C  
ATOM   2531  CB  PHE B 125     -10.328  20.484   7.301  1.00 94.69           C  
ATOM   2532  O   PHE B 125     -12.469  21.500   9.258  1.00 94.69           O  
ATOM   2533  CG  PHE B 125      -9.766  20.359   5.910  1.00 94.69           C  
ATOM   2534  CD1 PHE B 125     -10.609  20.391   4.805  1.00 94.69           C  
ATOM   2535  CD2 PHE B 125      -8.398  20.219   5.707  1.00 94.69           C  
ATOM   2536  CE1 PHE B 125     -10.094  20.281   3.514  1.00 94.69           C  
ATOM   2537  CE2 PHE B 125      -7.883  20.109   4.418  1.00 94.69           C  
ATOM   2538  CZ  PHE B 125      -8.734  20.141   3.324  1.00 94.69           C  
ATOM   2539  N   PHE B 126     -10.562  22.312  10.039  1.00 92.00           N  
ATOM   2540  CA  PHE B 126     -10.969  22.234  11.438  1.00 92.00           C  
ATOM   2541  C   PHE B 126     -10.367  23.391  12.234  1.00 92.00           C  
ATOM   2542  CB  PHE B 126     -10.547  20.906  12.062  1.00 92.00           C  
ATOM   2543  O   PHE B 126      -9.266  23.859  11.930  1.00 92.00           O  
ATOM   2544  CG  PHE B 126     -11.266  20.578  13.344  1.00 92.00           C  
ATOM   2545  CD1 PHE B 126     -10.656  20.797  14.570  1.00 92.00           C  
ATOM   2546  CD2 PHE B 126     -12.547  20.047  13.320  1.00 92.00           C  
ATOM   2547  CE1 PHE B 126     -11.320  20.500  15.758  1.00 92.00           C  
ATOM   2548  CE2 PHE B 126     -13.219  19.750  14.500  1.00 92.00           C  
ATOM   2549  CZ  PHE B 126     -12.602  19.969  15.727  1.00 92.00           C  
ATOM   2550  N   ALA B 127     -11.180  23.922  13.211  1.00 92.75           N  
ATOM   2551  CA  ALA B 127     -10.672  24.984  14.078  1.00 92.75           C  
ATOM   2552  C   ALA B 127      -9.594  24.453  15.023  1.00 92.75           C  
ATOM   2553  CB  ALA B 127     -11.812  25.609  14.867  1.00 92.75           C  
ATOM   2554  O   ALA B 127      -9.906  23.969  16.109  1.00 92.75           O  
ATOM   2555  N   THR B 128      -8.359  24.500  14.664  1.00 92.94           N  
ATOM   2556  CA  THR B 128      -7.199  24.016  15.406  1.00 92.94           C  
ATOM   2557  C   THR B 128      -5.953  24.828  15.055  1.00 92.94           C  
ATOM   2558  CB  THR B 128      -6.941  22.516  15.125  1.00 92.94           C  
ATOM   2559  O   THR B 128      -5.941  25.547  14.062  1.00 92.94           O  
ATOM   2560  CG2 THR B 128      -6.629  22.281  13.648  1.00 92.94           C  
ATOM   2561  OG1 THR B 128      -5.832  22.078  15.914  1.00 92.94           O  
ATOM   2562  N   ALA B 129      -4.980  24.766  15.898  1.00 95.75           N  
ATOM   2563  CA  ALA B 129      -3.686  25.359  15.602  1.00 95.75           C  
ATOM   2564  C   ALA B 129      -2.855  24.469  14.688  1.00 95.75           C  
ATOM   2565  CB  ALA B 129      -2.924  25.656  16.891  1.00 95.75           C  
ATOM   2566  O   ALA B 129      -1.854  24.906  14.117  1.00 95.75           O  
ATOM   2567  N   CYS B 130      -3.188  23.281  14.500  1.00 97.00           N  
ATOM   2568  CA  CYS B 130      -2.504  22.312  13.633  1.00 97.00           C  
ATOM   2569  C   CYS B 130      -2.656  22.703  12.164  1.00 97.00           C  
ATOM   2570  CB  CYS B 130      -3.045  20.906  13.859  1.00 97.00           C  
ATOM   2571  O   CYS B 130      -3.742  23.094  11.734  1.00 97.00           O  
ATOM   2572  SG  CYS B 130      -2.162  19.625  12.938  1.00 97.00           S  
ATOM   2573  N   PRO B 131      -1.451  22.688  11.523  1.00 98.38           N  
ATOM   2574  CA  PRO B 131      -0.219  21.938  11.758  1.00 98.38           C  
ATOM   2575  C   PRO B 131       0.894  22.797  12.359  1.00 98.38           C  
ATOM   2576  CB  PRO B 131       0.164  21.438  10.367  1.00 98.38           C  
ATOM   2577  O   PRO B 131       2.076  22.531  12.125  1.00 98.38           O  
ATOM   2578  CG  PRO B 131      -0.267  22.531   9.438  1.00 98.38           C  
ATOM   2579  CD  PRO B 131      -1.538  23.125   9.969  1.00 98.38           C  
ATOM   2580  N   GLY B 132       0.523  23.984  12.961  1.00 97.69           N  
ATOM   2581  CA  GLY B 132       1.530  24.812  13.602  1.00 97.69           C  
ATOM   2582  C   GLY B 132       2.537  25.406  12.633  1.00 97.69           C  
ATOM   2583  O   GLY B 132       2.158  26.000  11.625  1.00 97.69           O  
ATOM   2584  N   ARG B 133       3.852  25.156  12.883  1.00 97.88           N  
ATOM   2585  CA  ARG B 133       4.969  25.703  12.117  1.00 97.88           C  
ATOM   2586  C   ARG B 133       4.895  25.281  10.656  1.00 97.88           C  
ATOM   2587  CB  ARG B 133       6.301  25.266  12.727  1.00 97.88           C  
ATOM   2588  O   ARG B 133       5.422  25.969   9.781  1.00 97.88           O  
ATOM   2589  CG  ARG B 133       6.535  25.781  14.141  1.00 97.88           C  
ATOM   2590  CD  ARG B 133       7.879  25.328  14.688  1.00 97.88           C  
ATOM   2591  NE  ARG B 133       8.016  25.656  16.109  1.00 97.88           N  
ATOM   2592  NH1 ARG B 133       7.312  23.594  16.875  1.00 97.88           N  
ATOM   2593  NH2 ARG B 133       7.910  25.219  18.359  1.00 97.88           N  
ATOM   2594  CZ  ARG B 133       7.746  24.812  17.109  1.00 97.88           C  
ATOM   2595  N   TRP B 134       4.219  24.188  10.375  1.00 98.62           N  
ATOM   2596  CA  TRP B 134       4.172  23.641   9.023  1.00 98.62           C  
ATOM   2597  C   TRP B 134       3.275  24.484   8.125  1.00 98.62           C  
ATOM   2598  CB  TRP B 134       3.674  22.203   9.039  1.00 98.62           C  
ATOM   2599  O   TRP B 134       3.439  24.500   6.902  1.00 98.62           O  
ATOM   2600  CG  TRP B 134       4.707  21.203   9.477  1.00 98.62           C  
ATOM   2601  CD1 TRP B 134       4.984  20.812  10.758  1.00 98.62           C  
ATOM   2602  CD2 TRP B 134       5.605  20.469   8.633  1.00 98.62           C  
ATOM   2603  CE2 TRP B 134       6.402  19.656   9.469  1.00 98.62           C  
ATOM   2604  CE3 TRP B 134       5.816  20.438   7.246  1.00 98.62           C  
ATOM   2605  NE1 TRP B 134       6.000  19.891  10.758  1.00 98.62           N  
ATOM   2606  CH2 TRP B 134       7.574  18.797   7.609  1.00 98.62           C  
ATOM   2607  CZ2 TRP B 134       7.391  18.812   8.969  1.00 98.62           C  
ATOM   2608  CZ3 TRP B 134       6.801  19.594   6.750  1.00 98.62           C  
ATOM   2609  N   TYR B 135       2.346  25.219   8.734  1.00 98.44           N  
ATOM   2610  CA  TYR B 135       1.310  25.859   7.934  1.00 98.44           C  
ATOM   2611  C   TYR B 135       1.909  26.922   7.012  1.00 98.44           C  
ATOM   2612  CB  TYR B 135       0.249  26.500   8.836  1.00 98.44           C  
ATOM   2613  O   TYR B 135       1.578  26.984   5.828  1.00 98.44           O  
ATOM   2614  CG  TYR B 135      -1.027  26.859   8.117  1.00 98.44           C  
ATOM   2615  CD1 TYR B 135      -1.325  28.188   7.805  1.00 98.44           C  
ATOM   2616  CD2 TYR B 135      -1.938  25.875   7.746  1.00 98.44           C  
ATOM   2617  CE1 TYR B 135      -2.502  28.516   7.141  1.00 98.44           C  
ATOM   2618  CE2 TYR B 135      -3.117  26.203   7.086  1.00 98.44           C  
ATOM   2619  OH  TYR B 135      -4.555  27.844   6.129  1.00 98.44           O  
ATOM   2620  CZ  TYR B 135      -3.391  27.516   6.785  1.00 98.44           C  
ATOM   2621  N   ASP B 136       2.760  27.688   7.531  1.00 97.81           N  
ATOM   2622  CA  ASP B 136       3.332  28.781   6.746  1.00 97.81           C  
ATOM   2623  C   ASP B 136       4.355  28.250   5.742  1.00 97.81           C  
ATOM   2624  CB  ASP B 136       3.979  29.812   7.664  1.00 97.81           C  
ATOM   2625  O   ASP B 136       4.887  29.016   4.934  1.00 97.81           O  
ATOM   2626  CG  ASP B 136       2.998  30.438   8.641  1.00 97.81           C  
ATOM   2627  OD1 ASP B 136       1.779  30.438   8.367  1.00 97.81           O  
ATOM   2628  OD2 ASP B 136       3.449  30.922   9.695  1.00 97.81           O  
ATOM   2629  N   GLN B 137       4.688  26.953   5.824  1.00 98.56           N  
ATOM   2630  CA  GLN B 137       5.695  26.375   4.945  1.00 98.56           C  
ATOM   2631  C   GLN B 137       5.051  25.531   3.857  1.00 98.56           C  
ATOM   2632  CB  GLN B 137       6.691  25.531   5.750  1.00 98.56           C  
ATOM   2633  O   GLN B 137       5.750  24.859   3.086  1.00 98.56           O  
ATOM   2634  CG  GLN B 137       7.453  26.328   6.805  1.00 98.56           C  
ATOM   2635  CD  GLN B 137       8.344  27.406   6.199  1.00 98.56           C  
ATOM   2636  NE2 GLN B 137       8.273  28.609   6.746  1.00 98.56           N  
ATOM   2637  OE1 GLN B 137       9.094  27.141   5.250  1.00 98.56           O  
ATOM   2638  N   LEU B 138       3.762  25.562   3.697  1.00 98.56           N  
ATOM   2639  CA  LEU B 138       3.074  24.656   2.779  1.00 98.56           C  
ATOM   2640  C   LEU B 138       3.439  24.969   1.332  1.00 98.56           C  
ATOM   2641  CB  LEU B 138       1.559  24.750   2.969  1.00 98.56           C  
ATOM   2642  O   LEU B 138       3.641  24.062   0.525  1.00 98.56           O  
ATOM   2643  CG  LEU B 138       0.999  24.156   4.262  1.00 98.56           C  
ATOM   2644  CD1 LEU B 138      -0.520  24.297   4.293  1.00 98.56           C  
ATOM   2645  CD2 LEU B 138       1.418  22.703   4.410  1.00 98.56           C  
ATOM   2646  N   ASP B 139       3.529  26.250   0.992  1.00 97.69           N  
ATOM   2647  CA  ASP B 139       3.916  26.609  -0.370  1.00 97.69           C  
ATOM   2648  C   ASP B 139       5.324  26.109  -0.689  1.00 97.69           C  
ATOM   2649  CB  ASP B 139       3.840  28.125  -0.574  1.00 97.69           C  
ATOM   2650  O   ASP B 139       5.570  25.594  -1.781  1.00 97.69           O  
ATOM   2651  CG  ASP B 139       2.414  28.641  -0.643  1.00 97.69           C  
ATOM   2652  OD1 ASP B 139       1.479  27.828  -0.832  1.00 97.69           O  
ATOM   2653  OD2 ASP B 139       2.223  29.859  -0.509  1.00 97.69           O  
ATOM   2654  N   ARG B 140       6.172  26.297   0.228  1.00 98.25           N  
ATOM   2655  CA  ARG B 140       7.535  25.797   0.060  1.00 98.25           C  
ATOM   2656  C   ARG B 140       7.543  24.281  -0.086  1.00 98.25           C  
ATOM   2657  CB  ARG B 140       8.414  26.219   1.242  1.00 98.25           C  
ATOM   2658  O   ARG B 140       8.336  23.734  -0.859  1.00 98.25           O  
ATOM   2659  CG  ARG B 140       9.875  25.828   1.096  1.00 98.25           C  
ATOM   2660  CD  ARG B 140      10.688  26.219   2.314  1.00 98.25           C  
ATOM   2661  NE  ARG B 140      11.977  25.531   2.357  1.00 98.25           N  
ATOM   2662  NH1 ARG B 140      12.102  25.484   4.664  1.00 98.25           N  
ATOM   2663  NH2 ARG B 140      13.773  24.562   3.395  1.00 98.25           N  
ATOM   2664  CZ  ARG B 140      12.617  25.188   3.471  1.00 98.25           C  
ATOM   2665  N   LEU B 141       6.730  23.656   0.703  1.00 98.38           N  
ATOM   2666  CA  LEU B 141       6.617  22.203   0.640  1.00 98.38           C  
ATOM   2667  C   LEU B 141       6.160  21.750  -0.744  1.00 98.38           C  
ATOM   2668  CB  LEU B 141       5.637  21.688   1.703  1.00 98.38           C  
ATOM   2669  O   LEU B 141       6.742  20.828  -1.328  1.00 98.38           O  
ATOM   2670  CG  LEU B 141       5.480  20.172   1.812  1.00 98.38           C  
ATOM   2671  CD1 LEU B 141       6.812  19.531   2.182  1.00 98.38           C  
ATOM   2672  CD2 LEU B 141       4.406  19.812   2.832  1.00 98.38           C  
ATOM   2673  N   ILE B 142       5.176  22.406  -1.284  1.00 97.38           N  
ATOM   2674  CA  ILE B 142       4.656  22.109  -2.611  1.00 97.38           C  
ATOM   2675  C   ILE B 142       5.758  22.297  -3.652  1.00 97.38           C  
ATOM   2676  CB  ILE B 142       3.436  22.984  -2.959  1.00 97.38           C  
ATOM   2677  O   ILE B 142       5.953  21.438  -4.520  1.00 97.38           O  
ATOM   2678  CG1 ILE B 142       2.244  22.625  -2.064  1.00 97.38           C  
ATOM   2679  CG2 ILE B 142       3.070  22.844  -4.441  1.00 97.38           C  
ATOM   2680  CD1 ILE B 142       1.127  23.656  -2.072  1.00 97.38           C  
ATOM   2681  N   ASP B 143       6.469  23.344  -3.520  1.00 96.12           N  
ATOM   2682  CA  ASP B 143       7.562  23.609  -4.445  1.00 96.12           C  
ATOM   2683  C   ASP B 143       8.625  22.516  -4.375  1.00 96.12           C  
ATOM   2684  CB  ASP B 143       8.195  24.984  -4.152  1.00 96.12           C  
ATOM   2685  O   ASP B 143       9.156  22.094  -5.402  1.00 96.12           O  
ATOM   2686  CG  ASP B 143       7.309  26.141  -4.574  1.00 96.12           C  
ATOM   2687  OD1 ASP B 143       6.348  25.922  -5.344  1.00 96.12           O  
ATOM   2688  OD2 ASP B 143       7.582  27.281  -4.133  1.00 96.12           O  
ATOM   2689  N   ARG B 144       8.930  22.125  -3.146  1.00 95.56           N  
ATOM   2690  CA  ARG B 144       9.969  21.109  -2.965  1.00 95.56           C  
ATOM   2691  C   ARG B 144       9.531  19.766  -3.535  1.00 95.56           C  
ATOM   2692  CB  ARG B 144      10.320  20.969  -1.483  1.00 95.56           C  
ATOM   2693  O   ARG B 144      10.320  19.062  -4.160  1.00 95.56           O  
ATOM   2694  CG  ARG B 144      11.438  19.969  -1.213  1.00 95.56           C  
ATOM   2695  CD  ARG B 144      12.727  20.375  -1.911  1.00 95.56           C  
ATOM   2696  NE  ARG B 144      13.805  19.422  -1.627  1.00 95.56           N  
ATOM   2697  NH1 ARG B 144      14.734  19.531  -3.738  1.00 95.56           N  
ATOM   2698  NH2 ARG B 144      15.672  18.188  -2.137  1.00 95.56           N  
ATOM   2699  CZ  ARG B 144      14.734  19.047  -2.502  1.00 95.56           C  
ATOM   2700  N   VAL B 145       8.297  19.438  -3.309  1.00 94.88           N  
ATOM   2701  CA  VAL B 145       7.734  18.203  -3.865  1.00 94.88           C  
ATOM   2702  C   VAL B 145       7.871  18.219  -5.387  1.00 94.88           C  
ATOM   2703  CB  VAL B 145       6.254  18.016  -3.463  1.00 94.88           C  
ATOM   2704  O   VAL B 145       8.328  17.234  -5.984  1.00 94.88           O  
ATOM   2705  CG1 VAL B 145       5.602  16.922  -4.289  1.00 94.88           C  
ATOM   2706  CG2 VAL B 145       6.141  17.719  -1.970  1.00 94.88           C  
ATOM   2707  N   ASN B 146       7.496  19.328  -6.012  1.00 93.06           N  
ATOM   2708  CA  ASN B 146       7.582  19.453  -7.461  1.00 93.06           C  
ATOM   2709  C   ASN B 146       9.023  19.359  -7.949  1.00 93.06           C  
ATOM   2710  CB  ASN B 146       6.953  20.766  -7.918  1.00 93.06           C  
ATOM   2711  O   ASN B 146       9.297  18.734  -8.977  1.00 93.06           O  
ATOM   2712  CG  ASN B 146       5.441  20.781  -7.773  1.00 93.06           C  
ATOM   2713  ND2 ASN B 146       4.863  21.969  -7.645  1.00 93.06           N  
ATOM   2714  OD1 ASN B 146       4.801  19.719  -7.770  1.00 93.06           O  
ATOM   2715  N   ALA B 147       9.906  19.969  -7.191  1.00 90.94           N  
ATOM   2716  CA  ALA B 147      11.320  19.906  -7.551  1.00 90.94           C  
ATOM   2717  C   ALA B 147      11.844  18.484  -7.512  1.00 90.94           C  
ATOM   2718  CB  ALA B 147      12.141  20.797  -6.617  1.00 90.94           C  
ATOM   2719  O   ALA B 147      12.617  18.078  -8.383  1.00 90.94           O  
ATOM   2720  N   ILE B 148      11.469  17.766  -6.469  1.00 86.25           N  
ATOM   2721  CA  ILE B 148      11.898  16.375  -6.324  1.00 86.25           C  
ATOM   2722  C   ILE B 148      11.398  15.555  -7.516  1.00 86.25           C  
ATOM   2723  CB  ILE B 148      11.383  15.758  -5.004  1.00 86.25           C  
ATOM   2724  O   ILE B 148      12.156  14.781  -8.102  1.00 86.25           O  
ATOM   2725  CG1 ILE B 148      12.109  16.375  -3.805  1.00 86.25           C  
ATOM   2726  CG2 ILE B 148      11.547  14.234  -5.016  1.00 86.25           C  
ATOM   2727  CD1 ILE B 148      11.453  16.094  -2.463  1.00 86.25           C  
ATOM   2728  N   LYS B 149      10.117  15.734  -7.902  1.00 82.31           N  
ATOM   2729  CA  LYS B 149       9.516  14.969  -8.992  1.00 82.31           C  
ATOM   2730  C   LYS B 149      10.180  15.297 -10.328  1.00 82.31           C  
ATOM   2731  CB  LYS B 149       8.016  15.242  -9.070  1.00 82.31           C  
ATOM   2732  O   LYS B 149      10.227  14.453 -11.227  1.00 82.31           O  
ATOM   2733  CG  LYS B 149       7.211  14.641  -7.926  1.00 82.31           C  
ATOM   2734  CD  LYS B 149       5.770  15.133  -7.938  1.00 82.31           C  
ATOM   2735  CE  LYS B 149       5.027  14.664  -9.180  1.00 82.31           C  
ATOM   2736  NZ  LYS B 149       3.652  15.242  -9.258  1.00 82.31           N  
ATOM   2737  N   GLU B 150      10.633  16.469 -10.445  1.00 79.06           N  
ATOM   2738  CA  GLU B 150      11.312  16.891 -11.672  1.00 79.06           C  
ATOM   2739  C   GLU B 150      12.781  16.469 -11.656  1.00 79.06           C  
ATOM   2740  CB  GLU B 150      11.195  18.406 -11.852  1.00 79.06           C  
ATOM   2741  O   GLU B 150      13.500  16.688 -12.633  1.00 79.06           O  
ATOM   2742  CG  GLU B 150       9.781  18.875 -12.180  1.00 79.06           C  
ATOM   2743  CD  GLU B 150       9.641  20.391 -12.180  1.00 79.06           C  
ATOM   2744  OE1 GLU B 150       8.508  20.891 -12.352  1.00 79.06           O  
ATOM   2745  OE2 GLU B 150      10.672  21.078 -12.016  1.00 79.06           O  
ATOM   2746  N   GLY B 151      13.156  15.766 -10.633  1.00 68.88           N  
ATOM   2747  CA  GLY B 151      14.539  15.320 -10.547  1.00 68.88           C  
ATOM   2748  C   GLY B 151      15.484  16.391 -10.055  1.00 68.88           C  
ATOM   2749  O   GLY B 151      16.703  16.266 -10.172  1.00 68.88           O  
ATOM   2750  N   LYS B 152      14.898  17.547  -9.758  1.00 48.38           N  
ATOM   2751  CA  LYS B 152      15.750  18.641  -9.305  1.00 48.38           C  
ATOM   2752  C   LYS B 152      16.234  18.391  -7.879  1.00 48.38           C  
ATOM   2753  CB  LYS B 152      15.008  19.969  -9.398  1.00 48.38           C  
ATOM   2754  O   LYS B 152      15.438  18.062  -6.996  1.00 48.38           O  
ATOM   2755  CG  LYS B 152      14.766  20.453 -10.820  1.00 48.38           C  
ATOM   2756  CD  LYS B 152      14.047  21.797 -10.844  1.00 48.38           C  
ATOM   2757  CE  LYS B 152      13.727  22.234 -12.266  1.00 48.38           C  
ATOM   2758  NZ  LYS B 152      12.883  23.469 -12.289  1.00 48.38           N  
ATOM   2759  N   VAL B 153      17.453  17.781  -7.676  1.00 45.81           N  
ATOM   2760  CA  VAL B 153      18.078  17.594  -6.371  1.00 45.81           C  
ATOM   2761  C   VAL B 153      18.234  18.938  -5.672  1.00 45.81           C  
ATOM   2762  CB  VAL B 153      19.438  16.891  -6.488  1.00 45.81           C  
ATOM   2763  O   VAL B 153      18.438  19.969  -6.328  1.00 45.81           O  
ATOM   2764  CG1 VAL B 153      19.375  15.469  -5.926  1.00 45.81           C  
ATOM   2765  CG2 VAL B 153      19.906  16.859  -7.941  1.00 45.81           C  
ATOM   2766  N   GLU B 154      17.609  19.234  -4.660  1.00 44.59           N  
ATOM   2767  CA  GLU B 154      17.922  20.500  -4.000  1.00 44.59           C  
ATOM   2768  C   GLU B 154      19.438  20.719  -3.904  1.00 44.59           C  
ATOM   2769  CB  GLU B 154      17.297  20.547  -2.604  1.00 44.59           C  
ATOM   2770  O   GLU B 154      20.188  19.766  -3.682  1.00 44.59           O  
ATOM   2771  CG  GLU B 154      15.922  21.203  -2.568  1.00 44.59           C  
ATOM   2772  CD  GLU B 154      15.367  21.359  -1.161  1.00 44.59           C  
ATOM   2773  OE1 GLU B 154      14.273  21.938  -1.001  1.00 44.59           O  
ATOM   2774  OE2 GLU B 154      16.031  20.891  -0.210  1.00 44.59           O  
ATOM   2775  N   ARG B 155      20.125  21.766  -4.449  1.00 33.28           N  
ATOM   2776  CA  ARG B 155      21.516  22.188  -4.348  1.00 33.28           C  
ATOM   2777  C   ARG B 155      22.094  21.875  -2.965  1.00 33.28           C  
ATOM   2778  CB  ARG B 155      21.656  23.672  -4.648  1.00 33.28           C  
ATOM   2779  O   ARG B 155      23.266  21.562  -2.830  1.00 33.28           O  
ATOM   2780  CG  ARG B 155      22.156  23.984  -6.051  1.00 33.28           C  
ATOM   2781  CD  ARG B 155      22.266  25.484  -6.301  1.00 33.28           C  
ATOM   2782  NE  ARG B 155      21.000  26.047  -6.758  1.00 33.28           N  
ATOM   2783  NH1 ARG B 155      21.875  28.094  -7.336  1.00 33.28           N  
ATOM   2784  NH2 ARG B 155      19.641  27.672  -7.629  1.00 33.28           N  
ATOM   2785  CZ  ARG B 155      20.844  27.266  -7.238  1.00 33.28           C  
ATOM   2786  N   GLY B 156      21.641  22.484  -1.801  1.00 31.80           N  
ATOM   2787  CA  GLY B 156      22.438  22.547  -0.588  1.00 31.80           C  
ATOM   2788  C   GLY B 156      22.656  21.203   0.068  1.00 31.80           C  
ATOM   2789  O   GLY B 156      23.438  21.094   1.023  1.00 31.80           O  
ATOM   2790  N   VAL B 157      21.641  20.406   0.375  1.00 30.77           N  
ATOM   2791  CA  VAL B 157      22.031  19.250   1.180  1.00 30.77           C  
ATOM   2792  C   VAL B 157      22.750  18.234   0.305  1.00 30.77           C  
ATOM   2793  CB  VAL B 157      20.812  18.594   1.861  1.00 30.77           C  
ATOM   2794  O   VAL B 157      22.156  17.625  -0.583  1.00 30.77           O  
ATOM   2795  CG1 VAL B 157      21.234  17.828   3.115  1.00 30.77           C  
ATOM   2796  CG2 VAL B 157      19.766  19.656   2.205  1.00 30.77           C  
ATOM   2797  N   GLU B 158      24.016  18.500  -0.043  1.00 29.62           N  
ATOM   2798  CA  GLU B 158      25.078  17.797  -0.750  1.00 29.62           C  
ATOM   2799  C   GLU B 158      24.938  16.281  -0.594  1.00 29.62           C  
ATOM   2800  CB  GLU B 158      26.453  18.250  -0.246  1.00 29.62           C  
ATOM   2801  O   GLU B 158      25.281  15.523  -1.505  1.00 29.62           O  
ATOM   2802  CG  GLU B 158      27.000  19.469  -0.961  1.00 29.62           C  
ATOM   2803  CD  GLU B 158      28.391  19.859  -0.510  1.00 29.62           C  
ATOM   2804  OE1 GLU B 158      29.000  20.781  -1.108  1.00 29.62           O  
ATOM   2805  OE2 GLU B 158      28.906  19.234   0.449  1.00 29.62           O  
ATOM   2806  N   ASN B 159      25.094  15.766   0.639  1.00 28.19           N  
ATOM   2807  CA  ASN B 159      25.578  14.422   0.901  1.00 28.19           C  
ATOM   2808  C   ASN B 159      24.500  13.367   0.607  1.00 28.19           C  
ATOM   2809  CB  ASN B 159      26.062  14.297   2.348  1.00 28.19           C  
ATOM   2810  O   ASN B 159      24.547  12.266   1.146  1.00 28.19           O  
ATOM   2811  CG  ASN B 159      27.516  14.680   2.512  1.00 28.19           C  
ATOM   2812  ND2 ASN B 159      27.875  15.148   3.703  1.00 28.19           N  
ATOM   2813  OD1 ASN B 159      28.312  14.562   1.577  1.00 28.19           O  
ATOM   2814  N   VAL B 160      23.375  13.820   0.378  1.00 29.05           N  
ATOM   2815  CA  VAL B 160      22.531  12.633   0.269  1.00 29.05           C  
ATOM   2816  C   VAL B 160      22.781  11.945  -1.073  1.00 29.05           C  
ATOM   2817  CB  VAL B 160      21.031  12.984   0.421  1.00 29.05           C  
ATOM   2818  O   VAL B 160      22.812  12.602  -2.117  1.00 29.05           O  
ATOM   2819  CG1 VAL B 160      20.453  12.352   1.688  1.00 29.05           C  
ATOM   2820  CG2 VAL B 160      20.844  14.500   0.440  1.00 29.05           C  
ATOM   2821  N   PRO B 161      23.453  10.797  -1.104  1.00 29.11           N  
ATOM   2822  CA  PRO B 161      23.812  10.180  -2.383  1.00 29.11           C  
ATOM   2823  C   PRO B 161      22.672  10.219  -3.398  1.00 29.11           C  
ATOM   2824  CB  PRO B 161      24.141   8.742  -1.999  1.00 29.11           C  
ATOM   2825  O   PRO B 161      21.500  10.070  -3.025  1.00 29.11           O  
ATOM   2826  CG  PRO B 161      23.938   8.680  -0.519  1.00 29.11           C  
ATOM   2827  CD  PRO B 161      23.375   9.992  -0.063  1.00 29.11           C  
ATOM   2828  N   ALA B 162      22.750  10.969  -4.402  1.00 30.66           N  
ATOM   2829  CA  ALA B 162      21.891  11.062  -5.578  1.00 30.66           C  
ATOM   2830  C   ALA B 162      21.297   9.711  -5.930  1.00 30.66           C  
ATOM   2831  CB  ALA B 162      22.672  11.617  -6.770  1.00 30.66           C  
ATOM   2832  O   ALA B 162      21.906   8.664  -5.695  1.00 30.66           O  
ATOM   2833  N   PRO B 163      20.016   9.625  -6.129  1.00 28.81           N  
ATOM   2834  CA  PRO B 163      19.531   8.320  -6.594  1.00 28.81           C  
ATOM   2835  C   PRO B 163      20.391   7.738  -7.715  1.00 28.81           C  
ATOM   2836  CB  PRO B 163      18.109   8.617  -7.086  1.00 28.81           C  
ATOM   2837  O   PRO B 163      20.953   8.492  -8.508  1.00 28.81           O  
ATOM   2838  CG  PRO B 163      17.922  10.070  -6.812  1.00 28.81           C  
ATOM   2839  CD  PRO B 163      19.219  10.656  -6.348  1.00 28.81           C  
ATOM   2840  N   LEU B 164      20.953   6.574  -7.570  1.00 32.75           N  
ATOM   2841  CA  LEU B 164      21.812   5.965  -8.586  1.00 32.75           C  
ATOM   2842  C   LEU B 164      21.234   6.195  -9.984  1.00 32.75           C  
ATOM   2843  CB  LEU B 164      21.969   4.465  -8.328  1.00 32.75           C  
ATOM   2844  O   LEU B 164      20.031   6.090 -10.188  1.00 32.75           O  
ATOM   2845  CG  LEU B 164      22.781   4.070  -7.098  1.00 32.75           C  
ATOM   2846  CD1 LEU B 164      22.656   2.574  -6.832  1.00 32.75           C  
ATOM   2847  CD2 LEU B 164      24.250   4.461  -7.281  1.00 32.75           C  
ATOM   2848  N   ASP B 165      21.953   6.977 -10.797  1.00 32.44           N  
ATOM   2849  CA  ASP B 165      21.578   7.164 -12.195  1.00 32.44           C  
ATOM   2850  C   ASP B 165      21.453   5.820 -12.914  1.00 32.44           C  
ATOM   2851  CB  ASP B 165      22.594   8.055 -12.906  1.00 32.44           C  
ATOM   2852  O   ASP B 165      21.859   4.789 -12.383  1.00 32.44           O  
ATOM   2853  CG  ASP B 165      22.734   7.730 -14.383  1.00 32.44           C  
ATOM   2854  OD1 ASP B 165      21.922   6.934 -14.914  1.00 32.44           O  
ATOM   2855  OD2 ASP B 165      23.656   8.281 -15.031  1.00 32.44           O  
ATOM   2856  N   LYS B 166      20.797   5.918 -14.078  1.00 30.50           N  
ATOM   2857  CA  LYS B 166      20.656   4.688 -14.852  1.00 30.50           C  
ATOM   2858  C   LYS B 166      22.000   3.965 -14.984  1.00 30.50           C  
ATOM   2859  CB  LYS B 166      20.094   4.992 -16.234  1.00 30.50           C  
ATOM   2860  O   LYS B 166      22.047   2.732 -14.961  1.00 30.50           O  
ATOM   2861  CG  LYS B 166      18.719   4.387 -16.484  1.00 30.50           C  
ATOM   2862  CD  LYS B 166      18.172   4.766 -17.859  1.00 30.50           C  
ATOM   2863  CE  LYS B 166      16.734   4.316 -18.047  1.00 30.50           C  
ATOM   2864  NZ  LYS B 166      16.234   4.617 -19.422  1.00 30.50           N  
ATOM   2865  N   ALA B 167      23.016   4.750 -15.102  1.00 34.41           N  
ATOM   2866  CA  ALA B 167      24.344   4.172 -15.266  1.00 34.41           C  
ATOM   2867  C   ALA B 167      24.844   3.555 -13.961  1.00 34.41           C  
ATOM   2868  CB  ALA B 167      25.328   5.227 -15.766  1.00 34.41           C  
ATOM   2869  O   ALA B 167      25.453   2.482 -13.969  1.00 34.41           O  
ATOM   2870  N   GLU B 168      24.562   4.164 -12.852  1.00 35.47           N  
ATOM   2871  CA  GLU B 168      24.984   3.629 -11.562  1.00 35.47           C  
ATOM   2872  C   GLU B 168      24.109   2.453 -11.133  1.00 35.47           C  
ATOM   2873  CB  GLU B 168      24.953   4.723 -10.484  1.00 35.47           C  
ATOM   2874  O   GLU B 168      24.609   1.472 -10.578  1.00 35.47           O  
ATOM   2875  CG  GLU B 168      26.125   5.691 -10.562  1.00 35.47           C  
ATOM   2876  CD  GLU B 168      26.016   6.855  -9.594  1.00 35.47           C  
ATOM   2877  OE1 GLU B 168      27.031   7.516  -9.312  1.00 35.47           O  
ATOM   2878  OE2 GLU B 168      24.891   7.109  -9.109  1.00 35.47           O  
ATOM   2879  N   VAL B 169      22.953   2.506 -11.508  1.00 33.25           N  
ATOM   2880  CA  VAL B 169      22.078   1.354 -11.312  1.00 33.25           C  
ATOM   2881  C   VAL B 169      22.547   0.197 -12.195  1.00 33.25           C  
ATOM   2882  CB  VAL B 169      20.609   1.702 -11.625  1.00 33.25           C  
ATOM   2883  O   VAL B 169      22.578  -0.953 -11.750  1.00 33.25           O  
ATOM   2884  CG1 VAL B 169      19.703   0.501 -11.359  1.00 33.25           C  
ATOM   2885  CG2 VAL B 169      20.156   2.908 -10.805  1.00 33.25           C  
ATOM   2886  N   SER B 170      22.922   0.507 -13.312  1.00 35.44           N  
ATOM   2887  CA  SER B 170      23.516  -0.507 -14.180  1.00 35.44           C  
ATOM   2888  C   SER B 170      24.812  -1.059 -13.586  1.00 35.44           C  
ATOM   2889  CB  SER B 170      23.797   0.070 -15.570  1.00 35.44           C  
ATOM   2890  O   SER B 170      25.047  -2.270 -13.602  1.00 35.44           O  
ATOM   2891  OG  SER B 170      24.344  -0.916 -16.422  1.00 35.44           O  
ATOM   2892  N   ALA B 171      25.625  -0.187 -13.086  1.00 38.03           N  
ATOM   2893  CA  ALA B 171      26.875  -0.643 -12.492  1.00 38.03           C  
ATOM   2894  C   ALA B 171      26.625  -1.422 -11.203  1.00 38.03           C  
ATOM   2895  CB  ALA B 171      27.797   0.542 -12.227  1.00 38.03           C  
ATOM   2896  O   ALA B 171      27.281  -2.439 -10.953  1.00 38.03           O  
ATOM   2897  N   LEU B 172      25.766  -1.070 -10.398  1.00 36.75           N  
ATOM   2898  CA  LEU B 172      25.422  -1.806  -9.180  1.00 36.75           C  
ATOM   2899  C   LEU B 172      24.703  -3.107  -9.516  1.00 36.75           C  
ATOM   2900  CB  LEU B 172      24.562  -0.948  -8.258  1.00 36.75           C  
ATOM   2901  O   LEU B 172      24.969  -4.145  -8.906  1.00 36.75           O  
ATOM   2902  CG  LEU B 172      25.188  -0.521  -6.934  1.00 36.75           C  
ATOM   2903  CD1 LEU B 172      25.344   0.996  -6.883  1.00 36.75           C  
ATOM   2904  CD2 LEU B 172      24.359  -1.020  -5.758  1.00 36.75           C  
ATOM   2905  N   ARG B 173      24.062  -3.098 -10.562  1.00 32.91           N  
ATOM   2906  CA  ARG B 173      23.484  -4.316 -11.117  1.00 32.91           C  
ATOM   2907  C   ARG B 173      24.562  -5.285 -11.570  1.00 32.91           C  
ATOM   2908  CB  ARG B 173      22.547  -3.990 -12.289  1.00 32.91           C  
ATOM   2909  O   ARG B 173      24.484  -6.488 -11.312  1.00 32.91           O  
ATOM   2910  CG  ARG B 173      21.078  -4.059 -11.945  1.00 32.91           C  
ATOM   2911  CD  ARG B 173      20.203  -3.715 -13.148  1.00 32.91           C  
ATOM   2912  NE  ARG B 173      18.781  -3.730 -12.805  1.00 32.91           N  
ATOM   2913  NH1 ARG B 173      18.062  -2.898 -14.836  1.00 32.91           N  
ATOM   2914  NH2 ARG B 173      16.547  -3.398 -13.195  1.00 32.91           N  
ATOM   2915  CZ  ARG B 173      17.797  -3.342 -13.609  1.00 32.91           C  
ATOM   2916  N   ALA B 174      25.469  -4.691 -12.188  1.00 39.22           N  
ATOM   2917  CA  ALA B 174      26.609  -5.508 -12.602  1.00 39.22           C  
ATOM   2918  C   ALA B 174      27.375  -6.027 -11.391  1.00 39.22           C  
ATOM   2919  CB  ALA B 174      27.531  -4.703 -13.516  1.00 39.22           C  
ATOM   2920  O   ALA B 174      27.828  -7.176 -11.383  1.00 39.22           O  
ATOM   2921  N   SER B 175      27.516  -5.207 -10.453  1.00 38.22           N  
ATOM   2922  CA  SER B 175      28.203  -5.648  -9.242  1.00 38.22           C  
ATOM   2923  C   SER B 175      27.375  -6.660  -8.469  1.00 38.22           C  
ATOM   2924  CB  SER B 175      28.531  -4.453  -8.344  1.00 38.22           C  
ATOM   2925  O   SER B 175      27.891  -7.641  -7.941  1.00 38.22           O  
ATOM   2926  OG  SER B 175      27.469  -4.191  -7.449  1.00 38.22           O  
ATOM   2927  N   TRP B 176      26.156  -6.539  -8.453  1.00 37.44           N  
ATOM   2928  CA  TRP B 176      25.234  -7.453  -7.781  1.00 37.44           C  
ATOM   2929  C   TRP B 176      25.125  -8.766  -8.547  1.00 37.44           C  
ATOM   2930  CB  TRP B 176      23.859  -6.816  -7.621  1.00 37.44           C  
ATOM   2931  O   TRP B 176      25.125  -9.844  -7.953  1.00 37.44           O  
ATOM   2932  CG  TRP B 176      22.922  -7.590  -6.738  1.00 37.44           C  
ATOM   2933  CD1 TRP B 176      21.797  -8.250  -7.117  1.00 37.44           C  
ATOM   2934  CD2 TRP B 176      23.047  -7.777  -5.324  1.00 37.44           C  
ATOM   2935  CE2 TRP B 176      21.953  -8.562  -4.910  1.00 37.44           C  
ATOM   2936  CE3 TRP B 176      23.984  -7.355  -4.367  1.00 37.44           C  
ATOM   2937  NE1 TRP B 176      21.203  -8.844  -6.023  1.00 37.44           N  
ATOM   2938  CH2 TRP B 176      22.688  -8.516  -2.662  1.00 37.44           C  
ATOM   2939  CZ2 TRP B 176      21.766  -8.938  -3.580  1.00 37.44           C  
ATOM   2940  CZ3 TRP B 176      23.781  -7.730  -3.041  1.00 37.44           C  
ATOM   2941  N   GLU B 177      25.141  -8.727  -9.750  1.00 38.56           N  
ATOM   2942  CA  GLU B 177      25.297  -9.930 -10.562  1.00 38.56           C  
ATOM   2943  C   GLU B 177      26.594 -10.656 -10.234  1.00 38.56           C  
ATOM   2944  CB  GLU B 177      25.250  -9.578 -12.055  1.00 38.56           C  
ATOM   2945  O   GLU B 177      26.609 -11.891 -10.148  1.00 38.56           O  
ATOM   2946  CG  GLU B 177      24.500 -10.594 -12.906  1.00 38.56           C  
ATOM   2947  CD  GLU B 177      24.406 -10.195 -14.367  1.00 38.56           C  
ATOM   2948  OE1 GLU B 177      23.797 -10.945 -15.164  1.00 38.56           O  
ATOM   2949  OE2 GLU B 177      24.953  -9.125 -14.727  1.00 38.56           O  
ATOM   2950  N   LYS B 178      27.578  -9.883 -10.023  1.00 40.06           N  
ATOM   2951  CA  LYS B 178      28.844 -10.500  -9.609  1.00 40.06           C  
ATOM   2952  C   LYS B 178      28.734 -11.078  -8.203  1.00 40.06           C  
ATOM   2953  CB  LYS B 178      29.984  -9.484  -9.672  1.00 40.06           C  
ATOM   2954  O   LYS B 178      29.234 -12.180  -7.941  1.00 40.06           O  
ATOM   2955  CG  LYS B 178      30.781  -9.539 -10.961  1.00 40.06           C  
ATOM   2956  CD  LYS B 178      31.984  -8.602 -10.906  1.00 40.06           C  
ATOM   2957  CE  LYS B 178      32.625  -8.422 -12.281  1.00 40.06           C  
ATOM   2958  NZ  LYS B 178      33.719  -7.398 -12.266  1.00 40.06           N  
ATOM   2959  N   LEU B 179      28.016 -10.453  -7.352  1.00 35.94           N  
ATOM   2960  CA  LEU B 179      27.875 -10.969  -5.996  1.00 35.94           C  
ATOM   2961  C   LEU B 179      26.906 -12.141  -5.965  1.00 35.94           C  
ATOM   2962  CB  LEU B 179      27.391  -9.867  -5.051  1.00 35.94           C  
ATOM   2963  O   LEU B 179      27.156 -13.148  -5.293  1.00 35.94           O  
ATOM   2964  CG  LEU B 179      28.469  -9.141  -4.238  1.00 35.94           C  
ATOM   2965  CD1 LEU B 179      27.984  -7.754  -3.840  1.00 35.94           C  
ATOM   2966  CD2 LEU B 179      28.844  -9.961  -3.008  1.00 35.94           C  
ATOM   2967  N   GLN B 180      25.969 -12.109  -6.727  1.00 36.78           N  
ATOM   2968  CA  GLN B 180      25.062 -13.242  -6.867  1.00 36.78           C  
ATOM   2969  C   GLN B 180      25.781 -14.438  -7.492  1.00 36.78           C  
ATOM   2970  CB  GLN B 180      23.844 -12.859  -7.711  1.00 36.78           C  
ATOM   2971  O   GLN B 180      25.609 -15.570  -7.043  1.00 36.78           O  
ATOM   2972  CG  GLN B 180      22.719 -13.891  -7.668  1.00 36.78           C  
ATOM   2973  CD  GLN B 180      22.078 -13.992  -6.301  1.00 36.78           C  
ATOM   2974  NE2 GLN B 180      21.641 -15.195  -5.945  1.00 36.78           N  
ATOM   2975  OE1 GLN B 180      21.969 -13.008  -5.570  1.00 36.78           O  
ATOM   2976  N   ASN B 181      26.531 -14.156  -8.438  1.00 41.59           N  
ATOM   2977  CA  ASN B 181      27.375 -15.211  -8.992  1.00 41.59           C  
ATOM   2978  C   ASN B 181      28.344 -15.758  -7.945  1.00 41.59           C  
ATOM   2979  CB  ASN B 181      28.141 -14.703 -10.211  1.00 41.59           C  
ATOM   2980  O   ASN B 181      28.594 -16.969  -7.898  1.00 41.59           O  
ATOM   2981  CG  ASN B 181      27.312 -14.695 -11.477  1.00 41.59           C  
ATOM   2982  ND2 ASN B 181      27.812 -14.031 -12.508  1.00 41.59           N  
ATOM   2983  OD1 ASN B 181      26.234 -15.289 -11.516  1.00 41.59           O  
ATOM   2984  N   ALA B 182      28.750 -14.875  -7.133  1.00 37.00           N  
ATOM   2985  CA  ALA B 182      29.641 -15.320  -6.066  1.00 37.00           C  
ATOM   2986  C   ALA B 182      28.875 -16.109  -5.000  1.00 37.00           C  
ATOM   2987  CB  ALA B 182      30.359 -14.133  -5.438  1.00 37.00           C  
ATOM   2988  O   ALA B 182      29.344 -17.141  -4.531  1.00 37.00           O  
ATOM   2989  N   VAL B 183      27.766 -15.727  -4.727  1.00 35.28           N  
ATOM   2990  CA  VAL B 183      26.969 -16.453  -3.734  1.00 35.28           C  
ATOM   2991  C   VAL B 183      26.453 -17.750  -4.332  1.00 35.28           C  
ATOM   2992  CB  VAL B 183      25.797 -15.594  -3.227  1.00 35.28           C  
ATOM   2993  O   VAL B 183      26.484 -18.797  -3.670  1.00 35.28           O  
ATOM   2994  CG1 VAL B 183      24.859 -16.422  -2.350  1.00 35.28           C  
ATOM   2995  CG2 VAL B 183      26.297 -14.375  -2.461  1.00 35.28           C  
ATOM   2996  N   ASP B 184      26.031 -17.750  -5.523  1.00 39.03           N  
ATOM   2997  CA  ASP B 184      25.750 -18.984  -6.234  1.00 39.03           C  
ATOM   2998  C   ASP B 184      26.969 -19.906  -6.246  1.00 39.03           C  
ATOM   2999  CB  ASP B 184      25.297 -18.703  -7.668  1.00 39.03           C  
ATOM   3000  O   ASP B 184      26.859 -21.109  -6.055  1.00 39.03           O  
ATOM   3001  CG  ASP B 184      23.828 -18.328  -7.762  1.00 39.03           C  
ATOM   3002  OD1 ASP B 184      23.094 -18.484  -6.762  1.00 39.03           O  
ATOM   3003  OD2 ASP B 184      23.391 -17.891  -8.844  1.00 39.03           O  
ATOM   3004  N   GLU B 185      28.047 -19.344  -6.414  1.00 39.31           N  
ATOM   3005  CA  GLU B 185      29.266 -20.141  -6.371  1.00 39.31           C  
ATOM   3006  C   GLU B 185      29.562 -20.641  -4.953  1.00 39.31           C  
ATOM   3007  CB  GLU B 185      30.469 -19.344  -6.898  1.00 39.31           C  
ATOM   3008  O   GLU B 185      29.969 -21.781  -4.762  1.00 39.31           O  
ATOM   3009  CG  GLU B 185      30.750 -19.562  -8.375  1.00 39.31           C  
ATOM   3010  CD  GLU B 185      32.094 -18.984  -8.820  1.00 39.31           C  
ATOM   3011  OE1 GLU B 185      32.438 -19.156 -10.008  1.00 39.31           O  
ATOM   3012  OE2 GLU B 185      32.781 -18.375  -7.980  1.00 39.31           O  
ATOM   3013  N   LEU B 186      29.219 -19.797  -4.027  1.00 34.56           N  
ATOM   3014  CA  LEU B 186      29.406 -20.250  -2.654  1.00 34.56           C  
ATOM   3015  C   LEU B 186      28.328 -21.250  -2.258  1.00 34.56           C  
ATOM   3016  CB  LEU B 186      29.406 -19.062  -1.691  1.00 34.56           C  
ATOM   3017  O   LEU B 186      28.609 -22.234  -1.568  1.00 34.56           O  
ATOM   3018  CG  LEU B 186      30.766 -18.578  -1.211  1.00 34.56           C  
ATOM   3019  CD1 LEU B 186      30.750 -17.062  -0.994  1.00 34.56           C  
ATOM   3020  CD2 LEU B 186      31.188 -19.297   0.069  1.00 34.56           C  
ATOM   3021  N   GLY B 187      27.156 -21.094  -2.604  1.00 32.41           N  
ATOM   3022  CA  GLY B 187      26.125 -22.094  -2.355  1.00 32.41           C  
ATOM   3023  C   GLY B 187      26.391 -23.422  -3.037  1.00 32.41           C  
ATOM   3024  O   GLY B 187      25.984 -24.469  -2.543  1.00 32.41           O  
ATOM   3025  N   LYS B 188      26.906 -23.422  -4.152  1.00 41.47           N  
ATOM   3026  CA  LYS B 188      27.359 -24.656  -4.781  1.00 41.47           C  
ATOM   3027  C   LYS B 188      28.438 -25.328  -3.947  1.00 41.47           C  
ATOM   3028  CB  LYS B 188      27.875 -24.391  -6.195  1.00 41.47           C  
ATOM   3029  O   LYS B 188      28.516 -26.562  -3.900  1.00 41.47           O  
ATOM   3030  CG  LYS B 188      26.781 -24.203  -7.234  1.00 41.47           C  
ATOM   3031  CD  LYS B 188      27.359 -24.016  -8.633  1.00 41.47           C  
ATOM   3032  CE  LYS B 188      26.281 -23.625  -9.633  1.00 41.47           C  
ATOM   3033  NZ  LYS B 188      26.859 -23.281 -10.969  1.00 41.47           N  
ATOM   3034  N   GLU B 189      29.141 -24.500  -3.408  1.00 33.31           N  
ATOM   3035  CA  GLU B 189      30.172 -25.109  -2.561  1.00 33.31           C  
ATOM   3036  C   GLU B 189      29.547 -25.719  -1.299  1.00 33.31           C  
ATOM   3037  CB  GLU B 189      31.234 -24.078  -2.186  1.00 33.31           C  
ATOM   3038  O   GLU B 189      30.000 -26.750  -0.816  1.00 33.31           O  
ATOM   3039  CG  GLU B 189      32.344 -23.938  -3.221  1.00 33.31           C  
ATOM   3040  CD  GLU B 189      33.500 -23.062  -2.758  1.00 33.31           C  
ATOM   3041  OE1 GLU B 189      34.500 -22.969  -3.479  1.00 33.31           O  
ATOM   3042  OE2 GLU B 189      33.375 -22.469  -1.661  1.00 33.31           O  
ATOM   3043  N   ILE B 190      28.484 -25.109  -0.807  1.00 31.12           N  
ATOM   3044  CA  ILE B 190      27.922 -25.734   0.394  1.00 31.12           C  
ATOM   3045  C   ILE B 190      27.156 -26.984   0.016  1.00 31.12           C  
ATOM   3046  CB  ILE B 190      27.016 -24.750   1.162  1.00 31.12           C  
ATOM   3047  O   ILE B 190      27.266 -28.016   0.689  1.00 31.12           O  
ATOM   3048  CG1 ILE B 190      27.812 -23.531   1.634  1.00 31.12           C  
ATOM   3049  CG2 ILE B 190      26.344 -25.453   2.344  1.00 31.12           C  
ATOM   3050  CD1 ILE B 190      26.953 -22.438   2.258  1.00 31.12           C  
ATOM   3051  N   ASP B 191      26.469 -27.047  -1.076  1.00 32.78           N  
ATOM   3052  CA  ASP B 191      25.875 -28.344  -1.400  1.00 32.78           C  
ATOM   3053  C   ASP B 191      26.953 -29.375  -1.717  1.00 32.78           C  
ATOM   3054  CB  ASP B 191      24.922 -28.219  -2.582  1.00 32.78           C  
ATOM   3055  O   ASP B 191      26.734 -30.578  -1.535  1.00 32.78           O  
ATOM   3056  CG  ASP B 191      23.500 -27.891  -2.152  1.00 32.78           C  
ATOM   3057  OD1 ASP B 191      23.172 -28.016  -0.949  1.00 32.78           O  
ATOM   3058  OD2 ASP B 191      22.672 -27.531  -3.027  1.00 32.78           O  
ATOM   3059  N   HIS B 192      28.000 -28.922  -2.230  1.00 38.28           N  
ATOM   3060  CA  HIS B 192      28.984 -29.969  -2.506  1.00 38.28           C  
ATOM   3061  C   HIS B 192      29.859 -30.234  -1.286  1.00 38.28           C  
ATOM   3062  CB  HIS B 192      29.859 -29.578  -3.701  1.00 38.28           C  
ATOM   3063  O   HIS B 192      30.766 -31.078  -1.340  1.00 38.28           O  
ATOM   3064  CG  HIS B 192      29.125 -29.609  -5.008  1.00 38.28           C  
ATOM   3065  CD2 HIS B 192      29.547 -29.297  -6.262  1.00 38.28           C  
ATOM   3066  ND1 HIS B 192      27.812 -30.016  -5.121  1.00 38.28           N  
ATOM   3067  CE1 HIS B 192      27.453 -29.938  -6.391  1.00 38.28           C  
ATOM   3068  NE2 HIS B 192      28.484 -29.516  -7.102  1.00 38.28           N  
ATOM   3069  N   ALA B 193      29.531 -29.484  -0.195  1.00 32.81           N  
ATOM   3070  CA  ALA B 193      30.266 -29.984   0.973  1.00 32.81           C  
ATOM   3071  C   ALA B 193      29.375 -30.844   1.856  1.00 32.81           C  
ATOM   3072  CB  ALA B 193      30.828 -28.812   1.775  1.00 32.81           C  
ATOM   3073  O   ALA B 193      28.156 -30.656   1.893  1.00 32.81           O  
TER    3074      ALA B 193                                                      
ENDMDL                                                                          
END                                                                             
