# Supplementary material for: New Phage-Derived Antibacterial Enzyme PolaR Targeting Rothia spp
Source: Cells. 2023 Aug 4;12(15):1997. doi: 10.3390/cells12151997 (PMC10417112; doi:10.3390/cells12151997)
Supplement: Supplementary file 1 [file cells-12-01997-s001.zip › File S1/PolaR AlphaFold/dimer/Rothia_dimer_6e506_unrelaxed_rank_004_alphafold2_multimer_v3_model_4_seed_000.pdb]

MODEL     1                                                                     
ATOM      1  N   MET A   1      -1.212 -29.531 -19.219  1.00 73.94           N  
ATOM      2  CA  MET A   1      -2.283 -28.812 -19.891  1.00 73.94           C  
ATOM      3  C   MET A   1      -1.728 -27.641 -20.703  1.00 73.94           C  
ATOM      4  CB  MET A   1      -3.316 -28.312 -18.891  1.00 73.94           C  
ATOM      5  O   MET A   1      -0.865 -26.906 -20.219  1.00 73.94           O  
ATOM      6  CG  MET A   1      -4.539 -27.672 -19.531  1.00 73.94           C  
ATOM      7  SD  MET A   1      -6.055 -27.875 -18.516  1.00 73.94           S  
ATOM      8  CE  MET A   1      -7.230 -26.906 -19.500  1.00 73.94           C  
ATOM      9  N   LYS A   2      -2.092 -27.594 -21.938  1.00 88.12           N  
ATOM     10  CA  LYS A   2      -1.684 -26.500 -22.812  1.00 88.12           C  
ATOM     11  C   LYS A   2      -2.613 -25.297 -22.656  1.00 88.12           C  
ATOM     12  CB  LYS A   2      -1.655 -26.969 -24.266  1.00 88.12           C  
ATOM     13  O   LYS A   2      -3.789 -25.453 -22.328  1.00 88.12           O  
ATOM     14  CG  LYS A   2      -0.506 -27.906 -24.594  1.00 88.12           C  
ATOM     15  CD  LYS A   2      -0.453 -28.219 -26.078  1.00 88.12           C  
ATOM     16  CE  LYS A   2       0.691 -29.172 -26.406  1.00 88.12           C  
ATOM     17  NZ  LYS A   2       0.762 -29.469 -27.875  1.00 88.12           N  
ATOM     18  N   TYR A   3      -2.078 -24.109 -22.656  1.00 95.00           N  
ATOM     19  CA  TYR A   3      -2.863 -22.875 -22.672  1.00 95.00           C  
ATOM     20  C   TYR A   3      -2.332 -21.906 -23.703  1.00 95.00           C  
ATOM     21  CB  TYR A   3      -2.857 -22.219 -21.281  1.00 95.00           C  
ATOM     22  O   TYR A   3      -1.225 -22.078 -24.219  1.00 95.00           O  
ATOM     23  CG  TYR A   3      -1.481 -21.812 -20.812  1.00 95.00           C  
ATOM     24  CD1 TYR A   3      -0.686 -22.703 -20.078  1.00 95.00           C  
ATOM     25  CD2 TYR A   3      -0.975 -20.547 -21.094  1.00 95.00           C  
ATOM     26  CE1 TYR A   3       0.581 -22.328 -19.641  1.00 95.00           C  
ATOM     27  CE2 TYR A   3       0.291 -20.172 -20.656  1.00 95.00           C  
ATOM     28  OH  TYR A   3       2.314 -20.703 -19.500  1.00 95.00           O  
ATOM     29  CZ  TYR A   3       1.061 -21.062 -19.938  1.00 95.00           C  
ATOM     30  N   VAL A   4      -3.236 -21.047 -24.141  1.00 96.25           N  
ATOM     31  CA  VAL A   4      -2.855 -20.000 -25.094  1.00 96.25           C  
ATOM     32  C   VAL A   4      -2.418 -18.750 -24.344  1.00 96.25           C  
ATOM     33  CB  VAL A   4      -4.012 -19.672 -26.062  1.00 96.25           C  
ATOM     34  O   VAL A   4      -3.084 -18.328 -23.391  1.00 96.25           O  
ATOM     35  CG1 VAL A   4      -3.615 -18.531 -27.016  1.00 96.25           C  
ATOM     36  CG2 VAL A   4      -4.430 -20.906 -26.844  1.00 96.25           C  
ATOM     37  N   ASP A   5      -1.242 -18.219 -24.781  1.00 94.19           N  
ATOM     38  CA  ASP A   5      -0.764 -16.953 -24.234  1.00 94.19           C  
ATOM     39  C   ASP A   5      -1.396 -15.773 -24.953  1.00 94.19           C  
ATOM     40  CB  ASP A   5       0.762 -16.875 -24.312  1.00 94.19           C  
ATOM     41  O   ASP A   5      -1.311 -15.672 -26.188  1.00 94.19           O  
ATOM     42  CG  ASP A   5       1.462 -17.844 -23.391  1.00 94.19           C  
ATOM     43  OD1 ASP A   5       0.997 -18.031 -22.234  1.00 94.19           O  
ATOM     44  OD2 ASP A   5       2.490 -18.422 -23.797  1.00 94.19           O  
ATOM     45  N   ILE A   6      -1.999 -14.938 -24.234  1.00 93.44           N  
ATOM     46  CA  ILE A   6      -2.611 -13.719 -24.766  1.00 93.44           C  
ATOM     47  C   ILE A   6      -1.782 -12.508 -24.359  1.00 93.44           C  
ATOM     48  CB  ILE A   6      -4.070 -13.562 -24.281  1.00 93.44           C  
ATOM     49  O   ILE A   6      -1.537 -12.281 -23.172  1.00 93.44           O  
ATOM     50  CG1 ILE A   6      -4.910 -14.766 -24.719  1.00 93.44           C  
ATOM     51  CG2 ILE A   6      -4.672 -12.258 -24.797  1.00 93.44           C  
ATOM     52  CD1 ILE A   6      -6.277 -14.844 -24.047  1.00 93.44           C  
ATOM     53  N   THR A   7      -1.287 -11.750 -25.359  1.00 87.94           N  
ATOM     54  CA  THR A   7      -0.357 -10.664 -25.078  1.00 87.94           C  
ATOM     55  C   THR A   7      -0.922  -9.328 -25.562  1.00 87.94           C  
ATOM     56  CB  THR A   7       1.011 -10.914 -25.734  1.00 87.94           C  
ATOM     57  O   THR A   7      -0.186  -8.352 -25.703  1.00 87.94           O  
ATOM     58  CG2 THR A   7       1.681 -12.156 -25.172  1.00 87.94           C  
ATOM     59  OG1 THR A   7       0.828 -11.086 -27.156  1.00 87.94           O  
ATOM     60  N   GLU A   8      -2.184  -9.250 -25.781  1.00 88.38           N  
ATOM     61  CA  GLU A   8      -2.760  -8.070 -26.422  1.00 88.38           C  
ATOM     62  C   GLU A   8      -3.213  -7.051 -25.375  1.00 88.38           C  
ATOM     63  CB  GLU A   8      -3.936  -8.453 -27.312  1.00 88.38           C  
ATOM     64  O   GLU A   8      -3.615  -5.938 -25.719  1.00 88.38           O  
ATOM     65  CG  GLU A   8      -5.035  -9.219 -26.594  1.00 88.38           C  
ATOM     66  CD  GLU A   8      -5.969  -9.961 -27.547  1.00 88.38           C  
ATOM     67  OE1 GLU A   8      -6.973 -10.539 -27.062  1.00 88.38           O  
ATOM     68  OE2 GLU A   8      -5.688  -9.969 -28.766  1.00 88.38           O  
ATOM     69  N   TYR A   9      -3.252  -7.465 -24.109  1.00 89.94           N  
ATOM     70  CA  TYR A   9      -3.699  -6.566 -23.047  1.00 89.94           C  
ATOM     71  C   TYR A   9      -2.518  -6.043 -22.234  1.00 89.94           C  
ATOM     72  CB  TYR A   9      -4.688  -7.277 -22.125  1.00 89.94           C  
ATOM     73  O   TYR A   9      -1.620  -6.805 -21.875  1.00 89.94           O  
ATOM     74  CG  TYR A   9      -5.902  -7.828 -22.828  1.00 89.94           C  
ATOM     75  CD1 TYR A   9      -6.977  -7.000 -23.156  1.00 89.94           C  
ATOM     76  CD2 TYR A   9      -5.977  -9.172 -23.172  1.00 89.94           C  
ATOM     77  CE1 TYR A   9      -8.094  -7.504 -23.812  1.00 89.94           C  
ATOM     78  CE2 TYR A   9      -7.094  -9.688 -23.828  1.00 89.94           C  
ATOM     79  OH  TYR A   9      -9.250  -9.344 -24.797  1.00 89.94           O  
ATOM     80  CZ  TYR A   9      -8.148  -8.844 -24.141  1.00 89.94           C  
ATOM     81  N   ASN A  10      -2.488  -4.684 -22.016  1.00 89.69           N  
ATOM     82  CA  ASN A  10      -1.470  -4.059 -21.172  1.00 89.69           C  
ATOM     83  C   ASN A  10      -2.094  -3.230 -20.062  1.00 89.69           C  
ATOM     84  CB  ASN A  10      -0.537  -3.191 -22.031  1.00 89.69           C  
ATOM     85  O   ASN A  10      -2.828  -2.275 -20.328  1.00 89.69           O  
ATOM     86  CG  ASN A  10       0.193  -3.986 -23.094  1.00 89.69           C  
ATOM     87  ND2 ASN A  10      -0.033  -3.635 -24.344  1.00 89.69           N  
ATOM     88  OD1 ASN A  10       0.952  -4.906 -22.781  1.00 89.69           O  
ATOM     89  N   ALA A  11      -1.760  -3.664 -18.844  1.00 86.00           N  
ATOM     90  CA  ALA A  11      -2.240  -2.863 -17.719  1.00 86.00           C  
ATOM     91  C   ALA A  11      -1.627  -1.465 -17.734  1.00 86.00           C  
ATOM     92  CB  ALA A  11      -1.924  -3.557 -16.391  1.00 86.00           C  
ATOM     93  O   ALA A  11      -0.514  -1.276 -18.234  1.00 86.00           O  
ATOM     94  N   THR A  12      -2.352  -0.519 -17.188  1.00 80.56           N  
ATOM     95  CA  THR A  12      -1.860   0.854 -17.188  1.00 80.56           C  
ATOM     96  C   THR A  12      -1.581   1.328 -15.758  1.00 80.56           C  
ATOM     97  CB  THR A  12      -2.865   1.808 -17.859  1.00 80.56           C  
ATOM     98  O   THR A  12      -0.877   2.320 -15.555  1.00 80.56           O  
ATOM     99  CG2 THR A  12      -2.994   1.508 -19.344  1.00 80.56           C  
ATOM    100  OG1 THR A  12      -4.148   1.654 -17.234  1.00 80.56           O  
ATOM    101  N   SER A  13      -2.098   0.600 -14.758  1.00 77.69           N  
ATOM    102  CA  SER A  13      -1.899   0.953 -13.352  1.00 77.69           C  
ATOM    103  C   SER A  13      -0.839   0.069 -12.703  1.00 77.69           C  
ATOM    104  CB  SER A  13      -3.213   0.838 -12.578  1.00 77.69           C  
ATOM    105  O   SER A  13      -1.166  -0.928 -12.062  1.00 77.69           O  
ATOM    106  OG  SER A  13      -4.188   1.723 -13.109  1.00 77.69           O  
ATOM    107  N   PHE A  14       0.389   0.365 -13.008  1.00 81.94           N  
ATOM    108  CA  PHE A  14       1.515  -0.359 -12.430  1.00 81.94           C  
ATOM    109  C   PHE A  14       2.734   0.545 -12.305  1.00 81.94           C  
ATOM    110  CB  PHE A  14       1.856  -1.590 -13.273  1.00 81.94           C  
ATOM    111  O   PHE A  14       2.711   1.692 -12.758  1.00 81.94           O  
ATOM    112  CG  PHE A  14       2.402  -1.259 -14.633  1.00 81.94           C  
ATOM    113  CD1 PHE A  14       1.547  -1.055 -15.711  1.00 81.94           C  
ATOM    114  CD2 PHE A  14       3.771  -1.150 -14.836  1.00 81.94           C  
ATOM    115  CE1 PHE A  14       2.049  -0.748 -16.969  1.00 81.94           C  
ATOM    116  CE2 PHE A  14       4.281  -0.844 -16.094  1.00 81.94           C  
ATOM    117  CZ  PHE A  14       3.418  -0.644 -17.156  1.00 81.94           C  
ATOM    118  N   THR A  15       3.730   0.143 -11.625  1.00 75.25           N  
ATOM    119  CA  THR A  15       4.984   0.881 -11.516  1.00 75.25           C  
ATOM    120  C   THR A  15       6.051   0.277 -12.422  1.00 75.25           C  
ATOM    121  CB  THR A  15       5.492   0.897 -10.062  1.00 75.25           C  
ATOM    122  O   THR A  15       6.363  -0.911 -12.320  1.00 75.25           O  
ATOM    123  CG2 THR A  15       6.812   1.656  -9.945  1.00 75.25           C  
ATOM    124  OG1 THR A  15       4.516   1.532  -9.227  1.00 75.25           O  
ATOM    125  N   GLU A  16       6.477   1.176 -13.359  1.00 82.94           N  
ATOM    126  CA  GLU A  16       7.641   0.733 -14.125  1.00 82.94           C  
ATOM    127  C   GLU A  16       8.852   0.533 -13.219  1.00 82.94           C  
ATOM    128  CB  GLU A  16       7.969   1.736 -15.227  1.00 82.94           C  
ATOM    129  O   GLU A  16       9.180   1.399 -12.406  1.00 82.94           O  
ATOM    130  CG  GLU A  16       6.980   1.720 -16.391  1.00 82.94           C  
ATOM    131  CD  GLU A  16       7.375   2.645 -17.531  1.00 82.94           C  
ATOM    132  OE1 GLU A  16       6.621   2.738 -18.531  1.00 82.94           O  
ATOM    133  OE2 GLU A  16       8.445   3.281 -17.422  1.00 82.94           O  
ATOM    134  N   ALA A  17       9.391  -0.694 -13.328  1.00 82.50           N  
ATOM    135  CA  ALA A  17      10.539  -1.084 -12.508  1.00 82.50           C  
ATOM    136  C   ALA A  17      11.477  -2.008 -13.281  1.00 82.50           C  
ATOM    137  CB  ALA A  17      10.070  -1.763 -11.227  1.00 82.50           C  
ATOM    138  O   ALA A  17      11.391  -2.102 -14.508  1.00 82.50           O  
ATOM    139  N   ASN A  18      12.539  -2.410 -12.773  1.00 84.69           N  
ATOM    140  CA  ASN A  18      13.508  -3.342 -13.344  1.00 84.69           C  
ATOM    141  C   ASN A  18      13.812  -4.488 -12.383  1.00 84.69           C  
ATOM    142  CB  ASN A  18      14.797  -2.611 -13.719  1.00 84.69           C  
ATOM    143  O   ASN A  18      14.977  -4.805 -12.133  1.00 84.69           O  
ATOM    144  CG  ASN A  18      14.594  -1.601 -14.828  1.00 84.69           C  
ATOM    145  ND2 ASN A  18      15.203  -0.427 -14.688  1.00 84.69           N  
ATOM    146  OD1 ASN A  18      13.898  -1.871 -15.812  1.00 84.69           O  
ATOM    147  N   ARG A  19      12.766  -5.070 -11.883  1.00 84.31           N  
ATOM    148  CA  ARG A  19      12.953  -6.223 -11.008  1.00 84.31           C  
ATOM    149  C   ARG A  19      13.586  -7.387 -11.766  1.00 84.31           C  
ATOM    150  CB  ARG A  19      11.617  -6.660 -10.398  1.00 84.31           C  
ATOM    151  O   ARG A  19      13.305  -7.594 -12.945  1.00 84.31           O  
ATOM    152  CG  ARG A  19      10.984  -5.625  -9.484  1.00 84.31           C  
ATOM    153  CD  ARG A  19       9.766  -6.180  -8.758  1.00 84.31           C  
ATOM    154  NE  ARG A  19       8.703  -6.531  -9.688  1.00 84.31           N  
ATOM    155  NH1 ARG A  19       7.371  -7.551  -8.102  1.00 84.31           N  
ATOM    156  NH2 ARG A  19       6.680  -7.441 -10.281  1.00 84.31           N  
ATOM    157  CZ  ARG A  19       7.586  -7.172  -9.352  1.00 84.31           C  
ATOM    158  N   THR A  20      14.406  -8.062 -11.047  1.00 88.12           N  
ATOM    159  CA  THR A  20      14.859  -9.375 -11.508  1.00 88.12           C  
ATOM    160  C   THR A  20      14.141 -10.484 -10.758  1.00 88.12           C  
ATOM    161  CB  THR A  20      16.391  -9.531 -11.320  1.00 88.12           C  
ATOM    162  O   THR A  20      13.414 -10.227  -9.789  1.00 88.12           O  
ATOM    163  CG2 THR A  20      17.141  -8.352 -11.930  1.00 88.12           C  
ATOM    164  OG1 THR A  20      16.688  -9.609  -9.922  1.00 88.12           O  
ATOM    165  N   ILE A  21      14.273 -11.727 -11.266  1.00 88.62           N  
ATOM    166  CA  ILE A  21      13.562 -12.836 -10.641  1.00 88.62           C  
ATOM    167  C   ILE A  21      14.062 -13.031  -9.211  1.00 88.62           C  
ATOM    168  CB  ILE A  21      13.742 -14.141 -11.445  1.00 88.62           C  
ATOM    169  O   ILE A  21      13.328 -13.539  -8.359  1.00 88.62           O  
ATOM    170  CG1 ILE A  21      12.664 -15.164 -11.062  1.00 88.62           C  
ATOM    171  CG2 ILE A  21      15.141 -14.727 -11.234  1.00 88.62           C  
ATOM    172  CD1 ILE A  21      11.242 -14.703 -11.367  1.00 88.62           C  
ATOM    173  N   ASP A  22      15.250 -12.484  -8.883  1.00 83.75           N  
ATOM    174  CA  ASP A  22      15.789 -12.594  -7.527  1.00 83.75           C  
ATOM    175  C   ASP A  22      15.047 -11.664  -6.570  1.00 83.75           C  
ATOM    176  CB  ASP A  22      17.281 -12.273  -7.520  1.00 83.75           C  
ATOM    177  O   ASP A  22      15.094 -11.852  -5.352  1.00 83.75           O  
ATOM    178  CG  ASP A  22      18.125 -13.344  -8.188  1.00 83.75           C  
ATOM    179  OD1 ASP A  22      17.703 -14.523  -8.203  1.00 83.75           O  
ATOM    180  OD2 ASP A  22      19.219 -13.008  -8.695  1.00 83.75           O  
ATOM    181  N   ASP A  23      14.297 -10.672  -7.102  1.00 82.00           N  
ATOM    182  CA  ASP A  23      13.531  -9.742  -6.281  1.00 82.00           C  
ATOM    183  C   ASP A  23      12.148 -10.305  -5.949  1.00 82.00           C  
ATOM    184  CB  ASP A  23      13.391  -8.391  -6.996  1.00 82.00           C  
ATOM    185  O   ASP A  23      11.438  -9.758  -5.105  1.00 82.00           O  
ATOM    186  CG  ASP A  23      14.719  -7.707  -7.234  1.00 82.00           C  
ATOM    187  OD1 ASP A  23      15.547  -7.637  -6.301  1.00 82.00           O  
ATOM    188  OD2 ASP A  23      14.945  -7.227  -8.367  1.00 82.00           O  
ATOM    189  N   ILE A  24      11.758 -11.391  -6.609  1.00 89.50           N  
ATOM    190  CA  ILE A  24      10.414 -11.945  -6.512  1.00 89.50           C  
ATOM    191  C   ILE A  24      10.477 -13.344  -5.887  1.00 89.50           C  
ATOM    192  CB  ILE A  24       9.727 -12.016  -7.895  1.00 89.50           C  
ATOM    193  O   ILE A  24      11.258 -14.188  -6.320  1.00 89.50           O  
ATOM    194  CG1 ILE A  24       9.727 -10.625  -8.555  1.00 89.50           C  
ATOM    195  CG2 ILE A  24       8.305 -12.555  -7.766  1.00 89.50           C  
ATOM    196  CD1 ILE A  24       9.281 -10.633 -10.008  1.00 89.50           C  
ATOM    197  N   ASP A  25       9.648 -13.578  -4.773  1.00 86.50           N  
ATOM    198  CA  ASP A  25       9.680 -14.906  -4.168  1.00 86.50           C  
ATOM    199  C   ASP A  25       8.266 -15.445  -3.953  1.00 86.50           C  
ATOM    200  CB  ASP A  25      10.438 -14.875  -2.840  1.00 86.50           C  
ATOM    201  O   ASP A  25       8.078 -16.562  -3.475  1.00 86.50           O  
ATOM    202  CG  ASP A  25       9.859 -13.875  -1.853  1.00 86.50           C  
ATOM    203  OD1 ASP A  25       8.688 -13.477  -2.002  1.00 86.50           O  
ATOM    204  OD2 ASP A  25      10.594 -13.484  -0.918  1.00 86.50           O  
ATOM    205  N   THR A  26       7.285 -14.625  -4.387  1.00 90.88           N  
ATOM    206  CA  THR A  26       5.918 -14.977  -4.023  1.00 90.88           C  
ATOM    207  C   THR A  26       4.988 -14.844  -5.223  1.00 90.88           C  
ATOM    208  CB  THR A  26       5.402 -14.086  -2.875  1.00 90.88           C  
ATOM    209  O   THR A  26       5.148 -13.945  -6.047  1.00 90.88           O  
ATOM    210  CG2 THR A  26       3.982 -14.469  -2.475  1.00 90.88           C  
ATOM    211  OG1 THR A  26       6.266 -14.234  -1.738  1.00 90.88           O  
ATOM    212  N   ILE A  27       4.121 -15.812  -5.391  1.00 95.81           N  
ATOM    213  CA  ILE A  27       2.945 -15.672  -6.242  1.00 95.81           C  
ATOM    214  C   ILE A  27       1.708 -15.430  -5.379  1.00 95.81           C  
ATOM    215  CB  ILE A  27       2.742 -16.922  -7.129  1.00 95.81           C  
ATOM    216  O   ILE A  27       1.486 -16.125  -4.391  1.00 95.81           O  
ATOM    217  CG1 ILE A  27       3.846 -17.000  -8.188  1.00 95.81           C  
ATOM    218  CG2 ILE A  27       1.356 -16.891  -7.785  1.00 95.81           C  
ATOM    219  CD1 ILE A  27       3.820 -18.297  -9.008  1.00 95.81           C  
ATOM    220  N   VAL A  28       1.004 -14.391  -5.672  1.00 94.88           N  
ATOM    221  CA  VAL A  28      -0.247 -14.109  -4.973  1.00 94.88           C  
ATOM    222  C   VAL A  28      -1.430 -14.477  -5.867  1.00 94.88           C  
ATOM    223  CB  VAL A  28      -0.340 -12.625  -4.555  1.00 94.88           C  
ATOM    224  O   VAL A  28      -1.569 -13.953  -6.973  1.00 94.88           O  
ATOM    225  CG1 VAL A  28      -1.663 -12.344  -3.844  1.00 94.88           C  
ATOM    226  CG2 VAL A  28       0.840 -12.242  -3.664  1.00 94.88           C  
ATOM    227  N   ILE A  29      -2.240 -15.367  -5.367  1.00 97.25           N  
ATOM    228  CA  ILE A  29      -3.422 -15.820  -6.094  1.00 97.25           C  
ATOM    229  C   ILE A  29      -4.609 -14.914  -5.766  1.00 97.25           C  
ATOM    230  CB  ILE A  29      -3.760 -17.297  -5.762  1.00 97.25           C  
ATOM    231  O   ILE A  29      -4.875 -14.641  -4.594  1.00 97.25           O  
ATOM    232  CG1 ILE A  29      -2.609 -18.219  -6.188  1.00 97.25           C  
ATOM    233  CG2 ILE A  29      -5.070 -17.703  -6.434  1.00 97.25           C  
ATOM    234  CD1 ILE A  29      -2.307 -18.172  -7.680  1.00 97.25           C  
ATOM    235  N   HIS A  30      -5.207 -14.422  -6.762  1.00 94.94           N  
ATOM    236  CA  HIS A  30      -6.434 -13.633  -6.707  1.00 94.94           C  
ATOM    237  C   HIS A  30      -7.578 -14.336  -7.426  1.00 94.94           C  
ATOM    238  CB  HIS A  30      -6.203 -12.250  -7.312  1.00 94.94           C  
ATOM    239  O   HIS A  30      -7.344 -15.188  -8.289  1.00 94.94           O  
ATOM    240  CG  HIS A  30      -5.090 -11.484  -6.668  1.00 94.94           C  
ATOM    241  CD2 HIS A  30      -3.756 -11.508  -6.891  1.00 94.94           C  
ATOM    242  ND1 HIS A  30      -5.301 -10.578  -5.656  1.00 94.94           N  
ATOM    243  CE1 HIS A  30      -4.137 -10.062  -5.285  1.00 94.94           C  
ATOM    244  NE2 HIS A  30      -3.184 -10.609  -6.020  1.00 94.94           N  
ATOM    245  N   HIS A  31      -8.797 -14.195  -6.984  1.00 94.81           N  
ATOM    246  CA  HIS A  31      -9.922 -14.367  -7.902  1.00 94.81           C  
ATOM    247  C   HIS A  31     -10.297 -13.047  -8.570  1.00 94.81           C  
ATOM    248  CB  HIS A  31     -11.133 -14.945  -7.168  1.00 94.81           C  
ATOM    249  O   HIS A  31     -10.141 -11.977  -7.965  1.00 94.81           O  
ATOM    250  CG  HIS A  31     -11.758 -13.992  -6.199  1.00 94.81           C  
ATOM    251  CD2 HIS A  31     -11.375 -12.758  -5.793  1.00 94.81           C  
ATOM    252  ND1 HIS A  31     -12.922 -14.281  -5.520  1.00 94.81           N  
ATOM    253  CE1 HIS A  31     -13.234 -13.258  -4.738  1.00 94.81           C  
ATOM    254  NE2 HIS A  31     -12.312 -12.328  -4.887  1.00 94.81           N  
ATOM    255  N   TRP A  32     -10.656 -13.289  -9.852  1.00 88.62           N  
ATOM    256  CA  TRP A  32     -11.023 -12.016 -10.469  1.00 88.62           C  
ATOM    257  C   TRP A  32     -12.477 -11.664 -10.164  1.00 88.62           C  
ATOM    258  CB  TRP A  32     -10.805 -12.070 -11.984  1.00 88.62           C  
ATOM    259  O   TRP A  32     -13.312 -12.547  -9.961  1.00 88.62           O  
ATOM    260  CG  TRP A  32     -11.625 -13.109 -12.680  1.00 88.62           C  
ATOM    261  CD1 TRP A  32     -12.953 -13.367 -12.500  1.00 88.62           C  
ATOM    262  CD2 TRP A  32     -11.172 -14.031 -13.672  1.00 88.62           C  
ATOM    263  CE2 TRP A  32     -12.273 -14.828 -14.047  1.00 88.62           C  
ATOM    264  CE3 TRP A  32      -9.930 -14.273 -14.281  1.00 88.62           C  
ATOM    265  NE1 TRP A  32     -13.352 -14.398 -13.320  1.00 88.62           N  
ATOM    266  CH2 TRP A  32     -10.953 -16.047 -15.586  1.00 88.62           C  
ATOM    267  CZ2 TRP A  32     -12.180 -15.836 -15.008  1.00 88.62           C  
ATOM    268  CZ3 TRP A  32      -9.836 -15.273 -15.234  1.00 88.62           C  
ATOM    269  N   GLY A  33     -12.852 -10.609  -9.625  1.00 81.50           N  
ATOM    270  CA  GLY A  33     -14.180 -10.039  -9.461  1.00 81.50           C  
ATOM    271  C   GLY A  33     -15.242 -11.070  -9.125  1.00 81.50           C  
ATOM    272  O   GLY A  33     -15.078 -11.852  -8.188  1.00 81.50           O  
ATOM    273  N   ASP A  34     -16.297 -11.188 -10.047  1.00 85.69           N  
ATOM    274  CA  ASP A  34     -17.484 -12.008  -9.789  1.00 85.69           C  
ATOM    275  C   ASP A  34     -17.531 -13.219 -10.727  1.00 85.69           C  
ATOM    276  CB  ASP A  34     -18.750 -11.172  -9.953  1.00 85.69           C  
ATOM    277  O   ASP A  34     -16.844 -13.242 -11.750  1.00 85.69           O  
ATOM    278  CG  ASP A  34     -18.844 -10.039  -8.953  1.00 85.69           C  
ATOM    279  OD1 ASP A  34     -18.531 -10.242  -7.762  1.00 85.69           O  
ATOM    280  OD2 ASP A  34     -19.234  -8.922  -9.359  1.00 85.69           O  
ATOM    281  N   ASP A  35     -18.375 -14.156 -10.266  1.00 90.12           N  
ATOM    282  CA  ASP A  35     -18.656 -15.289 -11.148  1.00 90.12           C  
ATOM    283  C   ASP A  35     -19.297 -14.812 -12.461  1.00 90.12           C  
ATOM    284  CB  ASP A  35     -19.594 -16.281 -10.453  1.00 90.12           C  
ATOM    285  O   ASP A  35     -19.953 -13.773 -12.492  1.00 90.12           O  
ATOM    286  CG  ASP A  35     -18.906 -17.031  -9.328  1.00 90.12           C  
ATOM    287  OD1 ASP A  35     -17.719 -16.781  -9.055  1.00 90.12           O  
ATOM    288  OD2 ASP A  35     -19.562 -17.906  -8.703  1.00 90.12           O  
ATOM    289  N   ASN A  36     -19.000 -15.430 -13.539  1.00 91.56           N  
ATOM    290  CA  ASN A  36     -19.609 -15.273 -14.859  1.00 91.56           C  
ATOM    291  C   ASN A  36     -19.062 -14.047 -15.586  1.00 91.56           C  
ATOM    292  CB  ASN A  36     -21.141 -15.195 -14.742  1.00 91.56           C  
ATOM    293  O   ASN A  36     -19.562 -13.688 -16.656  1.00 91.56           O  
ATOM    294  CG  ASN A  36     -21.750 -16.469 -14.195  1.00 91.56           C  
ATOM    295  ND2 ASN A  36     -22.750 -16.328 -13.336  1.00 91.56           N  
ATOM    296  OD1 ASN A  36     -21.328 -17.578 -14.539  1.00 91.56           O  
ATOM    297  N   GLN A  37     -18.141 -13.391 -14.984  1.00 91.12           N  
ATOM    298  CA  GLN A  37     -17.469 -12.328 -15.734  1.00 91.12           C  
ATOM    299  C   GLN A  37     -16.625 -12.898 -16.859  1.00 91.12           C  
ATOM    300  CB  GLN A  37     -16.609 -11.477 -14.805  1.00 91.12           C  
ATOM    301  O   GLN A  37     -15.977 -13.930 -16.703  1.00 91.12           O  
ATOM    302  CG  GLN A  37     -16.391 -10.055 -15.297  1.00 91.12           C  
ATOM    303  CD  GLN A  37     -15.695  -9.180 -14.266  1.00 91.12           C  
ATOM    304  NE2 GLN A  37     -15.070  -8.102 -14.727  1.00 91.12           N  
ATOM    305  OE1 GLN A  37     -15.734  -9.461 -13.062  1.00 91.12           O  
ATOM    306  N   ARG A  38     -16.656 -12.211 -17.938  1.00 93.81           N  
ATOM    307  CA  ARG A  38     -15.891 -12.688 -19.078  1.00 93.81           C  
ATOM    308  C   ARG A  38     -14.414 -12.359 -18.938  1.00 93.81           C  
ATOM    309  CB  ARG A  38     -16.438 -12.078 -20.375  1.00 93.81           C  
ATOM    310  O   ARG A  38     -14.055 -11.297 -18.422  1.00 93.81           O  
ATOM    311  CG  ARG A  38     -17.828 -12.570 -20.750  1.00 93.81           C  
ATOM    312  CD  ARG A  38     -18.297 -11.992 -22.078  1.00 93.81           C  
ATOM    313  NE  ARG A  38     -19.281 -12.852 -22.719  1.00 93.81           N  
ATOM    314  NH1 ARG A  38     -19.000 -11.961 -24.828  1.00 93.81           N  
ATOM    315  NH2 ARG A  38     -20.516 -13.641 -24.484  1.00 93.81           N  
ATOM    316  CZ  ARG A  38     -19.609 -12.820 -24.016  1.00 93.81           C  
ATOM    317  N   PHE A  39     -13.594 -13.258 -19.422  1.00 95.81           N  
ATOM    318  CA  PHE A  39     -12.141 -13.125 -19.406  1.00 95.81           C  
ATOM    319  C   PHE A  39     -11.711 -11.812 -20.062  1.00 95.81           C  
ATOM    320  CB  PHE A  39     -11.484 -14.305 -20.141  1.00 95.81           C  
ATOM    321  O   PHE A  39     -10.945 -11.039 -19.469  1.00 95.81           O  
ATOM    322  CG  PHE A  39      -9.984 -14.188 -20.250  1.00 95.81           C  
ATOM    323  CD1 PHE A  39      -9.398 -13.617 -21.375  1.00 95.81           C  
ATOM    324  CD2 PHE A  39      -9.164 -14.664 -19.234  1.00 95.81           C  
ATOM    325  CE1 PHE A  39      -8.016 -13.516 -21.484  1.00 95.81           C  
ATOM    326  CE2 PHE A  39      -7.781 -14.562 -19.328  1.00 95.81           C  
ATOM    327  CZ  PHE A  39      -7.207 -13.984 -20.453  1.00 95.81           C  
ATOM    328  N   GLU A  40     -12.273 -11.508 -21.266  1.00 94.50           N  
ATOM    329  CA  GLU A  40     -11.914 -10.305 -22.016  1.00 94.50           C  
ATOM    330  C   GLU A  40     -12.250  -9.047 -21.219  1.00 94.50           C  
ATOM    331  CB  GLU A  40     -12.633 -10.281 -23.359  1.00 94.50           C  
ATOM    332  O   GLU A  40     -11.484  -8.078 -21.234  1.00 94.50           O  
ATOM    333  CG  GLU A  40     -12.188 -11.383 -24.312  1.00 94.50           C  
ATOM    334  CD  GLU A  40     -12.797 -12.734 -24.000  1.00 94.50           C  
ATOM    335  OE1 GLU A  40     -12.414 -13.742 -24.656  1.00 94.50           O  
ATOM    336  OE2 GLU A  40     -13.672 -12.797 -23.109  1.00 94.50           O  
ATOM    337  N   LYS A  41     -13.328  -9.062 -20.500  1.00 91.50           N  
ATOM    338  CA  LYS A  41     -13.750  -7.887 -19.734  1.00 91.50           C  
ATOM    339  C   LYS A  41     -12.812  -7.633 -18.562  1.00 91.50           C  
ATOM    340  CB  LYS A  41     -15.180  -8.055 -19.234  1.00 91.50           C  
ATOM    341  O   LYS A  41     -12.531  -6.484 -18.219  1.00 91.50           O  
ATOM    342  CG  LYS A  41     -16.234  -7.934 -20.328  1.00 91.50           C  
ATOM    343  CD  LYS A  41     -16.328  -6.508 -20.859  1.00 91.50           C  
ATOM    344  CE  LYS A  41     -17.422  -6.363 -21.891  1.00 91.50           C  
ATOM    345  NZ  LYS A  41     -17.438  -5.004 -22.500  1.00 91.50           N  
ATOM    346  N   VAL A  42     -12.359  -8.711 -17.953  1.00 92.06           N  
ATOM    347  CA  VAL A  42     -11.422  -8.578 -16.844  1.00 92.06           C  
ATOM    348  C   VAL A  42     -10.109  -7.980 -17.359  1.00 92.06           C  
ATOM    349  CB  VAL A  42     -11.156  -9.945 -16.172  1.00 92.06           C  
ATOM    350  O   VAL A  42      -9.586  -7.035 -16.766  1.00 92.06           O  
ATOM    351  CG1 VAL A  42     -10.078  -9.805 -15.094  1.00 92.06           C  
ATOM    352  CG2 VAL A  42     -12.445 -10.500 -15.570  1.00 92.06           C  
ATOM    353  N   CYS A  43      -9.609  -8.500 -18.484  1.00 94.56           N  
ATOM    354  CA  CYS A  43      -8.383  -7.961 -19.062  1.00 94.56           C  
ATOM    355  C   CYS A  43      -8.555  -6.492 -19.422  1.00 94.56           C  
ATOM    356  CB  CYS A  43      -7.988  -8.766 -20.297  1.00 94.56           C  
ATOM    357  O   CYS A  43      -7.672  -5.676 -19.141  1.00 94.56           O  
ATOM    358  SG  CYS A  43      -7.539 -10.477 -19.953  1.00 94.56           S  
ATOM    359  N   GLU A  44      -9.664  -6.125 -19.969  1.00 90.88           N  
ATOM    360  CA  GLU A  44      -9.938  -4.742 -20.359  1.00 90.88           C  
ATOM    361  C   GLU A  44     -10.016  -3.832 -19.141  1.00 90.88           C  
ATOM    362  CB  GLU A  44     -11.242  -4.660 -21.156  1.00 90.88           C  
ATOM    363  O   GLU A  44      -9.594  -2.674 -19.203  1.00 90.88           O  
ATOM    364  CG  GLU A  44     -11.125  -5.199 -22.578  1.00 90.88           C  
ATOM    365  CD  GLU A  44     -12.469  -5.336 -23.281  1.00 90.88           C  
ATOM    366  OE1 GLU A  44     -12.508  -5.828 -24.422  1.00 90.88           O  
ATOM    367  OE2 GLU A  44     -13.492  -4.941 -22.672  1.00 90.88           O  
ATOM    368  N   PHE A  45     -10.570  -4.371 -18.094  1.00 84.94           N  
ATOM    369  CA  PHE A  45     -10.656  -3.611 -16.844  1.00 84.94           C  
ATOM    370  C   PHE A  45      -9.273  -3.174 -16.391  1.00 84.94           C  
ATOM    371  CB  PHE A  45     -11.336  -4.441 -15.750  1.00 84.94           C  
ATOM    372  O   PHE A  45      -9.039  -1.989 -16.125  1.00 84.94           O  
ATOM    373  CG  PHE A  45     -11.273  -3.812 -14.383  1.00 84.94           C  
ATOM    374  CD1 PHE A  45     -10.367  -4.270 -13.438  1.00 84.94           C  
ATOM    375  CD2 PHE A  45     -12.125  -2.764 -14.055  1.00 84.94           C  
ATOM    376  CE1 PHE A  45     -10.312  -3.688 -12.172  1.00 84.94           C  
ATOM    377  CE2 PHE A  45     -12.070  -2.178 -12.789  1.00 84.94           C  
ATOM    378  CZ  PHE A  45     -11.164  -2.643 -11.852  1.00 84.94           C  
ATOM    379  N   PHE A  46      -8.359  -4.070 -16.328  1.00 88.06           N  
ATOM    380  CA  PHE A  46      -7.012  -3.750 -15.867  1.00 88.06           C  
ATOM    381  C   PHE A  46      -6.293  -2.859 -16.875  1.00 88.06           C  
ATOM    382  CB  PHE A  46      -6.203  -5.031 -15.633  1.00 88.06           C  
ATOM    383  O   PHE A  46      -5.520  -1.979 -16.484  1.00 88.06           O  
ATOM    384  CG  PHE A  46      -6.566  -5.754 -14.359  1.00 88.06           C  
ATOM    385  CD1 PHE A  46      -6.418  -5.129 -13.125  1.00 88.06           C  
ATOM    386  CD2 PHE A  46      -7.051  -7.055 -14.398  1.00 88.06           C  
ATOM    387  CE1 PHE A  46      -6.754  -5.793 -11.945  1.00 88.06           C  
ATOM    388  CE2 PHE A  46      -7.387  -7.723 -13.227  1.00 88.06           C  
ATOM    389  CZ  PHE A  46      -7.234  -7.094 -12.000  1.00 88.06           C  
ATOM    390  N   ALA A  47      -6.566  -3.102 -18.156  1.00 88.94           N  
ATOM    391  CA  ALA A  47      -5.961  -2.264 -19.188  1.00 88.94           C  
ATOM    392  C   ALA A  47      -6.453  -0.824 -19.094  1.00 88.94           C  
ATOM    393  CB  ALA A  47      -6.258  -2.830 -20.578  1.00 88.94           C  
ATOM    394  O   ALA A  47      -5.750   0.110 -19.484  1.00 88.94           O  
ATOM    395  N   GLY A  48      -7.551  -0.656 -18.516  1.00 80.38           N  
ATOM    396  CA  GLY A  48      -8.164   0.659 -18.391  1.00 80.38           C  
ATOM    397  C   GLY A  48      -7.590   1.485 -17.266  1.00 80.38           C  
ATOM    398  O   GLY A  48      -7.887   2.676 -17.141  1.00 80.38           O  
ATOM    399  N   GLY A  49      -6.820   0.954 -16.438  1.00 68.94           N  
ATOM    400  CA  GLY A  49      -6.094   1.688 -15.422  1.00 68.94           C  
ATOM    401  C   GLY A  49      -6.922   1.976 -14.188  1.00 68.94           C  
ATOM    402  O   GLY A  49      -7.043   3.129 -13.766  1.00 68.94           O  
ATOM    403  N   PRO A  50      -7.527   1.046 -13.539  1.00 67.38           N  
ATOM    404  CA  PRO A  50      -8.430   1.247 -12.406  1.00 67.38           C  
ATOM    405  C   PRO A  50      -7.680   1.574 -11.109  1.00 67.38           C  
ATOM    406  CB  PRO A  50      -9.156  -0.094 -12.289  1.00 67.38           C  
ATOM    407  O   PRO A  50      -8.289   1.646 -10.039  1.00 67.38           O  
ATOM    408  CG  PRO A  50      -8.164  -1.109 -12.750  1.00 67.38           C  
ATOM    409  CD  PRO A  50      -7.316  -0.492 -13.828  1.00 67.38           C  
ATOM    410  N   GLY A  51      -6.348   1.753 -11.125  1.00 66.56           N  
ATOM    411  CA  GLY A  51      -5.562   1.975  -9.922  1.00 66.56           C  
ATOM    412  C   GLY A  51      -5.094   0.688  -9.273  1.00 66.56           C  
ATOM    413  O   GLY A  51      -4.680   0.690  -8.109  1.00 66.56           O  
ATOM    414  N   THR A  52      -5.367  -0.344  -9.891  1.00 75.94           N  
ATOM    415  CA  THR A  52      -4.902  -1.674  -9.516  1.00 75.94           C  
ATOM    416  C   THR A  52      -4.543  -2.488 -10.758  1.00 75.94           C  
ATOM    417  CB  THR A  52      -5.961  -2.430  -8.695  1.00 75.94           C  
ATOM    418  O   THR A  52      -4.891  -2.111 -11.875  1.00 75.94           O  
ATOM    419  CG2 THR A  52      -7.191  -2.748  -9.539  1.00 75.94           C  
ATOM    420  OG1 THR A  52      -5.398  -3.654  -8.211  1.00 75.94           O  
ATOM    421  N   SER A  53      -3.732  -3.475 -10.648  1.00 88.00           N  
ATOM    422  CA  SER A  53      -3.371  -4.355 -11.758  1.00 88.00           C  
ATOM    423  C   SER A  53      -2.906  -5.719 -11.250  1.00 88.00           C  
ATOM    424  CB  SER A  53      -2.273  -3.719 -12.609  1.00 88.00           C  
ATOM    425  O   SER A  53      -2.945  -5.984 -10.047  1.00 88.00           O  
ATOM    426  OG  SER A  53      -1.108  -3.482 -11.836  1.00 88.00           O  
ATOM    427  N   ALA A  54      -2.662  -6.660 -12.172  1.00 94.31           N  
ATOM    428  CA  ALA A  54      -2.078  -7.980 -11.938  1.00 94.31           C  
ATOM    429  C   ALA A  54      -1.128  -8.367 -13.070  1.00 94.31           C  
ATOM    430  CB  ALA A  54      -3.176  -9.031 -11.789  1.00 94.31           C  
ATOM    431  O   ALA A  54      -1.177  -7.781 -14.156  1.00 94.31           O  
ATOM    432  N   HIS A  55      -0.272  -9.195 -12.766  1.00 97.31           N  
ATOM    433  CA  HIS A  55       0.640  -9.648 -13.805  1.00 97.31           C  
ATOM    434  C   HIS A  55      -0.079 -10.531 -14.820  1.00 97.31           C  
ATOM    435  CB  HIS A  55       1.822 -10.398 -13.195  1.00 97.31           C  
ATOM    436  O   HIS A  55       0.134 -10.398 -16.031  1.00 97.31           O  
ATOM    437  CG  HIS A  55       2.707  -9.547 -12.344  1.00 97.31           C  
ATOM    438  CD2 HIS A  55       3.842  -8.867 -12.641  1.00 97.31           C  
ATOM    439  ND1 HIS A  55       2.455  -9.312 -11.016  1.00 97.31           N  
ATOM    440  CE1 HIS A  55       3.402  -8.523 -10.523  1.00 97.31           C  
ATOM    441  NE2 HIS A  55       4.254  -8.242 -11.492  1.00 97.31           N  
ATOM    442  N   PHE A  56      -0.933 -11.398 -14.281  1.00 98.12           N  
ATOM    443  CA  PHE A  56      -1.594 -12.344 -15.172  1.00 98.12           C  
ATOM    444  C   PHE A  56      -3.080 -12.445 -14.852  1.00 98.12           C  
ATOM    445  CB  PHE A  56      -0.940 -13.727 -15.070  1.00 98.12           C  
ATOM    446  O   PHE A  56      -3.482 -12.281 -13.695  1.00 98.12           O  
ATOM    447  CG  PHE A  56       0.520 -13.734 -15.438  1.00 98.12           C  
ATOM    448  CD1 PHE A  56       0.917 -13.789 -16.766  1.00 98.12           C  
ATOM    449  CD2 PHE A  56       1.494 -13.695 -14.445  1.00 98.12           C  
ATOM    450  CE1 PHE A  56       2.268 -13.797 -17.109  1.00 98.12           C  
ATOM    451  CE2 PHE A  56       2.846 -13.703 -14.781  1.00 98.12           C  
ATOM    452  CZ  PHE A  56       3.230 -13.758 -16.109  1.00 98.12           C  
ATOM    453  N   VAL A  57      -3.873 -12.703 -15.930  1.00 97.81           N  
ATOM    454  CA  VAL A  57      -5.254 -13.172 -15.859  1.00 97.81           C  
ATOM    455  C   VAL A  57      -5.363 -14.555 -16.500  1.00 97.81           C  
ATOM    456  CB  VAL A  57      -6.223 -12.188 -16.562  1.00 97.81           C  
ATOM    457  O   VAL A  57      -4.961 -14.758 -17.641  1.00 97.81           O  
ATOM    458  CG1 VAL A  57      -7.660 -12.711 -16.484  1.00 97.81           C  
ATOM    459  CG2 VAL A  57      -6.117 -10.805 -15.930  1.00 97.81           C  
ATOM    460  N   VAL A  58      -5.871 -15.523 -15.656  1.00 98.38           N  
ATOM    461  CA  VAL A  58      -5.793 -16.906 -16.125  1.00 98.38           C  
ATOM    462  C   VAL A  58      -7.160 -17.562 -16.000  1.00 98.38           C  
ATOM    463  CB  VAL A  58      -4.734 -17.703 -15.336  1.00 98.38           C  
ATOM    464  O   VAL A  58      -7.844 -17.422 -14.977  1.00 98.38           O  
ATOM    465  CG1 VAL A  58      -4.617 -19.125 -15.883  1.00 98.38           C  
ATOM    466  CG2 VAL A  58      -3.381 -17.000 -15.383  1.00 98.38           C  
ATOM    467  N   GLU A  59      -7.605 -18.203 -17.031  1.00 97.88           N  
ATOM    468  CA  GLU A  59      -8.742 -19.109 -17.031  1.00 97.88           C  
ATOM    469  C   GLU A  59      -8.445 -20.359 -17.844  1.00 97.88           C  
ATOM    470  CB  GLU A  59      -9.992 -18.422 -17.562  1.00 97.88           C  
ATOM    471  O   GLU A  59      -7.316 -20.562 -18.297  1.00 97.88           O  
ATOM    472  CG  GLU A  59      -9.992 -18.219 -19.078  1.00 97.88           C  
ATOM    473  CD  GLU A  59     -11.273 -17.594 -19.594  1.00 97.88           C  
ATOM    474  OE1 GLU A  59     -11.430 -17.469 -20.844  1.00 97.88           O  
ATOM    475  OE2 GLU A  59     -12.125 -17.203 -18.766  1.00 97.88           O  
ATOM    476  N   ALA A  60      -9.445 -21.203 -17.969  1.00 97.75           N  
ATOM    477  CA  ALA A  60      -9.273 -22.469 -18.688  1.00 97.75           C  
ATOM    478  C   ALA A  60      -8.680 -22.234 -20.062  1.00 97.75           C  
ATOM    479  CB  ALA A  60     -10.609 -23.203 -18.797  1.00 97.75           C  
ATOM    480  O   ALA A  60      -9.328 -21.641 -20.938  1.00 97.75           O  
ATOM    481  N   GLY A  61      -7.469 -22.672 -20.203  1.00 97.75           N  
ATOM    482  CA  GLY A  61      -6.824 -22.703 -21.500  1.00 97.75           C  
ATOM    483  C   GLY A  61      -6.305 -21.344 -21.938  1.00 97.75           C  
ATOM    484  O   GLY A  61      -5.828 -21.188 -23.062  1.00 97.75           O  
ATOM    485  N   ARG A  62      -6.371 -20.344 -21.078  1.00 97.94           N  
ATOM    486  CA  ARG A  62      -5.934 -19.000 -21.484  1.00 97.94           C  
ATOM    487  C   ARG A  62      -5.176 -18.312 -20.359  1.00 97.94           C  
ATOM    488  CB  ARG A  62      -7.133 -18.156 -21.906  1.00 97.94           C  
ATOM    489  O   ARG A  62      -5.547 -18.438 -19.188  1.00 97.94           O  
ATOM    490  CG  ARG A  62      -7.805 -18.625 -23.188  1.00 97.94           C  
ATOM    491  CD  ARG A  62      -8.875 -17.656 -23.656  1.00 97.94           C  
ATOM    492  NE  ARG A  62     -10.031 -17.656 -22.781  1.00 97.94           N  
ATOM    493  NH1 ARG A  62     -11.234 -16.109 -24.000  1.00 97.94           N  
ATOM    494  NH2 ARG A  62     -12.125 -17.000 -22.094  1.00 97.94           N  
ATOM    495  CZ  ARG A  62     -11.125 -16.922 -22.953  1.00 97.94           C  
ATOM    496  N   CYS A  63      -4.062 -17.609 -20.734  1.00 98.06           N  
ATOM    497  CA  CYS A  63      -3.271 -16.781 -19.828  1.00 98.06           C  
ATOM    498  C   CYS A  63      -2.893 -15.461 -20.484  1.00 98.06           C  
ATOM    499  CB  CYS A  63      -2.008 -17.531 -19.391  1.00 98.06           C  
ATOM    500  O   CYS A  63      -2.184 -15.445 -21.484  1.00 98.06           O  
ATOM    501  SG  CYS A  63      -0.936 -16.562 -18.297  1.00 98.06           S  
ATOM    502  N   ALA A  64      -3.387 -14.398 -19.953  1.00 97.69           N  
ATOM    503  CA  ALA A  64      -3.010 -13.070 -20.406  1.00 97.69           C  
ATOM    504  C   ALA A  64      -1.995 -12.422 -19.469  1.00 97.69           C  
ATOM    505  CB  ALA A  64      -4.246 -12.180 -20.547  1.00 97.69           C  
ATOM    506  O   ALA A  64      -2.232 -12.328 -18.266  1.00 97.69           O  
ATOM    507  N   GLN A  65      -0.884 -12.062 -20.000  1.00 97.31           N  
ATOM    508  CA  GLN A  65       0.046 -11.250 -19.234  1.00 97.31           C  
ATOM    509  C   GLN A  65      -0.239  -9.758 -19.422  1.00 97.31           C  
ATOM    510  CB  GLN A  65       1.490 -11.562 -19.625  1.00 97.31           C  
ATOM    511  O   GLN A  65      -0.228  -9.258 -20.547  1.00 97.31           O  
ATOM    512  CG  GLN A  65       2.529 -10.883 -18.750  1.00 97.31           C  
ATOM    513  CD  GLN A  65       3.947 -11.320 -19.062  1.00 97.31           C  
ATOM    514  NE2 GLN A  65       4.914 -10.781 -18.328  1.00 97.31           N  
ATOM    515  OE1 GLN A  65       4.172 -12.125 -19.969  1.00 97.31           O  
ATOM    516  N   LEU A  66      -0.475  -9.070 -18.344  1.00 96.69           N  
ATOM    517  CA  LEU A  66      -0.858  -7.660 -18.406  1.00 96.69           C  
ATOM    518  C   LEU A  66       0.293  -6.762 -17.969  1.00 96.69           C  
ATOM    519  CB  LEU A  66      -2.086  -7.398 -17.531  1.00 96.69           C  
ATOM    520  O   LEU A  66       0.382  -5.609 -18.406  1.00 96.69           O  
ATOM    521  CG  LEU A  66      -3.422  -7.922 -18.062  1.00 96.69           C  
ATOM    522  CD1 LEU A  66      -3.396  -9.445 -18.172  1.00 96.69           C  
ATOM    523  CD2 LEU A  66      -4.570  -7.457 -17.188  1.00 96.69           C  
ATOM    524  N   VAL A  67       1.063  -7.184 -16.969  1.00 95.69           N  
ATOM    525  CA  VAL A  67       2.232  -6.465 -16.469  1.00 95.69           C  
ATOM    526  C   VAL A  67       3.479  -7.332 -16.625  1.00 95.69           C  
ATOM    527  CB  VAL A  67       2.053  -6.051 -14.992  1.00 95.69           C  
ATOM    528  O   VAL A  67       3.439  -8.539 -16.359  1.00 95.69           O  
ATOM    529  CG1 VAL A  67       3.301  -5.340 -14.477  1.00 95.69           C  
ATOM    530  CG2 VAL A  67       0.821  -5.160 -14.836  1.00 95.69           C  
ATOM    531  N   GLU A  68       4.504  -6.723 -17.172  1.00 95.31           N  
ATOM    532  CA  GLU A  68       5.766  -7.453 -17.266  1.00 95.31           C  
ATOM    533  C   GLU A  68       6.273  -7.859 -15.883  1.00 95.31           C  
ATOM    534  CB  GLU A  68       6.820  -6.613 -17.984  1.00 95.31           C  
ATOM    535  O   GLU A  68       6.012  -7.176 -14.891  1.00 95.31           O  
ATOM    536  CG  GLU A  68       6.480  -6.320 -19.438  1.00 95.31           C  
ATOM    537  CD  GLU A  68       7.699  -5.969 -20.281  1.00 95.31           C  
ATOM    538  OE1 GLU A  68       7.699  -6.266 -21.500  1.00 95.31           O  
ATOM    539  OE2 GLU A  68       8.656  -5.391 -19.719  1.00 95.31           O  
ATOM    540  N   ILE A  69       7.027  -8.938 -15.914  1.00 93.88           N  
ATOM    541  CA  ILE A  69       7.535  -9.477 -14.656  1.00 93.88           C  
ATOM    542  C   ILE A  69       8.484  -8.469 -14.016  1.00 93.88           C  
ATOM    543  CB  ILE A  69       8.250 -10.828 -14.867  1.00 93.88           C  
ATOM    544  O   ILE A  69       8.539  -8.344 -12.789  1.00 93.88           O  
ATOM    545  CG1 ILE A  69       7.242 -11.906 -15.273  1.00 93.88           C  
ATOM    546  CG2 ILE A  69       9.016 -11.242 -13.609  1.00 93.88           C  
ATOM    547  CD1 ILE A  69       6.242 -12.266 -14.180  1.00 93.88           C  
ATOM    548  N   LYS A  70       9.227  -7.691 -14.859  1.00 92.94           N  
ATOM    549  CA  LYS A  70      10.188  -6.730 -14.336  1.00 92.94           C  
ATOM    550  C   LYS A  70       9.484  -5.555 -13.664  1.00 92.94           C  
ATOM    551  CB  LYS A  70      11.109  -6.223 -15.445  1.00 92.94           C  
ATOM    552  O   LYS A  70      10.086  -4.820 -12.883  1.00 92.94           O  
ATOM    553  CG  LYS A  70      10.406  -5.359 -16.484  1.00 92.94           C  
ATOM    554  CD  LYS A  70      11.375  -4.867 -17.547  1.00 92.94           C  
ATOM    555  CE  LYS A  70      10.672  -4.008 -18.594  1.00 92.94           C  
ATOM    556  NZ  LYS A  70      10.633  -2.568 -18.188  1.00 92.94           N  
ATOM    557  N   ASP A  71       8.242  -5.305 -13.984  1.00 91.25           N  
ATOM    558  CA  ASP A  71       7.473  -4.195 -13.422  1.00 91.25           C  
ATOM    559  C   ASP A  71       6.625  -4.660 -12.242  1.00 91.25           C  
ATOM    560  CB  ASP A  71       6.582  -3.564 -14.492  1.00 91.25           C  
ATOM    561  O   ASP A  71       6.551  -5.859 -11.961  1.00 91.25           O  
ATOM    562  CG  ASP A  71       7.375  -2.887 -15.602  1.00 91.25           C  
ATOM    563  OD1 ASP A  71       8.477  -2.357 -15.328  1.00 91.25           O  
ATOM    564  OD2 ASP A  71       6.891  -2.877 -16.750  1.00 91.25           O  
ATOM    565  N   ILE A  72       6.070  -3.662 -11.445  1.00 84.56           N  
ATOM    566  CA  ILE A  72       5.367  -3.977 -10.203  1.00 84.56           C  
ATOM    567  C   ILE A  72       3.871  -3.721 -10.383  1.00 84.56           C  
ATOM    568  CB  ILE A  72       5.914  -3.150  -9.016  1.00 84.56           C  
ATOM    569  O   ILE A  72       3.436  -2.570 -10.453  1.00 84.56           O  
ATOM    570  CG1 ILE A  72       7.418  -3.396  -8.844  1.00 84.56           C  
ATOM    571  CG2 ILE A  72       5.152  -3.480  -7.730  1.00 84.56           C  
ATOM    572  CD1 ILE A  72       8.109  -2.393  -7.934  1.00 84.56           C  
ATOM    573  N   ALA A  73       3.119  -4.832 -10.430  1.00 89.06           N  
ATOM    574  CA  ALA A  73       1.664  -4.699 -10.422  1.00 89.06           C  
ATOM    575  C   ALA A  73       1.153  -4.309  -9.039  1.00 89.06           C  
ATOM    576  CB  ALA A  73       1.010  -6.004 -10.875  1.00 89.06           C  
ATOM    577  O   ALA A  73       1.718  -4.723  -8.023  1.00 89.06           O  
ATOM    578  N   TRP A  74       0.104  -3.516  -9.023  1.00 81.38           N  
ATOM    579  CA  TRP A  74      -0.529  -3.090  -7.777  1.00 81.38           C  
ATOM    580  C   TRP A  74      -1.702  -3.998  -7.426  1.00 81.38           C  
ATOM    581  CB  TRP A  74      -1.006  -1.638  -7.887  1.00 81.38           C  
ATOM    582  O   TRP A  74      -2.861  -3.580  -7.496  1.00 81.38           O  
ATOM    583  CG  TRP A  74       0.085  -0.662  -8.211  1.00 81.38           C  
ATOM    584  CD1 TRP A  74       1.433  -0.862  -8.094  1.00 81.38           C  
ATOM    585  CD2 TRP A  74      -0.081   0.671  -8.703  1.00 81.38           C  
ATOM    586  CE2 TRP A  74       1.210   1.222  -8.859  1.00 81.38           C  
ATOM    587  CE3 TRP A  74      -1.197   1.455  -9.023  1.00 81.38           C  
ATOM    588  NE1 TRP A  74       2.115   0.267  -8.484  1.00 81.38           N  
ATOM    589  CH2 TRP A  74       0.306   3.266  -9.641  1.00 81.38           C  
ATOM    590  CZ2 TRP A  74       1.415   2.521  -9.328  1.00 81.38           C  
ATOM    591  CZ3 TRP A  74      -0.991   2.748  -9.492  1.00 81.38           C  
ATOM    592  N   HIS A  75      -1.391  -5.223  -6.930  1.00 84.94           N  
ATOM    593  CA  HIS A  75      -2.467  -6.195  -6.797  1.00 84.94           C  
ATOM    594  C   HIS A  75      -2.729  -6.531  -5.332  1.00 84.94           C  
ATOM    595  CB  HIS A  75      -2.135  -7.469  -7.574  1.00 84.94           C  
ATOM    596  O   HIS A  75      -3.824  -6.969  -4.977  1.00 84.94           O  
ATOM    597  CG  HIS A  75      -0.865  -8.125  -7.137  1.00 84.94           C  
ATOM    598  CD2 HIS A  75       0.419  -7.914  -7.508  1.00 84.94           C  
ATOM    599  ND1 HIS A  75      -0.835  -9.141  -6.203  1.00 84.94           N  
ATOM    600  CE1 HIS A  75       0.417  -9.523  -6.020  1.00 84.94           C  
ATOM    601  NE2 HIS A  75       1.198  -8.797  -6.801  1.00 84.94           N  
ATOM    602  N   ALA A  76      -1.757  -6.234  -4.406  1.00 80.56           N  
ATOM    603  CA  ALA A  76      -1.855  -6.812  -3.070  1.00 80.56           C  
ATOM    604  C   ALA A  76      -2.289  -5.770  -2.047  1.00 80.56           C  
ATOM    605  CB  ALA A  76      -0.521  -7.434  -2.660  1.00 80.56           C  
ATOM    606  O   ALA A  76      -2.555  -6.098  -0.889  1.00 80.56           O  
ATOM    607  N   GLY A  77      -2.424  -4.484  -2.453  1.00 70.00           N  
ATOM    608  CA  GLY A  77      -2.742  -3.436  -1.499  1.00 70.00           C  
ATOM    609  C   GLY A  77      -1.658  -3.225  -0.459  1.00 70.00           C  
ATOM    610  O   GLY A  77      -1.889  -2.576   0.564  1.00 70.00           O  
ATOM    611  N   ASN A  78      -0.725  -3.959  -0.611  1.00 65.31           N  
ATOM    612  CA  ASN A  78       0.484  -3.920   0.204  1.00 65.31           C  
ATOM    613  C   ASN A  78       1.736  -3.771  -0.657  1.00 65.31           C  
ATOM    614  CB  ASN A  78       0.585  -5.172   1.076  1.00 65.31           C  
ATOM    615  O   ASN A  78       2.098  -4.688  -1.396  1.00 65.31           O  
ATOM    616  CG  ASN A  78       1.775  -5.137   2.014  1.00 65.31           C  
ATOM    617  ND2 ASN A  78       1.514  -5.262   3.311  1.00 65.31           N  
ATOM    618  OD1 ASN A  78       2.922  -4.996   1.577  1.00 65.31           O  
ATOM    619  N   TRP A  79       2.340  -2.617  -0.541  1.00 64.00           N  
ATOM    620  CA  TRP A  79       3.441  -2.301  -1.442  1.00 64.00           C  
ATOM    621  C   TRP A  79       4.578  -3.305  -1.289  1.00 64.00           C  
ATOM    622  CB  TRP A  79       3.959  -0.883  -1.181  1.00 64.00           C  
ATOM    623  O   TRP A  79       5.164  -3.746  -2.281  1.00 64.00           O  
ATOM    624  CG  TRP A  79       5.059  -0.455  -2.107  1.00 64.00           C  
ATOM    625  CD1 TRP A  79       6.324  -0.076  -1.763  1.00 64.00           C  
ATOM    626  CD2 TRP A  79       4.984  -0.358  -3.533  1.00 64.00           C  
ATOM    627  CE2 TRP A  79       6.246   0.086  -3.988  1.00 64.00           C  
ATOM    628  CE3 TRP A  79       3.971  -0.604  -4.473  1.00 64.00           C  
ATOM    629  NE1 TRP A  79       7.043   0.251  -2.889  1.00 64.00           N  
ATOM    630  CH2 TRP A  79       5.516   0.041  -6.238  1.00 64.00           C  
ATOM    631  CZ2 TRP A  79       6.520   0.289  -5.344  1.00 64.00           C  
ATOM    632  CZ3 TRP A  79       4.250  -0.402  -5.816  1.00 64.00           C  
ATOM    633  N   ALA A  80       4.871  -3.598  -0.084  1.00 62.88           N  
ATOM    634  CA  ALA A  80       5.934  -4.574   0.143  1.00 62.88           C  
ATOM    635  C   ALA A  80       5.609  -5.902  -0.531  1.00 62.88           C  
ATOM    636  CB  ALA A  80       6.156  -4.781   1.640  1.00 62.88           C  
ATOM    637  O   ALA A  80       6.484  -6.531  -1.130  1.00 62.88           O  
ATOM    638  N   ALA A  81       4.391  -6.258  -0.482  1.00 74.31           N  
ATOM    639  CA  ALA A  81       3.975  -7.488  -1.155  1.00 74.31           C  
ATOM    640  C   ALA A  81       4.016  -7.320  -2.672  1.00 74.31           C  
ATOM    641  CB  ALA A  81       2.574  -7.891  -0.705  1.00 74.31           C  
ATOM    642  O   ALA A  81       4.480  -8.211  -3.389  1.00 74.31           O  
ATOM    643  N   ASN A  82       3.547  -6.137  -3.162  1.00 81.25           N  
ATOM    644  CA  ASN A  82       3.564  -5.887  -4.598  1.00 81.25           C  
ATOM    645  C   ASN A  82       4.977  -5.996  -5.168  1.00 81.25           C  
ATOM    646  CB  ASN A  82       2.971  -4.516  -4.914  1.00 81.25           C  
ATOM    647  O   ASN A  82       5.172  -6.559  -6.246  1.00 81.25           O  
ATOM    648  CG  ASN A  82       1.456  -4.504  -4.836  1.00 81.25           C  
ATOM    649  ND2 ASN A  82       0.879  -3.314  -4.699  1.00 81.25           N  
ATOM    650  OD1 ASN A  82       0.811  -5.551  -4.898  1.00 81.25           O  
ATOM    651  N   GLN A  83       5.941  -5.551  -4.414  1.00 77.12           N  
ATOM    652  CA  GLN A  83       7.324  -5.508  -4.883  1.00 77.12           C  
ATOM    653  C   GLN A  83       7.898  -6.914  -5.023  1.00 77.12           C  
ATOM    654  CB  GLN A  83       8.188  -4.680  -3.936  1.00 77.12           C  
ATOM    655  O   GLN A  83       8.734  -7.168  -5.895  1.00 77.12           O  
ATOM    656  CG  GLN A  83       8.016  -3.174  -4.098  1.00 77.12           C  
ATOM    657  CD  GLN A  83       8.898  -2.375  -3.162  1.00 77.12           C  
ATOM    658  NE2 GLN A  83       9.125  -1.109  -3.498  1.00 77.12           N  
ATOM    659  OE1 GLN A  83       9.375  -2.889  -2.143  1.00 77.12           O  
ATOM    660  N   ARG A  84       7.387  -7.824  -4.270  1.00 82.19           N  
ATOM    661  CA  ARG A  84       8.055  -9.125  -4.199  1.00 82.19           C  
ATOM    662  C   ARG A  84       7.156 -10.227  -4.750  1.00 82.19           C  
ATOM    663  CB  ARG A  84       8.453  -9.445  -2.760  1.00 82.19           C  
ATOM    664  O   ARG A  84       7.410 -11.414  -4.523  1.00 82.19           O  
ATOM    665  CG  ARG A  84       7.285  -9.492  -1.789  1.00 82.19           C  
ATOM    666  CD  ARG A  84       7.750  -9.719  -0.356  1.00 82.19           C  
ATOM    667  NE  ARG A  84       8.492 -10.969  -0.218  1.00 82.19           N  
ATOM    668  NH1 ARG A  84       9.164 -10.562   1.955  1.00 82.19           N  
ATOM    669  NH2 ARG A  84       9.789 -12.500   0.895  1.00 82.19           N  
ATOM    670  CZ  ARG A  84       9.148 -11.344   0.877  1.00 82.19           C  
ATOM    671  N   SER A  85       6.098  -9.797  -5.520  1.00 90.94           N  
ATOM    672  CA  SER A  85       5.172 -10.859  -5.887  1.00 90.94           C  
ATOM    673  C   SER A  85       4.676 -10.695  -7.320  1.00 90.94           C  
ATOM    674  CB  SER A  85       3.980 -10.891  -4.926  1.00 90.94           C  
ATOM    675  O   SER A  85       4.828  -9.625  -7.914  1.00 90.94           O  
ATOM    676  OG  SER A  85       3.205  -9.711  -5.051  1.00 90.94           O  
ATOM    677  N   ILE A  86       4.277 -11.859  -7.855  1.00 95.75           N  
ATOM    678  CA  ILE A  86       3.512 -11.945  -9.094  1.00 95.75           C  
ATOM    679  C   ILE A  86       2.037 -12.180  -8.773  1.00 95.75           C  
ATOM    680  CB  ILE A  86       4.043 -13.070 -10.008  1.00 95.75           C  
ATOM    681  O   ILE A  86       1.685 -13.164  -8.117  1.00 95.75           O  
ATOM    682  CG1 ILE A  86       5.492 -12.781 -10.422  1.00 95.75           C  
ATOM    683  CG2 ILE A  86       3.146 -13.234 -11.242  1.00 95.75           C  
ATOM    684  CD1 ILE A  86       6.211 -13.977 -11.039  1.00 95.75           C  
ATOM    685  N   GLY A  87       1.249 -11.219  -9.148  1.00 97.06           N  
ATOM    686  CA  GLY A  87      -0.183 -11.383  -8.961  1.00 97.06           C  
ATOM    687  C   GLY A  87      -0.858 -12.117 -10.102  1.00 97.06           C  
ATOM    688  O   GLY A  87      -0.659 -11.766 -11.273  1.00 97.06           O  
ATOM    689  N   ILE A  88      -1.645 -13.133  -9.773  1.00 98.38           N  
ATOM    690  CA  ILE A  88      -2.395 -13.883 -10.781  1.00 98.38           C  
ATOM    691  C   ILE A  88      -3.887 -13.820 -10.461  1.00 98.38           C  
ATOM    692  CB  ILE A  88      -1.925 -15.352 -10.852  1.00 98.38           C  
ATOM    693  O   ILE A  88      -4.324 -14.297  -9.414  1.00 98.38           O  
ATOM    694  CG1 ILE A  88      -0.407 -15.414 -11.062  1.00 98.38           C  
ATOM    695  CG2 ILE A  88      -2.662 -16.094 -11.969  1.00 98.38           C  
ATOM    696  CD1 ILE A  88       0.144 -16.828 -11.164  1.00 98.38           C  
ATOM    697  N   GLU A  89      -4.645 -13.219 -11.383  1.00 97.56           N  
ATOM    698  CA  GLU A  89      -6.102 -13.234 -11.312  1.00 97.56           C  
ATOM    699  C   GLU A  89      -6.672 -14.516 -11.906  1.00 97.56           C  
ATOM    700  CB  GLU A  89      -6.684 -12.016 -12.031  1.00 97.56           C  
ATOM    701  O   GLU A  89      -6.449 -14.812 -13.078  1.00 97.56           O  
ATOM    702  CG  GLU A  89      -6.332 -10.688 -11.375  1.00 97.56           C  
ATOM    703  CD  GLU A  89      -7.035 -10.469 -10.047  1.00 97.56           C  
ATOM    704  OE1 GLU A  89      -6.590  -9.602  -9.258  1.00 97.56           O  
ATOM    705  OE2 GLU A  89      -8.039 -11.164  -9.789  1.00 97.56           O  
ATOM    706  N   CYS A  90      -7.398 -15.148 -11.070  1.00 98.12           N  
ATOM    707  CA  CYS A  90      -7.922 -16.453 -11.469  1.00 98.12           C  
ATOM    708  C   CYS A  90      -9.445 -16.422 -11.586  1.00 98.12           C  
ATOM    709  CB  CYS A  90      -7.508 -17.531 -10.461  1.00 98.12           C  
ATOM    710  O   CYS A  90     -10.109 -15.719 -10.820  1.00 98.12           O  
ATOM    711  SG  CYS A  90      -5.734 -17.547 -10.117  1.00 98.12           S  
ATOM    712  N   ARG A  91      -9.945 -17.203 -12.523  1.00 97.25           N  
ATOM    713  CA  ARG A  91     -11.391 -17.359 -12.617  1.00 97.25           C  
ATOM    714  C   ARG A  91     -11.977 -17.844 -11.297  1.00 97.25           C  
ATOM    715  CB  ARG A  91     -11.758 -18.344 -13.742  1.00 97.25           C  
ATOM    716  O   ARG A  91     -11.547 -18.859 -10.758  1.00 97.25           O  
ATOM    717  CG  ARG A  91     -13.250 -18.406 -14.047  1.00 97.25           C  
ATOM    718  CD  ARG A  91     -13.523 -19.094 -15.375  1.00 97.25           C  
ATOM    719  NE  ARG A  91     -13.500 -18.141 -16.484  1.00 97.25           N  
ATOM    720  NH1 ARG A  91     -15.797 -18.000 -16.688  1.00 97.25           N  
ATOM    721  NH2 ARG A  91     -14.438 -16.797 -18.094  1.00 97.25           N  
ATOM    722  CZ  ARG A  91     -14.578 -17.656 -17.094  1.00 97.25           C  
ATOM    723  N   PRO A  92     -13.047 -17.156 -10.797  1.00 96.38           N  
ATOM    724  CA  PRO A  92     -13.539 -17.453  -9.445  1.00 96.38           C  
ATOM    725  C   PRO A  92     -14.234 -18.797  -9.359  1.00 96.38           C  
ATOM    726  CB  PRO A  92     -14.516 -16.312  -9.164  1.00 96.38           C  
ATOM    727  O   PRO A  92     -14.219 -19.438  -8.305  1.00 96.38           O  
ATOM    728  CG  PRO A  92     -14.766 -15.688 -10.500  1.00 96.38           C  
ATOM    729  CD  PRO A  92     -13.609 -16.000 -11.398  1.00 96.38           C  
ATOM    730  N   GLU A  93     -14.852 -19.219 -10.383  1.00 95.94           N  
ATOM    731  CA  GLU A  93     -15.594 -20.484 -10.375  1.00 95.94           C  
ATOM    732  C   GLU A  93     -14.656 -21.672 -10.180  1.00 95.94           C  
ATOM    733  CB  GLU A  93     -16.391 -20.641 -11.672  1.00 95.94           C  
ATOM    734  O   GLU A  93     -15.047 -22.672  -9.594  1.00 95.94           O  
ATOM    735  CG  GLU A  93     -17.531 -19.656 -11.820  1.00 95.94           C  
ATOM    736  CD  GLU A  93     -17.156 -18.375 -12.547  1.00 95.94           C  
ATOM    737  OE1 GLU A  93     -18.016 -17.781 -13.219  1.00 95.94           O  
ATOM    738  OE2 GLU A  93     -15.969 -17.984 -12.453  1.00 95.94           O  
ATOM    739  N   MET A  94     -13.398 -21.531 -10.641  1.00 97.69           N  
ATOM    740  CA  MET A  94     -12.344 -22.516 -10.430  1.00 97.69           C  
ATOM    741  C   MET A  94     -12.766 -23.891 -10.945  1.00 97.69           C  
ATOM    742  CB  MET A  94     -11.984 -22.594  -8.945  1.00 97.69           C  
ATOM    743  O   MET A  94     -12.688 -24.875 -10.219  1.00 97.69           O  
ATOM    744  CG  MET A  94     -10.750 -23.453  -8.656  1.00 97.69           C  
ATOM    745  SD  MET A  94     -10.367 -23.547  -6.867  1.00 97.69           S  
ATOM    746  CE  MET A  94     -11.820 -22.703  -6.180  1.00 97.69           C  
ATOM    747  N   SER A  95     -13.281 -23.953 -12.188  1.00 97.31           N  
ATOM    748  CA  SER A  95     -13.461 -25.281 -12.773  1.00 97.31           C  
ATOM    749  C   SER A  95     -12.172 -26.094 -12.750  1.00 97.31           C  
ATOM    750  CB  SER A  95     -13.977 -25.172 -14.211  1.00 97.31           C  
ATOM    751  O   SER A  95     -11.102 -25.547 -12.461  1.00 97.31           O  
ATOM    752  OG  SER A  95     -12.953 -24.703 -15.070  1.00 97.31           O  
ATOM    753  N   ASN A  96     -12.289 -27.422 -12.969  1.00 97.38           N  
ATOM    754  CA  ASN A  96     -11.086 -28.234 -13.039  1.00 97.38           C  
ATOM    755  C   ASN A  96     -10.109 -27.703 -14.086  1.00 97.38           C  
ATOM    756  CB  ASN A  96     -11.438 -29.703 -13.344  1.00 97.38           C  
ATOM    757  O   ASN A  96      -8.906 -27.641 -13.836  1.00 97.38           O  
ATOM    758  CG  ASN A  96     -10.258 -30.625 -13.195  1.00 97.38           C  
ATOM    759  ND2 ASN A  96     -10.133 -31.578 -14.109  1.00 97.38           N  
ATOM    760  OD1 ASN A  96      -9.461 -30.500 -12.258  1.00 97.38           O  
ATOM    761  N   GLU A  97     -10.617 -27.312 -15.234  1.00 97.75           N  
ATOM    762  CA  GLU A  97      -9.766 -26.797 -16.297  1.00 97.75           C  
ATOM    763  C   GLU A  97      -9.156 -25.453 -15.906  1.00 97.75           C  
ATOM    764  CB  GLU A  97     -10.547 -26.656 -17.609  1.00 97.75           C  
ATOM    765  O   GLU A  97      -8.008 -25.156 -16.250  1.00 97.75           O  
ATOM    766  CG  GLU A  97     -10.938 -27.984 -18.234  1.00 97.75           C  
ATOM    767  CD  GLU A  97     -12.164 -28.609 -17.594  1.00 97.75           C  
ATOM    768  OE1 GLU A  97     -12.469 -29.797 -17.891  1.00 97.75           O  
ATOM    769  OE2 GLU A  97     -12.820 -27.922 -16.781  1.00 97.75           O  
ATOM    770  N   ASP A  98      -9.914 -24.594 -15.203  1.00 97.88           N  
ATOM    771  CA  ASP A  98      -9.359 -23.344 -14.664  1.00 97.88           C  
ATOM    772  C   ASP A  98      -8.188 -23.641 -13.727  1.00 97.88           C  
ATOM    773  CB  ASP A  98     -10.438 -22.547 -13.938  1.00 97.88           C  
ATOM    774  O   ASP A  98      -7.109 -23.062 -13.875  1.00 97.88           O  
ATOM    775  CG  ASP A  98     -11.516 -22.016 -14.867  1.00 97.88           C  
ATOM    776  OD1 ASP A  98     -11.195 -21.625 -16.000  1.00 97.88           O  
ATOM    777  OD2 ASP A  98     -12.695 -22.016 -14.453  1.00 97.88           O  
ATOM    778  N   PHE A  99      -8.492 -24.531 -12.789  1.00 98.31           N  
ATOM    779  CA  PHE A  99      -7.508 -24.891 -11.781  1.00 98.31           C  
ATOM    780  C   PHE A  99      -6.238 -25.438 -12.430  1.00 98.31           C  
ATOM    781  CB  PHE A  99      -8.086 -25.938 -10.820  1.00 98.31           C  
ATOM    782  O   PHE A  99      -5.133 -25.000 -12.109  1.00 98.31           O  
ATOM    783  CG  PHE A  99      -7.176 -26.281  -9.680  1.00 98.31           C  
ATOM    784  CD1 PHE A  99      -6.227 -27.297  -9.805  1.00 98.31           C  
ATOM    785  CD2 PHE A  99      -7.266 -25.609  -8.469  1.00 98.31           C  
ATOM    786  CE1 PHE A  99      -5.383 -27.625  -8.742  1.00 98.31           C  
ATOM    787  CE2 PHE A  99      -6.426 -25.922  -7.406  1.00 98.31           C  
ATOM    788  CZ  PHE A  99      -5.484 -26.938  -7.547  1.00 98.31           C  
ATOM    789  N   GLU A 100      -6.406 -26.312 -13.422  1.00 98.31           N  
ATOM    790  CA  GLU A 100      -5.273 -26.922 -14.102  1.00 98.31           C  
ATOM    791  C   GLU A 100      -4.461 -25.891 -14.875  1.00 98.31           C  
ATOM    792  CB  GLU A 100      -5.754 -28.031 -15.047  1.00 98.31           C  
ATOM    793  O   GLU A 100      -3.232 -25.969 -14.922  1.00 98.31           O  
ATOM    794  CG  GLU A 100      -6.172 -29.312 -14.336  1.00 98.31           C  
ATOM    795  CD  GLU A 100      -5.031 -29.984 -13.594  1.00 98.31           C  
ATOM    796  OE1 GLU A 100      -5.285 -30.609 -12.539  1.00 98.31           O  
ATOM    797  OE2 GLU A 100      -3.879 -29.875 -14.070  1.00 98.31           O  
ATOM    798  N   THR A 101      -5.121 -24.984 -15.484  1.00 98.56           N  
ATOM    799  CA  THR A 101      -4.414 -23.969 -16.250  1.00 98.56           C  
ATOM    800  C   THR A 101      -3.574 -23.094 -15.320  1.00 98.56           C  
ATOM    801  CB  THR A 101      -5.398 -23.078 -17.031  1.00 98.56           C  
ATOM    802  O   THR A 101      -2.418 -22.781 -15.625  1.00 98.56           O  
ATOM    803  CG2 THR A 101      -4.656 -22.047 -17.875  1.00 98.56           C  
ATOM    804  OG1 THR A 101      -6.172 -23.906 -17.906  1.00 98.56           O  
ATOM    805  N   VAL A 102      -4.152 -22.719 -14.133  1.00 98.56           N  
ATOM    806  CA  VAL A 102      -3.402 -21.922 -13.172  1.00 98.56           C  
ATOM    807  C   VAL A 102      -2.178 -22.688 -12.688  1.00 98.56           C  
ATOM    808  CB  VAL A 102      -4.277 -21.500 -11.977  1.00 98.56           C  
ATOM    809  O   VAL A 102      -1.067 -22.156 -12.664  1.00 98.56           O  
ATOM    810  CG1 VAL A 102      -3.430 -20.844 -10.891  1.00 98.56           C  
ATOM    811  CG2 VAL A 102      -5.395 -20.562 -12.430  1.00 98.56           C  
ATOM    812  N   ALA A 103      -2.350 -23.953 -12.414  1.00 98.44           N  
ATOM    813  CA  ALA A 103      -1.229 -24.797 -11.984  1.00 98.44           C  
ATOM    814  C   ALA A 103      -0.154 -24.859 -13.070  1.00 98.44           C  
ATOM    815  CB  ALA A 103      -1.714 -26.188 -11.633  1.00 98.44           C  
ATOM    816  O   ALA A 103       1.038 -24.734 -12.773  1.00 98.44           O  
ATOM    817  N   GLN A 104      -0.585 -25.031 -14.281  1.00 98.38           N  
ATOM    818  CA  GLN A 104       0.356 -25.125 -15.391  1.00 98.38           C  
ATOM    819  C   GLN A 104       1.122 -23.812 -15.570  1.00 98.38           C  
ATOM    820  CB  GLN A 104      -0.375 -25.484 -16.688  1.00 98.38           C  
ATOM    821  O   GLN A 104       2.334 -23.828 -15.797  1.00 98.38           O  
ATOM    822  CG  GLN A 104       0.555 -25.797 -17.859  1.00 98.38           C  
ATOM    823  CD  GLN A 104       1.366 -27.062 -17.641  1.00 98.38           C  
ATOM    824  NE2 GLN A 104       2.688 -26.922 -17.672  1.00 98.38           N  
ATOM    825  OE1 GLN A 104       0.810 -28.141 -17.438  1.00 98.38           O  
ATOM    826  N   VAL A 105       0.440 -22.703 -15.492  1.00 98.38           N  
ATOM    827  CA  VAL A 105       1.075 -21.391 -15.641  1.00 98.38           C  
ATOM    828  C   VAL A 105       2.145 -21.219 -14.570  1.00 98.38           C  
ATOM    829  CB  VAL A 105       0.042 -20.250 -15.562  1.00 98.38           C  
ATOM    830  O   VAL A 105       3.270 -20.797 -14.867  1.00 98.38           O  
ATOM    831  CG1 VAL A 105       0.742 -18.906 -15.391  1.00 98.38           C  
ATOM    832  CG2 VAL A 105      -0.841 -20.234 -16.812  1.00 98.38           C  
ATOM    833  N   ILE A 106       1.849 -21.562 -13.352  1.00 98.19           N  
ATOM    834  CA  ILE A 106       2.803 -21.422 -12.258  1.00 98.19           C  
ATOM    835  C   ILE A 106       3.994 -22.344 -12.484  1.00 98.19           C  
ATOM    836  CB  ILE A 106       2.146 -21.719 -10.891  1.00 98.19           C  
ATOM    837  O   ILE A 106       5.148 -21.922 -12.367  1.00 98.19           O  
ATOM    838  CG1 ILE A 106       1.085 -20.656 -10.562  1.00 98.19           C  
ATOM    839  CG2 ILE A 106       3.207 -21.781  -9.789  1.00 98.19           C  
ATOM    840  CD1 ILE A 106       0.252 -20.984  -9.328  1.00 98.19           C  
ATOM    841  N   ALA A 107       3.742 -23.578 -12.898  1.00 97.62           N  
ATOM    842  CA  ALA A 107       4.824 -24.531 -13.164  1.00 97.62           C  
ATOM    843  C   ALA A 107       5.734 -24.016 -14.273  1.00 97.62           C  
ATOM    844  CB  ALA A 107       4.258 -25.891 -13.523  1.00 97.62           C  
ATOM    845  O   ALA A 107       6.961 -24.141 -14.188  1.00 97.62           O  
ATOM    846  N   ASP A 108       5.113 -23.484 -15.273  1.00 97.38           N  
ATOM    847  CA  ASP A 108       5.895 -22.953 -16.391  1.00 97.38           C  
ATOM    848  C   ASP A 108       6.742 -21.750 -15.945  1.00 97.38           C  
ATOM    849  CB  ASP A 108       4.977 -22.547 -17.547  1.00 97.38           C  
ATOM    850  O   ASP A 108       7.910 -21.641 -16.328  1.00 97.38           O  
ATOM    851  CG  ASP A 108       4.363 -23.734 -18.266  1.00 97.38           C  
ATOM    852  OD1 ASP A 108       4.797 -24.875 -18.016  1.00 97.38           O  
ATOM    853  OD2 ASP A 108       3.441 -23.516 -19.078  1.00 97.38           O  
ATOM    854  N   LEU A 109       6.145 -20.891 -15.156  1.00 97.00           N  
ATOM    855  CA  LEU A 109       6.898 -19.750 -14.625  1.00 97.00           C  
ATOM    856  C   LEU A 109       8.086 -20.219 -13.797  1.00 97.00           C  
ATOM    857  CB  LEU A 109       5.992 -18.859 -13.781  1.00 97.00           C  
ATOM    858  O   LEU A 109       9.203 -19.734 -13.977  1.00 97.00           O  
ATOM    859  CG  LEU A 109       5.066 -17.906 -14.539  1.00 97.00           C  
ATOM    860  CD1 LEU A 109       4.090 -17.234 -13.586  1.00 97.00           C  
ATOM    861  CD2 LEU A 109       5.875 -16.875 -15.305  1.00 97.00           C  
ATOM    862  N   GLU A 110       7.863 -21.156 -12.914  1.00 97.00           N  
ATOM    863  CA  GLU A 110       8.922 -21.672 -12.055  1.00 97.00           C  
ATOM    864  C   GLU A 110      10.023 -22.344 -12.875  1.00 97.00           C  
ATOM    865  CB  GLU A 110       8.359 -22.656 -11.031  1.00 97.00           C  
ATOM    866  O   GLU A 110      11.211 -22.156 -12.602  1.00 97.00           O  
ATOM    867  CG  GLU A 110       7.441 -22.016 -10.000  1.00 97.00           C  
ATOM    868  CD  GLU A 110       7.102 -22.938  -8.844  1.00 97.00           C  
ATOM    869  OE1 GLU A 110       6.645 -22.438  -7.785  1.00 97.00           O  
ATOM    870  OE2 GLU A 110       7.293 -24.172  -8.992  1.00 97.00           O  
ATOM    871  N   THR A 111       9.625 -23.078 -13.875  1.00 96.44           N  
ATOM    872  CA  THR A 111      10.602 -23.734 -14.734  1.00 96.44           C  
ATOM    873  C   THR A 111      11.406 -22.703 -15.531  1.00 96.44           C  
ATOM    874  CB  THR A 111       9.922 -24.719 -15.695  1.00 96.44           C  
ATOM    875  O   THR A 111      12.633 -22.797 -15.617  1.00 96.44           O  
ATOM    876  CG2 THR A 111      10.953 -25.422 -16.578  1.00 96.44           C  
ATOM    877  OG1 THR A 111       9.211 -25.703 -14.945  1.00 96.44           O  
ATOM    878  N   PHE A 112      10.719 -21.734 -16.062  1.00 95.44           N  
ATOM    879  CA  PHE A 112      11.375 -20.703 -16.859  1.00 95.44           C  
ATOM    880  C   PHE A 112      12.430 -19.984 -16.047  1.00 95.44           C  
ATOM    881  CB  PHE A 112      10.352 -19.703 -17.406  1.00 95.44           C  
ATOM    882  O   PHE A 112      13.539 -19.734 -16.516  1.00 95.44           O  
ATOM    883  CG  PHE A 112      10.945 -18.641 -18.281  1.00 95.44           C  
ATOM    884  CD1 PHE A 112      11.234 -17.375 -17.766  1.00 95.44           C  
ATOM    885  CD2 PHE A 112      11.219 -18.891 -19.625  1.00 95.44           C  
ATOM    886  CE1 PHE A 112      11.789 -16.391 -18.578  1.00 95.44           C  
ATOM    887  CE2 PHE A 112      11.773 -17.906 -20.438  1.00 95.44           C  
ATOM    888  CZ  PHE A 112      12.055 -16.656 -19.906  1.00 95.44           C  
ATOM    889  N   TYR A 113      12.117 -19.719 -14.797  1.00 95.44           N  
ATOM    890  CA  TYR A 113      13.016 -18.906 -13.977  1.00 95.44           C  
ATOM    891  C   TYR A 113      13.914 -19.797 -13.117  1.00 95.44           C  
ATOM    892  CB  TYR A 113      12.219 -17.953 -13.086  1.00 95.44           C  
ATOM    893  O   TYR A 113      14.805 -19.297 -12.422  1.00 95.44           O  
ATOM    894  CG  TYR A 113      11.570 -16.828 -13.844  1.00 95.44           C  
ATOM    895  CD1 TYR A 113      12.336 -15.844 -14.469  1.00 95.44           C  
ATOM    896  CD2 TYR A 113      10.180 -16.719 -13.930  1.00 95.44           C  
ATOM    897  CE1 TYR A 113      11.750 -14.797 -15.164  1.00 95.44           C  
ATOM    898  CE2 TYR A 113       9.578 -15.680 -14.625  1.00 95.44           C  
ATOM    899  OH  TYR A 113       9.773 -13.688 -15.922  1.00 95.44           O  
ATOM    900  CZ  TYR A 113      10.367 -14.719 -15.234  1.00 95.44           C  
ATOM    901  N   GLY A 114      13.656 -21.094 -13.117  1.00 95.06           N  
ATOM    902  CA  GLY A 114      14.438 -22.000 -12.297  1.00 95.06           C  
ATOM    903  C   GLY A 114      14.305 -21.734 -10.812  1.00 95.06           C  
ATOM    904  O   GLY A 114      15.273 -21.875 -10.062  1.00 95.06           O  
ATOM    905  N   LYS A 115      13.133 -21.250 -10.422  1.00 94.06           N  
ATOM    906  CA  LYS A 115      12.875 -20.875  -9.031  1.00 94.06           C  
ATOM    907  C   LYS A 115      11.438 -21.188  -8.633  1.00 94.06           C  
ATOM    908  CB  LYS A 115      13.164 -19.391  -8.812  1.00 94.06           C  
ATOM    909  O   LYS A 115      10.500 -20.906  -9.383  1.00 94.06           O  
ATOM    910  CG  LYS A 115      12.938 -18.922  -7.391  1.00 94.06           C  
ATOM    911  CD  LYS A 115      13.336 -17.453  -7.211  1.00 94.06           C  
ATOM    912  CE  LYS A 115      13.117 -16.984  -5.781  1.00 94.06           C  
ATOM    913  NZ  LYS A 115      13.719 -15.641  -5.539  1.00 94.06           N  
ATOM    914  N   SER A 116      11.305 -21.875  -7.504  1.00 94.88           N  
ATOM    915  CA  SER A 116       9.961 -22.078  -6.953  1.00 94.88           C  
ATOM    916  C   SER A 116       9.531 -20.891  -6.105  1.00 94.88           C  
ATOM    917  CB  SER A 116       9.914 -23.359  -6.113  1.00 94.88           C  
ATOM    918  O   SER A 116      10.344 -20.297  -5.395  1.00 94.88           O  
ATOM    919  OG  SER A 116      10.125 -24.500  -6.926  1.00 94.88           O  
ATOM    920  N   PHE A 117       8.297 -20.547  -6.172  1.00 93.50           N  
ATOM    921  CA  PHE A 117       7.746 -19.391  -5.469  1.00 93.50           C  
ATOM    922  C   PHE A 117       6.832 -19.844  -4.332  1.00 93.50           C  
ATOM    923  CB  PHE A 117       6.977 -18.484  -6.434  1.00 93.50           C  
ATOM    924  O   PHE A 117       6.207 -20.891  -4.410  1.00 93.50           O  
ATOM    925  CG  PHE A 117       7.809 -17.969  -7.570  1.00 93.50           C  
ATOM    926  CD1 PHE A 117       8.664 -16.875  -7.387  1.00 93.50           C  
ATOM    927  CD2 PHE A 117       7.738 -18.547  -8.828  1.00 93.50           C  
ATOM    928  CE1 PHE A 117       9.438 -16.391  -8.438  1.00 93.50           C  
ATOM    929  CE2 PHE A 117       8.508 -18.078  -9.883  1.00 93.50           C  
ATOM    930  CZ  PHE A 117       9.359 -16.984  -9.688  1.00 93.50           C  
ATOM    931  N   TYR A 118       6.785 -19.016  -3.279  1.00 88.12           N  
ATOM    932  CA  TYR A 118       5.695 -19.156  -2.322  1.00 88.12           C  
ATOM    933  C   TYR A 118       4.359 -18.781  -2.951  1.00 88.12           C  
ATOM    934  CB  TYR A 118       5.949 -18.312  -1.077  1.00 88.12           C  
ATOM    935  O   TYR A 118       4.289 -17.828  -3.742  1.00 88.12           O  
ATOM    936  CG  TYR A 118       7.234 -18.656  -0.359  1.00 88.12           C  
ATOM    937  CD1 TYR A 118       7.328 -19.797   0.423  1.00 88.12           C  
ATOM    938  CD2 TYR A 118       8.352 -17.828  -0.460  1.00 88.12           C  
ATOM    939  CE1 TYR A 118       8.508 -20.125   1.088  1.00 88.12           C  
ATOM    940  CE2 TYR A 118       9.531 -18.141   0.201  1.00 88.12           C  
ATOM    941  OH  TYR A 118      10.773 -19.594   1.628  1.00 88.12           O  
ATOM    942  CZ  TYR A 118       9.602 -19.281   0.971  1.00 88.12           C  
ATOM    943  N   VAL A 119       3.375 -19.578  -2.676  1.00 92.69           N  
ATOM    944  CA  VAL A 119       2.047 -19.266  -3.193  1.00 92.69           C  
ATOM    945  C   VAL A 119       1.134 -18.828  -2.049  1.00 92.69           C  
ATOM    946  CB  VAL A 119       1.433 -20.469  -3.941  1.00 92.69           C  
ATOM    947  O   VAL A 119       0.930 -19.578  -1.092  1.00 92.69           O  
ATOM    948  CG1 VAL A 119       0.042 -20.125  -4.469  1.00 92.69           C  
ATOM    949  CG2 VAL A 119       2.348 -20.906  -5.082  1.00 92.69           C  
ATOM    950  N   HIS A 120       0.650 -17.578  -2.201  1.00 88.56           N  
ATOM    951  CA  HIS A 120      -0.218 -17.000  -1.188  1.00 88.56           C  
ATOM    952  C   HIS A 120      -1.534 -16.516  -1.795  1.00 88.56           C  
ATOM    953  CB  HIS A 120       0.487 -15.828  -0.491  1.00 88.56           C  
ATOM    954  O   HIS A 120      -1.636 -16.359  -3.014  1.00 88.56           O  
ATOM    955  CG  HIS A 120       1.568 -16.250   0.450  1.00 88.56           C  
ATOM    956  CD2 HIS A 120       2.908 -16.344   0.281  1.00 88.56           C  
ATOM    957  ND1 HIS A 120       1.313 -16.656   1.745  1.00 88.56           N  
ATOM    958  CE1 HIS A 120       2.453 -16.969   2.334  1.00 88.56           C  
ATOM    959  NE2 HIS A 120       3.436 -16.797   1.466  1.00 88.56           N  
ATOM    960  N   GLY A 121      -2.510 -16.438  -0.911  1.00 90.38           N  
ATOM    961  CA  GLY A 121      -3.734 -15.758  -1.295  1.00 90.38           C  
ATOM    962  C   GLY A 121      -3.732 -14.281  -0.941  1.00 90.38           C  
ATOM    963  O   GLY A 121      -3.070 -13.875   0.014  1.00 90.38           O  
ATOM    964  N   HIS A 122      -4.480 -13.492  -1.688  1.00 86.44           N  
ATOM    965  CA  HIS A 122      -4.555 -12.055  -1.466  1.00 86.44           C  
ATOM    966  C   HIS A 122      -4.898 -11.742  -0.014  1.00 86.44           C  
ATOM    967  CB  HIS A 122      -5.590 -11.422  -2.398  1.00 86.44           C  
ATOM    968  O   HIS A 122      -4.371 -10.781   0.558  1.00 86.44           O  
ATOM    969  CG  HIS A 122      -5.539  -9.930  -2.426  1.00 86.44           C  
ATOM    970  CD2 HIS A 122      -4.672  -9.062  -1.858  1.00 86.44           C  
ATOM    971  ND1 HIS A 122      -6.469  -9.164  -3.100  1.00 86.44           N  
ATOM    972  CE1 HIS A 122      -6.172  -7.887  -2.945  1.00 86.44           C  
ATOM    973  NE2 HIS A 122      -5.086  -7.793  -2.197  1.00 86.44           N  
ATOM    974  N   LYS A 123      -5.730 -12.602   0.593  1.00 78.19           N  
ATOM    975  CA  LYS A 123      -6.215 -12.352   1.946  1.00 78.19           C  
ATOM    976  C   LYS A 123      -5.078 -12.414   2.961  1.00 78.19           C  
ATOM    977  CB  LYS A 123      -7.309 -13.359   2.320  1.00 78.19           C  
ATOM    978  O   LYS A 123      -5.215 -11.938   4.090  1.00 78.19           O  
ATOM    979  CG  LYS A 123      -6.789 -14.758   2.615  1.00 78.19           C  
ATOM    980  CD  LYS A 123      -7.918 -15.703   3.000  1.00 78.19           C  
ATOM    981  CE  LYS A 123      -8.102 -15.773   4.512  1.00 78.19           C  
ATOM    982  NZ  LYS A 123      -9.305 -16.562   4.887  1.00 78.19           N  
ATOM    983  N   ASP A 124      -3.945 -13.000   2.525  1.00 75.69           N  
ATOM    984  CA  ASP A 124      -2.795 -13.070   3.424  1.00 75.69           C  
ATOM    985  C   ASP A 124      -2.111 -11.711   3.549  1.00 75.69           C  
ATOM    986  CB  ASP A 124      -1.795 -14.117   2.932  1.00 75.69           C  
ATOM    987  O   ASP A 124      -1.340 -11.484   4.484  1.00 75.69           O  
ATOM    988  CG  ASP A 124      -2.340 -15.539   3.000  1.00 75.69           C  
ATOM    989  OD1 ASP A 124      -3.186 -15.820   3.873  1.00 75.69           O  
ATOM    990  OD2 ASP A 124      -1.914 -16.375   2.174  1.00 75.69           O  
ATOM    991  N   PHE A 125      -2.406 -10.766   2.648  1.00 70.69           N  
ATOM    992  CA  PHE A 125      -1.687  -9.500   2.602  1.00 70.69           C  
ATOM    993  C   PHE A 125      -2.631  -8.328   2.848  1.00 70.69           C  
ATOM    994  CB  PHE A 125      -0.981  -9.328   1.253  1.00 70.69           C  
ATOM    995  O   PHE A 125      -2.188  -7.207   3.104  1.00 70.69           O  
ATOM    996  CG  PHE A 125       0.028 -10.406   0.956  1.00 70.69           C  
ATOM    997  CD1 PHE A 125       1.245 -10.438   1.625  1.00 70.69           C  
ATOM    998  CD2 PHE A 125      -0.242 -11.383   0.008  1.00 70.69           C  
ATOM    999  CE1 PHE A 125       2.182 -11.430   1.353  1.00 70.69           C  
ATOM   1000  CE2 PHE A 125       0.688 -12.383  -0.270  1.00 70.69           C  
ATOM   1001  CZ  PHE A 125       1.899 -12.406   0.403  1.00 70.69           C  
ATOM   1002  N   PHE A 126      -3.908  -8.578   2.697  1.00 68.00           N  
ATOM   1003  CA  PHE A 126      -4.906  -7.520   2.738  1.00 68.00           C  
ATOM   1004  C   PHE A 126      -6.223  -8.039   3.305  1.00 68.00           C  
ATOM   1005  CB  PHE A 126      -5.129  -6.934   1.342  1.00 68.00           C  
ATOM   1006  O   PHE A 126      -6.566  -9.203   3.125  1.00 68.00           O  
ATOM   1007  CG  PHE A 126      -5.715  -5.547   1.352  1.00 68.00           C  
ATOM   1008  CD1 PHE A 126      -7.059  -5.344   1.059  1.00 68.00           C  
ATOM   1009  CD2 PHE A 126      -4.922  -4.445   1.653  1.00 68.00           C  
ATOM   1010  CE1 PHE A 126      -7.605  -4.062   1.066  1.00 68.00           C  
ATOM   1011  CE2 PHE A 126      -5.461  -3.164   1.663  1.00 68.00           C  
ATOM   1012  CZ  PHE A 126      -6.805  -2.975   1.369  1.00 68.00           C  
ATOM   1013  N   ALA A 127      -6.863  -7.176   4.070  1.00 65.50           N  
ATOM   1014  CA  ALA A 127      -8.172  -7.543   4.609  1.00 65.50           C  
ATOM   1015  C   ALA A 127      -9.211  -7.656   3.496  1.00 65.50           C  
ATOM   1016  CB  ALA A 127      -8.625  -6.523   5.648  1.00 65.50           C  
ATOM   1017  O   ALA A 127      -9.906  -6.691   3.189  1.00 65.50           O  
ATOM   1018  N   THR A 128      -9.328  -8.789   2.824  1.00 70.25           N  
ATOM   1019  CA  THR A 128     -10.219  -9.086   1.709  1.00 70.25           C  
ATOM   1020  C   THR A 128     -10.633 -10.555   1.726  1.00 70.25           C  
ATOM   1021  CB  THR A 128      -9.555  -8.750   0.360  1.00 70.25           C  
ATOM   1022  O   THR A 128      -9.977 -11.383   2.359  1.00 70.25           O  
ATOM   1023  CG2 THR A 128      -8.281  -9.570   0.156  1.00 70.25           C  
ATOM   1024  OG1 THR A 128     -10.469  -9.039  -0.702  1.00 70.25           O  
ATOM   1025  N   ALA A 129     -11.711 -10.766   1.111  1.00 79.81           N  
ATOM   1026  CA  ALA A 129     -12.133 -12.156   0.931  1.00 79.81           C  
ATOM   1027  C   ALA A 129     -11.375 -12.812  -0.215  1.00 79.81           C  
ATOM   1028  CB  ALA A 129     -13.641 -12.219   0.675  1.00 79.81           C  
ATOM   1029  O   ALA A 129     -11.391 -14.039  -0.356  1.00 79.81           O  
ATOM   1030  N   CYS A 130     -10.719 -12.055  -0.961  1.00 84.56           N  
ATOM   1031  CA  CYS A 130      -9.938 -12.555  -2.084  1.00 84.56           C  
ATOM   1032  C   CYS A 130      -8.758 -13.391  -1.599  1.00 84.56           C  
ATOM   1033  CB  CYS A 130      -9.430 -11.398  -2.945  1.00 84.56           C  
ATOM   1034  O   CYS A 130      -8.094 -13.023  -0.625  1.00 84.56           O  
ATOM   1035  SG  CYS A 130      -8.609 -11.922  -4.469  1.00 84.56           S  
ATOM   1036  N   PRO A 131      -8.656 -14.586  -2.262  1.00 94.31           N  
ATOM   1037  CA  PRO A 131      -9.125 -15.078  -3.559  1.00 94.31           C  
ATOM   1038  C   PRO A 131     -10.359 -15.977  -3.436  1.00 94.31           C  
ATOM   1039  CB  PRO A 131      -7.926 -15.859  -4.094  1.00 94.31           C  
ATOM   1040  O   PRO A 131     -10.484 -16.953  -4.172  1.00 94.31           O  
ATOM   1041  CG  PRO A 131      -7.289 -16.453  -2.879  1.00 94.31           C  
ATOM   1042  CD  PRO A 131      -7.430 -15.484  -1.742  1.00 94.31           C  
ATOM   1043  N   GLY A 132     -11.156 -15.891  -2.424  1.00 90.81           N  
ATOM   1044  CA  GLY A 132     -12.398 -16.641  -2.287  1.00 90.81           C  
ATOM   1045  C   GLY A 132     -12.188 -18.141  -2.254  1.00 90.81           C  
ATOM   1046  O   GLY A 132     -11.367 -18.641  -1.473  1.00 90.81           O  
ATOM   1047  N   ARG A 133     -12.812 -18.859  -3.254  1.00 94.50           N  
ATOM   1048  CA  ARG A 133     -12.805 -20.312  -3.336  1.00 94.50           C  
ATOM   1049  C   ARG A 133     -11.383 -20.844  -3.498  1.00 94.50           C  
ATOM   1050  CB  ARG A 133     -13.672 -20.781  -4.500  1.00 94.50           C  
ATOM   1051  O   ARG A 133     -11.086 -21.969  -3.096  1.00 94.50           O  
ATOM   1052  CG  ARG A 133     -15.156 -20.484  -4.324  1.00 94.50           C  
ATOM   1053  CD  ARG A 133     -15.969 -20.922  -5.539  1.00 94.50           C  
ATOM   1054  NE  ARG A 133     -17.297 -20.312  -5.543  1.00 94.50           N  
ATOM   1055  NH1 ARG A 133     -16.812 -18.781  -7.207  1.00 94.50           N  
ATOM   1056  NH2 ARG A 133     -18.906 -18.828  -6.258  1.00 94.50           N  
ATOM   1057  CZ  ARG A 133     -17.672 -19.312  -6.336  1.00 94.50           C  
ATOM   1058  N   TRP A 134     -10.523 -20.000  -3.988  1.00 96.19           N  
ATOM   1059  CA  TRP A 134      -9.156 -20.438  -4.277  1.00 96.19           C  
ATOM   1060  C   TRP A 134      -8.359 -20.609  -2.994  1.00 96.19           C  
ATOM   1061  CB  TRP A 134      -8.461 -19.438  -5.203  1.00 96.19           C  
ATOM   1062  O   TRP A 134      -7.387 -21.375  -2.957  1.00 96.19           O  
ATOM   1063  CG  TRP A 134      -8.875 -19.547  -6.641  1.00 96.19           C  
ATOM   1064  CD1 TRP A 134      -9.953 -18.953  -7.234  1.00 96.19           C  
ATOM   1065  CD2 TRP A 134      -8.219 -20.297  -7.664  1.00 96.19           C  
ATOM   1066  CE2 TRP A 134      -8.953 -20.109  -8.859  1.00 96.19           C  
ATOM   1067  CE3 TRP A 134      -7.082 -21.125  -7.691  1.00 96.19           C  
ATOM   1068  NE1 TRP A 134     -10.000 -19.281  -8.562  1.00 96.19           N  
ATOM   1069  CH2 TRP A 134      -7.473 -21.516 -10.062  1.00 96.19           C  
ATOM   1070  CZ2 TRP A 134      -8.586 -20.719 -10.062  1.00 96.19           C  
ATOM   1071  CZ3 TRP A 134      -6.719 -21.719  -8.891  1.00 96.19           C  
ATOM   1072  N   TYR A 135      -8.758 -19.875  -1.947  1.00 92.69           N  
ATOM   1073  CA  TYR A 135      -7.902 -19.812  -0.766  1.00 92.69           C  
ATOM   1074  C   TYR A 135      -7.738 -21.203  -0.141  1.00 92.69           C  
ATOM   1075  CB  TYR A 135      -8.477 -18.844   0.265  1.00 92.69           C  
ATOM   1076  O   TYR A 135      -6.621 -21.625   0.159  1.00 92.69           O  
ATOM   1077  CG  TYR A 135      -7.496 -18.438   1.335  1.00 92.69           C  
ATOM   1078  CD1 TYR A 135      -7.621 -18.906   2.639  1.00 92.69           C  
ATOM   1079  CD2 TYR A 135      -6.441 -17.578   1.044  1.00 92.69           C  
ATOM   1080  CE1 TYR A 135      -6.715 -18.531   3.629  1.00 92.69           C  
ATOM   1081  CE2 TYR A 135      -5.531 -17.203   2.025  1.00 92.69           C  
ATOM   1082  OH  TYR A 135      -4.777 -17.312   4.289  1.00 92.69           O  
ATOM   1083  CZ  TYR A 135      -5.676 -17.688   3.312  1.00 92.69           C  
ATOM   1084  N   ASP A 136      -8.805 -21.922   0.003  1.00 92.81           N  
ATOM   1085  CA  ASP A 136      -8.750 -23.219   0.658  1.00 92.81           C  
ATOM   1086  C   ASP A 136      -8.109 -24.266  -0.250  1.00 92.81           C  
ATOM   1087  CB  ASP A 136     -10.156 -23.672   1.068  1.00 92.81           C  
ATOM   1088  O   ASP A 136      -7.895 -25.406   0.164  1.00 92.81           O  
ATOM   1089  CG  ASP A 136     -10.734 -22.859   2.203  1.00 92.81           C  
ATOM   1090  OD1 ASP A 136      -9.969 -22.219   2.951  1.00 92.81           O  
ATOM   1091  OD2 ASP A 136     -11.977 -22.844   2.354  1.00 92.81           O  
ATOM   1092  N   GLN A 137      -7.840 -23.906  -1.530  1.00 95.81           N  
ATOM   1093  CA  GLN A 137      -7.277 -24.859  -2.490  1.00 95.81           C  
ATOM   1094  C   GLN A 137      -5.801 -24.562  -2.744  1.00 95.81           C  
ATOM   1095  CB  GLN A 137      -8.055 -24.812  -3.807  1.00 95.81           C  
ATOM   1096  O   GLN A 137      -5.184 -25.172  -3.621  1.00 95.81           O  
ATOM   1097  CG  GLN A 137      -9.547 -25.078  -3.648  1.00 95.81           C  
ATOM   1098  CD  GLN A 137      -9.836 -26.438  -3.047  1.00 95.81           C  
ATOM   1099  NE2 GLN A 137     -10.672 -26.469  -2.010  1.00 95.81           N  
ATOM   1100  OE1 GLN A 137      -9.320 -27.469  -3.508  1.00 95.81           O  
ATOM   1101  N   LEU A 138      -5.172 -23.703  -1.952  1.00 93.12           N  
ATOM   1102  CA  LEU A 138      -3.801 -23.281  -2.238  1.00 93.12           C  
ATOM   1103  C   LEU A 138      -2.832 -24.453  -2.061  1.00 93.12           C  
ATOM   1104  CB  LEU A 138      -3.393 -22.125  -1.331  1.00 93.12           C  
ATOM   1105  O   LEU A 138      -1.922 -24.641  -2.871  1.00 93.12           O  
ATOM   1106  CG  LEU A 138      -4.043 -20.766  -1.627  1.00 93.12           C  
ATOM   1107  CD1 LEU A 138      -3.533 -19.719  -0.654  1.00 93.12           C  
ATOM   1108  CD2 LEU A 138      -3.777 -20.359  -3.068  1.00 93.12           C  
ATOM   1109  N   ASP A 139      -3.072 -25.234  -1.066  1.00 90.50           N  
ATOM   1110  CA  ASP A 139      -2.195 -26.375  -0.879  1.00 90.50           C  
ATOM   1111  C   ASP A 139      -2.326 -27.359  -2.039  1.00 90.50           C  
ATOM   1112  CB  ASP A 139      -2.508 -27.078   0.444  1.00 90.50           C  
ATOM   1113  O   ASP A 139      -1.324 -27.891  -2.533  1.00 90.50           O  
ATOM   1114  CG  ASP A 139      -2.027 -26.297   1.656  1.00 90.50           C  
ATOM   1115  OD1 ASP A 139      -1.190 -25.391   1.501  1.00 90.50           O  
ATOM   1116  OD2 ASP A 139      -2.488 -26.609   2.777  1.00 90.50           O  
ATOM   1117  N   ARG A 140      -3.545 -27.625  -2.418  1.00 95.69           N  
ATOM   1118  CA  ARG A 140      -3.768 -28.484  -3.576  1.00 95.69           C  
ATOM   1119  C   ARG A 140      -3.104 -27.906  -4.820  1.00 95.69           C  
ATOM   1120  CB  ARG A 140      -5.266 -28.672  -3.822  1.00 95.69           C  
ATOM   1121  O   ARG A 140      -2.547 -28.656  -5.633  1.00 95.69           O  
ATOM   1122  CG  ARG A 140      -5.586 -29.641  -4.953  1.00 95.69           C  
ATOM   1123  CD  ARG A 140      -7.086 -29.812  -5.145  1.00 95.69           C  
ATOM   1124  NE  ARG A 140      -7.395 -30.453  -6.418  1.00 95.69           N  
ATOM   1125  NH1 ARG A 140      -9.367 -29.297  -6.762  1.00 95.69           N  
ATOM   1126  NH2 ARG A 140      -8.656 -30.844  -8.297  1.00 95.69           N  
ATOM   1127  CZ  ARG A 140      -8.469 -30.203  -7.156  1.00 95.69           C  
ATOM   1128  N   LEU A 141      -3.186 -26.625  -4.961  1.00 96.69           N  
ATOM   1129  CA  LEU A 141      -2.557 -25.953  -6.098  1.00 96.69           C  
ATOM   1130  C   LEU A 141      -1.046 -26.156  -6.082  1.00 96.69           C  
ATOM   1131  CB  LEU A 141      -2.879 -24.453  -6.086  1.00 96.69           C  
ATOM   1132  O   LEU A 141      -0.454 -26.531  -7.102  1.00 96.69           O  
ATOM   1133  CG  LEU A 141      -2.309 -23.641  -7.242  1.00 96.69           C  
ATOM   1134  CD1 LEU A 141      -2.830 -24.156  -8.578  1.00 96.69           C  
ATOM   1135  CD2 LEU A 141      -2.654 -22.156  -7.066  1.00 96.69           C  
ATOM   1136  N   ILE A 142      -0.460 -26.016  -4.938  1.00 94.38           N  
ATOM   1137  CA  ILE A 142       0.979 -26.203  -4.793  1.00 94.38           C  
ATOM   1138  C   ILE A 142       1.354 -27.641  -5.141  1.00 94.38           C  
ATOM   1139  CB  ILE A 142       1.451 -25.859  -3.361  1.00 94.38           C  
ATOM   1140  O   ILE A 142       2.312 -27.875  -5.883  1.00 94.38           O  
ATOM   1141  CG1 ILE A 142       1.296 -24.344  -3.096  1.00 94.38           C  
ATOM   1142  CG2 ILE A 142       2.900 -26.297  -3.150  1.00 94.38           C  
ATOM   1143  CD1 ILE A 142       1.381 -23.969  -1.623  1.00 94.38           C  
ATOM   1144  N   ASP A 143       0.563 -28.547  -4.672  1.00 95.62           N  
ATOM   1145  CA  ASP A 143       0.821 -29.938  -4.977  1.00 95.62           C  
ATOM   1146  C   ASP A 143       0.747 -30.203  -6.480  1.00 95.62           C  
ATOM   1147  CB  ASP A 143      -0.172 -30.844  -4.242  1.00 95.62           C  
ATOM   1148  O   ASP A 143       1.566 -30.938  -7.031  1.00 95.62           O  
ATOM   1149  CG  ASP A 143       0.102 -30.938  -2.750  1.00 95.62           C  
ATOM   1150  OD1 ASP A 143       1.203 -30.547  -2.309  1.00 95.62           O  
ATOM   1151  OD2 ASP A 143      -0.791 -31.406  -2.012  1.00 95.62           O  
ATOM   1152  N   ARG A 144      -0.234 -29.641  -7.070  1.00 97.50           N  
ATOM   1153  CA  ARG A 144      -0.401 -29.844  -8.508  1.00 97.50           C  
ATOM   1154  C   ARG A 144       0.749 -29.219  -9.289  1.00 97.50           C  
ATOM   1155  CB  ARG A 144      -1.734 -29.266  -8.984  1.00 97.50           C  
ATOM   1156  O   ARG A 144       1.250 -29.812 -10.242  1.00 97.50           O  
ATOM   1157  CG  ARG A 144      -2.010 -29.484 -10.461  1.00 97.50           C  
ATOM   1158  CD  ARG A 144      -1.983 -30.969 -10.820  1.00 97.50           C  
ATOM   1159  NE  ARG A 144      -2.281 -31.188 -12.234  1.00 97.50           N  
ATOM   1160  NH1 ARG A 144      -0.978 -33.062 -12.438  1.00 97.50           N  
ATOM   1161  NH2 ARG A 144      -2.135 -32.281 -14.250  1.00 97.50           N  
ATOM   1162  CZ  ARG A 144      -1.797 -32.188 -12.969  1.00 97.50           C  
ATOM   1163  N   VAL A 145       1.154 -28.047  -8.922  1.00 97.69           N  
ATOM   1164  CA  VAL A 145       2.307 -27.406  -9.539  1.00 97.69           C  
ATOM   1165  C   VAL A 145       3.529 -28.312  -9.430  1.00 97.69           C  
ATOM   1166  CB  VAL A 145       2.605 -26.031  -8.898  1.00 97.69           C  
ATOM   1167  O   VAL A 145       4.234 -28.531 -10.414  1.00 97.69           O  
ATOM   1168  CG1 VAL A 145       3.959 -25.500  -9.367  1.00 97.69           C  
ATOM   1169  CG2 VAL A 145       1.493 -25.031  -9.227  1.00 97.69           C  
ATOM   1170  N   ASN A 146       3.730 -28.859  -8.258  1.00 96.56           N  
ATOM   1171  CA  ASN A 146       4.879 -29.734  -8.039  1.00 96.56           C  
ATOM   1172  C   ASN A 146       4.777 -31.016  -8.867  1.00 96.56           C  
ATOM   1173  CB  ASN A 146       5.016 -30.078  -6.551  1.00 96.56           C  
ATOM   1174  O   ASN A 146       5.781 -31.516  -9.367  1.00 96.56           O  
ATOM   1175  CG  ASN A 146       5.453 -28.875  -5.723  1.00 96.56           C  
ATOM   1176  ND2 ASN A 146       5.066 -28.875  -4.449  1.00 96.56           N  
ATOM   1177  OD1 ASN A 146       6.133 -27.984  -6.219  1.00 96.56           O  
ATOM   1178  N   ALA A 147       3.596 -31.516  -8.984  1.00 97.38           N  
ATOM   1179  CA  ALA A 147       3.396 -32.719  -9.820  1.00 97.38           C  
ATOM   1180  C   ALA A 147       3.736 -32.406 -11.273  1.00 97.38           C  
ATOM   1181  CB  ALA A 147       1.957 -33.188  -9.703  1.00 97.38           C  
ATOM   1182  O   ALA A 147       4.359 -33.219 -11.953  1.00 97.38           O  
ATOM   1183  N   ILE A 148       3.281 -31.297 -11.742  1.00 97.62           N  
ATOM   1184  CA  ILE A 148       3.586 -30.906 -13.109  1.00 97.62           C  
ATOM   1185  C   ILE A 148       5.098 -30.781 -13.289  1.00 97.62           C  
ATOM   1186  CB  ILE A 148       2.896 -29.578 -13.484  1.00 97.62           C  
ATOM   1187  O   ILE A 148       5.652 -31.266 -14.289  1.00 97.62           O  
ATOM   1188  CG1 ILE A 148       1.378 -29.766 -13.570  1.00 97.62           C  
ATOM   1189  CG2 ILE A 148       3.455 -29.031 -14.805  1.00 97.62           C  
ATOM   1190  CD1 ILE A 148       0.593 -28.453 -13.641  1.00 97.62           C  
ATOM   1191  N   LYS A 149       5.762 -30.172 -12.367  1.00 97.06           N  
ATOM   1192  CA  LYS A 149       7.215 -30.031 -12.438  1.00 97.06           C  
ATOM   1193  C   LYS A 149       7.902 -31.391 -12.445  1.00 97.06           C  
ATOM   1194  CB  LYS A 149       7.730 -29.172 -11.273  1.00 97.06           C  
ATOM   1195  O   LYS A 149       8.875 -31.594 -13.172  1.00 97.06           O  
ATOM   1196  CG  LYS A 149       7.449 -27.688 -11.422  1.00 97.06           C  
ATOM   1197  CD  LYS A 149       8.297 -26.859 -10.453  1.00 97.06           C  
ATOM   1198  CE  LYS A 149       7.969 -27.203  -9.000  1.00 97.06           C  
ATOM   1199  NZ  LYS A 149       8.781 -26.375  -8.055  1.00 97.06           N  
ATOM   1200  N   GLU A 150       7.453 -32.281 -11.633  1.00 96.31           N  
ATOM   1201  CA  GLU A 150       7.992 -33.656 -11.641  1.00 96.31           C  
ATOM   1202  C   GLU A 150       7.871 -34.281 -13.023  1.00 96.31           C  
ATOM   1203  CB  GLU A 150       7.281 -34.500 -10.594  1.00 96.31           C  
ATOM   1204  O   GLU A 150       8.805 -34.938 -13.492  1.00 96.31           O  
ATOM   1205  CG  GLU A 150       7.910 -35.875 -10.406  1.00 96.31           C  
ATOM   1206  CD  GLU A 150       7.254 -36.688  -9.305  1.00 96.31           C  
ATOM   1207  OE1 GLU A 150       7.777 -37.781  -8.953  1.00 96.31           O  
ATOM   1208  OE2 GLU A 150       6.203 -36.250  -8.789  1.00 96.31           O  
ATOM   1209  N   GLY A 151       6.691 -34.094 -13.570  1.00 96.50           N  
ATOM   1210  CA  GLY A 151       6.516 -34.562 -14.930  1.00 96.50           C  
ATOM   1211  C   GLY A 151       7.504 -33.969 -15.906  1.00 96.50           C  
ATOM   1212  O   GLY A 151       7.988 -34.656 -16.812  1.00 96.50           O  
ATOM   1213  N   LYS A 152       7.762 -32.719 -15.766  1.00 95.69           N  
ATOM   1214  CA  LYS A 152       8.742 -32.062 -16.625  1.00 95.69           C  
ATOM   1215  C   LYS A 152      10.125 -32.688 -16.453  1.00 95.69           C  
ATOM   1216  CB  LYS A 152       8.797 -30.562 -16.328  1.00 95.69           C  
ATOM   1217  O   LYS A 152      10.844 -32.906 -17.422  1.00 95.69           O  
ATOM   1218  CG  LYS A 152       7.582 -29.797 -16.828  1.00 95.69           C  
ATOM   1219  CD  LYS A 152       7.719 -28.297 -16.562  1.00 95.69           C  
ATOM   1220  CE  LYS A 152       6.617 -27.500 -17.250  1.00 95.69           C  
ATOM   1221  NZ  LYS A 152       6.906 -26.047 -17.250  1.00 95.69           N  
ATOM   1222  N   VAL A 153      10.492 -32.969 -15.227  1.00 95.25           N  
ATOM   1223  CA  VAL A 153      11.773 -33.625 -14.945  1.00 95.25           C  
ATOM   1224  C   VAL A 153      11.836 -34.969 -15.625  1.00 95.25           C  
ATOM   1225  CB  VAL A 153      12.023 -33.750 -13.430  1.00 95.25           C  
ATOM   1226  O   VAL A 153      12.828 -35.312 -16.281  1.00 95.25           O  
ATOM   1227  CG1 VAL A 153      13.266 -34.625 -13.164  1.00 95.25           C  
ATOM   1228  CG2 VAL A 153      12.164 -32.375 -12.781  1.00 95.25           C  
ATOM   1229  N   GLU A 154      10.844 -35.656 -15.484  1.00 96.06           N  
ATOM   1230  CA  GLU A 154      10.789 -37.000 -16.078  1.00 96.06           C  
ATOM   1231  C   GLU A 154      10.938 -36.938 -17.594  1.00 96.06           C  
ATOM   1232  CB  GLU A 154       9.477 -37.688 -15.711  1.00 96.06           C  
ATOM   1233  O   GLU A 154      11.469 -37.844 -18.219  1.00 96.06           O  
ATOM   1234  CG  GLU A 154       9.391 -38.125 -14.250  1.00 96.06           C  
ATOM   1235  CD  GLU A 154       8.055 -38.750 -13.883  1.00 96.06           C  
ATOM   1236  OE1 GLU A 154       7.918 -39.250 -12.750  1.00 96.06           O  
ATOM   1237  OE2 GLU A 154       7.137 -38.719 -14.727  1.00 96.06           O  
ATOM   1238  N   ARG A 155      10.438 -35.812 -18.141  1.00 96.38           N  
ATOM   1239  CA  ARG A 155      10.508 -35.656 -19.594  1.00 96.38           C  
ATOM   1240  C   ARG A 155      11.836 -35.031 -20.000  1.00 96.38           C  
ATOM   1241  CB  ARG A 155       9.352 -34.781 -20.094  1.00 96.38           C  
ATOM   1242  O   ARG A 155      12.047 -34.719 -21.172  1.00 96.38           O  
ATOM   1243  CG  ARG A 155       8.016 -35.500 -20.109  1.00 96.38           C  
ATOM   1244  CD  ARG A 155       6.891 -34.594 -20.594  1.00 96.38           C  
ATOM   1245  NE  ARG A 155       6.508 -33.625 -19.594  1.00 96.38           N  
ATOM   1246  NH1 ARG A 155       5.117 -32.406 -20.984  1.00 96.38           N  
ATOM   1247  NH2 ARG A 155       5.395 -31.781 -18.797  1.00 96.38           N  
ATOM   1248  CZ  ARG A 155       5.672 -32.625 -19.797  1.00 96.38           C  
ATOM   1249  N   GLY A 156      12.727 -34.750 -19.062  1.00 94.69           N  
ATOM   1250  CA  GLY A 156      14.070 -34.312 -19.359  1.00 94.69           C  
ATOM   1251  C   GLY A 156      14.180 -32.781 -19.469  1.00 94.69           C  
ATOM   1252  O   GLY A 156      15.141 -32.281 -20.047  1.00 94.69           O  
ATOM   1253  N   VAL A 157      13.094 -32.125 -19.000  1.00 93.88           N  
ATOM   1254  CA  VAL A 157      13.164 -30.672 -19.031  1.00 93.88           C  
ATOM   1255  C   VAL A 157      14.219 -30.188 -18.031  1.00 93.88           C  
ATOM   1256  CB  VAL A 157      11.797 -30.016 -18.719  1.00 93.88           C  
ATOM   1257  O   VAL A 157      14.258 -30.641 -16.891  1.00 93.88           O  
ATOM   1258  CG1 VAL A 157      11.922 -28.500 -18.688  1.00 93.88           C  
ATOM   1259  CG2 VAL A 157      10.758 -30.453 -19.750  1.00 93.88           C  
ATOM   1260  N   GLU A 158      15.125 -29.266 -18.516  1.00 92.44           N  
ATOM   1261  CA  GLU A 158      16.219 -28.766 -17.672  1.00 92.44           C  
ATOM   1262  C   GLU A 158      15.750 -27.625 -16.797  1.00 92.44           C  
ATOM   1263  CB  GLU A 158      17.391 -28.328 -18.547  1.00 92.44           C  
ATOM   1264  O   GLU A 158      14.734 -26.984 -17.078  1.00 92.44           O  
ATOM   1265  CG  GLU A 158      18.031 -29.453 -19.344  1.00 92.44           C  
ATOM   1266  CD  GLU A 158      19.234 -29.000 -20.172  1.00 92.44           C  
ATOM   1267  OE1 GLU A 158      19.906 -29.859 -20.781  1.00 92.44           O  
ATOM   1268  OE2 GLU A 158      19.500 -27.781 -20.203  1.00 92.44           O  
ATOM   1269  N   ASN A 159      16.406 -27.359 -15.703  1.00 91.06           N  
ATOM   1270  CA  ASN A 159      16.297 -26.203 -14.820  1.00 91.06           C  
ATOM   1271  C   ASN A 159      14.969 -26.172 -14.086  1.00 91.06           C  
ATOM   1272  CB  ASN A 159      16.500 -24.906 -15.609  1.00 91.06           C  
ATOM   1273  O   ASN A 159      14.453 -25.109 -13.742  1.00 91.06           O  
ATOM   1274  CG  ASN A 159      17.906 -24.750 -16.156  1.00 91.06           C  
ATOM   1275  ND2 ASN A 159      18.016 -24.125 -17.328  1.00 91.06           N  
ATOM   1276  OD1 ASN A 159      18.875 -25.203 -15.539  1.00 91.06           O  
ATOM   1277  N   VAL A 160      14.336 -27.375 -13.953  1.00 95.31           N  
ATOM   1278  CA  VAL A 160      13.117 -27.438 -13.148  1.00 95.31           C  
ATOM   1279  C   VAL A 160      13.477 -27.328 -11.664  1.00 95.31           C  
ATOM   1280  CB  VAL A 160      12.328 -28.734 -13.414  1.00 95.31           C  
ATOM   1281  O   VAL A 160      14.227 -28.156 -11.141  1.00 95.31           O  
ATOM   1282  CG1 VAL A 160      11.047 -28.766 -12.586  1.00 95.31           C  
ATOM   1283  CG2 VAL A 160      12.023 -28.875 -14.898  1.00 95.31           C  
ATOM   1284  N   PRO A 161      12.945 -26.266 -10.953  1.00 95.25           N  
ATOM   1285  CA  PRO A 161      13.328 -26.094  -9.547  1.00 95.25           C  
ATOM   1286  C   PRO A 161      12.641 -27.094  -8.617  1.00 95.25           C  
ATOM   1287  CB  PRO A 161      12.883 -24.656  -9.234  1.00 95.25           C  
ATOM   1288  O   PRO A 161      11.531 -27.531  -8.906  1.00 95.25           O  
ATOM   1289  CG  PRO A 161      11.688 -24.438 -10.094  1.00 95.25           C  
ATOM   1290  CD  PRO A 161      11.906 -25.141 -11.406  1.00 95.25           C  
ATOM   1291  N   ALA A 162      13.281 -27.406  -7.586  1.00 93.44           N  
ATOM   1292  CA  ALA A 162      12.695 -28.266  -6.559  1.00 93.44           C  
ATOM   1293  C   ALA A 162      11.570 -27.531  -5.820  1.00 93.44           C  
ATOM   1294  CB  ALA A 162      13.766 -28.719  -5.570  1.00 93.44           C  
ATOM   1295  O   ALA A 162      11.516 -26.312  -5.812  1.00 93.44           O  
ATOM   1296  N   PRO A 163      10.602 -28.391  -5.387  1.00 91.88           N  
ATOM   1297  CA  PRO A 163       9.578 -27.781  -4.539  1.00 91.88           C  
ATOM   1298  C   PRO A 163      10.164 -27.094  -3.307  1.00 91.88           C  
ATOM   1299  CB  PRO A 163       8.695 -28.969  -4.137  1.00 91.88           C  
ATOM   1300  O   PRO A 163      11.242 -27.469  -2.844  1.00 91.88           O  
ATOM   1301  CG  PRO A 163       8.992 -30.031  -5.152  1.00 91.88           C  
ATOM   1302  CD  PRO A 163      10.391 -29.828  -5.660  1.00 91.88           C  
ATOM   1303  N   LEU A 164       9.453 -26.031  -2.881  1.00 87.12           N  
ATOM   1304  CA  LEU A 164       9.828 -25.453  -1.600  1.00 87.12           C  
ATOM   1305  C   LEU A 164       9.539 -26.406  -0.453  1.00 87.12           C  
ATOM   1306  CB  LEU A 164       9.086 -24.125  -1.374  1.00 87.12           C  
ATOM   1307  O   LEU A 164       8.656 -27.266  -0.559  1.00 87.12           O  
ATOM   1308  CG  LEU A 164       9.430 -22.984  -2.330  1.00 87.12           C  
ATOM   1309  CD1 LEU A 164       8.516 -21.797  -2.080  1.00 87.12           C  
ATOM   1310  CD2 LEU A 164      10.891 -22.578  -2.178  1.00 87.12           C  
ATOM   1311  N   ASP A 165      10.359 -26.203   0.561  1.00 77.81           N  
ATOM   1312  CA  ASP A 165      10.148 -27.031   1.749  1.00 77.81           C  
ATOM   1313  C   ASP A 165       8.805 -26.703   2.402  1.00 77.81           C  
ATOM   1314  CB  ASP A 165      11.281 -26.828   2.754  1.00 77.81           C  
ATOM   1315  O   ASP A 165       8.523 -25.547   2.719  1.00 77.81           O  
ATOM   1316  CG  ASP A 165      11.156 -27.703   3.982  1.00 77.81           C  
ATOM   1317  OD1 ASP A 165      10.828 -28.906   3.840  1.00 77.81           O  
ATOM   1318  OD2 ASP A 165      11.375 -27.203   5.102  1.00 77.81           O  
ATOM   1319  N   LYS A 166       8.023 -27.750   2.484  1.00 75.94           N  
ATOM   1320  CA  LYS A 166       6.672 -27.578   2.998  1.00 75.94           C  
ATOM   1321  C   LYS A 166       6.684 -26.922   4.371  1.00 75.94           C  
ATOM   1322  CB  LYS A 166       5.945 -28.922   3.068  1.00 75.94           C  
ATOM   1323  O   LYS A 166       5.812 -26.094   4.688  1.00 75.94           O  
ATOM   1324  CG  LYS A 166       5.457 -29.438   1.721  1.00 75.94           C  
ATOM   1325  CD  LYS A 166       4.629 -30.703   1.871  1.00 75.94           C  
ATOM   1326  CE  LYS A 166       4.160 -31.219   0.521  1.00 75.94           C  
ATOM   1327  NZ  LYS A 166       3.334 -32.469   0.665  1.00 75.94           N  
ATOM   1328  N   ALA A 167       7.652 -27.344   5.129  1.00 69.44           N  
ATOM   1329  CA  ALA A 167       7.754 -26.766   6.465  1.00 69.44           C  
ATOM   1330  C   ALA A 167       8.047 -25.266   6.398  1.00 69.44           C  
ATOM   1331  CB  ALA A 167       8.836 -27.484   7.273  1.00 69.44           C  
ATOM   1332  O   ALA A 167       7.484 -24.484   7.168  1.00 69.44           O  
ATOM   1333  N   GLU A 168       8.859 -24.906   5.465  1.00 69.56           N  
ATOM   1334  CA  GLU A 168       9.195 -23.500   5.285  1.00 69.56           C  
ATOM   1335  C   GLU A 168       7.984 -22.703   4.797  1.00 69.56           C  
ATOM   1336  CB  GLU A 168      10.359 -23.344   4.309  1.00 69.56           C  
ATOM   1337  O   GLU A 168       7.742 -21.594   5.254  1.00 69.56           O  
ATOM   1338  CG  GLU A 168      11.727 -23.609   4.930  1.00 69.56           C  
ATOM   1339  CD  GLU A 168      12.875 -23.422   3.953  1.00 69.56           C  
ATOM   1340  OE1 GLU A 168      14.047 -23.625   4.348  1.00 69.56           O  
ATOM   1341  OE2 GLU A 168      12.602 -23.062   2.787  1.00 69.56           O  
ATOM   1342  N   VAL A 169       7.258 -23.359   3.957  1.00 72.50           N  
ATOM   1343  CA  VAL A 169       6.062 -22.719   3.412  1.00 72.50           C  
ATOM   1344  C   VAL A 169       5.039 -22.500   4.523  1.00 72.50           C  
ATOM   1345  CB  VAL A 169       5.441 -23.547   2.271  1.00 72.50           C  
ATOM   1346  O   VAL A 169       4.473 -21.406   4.645  1.00 72.50           O  
ATOM   1347  CG1 VAL A 169       4.082 -22.984   1.865  1.00 72.50           C  
ATOM   1348  CG2 VAL A 169       6.387 -23.594   1.070  1.00 72.50           C  
ATOM   1349  N   SER A 170       4.883 -23.516   5.250  1.00 68.69           N  
ATOM   1350  CA  SER A 170       3.926 -23.438   6.348  1.00 68.69           C  
ATOM   1351  C   SER A 170       4.328 -22.359   7.352  1.00 68.69           C  
ATOM   1352  CB  SER A 170       3.803 -24.781   7.059  1.00 68.69           C  
ATOM   1353  O   SER A 170       3.484 -21.594   7.812  1.00 68.69           O  
ATOM   1354  OG  SER A 170       2.809 -24.734   8.062  1.00 68.69           O  
ATOM   1355  N   ALA A 171       5.625 -22.266   7.629  1.00 63.72           N  
ATOM   1356  CA  ALA A 171       6.117 -21.266   8.570  1.00 63.72           C  
ATOM   1357  C   ALA A 171       5.895 -19.859   8.039  1.00 63.72           C  
ATOM   1358  CB  ALA A 171       7.598 -21.500   8.867  1.00 63.72           C  
ATOM   1359  O   ALA A 171       5.496 -18.953   8.789  1.00 63.72           O  
ATOM   1360  N   LEU A 172       6.102 -19.766   6.836  1.00 64.50           N  
ATOM   1361  CA  LEU A 172       5.910 -18.453   6.219  1.00 64.50           C  
ATOM   1362  C   LEU A 172       4.445 -18.031   6.262  1.00 64.50           C  
ATOM   1363  CB  LEU A 172       6.406 -18.453   4.773  1.00 64.50           C  
ATOM   1364  O   LEU A 172       4.125 -16.891   6.590  1.00 64.50           O  
ATOM   1365  CG  LEU A 172       6.469 -17.109   4.066  1.00 64.50           C  
ATOM   1366  CD1 LEU A 172       7.605 -16.266   4.637  1.00 64.50           C  
ATOM   1367  CD2 LEU A 172       6.637 -17.297   2.562  1.00 64.50           C  
ATOM   1368  N   ARG A 173       3.549 -18.906   5.926  1.00 67.75           N  
ATOM   1369  CA  ARG A 173       2.117 -18.625   5.957  1.00 67.75           C  
ATOM   1370  C   ARG A 173       1.673 -18.219   7.355  1.00 67.75           C  
ATOM   1371  CB  ARG A 173       1.317 -19.844   5.492  1.00 67.75           C  
ATOM   1372  O   ARG A 173       0.900 -17.266   7.516  1.00 67.75           O  
ATOM   1373  CG  ARG A 173       1.251 -20.000   3.982  1.00 67.75           C  
ATOM   1374  CD  ARG A 173       0.460 -21.234   3.576  1.00 67.75           C  
ATOM   1375  NE  ARG A 173       0.388 -21.375   2.125  1.00 67.75           N  
ATOM   1376  NH1 ARG A 173      -0.712 -23.406   2.168  1.00 67.75           N  
ATOM   1377  NH2 ARG A 173      -0.177 -22.438   0.164  1.00 67.75           N  
ATOM   1378  CZ  ARG A 173      -0.167 -22.406   1.489  1.00 67.75           C  
ATOM   1379  N   ALA A 174       2.213 -19.000   8.289  1.00 62.56           N  
ATOM   1380  CA  ALA A 174       1.866 -18.688   9.672  1.00 62.56           C  
ATOM   1381  C   ALA A 174       2.330 -17.297  10.055  1.00 62.56           C  
ATOM   1382  CB  ALA A 174       2.475 -19.719  10.617  1.00 62.56           C  
ATOM   1383  O   ALA A 174       1.615 -16.562  10.742  1.00 62.56           O  
ATOM   1384  N   SER A 175       3.475 -16.922   9.578  1.00 59.25           N  
ATOM   1385  CA  SER A 175       4.016 -15.602   9.875  1.00 59.25           C  
ATOM   1386  C   SER A 175       3.178 -14.500   9.227  1.00 59.25           C  
ATOM   1387  CB  SER A 175       5.465 -15.492   9.398  1.00 59.25           C  
ATOM   1388  O   SER A 175       2.896 -13.477   9.852  1.00 59.25           O  
ATOM   1389  OG  SER A 175       6.297 -16.391  10.109  1.00 59.25           O  
ATOM   1390  N   TRP A 176       2.711 -14.719   8.047  1.00 62.75           N  
ATOM   1391  CA  TRP A 176       1.883 -13.734   7.363  1.00 62.75           C  
ATOM   1392  C   TRP A 176       0.525 -13.594   8.047  1.00 62.75           C  
ATOM   1393  CB  TRP A 176       1.695 -14.109   5.891  1.00 62.75           C  
ATOM   1394  O   TRP A 176       0.007 -12.484   8.188  1.00 62.75           O  
ATOM   1395  CG  TRP A 176       1.227 -12.984   5.027  1.00 62.75           C  
ATOM   1396  CD1 TRP A 176       0.226 -13.016   4.094  1.00 62.75           C  
ATOM   1397  CD2 TRP A 176       1.743 -11.648   5.008  1.00 62.75           C  
ATOM   1398  CE2 TRP A 176       1.009 -10.930   4.039  1.00 62.75           C  
ATOM   1399  CE3 TRP A 176       2.758 -10.992   5.719  1.00 62.75           C  
ATOM   1400  NE1 TRP A 176       0.090 -11.789   3.498  1.00 62.75           N  
ATOM   1401  CH2 TRP A 176       2.254  -8.961   4.473  1.00 62.75           C  
ATOM   1402  CZ2 TRP A 176       1.257  -9.578   3.766  1.00 62.75           C  
ATOM   1403  CZ3 TRP A 176       3.004  -9.648   5.441  1.00 62.75           C  
ATOM   1404  N   GLU A 177      -0.021 -14.750   8.430  1.00 63.84           N  
ATOM   1405  CA  GLU A 177      -1.287 -14.727   9.156  1.00 63.84           C  
ATOM   1406  C   GLU A 177      -1.169 -13.914  10.445  1.00 63.84           C  
ATOM   1407  CB  GLU A 177      -1.750 -16.141   9.477  1.00 63.84           C  
ATOM   1408  O   GLU A 177      -2.053 -13.117  10.766  1.00 63.84           O  
ATOM   1409  CG  GLU A 177      -3.182 -16.234   9.984  1.00 63.84           C  
ATOM   1410  CD  GLU A 177      -3.668 -17.656  10.180  1.00 63.84           C  
ATOM   1411  OE1 GLU A 177      -4.840 -17.844  10.578  1.00 63.84           O  
ATOM   1412  OE2 GLU A 177      -2.871 -18.594   9.938  1.00 63.84           O  
ATOM   1413  N   LYS A 178      -0.091 -14.156  11.172  1.00 58.41           N  
ATOM   1414  CA  LYS A 178       0.142 -13.406  12.398  1.00 58.41           C  
ATOM   1415  C   LYS A 178       0.220 -11.906  12.117  1.00 58.41           C  
ATOM   1416  CB  LYS A 178       1.425 -13.875  13.086  1.00 58.41           C  
ATOM   1417  O   LYS A 178      -0.342 -11.102  12.859  1.00 58.41           O  
ATOM   1418  CG  LYS A 178       1.264 -15.156  13.883  1.00 58.41           C  
ATOM   1419  CD  LYS A 178       2.562 -15.555  14.578  1.00 58.41           C  
ATOM   1420  CE  LYS A 178       2.445 -16.906  15.258  1.00 58.41           C  
ATOM   1421  NZ  LYS A 178       3.734 -17.328  15.883  1.00 58.41           N  
ATOM   1422  N   LEU A 179       0.889 -11.680  11.086  1.00 56.03           N  
ATOM   1423  CA  LEU A 179       1.025 -10.281  10.703  1.00 56.03           C  
ATOM   1424  C   LEU A 179      -0.329  -9.680  10.336  1.00 56.03           C  
ATOM   1425  CB  LEU A 179       1.993 -10.133   9.523  1.00 56.03           C  
ATOM   1426  O   LEU A 179      -0.681  -8.594  10.812  1.00 56.03           O  
ATOM   1427  CG  LEU A 179       2.285  -8.711   9.055  1.00 56.03           C  
ATOM   1428  CD1 LEU A 179       3.041  -7.941  10.133  1.00 56.03           C  
ATOM   1429  CD2 LEU A 179       3.072  -8.727   7.750  1.00 56.03           C  
ATOM   1430  N   GLN A 180      -1.072 -10.289   9.547  1.00 60.00           N  
ATOM   1431  CA  GLN A 180      -2.369  -9.773   9.117  1.00 60.00           C  
ATOM   1432  C   GLN A 180      -3.320  -9.625  10.297  1.00 60.00           C  
ATOM   1433  CB  GLN A 180      -2.986 -10.703   8.062  1.00 60.00           C  
ATOM   1434  O   GLN A 180      -4.055  -8.633  10.391  1.00 60.00           O  
ATOM   1435  CG  GLN A 180      -4.234 -10.133   7.402  1.00 60.00           C  
ATOM   1436  CD  GLN A 180      -3.980  -8.797   6.723  1.00 60.00           C  
ATOM   1437  NE2 GLN A 180      -4.918  -7.871   6.875  1.00 60.00           N  
ATOM   1438  OE1 GLN A 180      -2.953  -8.609   6.066  1.00 60.00           O  
ATOM   1439  N   ASN A 181      -3.318 -10.672  11.188  1.00 60.03           N  
ATOM   1440  CA  ASN A 181      -4.137 -10.562  12.391  1.00 60.03           C  
ATOM   1441  C   ASN A 181      -3.768  -9.328  13.211  1.00 60.03           C  
ATOM   1442  CB  ASN A 181      -4.008 -11.828  13.242  1.00 60.03           C  
ATOM   1443  O   ASN A 181      -4.645  -8.625  13.719  1.00 60.03           O  
ATOM   1444  CG  ASN A 181      -4.738 -13.016  12.641  1.00 60.03           C  
ATOM   1445  ND2 ASN A 181      -4.430 -14.211  13.133  1.00 60.03           N  
ATOM   1446  OD1 ASN A 181      -5.570 -12.852  11.742  1.00 60.03           O  
ATOM   1447  N   ALA A 182      -2.512  -9.172  13.352  1.00 55.53           N  
ATOM   1448  CA  ALA A 182      -2.049  -8.008  14.102  1.00 55.53           C  
ATOM   1449  C   ALA A 182      -2.510  -6.711  13.430  1.00 55.53           C  
ATOM   1450  CB  ALA A 182      -0.528  -8.023  14.227  1.00 55.53           C  
ATOM   1451  O   ALA A 182      -2.969  -5.785  14.109  1.00 55.53           O  
ATOM   1452  N   VAL A 183      -2.475  -6.664  12.125  1.00 53.75           N  
ATOM   1453  CA  VAL A 183      -2.877  -5.488  11.359  1.00 53.75           C  
ATOM   1454  C   VAL A 183      -4.379  -5.258  11.516  1.00 53.75           C  
ATOM   1455  CB  VAL A 183      -2.512  -5.633   9.859  1.00 53.75           C  
ATOM   1456  O   VAL A 183      -4.820  -4.129  11.742  1.00 53.75           O  
ATOM   1457  CG1 VAL A 183      -3.213  -4.562   9.031  1.00 53.75           C  
ATOM   1458  CG2 VAL A 183      -0.998  -5.559   9.672  1.00 53.75           C  
ATOM   1459  N   ASP A 184      -5.141  -6.336  11.383  1.00 55.94           N  
ATOM   1460  CA  ASP A 184      -6.594  -6.246  11.508  1.00 55.94           C  
ATOM   1461  C   ASP A 184      -6.996  -5.754  12.891  1.00 55.94           C  
ATOM   1462  CB  ASP A 184      -7.238  -7.605  11.219  1.00 55.94           C  
ATOM   1463  O   ASP A 184      -7.832  -4.855  13.016  1.00 55.94           O  
ATOM   1464  CG  ASP A 184      -7.180  -7.996   9.758  1.00 55.94           C  
ATOM   1465  OD1 ASP A 184      -6.824  -7.145   8.914  1.00 55.94           O  
ATOM   1466  OD2 ASP A 184      -7.492  -9.164   9.438  1.00 55.94           O  
ATOM   1467  N   GLU A 185      -6.469  -6.418  13.945  1.00 56.44           N  
ATOM   1468  CA  GLU A 185      -6.809  -6.070  15.320  1.00 56.44           C  
ATOM   1469  C   GLU A 185      -6.457  -4.617  15.625  1.00 56.44           C  
ATOM   1470  CB  GLU A 185      -6.098  -7.004  16.297  1.00 56.44           C  
ATOM   1471  O   GLU A 185      -7.266  -3.885  16.203  1.00 56.44           O  
ATOM   1472  CG  GLU A 185      -6.703  -8.398  16.375  1.00 56.44           C  
ATOM   1473  CD  GLU A 185      -8.086  -8.414  17.000  1.00 56.44           C  
ATOM   1474  OE1 GLU A 185      -8.867  -9.352  16.719  1.00 56.44           O  
ATOM   1475  OE2 GLU A 185      -8.398  -7.484  17.781  1.00 56.44           O  
ATOM   1476  N   LEU A 186      -5.277  -4.324  15.234  1.00 52.38           N  
ATOM   1477  CA  LEU A 186      -4.828  -2.965  15.516  1.00 52.38           C  
ATOM   1478  C   LEU A 186      -5.590  -1.956  14.664  1.00 52.38           C  
ATOM   1479  CB  LEU A 186      -3.324  -2.832  15.258  1.00 52.38           C  
ATOM   1480  O   LEU A 186      -5.879  -0.846  15.117  1.00 52.38           O  
ATOM   1481  CG  LEU A 186      -2.414  -2.992  16.469  1.00 52.38           C  
ATOM   1482  CD1 LEU A 186      -1.244  -3.914  16.141  1.00 52.38           C  
ATOM   1483  CD2 LEU A 186      -1.912  -1.634  16.953  1.00 52.38           C  
ATOM   1484  N   GLY A 187      -5.965  -2.324  13.414  1.00 48.62           N  
ATOM   1485  CA  GLY A 187      -6.820  -1.496  12.578  1.00 48.62           C  
ATOM   1486  C   GLY A 187      -8.164  -1.202  13.211  1.00 48.62           C  
ATOM   1487  O   GLY A 187      -8.625  -0.059  13.195  1.00 48.62           O  
ATOM   1488  N   LYS A 188      -8.805  -2.242  13.773  1.00 54.03           N  
ATOM   1489  CA  LYS A 188     -10.078  -2.074  14.477  1.00 54.03           C  
ATOM   1490  C   LYS A 188      -9.938  -1.113  15.648  1.00 54.03           C  
ATOM   1491  CB  LYS A 188     -10.602  -3.426  14.961  1.00 54.03           C  
ATOM   1492  O   LYS A 188     -10.828  -0.301  15.906  1.00 54.03           O  
ATOM   1493  CG  LYS A 188     -11.133  -4.324  13.852  1.00 54.03           C  
ATOM   1494  CD  LYS A 188     -11.688  -5.629  14.406  1.00 54.03           C  
ATOM   1495  CE  LYS A 188     -12.109  -6.574  13.289  1.00 54.03           C  
ATOM   1496  NZ  LYS A 188     -12.547  -7.902  13.828  1.00 54.03           N  
ATOM   1497  N   GLU A 189      -8.906  -1.336  16.391  1.00 50.47           N  
ATOM   1498  CA  GLU A 189      -8.664  -0.448  17.516  1.00 50.47           C  
ATOM   1499  C   GLU A 189      -8.539   1.004  17.062  1.00 50.47           C  
ATOM   1500  CB  GLU A 189      -7.398  -0.875  18.266  1.00 50.47           C  
ATOM   1501  O   GLU A 189      -9.031   1.913  17.734  1.00 50.47           O  
ATOM   1502  CG  GLU A 189      -7.602  -2.072  19.188  1.00 50.47           C  
ATOM   1503  CD  GLU A 189      -6.359  -2.432  19.984  1.00 50.47           C  
ATOM   1504  OE1 GLU A 189      -6.383  -3.447  20.719  1.00 50.47           O  
ATOM   1505  OE2 GLU A 189      -5.355  -1.691  19.875  1.00 50.47           O  
ATOM   1506  N   ILE A 190      -7.949   1.184  15.930  1.00 45.03           N  
ATOM   1507  CA  ILE A 190      -7.719   2.516  15.383  1.00 45.03           C  
ATOM   1508  C   ILE A 190      -9.039   3.104  14.891  1.00 45.03           C  
ATOM   1509  CB  ILE A 190      -6.688   2.484  14.234  1.00 45.03           C  
ATOM   1510  O   ILE A 190      -9.328   4.277  15.125  1.00 45.03           O  
ATOM   1511  CG1 ILE A 190      -5.285   2.195  14.789  1.00 45.03           C  
ATOM   1512  CG2 ILE A 190      -6.707   3.803  13.453  1.00 45.03           C  
ATOM   1513  CD1 ILE A 190      -4.258   1.850  13.719  1.00 45.03           C  
ATOM   1514  N   ASP A 191      -9.867   2.355  14.258  1.00 47.88           N  
ATOM   1515  CA  ASP A 191     -11.164   2.814  13.773  1.00 47.88           C  
ATOM   1516  C   ASP A 191     -12.078   3.225  14.930  1.00 47.88           C  
ATOM   1517  CB  ASP A 191     -11.844   1.727  12.930  1.00 47.88           C  
ATOM   1518  O   ASP A 191     -12.914   4.117  14.781  1.00 47.88           O  
ATOM   1519  CG  ASP A 191     -11.211   1.562  11.562  1.00 47.88           C  
ATOM   1520  OD1 ASP A 191     -10.375   2.400  11.164  1.00 47.88           O  
ATOM   1521  OD2 ASP A 191     -11.562   0.583  10.859  1.00 47.88           O  
ATOM   1522  N   HIS A 192     -11.953   2.494  16.000  1.00 46.47           N  
ATOM   1523  CA  HIS A 192     -12.828   2.746  17.141  1.00 46.47           C  
ATOM   1524  C   HIS A 192     -12.188   3.738  18.109  1.00 46.47           C  
ATOM   1525  CB  HIS A 192     -13.148   1.439  17.875  1.00 46.47           C  
ATOM   1526  O   HIS A 192     -12.781   4.066  19.141  1.00 46.47           O  
ATOM   1527  CG  HIS A 192     -13.930   0.471  17.047  1.00 46.47           C  
ATOM   1528  CD2 HIS A 192     -15.258   0.192  17.016  1.00 46.47           C  
ATOM   1529  ND1 HIS A 192     -13.344  -0.351  16.109  1.00 46.47           N  
ATOM   1530  CE1 HIS A 192     -14.273  -1.094  15.531  1.00 46.47           C  
ATOM   1531  NE2 HIS A 192     -15.445  -0.784  16.062  1.00 46.47           N  
ATOM   1532  N   ALA A 193     -10.969   4.199  17.828  1.00 36.47           N  
ATOM   1533  CA  ALA A 193     -10.383   5.195  18.719  1.00 36.47           C  
ATOM   1534  C   ALA A 193     -10.789   6.605  18.297  1.00 36.47           C  
ATOM   1535  CB  ALA A 193      -8.859   5.062  18.734  1.00 36.47           C  
ATOM   1536  O   ALA A 193     -11.047   6.863  17.125  1.00 36.47           O  
TER    1537      ALA A 193                                                      
ATOM   1538  N   MET B   1       1.272  32.500  12.156  1.00 73.94           N  
ATOM   1539  CA  MET B   1       2.285  32.656  11.117  1.00 73.94           C  
ATOM   1540  C   MET B   1       1.652  32.594   9.727  1.00 73.94           C  
ATOM   1541  CB  MET B   1       3.361  31.578  11.242  1.00 73.94           C  
ATOM   1542  O   MET B   1       0.795  31.750   9.461  1.00 73.94           O  
ATOM   1543  CG  MET B   1       4.531  31.766  10.289  1.00 73.94           C  
ATOM   1544  SD  MET B   1       6.074  30.984  10.914  1.00 73.94           S  
ATOM   1545  CE  MET B   1       7.191  31.328   9.523  1.00 73.94           C  
ATOM   1546  N   LYS B   2       1.938  33.562   8.945  1.00 88.12           N  
ATOM   1547  CA  LYS B   2       1.451  33.625   7.566  1.00 88.12           C  
ATOM   1548  C   LYS B   2       2.352  32.844   6.633  1.00 88.12           C  
ATOM   1549  CB  LYS B   2       1.356  35.094   7.090  1.00 88.12           C  
ATOM   1550  O   LYS B   2       3.549  32.688   6.891  1.00 88.12           O  
ATOM   1551  CG  LYS B   2       0.227  35.875   7.730  1.00 88.12           C  
ATOM   1552  CD  LYS B   2       0.109  37.281   7.129  1.00 88.12           C  
ATOM   1553  CE  LYS B   2      -1.014  38.062   7.777  1.00 88.12           C  
ATOM   1554  NZ  LYS B   2      -1.148  39.438   7.176  1.00 88.12           N  
ATOM   1555  N   TYR B   3       1.788  32.094   5.691  1.00 95.06           N  
ATOM   1556  CA  TYR B   3       2.535  31.406   4.648  1.00 95.06           C  
ATOM   1557  C   TYR B   3       1.918  31.656   3.279  1.00 95.06           C  
ATOM   1558  CB  TYR B   3       2.586  29.906   4.934  1.00 95.06           C  
ATOM   1559  O   TYR B   3       0.791  32.156   3.178  1.00 95.06           O  
ATOM   1560  CG  TYR B   3       1.229  29.250   4.961  1.00 95.06           C  
ATOM   1561  CD1 TYR B   3       0.499  29.156   6.145  1.00 95.06           C  
ATOM   1562  CD2 TYR B   3       0.673  28.719   3.803  1.00 95.06           C  
ATOM   1563  CE1 TYR B   3      -0.751  28.547   6.176  1.00 95.06           C  
ATOM   1564  CE2 TYR B   3      -0.577  28.094   3.822  1.00 95.06           C  
ATOM   1565  OH  TYR B   3      -2.518  27.422   5.035  1.00 95.06           O  
ATOM   1566  CZ  TYR B   3      -1.280  28.031   5.008  1.00 95.06           C  
ATOM   1567  N   VAL B   4       2.777  31.531   2.285  1.00 96.25           N  
ATOM   1568  CA  VAL B   4       2.312  31.672   0.910  1.00 96.25           C  
ATOM   1569  C   VAL B   4       1.878  30.312   0.366  1.00 96.25           C  
ATOM   1570  CB  VAL B   4       3.404  32.281   0.003  1.00 96.25           C  
ATOM   1571  O   VAL B   4       2.580  29.312   0.541  1.00 96.25           O  
ATOM   1572  CG1 VAL B   4       2.922  32.375  -1.443  1.00 96.25           C  
ATOM   1573  CG2 VAL B   4       3.807  33.656   0.514  1.00 96.25           C  
ATOM   1574  N   ASP B   5       0.660  30.328  -0.255  1.00 94.19           N  
ATOM   1575  CA  ASP B   5       0.172  29.125  -0.926  1.00 94.19           C  
ATOM   1576  C   ASP B   5       0.725  29.031  -2.348  1.00 94.19           C  
ATOM   1577  CB  ASP B   5      -1.357  29.109  -0.954  1.00 94.19           C  
ATOM   1578  O   ASP B   5       0.565  29.953  -3.145  1.00 94.19           O  
ATOM   1579  CG  ASP B   5      -1.974  28.906   0.419  1.00 94.19           C  
ATOM   1580  OD1 ASP B   5      -1.456  28.094   1.207  1.00 94.19           O  
ATOM   1581  OD2 ASP B   5      -2.986  29.578   0.716  1.00 94.19           O  
ATOM   1582  N   ILE B   6       1.353  27.969  -2.627  1.00 93.56           N  
ATOM   1583  CA  ILE B   6       1.896  27.703  -3.955  1.00 93.56           C  
ATOM   1584  C   ILE B   6       1.056  26.625  -4.652  1.00 93.56           C  
ATOM   1585  CB  ILE B   6       3.375  27.250  -3.883  1.00 93.56           C  
ATOM   1586  O   ILE B   6       0.867  25.531  -4.121  1.00 93.56           O  
ATOM   1587  CG1 ILE B   6       4.227  28.344  -3.221  1.00 93.56           C  
ATOM   1588  CG2 ILE B   6       3.906  26.922  -5.277  1.00 93.56           C  
ATOM   1589  CD1 ILE B   6       5.633  27.891  -2.846  1.00 93.56           C  
ATOM   1590  N   THR B   7       0.485  26.984  -5.820  1.00 88.12           N  
ATOM   1591  CA  THR B   7      -0.457  26.094  -6.480  1.00 88.12           C  
ATOM   1592  C   THR B   7       0.042  25.703  -7.871  1.00 88.12           C  
ATOM   1593  CB  THR B   7      -1.854  26.734  -6.590  1.00 88.12           C  
ATOM   1594  O   THR B   7      -0.729  25.219  -8.703  1.00 88.12           O  
ATOM   1595  CG2 THR B   7      -2.453  26.984  -5.211  1.00 88.12           C  
ATOM   1596  OG1 THR B   7      -1.749  27.969  -7.285  1.00 88.12           O  
ATOM   1597  N   GLU B   8       1.285  25.875  -8.133  1.00 88.44           N  
ATOM   1598  CA  GLU B   8       1.793  25.703  -9.492  1.00 88.44           C  
ATOM   1599  C   GLU B   8       2.271  24.281  -9.727  1.00 88.44           C  
ATOM   1600  CB  GLU B   8       2.928  26.688  -9.766  1.00 88.44           C  
ATOM   1601  O   GLU B   8       2.627  23.906 -10.844  1.00 88.44           O  
ATOM   1602  CG  GLU B   8       4.090  26.594  -8.789  1.00 88.44           C  
ATOM   1603  CD  GLU B   8       5.074  27.734  -8.898  1.00 88.44           C  
ATOM   1604  OE1 GLU B   8       6.035  27.797  -8.094  1.00 88.44           O  
ATOM   1605  OE2 GLU B   8       4.887  28.594  -9.789  1.00 88.44           O  
ATOM   1606  N   TYR B   9       2.395  23.516  -8.648  1.00 90.12           N  
ATOM   1607  CA  TYR B   9       2.873  22.141  -8.781  1.00 90.12           C  
ATOM   1608  C   TYR B   9       1.721  21.141  -8.664  1.00 90.12           C  
ATOM   1609  CB  TYR B   9       3.932  21.828  -7.719  1.00 90.12           C  
ATOM   1610  O   TYR B   9       0.866  21.281  -7.789  1.00 90.12           O  
ATOM   1611  CG  TYR B   9       5.121  22.766  -7.758  1.00 90.12           C  
ATOM   1612  CD1 TYR B   9       6.152  22.562  -8.672  1.00 90.12           C  
ATOM   1613  CD2 TYR B   9       5.211  23.844  -6.883  1.00 90.12           C  
ATOM   1614  CE1 TYR B   9       7.250  23.422  -8.711  1.00 90.12           C  
ATOM   1615  CE2 TYR B   9       6.301  24.703  -6.914  1.00 90.12           C  
ATOM   1616  OH  TYR B   9       8.398  25.328  -7.863  1.00 90.12           O  
ATOM   1617  CZ  TYR B   9       7.316  24.484  -7.828  1.00 90.12           C  
ATOM   1618  N   ASN B  10       1.667  20.156  -9.625  1.00 89.75           N  
ATOM   1619  CA  ASN B  10       0.680  19.094  -9.586  1.00 89.75           C  
ATOM   1620  C   ASN B  10       1.343  17.719  -9.633  1.00 89.75           C  
ATOM   1621  CB  ASN B  10      -0.322  19.234 -10.734  1.00 89.75           C  
ATOM   1622  O   ASN B  10       2.039  17.391 -10.594  1.00 89.75           O  
ATOM   1623  CG  ASN B  10      -1.089  20.531 -10.680  1.00 89.75           C  
ATOM   1624  ND2 ASN B  10      -0.946  21.359 -11.711  1.00 89.75           N  
ATOM   1625  OD1 ASN B  10      -1.804  20.812  -9.711  1.00 89.75           O  
ATOM   1626  N   ALA B  11       1.082  16.969  -8.547  1.00 86.12           N  
ATOM   1627  CA  ALA B  11       1.599  15.602  -8.562  1.00 86.12           C  
ATOM   1628  C   ALA B  11       0.947  14.789  -9.672  1.00 86.12           C  
ATOM   1629  CB  ALA B  11       1.374  14.938  -7.207  1.00 86.12           C  
ATOM   1630  O   ALA B  11      -0.196  15.047 -10.055  1.00 86.12           O  
ATOM   1631  N   THR B  12       1.672  13.789 -10.156  1.00 80.75           N  
ATOM   1632  CA  THR B  12       1.140  12.969 -11.242  1.00 80.75           C  
ATOM   1633  C   THR B  12       0.928  11.531 -10.773  1.00 80.75           C  
ATOM   1634  CB  THR B  12       2.074  12.984 -12.461  1.00 80.75           C  
ATOM   1635  O   THR B  12       0.213  10.766 -11.422  1.00 80.75           O  
ATOM   1636  CG2 THR B  12       2.121  14.367 -13.102  1.00 80.75           C  
ATOM   1637  OG1 THR B  12       3.396  12.617 -12.047  1.00 80.75           O  
ATOM   1638  N   SER B  13       1.524  11.164  -9.617  1.00 77.62           N  
ATOM   1639  CA  SER B  13       1.392   9.820  -9.070  1.00 77.62           C  
ATOM   1640  C   SER B  13       0.397   9.789  -7.914  1.00 77.62           C  
ATOM   1641  CB  SER B  13       2.750   9.297  -8.602  1.00 77.62           C  
ATOM   1642  O   SER B  13       0.789   9.867  -6.746  1.00 77.62           O  
ATOM   1643  OG  SER B  13       3.664   9.227  -9.680  1.00 77.62           O  
ATOM   1644  N   PHE B  14      -0.853   9.812  -8.266  1.00 82.00           N  
ATOM   1645  CA  PHE B  14      -1.921   9.734  -7.273  1.00 82.00           C  
ATOM   1646  C   PHE B  14      -3.160   9.070  -7.863  1.00 82.00           C  
ATOM   1647  CB  PHE B  14      -2.271  11.133  -6.754  1.00 82.00           C  
ATOM   1648  O   PHE B  14      -3.193   8.758  -9.055  1.00 82.00           O  
ATOM   1649  CG  PHE B  14      -2.906  12.023  -7.789  1.00 82.00           C  
ATOM   1650  CD1 PHE B  14      -2.121  12.797  -8.641  1.00 82.00           C  
ATOM   1651  CD2 PHE B  14      -4.289  12.086  -7.914  1.00 82.00           C  
ATOM   1652  CE1 PHE B  14      -2.705  13.625  -9.594  1.00 82.00           C  
ATOM   1653  CE2 PHE B  14      -4.879  12.906  -8.875  1.00 82.00           C  
ATOM   1654  CZ  PHE B  14      -4.086  13.680  -9.711  1.00 82.00           C  
ATOM   1655  N   THR B  15      -4.113   8.734  -7.074  1.00 75.44           N  
ATOM   1656  CA  THR B  15      -5.383   8.172  -7.531  1.00 75.44           C  
ATOM   1657  C   THR B  15      -6.477   9.234  -7.520  1.00 75.44           C  
ATOM   1658  CB  THR B  15      -5.812   6.980  -6.664  1.00 75.44           C  
ATOM   1659  O   THR B  15      -6.750   9.844  -6.484  1.00 75.44           O  
ATOM   1660  CG2 THR B  15      -7.141   6.402  -7.137  1.00 75.44           C  
ATOM   1661  OG1 THR B  15      -4.809   5.957  -6.734  1.00 75.44           O  
ATOM   1662  N   GLU B  16      -6.980   9.453  -8.781  1.00 83.31           N  
ATOM   1663  CA  GLU B  16      -8.164  10.305  -8.812  1.00 83.31           C  
ATOM   1664  C   GLU B  16      -9.328   9.656  -8.055  1.00 83.31           C  
ATOM   1665  CB  GLU B  16      -8.578  10.594 -10.258  1.00 83.31           C  
ATOM   1666  O   GLU B  16      -9.633   8.484  -8.266  1.00 83.31           O  
ATOM   1667  CG  GLU B  16      -7.645  11.555 -10.984  1.00 83.31           C  
ATOM   1668  CD  GLU B  16      -8.125  11.922 -12.375  1.00 83.31           C  
ATOM   1669  OE1 GLU B  16      -7.422  12.680 -13.078  1.00 83.31           O  
ATOM   1670  OE2 GLU B  16      -9.219  11.453 -12.766  1.00 83.31           O  
ATOM   1671  N   ALA B  17      -9.836  10.445  -7.094  1.00 82.69           N  
ATOM   1672  CA  ALA B  17     -10.922   9.984  -6.238  1.00 82.69           C  
ATOM   1673  C   ALA B  17     -11.875  11.125  -5.891  1.00 82.69           C  
ATOM   1674  CB  ALA B  17     -10.367   9.359  -4.961  1.00 82.69           C  
ATOM   1675  O   ALA B  17     -11.844  12.180  -6.531  1.00 82.69           O  
ATOM   1676  N   ASN B  18     -12.906  10.922  -5.211  1.00 84.81           N  
ATOM   1677  CA  ASN B  18     -13.883  11.898  -4.742  1.00 84.81           C  
ATOM   1678  C   ASN B  18     -14.094  11.797  -3.232  1.00 84.81           C  
ATOM   1679  CB  ASN B  18     -15.211  11.734  -5.477  1.00 84.81           C  
ATOM   1680  O   ASN B  18     -15.234  11.750  -2.766  1.00 84.81           O  
ATOM   1681  CG  ASN B  18     -15.102  12.039  -6.957  1.00 84.81           C  
ATOM   1682  ND2 ASN B  18     -15.711  11.195  -7.785  1.00 84.81           N  
ATOM   1683  OD1 ASN B  18     -14.469  13.023  -7.359  1.00 84.81           O  
ATOM   1684  N   ARG B  19     -12.992  11.766  -2.529  1.00 84.38           N  
ATOM   1685  CA  ARG B  19     -13.102  11.734  -1.074  1.00 84.38           C  
ATOM   1686  C   ARG B  19     -13.742  13.016  -0.547  1.00 84.38           C  
ATOM   1687  CB  ARG B  19     -11.719  11.539  -0.437  1.00 84.38           C  
ATOM   1688  O   ARG B  19     -13.516  14.102  -1.092  1.00 84.38           O  
ATOM   1689  CG  ARG B  19     -11.070  10.203  -0.764  1.00 84.38           C  
ATOM   1690  CD  ARG B  19      -9.805   9.977   0.043  1.00 84.38           C  
ATOM   1691  NE  ARG B  19      -8.773  10.961  -0.284  1.00 84.38           N  
ATOM   1692  NH1 ARG B  19      -7.324  10.312   1.390  1.00 84.38           N  
ATOM   1693  NH2 ARG B  19      -6.758  12.031  -0.018  1.00 84.38           N  
ATOM   1694  CZ  ARG B  19      -7.621  11.102   0.363  1.00 84.38           C  
ATOM   1695  N   THR B  20     -14.500  12.820   0.465  1.00 88.19           N  
ATOM   1696  CA  THR B  20     -14.938  13.945   1.277  1.00 88.19           C  
ATOM   1697  C   THR B  20     -14.148  14.016   2.578  1.00 88.19           C  
ATOM   1698  CB  THR B  20     -16.453  13.859   1.595  1.00 88.19           C  
ATOM   1699  O   THR B  20     -13.383  13.102   2.893  1.00 88.19           O  
ATOM   1700  CG2 THR B  20     -17.266  13.633   0.326  1.00 88.19           C  
ATOM   1701  OG1 THR B  20     -16.672  12.766   2.494  1.00 88.19           O  
ATOM   1702  N   ILE B  21     -14.273  15.148   3.291  1.00 88.69           N  
ATOM   1703  CA  ILE B  21     -13.500  15.320   4.516  1.00 88.69           C  
ATOM   1704  C   ILE B  21     -13.906  14.258   5.535  1.00 88.69           C  
ATOM   1705  CB  ILE B  21     -13.688  16.734   5.105  1.00 88.69           C  
ATOM   1706  O   ILE B  21     -13.117  13.891   6.406  1.00 88.69           O  
ATOM   1707  CG1 ILE B  21     -12.555  17.047   6.094  1.00 88.69           C  
ATOM   1708  CG2 ILE B  21     -15.055  16.859   5.781  1.00 88.69           C  
ATOM   1709  CD1 ILE B  21     -11.172  17.078   5.457  1.00 88.69           C  
ATOM   1710  N   ASP B  22     -15.102  13.648   5.359  1.00 83.88           N  
ATOM   1711  CA  ASP B  22     -15.555  12.602   6.270  1.00 83.88           C  
ATOM   1712  C   ASP B  22     -14.789  11.305   6.043  1.00 83.88           C  
ATOM   1713  CB  ASP B  22     -17.062  12.367   6.102  1.00 83.88           C  
ATOM   1714  O   ASP B  22     -14.766  10.430   6.910  1.00 83.88           O  
ATOM   1715  CG  ASP B  22     -17.906  13.516   6.621  1.00 83.88           C  
ATOM   1716  OD1 ASP B  22     -17.453  14.242   7.535  1.00 83.88           O  
ATOM   1717  OD2 ASP B  22     -19.031  13.703   6.117  1.00 83.88           O  
ATOM   1718  N   ASP B  23     -14.102  11.172   4.887  1.00 82.12           N  
ATOM   1719  CA  ASP B  23     -13.320   9.977   4.570  1.00 82.12           C  
ATOM   1720  C   ASP B  23     -11.914  10.078   5.145  1.00 82.12           C  
ATOM   1721  CB  ASP B  23     -13.258   9.766   3.057  1.00 82.12           C  
ATOM   1722  O   ASP B  23     -11.172   9.094   5.152  1.00 82.12           O  
ATOM   1723  CG  ASP B  23     -14.625   9.516   2.436  1.00 82.12           C  
ATOM   1724  OD1 ASP B  23     -15.406   8.703   2.977  1.00 82.12           O  
ATOM   1725  OD2 ASP B  23     -14.922  10.141   1.393  1.00 82.12           O  
ATOM   1726  N   ILE B  24     -11.531  11.273   5.621  1.00 89.38           N  
ATOM   1727  CA  ILE B  24     -10.164  11.555   6.051  1.00 89.38           C  
ATOM   1728  C   ILE B  24     -10.148  11.867   7.547  1.00 89.38           C  
ATOM   1729  CB  ILE B  24      -9.555  12.727   5.254  1.00 89.38           C  
ATOM   1730  O   ILE B  24     -10.930  12.703   8.023  1.00 89.38           O  
ATOM   1731  CG1 ILE B  24      -9.633  12.445   3.748  1.00 89.38           C  
ATOM   1732  CG2 ILE B  24      -8.109  12.984   5.691  1.00 89.38           C  
ATOM   1733  CD1 ILE B  24      -9.258  13.641   2.875  1.00 89.38           C  
ATOM   1734  N   ASP B  25      -9.266  11.125   8.352  1.00 86.50           N  
ATOM   1735  CA  ASP B  25      -9.219  11.414   9.781  1.00 86.50           C  
ATOM   1736  C   ASP B  25      -7.777  11.594  10.258  1.00 86.50           C  
ATOM   1737  CB  ASP B  25      -9.898  10.305  10.578  1.00 86.50           C  
ATOM   1738  O   ASP B  25      -7.535  11.875  11.430  1.00 86.50           O  
ATOM   1739  CG  ASP B  25      -9.305   8.930  10.312  1.00 86.50           C  
ATOM   1740  OD1 ASP B  25      -8.156   8.852   9.828  1.00 86.50           O  
ATOM   1741  OD2 ASP B  25      -9.992   7.926  10.594  1.00 86.50           O  
ATOM   1742  N   THR B  26      -6.844  11.484   9.297  1.00 90.81           N  
ATOM   1743  CA  THR B  26      -5.449  11.438   9.711  1.00 90.81           C  
ATOM   1744  C   THR B  26      -4.590  12.359   8.852  1.00 90.81           C  
ATOM   1745  CB  THR B  26      -4.898  10.000   9.633  1.00 90.81           C  
ATOM   1746  O   THR B  26      -4.824  12.484   7.645  1.00 90.81           O  
ATOM   1747  CG2 THR B  26      -3.445   9.945  10.094  1.00 90.81           C  
ATOM   1748  OG1 THR B  26      -5.688   9.148  10.477  1.00 90.81           O  
ATOM   1749  N   ILE B  27      -3.715  13.086   9.477  1.00 95.75           N  
ATOM   1750  CA  ILE B  27      -2.592  13.727   8.805  1.00 95.75           C  
ATOM   1751  C   ILE B  27      -1.317  12.922   9.039  1.00 95.75           C  
ATOM   1752  CB  ILE B  27      -2.400  15.188   9.273  1.00 95.75           C  
ATOM   1753  O   ILE B  27      -1.020  12.539  10.172  1.00 95.75           O  
ATOM   1754  CG1 ILE B  27      -3.559  16.062   8.789  1.00 95.75           C  
ATOM   1755  CG2 ILE B  27      -1.056  15.734   8.797  1.00 95.75           C  
ATOM   1756  CD1 ILE B  27      -3.541  17.484   9.352  1.00 95.75           C  
ATOM   1757  N   VAL B  28      -0.654  12.562   7.988  1.00 94.69           N  
ATOM   1758  CA  VAL B  28       0.625  11.867   8.094  1.00 94.69           C  
ATOM   1759  C   VAL B  28       1.767  12.836   7.805  1.00 94.69           C  
ATOM   1760  CB  VAL B  28       0.697  10.656   7.137  1.00 94.69           C  
ATOM   1761  O   VAL B  28       1.827  13.430   6.723  1.00 94.69           O  
ATOM   1762  CG1 VAL B  28       2.051   9.961   7.250  1.00 94.69           C  
ATOM   1763  CG2 VAL B  28      -0.440   9.680   7.426  1.00 94.69           C  
ATOM   1764  N   ILE B  29       2.623  12.977   8.773  1.00 97.25           N  
ATOM   1765  CA  ILE B  29       3.775  13.867   8.641  1.00 97.25           C  
ATOM   1766  C   ILE B  29       4.949  13.094   8.039  1.00 97.25           C  
ATOM   1767  CB  ILE B  29       4.176  14.477  10.000  1.00 97.25           C  
ATOM   1768  O   ILE B  29       5.273  11.992   8.477  1.00 97.25           O  
ATOM   1769  CG1 ILE B  29       3.033  15.328  10.562  1.00 97.25           C  
ATOM   1770  CG2 ILE B  29       5.461  15.297   9.867  1.00 97.25           C  
ATOM   1771  CD1 ILE B  29       2.650  16.500   9.672  1.00 97.25           C  
ATOM   1772  N   HIS B  30       5.492  13.641   7.020  1.00 95.00           N  
ATOM   1773  CA  HIS B  30       6.695  13.164   6.348  1.00 95.00           C  
ATOM   1774  C   HIS B  30       7.816  14.188   6.430  1.00 95.00           C  
ATOM   1775  CB  HIS B  30       6.395  12.828   4.883  1.00 95.00           C  
ATOM   1776  O   HIS B  30       7.559  15.383   6.621  1.00 95.00           O  
ATOM   1777  CG  HIS B  30       5.297  11.828   4.707  1.00 95.00           C  
ATOM   1778  CD2 HIS B  30       3.951  11.984   4.668  1.00 95.00           C  
ATOM   1779  ND1 HIS B  30       5.535  10.484   4.555  1.00 95.00           N  
ATOM   1780  CE1 HIS B  30       4.383   9.844   4.422  1.00 95.00           C  
ATOM   1781  NE2 HIS B  30       3.406  10.734   4.488  1.00 95.00           N  
ATOM   1782  N   HIS B  31       9.055  13.773   6.512  1.00 94.75           N  
ATOM   1783  CA  HIS B  31      10.125  14.648   6.047  1.00 94.75           C  
ATOM   1784  C   HIS B  31      10.422  14.422   4.570  1.00 94.75           C  
ATOM   1785  CB  HIS B  31      11.391  14.438   6.875  1.00 94.75           C  
ATOM   1786  O   HIS B  31      10.273  13.297   4.070  1.00 94.75           O  
ATOM   1787  CG  HIS B  31      12.039  13.109   6.648  1.00 94.75           C  
ATOM   1788  CD2 HIS B  31      11.641  12.039   5.914  1.00 94.75           C  
ATOM   1789  ND1 HIS B  31      13.242  12.758   7.223  1.00 94.75           N  
ATOM   1790  CE1 HIS B  31      13.562  11.531   6.844  1.00 94.75           C  
ATOM   1791  NE2 HIS B  31      12.609  11.070   6.055  1.00 94.75           N  
ATOM   1792  N   TRP B  32      10.727  15.602   3.990  1.00 88.75           N  
ATOM   1793  CA  TRP B  32      11.023  15.359   2.582  1.00 88.75           C  
ATOM   1794  C   TRP B  32      12.477  14.945   2.395  1.00 88.75           C  
ATOM   1795  CB  TRP B  32      10.719  16.609   1.742  1.00 88.75           C  
ATOM   1796  O   TRP B  32      13.344  15.328   3.178  1.00 88.75           O  
ATOM   1797  CG  TRP B  32      11.539  17.797   2.117  1.00 88.75           C  
ATOM   1798  CD1 TRP B  32      12.883  17.844   2.359  1.00 88.75           C  
ATOM   1799  CD2 TRP B  32      11.062  19.141   2.297  1.00 88.75           C  
ATOM   1800  CE2 TRP B  32      12.172  19.938   2.648  1.00 88.75           C  
ATOM   1801  CE3 TRP B  32       9.797  19.734   2.195  1.00 88.75           C  
ATOM   1802  NE1 TRP B  32      13.266  19.125   2.680  1.00 88.75           N  
ATOM   1803  CH2 TRP B  32      10.812  21.875   2.791  1.00 88.75           C  
ATOM   1804  CZ2 TRP B  32      12.055  21.312   2.898  1.00 88.75           C  
ATOM   1805  CZ3 TRP B  32       9.688  21.109   2.445  1.00 88.75           C  
ATOM   1806  N   GLY B  33      12.859  13.938   1.803  1.00 81.56           N  
ATOM   1807  CA  GLY B  33      14.172  13.516   1.356  1.00 81.56           C  
ATOM   1808  C   GLY B  33      15.273  13.867   2.338  1.00 81.56           C  
ATOM   1809  O   GLY B  33      15.188  13.531   3.521  1.00 81.56           O  
ATOM   1810  N   ASP B  34      16.281  14.695   1.844  1.00 85.94           N  
ATOM   1811  CA  ASP B  34      17.500  15.000   2.590  1.00 85.94           C  
ATOM   1812  C   ASP B  34      17.547  16.469   3.023  1.00 85.94           C  
ATOM   1813  CB  ASP B  34      18.750  14.664   1.752  1.00 85.94           C  
ATOM   1814  O   ASP B  34      16.812  17.297   2.480  1.00 85.94           O  
ATOM   1815  CG  ASP B  34      18.844  13.195   1.401  1.00 85.94           C  
ATOM   1816  OD1 ASP B  34      18.609  12.336   2.283  1.00 85.94           O  
ATOM   1817  OD2 ASP B  34      19.172  12.883   0.235  1.00 85.94           O  
ATOM   1818  N   ASP B  35      18.453  16.672   4.008  1.00 90.12           N  
ATOM   1819  CA  ASP B  35      18.719  18.047   4.383  1.00 90.12           C  
ATOM   1820  C   ASP B  35      19.266  18.844   3.199  1.00 90.12           C  
ATOM   1821  CB  ASP B  35      19.719  18.094   5.547  1.00 90.12           C  
ATOM   1822  O   ASP B  35      19.891  18.281   2.303  1.00 90.12           O  
ATOM   1823  CG  ASP B  35      19.125  17.609   6.855  1.00 90.12           C  
ATOM   1824  OD1 ASP B  35      17.938  17.188   6.871  1.00 90.12           O  
ATOM   1825  OD2 ASP B  35      19.844  17.625   7.879  1.00 90.12           O  
ATOM   1826  N   ASN B  36      18.938  20.078   3.098  1.00 91.56           N  
ATOM   1827  CA  ASN B  36      19.469  21.062   2.164  1.00 91.56           C  
ATOM   1828  C   ASN B  36      18.859  20.906   0.777  1.00 91.56           C  
ATOM   1829  CB  ASN B  36      21.000  20.969   2.082  1.00 91.56           C  
ATOM   1830  O   ASN B  36      19.281  21.562  -0.174  1.00 91.56           O  
ATOM   1831  CG  ASN B  36      21.672  21.281   3.400  1.00 91.56           C  
ATOM   1832  ND2 ASN B  36      22.719  20.531   3.727  1.00 91.56           N  
ATOM   1833  OD1 ASN B  36      21.266  22.203   4.121  1.00 91.56           O  
ATOM   1834  N   GLN B  37      17.922  20.031   0.654  1.00 91.12           N  
ATOM   1835  CA  GLN B  37      17.188  20.000  -0.607  1.00 91.12           C  
ATOM   1836  C   GLN B  37      16.297  21.219  -0.765  1.00 91.12           C  
ATOM   1837  CB  GLN B  37      16.359  18.719  -0.702  1.00 91.12           C  
ATOM   1838  O   GLN B  37      15.680  21.672   0.201  1.00 91.12           O  
ATOM   1839  CG  GLN B  37      16.094  18.266  -2.131  1.00 91.12           C  
ATOM   1840  CD  GLN B  37      15.438  16.891  -2.195  1.00 91.12           C  
ATOM   1841  NE2 GLN B  37      14.797  16.594  -3.320  1.00 91.12           N  
ATOM   1842  OE1 GLN B  37      15.516  16.109  -1.243  1.00 91.12           O  
ATOM   1843  N   ARG B  38      16.250  21.688  -1.938  1.00 93.94           N  
ATOM   1844  CA  ARG B  38      15.445  22.875  -2.191  1.00 93.94           C  
ATOM   1845  C   ARG B  38      13.961  22.516  -2.293  1.00 93.94           C  
ATOM   1846  CB  ARG B  38      15.906  23.562  -3.473  1.00 93.94           C  
ATOM   1847  O   ARG B  38      13.609  21.469  -2.836  1.00 93.94           O  
ATOM   1848  CG  ARG B  38      17.281  24.203  -3.367  1.00 93.94           C  
ATOM   1849  CD  ARG B  38      17.672  24.922  -4.652  1.00 93.94           C  
ATOM   1850  NE  ARG B  38      17.062  26.234  -4.750  1.00 93.94           N  
ATOM   1851  NH1 ARG B  38      17.156  26.344  -7.059  1.00 93.94           N  
ATOM   1852  NH2 ARG B  38      16.250  28.078  -5.863  1.00 93.94           N  
ATOM   1853  CZ  ARG B  38      16.828  26.875  -5.891  1.00 93.94           C  
ATOM   1854  N   PHE B  39      13.141  23.406  -1.795  1.00 95.88           N  
ATOM   1855  CA  PHE B  39      11.688  23.281  -1.818  1.00 95.88           C  
ATOM   1856  C   PHE B  39      11.188  23.016  -3.234  1.00 95.88           C  
ATOM   1857  CB  PHE B  39      11.023  24.547  -1.253  1.00 95.88           C  
ATOM   1858  O   PHE B  39      10.430  22.078  -3.471  1.00 95.88           O  
ATOM   1859  CG  PHE B  39       9.523  24.531  -1.326  1.00 95.88           C  
ATOM   1860  CD1 PHE B  39       8.859  25.078  -2.416  1.00 95.88           C  
ATOM   1861  CD2 PHE B  39       8.773  23.953  -0.307  1.00 95.88           C  
ATOM   1862  CE1 PHE B  39       7.473  25.062  -2.486  1.00 95.88           C  
ATOM   1863  CE2 PHE B  39       7.383  23.938  -0.371  1.00 95.88           C  
ATOM   1864  CZ  PHE B  39       6.734  24.500  -1.461  1.00 95.88           C  
ATOM   1865  N   GLU B  40      11.664  23.828  -4.215  1.00 94.50           N  
ATOM   1866  CA  GLU B  40      11.234  23.719  -5.605  1.00 94.50           C  
ATOM   1867  C   GLU B  40      11.578  22.344  -6.180  1.00 94.50           C  
ATOM   1868  CB  GLU B  40      11.875  24.828  -6.453  1.00 94.50           C  
ATOM   1869  O   GLU B  40      10.789  21.766  -6.926  1.00 94.50           O  
ATOM   1870  CG  GLU B  40      11.398  26.219  -6.105  1.00 94.50           C  
ATOM   1871  CD  GLU B  40      12.062  26.781  -4.855  1.00 94.50           C  
ATOM   1872  OE1 GLU B  40      11.656  27.875  -4.391  1.00 94.50           O  
ATOM   1873  OE2 GLU B  40      12.992  26.141  -4.340  1.00 94.50           O  
ATOM   1874  N   LYS B  41      12.703  21.797  -5.812  1.00 91.56           N  
ATOM   1875  CA  LYS B  41      13.125  20.516  -6.332  1.00 91.56           C  
ATOM   1876  C   LYS B  41      12.250  19.391  -5.797  1.00 91.56           C  
ATOM   1877  CB  LYS B  41      14.594  20.250  -5.980  1.00 91.56           C  
ATOM   1878  O   LYS B  41      11.953  18.422  -6.516  1.00 91.56           O  
ATOM   1879  CG  LYS B  41      15.586  21.078  -6.785  1.00 91.56           C  
ATOM   1880  CD  LYS B  41      15.594  20.656  -8.250  1.00 91.56           C  
ATOM   1881  CE  LYS B  41      16.641  21.438  -9.047  1.00 91.56           C  
ATOM   1882  NZ  LYS B  41      16.562  21.125 -10.508  1.00 91.56           N  
ATOM   1883  N   VAL B  42      11.859  19.516  -4.547  1.00 92.12           N  
ATOM   1884  CA  VAL B  42      10.977  18.531  -3.953  1.00 92.12           C  
ATOM   1885  C   VAL B  42       9.625  18.547  -4.660  1.00 92.12           C  
ATOM   1886  CB  VAL B  42      10.789  18.766  -2.438  1.00 92.12           C  
ATOM   1887  O   VAL B  42       9.109  17.500  -5.051  1.00 92.12           O  
ATOM   1888  CG1 VAL B  42       9.773  17.781  -1.858  1.00 92.12           C  
ATOM   1889  CG2 VAL B  42      12.125  18.641  -1.710  1.00 92.12           C  
ATOM   1890  N   CYS B  43       9.078  19.734  -4.871  1.00 94.62           N  
ATOM   1891  CA  CYS B  43       7.812  19.859  -5.578  1.00 94.62           C  
ATOM   1892  C   CYS B  43       7.914  19.297  -6.988  1.00 94.62           C  
ATOM   1893  CB  CYS B  43       7.371  21.328  -5.637  1.00 94.62           C  
ATOM   1894  O   CYS B  43       7.031  18.562  -7.434  1.00 94.62           O  
ATOM   1895  SG  CYS B  43       6.988  22.031  -4.020  1.00 94.62           S  
ATOM   1896  N   GLU B  44       8.984  19.562  -7.668  1.00 90.94           N  
ATOM   1897  CA  GLU B  44       9.203  19.062  -9.031  1.00 90.94           C  
ATOM   1898  C   GLU B  44       9.320  17.547  -9.055  1.00 90.94           C  
ATOM   1899  CB  GLU B  44      10.453  19.703  -9.633  1.00 90.94           C  
ATOM   1900  O   GLU B  44       8.867  16.906 -10.000  1.00 90.94           O  
ATOM   1901  CG  GLU B  44      10.273  21.156 -10.023  1.00 90.94           C  
ATOM   1902  CD  GLU B  44      11.578  21.844 -10.398  1.00 90.94           C  
ATOM   1903  OE1 GLU B  44      11.562  23.078 -10.672  1.00 90.94           O  
ATOM   1904  OE2 GLU B  44      12.625  21.156 -10.406  1.00 90.94           O  
ATOM   1905  N   PHE B  45       9.945  17.016  -8.039  1.00 84.94           N  
ATOM   1906  CA  PHE B  45      10.078  15.570  -7.934  1.00 84.94           C  
ATOM   1907  C   PHE B  45       8.711  14.898  -7.941  1.00 84.94           C  
ATOM   1908  CB  PHE B  45      10.844  15.188  -6.660  1.00 84.94           C  
ATOM   1909  O   PHE B  45       8.461  13.992  -8.734  1.00 84.94           O  
ATOM   1910  CG  PHE B  45      10.836  13.719  -6.363  1.00 84.94           C  
ATOM   1911  CD1 PHE B  45      10.000  13.195  -5.379  1.00 84.94           C  
ATOM   1912  CD2 PHE B  45      11.664  12.852  -7.066  1.00 84.94           C  
ATOM   1913  CE1 PHE B  45       9.992  11.828  -5.105  1.00 84.94           C  
ATOM   1914  CE2 PHE B  45      11.656  11.484  -6.797  1.00 84.94           C  
ATOM   1915  CZ  PHE B  45      10.828  10.977  -5.812  1.00 84.94           C  
ATOM   1916  N   PHE B  46       7.824  15.352  -7.125  1.00 88.00           N  
ATOM   1917  CA  PHE B  46       6.496  14.758  -7.039  1.00 88.00           C  
ATOM   1918  C   PHE B  46       5.699  15.023  -8.305  1.00 88.00           C  
ATOM   1919  CB  PHE B  46       5.742  15.297  -5.820  1.00 88.00           C  
ATOM   1920  O   PHE B  46       4.918  14.180  -8.750  1.00 88.00           O  
ATOM   1921  CG  PHE B  46       6.195  14.703  -4.512  1.00 88.00           C  
ATOM   1922  CD1 PHE B  46       6.098  13.336  -4.285  1.00 88.00           C  
ATOM   1923  CD2 PHE B  46       6.711  15.508  -3.510  1.00 88.00           C  
ATOM   1924  CE1 PHE B  46       6.516  12.781  -3.078  1.00 88.00           C  
ATOM   1925  CE2 PHE B  46       7.133  14.961  -2.301  1.00 88.00           C  
ATOM   1926  CZ  PHE B  46       7.031  13.602  -2.086  1.00 88.00           C  
ATOM   1927  N   ALA B  47       5.906  16.219  -8.883  1.00 88.88           N  
ATOM   1928  CA  ALA B  47       5.223  16.547 -10.125  1.00 88.88           C  
ATOM   1929  C   ALA B  47       5.680  15.625 -11.258  1.00 88.88           C  
ATOM   1930  CB  ALA B  47       5.457  18.000 -10.500  1.00 88.88           C  
ATOM   1931  O   ALA B  47       4.926  15.367 -12.203  1.00 88.88           O  
ATOM   1932  N   GLY B  48       6.809  15.102 -11.133  1.00 80.38           N  
ATOM   1933  CA  GLY B  48       7.391  14.250 -12.156  1.00 80.38           C  
ATOM   1934  C   GLY B  48       6.855  12.828 -12.125  1.00 80.38           C  
ATOM   1935  O   GLY B  48       7.129  12.039 -13.031  1.00 80.38           O  
ATOM   1936  N   GLY B  49       6.148  12.445 -11.172  1.00 69.06           N  
ATOM   1937  CA  GLY B  49       5.457  11.164 -11.125  1.00 69.06           C  
ATOM   1938  C   GLY B  49       6.344  10.023 -10.680  1.00 69.06           C  
ATOM   1939  O   GLY B  49       6.453   9.008 -11.375  1.00 69.06           O  
ATOM   1940  N   PRO B  50       7.000  10.070  -9.586  1.00 67.38           N  
ATOM   1941  CA  PRO B  50       7.953   9.055  -9.133  1.00 67.38           C  
ATOM   1942  C   PRO B  50       7.266   7.797  -8.594  1.00 67.38           C  
ATOM   1943  CB  PRO B  50       8.727   9.766  -8.023  1.00 67.38           C  
ATOM   1944  O   PRO B  50       7.934   6.906  -8.062  1.00 67.38           O  
ATOM   1945  CG  PRO B  50       7.742  10.711  -7.414  1.00 67.38           C  
ATOM   1946  CD  PRO B  50       6.820  11.203  -8.492  1.00 67.38           C  
ATOM   1947  N   GLY B  51       5.934   7.668  -8.672  1.00 66.50           N  
ATOM   1948  CA  GLY B  51       5.207   6.543  -8.109  1.00 66.50           C  
ATOM   1949  C   GLY B  51       4.809   6.758  -6.660  1.00 66.50           C  
ATOM   1950  O   GLY B  51       4.449   5.809  -5.961  1.00 66.50           O  
ATOM   1951  N   THR B  52       5.094   7.875  -6.195  1.00 76.25           N  
ATOM   1952  CA  THR B  52       4.684   8.344  -4.875  1.00 76.25           C  
ATOM   1953  C   THR B  52       4.281   9.812  -4.926  1.00 76.25           C  
ATOM   1954  CB  THR B  52       5.809   8.148  -3.842  1.00 76.25           C  
ATOM   1955  O   THR B  52       4.562  10.508  -5.902  1.00 76.25           O  
ATOM   1956  CG2 THR B  52       6.996   9.055  -4.145  1.00 76.25           C  
ATOM   1957  OG1 THR B  52       5.305   8.453  -2.537  1.00 76.25           O  
ATOM   1958  N   SER B  53       3.502  10.281  -4.020  1.00 88.06           N  
ATOM   1959  CA  SER B  53       3.105  11.680  -3.939  1.00 88.06           C  
ATOM   1960  C   SER B  53       2.713  12.062  -2.516  1.00 88.06           C  
ATOM   1961  CB  SER B  53       1.944  11.969  -4.891  1.00 88.06           C  
ATOM   1962  O   SER B  53       2.824  11.250  -1.597  1.00 88.06           O  
ATOM   1963  OG  SER B  53       0.816  11.172  -4.562  1.00 88.06           O  
ATOM   1964  N   ALA B  54       2.426  13.359  -2.281  1.00 94.31           N  
ATOM   1965  CA  ALA B  54       1.893  13.930  -1.048  1.00 94.31           C  
ATOM   1966  C   ALA B  54       0.896  15.047  -1.349  1.00 94.31           C  
ATOM   1967  CB  ALA B  54       3.025  14.453  -0.171  1.00 94.31           C  
ATOM   1968  O   ALA B  54       0.869  15.578  -2.459  1.00 94.31           O  
ATOM   1969  N   HIS B  55       0.086  15.266  -0.439  1.00 97.31           N  
ATOM   1970  CA  HIS B  55      -0.869  16.344  -0.637  1.00 97.31           C  
ATOM   1971  C   HIS B  55      -0.181  17.703  -0.559  1.00 97.31           C  
ATOM   1972  CB  HIS B  55      -1.993  16.266   0.397  1.00 97.31           C  
ATOM   1973  O   HIS B  55      -0.465  18.594  -1.363  1.00 97.31           O  
ATOM   1974  CG  HIS B  55      -2.855  15.055   0.253  1.00 97.31           C  
ATOM   1975  CD2 HIS B  55      -4.027  14.875  -0.398  1.00 97.31           C  
ATOM   1976  ND1 HIS B  55      -2.537  13.844   0.826  1.00 97.31           N  
ATOM   1977  CE1 HIS B  55      -3.479  12.961   0.532  1.00 97.31           C  
ATOM   1978  NE2 HIS B  55      -4.395  13.562  -0.210  1.00 97.31           N  
ATOM   1979  N   PHE B  56       0.722  17.797   0.408  1.00 98.12           N  
ATOM   1980  CA  PHE B  56       1.361  19.094   0.613  1.00 98.12           C  
ATOM   1981  C   PHE B  56       2.865  18.938   0.800  1.00 98.12           C  
ATOM   1982  CB  PHE B  56       0.756  19.812   1.826  1.00 98.12           C  
ATOM   1983  O   PHE B  56       3.324  17.922   1.321  1.00 98.12           O  
ATOM   1984  CG  PHE B  56      -0.719  20.078   1.699  1.00 98.12           C  
ATOM   1985  CD1 PHE B  56      -1.182  21.188   0.990  1.00 98.12           C  
ATOM   1986  CD2 PHE B  56      -1.645  19.234   2.289  1.00 98.12           C  
ATOM   1987  CE1 PHE B  56      -2.547  21.438   0.871  1.00 98.12           C  
ATOM   1988  CE2 PHE B  56      -3.010  19.469   2.174  1.00 98.12           C  
ATOM   1989  CZ  PHE B  56      -3.459  20.578   1.466  1.00 98.12           C  
ATOM   1990  N   VAL B  57       3.607  20.000   0.331  1.00 97.81           N  
ATOM   1991  CA  VAL B  57       5.004  20.250   0.675  1.00 97.81           C  
ATOM   1992  C   VAL B  57       5.117  21.578   1.419  1.00 97.81           C  
ATOM   1993  CB  VAL B  57       5.902  20.266  -0.580  1.00 97.81           C  
ATOM   1994  O   VAL B  57       4.656  22.625   0.929  1.00 97.81           O  
ATOM   1995  CG1 VAL B  57       7.355  20.547  -0.200  1.00 97.81           C  
ATOM   1996  CG2 VAL B  57       5.793  18.938  -1.330  1.00 97.81           C  
ATOM   1997  N   VAL B  58       5.699  21.484   2.658  1.00 98.38           N  
ATOM   1998  CA  VAL B  58       5.637  22.672   3.506  1.00 98.38           C  
ATOM   1999  C   VAL B  58       7.031  23.000   4.039  1.00 98.38           C  
ATOM   2000  CB  VAL B  58       4.648  22.484   4.676  1.00 98.38           C  
ATOM   2001  O   VAL B  58       7.758  22.109   4.477  1.00 98.38           O  
ATOM   2002  CG1 VAL B  58       4.539  23.766   5.504  1.00 98.38           C  
ATOM   2003  CG2 VAL B  58       3.275  22.062   4.152  1.00 98.38           C  
ATOM   2004  N   GLU B  59       7.441  24.219   3.924  1.00 97.88           N  
ATOM   2005  CA  GLU B  59       8.602  24.781   4.602  1.00 97.88           C  
ATOM   2006  C   GLU B  59       8.297  26.188   5.145  1.00 97.88           C  
ATOM   2007  CB  GLU B  59       9.805  24.844   3.654  1.00 97.88           C  
ATOM   2008  O   GLU B  59       7.152  26.625   5.105  1.00 97.88           O  
ATOM   2009  CG  GLU B  59       9.719  25.953   2.611  1.00 97.88           C  
ATOM   2010  CD  GLU B  59      10.945  26.031   1.724  1.00 97.88           C  
ATOM   2011  OE1 GLU B  59      11.039  26.969   0.899  1.00 97.88           O  
ATOM   2012  OE2 GLU B  59      11.828  25.156   1.852  1.00 97.88           O  
ATOM   2013  N   ALA B  60       9.312  26.797   5.703  1.00 97.81           N  
ATOM   2014  CA  ALA B  60       9.141  28.109   6.312  1.00 97.81           C  
ATOM   2015  C   ALA B  60       8.469  29.078   5.344  1.00 97.81           C  
ATOM   2016  CB  ALA B  60      10.492  28.672   6.766  1.00 97.81           C  
ATOM   2017  O   ALA B  60       9.047  29.453   4.324  1.00 97.81           O  
ATOM   2018  N   GLY B  61       7.266  29.406   5.691  1.00 97.75           N  
ATOM   2019  CA  GLY B  61       6.551  30.469   4.980  1.00 97.75           C  
ATOM   2020  C   GLY B  61       5.977  30.000   3.656  1.00 97.75           C  
ATOM   2021  O   GLY B  61       5.438  30.812   2.893  1.00 97.75           O  
ATOM   2022  N   ARG B  62       6.047  28.719   3.354  1.00 97.94           N  
ATOM   2023  CA  ARG B  62       5.555  28.250   2.064  1.00 97.94           C  
ATOM   2024  C   ARG B  62       4.832  26.906   2.205  1.00 97.94           C  
ATOM   2025  CB  ARG B  62       6.703  28.125   1.061  1.00 97.94           C  
ATOM   2026  O   ARG B  62       5.266  26.047   2.969  1.00 97.94           O  
ATOM   2027  CG  ARG B  62       7.316  29.453   0.655  1.00 97.94           C  
ATOM   2028  CD  ARG B  62       8.344  29.281  -0.458  1.00 97.94           C  
ATOM   2029  NE  ARG B  62       9.547  28.609   0.017  1.00 97.94           N  
ATOM   2030  NH1 ARG B  62      10.633  28.672  -2.021  1.00 97.94           N  
ATOM   2031  NH2 ARG B  62      11.648  27.719  -0.202  1.00 97.94           N  
ATOM   2032  CZ  ARG B  62      10.609  28.328  -0.737  1.00 97.94           C  
ATOM   2033  N   CYS B  63       3.680  26.766   1.482  1.00 98.06           N  
ATOM   2034  CA  CYS B  63       2.916  25.516   1.391  1.00 98.06           C  
ATOM   2035  C   CYS B  63       2.467  25.266  -0.042  1.00 98.06           C  
ATOM   2036  CB  CYS B  63       1.700  25.578   2.316  1.00 98.06           C  
ATOM   2037  O   CYS B  63       1.702  26.047  -0.608  1.00 98.06           O  
ATOM   2038  SG  CYS B  63       0.659  24.094   2.230  1.00 98.06           S  
ATOM   2039  N   ALA B  64       2.959  24.219  -0.616  1.00 97.69           N  
ATOM   2040  CA  ALA B  64       2.516  23.812  -1.944  1.00 97.69           C  
ATOM   2041  C   ALA B  64       1.535  22.641  -1.857  1.00 97.69           C  
ATOM   2042  CB  ALA B  64       3.717  23.422  -2.809  1.00 97.69           C  
ATOM   2043  O   ALA B  64       1.833  21.609  -1.240  1.00 97.69           O  
ATOM   2044  N   GLN B  65       0.380  22.828  -2.408  1.00 97.31           N  
ATOM   2045  CA  GLN B  65      -0.530  21.688  -2.561  1.00 97.31           C  
ATOM   2046  C   GLN B  65      -0.298  20.969  -3.887  1.00 97.31           C  
ATOM   2047  CB  GLN B  65      -1.984  22.156  -2.463  1.00 97.31           C  
ATOM   2048  O   GLN B  65      -0.384  21.594  -4.953  1.00 97.31           O  
ATOM   2049  CG  GLN B  65      -2.992  21.016  -2.434  1.00 97.31           C  
ATOM   2050  CD  GLN B  65      -4.414  21.500  -2.193  1.00 97.31           C  
ATOM   2051  NE2 GLN B  65      -5.355  20.562  -2.154  1.00 97.31           N  
ATOM   2052  OE1 GLN B  65      -4.660  22.688  -2.043  1.00 97.31           O  
ATOM   2053  N   LEU B  66      -0.023  19.719  -3.832  1.00 96.75           N  
ATOM   2054  CA  LEU B  66       0.314  18.953  -5.027  1.00 96.75           C  
ATOM   2055  C   LEU B  66      -0.838  18.031  -5.434  1.00 96.75           C  
ATOM   2056  CB  LEU B  66       1.581  18.125  -4.797  1.00 96.75           C  
ATOM   2057  O   LEU B  66      -0.983  17.703  -6.609  1.00 96.75           O  
ATOM   2058  CG  LEU B  66       2.900  18.906  -4.762  1.00 96.75           C  
ATOM   2059  CD1 LEU B  66       2.914  19.859  -3.582  1.00 96.75           C  
ATOM   2060  CD2 LEU B  66       4.082  17.938  -4.688  1.00 96.75           C  
ATOM   2061  N   VAL B  67      -1.546  17.453  -4.461  1.00 95.75           N  
ATOM   2062  CA  VAL B  67      -2.705  16.594  -4.680  1.00 95.75           C  
ATOM   2063  C   VAL B  67      -3.932  17.203  -4.000  1.00 95.75           C  
ATOM   2064  CB  VAL B  67      -2.455  15.164  -4.160  1.00 95.75           C  
ATOM   2065  O   VAL B  67      -3.844  17.688  -2.875  1.00 95.75           O  
ATOM   2066  CG1 VAL B  67      -3.691  14.297  -4.363  1.00 95.75           C  
ATOM   2067  CG2 VAL B  67      -1.242  14.547  -4.855  1.00 95.75           C  
ATOM   2068  N   GLU B  68      -5.000  17.250  -4.762  1.00 95.31           N  
ATOM   2069  CA  GLU B  68      -6.242  17.719  -4.160  1.00 95.31           C  
ATOM   2070  C   GLU B  68      -6.664  16.828  -2.992  1.00 95.31           C  
ATOM   2071  CB  GLU B  68      -7.359  17.781  -5.203  1.00 95.31           C  
ATOM   2072  O   GLU B  68      -6.371  15.633  -2.979  1.00 95.31           O  
ATOM   2073  CG  GLU B  68      -7.109  18.797  -6.312  1.00 95.31           C  
ATOM   2074  CD  GLU B  68      -8.383  19.250  -7.008  1.00 95.31           C  
ATOM   2075  OE1 GLU B  68      -8.430  20.391  -7.504  1.00 95.31           O  
ATOM   2076  OE2 GLU B  68      -9.352  18.453  -7.051  1.00 95.31           O  
ATOM   2077  N   ILE B  69      -7.383  17.469  -2.086  1.00 93.88           N  
ATOM   2078  CA  ILE B  69      -7.801  16.750  -0.886  1.00 93.88           C  
ATOM   2079  C   ILE B  69      -8.742  15.617  -1.267  1.00 93.88           C  
ATOM   2080  CB  ILE B  69      -8.484  17.703   0.124  1.00 93.88           C  
ATOM   2081  O   ILE B  69      -8.727  14.555  -0.640  1.00 93.88           O  
ATOM   2082  CG1 ILE B  69      -7.469  18.688   0.706  1.00 93.88           C  
ATOM   2083  CG2 ILE B  69      -9.172  16.906   1.236  1.00 93.88           C  
ATOM   2084  CD1 ILE B  69      -6.398  18.031   1.572  1.00 93.88           C  
ATOM   2085  N   LYS B  70      -9.555  15.820  -2.355  1.00 92.94           N  
ATOM   2086  CA  LYS B  70     -10.508  14.797  -2.766  1.00 92.94           C  
ATOM   2087  C   LYS B  70      -9.805  13.586  -3.357  1.00 92.94           C  
ATOM   2088  CB  LYS B  70     -11.500  15.375  -3.779  1.00 92.94           C  
ATOM   2089  O   LYS B  70     -10.383  12.500  -3.451  1.00 92.94           O  
ATOM   2090  CG  LYS B  70     -10.883  15.719  -5.125  1.00 92.94           C  
ATOM   2091  CD  LYS B  70     -11.930  16.250  -6.098  1.00 92.94           C  
ATOM   2092  CE  LYS B  70     -11.312  16.594  -7.449  1.00 92.94           C  
ATOM   2093  NZ  LYS B  70     -11.336  15.430  -8.383  1.00 92.94           N  
ATOM   2094  N   ASP B  71      -8.594  13.734  -3.820  1.00 91.38           N  
ATOM   2095  CA  ASP B  71      -7.832  12.648  -4.430  1.00 91.38           C  
ATOM   2096  C   ASP B  71      -6.906  11.992  -3.408  1.00 91.38           C  
ATOM   2097  CB  ASP B  71      -7.020  13.164  -5.617  1.00 91.38           C  
ATOM   2098  O   ASP B  71      -6.773  12.477  -2.281  1.00 91.38           O  
ATOM   2099  CG  ASP B  71      -7.891  13.633  -6.773  1.00 91.38           C  
ATOM   2100  OD1 ASP B  71      -8.992  13.078  -6.969  1.00 91.38           O  
ATOM   2101  OD2 ASP B  71      -7.473  14.562  -7.492  1.00 91.38           O  
ATOM   2102  N   ILE B  72      -6.332  10.773  -3.779  1.00 84.62           N  
ATOM   2103  CA  ILE B  72      -5.555   9.977  -2.838  1.00 84.62           C  
ATOM   2104  C   ILE B  72      -4.078  10.008  -3.230  1.00 84.62           C  
ATOM   2105  CB  ILE B  72      -6.059   8.516  -2.779  1.00 84.62           C  
ATOM   2106  O   ILE B  72      -3.680   9.398  -4.223  1.00 84.62           O  
ATOM   2107  CG1 ILE B  72      -7.543   8.484  -2.396  1.00 84.62           C  
ATOM   2108  CG2 ILE B  72      -5.219   7.695  -1.796  1.00 84.62           C  
ATOM   2109  CD1 ILE B  72      -8.211   7.133  -2.629  1.00 84.62           C  
ATOM   2110  N   ALA B  73      -3.295  10.727  -2.402  1.00 89.12           N  
ATOM   2111  CA  ALA B  73      -1.848  10.680  -2.586  1.00 89.12           C  
ATOM   2112  C   ALA B  73      -1.273   9.352  -2.117  1.00 89.12           C  
ATOM   2113  CB  ALA B  73      -1.183  11.836  -1.838  1.00 89.12           C  
ATOM   2114  O   ALA B  73      -1.764   8.758  -1.152  1.00 89.12           O  
ATOM   2115  N   TRP B  74      -0.263   8.891  -2.811  1.00 81.31           N  
ATOM   2116  CA  TRP B  74       0.425   7.652  -2.459  1.00 81.31           C  
ATOM   2117  C   TRP B  74       1.644   7.934  -1.587  1.00 81.31           C  
ATOM   2118  CB  TRP B  74       0.849   6.895  -3.721  1.00 81.31           C  
ATOM   2119  O   TRP B  74       2.783   7.770  -2.029  1.00 81.31           O  
ATOM   2120  CG  TRP B  74      -0.288   6.551  -4.637  1.00 81.31           C  
ATOM   2121  CD1 TRP B  74      -1.619   6.535  -4.324  1.00 81.31           C  
ATOM   2122  CD2 TRP B  74      -0.192   6.168  -6.012  1.00 81.31           C  
ATOM   2123  CE2 TRP B  74      -1.507   5.934  -6.473  1.00 81.31           C  
ATOM   2124  CE3 TRP B  74       0.878   6.000  -6.898  1.00 81.31           C  
ATOM   2125  NE1 TRP B  74      -2.357   6.164  -5.426  1.00 81.31           N  
ATOM   2126  CH2 TRP B  74      -0.713   5.383  -8.633  1.00 81.31           C  
ATOM   2127  CZ2 TRP B  74      -1.778   5.539  -7.785  1.00 81.31           C  
ATOM   2128  CZ3 TRP B  74       0.606   5.609  -8.203  1.00 81.31           C  
ATOM   2129  N   HIS B  75       1.399   8.250  -0.295  1.00 84.88           N  
ATOM   2130  CA  HIS B  75       2.510   8.750   0.508  1.00 84.88           C  
ATOM   2131  C   HIS B  75       2.863   7.770   1.623  1.00 84.88           C  
ATOM   2132  CB  HIS B  75       2.174  10.117   1.100  1.00 84.88           C  
ATOM   2133  O   HIS B  75       3.992   7.770   2.121  1.00 84.88           O  
ATOM   2134  CG  HIS B  75       0.946  10.117   1.953  1.00 84.88           C  
ATOM   2135  CD2 HIS B  75      -0.361  10.258   1.630  1.00 84.88           C  
ATOM   2136  ND1 HIS B  75       0.991   9.961   3.322  1.00 84.88           N  
ATOM   2137  CE1 HIS B  75      -0.240  10.000   3.805  1.00 84.88           C  
ATOM   2138  NE2 HIS B  75      -1.079  10.188   2.799  1.00 84.88           N  
ATOM   2139  N   ALA B  76       1.943   6.820   1.980  1.00 80.19           N  
ATOM   2140  CA  ALA B  76       2.137   6.082   3.227  1.00 80.19           C  
ATOM   2141  C   ALA B  76       2.596   4.652   2.951  1.00 80.19           C  
ATOM   2142  CB  ALA B  76       0.850   6.078   4.047  1.00 80.19           C  
ATOM   2143  O   ALA B  76       2.941   3.918   3.879  1.00 80.19           O  
ATOM   2144  N   GLY B  77       2.664   4.230   1.667  1.00 69.75           N  
ATOM   2145  CA  GLY B  77       3.004   2.854   1.354  1.00 69.75           C  
ATOM   2146  C   GLY B  77       1.973   1.857   1.851  1.00 69.75           C  
ATOM   2147  O   GLY B  77       2.238   0.654   1.902  1.00 69.75           O  
ATOM   2148  N   ASN B  78       1.046   2.385   2.412  1.00 65.00           N  
ATOM   2149  CA  ASN B  78      -0.116   1.666   2.924  1.00 65.00           C  
ATOM   2150  C   ASN B  78      -1.418   2.242   2.373  1.00 65.00           C  
ATOM   2151  CB  ASN B  78      -0.130   1.688   4.453  1.00 65.00           C  
ATOM   2152  O   ASN B  78      -1.790   3.369   2.701  1.00 65.00           O  
ATOM   2153  CG  ASN B  78      -1.269   0.875   5.039  1.00 65.00           C  
ATOM   2154  ND2 ASN B  78      -0.934  -0.098   5.879  1.00 65.00           N  
ATOM   2155  OD1 ASN B  78      -2.439   1.120   4.738  1.00 65.00           O  
ATOM   2156  N   TRP B  79      -2.045   1.450   1.554  1.00 64.19           N  
ATOM   2157  CA  TRP B  79      -3.205   1.963   0.834  1.00 64.19           C  
ATOM   2158  C   TRP B  79      -4.301   2.396   1.804  1.00 64.19           C  
ATOM   2159  CB  TRP B  79      -3.750   0.905  -0.130  1.00 64.19           C  
ATOM   2160  O   TRP B  79      -4.930   3.439   1.612  1.00 64.19           O  
ATOM   2161  CG  TRP B  79      -4.922   1.369  -0.945  1.00 64.19           C  
ATOM   2162  CD1 TRP B  79      -6.176   0.829  -0.966  1.00 64.19           C  
ATOM   2163  CD2 TRP B  79      -4.941   2.467  -1.863  1.00 64.19           C  
ATOM   2164  CE2 TRP B  79      -6.242   2.535  -2.404  1.00 64.19           C  
ATOM   2165  CE3 TRP B  79      -3.982   3.400  -2.279  1.00 64.19           C  
ATOM   2166  NE1 TRP B  79      -6.977   1.526  -1.841  1.00 64.19           N  
ATOM   2167  CH2 TRP B  79      -5.656   4.402  -3.732  1.00 64.19           C  
ATOM   2168  CZ2 TRP B  79      -6.613   3.502  -3.342  1.00 64.19           C  
ATOM   2169  CZ3 TRP B  79      -4.352   4.363  -3.213  1.00 64.19           C  
ATOM   2170  N   ALA B  80      -4.520   1.587   2.760  1.00 62.94           N  
ATOM   2171  CA  ALA B  80      -5.535   1.946   3.744  1.00 62.94           C  
ATOM   2172  C   ALA B  80      -5.211   3.281   4.406  1.00 62.94           C  
ATOM   2173  CB  ALA B  80      -5.668   0.849   4.797  1.00 62.94           C  
ATOM   2174  O   ALA B  80      -6.102   4.109   4.617  1.00 62.94           O  
ATOM   2175  N   ALA B  81      -3.977   3.486   4.656  1.00 74.25           N  
ATOM   2176  CA  ALA B  81      -3.561   4.766   5.230  1.00 74.25           C  
ATOM   2177  C   ALA B  81      -3.693   5.891   4.211  1.00 74.25           C  
ATOM   2178  CB  ALA B  81      -2.123   4.676   5.738  1.00 74.25           C  
ATOM   2179  O   ALA B  81      -4.172   6.980   4.539  1.00 74.25           O  
ATOM   2180  N   ASN B  82      -3.297   5.605   2.941  1.00 81.44           N  
ATOM   2181  CA  ASN B  82      -3.400   6.625   1.900  1.00 81.44           C  
ATOM   2182  C   ASN B  82      -4.836   7.109   1.730  1.00 81.44           C  
ATOM   2183  CB  ASN B  82      -2.859   6.090   0.573  1.00 81.44           C  
ATOM   2184  O   ASN B  82      -5.078   8.305   1.564  1.00 81.44           O  
ATOM   2185  CG  ASN B  82      -1.344   6.062   0.529  1.00 81.44           C  
ATOM   2186  ND2 ASN B  82      -0.792   5.273  -0.385  1.00 81.44           N  
ATOM   2187  OD1 ASN B  82      -0.675   6.742   1.310  1.00 81.44           O  
ATOM   2188  N   GLN B  83      -5.770   6.211   1.866  1.00 77.38           N  
ATOM   2189  CA  GLN B  83      -7.172   6.527   1.635  1.00 77.38           C  
ATOM   2190  C   GLN B  83      -7.715   7.453   2.721  1.00 77.38           C  
ATOM   2191  CB  GLN B  83      -8.008   5.250   1.568  1.00 77.38           C  
ATOM   2192  O   GLN B  83      -8.594   8.281   2.461  1.00 77.38           O  
ATOM   2193  CG  GLN B  83      -7.891   4.504   0.248  1.00 77.38           C  
ATOM   2194  CD  GLN B  83      -8.742   3.246   0.204  1.00 77.38           C  
ATOM   2195  NE2 GLN B  83      -8.734   2.566  -0.938  1.00 77.38           N  
ATOM   2196  OE1 GLN B  83      -9.398   2.889   1.188  1.00 77.38           O  
ATOM   2197  N   ARG B  84      -7.141   7.387   3.863  1.00 82.19           N  
ATOM   2198  CA  ARG B  84      -7.762   8.078   4.988  1.00 82.19           C  
ATOM   2199  C   ARG B  84      -6.867   9.195   5.512  1.00 82.19           C  
ATOM   2200  CB  ARG B  84      -8.078   7.090   6.117  1.00 82.19           C  
ATOM   2201  O   ARG B  84      -7.074   9.703   6.613  1.00 82.19           O  
ATOM   2202  CG  ARG B  84      -6.859   6.367   6.664  1.00 82.19           C  
ATOM   2203  CD  ARG B  84      -7.238   5.328   7.707  1.00 82.19           C  
ATOM   2204  NE  ARG B  84      -7.938   5.934   8.836  1.00 82.19           N  
ATOM   2205  NH1 ARG B  84      -8.539   3.924   9.812  1.00 82.19           N  
ATOM   2206  NH2 ARG B  84      -9.148   5.902  10.789  1.00 82.19           N  
ATOM   2207  CZ  ARG B  84      -8.539   5.250   9.812  1.00 82.19           C  
ATOM   2208  N   SER B  85      -5.859   9.594   4.660  1.00 90.94           N  
ATOM   2209  CA  SER B  85      -4.922  10.539   5.254  1.00 90.94           C  
ATOM   2210  C   SER B  85      -4.512  11.617   4.254  1.00 90.94           C  
ATOM   2211  CB  SER B  85      -3.682   9.812   5.773  1.00 90.94           C  
ATOM   2212  O   SER B  85      -4.730  11.469   3.049  1.00 90.94           O  
ATOM   2213  OG  SER B  85      -2.947   9.250   4.703  1.00 90.94           O  
ATOM   2214  N   ILE B  86      -4.113  12.750   4.852  1.00 95.75           N  
ATOM   2215  CA  ILE B  86      -3.418  13.820   4.152  1.00 95.75           C  
ATOM   2216  C   ILE B  86      -1.920  13.742   4.441  1.00 95.75           C  
ATOM   2217  CB  ILE B  86      -3.965  15.211   4.555  1.00 95.75           C  
ATOM   2218  O   ILE B  86      -1.502  13.797   5.602  1.00 95.75           O  
ATOM   2219  CG1 ILE B  86      -5.441  15.336   4.160  1.00 95.75           C  
ATOM   2220  CG2 ILE B  86      -3.131  16.328   3.916  1.00 95.75           C  
ATOM   2221  CD1 ILE B  86      -6.156  16.516   4.805  1.00 95.75           C  
ATOM   2222  N   GLY B  87      -1.182  13.500   3.393  1.00 97.06           N  
ATOM   2223  CA  GLY B  87       0.263  13.477   3.553  1.00 97.06           C  
ATOM   2224  C   GLY B  87       0.894  14.852   3.432  1.00 97.06           C  
ATOM   2225  O   GLY B  87       0.619  15.586   2.480  1.00 97.06           O  
ATOM   2226  N   ILE B  88       1.727  15.211   4.406  1.00 98.38           N  
ATOM   2227  CA  ILE B  88       2.441  16.484   4.383  1.00 98.38           C  
ATOM   2228  C   ILE B  88       3.947  16.234   4.434  1.00 98.38           C  
ATOM   2229  CB  ILE B  88       2.012  17.391   5.551  1.00 98.38           C  
ATOM   2230  O   ILE B  88       4.457  15.680   5.414  1.00 98.38           O  
ATOM   2231  CG1 ILE B  88       0.487  17.562   5.566  1.00 98.38           C  
ATOM   2232  CG2 ILE B  88       2.705  18.766   5.453  1.00 98.38           C  
ATOM   2233  CD1 ILE B  88      -0.028  18.469   6.680  1.00 98.38           C  
ATOM   2234  N   GLU B  89       4.645  16.641   3.367  1.00 97.56           N  
ATOM   2235  CA  GLU B  89       6.102  16.641   3.334  1.00 97.56           C  
ATOM   2236  C   GLU B  89       6.680  17.891   3.988  1.00 97.56           C  
ATOM   2237  CB  GLU B  89       6.609  16.516   1.895  1.00 97.56           C  
ATOM   2238  O   GLU B  89       6.398  19.000   3.553  1.00 97.56           O  
ATOM   2239  CG  GLU B  89       6.258  15.188   1.229  1.00 97.56           C  
ATOM   2240  CD  GLU B  89       7.031  14.008   1.796  1.00 97.56           C  
ATOM   2241  OE1 GLU B  89       6.590  12.852   1.612  1.00 97.56           O  
ATOM   2242  OE2 GLU B  89       8.086  14.242   2.430  1.00 97.56           O  
ATOM   2243  N   CYS B  90       7.465  17.594   4.953  1.00 98.12           N  
ATOM   2244  CA  CYS B  90       8.000  18.703   5.742  1.00 98.12           C  
ATOM   2245  C   CYS B  90       9.508  18.812   5.559  1.00 98.12           C  
ATOM   2246  CB  CYS B  90       7.672  18.516   7.223  1.00 98.12           C  
ATOM   2247  O   CYS B  90      10.203  17.812   5.402  1.00 98.12           O  
ATOM   2248  SG  CYS B  90       5.922  18.203   7.543  1.00 98.12           S  
ATOM   2249  N   ARG B  91       9.984  20.062   5.625  1.00 97.25           N  
ATOM   2250  CA  ARG B  91      11.422  20.266   5.617  1.00 97.25           C  
ATOM   2251  C   ARG B  91      12.094  19.484   6.746  1.00 97.25           C  
ATOM   2252  CB  ARG B  91      11.758  21.750   5.730  1.00 97.25           C  
ATOM   2253  O   ARG B  91      11.727  19.641   7.910  1.00 97.25           O  
ATOM   2254  CG  ARG B  91      13.227  22.078   5.500  1.00 97.25           C  
ATOM   2255  CD  ARG B  91      13.445  23.562   5.277  1.00 97.25           C  
ATOM   2256  NE  ARG B  91      13.359  23.922   3.863  1.00 97.25           N  
ATOM   2257  NH1 ARG B  91      15.641  24.125   3.564  1.00 97.25           N  
ATOM   2258  NH2 ARG B  91      14.211  24.484   1.809  1.00 97.25           N  
ATOM   2259  CZ  ARG B  91      14.406  24.188   3.082  1.00 97.25           C  
ATOM   2260  N   PRO B  92      13.180  18.703   6.418  1.00 96.38           N  
ATOM   2261  CA  PRO B  92      13.750  17.812   7.418  1.00 96.38           C  
ATOM   2262  C   PRO B  92      14.492  18.547   8.523  1.00 96.38           C  
ATOM   2263  CB  PRO B  92      14.703  16.938   6.605  1.00 96.38           C  
ATOM   2264  O   PRO B  92      14.547  18.078   9.664  1.00 96.38           O  
ATOM   2265  CG  PRO B  92      14.867  17.656   5.305  1.00 96.38           C  
ATOM   2266  CD  PRO B  92      13.672  18.547   5.102  1.00 96.38           C  
ATOM   2267  N   GLU B  93      15.062  19.641   8.227  1.00 95.94           N  
ATOM   2268  CA  GLU B  93      15.836  20.391   9.211  1.00 95.94           C  
ATOM   2269  C   GLU B  93      14.953  20.906  10.336  1.00 95.94           C  
ATOM   2270  CB  GLU B  93      16.562  21.562   8.531  1.00 95.94           C  
ATOM   2271  O   GLU B  93      15.398  21.047  11.477  1.00 95.94           O  
ATOM   2272  CG  GLU B  93      17.672  21.125   7.582  1.00 95.94           C  
ATOM   2273  CD  GLU B  93      17.203  20.969   6.145  1.00 95.94           C  
ATOM   2274  OE1 GLU B  93      18.016  21.188   5.215  1.00 95.94           O  
ATOM   2275  OE2 GLU B  93      16.016  20.641   5.949  1.00 95.94           O  
ATOM   2276  N   MET B  94      13.672  21.172  10.023  1.00 97.69           N  
ATOM   2277  CA  MET B  94      12.656  21.547  11.008  1.00 97.69           C  
ATOM   2278  C   MET B  94      13.086  22.781  11.789  1.00 97.69           C  
ATOM   2279  CB  MET B  94      12.375  20.391  11.969  1.00 97.69           C  
ATOM   2280  O   MET B  94      13.070  22.781  13.023  1.00 97.69           O  
ATOM   2281  CG  MET B  94      11.180  20.625  12.883  1.00 97.69           C  
ATOM   2282  SD  MET B  94      10.859  19.203  13.992  1.00 97.69           S  
ATOM   2283  CE  MET B  94      12.555  18.797  14.492  1.00 97.69           C  
ATOM   2284  N   SER B  95      13.539  23.844  11.102  1.00 97.31           N  
ATOM   2285  CA  SER B  95      13.734  25.094  11.812  1.00 97.31           C  
ATOM   2286  C   SER B  95      12.469  25.516  12.547  1.00 97.31           C  
ATOM   2287  CB  SER B  95      14.164  26.203  10.852  1.00 97.31           C  
ATOM   2288  O   SER B  95      11.398  24.938  12.336  1.00 97.31           O  
ATOM   2289  OG  SER B  95      13.078  26.609  10.031  1.00 97.31           O  
ATOM   2290  N   ASN B  96      12.617  26.484  13.492  1.00 97.38           N  
ATOM   2291  CA  ASN B  96      11.430  26.984  14.180  1.00 97.38           C  
ATOM   2292  C   ASN B  96      10.383  27.500  13.188  1.00 97.38           C  
ATOM   2293  CB  ASN B  96      11.812  28.109  15.156  1.00 97.38           C  
ATOM   2294  O   ASN B  96       9.195  27.219  13.352  1.00 97.38           O  
ATOM   2295  CG  ASN B  96      10.695  28.453  16.109  1.00 97.38           C  
ATOM   2296  ND2 ASN B  96      10.516  29.734  16.391  1.00 97.38           N  
ATOM   2297  OD1 ASN B  96       9.992  27.562  16.609  1.00 97.38           O  
ATOM   2298  N   GLU B  97      10.820  28.203  12.172  1.00 97.81           N  
ATOM   2299  CA  GLU B  97       9.883  28.734  11.180  1.00 97.81           C  
ATOM   2300  C   GLU B  97       9.258  27.625  10.352  1.00 97.81           C  
ATOM   2301  CB  GLU B  97      10.594  29.734  10.258  1.00 97.81           C  
ATOM   2302  O   GLU B  97       8.086  27.688   9.984  1.00 97.81           O  
ATOM   2303  CG  GLU B  97      10.984  31.031  10.945  1.00 97.81           C  
ATOM   2304  CD  GLU B  97      12.273  30.922  11.750  1.00 97.81           C  
ATOM   2305  OE1 GLU B  97      12.609  31.875  12.484  1.00 97.81           O  
ATOM   2306  OE2 GLU B  97      12.945  29.875  11.641  1.00 97.81           O  
ATOM   2307  N   ASP B  98      10.031  26.562  10.031  1.00 97.88           N  
ATOM   2308  CA  ASP B  98       9.469  25.391   9.375  1.00 97.88           C  
ATOM   2309  C   ASP B  98       8.359  24.766  10.227  1.00 97.88           C  
ATOM   2310  CB  ASP B  98      10.555  24.359   9.094  1.00 97.88           C  
ATOM   2311  O   ASP B  98       7.258  24.516   9.734  1.00 97.88           O  
ATOM   2312  CG  ASP B  98      11.570  24.828   8.070  1.00 97.88           C  
ATOM   2313  OD1 ASP B  98      11.180  25.516   7.094  1.00 97.88           O  
ATOM   2314  OD2 ASP B  98      12.773  24.516   8.234  1.00 97.88           O  
ATOM   2315  N   PHE B  99       8.734  24.531  11.477  1.00 98.31           N  
ATOM   2316  CA  PHE B  99       7.820  23.922  12.422  1.00 98.31           C  
ATOM   2317  C   PHE B  99       6.535  24.719  12.547  1.00 98.31           C  
ATOM   2318  CB  PHE B  99       8.484  23.766  13.797  1.00 98.31           C  
ATOM   2319  O   PHE B  99       5.438  24.172  12.445  1.00 98.31           O  
ATOM   2320  CG  PHE B  99       7.645  23.016  14.797  1.00 98.31           C  
ATOM   2321  CD1 PHE B  99       6.723  23.688  15.594  1.00 98.31           C  
ATOM   2322  CD2 PHE B  99       7.785  21.641  14.945  1.00 98.31           C  
ATOM   2323  CE1 PHE B  99       5.945  23.000  16.516  1.00 98.31           C  
ATOM   2324  CE2 PHE B  99       7.012  20.953  15.867  1.00 98.31           C  
ATOM   2325  CZ  PHE B  99       6.094  21.625  16.656  1.00 98.31           C  
ATOM   2326  N   GLU B 100       6.680  26.031  12.656  1.00 98.31           N  
ATOM   2327  CA  GLU B 100       5.531  26.922  12.812  1.00 98.31           C  
ATOM   2328  C   GLU B 100       4.648  26.922  11.570  1.00 98.31           C  
ATOM   2329  CB  GLU B 100       5.992  28.344  13.125  1.00 98.31           C  
ATOM   2330  O   GLU B 100       3.422  26.969  11.672  1.00 98.31           O  
ATOM   2331  CG  GLU B 100       6.492  28.531  14.547  1.00 98.31           C  
ATOM   2332  CD  GLU B 100       5.418  28.312  15.602  1.00 98.31           C  
ATOM   2333  OE1 GLU B 100       5.746  27.844  16.719  1.00 98.31           O  
ATOM   2334  OE2 GLU B 100       4.238  28.594  15.305  1.00 98.31           O  
ATOM   2335  N   THR B 101       5.238  26.906  10.453  1.00 98.56           N  
ATOM   2336  CA  THR B 101       4.465  26.891   9.219  1.00 98.56           C  
ATOM   2337  C   THR B 101       3.648  25.609   9.102  1.00 98.56           C  
ATOM   2338  CB  THR B 101       5.375  27.047   7.988  1.00 98.56           C  
ATOM   2339  O   THR B 101       2.469  25.641   8.750  1.00 98.56           O  
ATOM   2340  CG2 THR B 101       4.559  27.078   6.699  1.00 98.56           C  
ATOM   2341  OG1 THR B 101       6.125  28.250   8.102  1.00 98.56           O  
ATOM   2342  N   VAL B 102       4.277  24.438   9.469  1.00 98.56           N  
ATOM   2343  CA  VAL B 102       3.555  23.172   9.422  1.00 98.56           C  
ATOM   2344  C   VAL B 102       2.383  23.203  10.398  1.00 98.56           C  
ATOM   2345  CB  VAL B 102       4.484  21.984   9.742  1.00 98.56           C  
ATOM   2346  O   VAL B 102       1.260  22.844  10.039  1.00 98.56           O  
ATOM   2347  CG1 VAL B 102       3.674  20.688   9.883  1.00 98.56           C  
ATOM   2348  CG2 VAL B 102       5.547  21.828   8.656  1.00 98.56           C  
ATOM   2349  N   ALA B 103       2.609  23.734  11.578  1.00 98.50           N  
ATOM   2350  CA  ALA B 103       1.537  23.844  12.570  1.00 98.50           C  
ATOM   2351  C   ALA B 103       0.408  24.734  12.047  1.00 98.50           C  
ATOM   2352  CB  ALA B 103       2.082  24.406  13.883  1.00 98.50           C  
ATOM   2353  O   ALA B 103      -0.769  24.391  12.188  1.00 98.50           O  
ATOM   2354  N   GLN B 104       0.775  25.828  11.453  1.00 98.44           N  
ATOM   2355  CA  GLN B 104      -0.221  26.750  10.922  1.00 98.44           C  
ATOM   2356  C   GLN B 104      -1.033  26.109   9.805  1.00 98.44           C  
ATOM   2357  CB  GLN B 104       0.449  28.031  10.414  1.00 98.44           C  
ATOM   2358  O   GLN B 104      -2.254  26.266   9.742  1.00 98.44           O  
ATOM   2359  CG  GLN B 104      -0.532  29.125  10.023  1.00 98.44           C  
ATOM   2360  CD  GLN B 104      -1.303  29.672  11.211  1.00 98.44           C  
ATOM   2361  NE2 GLN B 104      -2.627  29.594  11.148  1.00 98.44           N  
ATOM   2362  OE1 GLN B 104      -0.711  30.172  12.180  1.00 98.44           O  
ATOM   2363  N   VAL B 105      -0.385  25.406   8.906  1.00 98.44           N  
ATOM   2364  CA  VAL B 105      -1.064  24.750   7.801  1.00 98.44           C  
ATOM   2365  C   VAL B 105      -2.080  23.750   8.344  1.00 98.44           C  
ATOM   2366  CB  VAL B 105      -0.063  24.031   6.863  1.00 98.44           C  
ATOM   2367  O   VAL B 105      -3.230  23.719   7.902  1.00 98.44           O  
ATOM   2368  CG1 VAL B 105      -0.792  23.078   5.918  1.00 98.44           C  
ATOM   2369  CG2 VAL B 105       0.751  25.062   6.078  1.00 98.44           C  
ATOM   2370  N   ILE B 106      -1.705  22.969   9.336  1.00 98.25           N  
ATOM   2371  CA  ILE B 106      -2.604  21.984   9.906  1.00 98.25           C  
ATOM   2372  C   ILE B 106      -3.777  22.672  10.594  1.00 98.25           C  
ATOM   2373  CB  ILE B 106      -1.867  21.062  10.914  1.00 98.25           C  
ATOM   2374  O   ILE B 106      -4.934  22.297  10.391  1.00 98.25           O  
ATOM   2375  CG1 ILE B 106      -0.820  20.203  10.195  1.00 98.25           C  
ATOM   2376  CG2 ILE B 106      -2.863  20.188  11.680  1.00 98.25           C  
ATOM   2377  CD1 ILE B 106       0.085  19.422  11.125  1.00 98.25           C  
ATOM   2378  N   ALA B 107      -3.512  23.734  11.328  1.00 97.69           N  
ATOM   2379  CA  ALA B 107      -4.578  24.484  11.992  1.00 97.69           C  
ATOM   2380  C   ALA B 107      -5.562  25.047  10.977  1.00 97.69           C  
ATOM   2381  CB  ALA B 107      -3.994  25.594  12.852  1.00 97.69           C  
ATOM   2382  O   ALA B 107      -6.777  25.031  11.195  1.00 97.69           O  
ATOM   2383  N   ASP B 108      -5.008  25.562   9.922  1.00 97.38           N  
ATOM   2384  CA  ASP B 108      -5.867  26.125   8.883  1.00 97.38           C  
ATOM   2385  C   ASP B 108      -6.723  25.047   8.227  1.00 97.38           C  
ATOM   2386  CB  ASP B 108      -5.027  26.844   7.824  1.00 97.38           C  
ATOM   2387  O   ASP B 108      -7.910  25.250   7.977  1.00 97.38           O  
ATOM   2388  CG  ASP B 108      -4.418  28.141   8.328  1.00 97.38           C  
ATOM   2389  OD1 ASP B 108      -4.805  28.609   9.422  1.00 97.38           O  
ATOM   2390  OD2 ASP B 108      -3.545  28.703   7.629  1.00 97.38           O  
ATOM   2391  N   LEU B 109      -6.109  23.906   7.957  1.00 97.06           N  
ATOM   2392  CA  LEU B 109      -6.867  22.797   7.395  1.00 97.06           C  
ATOM   2393  C   LEU B 109      -7.996  22.375   8.328  1.00 97.06           C  
ATOM   2394  CB  LEU B 109      -5.945  21.594   7.121  1.00 97.06           C  
ATOM   2395  O   LEU B 109      -9.141  22.203   7.895  1.00 97.06           O  
ATOM   2396  CG  LEU B 109      -5.094  21.672   5.852  1.00 97.06           C  
ATOM   2397  CD1 LEU B 109      -4.082  20.531   5.820  1.00 97.06           C  
ATOM   2398  CD2 LEU B 109      -5.977  21.656   4.609  1.00 97.06           C  
ATOM   2399  N   GLU B 110      -7.699  22.219   9.586  1.00 97.00           N  
ATOM   2400  CA  GLU B 110      -8.695  21.797  10.570  1.00 97.00           C  
ATOM   2401  C   GLU B 110      -9.820  22.828  10.688  1.00 97.00           C  
ATOM   2402  CB  GLU B 110      -8.047  21.562  11.938  1.00 97.00           C  
ATOM   2403  O   GLU B 110     -10.992  22.453  10.766  1.00 97.00           O  
ATOM   2404  CG  GLU B 110      -7.098  20.375  11.969  1.00 97.00           C  
ATOM   2405  CD  GLU B 110      -6.668  19.984  13.375  1.00 97.00           C  
ATOM   2406  OE1 GLU B 110      -6.176  18.859  13.570  1.00 97.00           O  
ATOM   2407  OE2 GLU B 110      -6.828  20.828  14.289  1.00 97.00           O  
ATOM   2408  N   THR B 111      -9.453  24.078  10.672  1.00 96.56           N  
ATOM   2409  CA  THR B 111     -10.453  25.125  10.758  1.00 96.56           C  
ATOM   2410  C   THR B 111     -11.328  25.141   9.508  1.00 96.56           C  
ATOM   2411  CB  THR B 111      -9.797  26.516  10.945  1.00 96.56           C  
ATOM   2412  O   THR B 111     -12.555  25.250   9.602  1.00 96.56           O  
ATOM   2413  CG2 THR B 111     -10.844  27.609  11.055  1.00 96.56           C  
ATOM   2414  OG1 THR B 111      -9.008  26.500  12.141  1.00 96.56           O  
ATOM   2415  N   PHE B 112     -10.711  25.031   8.367  1.00 95.44           N  
ATOM   2416  CA  PHE B 112     -11.438  25.047   7.109  1.00 95.44           C  
ATOM   2417  C   PHE B 112     -12.469  23.922   7.062  1.00 95.44           C  
ATOM   2418  CB  PHE B 112     -10.477  24.922   5.922  1.00 95.44           C  
ATOM   2419  O   PHE B 112     -13.609  24.141   6.645  1.00 95.44           O  
ATOM   2420  CG  PHE B 112     -11.156  24.984   4.582  1.00 95.44           C  
ATOM   2421  CD1 PHE B 112     -11.438  23.828   3.871  1.00 95.44           C  
ATOM   2422  CD2 PHE B 112     -11.508  26.219   4.027  1.00 95.44           C  
ATOM   2423  CE1 PHE B 112     -12.062  23.891   2.629  1.00 95.44           C  
ATOM   2424  CE2 PHE B 112     -12.141  26.281   2.787  1.00 95.44           C  
ATOM   2425  CZ  PHE B 112     -12.406  25.109   2.088  1.00 95.44           C  
ATOM   2426  N   TYR B 113     -12.094  22.781   7.559  1.00 95.44           N  
ATOM   2427  CA  TYR B 113     -12.969  21.609   7.438  1.00 95.44           C  
ATOM   2428  C   TYR B 113     -13.797  21.422   8.703  1.00 95.44           C  
ATOM   2429  CB  TYR B 113     -12.156  20.359   7.145  1.00 95.44           C  
ATOM   2430  O   TYR B 113     -14.664  20.547   8.758  1.00 95.44           O  
ATOM   2431  CG  TYR B 113     -11.578  20.312   5.750  1.00 95.44           C  
ATOM   2432  CD1 TYR B 113     -12.414  20.219   4.637  1.00 95.44           C  
ATOM   2433  CD2 TYR B 113     -10.203  20.359   5.543  1.00 95.44           C  
ATOM   2434  CE1 TYR B 113     -11.891  20.172   3.350  1.00 95.44           C  
ATOM   2435  CE2 TYR B 113      -9.672  20.328   4.258  1.00 95.44           C  
ATOM   2436  OH  TYR B 113      -9.992  20.188   1.897  1.00 95.44           O  
ATOM   2437  CZ  TYR B 113     -10.516  20.234   3.170  1.00 95.44           C  
ATOM   2438  N   GLY B 114     -13.500  22.172   9.742  1.00 95.06           N  
ATOM   2439  CA  GLY B 114     -14.211  22.031  11.008  1.00 95.06           C  
ATOM   2440  C   GLY B 114     -14.000  20.688  11.656  1.00 95.06           C  
ATOM   2441  O   GLY B 114     -14.922  20.125  12.258  1.00 95.06           O  
ATOM   2442  N   LYS B 115     -12.820  20.109  11.414  1.00 94.06           N  
ATOM   2443  CA  LYS B 115     -12.508  18.781  11.914  1.00 94.06           C  
ATOM   2444  C   LYS B 115     -11.039  18.688  12.320  1.00 94.06           C  
ATOM   2445  CB  LYS B 115     -12.828  17.719  10.859  1.00 94.06           C  
ATOM   2446  O   LYS B 115     -10.156  19.141  11.602  1.00 94.06           O  
ATOM   2447  CG  LYS B 115     -12.531  16.297  11.297  1.00 94.06           C  
ATOM   2448  CD  LYS B 115     -12.961  15.281  10.242  1.00 94.06           C  
ATOM   2449  CE  LYS B 115     -12.680  13.852  10.695  1.00 94.06           C  
ATOM   2450  NZ  LYS B 115     -13.312  12.852   9.781  1.00 94.06           N  
ATOM   2451  N   SER B 116     -10.820  18.172  13.523  1.00 94.88           N  
ATOM   2452  CA  SER B 116      -9.453  17.875  13.938  1.00 94.88           C  
ATOM   2453  C   SER B 116      -9.008  16.500  13.453  1.00 94.88           C  
ATOM   2454  CB  SER B 116      -9.320  17.953  15.461  1.00 94.88           C  
ATOM   2455  O   SER B 116      -9.797  15.562  13.430  1.00 94.88           O  
ATOM   2456  OG  SER B 116      -9.539  19.281  15.914  1.00 94.88           O  
ATOM   2457  N   PHE B 117      -7.785  16.391  13.062  1.00 93.50           N  
ATOM   2458  CA  PHE B 117      -7.230  15.164  12.516  1.00 93.50           C  
ATOM   2459  C   PHE B 117      -6.246  14.531  13.492  1.00 93.50           C  
ATOM   2460  CB  PHE B 117      -6.539  15.430  11.172  1.00 93.50           C  
ATOM   2461  O   PHE B 117      -5.594  15.234  14.266  1.00 93.50           O  
ATOM   2462  CG  PHE B 117      -7.449  16.016  10.133  1.00 93.50           C  
ATOM   2463  CD1 PHE B 117      -8.320  15.211   9.414  1.00 93.50           C  
ATOM   2464  CD2 PHE B 117      -7.434  17.391   9.875  1.00 93.50           C  
ATOM   2465  CE1 PHE B 117      -9.164  15.758   8.445  1.00 93.50           C  
ATOM   2466  CE2 PHE B 117      -8.273  17.938   8.906  1.00 93.50           C  
ATOM   2467  CZ  PHE B 117      -9.141  17.125   8.195  1.00 93.50           C  
ATOM   2468  N   TYR B 118      -6.164  13.203  13.445  1.00 88.25           N  
ATOM   2469  CA  TYR B 118      -5.020  12.547  14.070  1.00 88.25           C  
ATOM   2470  C   TYR B 118      -3.732  12.859  13.312  1.00 88.25           C  
ATOM   2471  CB  TYR B 118      -5.234  11.031  14.125  1.00 88.25           C  
ATOM   2472  O   TYR B 118      -3.734  12.938  12.078  1.00 88.25           O  
ATOM   2473  CG  TYR B 118      -6.465  10.617  14.898  1.00 88.25           C  
ATOM   2474  CD1 TYR B 118      -6.488  10.672  16.297  1.00 88.25           C  
ATOM   2475  CD2 TYR B 118      -7.605  10.172  14.242  1.00 88.25           C  
ATOM   2476  CE1 TYR B 118      -7.617  10.297  17.000  1.00 88.25           C  
ATOM   2477  CE2 TYR B 118      -8.742   9.797  14.945  1.00 88.25           C  
ATOM   2478  OH  TYR B 118      -9.859   9.484  17.031  1.00 88.25           O  
ATOM   2479  CZ  TYR B 118      -8.734   9.859  16.328  1.00 88.25           C  
ATOM   2480  N   VAL B 119      -2.711  13.125  14.062  1.00 92.56           N  
ATOM   2481  CA  VAL B 119      -1.424  13.398  13.430  1.00 92.56           C  
ATOM   2482  C   VAL B 119      -0.464  12.242  13.703  1.00 92.56           C  
ATOM   2483  CB  VAL B 119      -0.813  14.727  13.938  1.00 92.56           C  
ATOM   2484  O   VAL B 119      -0.188  11.914  14.859  1.00 92.56           O  
ATOM   2485  CG1 VAL B 119       0.537  14.984  13.266  1.00 92.56           C  
ATOM   2486  CG2 VAL B 119      -1.773  15.883  13.672  1.00 92.56           C  
ATOM   2487  N   HIS B 120      -0.019  11.648  12.586  1.00 88.50           N  
ATOM   2488  CA  HIS B 120       0.887  10.508  12.648  1.00 88.50           C  
ATOM   2489  C   HIS B 120       2.152  10.758  11.836  1.00 88.50           C  
ATOM   2490  CB  HIS B 120       0.188   9.242  12.156  1.00 88.50           C  
ATOM   2491  O   HIS B 120       2.182  11.648  10.984  1.00 88.50           O  
ATOM   2492  CG  HIS B 120      -0.829   8.703  13.109  1.00 88.50           C  
ATOM   2493  CD2 HIS B 120      -2.172   8.859  13.164  1.00 88.50           C  
ATOM   2494  ND1 HIS B 120      -0.493   7.895  14.180  1.00 88.50           N  
ATOM   2495  CE1 HIS B 120      -1.591   7.578  14.844  1.00 88.50           C  
ATOM   2496  NE2 HIS B 120      -2.623   8.148  14.250  1.00 88.50           N  
ATOM   2497  N   GLY B 121       3.168  10.023  12.242  1.00 90.38           N  
ATOM   2498  CA  GLY B 121       4.348   9.969  11.391  1.00 90.38           C  
ATOM   2499  C   GLY B 121       4.324   8.812  10.414  1.00 90.38           C  
ATOM   2500  O   GLY B 121       3.709   7.777  10.680  1.00 90.38           O  
ATOM   2501  N   HIS B 122       5.008   8.977   9.289  1.00 86.31           N  
ATOM   2502  CA  HIS B 122       5.059   7.953   8.258  1.00 86.31           C  
ATOM   2503  C   HIS B 122       5.469   6.605   8.836  1.00 86.31           C  
ATOM   2504  CB  HIS B 122       6.023   8.367   7.145  1.00 86.31           C  
ATOM   2505  O   HIS B 122       4.945   5.562   8.430  1.00 86.31           O  
ATOM   2506  CG  HIS B 122       5.934   7.504   5.922  1.00 86.31           C  
ATOM   2507  CD2 HIS B 122       5.078   6.504   5.602  1.00 86.31           C  
ATOM   2508  ND1 HIS B 122       6.797   7.633   4.855  1.00 86.31           N  
ATOM   2509  CE1 HIS B 122       6.477   6.742   3.930  1.00 86.31           C  
ATOM   2510  NE2 HIS B 122       5.438   6.047   4.359  1.00 86.31           N  
ATOM   2511  N   LYS B 123       6.367   6.645   9.844  1.00 78.06           N  
ATOM   2512  CA  LYS B 123       6.922   5.414  10.406  1.00 78.06           C  
ATOM   2513  C   LYS B 123       5.848   4.605  11.117  1.00 78.06           C  
ATOM   2514  CB  LYS B 123       8.062   5.734  11.367  1.00 78.06           C  
ATOM   2515  O   LYS B 123       6.035   3.416  11.391  1.00 78.06           O  
ATOM   2516  CG  LYS B 123       7.609   6.297  12.703  1.00 78.06           C  
ATOM   2517  CD  LYS B 123       8.789   6.578  13.625  1.00 78.06           C  
ATOM   2518  CE  LYS B 123       8.945   5.492  14.688  1.00 78.06           C  
ATOM   2519  NZ  LYS B 123      10.195   5.668  15.484  1.00 78.06           N  
ATOM   2520  N   ASP B 124       4.699   5.266  11.398  1.00 75.56           N  
ATOM   2521  CA  ASP B 124       3.607   4.547  12.047  1.00 75.56           C  
ATOM   2522  C   ASP B 124       2.893   3.625  11.062  1.00 75.56           C  
ATOM   2523  CB  ASP B 124       2.611   5.535  12.664  1.00 75.56           C  
ATOM   2524  O   ASP B 124       2.174   2.711  11.477  1.00 75.56           O  
ATOM   2525  CG  ASP B 124       3.199   6.328  13.820  1.00 75.56           C  
ATOM   2526  OD1 ASP B 124       4.098   5.812  14.516  1.00 75.56           O  
ATOM   2527  OD2 ASP B 124       2.754   7.477  14.031  1.00 75.56           O  
ATOM   2528  N   PHE B 125       3.102   3.801   9.750  1.00 70.56           N  
ATOM   2529  CA  PHE B 125       2.342   3.070   8.742  1.00 70.56           C  
ATOM   2530  C   PHE B 125       3.264   2.207   7.891  1.00 70.56           C  
ATOM   2531  CB  PHE B 125       1.560   4.043   7.848  1.00 70.56           C  
ATOM   2532  O   PHE B 125       2.801   1.323   7.164  1.00 70.56           O  
ATOM   2533  CG  PHE B 125       0.562   4.883   8.594  1.00 70.56           C  
ATOM   2534  CD1 PHE B 125      -0.614   4.324   9.086  1.00 70.56           C  
ATOM   2535  CD2 PHE B 125       0.800   6.234   8.812  1.00 70.56           C  
ATOM   2536  CE1 PHE B 125      -1.539   5.102   9.773  1.00 70.56           C  
ATOM   2537  CE2 PHE B 125      -0.120   7.016   9.508  1.00 70.56           C  
ATOM   2538  CZ  PHE B 125      -1.289   6.449   9.984  1.00 70.56           C  
ATOM   2539  N   PHE B 126       4.539   2.512   7.926  1.00 67.69           N  
ATOM   2540  CA  PHE B 126       5.504   1.875   7.039  1.00 67.69           C  
ATOM   2541  C   PHE B 126       6.863   1.757   7.715  1.00 67.69           C  
ATOM   2542  CB  PHE B 126       5.633   2.660   5.730  1.00 67.69           C  
ATOM   2543  O   PHE B 126       7.230   2.600   8.539  1.00 67.69           O  
ATOM   2544  CG  PHE B 126       6.164   1.845   4.582  1.00 67.69           C  
ATOM   2545  CD1 PHE B 126       7.480   1.993   4.160  1.00 67.69           C  
ATOM   2546  CD2 PHE B 126       5.348   0.930   3.930  1.00 67.69           C  
ATOM   2547  CE1 PHE B 126       7.973   1.240   3.096  1.00 67.69           C  
ATOM   2548  CE2 PHE B 126       5.836   0.174   2.867  1.00 67.69           C  
ATOM   2549  CZ  PHE B 126       7.148   0.331   2.451  1.00 67.69           C  
ATOM   2550  N   ALA B 127       7.523   0.651   7.426  1.00 65.19           N  
ATOM   2551  CA  ALA B 127       8.867   0.465   7.965  1.00 65.19           C  
ATOM   2552  C   ALA B 127       9.844   1.458   7.348  1.00 65.19           C  
ATOM   2553  CB  ALA B 127       9.344  -0.966   7.727  1.00 65.19           C  
ATOM   2554  O   ALA B 127      10.500   1.153   6.348  1.00 65.19           O  
ATOM   2555  N   THR B 128       9.953   2.676   7.852  1.00 70.06           N  
ATOM   2556  CA  THR B 128      10.789   3.775   7.387  1.00 70.06           C  
ATOM   2557  C   THR B 128      11.250   4.637   8.562  1.00 70.06           C  
ATOM   2558  CB  THR B 128      10.047   4.652   6.367  1.00 70.06           C  
ATOM   2559  O   THR B 128      10.664   4.590   9.641  1.00 70.06           O  
ATOM   2560  CG2 THR B 128       8.789   5.266   6.980  1.00 70.06           C  
ATOM   2561  OG1 THR B 128      10.906   5.707   5.926  1.00 70.06           O  
ATOM   2562  N   ALA B 129      12.312   5.293   8.320  1.00 79.75           N  
ATOM   2563  CA  ALA B 129      12.766   6.266   9.312  1.00 79.75           C  
ATOM   2564  C   ALA B 129      11.961   7.559   9.219  1.00 79.75           C  
ATOM   2565  CB  ALA B 129      14.258   6.555   9.125  1.00 79.75           C  
ATOM   2566  O   ALA B 129      12.008   8.391  10.125  1.00 79.75           O  
ATOM   2567  N   CYS B 130      11.234   7.695   8.203  1.00 84.56           N  
ATOM   2568  CA  CYS B 130      10.406   8.883   7.992  1.00 84.56           C  
ATOM   2569  C   CYS B 130       9.281   8.945   9.023  1.00 84.56           C  
ATOM   2570  CB  CYS B 130       9.820   8.883   6.582  1.00 84.56           C  
ATOM   2571  O   CYS B 130       8.664   7.926   9.336  1.00 84.56           O  
ATOM   2572  SG  CYS B 130       8.945  10.406   6.160  1.00 84.56           S  
ATOM   2573  N   PRO B 131       9.180  10.188   9.609  1.00 94.25           N  
ATOM   2574  CA  PRO B 131       9.594  11.539   9.219  1.00 94.25           C  
ATOM   2575  C   PRO B 131      10.852  12.008   9.945  1.00 94.25           C  
ATOM   2576  CB  PRO B 131       8.391  12.406   9.609  1.00 94.25           C  
ATOM   2577  O   PRO B 131      10.969  13.180  10.297  1.00 94.25           O  
ATOM   2578  CG  PRO B 131       7.840  11.758  10.844  1.00 94.25           C  
ATOM   2579  CD  PRO B 131       8.008  10.266  10.711  1.00 94.25           C  
ATOM   2580  N   GLY B 132      11.719  11.148  10.414  1.00 90.81           N  
ATOM   2581  CA  GLY B 132      12.984  11.508  11.031  1.00 90.81           C  
ATOM   2582  C   GLY B 132      12.820  12.359  12.281  1.00 90.81           C  
ATOM   2583  O   GLY B 132      12.062  12.000  13.188  1.00 90.81           O  
ATOM   2584  N   ARG B 133      13.414  13.602  12.227  1.00 94.50           N  
ATOM   2585  CA  ARG B 133      13.445  14.531  13.352  1.00 94.50           C  
ATOM   2586  C   ARG B 133      12.031  14.930  13.766  1.00 94.50           C  
ATOM   2587  CB  ARG B 133      14.266  15.773  13.008  1.00 94.50           C  
ATOM   2588  O   ARG B 133      11.789  15.258  14.930  1.00 94.50           O  
ATOM   2589  CG  ARG B 133      15.742  15.492  12.781  1.00 94.50           C  
ATOM   2590  CD  ARG B 133      16.500  16.750  12.375  1.00 94.50           C  
ATOM   2591  NE  ARG B 133      17.781  16.422  11.766  1.00 94.50           N  
ATOM   2592  NH1 ARG B 133      17.125  16.969   9.617  1.00 94.50           N  
ATOM   2593  NH2 ARG B 133      19.266  16.219  10.016  1.00 94.50           N  
ATOM   2594  CZ  ARG B 133      18.062  16.547  10.469  1.00 94.50           C  
ATOM   2595  N   TRP B 134      11.109  14.812  12.859  1.00 96.19           N  
ATOM   2596  CA  TRP B 134       9.750  15.273  13.125  1.00 96.19           C  
ATOM   2597  C   TRP B 134       9.023  14.312  14.055  1.00 96.19           C  
ATOM   2598  CB  TRP B 134       8.977  15.414  11.812  1.00 96.19           C  
ATOM   2599  O   TRP B 134       8.078  14.703  14.742  1.00 96.19           O  
ATOM   2600  CG  TRP B 134       9.312  16.641  11.031  1.00 96.19           C  
ATOM   2601  CD1 TRP B 134      10.336  16.797  10.141  1.00 96.19           C  
ATOM   2602  CD2 TRP B 134       8.625  17.906  11.078  1.00 96.19           C  
ATOM   2603  CE2 TRP B 134       9.289  18.781  10.188  1.00 96.19           C  
ATOM   2604  CE3 TRP B 134       7.516  18.375  11.789  1.00 96.19           C  
ATOM   2605  NE1 TRP B 134      10.328  18.078   9.625  1.00 96.19           N  
ATOM   2606  CH2 TRP B 134       7.789  20.531  10.695  1.00 96.19           C  
ATOM   2607  CZ2 TRP B 134       8.883  20.094   9.984  1.00 96.19           C  
ATOM   2608  CZ3 TRP B 134       7.105  19.688  11.586  1.00 96.19           C  
ATOM   2609  N   TYR B 135       9.461  13.047  14.055  1.00 92.69           N  
ATOM   2610  CA  TYR B 135       8.672  12.039  14.750  1.00 92.69           C  
ATOM   2611  C   TYR B 135       8.586  12.336  16.234  1.00 92.69           C  
ATOM   2612  CB  TYR B 135       9.281  10.648  14.539  1.00 92.69           C  
ATOM   2613  O   TYR B 135       7.496  12.320  16.812  1.00 92.69           O  
ATOM   2614  CG  TYR B 135       8.344   9.516  14.891  1.00 92.69           C  
ATOM   2615  CD1 TYR B 135       8.555   8.750  16.031  1.00 92.69           C  
ATOM   2616  CD2 TYR B 135       7.254   9.211  14.086  1.00 92.69           C  
ATOM   2617  CE1 TYR B 135       7.695   7.707  16.375  1.00 92.69           C  
ATOM   2618  CE2 TYR B 135       6.391   8.164  14.406  1.00 92.69           C  
ATOM   2619  OH  TYR B 135       5.766   6.391  15.875  1.00 92.69           O  
ATOM   2620  CZ  TYR B 135       6.617   7.422  15.547  1.00 92.69           C  
ATOM   2621  N   ASP B 136       9.672  12.672  16.844  1.00 92.81           N  
ATOM   2622  CA  ASP B 136       9.695  12.906  18.297  1.00 92.81           C  
ATOM   2623  C   ASP B 136       9.031  14.242  18.641  1.00 92.81           C  
ATOM   2624  CB  ASP B 136      11.133  12.883  18.812  1.00 92.81           C  
ATOM   2625  O   ASP B 136       8.875  14.578  19.812  1.00 92.81           O  
ATOM   2626  CG  ASP B 136      11.750  11.500  18.781  1.00 92.81           C  
ATOM   2627  OD1 ASP B 136      11.008  10.492  18.766  1.00 92.81           O  
ATOM   2628  OD2 ASP B 136      13.000  11.406  18.766  1.00 92.81           O  
ATOM   2629  N   GLN B 137       8.688  15.062  17.609  1.00 95.88           N  
ATOM   2630  CA  GLN B 137       8.094  16.375  17.844  1.00 95.88           C  
ATOM   2631  C   GLN B 137       6.602  16.375  17.547  1.00 95.88           C  
ATOM   2632  CB  GLN B 137       8.797  17.438  17.000  1.00 95.88           C  
ATOM   2633  O   GLN B 137       5.953  17.422  17.562  1.00 95.88           O  
ATOM   2634  CG  GLN B 137      10.305  17.500  17.219  1.00 95.88           C  
ATOM   2635  CD  GLN B 137      10.672  17.844  18.656  1.00 95.88           C  
ATOM   2636  NE2 GLN B 137      11.586  17.062  19.219  1.00 95.88           N  
ATOM   2637  OE1 GLN B 137      10.133  18.781  19.234  1.00 95.88           O  
ATOM   2638  N   LEU B 138       5.988  15.203  17.344  1.00 93.19           N  
ATOM   2639  CA  LEU B 138       4.594  15.156  16.922  1.00 93.19           C  
ATOM   2640  C   LEU B 138       3.670  15.672  18.016  1.00 93.19           C  
ATOM   2641  CB  LEU B 138       4.199  13.727  16.531  1.00 93.19           C  
ATOM   2642  O   LEU B 138       2.721  16.406  17.734  1.00 93.19           O  
ATOM   2643  CG  LEU B 138       4.797  13.195  15.227  1.00 93.19           C  
ATOM   2644  CD1 LEU B 138       4.316  11.766  14.969  1.00 93.19           C  
ATOM   2645  CD2 LEU B 138       4.438  14.102  14.055  1.00 93.19           C  
ATOM   2646  N   ASP B 139       3.984  15.328  19.219  1.00 90.62           N  
ATOM   2647  CA  ASP B 139       3.154  15.828  20.312  1.00 90.62           C  
ATOM   2648  C   ASP B 139       3.248  17.344  20.422  1.00 90.62           C  
ATOM   2649  CB  ASP B 139       3.559  15.188  21.641  1.00 90.62           C  
ATOM   2650  O   ASP B 139       2.236  18.031  20.609  1.00 90.62           O  
ATOM   2651  CG  ASP B 139       3.123  13.734  21.750  1.00 90.62           C  
ATOM   2652  OD1 ASP B 139       2.252  13.297  20.969  1.00 90.62           O  
ATOM   2653  OD2 ASP B 139       3.656  13.023  22.625  1.00 90.62           O  
ATOM   2654  N   ARG B 140       4.453  17.844  20.328  1.00 95.75           N  
ATOM   2655  CA  ARG B 140       4.637  19.281  20.328  1.00 95.75           C  
ATOM   2656  C   ARG B 140       3.891  19.938  19.172  1.00 95.75           C  
ATOM   2657  CB  ARG B 140       6.125  19.641  20.266  1.00 95.75           C  
ATOM   2658  O   ARG B 140       3.312  21.016  19.328  1.00 95.75           O  
ATOM   2659  CG  ARG B 140       6.410  21.125  20.344  1.00 95.75           C  
ATOM   2660  CD  ARG B 140       7.902  21.422  20.281  1.00 95.75           C  
ATOM   2661  NE  ARG B 140       8.164  22.844  20.031  1.00 95.75           N  
ATOM   2662  NH1 ARG B 140      10.070  22.484  18.781  1.00 95.75           N  
ATOM   2663  NH2 ARG B 140       9.328  24.625  19.172  1.00 95.75           N  
ATOM   2664  CZ  ARG B 140       9.188  23.312  19.328  1.00 95.75           C  
ATOM   2665  N   LEU B 141       3.928  19.297  18.047  1.00 96.81           N  
ATOM   2666  CA  LEU B 141       3.219  19.812  16.875  1.00 96.81           C  
ATOM   2667  C   LEU B 141       1.718  19.875  17.141  1.00 96.81           C  
ATOM   2668  CB  LEU B 141       3.496  18.938  15.656  1.00 96.81           C  
ATOM   2669  O   LEU B 141       1.082  20.906  16.875  1.00 96.81           O  
ATOM   2670  CG  LEU B 141       2.836  19.359  14.344  1.00 96.81           C  
ATOM   2671  CD1 LEU B 141       3.297  20.766  13.953  1.00 96.81           C  
ATOM   2672  CD2 LEU B 141       3.148  18.359  13.234  1.00 96.81           C  
ATOM   2673  N   ILE B 142       1.188  18.844  17.719  1.00 94.44           N  
ATOM   2674  CA  ILE B 142      -0.235  18.797  18.031  1.00 94.44           C  
ATOM   2675  C   ILE B 142      -0.586  19.922  19.016  1.00 94.44           C  
ATOM   2676  CB  ILE B 142      -0.638  17.438  18.625  1.00 94.44           C  
ATOM   2677  O   ILE B 142      -1.576  20.625  18.828  1.00 94.44           O  
ATOM   2678  CG1 ILE B 142      -0.514  16.328  17.562  1.00 94.44           C  
ATOM   2679  CG2 ILE B 142      -2.059  17.484  19.188  1.00 94.44           C  
ATOM   2680  CD1 ILE B 142      -0.524  14.922  18.125  1.00 94.44           C  
ATOM   2681  N   ASP B 143       0.245  20.094  19.984  1.00 95.75           N  
ATOM   2682  CA  ASP B 143       0.012  21.156  20.953  1.00 95.75           C  
ATOM   2683  C   ASP B 143       0.013  22.531  20.266  1.00 95.75           C  
ATOM   2684  CB  ASP B 143       1.067  21.125  22.047  1.00 95.75           C  
ATOM   2685  O   ASP B 143      -0.813  23.375  20.594  1.00 95.75           O  
ATOM   2686  CG  ASP B 143       0.878  19.953  23.016  1.00 95.75           C  
ATOM   2687  OD1 ASP B 143      -0.209  19.344  23.016  1.00 95.75           O  
ATOM   2688  OD2 ASP B 143       1.824  19.656  23.766  1.00 95.75           O  
ATOM   2689  N   ARG B 144       0.953  22.703  19.422  1.00 97.56           N  
ATOM   2690  CA  ARG B 144       1.048  23.984  18.734  1.00 97.56           C  
ATOM   2691  C   ARG B 144      -0.161  24.234  17.844  1.00 97.56           C  
ATOM   2692  CB  ARG B 144       2.336  24.078  17.922  1.00 97.56           C  
ATOM   2693  O   ARG B 144      -0.694  25.344  17.781  1.00 97.56           O  
ATOM   2694  CG  ARG B 144       2.537  25.406  17.219  1.00 97.56           C  
ATOM   2695  CD  ARG B 144       2.531  26.562  18.203  1.00 97.56           C  
ATOM   2696  NE  ARG B 144       2.760  27.844  17.531  1.00 97.56           N  
ATOM   2697  NH1 ARG B 144       1.530  29.094  19.047  1.00 97.56           N  
ATOM   2698  NH2 ARG B 144       2.549  30.109  17.266  1.00 97.56           N  
ATOM   2699  CZ  ARG B 144       2.279  29.016  17.953  1.00 97.56           C  
ATOM   2700  N   VAL B 145      -0.583  23.219  17.125  1.00 97.75           N  
ATOM   2701  CA  VAL B 145      -1.786  23.312  16.297  1.00 97.75           C  
ATOM   2702  C   VAL B 145      -2.973  23.734  17.172  1.00 97.75           C  
ATOM   2703  CB  VAL B 145      -2.090  21.984  15.586  1.00 97.75           C  
ATOM   2704  O   VAL B 145      -3.725  24.641  16.812  1.00 97.75           O  
ATOM   2705  CG1 VAL B 145      -3.480  22.016  14.953  1.00 97.75           C  
ATOM   2706  CG2 VAL B 145      -1.026  21.688  14.523  1.00 97.75           C  
ATOM   2707  N   ASN B 146      -3.100  23.094  18.312  1.00 96.69           N  
ATOM   2708  CA  ASN B 146      -4.207  23.406  19.203  1.00 96.69           C  
ATOM   2709  C   ASN B 146      -4.113  24.828  19.750  1.00 96.69           C  
ATOM   2710  CB  ASN B 146      -4.254  22.391  20.359  1.00 96.69           C  
ATOM   2711  O   ASN B 146      -5.129  25.500  19.922  1.00 96.69           O  
ATOM   2712  CG  ASN B 146      -4.684  21.016  19.906  1.00 96.69           C  
ATOM   2713  ND2 ASN B 146      -4.230  19.984  20.625  1.00 96.69           N  
ATOM   2714  OD1 ASN B 146      -5.418  20.859  18.922  1.00 96.69           O  
ATOM   2715  N   ALA B 147      -2.924  25.250  20.031  1.00 97.50           N  
ATOM   2716  CA  ALA B 147      -2.736  26.625  20.484  1.00 97.50           C  
ATOM   2717  C   ALA B 147      -3.162  27.609  19.406  1.00 97.50           C  
ATOM   2718  CB  ALA B 147      -1.279  26.859  20.875  1.00 97.50           C  
ATOM   2719  O   ALA B 147      -3.799  28.625  19.703  1.00 97.50           O  
ATOM   2720  N   ILE B 148      -2.768  27.344  18.203  1.00 97.69           N  
ATOM   2721  CA  ILE B 148      -3.158  28.219  17.109  1.00 97.69           C  
ATOM   2722  C   ILE B 148      -4.680  28.266  16.984  1.00 97.69           C  
ATOM   2723  CB  ILE B 148      -2.529  27.766  15.773  1.00 97.69           C  
ATOM   2724  O   ILE B 148      -5.273  29.328  16.812  1.00 97.69           O  
ATOM   2725  CG1 ILE B 148      -1.013  27.984  15.789  1.00 97.69           C  
ATOM   2726  CG2 ILE B 148      -3.176  28.500  14.586  1.00 97.69           C  
ATOM   2727  CD1 ILE B 148      -0.271  27.297  14.656  1.00 97.69           C  
ATOM   2728  N   LYS B 149      -5.316  27.125  17.062  1.00 97.12           N  
ATOM   2729  CA  LYS B 149      -6.773  27.062  17.000  1.00 97.12           C  
ATOM   2730  C   LYS B 149      -7.418  27.844  18.125  1.00 97.12           C  
ATOM   2731  CB  LYS B 149      -7.246  25.609  17.016  1.00 97.12           C  
ATOM   2732  O   LYS B 149      -8.422  28.531  17.922  1.00 97.12           O  
ATOM   2733  CG  LYS B 149      -7.023  24.859  15.719  1.00 97.12           C  
ATOM   2734  CD  LYS B 149      -7.840  23.578  15.664  1.00 97.12           C  
ATOM   2735  CE  LYS B 149      -7.422  22.609  16.766  1.00 97.12           C  
ATOM   2736  NZ  LYS B 149      -8.203  21.328  16.703  1.00 97.12           N  
ATOM   2737  N   GLU B 150      -6.902  27.734  19.312  1.00 96.31           N  
ATOM   2738  CA  GLU B 150      -7.402  28.531  20.438  1.00 96.31           C  
ATOM   2739  C   GLU B 150      -7.336  30.016  20.141  1.00 96.31           C  
ATOM   2740  CB  GLU B 150      -6.609  28.203  21.703  1.00 96.31           C  
ATOM   2741  O   GLU B 150      -8.273  30.766  20.438  1.00 96.31           O  
ATOM   2742  CG  GLU B 150      -7.188  28.844  22.969  1.00 96.31           C  
ATOM   2743  CD  GLU B 150      -6.441  28.453  24.234  1.00 96.31           C  
ATOM   2744  OE1 GLU B 150      -6.910  28.812  25.344  1.00 96.31           O  
ATOM   2745  OE2 GLU B 150      -5.387  27.797  24.109  1.00 96.31           O  
ATOM   2746  N   GLY B 151      -6.191  30.375  19.578  1.00 96.56           N  
ATOM   2747  CA  GLY B 151      -6.074  31.766  19.172  1.00 96.56           C  
ATOM   2748  C   GLY B 151      -7.137  32.188  18.172  1.00 96.56           C  
ATOM   2749  O   GLY B 151      -7.648  33.312  18.219  1.00 96.56           O  
ATOM   2750  N   LYS B 152      -7.418  31.328  17.266  1.00 95.88           N  
ATOM   2751  CA  LYS B 152      -8.461  31.609  16.281  1.00 95.88           C  
ATOM   2752  C   LYS B 152      -9.820  31.781  16.969  1.00 95.88           C  
ATOM   2753  CB  LYS B 152      -8.547  30.484  15.242  1.00 95.88           C  
ATOM   2754  O   LYS B 152     -10.578  32.688  16.609  1.00 95.88           O  
ATOM   2755  CG  LYS B 152      -7.383  30.469  14.258  1.00 95.88           C  
ATOM   2756  CD  LYS B 152      -7.555  29.375  13.211  1.00 95.88           C  
ATOM   2757  CE  LYS B 152      -6.520  29.500  12.102  1.00 95.88           C  
ATOM   2758  NZ  LYS B 152      -6.844  28.625  10.938  1.00 95.88           N  
ATOM   2759  N   VAL B 153     -10.102  30.953  17.938  1.00 95.44           N  
ATOM   2760  CA  VAL B 153     -11.352  31.078  18.672  1.00 95.44           C  
ATOM   2761  C   VAL B 153     -11.414  32.438  19.391  1.00 95.44           C  
ATOM   2762  CB  VAL B 153     -11.516  29.922  19.703  1.00 95.44           C  
ATOM   2763  O   VAL B 153     -12.430  33.125  19.328  1.00 95.44           O  
ATOM   2764  CG1 VAL B 153     -12.711  30.188  20.609  1.00 95.44           C  
ATOM   2765  CG2 VAL B 153     -11.664  28.578  18.984  1.00 95.44           C  
ATOM   2766  N   GLU B 154     -10.398  32.750  19.969  1.00 96.19           N  
ATOM   2767  CA  GLU B 154     -10.336  34.000  20.688  1.00 96.19           C  
ATOM   2768  C   GLU B 154     -10.570  35.188  19.750  1.00 96.19           C  
ATOM   2769  CB  GLU B 154      -8.992  34.156  21.406  1.00 96.19           C  
ATOM   2770  O   GLU B 154     -11.109  36.219  20.172  1.00 96.19           O  
ATOM   2771  CG  GLU B 154      -8.820  33.219  22.594  1.00 96.19           C  
ATOM   2772  CD  GLU B 154      -7.445  33.344  23.234  1.00 96.19           C  
ATOM   2773  OE1 GLU B 154      -7.230  32.719  24.312  1.00 96.19           O  
ATOM   2774  OE2 GLU B 154      -6.574  34.031  22.672  1.00 96.19           O  
ATOM   2775  N   ARG B 155     -10.133  35.000  18.516  1.00 96.44           N  
ATOM   2776  CA  ARG B 155     -10.289  36.062  17.531  1.00 96.44           C  
ATOM   2777  C   ARG B 155     -11.656  36.000  16.844  1.00 96.44           C  
ATOM   2778  CB  ARG B 155      -9.180  36.000  16.469  1.00 96.44           C  
ATOM   2779  O   ARG B 155     -11.938  36.750  15.914  1.00 96.44           O  
ATOM   2780  CG  ARG B 155      -7.828  36.469  16.969  1.00 96.44           C  
ATOM   2781  CD  ARG B 155      -6.762  36.375  15.883  1.00 96.44           C  
ATOM   2782  NE  ARG B 155      -6.340  35.000  15.672  1.00 96.44           N  
ATOM   2783  NH1 ARG B 155      -5.105  35.438  13.773  1.00 96.44           N  
ATOM   2784  NH2 ARG B 155      -5.242  33.281  14.578  1.00 96.44           N  
ATOM   2785  CZ  ARG B 155      -5.562  34.562  14.680  1.00 96.44           C  
ATOM   2786  N   GLY B 156     -12.492  35.062  17.234  1.00 94.81           N  
ATOM   2787  CA  GLY B 156     -13.867  35.000  16.766  1.00 94.81           C  
ATOM   2788  C   GLY B 156     -14.023  34.188  15.492  1.00 94.81           C  
ATOM   2789  O   GLY B 156     -15.031  34.312  14.789  1.00 94.81           O  
ATOM   2790  N   VAL B 157     -12.930  33.438  15.172  1.00 93.81           N  
ATOM   2791  CA  VAL B 157     -13.047  32.625  13.984  1.00 93.81           C  
ATOM   2792  C   VAL B 157     -14.055  31.500  14.234  1.00 93.81           C  
ATOM   2793  CB  VAL B 157     -11.688  32.031  13.562  1.00 93.81           C  
ATOM   2794  O   VAL B 157     -14.016  30.828  15.273  1.00 93.81           O  
ATOM   2795  CG1 VAL B 157     -11.844  31.094  12.359  1.00 93.81           C  
ATOM   2796  CG2 VAL B 157     -10.688  33.125  13.258  1.00 93.81           C  
ATOM   2797  N   GLU B 158     -15.016  31.328  13.258  1.00 92.31           N  
ATOM   2798  CA  GLU B 158     -16.078  30.328  13.406  1.00 92.31           C  
ATOM   2799  C   GLU B 158     -15.594  28.953  12.969  1.00 92.31           C  
ATOM   2800  CB  GLU B 158     -17.312  30.734  12.594  1.00 92.31           C  
ATOM   2801  O   GLU B 158     -14.609  28.828  12.234  1.00 92.31           O  
ATOM   2802  CG  GLU B 158     -17.953  32.031  13.078  1.00 92.31           C  
ATOM   2803  CD  GLU B 158     -19.219  32.406  12.297  1.00 92.31           C  
ATOM   2804  OE1 GLU B 158     -19.891  33.375  12.672  1.00 92.31           O  
ATOM   2805  OE2 GLU B 158     -19.516  31.703  11.305  1.00 92.31           O  
ATOM   2806  N   ASN B 159     -16.188  27.891  13.430  1.00 91.06           N  
ATOM   2807  CA  ASN B 159     -16.078  26.500  13.000  1.00 91.06           C  
ATOM   2808  C   ASN B 159     -14.703  25.922  13.344  1.00 91.06           C  
ATOM   2809  CB  ASN B 159     -16.344  26.359  11.500  1.00 91.06           C  
ATOM   2810  O   ASN B 159     -14.203  25.031  12.656  1.00 91.06           O  
ATOM   2811  CG  ASN B 159     -17.766  26.719  11.133  1.00 91.06           C  
ATOM   2812  ND2 ASN B 159     -17.953  27.281   9.945  1.00 91.06           N  
ATOM   2813  OD1 ASN B 159     -18.703  26.469  11.906  1.00 91.06           O  
ATOM   2814  N   VAL B 160     -14.031  26.531  14.352  1.00 95.38           N  
ATOM   2815  CA  VAL B 160     -12.773  25.953  14.812  1.00 95.38           C  
ATOM   2816  C   VAL B 160     -13.047  24.688  15.609  1.00 95.38           C  
ATOM   2817  CB  VAL B 160     -11.961  26.953  15.656  1.00 95.38           C  
ATOM   2818  O   VAL B 160     -13.742  24.734  16.625  1.00 95.38           O  
ATOM   2819  CG1 VAL B 160     -10.625  26.344  16.094  1.00 95.38           C  
ATOM   2820  CG2 VAL B 160     -11.719  28.250  14.883  1.00 95.38           C  
ATOM   2821  N   PRO B 161     -12.516  23.500  15.148  1.00 95.31           N  
ATOM   2822  CA  PRO B 161     -12.828  22.250  15.852  1.00 95.31           C  
ATOM   2823  C   PRO B 161     -12.062  22.109  17.172  1.00 95.31           C  
ATOM   2824  CB  PRO B 161     -12.414  21.172  14.859  1.00 95.31           C  
ATOM   2825  O   PRO B 161     -10.953  22.641  17.297  1.00 95.31           O  
ATOM   2826  CG  PRO B 161     -11.266  21.766  14.102  1.00 95.31           C  
ATOM   2827  CD  PRO B 161     -11.531  23.234  13.906  1.00 95.31           C  
ATOM   2828  N   ALA B 162     -12.641  21.453  18.062  1.00 93.50           N  
ATOM   2829  CA  ALA B 162     -11.977  21.141  19.328  1.00 93.50           C  
ATOM   2830  C   ALA B 162     -10.836  20.156  19.109  1.00 93.50           C  
ATOM   2831  CB  ALA B 162     -12.977  20.594  20.344  1.00 93.50           C  
ATOM   2832  O   ALA B 162     -10.820  19.406  18.125  1.00 93.50           O  
ATOM   2833  N   PRO B 163      -9.812  20.328  20.000  1.00 92.12           N  
ATOM   2834  CA  PRO B 163      -8.766  19.297  19.953  1.00 92.12           C  
ATOM   2835  C   PRO B 163      -9.305  17.891  20.156  1.00 92.12           C  
ATOM   2836  CB  PRO B 163      -7.832  19.703  21.094  1.00 92.12           C  
ATOM   2837  O   PRO B 163     -10.352  17.703  20.781  1.00 92.12           O  
ATOM   2838  CG  PRO B 163      -8.148  21.125  21.375  1.00 92.12           C  
ATOM   2839  CD  PRO B 163      -9.578  21.375  20.984  1.00 92.12           C  
ATOM   2840  N   LEU B 164      -8.609  16.938  19.516  1.00 87.25           N  
ATOM   2841  CA  LEU B 164      -8.938  15.547  19.812  1.00 87.25           C  
ATOM   2842  C   LEU B 164      -8.562  15.195  21.250  1.00 87.25           C  
ATOM   2843  CB  LEU B 164      -8.227  14.602  18.844  1.00 87.25           C  
ATOM   2844  O   LEU B 164      -7.656  15.797  21.828  1.00 87.25           O  
ATOM   2845  CG  LEU B 164      -8.648  14.695  17.375  1.00 87.25           C  
ATOM   2846  CD1 LEU B 164      -7.754  13.812  16.516  1.00 87.25           C  
ATOM   2847  CD2 LEU B 164     -10.109  14.297  17.219  1.00 87.25           C  
ATOM   2848  N   ASP B 165      -9.336  14.234  21.719  1.00 77.94           N  
ATOM   2849  CA  ASP B 165      -9.039  13.766  23.078  1.00 77.94           C  
ATOM   2850  C   ASP B 165      -7.672  13.086  23.125  1.00 77.94           C  
ATOM   2851  CB  ASP B 165     -10.125  12.805  23.562  1.00 77.94           C  
ATOM   2852  O   ASP B 165      -7.402  12.156  22.359  1.00 77.94           O  
ATOM   2853  CG  ASP B 165      -9.914  12.344  25.000  1.00 77.94           C  
ATOM   2854  OD1 ASP B 165      -8.789  12.492  25.516  1.00 77.94           O  
ATOM   2855  OD2 ASP B 165     -10.875  11.836  25.609  1.00 77.94           O  
ATOM   2856  N   LYS B 166      -6.863  13.664  23.984  1.00 76.19           N  
ATOM   2857  CA  LYS B 166      -5.488  13.180  24.062  1.00 76.19           C  
ATOM   2858  C   LYS B 166      -5.445  11.680  24.344  1.00 76.19           C  
ATOM   2859  CB  LYS B 166      -4.723  13.938  25.156  1.00 76.19           C  
ATOM   2860  O   LYS B 166      -4.582  10.977  23.812  1.00 76.19           O  
ATOM   2861  CG  LYS B 166      -4.305  15.344  24.750  1.00 76.19           C  
ATOM   2862  CD  LYS B 166      -3.434  15.992  25.812  1.00 76.19           C  
ATOM   2863  CE  LYS B 166      -3.027  17.406  25.422  1.00 76.19           C  
ATOM   2864  NZ  LYS B 166      -2.164  18.047  26.469  1.00 76.19           N  
ATOM   2865  N   ALA B 167      -6.352  11.297  25.188  1.00 69.38           N  
ATOM   2866  CA  ALA B 167      -6.395   9.875  25.516  1.00 69.38           C  
ATOM   2867  C   ALA B 167      -6.730   9.039  24.281  1.00 69.38           C  
ATOM   2868  CB  ALA B 167      -7.410   9.617  26.625  1.00 69.38           C  
ATOM   2869  O   ALA B 167      -6.148   7.969  24.078  1.00 69.38           O  
ATOM   2870  N   GLU B 168      -7.613   9.547  23.484  1.00 69.62           N  
ATOM   2871  CA  GLU B 168      -7.992   8.852  22.250  1.00 69.62           C  
ATOM   2872  C   GLU B 168      -6.832   8.812  21.266  1.00 69.62           C  
ATOM   2873  CB  GLU B 168      -9.211   9.516  21.609  1.00 69.62           C  
ATOM   2874  O   GLU B 168      -6.594   7.785  20.609  1.00 69.62           O  
ATOM   2875  CG  GLU B 168     -10.531   9.141  22.266  1.00 69.62           C  
ATOM   2876  CD  GLU B 168     -11.734   9.781  21.594  1.00 69.62           C  
ATOM   2877  OE1 GLU B 168     -12.883   9.555  22.047  1.00 69.62           O  
ATOM   2878  OE2 GLU B 168     -11.539  10.523  20.609  1.00 69.62           O  
ATOM   2879  N   VAL B 169      -6.133   9.883  21.250  1.00 72.56           N  
ATOM   2880  CA  VAL B 169      -4.988   9.977  20.344  1.00 72.56           C  
ATOM   2881  C   VAL B 169      -3.914   8.984  20.766  1.00 72.56           C  
ATOM   2882  CB  VAL B 169      -4.406  11.414  20.312  1.00 72.56           C  
ATOM   2883  O   VAL B 169      -3.367   8.258  19.938  1.00 72.56           O  
ATOM   2884  CG1 VAL B 169      -3.084  11.438  19.547  1.00 72.56           C  
ATOM   2885  CG2 VAL B 169      -5.410  12.383  19.688  1.00 72.56           C  
ATOM   2886  N   SER B 170      -3.693   9.000  22.031  1.00 69.00           N  
ATOM   2887  CA  SER B 170      -2.682   8.094  22.547  1.00 69.00           C  
ATOM   2888  C   SER B 170      -3.057   6.637  22.297  1.00 69.00           C  
ATOM   2889  CB  SER B 170      -2.486   8.320  24.047  1.00 69.00           C  
ATOM   2890  O   SER B 170      -2.209   5.832  21.906  1.00 69.00           O  
ATOM   2891  OG  SER B 170      -1.428   7.520  24.547  1.00 69.00           O  
ATOM   2892  N   ALA B 171      -4.336   6.328  22.453  1.00 63.91           N  
ATOM   2893  CA  ALA B 171      -4.801   4.965  22.219  1.00 63.91           C  
ATOM   2894  C   ALA B 171      -4.648   4.562  20.766  1.00 63.91           C  
ATOM   2895  CB  ALA B 171      -6.258   4.824  22.656  1.00 63.91           C  
ATOM   2896  O   ALA B 171      -4.227   3.443  20.453  1.00 63.91           O  
ATOM   2897  N   LEU B 172      -4.918   5.473  19.984  1.00 64.69           N  
ATOM   2898  CA  LEU B 172      -4.797   5.203  18.562  1.00 64.69           C  
ATOM   2899  C   LEU B 172      -3.340   4.961  18.172  1.00 64.69           C  
ATOM   2900  CB  LEU B 172      -5.367   6.363  17.734  1.00 64.69           C  
ATOM   2901  O   LEU B 172      -3.037   4.027  17.422  1.00 64.69           O  
ATOM   2902  CG  LEU B 172      -5.504   6.133  16.234  1.00 64.69           C  
ATOM   2903  CD1 LEU B 172      -6.641   5.156  15.953  1.00 64.69           C  
ATOM   2904  CD2 LEU B 172      -5.730   7.453  15.508  1.00 64.69           C  
ATOM   2905  N   ARG B 173      -2.438   5.777  18.625  1.00 67.81           N  
ATOM   2906  CA  ARG B 173      -1.015   5.625  18.344  1.00 67.81           C  
ATOM   2907  C   ARG B 173      -0.505   4.266  18.812  1.00 67.81           C  
ATOM   2908  CB  ARG B 173      -0.210   6.746  19.000  1.00 67.81           C  
ATOM   2909  O   ARG B 173       0.252   3.602  18.094  1.00 67.81           O  
ATOM   2910  CG  ARG B 173      -0.213   8.047  18.219  1.00 67.81           C  
ATOM   2911  CD  ARG B 173       0.591   9.133  18.922  1.00 67.81           C  
ATOM   2912  NE  ARG B 173       0.567  10.391  18.188  1.00 67.81           N  
ATOM   2913  NH1 ARG B 173       1.753  11.586  19.766  1.00 67.81           N  
ATOM   2914  NH2 ARG B 173       1.038  12.617  17.859  1.00 67.81           N  
ATOM   2915  CZ  ARG B 173       1.119  11.523  18.609  1.00 67.81           C  
ATOM   2916  N   ALA B 174      -0.978   3.965  20.031  1.00 62.66           N  
ATOM   2917  CA  ALA B 174      -0.563   2.680  20.578  1.00 62.66           C  
ATOM   2918  C   ALA B 174      -1.040   1.525  19.703  1.00 62.66           C  
ATOM   2919  CB  ALA B 174      -1.095   2.516  22.000  1.00 62.66           C  
ATOM   2920  O   ALA B 174      -0.306   0.559  19.484  1.00 62.66           O  
ATOM   2921  N   SER B 175      -2.219   1.654  19.188  1.00 59.34           N  
ATOM   2922  CA  SER B 175      -2.773   0.618  18.312  1.00 59.34           C  
ATOM   2923  C   SER B 175      -1.999   0.516  17.000  1.00 59.34           C  
ATOM   2924  CB  SER B 175      -4.250   0.895  18.031  1.00 59.34           C  
ATOM   2925  O   SER B 175      -1.708  -0.585  16.531  1.00 59.34           O  
ATOM   2926  OG  SER B 175      -5.016   0.825  19.219  1.00 59.34           O  
ATOM   2927  N   TRP B 176      -1.591   1.614  16.469  1.00 62.78           N  
ATOM   2928  CA  TRP B 176      -0.826   1.607  15.219  1.00 62.78           C  
ATOM   2929  C   TRP B 176       0.563   1.018  15.438  1.00 62.78           C  
ATOM   2930  CB  TRP B 176      -0.709   3.023  14.648  1.00 62.78           C  
ATOM   2931  O   TRP B 176       1.063   0.262  14.602  1.00 62.78           O  
ATOM   2932  CG  TRP B 176      -0.369   3.070  13.188  1.00 62.78           C  
ATOM   2933  CD1 TRP B 176       0.505   3.920  12.578  1.00 62.78           C  
ATOM   2934  CD2 TRP B 176      -0.902   2.229  12.164  1.00 62.78           C  
ATOM   2935  CE2 TRP B 176      -0.305   2.627  10.945  1.00 62.78           C  
ATOM   2936  CE3 TRP B 176      -1.827   1.176  12.156  1.00 62.78           C  
ATOM   2937  NE1 TRP B 176       0.548   3.660  11.227  1.00 62.78           N  
ATOM   2938  CH2 TRP B 176      -1.513   0.979   9.750  1.00 62.78           C  
ATOM   2939  CZ2 TRP B 176      -0.604   2.006   9.734  1.00 62.78           C  
ATOM   2940  CZ3 TRP B 176      -2.123   0.560  10.945  1.00 62.78           C  
ATOM   2941  N   GLU B 177       1.155   1.414  16.578  1.00 63.84           N  
ATOM   2942  CA  GLU B 177       2.459   0.852  16.922  1.00 63.84           C  
ATOM   2943  C   GLU B 177       2.393  -0.668  17.031  1.00 63.84           C  
ATOM   2944  CB  GLU B 177       2.973   1.452  18.219  1.00 63.84           C  
ATOM   2945  O   GLU B 177       3.271  -1.372  16.531  1.00 63.84           O  
ATOM   2946  CG  GLU B 177       4.426   1.115  18.531  1.00 63.84           C  
ATOM   2947  CD  GLU B 177       4.965   1.829  19.750  1.00 63.84           C  
ATOM   2948  OE1 GLU B 177       6.156   1.642  20.094  1.00 63.84           O  
ATOM   2949  OE2 GLU B 177       4.191   2.582  20.391  1.00 63.84           O  
ATOM   2950  N   LYS B 178       1.363  -1.147  17.719  1.00 58.41           N  
ATOM   2951  CA  LYS B 178       1.179  -2.590  17.844  1.00 58.41           C  
ATOM   2952  C   LYS B 178       1.051  -3.250  16.469  1.00 58.41           C  
ATOM   2953  CB  LYS B 178      -0.054  -2.902  18.688  1.00 58.41           C  
ATOM   2954  O   LYS B 178       1.630  -4.312  16.234  1.00 58.41           O  
ATOM   2955  CG  LYS B 178       0.179  -2.779  20.188  1.00 58.41           C  
ATOM   2956  CD  LYS B 178      -1.071  -3.141  20.984  1.00 58.41           C  
ATOM   2957  CE  LYS B 178      -0.887  -2.877  22.469  1.00 58.41           C  
ATOM   2958  NZ  LYS B 178      -2.131  -3.172  23.234  1.00 58.41           N  
ATOM   2959  N   LEU B 179       0.329  -2.559  15.711  1.00 55.97           N  
ATOM   2960  CA  LEU B 179       0.139  -3.084  14.359  1.00 55.97           C  
ATOM   2961  C   LEU B 179       1.457  -3.105  13.594  1.00 55.97           C  
ATOM   2962  CB  LEU B 179      -0.893  -2.248  13.602  1.00 55.97           C  
ATOM   2963  O   LEU B 179       1.808  -4.117  12.984  1.00 55.97           O  
ATOM   2964  CG  LEU B 179      -1.243  -2.723  12.188  1.00 55.97           C  
ATOM   2965  CD1 LEU B 179      -1.954  -4.070  12.242  1.00 55.97           C  
ATOM   2966  CD2 LEU B 179      -2.105  -1.688  11.477  1.00 55.97           C  
ATOM   2967  N   GLN B 180       2.172  -2.094  13.586  1.00 59.94           N  
ATOM   2968  CA  GLN B 180       3.434  -2.008  12.852  1.00 59.94           C  
ATOM   2969  C   GLN B 180       4.441  -3.027  13.375  1.00 59.94           C  
ATOM   2970  CB  GLN B 180       4.016  -0.598  12.953  1.00 59.94           C  
ATOM   2971  O   GLN B 180       5.152  -3.664  12.594  1.00 59.94           O  
ATOM   2972  CG  GLN B 180       5.211  -0.362  12.039  1.00 59.94           C  
ATOM   2973  CD  GLN B 180       4.887  -0.609  10.578  1.00 59.94           C  
ATOM   2974  NE2 GLN B 180       5.816  -1.232   9.859  1.00 59.94           N  
ATOM   2975  OE1 GLN B 180       3.811  -0.244  10.094  1.00 59.94           O  
ATOM   2976  N   ASN B 181       4.512  -3.125  14.758  1.00 60.16           N  
ATOM   2977  CA  ASN B 181       5.391  -4.133  15.336  1.00 60.16           C  
ATOM   2978  C   ASN B 181       5.035  -5.535  14.852  1.00 60.16           C  
ATOM   2979  CB  ASN B 181       5.340  -4.074  16.859  1.00 60.16           C  
ATOM   2980  O   ASN B 181       5.922  -6.332  14.531  1.00 60.16           O  
ATOM   2981  CG  ASN B 181       6.066  -2.869  17.422  1.00 60.16           C  
ATOM   2982  ND2 ASN B 181       5.812  -2.559  18.688  1.00 60.16           N  
ATOM   2983  OD1 ASN B 181       6.852  -2.219  16.734  1.00 60.16           O  
ATOM   2984  N   ALA B 182       3.787  -5.773  14.867  1.00 55.50           N  
ATOM   2985  CA  ALA B 182       3.336  -7.078  14.391  1.00 55.50           C  
ATOM   2986  C   ALA B 182       3.729  -7.297  12.938  1.00 55.50           C  
ATOM   2987  CB  ALA B 182       1.825  -7.215  14.562  1.00 55.50           C  
ATOM   2988  O   ALA B 182       4.199  -8.375  12.562  1.00 55.50           O  
ATOM   2989  N   VAL B 183       3.617  -6.273  12.125  1.00 53.78           N  
ATOM   2990  CA  VAL B 183       3.947  -6.340  10.711  1.00 53.78           C  
ATOM   2991  C   VAL B 183       5.449  -6.559  10.539  1.00 53.78           C  
ATOM   2992  CB  VAL B 183       3.504  -5.062   9.961  1.00 53.78           C  
ATOM   2993  O   VAL B 183       5.875  -7.398   9.734  1.00 53.78           O  
ATOM   2994  CG1 VAL B 183       4.137  -5.004   8.570  1.00 53.78           C  
ATOM   2995  CG2 VAL B 183       1.980  -5.004   9.859  1.00 53.78           C  
ATOM   2996  N   ASP B 184       6.227  -5.781  11.273  1.00 55.88           N  
ATOM   2997  CA  ASP B 184       7.684  -5.891  11.195  1.00 55.88           C  
ATOM   2998  C   ASP B 184       8.148  -7.289  11.602  1.00 55.88           C  
ATOM   2999  CB  ASP B 184       8.344  -4.840  12.094  1.00 55.88           C  
ATOM   3000  O   ASP B 184       8.969  -7.898  10.906  1.00 55.88           O  
ATOM   3001  CG  ASP B 184       8.227  -3.432  11.539  1.00 55.88           C  
ATOM   3002  OD1 ASP B 184       7.816  -3.268  10.367  1.00 55.88           O  
ATOM   3003  OD2 ASP B 184       8.547  -2.477  12.281  1.00 55.88           O  
ATOM   3004  N   GLU B 185       7.691  -7.773  12.789  1.00 56.66           N  
ATOM   3005  CA  GLU B 185       8.094  -9.078  13.305  1.00 56.66           C  
ATOM   3006  C   GLU B 185       7.723 -10.195  12.336  1.00 56.66           C  
ATOM   3007  CB  GLU B 185       7.465  -9.336  14.672  1.00 56.66           C  
ATOM   3008  O   GLU B 185       8.539 -11.070  12.039  1.00 56.66           O  
ATOM   3009  CG  GLU B 185       8.109  -8.555  15.805  1.00 56.66           C  
ATOM   3010  CD  GLU B 185       9.531  -9.008  16.109  1.00 56.66           C  
ATOM   3011  OE1 GLU B 185      10.312  -8.211  16.672  1.00 56.66           O  
ATOM   3012  OE2 GLU B 185       9.859 -10.172  15.789  1.00 56.66           O  
ATOM   3013  N   LEU B 186       6.512 -10.086  11.930  1.00 52.59           N  
ATOM   3014  CA  LEU B 186       6.039 -11.125  11.023  1.00 52.59           C  
ATOM   3015  C   LEU B 186       6.727 -11.023   9.664  1.00 52.59           C  
ATOM   3016  CB  LEU B 186       4.523 -11.039  10.852  1.00 52.59           C  
ATOM   3017  O   LEU B 186       7.004 -12.039   9.023  1.00 52.59           O  
ATOM   3018  CG  LEU B 186       3.682 -11.883  11.812  1.00 52.59           C  
ATOM   3019  CD1 LEU B 186       2.482 -11.086  12.312  1.00 52.59           C  
ATOM   3020  CD2 LEU B 186       3.227 -13.172  11.141  1.00 52.59           C  
ATOM   3021  N   GLY B 187       7.043  -9.789   9.211  1.00 48.62           N  
ATOM   3022  CA  GLY B 187       7.828  -9.586   8.000  1.00 48.62           C  
ATOM   3023  C   GLY B 187       9.203 -10.234   8.062  1.00 48.62           C  
ATOM   3024  O   GLY B 187       9.625 -10.891   7.113  1.00 48.62           O  
ATOM   3025  N   LYS B 188       9.898 -10.047   9.195  1.00 54.16           N  
ATOM   3026  CA  LYS B 188      11.203 -10.672   9.406  1.00 54.16           C  
ATOM   3027  C   LYS B 188      11.102 -12.195   9.336  1.00 54.16           C  
ATOM   3028  CB  LYS B 188      11.789 -10.250  10.758  1.00 54.16           C  
ATOM   3029  O   LYS B 188      11.984 -12.859   8.789  1.00 54.16           O  
ATOM   3030  CG  LYS B 188      12.281  -8.812  10.789  1.00 54.16           C  
ATOM   3031  CD  LYS B 188      12.906  -8.469  12.133  1.00 54.16           C  
ATOM   3032  CE  LYS B 188      13.312  -7.000  12.203  1.00 54.16           C  
ATOM   3033  NZ  LYS B 188      13.828  -6.633  13.555  1.00 54.16           N  
ATOM   3034  N   GLU B 189      10.117 -12.680   9.992  1.00 50.41           N  
ATOM   3035  CA  GLU B 189       9.914 -14.125   9.961  1.00 50.41           C  
ATOM   3036  C   GLU B 189       9.727 -14.625   8.531  1.00 50.41           C  
ATOM   3037  CB  GLU B 189       8.703 -14.516  10.812  1.00 50.41           C  
ATOM   3038  O   GLU B 189      10.234 -15.688   8.164  1.00 50.41           O  
ATOM   3039  CG  GLU B 189       8.984 -14.539  12.305  1.00 50.41           C  
ATOM   3040  CD  GLU B 189       7.801 -15.008  13.133  1.00 50.41           C  
ATOM   3041  OE1 GLU B 189       7.887 -14.984  14.383  1.00 50.41           O  
ATOM   3042  OE2 GLU B 189       6.777 -15.391  12.531  1.00 50.41           O  
ATOM   3043  N   ILE B 190       9.070 -13.836   7.746  1.00 45.03           N  
ATOM   3044  CA  ILE B 190       8.789 -14.188   6.359  1.00 45.03           C  
ATOM   3045  C   ILE B 190      10.070 -14.102   5.527  1.00 45.03           C  
ATOM   3046  CB  ILE B 190       7.695 -13.273   5.758  1.00 45.03           C  
ATOM   3047  O   ILE B 190      10.336 -14.977   4.703  1.00 45.03           O  
ATOM   3048  CG1 ILE B 190       6.332 -13.586   6.387  1.00 45.03           C  
ATOM   3049  CG2 ILE B 190       7.645 -13.422   4.234  1.00 45.03           C  
ATOM   3050  CD1 ILE B 190       5.258 -12.555   6.070  1.00 45.03           C  
ATOM   3051  N   ASP B 191      10.883 -13.125   5.719  1.00 47.62           N  
ATOM   3052  CA  ASP B 191      12.148 -12.969   4.996  1.00 47.62           C  
ATOM   3053  C   ASP B 191      13.102 -14.125   5.305  1.00 47.62           C  
ATOM   3054  CB  ASP B 191      12.805 -11.633   5.348  1.00 47.62           C  
ATOM   3055  O   ASP B 191      13.906 -14.508   4.453  1.00 47.62           O  
ATOM   3056  CG  ASP B 191      12.102 -10.445   4.711  1.00 47.62           C  
ATOM   3057  OD1 ASP B 191      11.234 -10.648   3.840  1.00 47.62           O  
ATOM   3058  OD2 ASP B 191      12.430  -9.297   5.086  1.00 47.62           O  
ATOM   3059  N   HIS B 192      13.055 -14.570   6.543  1.00 46.34           N  
ATOM   3060  CA  HIS B 192      13.977 -15.617   6.969  1.00 46.34           C  
ATOM   3061  C   HIS B 192      13.375 -17.000   6.762  1.00 46.34           C  
ATOM   3062  CB  HIS B 192      14.359 -15.422   8.438  1.00 46.34           C  
ATOM   3063  O   HIS B 192      14.008 -18.016   7.062  1.00 46.34           O  
ATOM   3064  CG  HIS B 192      15.156 -14.180   8.688  1.00 46.34           C  
ATOM   3065  CD2 HIS B 192      16.469 -14.000   8.961  1.00 46.34           C  
ATOM   3066  ND1 HIS B 192      14.594 -12.922   8.680  1.00 46.34           N  
ATOM   3067  CE1 HIS B 192      15.531 -12.023   8.938  1.00 46.34           C  
ATOM   3068  NE2 HIS B 192      16.672 -12.656   9.109  1.00 46.34           N  
ATOM   3069  N   ALA B 193      12.141 -17.062   6.285  1.00 36.34           N  
ATOM   3070  CA  ALA B 193      11.578 -18.391   6.027  1.00 36.34           C  
ATOM   3071  C   ALA B 193      11.922 -18.859   4.621  1.00 36.34           C  
ATOM   3072  CB  ALA B 193      10.062 -18.359   6.227  1.00 36.34           C  
ATOM   3073  O   ALA B 193      12.109 -18.047   3.711  1.00 36.34           O  
TER    3074      ALA B 193                                                      
ENDMDL                                                                          
END                                                                             
