# Supplementary material for: New Phage-Derived Antibacterial Enzyme PolaR Targeting Rothia spp
Source: Cells. 2023 Aug 4;12(15):1997. doi: 10.3390/cells12151997 (PMC10417112; doi:10.3390/cells12151997)
Supplement: Supplementary file 1 [file cells-12-01997-s001.zip › File S1/PolaR AlphaFold/dimer/Rothia_dimer_6e506_unrelaxed_rank_005_alphafold2_multimer_v3_model_5_seed_000.pdb]

MODEL     1                                                                     
ATOM      1  N   MET A   1      -3.793 -25.625 -19.422  1.00 70.06           N  
ATOM      2  CA  MET A   1      -4.035 -26.453 -18.250  1.00 70.06           C  
ATOM      3  C   MET A   1      -5.344 -26.062 -17.562  1.00 70.06           C  
ATOM      4  CB  MET A   1      -2.875 -26.344 -17.250  1.00 70.06           C  
ATOM      5  O   MET A   1      -5.652 -24.875 -17.453  1.00 70.06           O  
ATOM      6  CG  MET A   1      -3.020 -27.234 -16.031  1.00 70.06           C  
ATOM      7  SD  MET A   1      -1.480 -27.312 -15.031  1.00 70.06           S  
ATOM      8  CE  MET A   1      -2.039 -28.359 -13.664  1.00 70.06           C  
ATOM      9  N   LYS A   2      -6.191 -27.000 -17.266  1.00 72.06           N  
ATOM     10  CA  LYS A   2      -7.430 -26.781 -16.531  1.00 72.06           C  
ATOM     11  C   LYS A   2      -7.164 -26.594 -15.047  1.00 72.06           C  
ATOM     12  CB  LYS A   2      -8.406 -27.938 -16.766  1.00 72.06           C  
ATOM     13  O   LYS A   2      -6.238 -27.203 -14.500  1.00 72.06           O  
ATOM     14  CG  LYS A   2      -9.023 -27.969 -18.156  1.00 72.06           C  
ATOM     15  CD  LYS A   2     -10.055 -29.078 -18.281  1.00 72.06           C  
ATOM     16  CE  LYS A   2     -10.656 -29.125 -19.688  1.00 72.06           C  
ATOM     17  NZ  LYS A   2     -11.688 -30.203 -19.812  1.00 72.06           N  
ATOM     18  N   TYR A   3      -7.805 -25.656 -14.422  1.00 79.88           N  
ATOM     19  CA  TYR A   3      -7.766 -25.469 -12.977  1.00 79.88           C  
ATOM     20  C   TYR A   3      -9.156 -25.203 -12.422  1.00 79.88           C  
ATOM     21  CB  TYR A   3      -6.820 -24.328 -12.609  1.00 79.88           C  
ATOM     22  O   TYR A   3     -10.094 -24.922 -13.188  1.00 79.88           O  
ATOM     23  CG  TYR A   3      -7.270 -22.984 -13.133  1.00 79.88           C  
ATOM     24  CD1 TYR A   3      -6.883 -22.531 -14.398  1.00 79.88           C  
ATOM     25  CD2 TYR A   3      -8.078 -22.156 -12.367  1.00 79.88           C  
ATOM     26  CE1 TYR A   3      -7.293 -21.297 -14.883  1.00 79.88           C  
ATOM     27  CE2 TYR A   3      -8.492 -20.906 -12.844  1.00 79.88           C  
ATOM     28  OH  TYR A   3      -8.508 -19.266 -14.570  1.00 79.88           O  
ATOM     29  CZ  TYR A   3      -8.094 -20.500 -14.102  1.00 79.88           C  
ATOM     30  N   VAL A   4      -9.336 -25.516 -11.180  1.00 80.25           N  
ATOM     31  CA  VAL A   4     -10.586 -25.234 -10.484  1.00 80.25           C  
ATOM     32  C   VAL A   4     -10.539 -23.844  -9.883  1.00 80.25           C  
ATOM     33  CB  VAL A   4     -10.867 -26.281  -9.375  1.00 80.25           C  
ATOM     34  O   VAL A   4      -9.547 -23.453  -9.258  1.00 80.25           O  
ATOM     35  CG1 VAL A   4     -12.148 -25.938  -8.617  1.00 80.25           C  
ATOM     36  CG2 VAL A   4     -10.977 -27.688  -9.984  1.00 80.25           C  
ATOM     37  N   ASP A   5     -11.539 -23.047 -10.172  1.00 77.94           N  
ATOM     38  CA  ASP A   5     -11.711 -21.734  -9.539  1.00 77.94           C  
ATOM     39  C   ASP A   5     -12.375 -21.875  -8.172  1.00 77.94           C  
ATOM     40  CB  ASP A   5     -12.531 -20.812 -10.445  1.00 77.94           C  
ATOM     41  O   ASP A   5     -13.430 -22.500  -8.047  1.00 77.94           O  
ATOM     42  CG  ASP A   5     -11.766 -20.359 -11.672  1.00 77.94           C  
ATOM     43  OD1 ASP A   5     -10.555 -20.062 -11.562  1.00 77.94           O  
ATOM     44  OD2 ASP A   5     -12.383 -20.281 -12.758  1.00 77.94           O  
ATOM     45  N   ILE A   6     -11.844 -21.359  -7.207  1.00 80.06           N  
ATOM     46  CA  ILE A   6     -12.336 -21.375  -5.836  1.00 80.06           C  
ATOM     47  C   ILE A   6     -12.680 -19.953  -5.402  1.00 80.06           C  
ATOM     48  CB  ILE A   6     -11.305 -22.000  -4.867  1.00 80.06           C  
ATOM     49  O   ILE A   6     -11.852 -19.047  -5.492  1.00 80.06           O  
ATOM     50  CG1 ILE A   6     -10.992 -23.438  -5.270  1.00 80.06           C  
ATOM     51  CG2 ILE A   6     -11.805 -21.922  -3.422  1.00 80.06           C  
ATOM     52  CD1 ILE A   6      -9.766 -24.031  -4.586  1.00 80.06           C  
ATOM     53  N   THR A   7     -13.914 -19.703  -4.969  1.00 76.31           N  
ATOM     54  CA  THR A   7     -14.383 -18.359  -4.656  1.00 76.31           C  
ATOM     55  C   THR A   7     -14.922 -18.297  -3.227  1.00 76.31           C  
ATOM     56  CB  THR A   7     -15.484 -17.906  -5.637  1.00 76.31           C  
ATOM     57  O   THR A   7     -15.617 -17.344  -2.861  1.00 76.31           O  
ATOM     58  CG2 THR A   7     -14.938 -17.781  -7.055  1.00 76.31           C  
ATOM     59  OG1 THR A   7     -16.547 -18.859  -5.629  1.00 76.31           O  
ATOM     60  N   GLU A   8     -14.625 -19.312  -2.451  1.00 74.25           N  
ATOM     61  CA  GLU A   8     -15.219 -19.406  -1.122  1.00 74.25           C  
ATOM     62  C   GLU A   8     -14.414 -18.609  -0.098  1.00 74.25           C  
ATOM     63  CB  GLU A   8     -15.328 -20.875  -0.688  1.00 74.25           C  
ATOM     64  O   GLU A   8     -14.867 -18.406   1.028  1.00 74.25           O  
ATOM     65  CG  GLU A   8     -13.992 -21.594  -0.630  1.00 74.25           C  
ATOM     66  CD  GLU A   8     -14.133 -23.094  -0.433  1.00 74.25           C  
ATOM     67  OE1 GLU A   8     -13.102 -23.797  -0.323  1.00 74.25           O  
ATOM     68  OE2 GLU A   8     -15.289 -23.578  -0.389  1.00 74.25           O  
ATOM     69  N   TYR A   9     -13.211 -18.219  -0.448  1.00 79.81           N  
ATOM     70  CA  TYR A   9     -12.359 -17.438   0.452  1.00 79.81           C  
ATOM     71  C   TYR A   9     -12.445 -15.953   0.130  1.00 79.81           C  
ATOM     72  CB  TYR A   9     -10.906 -17.906   0.367  1.00 79.81           C  
ATOM     73  O   TYR A   9     -12.227 -15.547  -1.015  1.00 79.81           O  
ATOM     74  CG  TYR A   9     -10.734 -19.375   0.689  1.00 79.81           C  
ATOM     75  CD1 TYR A   9     -10.711 -19.828   2.010  1.00 79.81           C  
ATOM     76  CD2 TYR A   9     -10.578 -20.312  -0.324  1.00 79.81           C  
ATOM     77  CE1 TYR A   9     -10.547 -21.172   2.311  1.00 79.81           C  
ATOM     78  CE2 TYR A   9     -10.414 -21.672  -0.035  1.00 79.81           C  
ATOM     79  OH  TYR A   9     -10.227 -23.422   1.576  1.00 79.81           O  
ATOM     80  CZ  TYR A   9     -10.398 -22.078   1.284  1.00 79.81           C  
ATOM     81  N   ASN A  10     -12.758 -15.133   1.135  1.00 82.94           N  
ATOM     82  CA  ASN A  10     -12.820 -13.688   0.968  1.00 82.94           C  
ATOM     83  C   ASN A  10     -11.836 -12.969   1.891  1.00 82.94           C  
ATOM     84  CB  ASN A  10     -14.242 -13.180   1.214  1.00 82.94           C  
ATOM     85  O   ASN A  10     -11.984 -13.016   3.113  1.00 82.94           O  
ATOM     86  CG  ASN A  10     -15.250 -13.766   0.237  1.00 82.94           C  
ATOM     87  ND2 ASN A  10     -16.312 -14.352   0.762  1.00 82.94           N  
ATOM     88  OD1 ASN A  10     -15.062 -13.680  -0.981  1.00 82.94           O  
ATOM     89  N   ALA A  11     -10.898 -12.305   1.203  1.00 81.12           N  
ATOM     90  CA  ALA A  11      -9.977 -11.508   2.012  1.00 81.12           C  
ATOM     91  C   ALA A  11     -10.711 -10.383   2.730  1.00 81.12           C  
ATOM     92  CB  ALA A  11      -8.859 -10.938   1.141  1.00 81.12           C  
ATOM     93  O   ALA A  11     -11.727  -9.875   2.236  1.00 81.12           O  
ATOM     94  N   THR A  12     -10.172 -10.016   3.865  1.00 78.56           N  
ATOM     95  CA  THR A  12     -10.812  -8.945   4.625  1.00 78.56           C  
ATOM     96  C   THR A  12      -9.945  -7.695   4.648  1.00 78.56           C  
ATOM     97  CB  THR A  12     -11.109  -9.391   6.070  1.00 78.56           C  
ATOM     98  O   THR A  12     -10.422  -6.602   4.938  1.00 78.56           O  
ATOM     99  CG2 THR A  12     -12.148 -10.508   6.098  1.00 78.56           C  
ATOM    100  OG1 THR A  12      -9.906  -9.859   6.680  1.00 78.56           O  
ATOM    101  N   SER A  13      -8.695  -7.875   4.289  1.00 79.69           N  
ATOM    102  CA  SER A  13      -7.754  -6.762   4.270  1.00 79.69           C  
ATOM    103  C   SER A  13      -7.543  -6.238   2.854  1.00 79.69           C  
ATOM    104  CB  SER A  13      -6.410  -7.184   4.871  1.00 79.69           C  
ATOM    105  O   SER A  13      -6.543  -6.566   2.209  1.00 79.69           O  
ATOM    106  OG  SER A  13      -6.574  -7.609   6.215  1.00 79.69           O  
ATOM    107  N   PHE A  14      -8.484  -5.492   2.338  1.00 84.56           N  
ATOM    108  CA  PHE A  14      -8.422  -4.875   1.019  1.00 84.56           C  
ATOM    109  C   PHE A  14      -9.227  -3.578   0.991  1.00 84.56           C  
ATOM    110  CB  PHE A  14      -8.953  -5.840  -0.050  1.00 84.56           C  
ATOM    111  O   PHE A  14      -9.867  -3.219   1.979  1.00 84.56           O  
ATOM    112  CG  PHE A  14     -10.430  -6.090   0.036  1.00 84.56           C  
ATOM    113  CD1 PHE A  14     -10.938  -7.043   0.910  1.00 84.56           C  
ATOM    114  CD2 PHE A  14     -11.320  -5.371  -0.757  1.00 84.56           C  
ATOM    115  CE1 PHE A  14     -12.312  -7.277   0.992  1.00 84.56           C  
ATOM    116  CE2 PHE A  14     -12.688  -5.598  -0.681  1.00 84.56           C  
ATOM    117  CZ  PHE A  14     -13.180  -6.551   0.193  1.00 84.56           C  
ATOM    118  N   THR A  15      -9.102  -2.764  -0.027  1.00 73.25           N  
ATOM    119  CA  THR A  15      -9.867  -1.535  -0.209  1.00 73.25           C  
ATOM    120  C   THR A  15     -10.938  -1.721  -1.276  1.00 73.25           C  
ATOM    121  CB  THR A  15      -8.945  -0.359  -0.598  1.00 73.25           C  
ATOM    122  O   THR A  15     -10.633  -2.041  -2.426  1.00 73.25           O  
ATOM    123  CG2 THR A  15      -9.750   0.927  -0.775  1.00 73.25           C  
ATOM    124  OG1 THR A  15      -7.973  -0.162   0.431  1.00 73.25           O  
ATOM    125  N   GLU A  16     -12.227  -1.574  -0.791  1.00 79.81           N  
ATOM    126  CA  GLU A  16     -13.297  -1.554  -1.784  1.00 79.81           C  
ATOM    127  C   GLU A  16     -13.117  -0.396  -2.762  1.00 79.81           C  
ATOM    128  CB  GLU A  16     -14.656  -1.459  -1.101  1.00 79.81           C  
ATOM    129  O   GLU A  16     -12.844   0.735  -2.352  1.00 79.81           O  
ATOM    130  CG  GLU A  16     -15.109  -2.756  -0.444  1.00 79.81           C  
ATOM    131  CD  GLU A  16     -16.500  -2.666   0.177  1.00 79.81           C  
ATOM    132  OE1 GLU A  16     -16.953  -3.658   0.786  1.00 79.81           O  
ATOM    133  OE2 GLU A  16     -17.125  -1.594   0.051  1.00 79.81           O  
ATOM    134  N   ALA A  17     -13.164  -0.744  -4.020  1.00 78.06           N  
ATOM    135  CA  ALA A  17     -12.992   0.214  -5.109  1.00 78.06           C  
ATOM    136  C   ALA A  17     -13.828  -0.179  -6.324  1.00 78.06           C  
ATOM    137  CB  ALA A  17     -11.516   0.320  -5.496  1.00 78.06           C  
ATOM    138  O   ALA A  17     -14.711  -1.034  -6.227  1.00 78.06           O  
ATOM    139  N   ASN A  18     -13.867   0.585  -7.352  1.00 74.56           N  
ATOM    140  CA  ASN A  18     -14.539   0.335  -8.625  1.00 74.56           C  
ATOM    141  C   ASN A  18     -13.570   0.478  -9.797  1.00 74.56           C  
ATOM    142  CB  ASN A  18     -15.727   1.277  -8.805  1.00 74.56           C  
ATOM    143  O   ASN A  18     -13.867   1.171 -10.773  1.00 74.56           O  
ATOM    144  CG  ASN A  18     -16.859   0.968  -7.848  1.00 74.56           C  
ATOM    145  ND2 ASN A  18     -17.453   2.010  -7.281  1.00 74.56           N  
ATOM    146  OD1 ASN A  18     -17.203  -0.197  -7.621  1.00 74.56           O  
ATOM    147  N   ARG A  19     -12.352  -0.114  -9.672  1.00 75.88           N  
ATOM    148  CA  ARG A  19     -11.391  -0.106 -10.766  1.00 75.88           C  
ATOM    149  C   ARG A  19     -11.961  -0.808 -12.000  1.00 75.88           C  
ATOM    150  CB  ARG A  19     -10.078  -0.772 -10.344  1.00 75.88           C  
ATOM    151  O   ARG A  19     -12.695  -1.788 -11.875  1.00 75.88           O  
ATOM    152  CG  ARG A  19      -9.391  -0.087  -9.180  1.00 75.88           C  
ATOM    153  CD  ARG A  19      -8.023  -0.693  -8.891  1.00 75.88           C  
ATOM    154  NE  ARG A  19      -8.125  -2.088  -8.477  1.00 75.88           N  
ATOM    155  NH1 ARG A  19      -5.859  -2.512  -8.609  1.00 75.88           N  
ATOM    156  NH2 ARG A  19      -7.305  -4.168  -7.961  1.00 75.88           N  
ATOM    157  CZ  ARG A  19      -7.094  -2.920  -8.352  1.00 75.88           C  
ATOM    158  N   THR A  20     -11.602  -0.293 -13.125  1.00 73.19           N  
ATOM    159  CA  THR A  20     -11.805  -0.979 -14.398  1.00 73.19           C  
ATOM    160  C   THR A  20     -10.500  -1.598 -14.891  1.00 73.19           C  
ATOM    161  CB  THR A  20     -12.352  -0.019 -15.469  1.00 73.19           C  
ATOM    162  O   THR A  20      -9.430  -1.330 -14.336  1.00 73.19           O  
ATOM    163  CG2 THR A  20     -13.586   0.727 -14.961  1.00 73.19           C  
ATOM    164  OG1 THR A  20     -11.344   0.933 -15.820  1.00 73.19           O  
ATOM    165  N   ILE A  21     -10.578  -2.453 -15.805  1.00 77.75           N  
ATOM    166  CA  ILE A  21      -9.398  -3.141 -16.312  1.00 77.75           C  
ATOM    167  C   ILE A  21      -8.430  -2.127 -16.922  1.00 77.75           C  
ATOM    168  CB  ILE A  21      -9.773  -4.211 -17.359  1.00 77.75           C  
ATOM    169  O   ILE A  21      -7.219  -2.359 -16.953  1.00 77.75           O  
ATOM    170  CG1 ILE A  21      -8.602  -5.168 -17.594  1.00 77.75           C  
ATOM    171  CG2 ILE A  21     -10.219  -3.555 -18.672  1.00 77.75           C  
ATOM    172  CD1 ILE A  21      -8.148  -5.918 -16.344  1.00 77.75           C  
ATOM    173  N   ASP A  22      -8.930  -0.937 -17.234  1.00 74.69           N  
ATOM    174  CA  ASP A  22      -8.070   0.111 -17.781  1.00 74.69           C  
ATOM    175  C   ASP A  22      -7.203   0.726 -16.688  1.00 74.69           C  
ATOM    176  CB  ASP A  22      -8.914   1.197 -18.453  1.00 74.69           C  
ATOM    177  O   ASP A  22      -6.168   1.335 -16.969  1.00 74.69           O  
ATOM    178  CG  ASP A  22      -9.578   0.721 -19.734  1.00 74.69           C  
ATOM    179  OD1 ASP A  22      -9.078  -0.231 -20.359  1.00 74.69           O  
ATOM    180  OD2 ASP A  22     -10.617   1.305 -20.109  1.00 74.69           O  
ATOM    181  N   ASP A  23      -7.539   0.597 -15.383  1.00 78.50           N  
ATOM    182  CA  ASP A  23      -6.773   1.108 -14.250  1.00 78.50           C  
ATOM    183  C   ASP A  23      -5.637   0.157 -13.883  1.00 78.50           C  
ATOM    184  CB  ASP A  23      -7.684   1.334 -13.047  1.00 78.50           C  
ATOM    185  O   ASP A  23      -4.762   0.506 -13.086  1.00 78.50           O  
ATOM    186  CG  ASP A  23      -8.758   2.377 -13.297  1.00 78.50           C  
ATOM    187  OD1 ASP A  23      -8.445   3.447 -13.867  1.00 78.50           O  
ATOM    188  OD2 ASP A  23      -9.922   2.129 -12.922  1.00 78.50           O  
ATOM    189  N   ILE A  24      -5.664  -1.063 -14.445  1.00 87.62           N  
ATOM    190  CA  ILE A  24      -4.742  -2.135 -14.078  1.00 87.62           C  
ATOM    191  C   ILE A  24      -3.846  -2.471 -15.273  1.00 87.62           C  
ATOM    192  CB  ILE A  24      -5.496  -3.396 -13.609  1.00 87.62           C  
ATOM    193  O   ILE A  24      -4.336  -2.797 -16.359  1.00 87.62           O  
ATOM    194  CG1 ILE A  24      -6.461  -3.045 -12.469  1.00 87.62           C  
ATOM    195  CG2 ILE A  24      -4.512  -4.484 -13.172  1.00 87.62           C  
ATOM    196  CD1 ILE A  24      -7.418  -4.172 -12.094  1.00 87.62           C  
ATOM    197  N   ASP A  25      -2.484  -2.424 -15.109  1.00 81.75           N  
ATOM    198  CA  ASP A  25      -1.584  -2.721 -16.219  1.00 81.75           C  
ATOM    199  C   ASP A  25      -0.535  -3.754 -15.812  1.00 81.75           C  
ATOM    200  CB  ASP A  25      -0.901  -1.442 -16.719  1.00 81.75           C  
ATOM    201  O   ASP A  25       0.298  -4.152 -16.625  1.00 81.75           O  
ATOM    202  CG  ASP A  25      -0.088  -0.750 -15.633  1.00 81.75           C  
ATOM    203  OD1 ASP A  25       0.139  -1.352 -14.562  1.00 81.75           O  
ATOM    204  OD2 ASP A  25       0.326   0.408 -15.852  1.00 81.75           O  
ATOM    205  N   THR A  26      -0.615  -4.160 -14.500  1.00 88.81           N  
ATOM    206  CA  THR A  26       0.488  -4.965 -13.984  1.00 88.81           C  
ATOM    207  C   THR A  26      -0.038  -6.164 -13.203  1.00 88.81           C  
ATOM    208  CB  THR A  26       1.413  -4.129 -13.086  1.00 88.81           C  
ATOM    209  O   THR A  26      -1.041  -6.062 -12.492  1.00 88.81           O  
ATOM    210  CG2 THR A  26       2.568  -4.969 -12.547  1.00 88.81           C  
ATOM    211  OG1 THR A  26       1.944  -3.033 -13.836  1.00 88.81           O  
ATOM    212  N   ILE A  27       0.579  -7.305 -13.414  1.00 94.81           N  
ATOM    213  CA  ILE A  27       0.473  -8.453 -12.523  1.00 94.81           C  
ATOM    214  C   ILE A  27       1.726  -8.555 -11.656  1.00 94.81           C  
ATOM    215  CB  ILE A  27       0.266  -9.766 -13.320  1.00 94.81           C  
ATOM    216  O   ILE A  27       2.848  -8.469 -12.164  1.00 94.81           O  
ATOM    217  CG1 ILE A  27      -1.127  -9.789 -13.961  1.00 94.81           C  
ATOM    218  CG2 ILE A  27       0.471 -10.984 -12.414  1.00 94.81           C  
ATOM    219  CD1 ILE A  27      -1.358 -10.961 -14.898  1.00 94.81           C  
ATOM    220  N   VAL A  28       1.550  -8.617 -10.398  1.00 93.31           N  
ATOM    221  CA  VAL A  28       2.656  -8.820  -9.469  1.00 93.31           C  
ATOM    222  C   VAL A  28       2.646 -10.266  -8.961  1.00 93.31           C  
ATOM    223  CB  VAL A  28       2.592  -7.836  -8.281  1.00 93.31           C  
ATOM    224  O   VAL A  28       1.675 -10.703  -8.336  1.00 93.31           O  
ATOM    225  CG1 VAL A  28       3.713  -8.117  -7.281  1.00 93.31           C  
ATOM    226  CG2 VAL A  28       2.668  -6.395  -8.773  1.00 93.31           C  
ATOM    227  N   ILE A  29       3.723 -10.984  -9.227  1.00 97.25           N  
ATOM    228  CA  ILE A  29       3.891 -12.375  -8.812  1.00 97.25           C  
ATOM    229  C   ILE A  29       4.492 -12.430  -7.414  1.00 97.25           C  
ATOM    230  CB  ILE A  29       4.777 -13.156  -9.812  1.00 97.25           C  
ATOM    231  O   ILE A  29       5.508 -11.781  -7.145  1.00 97.25           O  
ATOM    232  CG1 ILE A  29       4.102 -13.227 -11.188  1.00 97.25           C  
ATOM    233  CG2 ILE A  29       5.078 -14.555  -9.281  1.00 97.25           C  
ATOM    234  CD1 ILE A  29       2.752 -13.930 -11.180  1.00 97.25           C  
ATOM    235  N   HIS A  30       3.857 -13.086  -6.523  1.00 94.75           N  
ATOM    236  CA  HIS A  30       4.285 -13.398  -5.164  1.00 94.75           C  
ATOM    237  C   HIS A  30       4.469 -14.898  -4.977  1.00 94.75           C  
ATOM    238  CB  HIS A  30       3.275 -12.859  -4.148  1.00 94.75           C  
ATOM    239  O   HIS A  30       3.918 -15.695  -5.738  1.00 94.75           O  
ATOM    240  CG  HIS A  30       3.035 -11.391  -4.258  1.00 94.75           C  
ATOM    241  CD2 HIS A  30       2.227 -10.680  -5.082  1.00 94.75           C  
ATOM    242  ND1 HIS A  30       3.676 -10.469  -3.457  1.00 94.75           N  
ATOM    243  CE1 HIS A  30       3.270  -9.258  -3.783  1.00 94.75           C  
ATOM    244  NE2 HIS A  30       2.391  -9.352  -4.766  1.00 94.75           N  
ATOM    245  N   HIS A  31       5.301 -15.359  -4.168  1.00 95.06           N  
ATOM    246  CA  HIS A  31       5.168 -16.672  -3.553  1.00 95.06           C  
ATOM    247  C   HIS A  31       4.496 -16.578  -2.188  1.00 95.06           C  
ATOM    248  CB  HIS A  31       6.539 -17.344  -3.416  1.00 95.06           C  
ATOM    249  O   HIS A  31       4.652 -15.578  -1.481  1.00 95.06           O  
ATOM    250  CG  HIS A  31       7.434 -16.688  -2.416  1.00 95.06           C  
ATOM    251  CD2 HIS A  31       7.277 -15.547  -1.701  1.00 95.06           C  
ATOM    252  ND1 HIS A  31       8.656 -17.203  -2.059  1.00 95.06           N  
ATOM    253  CE1 HIS A  31       9.219 -16.406  -1.163  1.00 95.06           C  
ATOM    254  NE2 HIS A  31       8.398 -15.391  -0.929  1.00 95.06           N  
ATOM    255  N   TRP A  32       3.742 -17.594  -1.939  1.00 89.06           N  
ATOM    256  CA  TRP A  32       3.119 -17.516  -0.624  1.00 89.06           C  
ATOM    257  C   TRP A  32       4.047 -18.062   0.455  1.00 89.06           C  
ATOM    258  CB  TRP A  32       1.790 -18.266  -0.607  1.00 89.06           C  
ATOM    259  O   TRP A  32       4.727 -19.062   0.245  1.00 89.06           O  
ATOM    260  CG  TRP A  32       1.934 -19.750  -0.802  1.00 89.06           C  
ATOM    261  CD1 TRP A  32       2.670 -20.609  -0.040  1.00 89.06           C  
ATOM    262  CD2 TRP A  32       1.327 -20.531  -1.831  1.00 89.06           C  
ATOM    263  CE2 TRP A  32       1.739 -21.875  -1.631  1.00 89.06           C  
ATOM    264  CE3 TRP A  32       0.474 -20.250  -2.902  1.00 89.06           C  
ATOM    265  NE1 TRP A  32       2.557 -21.891  -0.533  1.00 89.06           N  
ATOM    266  CH2 TRP A  32       0.492 -22.594  -3.506  1.00 89.06           C  
ATOM    267  CZ2 TRP A  32       1.326 -22.922  -2.465  1.00 89.06           C  
ATOM    268  CZ3 TRP A  32       0.064 -21.281  -3.732  1.00 89.06           C  
ATOM    269  N   GLY A  33       4.484 -17.422   1.434  1.00 82.19           N  
ATOM    270  CA  GLY A  33       5.152 -17.859   2.646  1.00 82.19           C  
ATOM    271  C   GLY A  33       6.242 -18.891   2.385  1.00 82.19           C  
ATOM    272  O   GLY A  33       7.137 -18.656   1.569  1.00 82.19           O  
ATOM    273  N   ASP A  34       6.004 -20.125   3.031  1.00 83.75           N  
ATOM    274  CA  ASP A  34       7.035 -21.156   3.047  1.00 83.75           C  
ATOM    275  C   ASP A  34       6.613 -22.359   2.215  1.00 83.75           C  
ATOM    276  CB  ASP A  34       7.344 -21.594   4.484  1.00 83.75           C  
ATOM    277  O   ASP A  34       5.434 -22.531   1.899  1.00 83.75           O  
ATOM    278  CG  ASP A  34       7.906 -20.469   5.332  1.00 83.75           C  
ATOM    279  OD1 ASP A  34       8.758 -19.688   4.836  1.00 83.75           O  
ATOM    280  OD2 ASP A  34       7.500 -20.344   6.508  1.00 83.75           O  
ATOM    281  N   ASP A  35       7.695 -23.219   1.862  1.00 88.69           N  
ATOM    282  CA  ASP A  35       7.434 -24.516   1.238  1.00 88.69           C  
ATOM    283  C   ASP A  35       6.551 -25.391   2.131  1.00 88.69           C  
ATOM    284  CB  ASP A  35       8.742 -25.234   0.929  1.00 88.69           C  
ATOM    285  O   ASP A  35       6.559 -25.234   3.354  1.00 88.69           O  
ATOM    286  CG  ASP A  35       9.539 -24.562  -0.179  1.00 88.69           C  
ATOM    287  OD1 ASP A  35       9.094 -23.531  -0.714  1.00 88.69           O  
ATOM    288  OD2 ASP A  35      10.625 -25.094  -0.522  1.00 88.69           O  
ATOM    289  N   ASN A  36       5.680 -26.188   1.544  1.00 87.75           N  
ATOM    290  CA  ASN A  36       4.891 -27.250   2.174  1.00 87.75           C  
ATOM    291  C   ASN A  36       3.680 -26.672   2.910  1.00 87.75           C  
ATOM    292  CB  ASN A  36       5.758 -28.062   3.131  1.00 87.75           C  
ATOM    293  O   ASN A  36       2.996 -27.406   3.637  1.00 87.75           O  
ATOM    294  CG  ASN A  36       6.824 -28.859   2.410  1.00 87.75           C  
ATOM    295  ND2 ASN A  36       7.965 -29.062   3.061  1.00 87.75           N  
ATOM    296  OD1 ASN A  36       6.625 -29.312   1.276  1.00 87.75           O  
ATOM    297  N   GLN A  37       3.479 -25.375   2.852  1.00 89.62           N  
ATOM    298  CA  GLN A  37       2.230 -24.828   3.375  1.00 89.62           C  
ATOM    299  C   GLN A  37       1.043 -25.250   2.518  1.00 89.62           C  
ATOM    300  CB  GLN A  37       2.303 -23.312   3.451  1.00 89.62           C  
ATOM    301  O   GLN A  37       1.142 -25.297   1.289  1.00 89.62           O  
ATOM    302  CG  GLN A  37       2.951 -22.781   4.727  1.00 89.62           C  
ATOM    303  CD  GLN A  37       2.895 -21.266   4.836  1.00 89.62           C  
ATOM    304  NE2 GLN A  37       2.283 -20.781   5.910  1.00 89.62           N  
ATOM    305  OE1 GLN A  37       3.396 -20.547   3.969  1.00 89.62           O  
ATOM    306  N   ARG A  38      -0.004 -25.578   3.166  1.00 91.00           N  
ATOM    307  CA  ARG A  38      -1.192 -26.031   2.455  1.00 91.00           C  
ATOM    308  C   ARG A  38      -1.953 -24.859   1.843  1.00 91.00           C  
ATOM    309  CB  ARG A  38      -2.109 -26.812   3.395  1.00 91.00           C  
ATOM    310  O   ARG A  38      -2.057 -23.797   2.453  1.00 91.00           O  
ATOM    311  CG  ARG A  38      -1.514 -28.125   3.885  1.00 91.00           C  
ATOM    312  CD  ARG A  38      -2.445 -28.844   4.852  1.00 91.00           C  
ATOM    313  NE  ARG A  38      -3.641 -29.344   4.176  1.00 91.00           N  
ATOM    314  NH1 ARG A  38      -4.598 -30.234   6.082  1.00 91.00           N  
ATOM    315  NH2 ARG A  38      -5.680 -30.406   4.066  1.00 91.00           N  
ATOM    316  CZ  ARG A  38      -4.637 -29.984   4.773  1.00 91.00           C  
ATOM    317  N   PHE A  39      -2.459 -25.047   0.688  1.00 94.19           N  
ATOM    318  CA  PHE A  39      -3.248 -24.078  -0.073  1.00 94.19           C  
ATOM    319  C   PHE A  39      -4.379 -23.516   0.779  1.00 94.19           C  
ATOM    320  CB  PHE A  39      -3.822 -24.734  -1.335  1.00 94.19           C  
ATOM    321  O   PHE A  39      -4.523 -22.297   0.892  1.00 94.19           O  
ATOM    322  CG  PHE A  39      -4.734 -23.828  -2.123  1.00 94.19           C  
ATOM    323  CD1 PHE A  39      -6.105 -23.844  -1.898  1.00 94.19           C  
ATOM    324  CD2 PHE A  39      -4.223 -22.969  -3.088  1.00 94.19           C  
ATOM    325  CE1 PHE A  39      -6.953 -23.016  -2.625  1.00 94.19           C  
ATOM    326  CE2 PHE A  39      -5.062 -22.141  -3.818  1.00 94.19           C  
ATOM    327  CZ  PHE A  39      -6.426 -22.156  -3.588  1.00 94.19           C  
ATOM    328  N   GLU A  40      -5.148 -24.406   1.470  1.00 91.62           N  
ATOM    329  CA  GLU A  40      -6.289 -24.000   2.285  1.00 91.62           C  
ATOM    330  C   GLU A  40      -5.855 -23.078   3.420  1.00 91.62           C  
ATOM    331  CB  GLU A  40      -7.008 -25.234   2.852  1.00 91.62           C  
ATOM    332  O   GLU A  40      -6.562 -22.125   3.754  1.00 91.62           O  
ATOM    333  CG  GLU A  40      -7.680 -26.094   1.793  1.00 91.62           C  
ATOM    334  CD  GLU A  40      -6.715 -27.031   1.082  1.00 91.62           C  
ATOM    335  OE1 GLU A  40      -7.141 -27.734   0.143  1.00 91.62           O  
ATOM    336  OE2 GLU A  40      -5.523 -27.047   1.467  1.00 91.62           O  
ATOM    337  N   LYS A  41      -4.754 -23.312   4.004  1.00 87.56           N  
ATOM    338  CA  LYS A  41      -4.262 -22.516   5.117  1.00 87.56           C  
ATOM    339  C   LYS A  41      -3.863 -21.109   4.652  1.00 87.56           C  
ATOM    340  CB  LYS A  41      -3.068 -23.203   5.785  1.00 87.56           C  
ATOM    341  O   LYS A  41      -4.059 -20.141   5.375  1.00 87.56           O  
ATOM    342  CG  LYS A  41      -3.445 -24.406   6.633  1.00 87.56           C  
ATOM    343  CD  LYS A  41      -4.199 -24.000   7.891  1.00 87.56           C  
ATOM    344  CE  LYS A  41      -4.543 -25.203   8.758  1.00 87.56           C  
ATOM    345  NZ  LYS A  41      -5.402 -24.812   9.914  1.00 87.56           N  
ATOM    346  N   VAL A  42      -3.293 -21.016   3.467  1.00 91.00           N  
ATOM    347  CA  VAL A  42      -2.922 -19.719   2.898  1.00 91.00           C  
ATOM    348  C   VAL A  42      -4.180 -18.906   2.617  1.00 91.00           C  
ATOM    349  CB  VAL A  42      -2.092 -19.891   1.606  1.00 91.00           C  
ATOM    350  O   VAL A  42      -4.254 -17.734   2.988  1.00 91.00           O  
ATOM    351  CG1 VAL A  42      -1.842 -18.531   0.947  1.00 91.00           C  
ATOM    352  CG2 VAL A  42      -0.770 -20.594   1.907  1.00 91.00           C  
ATOM    353  N   CYS A  43      -5.164 -19.500   2.000  1.00 92.06           N  
ATOM    354  CA  CYS A  43      -6.434 -18.828   1.739  1.00 92.06           C  
ATOM    355  C   CYS A  43      -7.086 -18.375   3.039  1.00 92.06           C  
ATOM    356  CB  CYS A  43      -7.383 -19.750   0.978  1.00 92.06           C  
ATOM    357  O   CYS A  43      -7.555 -17.234   3.137  1.00 92.06           O  
ATOM    358  SG  CYS A  43      -6.812 -20.172  -0.686  1.00 92.06           S  
ATOM    359  N   GLU A  44      -7.078 -19.203   4.031  1.00 86.25           N  
ATOM    360  CA  GLU A  44      -7.656 -18.891   5.332  1.00 86.25           C  
ATOM    361  C   GLU A  44      -6.898 -17.734   6.008  1.00 86.25           C  
ATOM    362  CB  GLU A  44      -7.660 -20.109   6.238  1.00 86.25           C  
ATOM    363  O   GLU A  44      -7.500 -16.922   6.707  1.00 86.25           O  
ATOM    364  CG  GLU A  44      -8.711 -21.156   5.863  1.00 86.25           C  
ATOM    365  CD  GLU A  44      -8.547 -22.469   6.609  1.00 86.25           C  
ATOM    366  OE1 GLU A  44      -9.320 -23.422   6.340  1.00 86.25           O  
ATOM    367  OE2 GLU A  44      -7.641 -22.547   7.465  1.00 86.25           O  
ATOM    368  N   PHE A  45      -5.625 -17.703   5.887  1.00 82.75           N  
ATOM    369  CA  PHE A  45      -4.797 -16.625   6.426  1.00 82.75           C  
ATOM    370  C   PHE A  45      -5.254 -15.273   5.898  1.00 82.75           C  
ATOM    371  CB  PHE A  45      -3.324 -16.859   6.070  1.00 82.75           C  
ATOM    372  O   PHE A  45      -5.527 -14.352   6.680  1.00 82.75           O  
ATOM    373  CG  PHE A  45      -2.432 -15.688   6.410  1.00 82.75           C  
ATOM    374  CD1 PHE A  45      -1.985 -14.828   5.414  1.00 82.75           C  
ATOM    375  CD2 PHE A  45      -2.037 -15.461   7.719  1.00 82.75           C  
ATOM    376  CE1 PHE A  45      -1.158 -13.750   5.723  1.00 82.75           C  
ATOM    377  CE2 PHE A  45      -1.210 -14.383   8.039  1.00 82.75           C  
ATOM    378  CZ  PHE A  45      -0.771 -13.531   7.035  1.00 82.75           C  
ATOM    379  N   PHE A  46      -5.402 -15.109   4.602  1.00 87.19           N  
ATOM    380  CA  PHE A  46      -5.828 -13.852   4.004  1.00 87.19           C  
ATOM    381  C   PHE A  46      -7.270 -13.531   4.387  1.00 87.19           C  
ATOM    382  CB  PHE A  46      -5.688 -13.898   2.479  1.00 87.19           C  
ATOM    383  O   PHE A  46      -7.613 -12.367   4.605  1.00 87.19           O  
ATOM    384  CG  PHE A  46      -4.266 -13.805   1.995  1.00 87.19           C  
ATOM    385  CD1 PHE A  46      -3.492 -12.688   2.283  1.00 87.19           C  
ATOM    386  CD2 PHE A  46      -3.705 -14.836   1.251  1.00 87.19           C  
ATOM    387  CE1 PHE A  46      -2.176 -12.602   1.837  1.00 87.19           C  
ATOM    388  CE2 PHE A  46      -2.391 -14.750   0.801  1.00 87.19           C  
ATOM    389  CZ  PHE A  46      -1.628 -13.633   1.095  1.00 87.19           C  
ATOM    390  N   ALA A  47      -8.078 -14.617   4.461  1.00 85.94           N  
ATOM    391  CA  ALA A  47      -9.477 -14.430   4.859  1.00 85.94           C  
ATOM    392  C   ALA A  47      -9.570 -13.938   6.301  1.00 85.94           C  
ATOM    393  CB  ALA A  47     -10.258 -15.727   4.688  1.00 85.94           C  
ATOM    394  O   ALA A  47     -10.516 -13.242   6.664  1.00 85.94           O  
ATOM    395  N   GLY A  48      -8.594 -14.195   7.047  1.00 76.25           N  
ATOM    396  CA  GLY A  48      -8.555 -13.836   8.453  1.00 76.25           C  
ATOM    397  C   GLY A  48      -8.188 -12.383   8.688  1.00 76.25           C  
ATOM    398  O   GLY A  48      -8.234 -11.898   9.828  1.00 76.25           O  
ATOM    399  N   GLY A  49      -7.738 -11.609   7.723  1.00 75.19           N  
ATOM    400  CA  GLY A  49      -7.496 -10.180   7.816  1.00 75.19           C  
ATOM    401  C   GLY A  49      -6.148  -9.844   8.422  1.00 75.19           C  
ATOM    402  O   GLY A  49      -6.070  -9.102   9.406  1.00 75.19           O  
ATOM    403  N   PRO A  50      -5.109 -10.352   7.871  1.00 72.06           N  
ATOM    404  CA  PRO A  50      -3.775 -10.156   8.445  1.00 72.06           C  
ATOM    405  C   PRO A  50      -3.191  -8.781   8.141  1.00 72.06           C  
ATOM    406  CB  PRO A  50      -2.945 -11.266   7.789  1.00 72.06           C  
ATOM    407  O   PRO A  50      -2.043  -8.500   8.492  1.00 72.06           O  
ATOM    408  CG  PRO A  50      -3.559 -11.445   6.438  1.00 72.06           C  
ATOM    409  CD  PRO A  50      -5.039 -11.219   6.551  1.00 72.06           C  
ATOM    410  N   GLY A  51      -3.971  -7.898   7.441  1.00 74.25           N  
ATOM    411  CA  GLY A  51      -3.457  -6.594   7.051  1.00 74.25           C  
ATOM    412  C   GLY A  51      -2.779  -6.598   5.695  1.00 74.25           C  
ATOM    413  O   GLY A  51      -2.051  -5.664   5.355  1.00 74.25           O  
ATOM    414  N   THR A  52      -2.791  -7.719   5.043  1.00 81.50           N  
ATOM    415  CA  THR A  52      -2.352  -7.922   3.666  1.00 81.50           C  
ATOM    416  C   THR A  52      -3.309  -8.852   2.924  1.00 81.50           C  
ATOM    417  CB  THR A  52      -0.927  -8.508   3.617  1.00 81.50           C  
ATOM    418  O   THR A  52      -4.145  -9.508   3.543  1.00 81.50           O  
ATOM    419  CG2 THR A  52      -0.882  -9.898   4.227  1.00 81.50           C  
ATOM    420  OG1 THR A  52      -0.494  -8.578   2.252  1.00 81.50           O  
ATOM    421  N   SER A  53      -3.264  -8.750   1.584  1.00 88.50           N  
ATOM    422  CA  SER A  53      -4.102  -9.617   0.760  1.00 88.50           C  
ATOM    423  C   SER A  53      -3.529  -9.766  -0.646  1.00 88.50           C  
ATOM    424  CB  SER A  53      -5.527  -9.070   0.685  1.00 88.50           C  
ATOM    425  O   SER A  53      -2.451  -9.242  -0.940  1.00 88.50           O  
ATOM    426  OG  SER A  53      -5.547  -7.805   0.052  1.00 88.50           O  
ATOM    427  N   ALA A  54      -4.195 -10.602  -1.444  1.00 94.06           N  
ATOM    428  CA  ALA A  54      -3.936 -10.805  -2.867  1.00 94.06           C  
ATOM    429  C   ALA A  54      -5.227 -11.109  -3.623  1.00 94.06           C  
ATOM    430  CB  ALA A  54      -2.932 -11.945  -3.066  1.00 94.06           C  
ATOM    431  O   ALA A  54      -6.242 -11.461  -3.018  1.00 94.06           O  
ATOM    432  N   HIS A  55      -5.195 -10.836  -4.820  1.00 94.12           N  
ATOM    433  CA  HIS A  55      -6.367 -11.156  -5.629  1.00 94.12           C  
ATOM    434  C   HIS A  55      -6.531 -12.664  -5.785  1.00 94.12           C  
ATOM    435  CB  HIS A  55      -6.266 -10.500  -7.004  1.00 94.12           C  
ATOM    436  O   HIS A  55      -7.641 -13.188  -5.656  1.00 94.12           O  
ATOM    437  CG  HIS A  55      -6.293  -9.000  -6.953  1.00 94.12           C  
ATOM    438  CD2 HIS A  55      -7.301  -8.125  -7.152  1.00 94.12           C  
ATOM    439  ND1 HIS A  55      -5.172  -8.250  -6.676  1.00 94.12           N  
ATOM    440  CE1 HIS A  55      -5.492  -6.969  -6.703  1.00 94.12           C  
ATOM    441  NE2 HIS A  55      -6.781  -6.863  -6.988  1.00 94.12           N  
ATOM    442  N   PHE A  56      -5.414 -13.391  -5.992  1.00 94.75           N  
ATOM    443  CA  PHE A  56      -5.488 -14.828  -6.262  1.00 94.75           C  
ATOM    444  C   PHE A  56      -4.422 -15.578  -5.473  1.00 94.75           C  
ATOM    445  CB  PHE A  56      -5.328 -15.102  -7.758  1.00 94.75           C  
ATOM    446  O   PHE A  56      -3.326 -15.062  -5.246  1.00 94.75           O  
ATOM    447  CG  PHE A  56      -6.367 -14.430  -8.617  1.00 94.75           C  
ATOM    448  CD1 PHE A  56      -7.641 -14.961  -8.734  1.00 94.75           C  
ATOM    449  CD2 PHE A  56      -6.066 -13.258  -9.297  1.00 94.75           C  
ATOM    450  CE1 PHE A  56      -8.609 -14.344  -9.523  1.00 94.75           C  
ATOM    451  CE2 PHE A  56      -7.023 -12.633 -10.094  1.00 94.75           C  
ATOM    452  CZ  PHE A  56      -8.297 -13.172 -10.203  1.00 94.75           C  
ATOM    453  N   VAL A  57      -4.770 -16.797  -5.055  1.00 95.94           N  
ATOM    454  CA  VAL A  57      -3.869 -17.844  -4.582  1.00 95.94           C  
ATOM    455  C   VAL A  57      -3.916 -19.031  -5.539  1.00 95.94           C  
ATOM    456  CB  VAL A  57      -4.227 -18.297  -3.150  1.00 95.94           C  
ATOM    457  O   VAL A  57      -4.988 -19.578  -5.805  1.00 95.94           O  
ATOM    458  CG1 VAL A  57      -3.285 -19.406  -2.686  1.00 95.94           C  
ATOM    459  CG2 VAL A  57      -4.176 -17.109  -2.188  1.00 95.94           C  
ATOM    460  N   VAL A  58      -2.721 -19.344  -6.082  1.00 96.31           N  
ATOM    461  CA  VAL A  58      -2.721 -20.297  -7.180  1.00 96.31           C  
ATOM    462  C   VAL A  58      -1.731 -21.422  -6.887  1.00 96.31           C  
ATOM    463  CB  VAL A  58      -2.373 -19.625  -8.523  1.00 96.31           C  
ATOM    464  O   VAL A  58      -0.602 -21.172  -6.461  1.00 96.31           O  
ATOM    465  CG1 VAL A  58      -2.441 -20.625  -9.672  1.00 96.31           C  
ATOM    466  CG2 VAL A  58      -3.309 -18.438  -8.789  1.00 96.31           C  
ATOM    467  N   GLU A  59      -2.131 -22.641  -6.984  1.00 96.25           N  
ATOM    468  CA  GLU A  59      -1.287 -23.828  -7.035  1.00 96.25           C  
ATOM    469  C   GLU A  59      -1.748 -24.781  -8.133  1.00 96.25           C  
ATOM    470  CB  GLU A  59      -1.282 -24.547  -5.684  1.00 96.25           C  
ATOM    471  O   GLU A  59      -2.658 -24.469  -8.898  1.00 96.25           O  
ATOM    472  CG  GLU A  59      -2.572 -25.297  -5.379  1.00 96.25           C  
ATOM    473  CD  GLU A  59      -2.523 -26.062  -4.066  1.00 96.25           C  
ATOM    474  OE1 GLU A  59      -3.514 -26.750  -3.732  1.00 96.25           O  
ATOM    475  OE2 GLU A  59      -1.490 -25.969  -3.369  1.00 96.25           O  
ATOM    476  N   ALA A  60      -1.050 -25.859  -8.250  1.00 95.00           N  
ATOM    477  CA  ALA A  60      -1.354 -26.828  -9.289  1.00 95.00           C  
ATOM    478  C   ALA A  60      -2.842 -27.172  -9.305  1.00 95.00           C  
ATOM    479  CB  ALA A  60      -0.526 -28.109  -9.086  1.00 95.00           C  
ATOM    480  O   ALA A  60      -3.369 -27.734  -8.344  1.00 95.00           O  
ATOM    481  N   GLY A  61      -3.496 -26.719 -10.383  1.00 91.00           N  
ATOM    482  CA  GLY A  61      -4.871 -27.125 -10.633  1.00 91.00           C  
ATOM    483  C   GLY A  61      -5.883 -26.359  -9.812  1.00 91.00           C  
ATOM    484  O   GLY A  61      -7.078 -26.656  -9.844  1.00 91.00           O  
ATOM    485  N   ARG A  62      -5.449 -25.344  -9.102  1.00 92.25           N  
ATOM    486  CA  ARG A  62      -6.375 -24.609  -8.250  1.00 92.25           C  
ATOM    487  C   ARG A  62      -6.059 -23.109  -8.266  1.00 92.25           C  
ATOM    488  CB  ARG A  62      -6.332 -25.141  -6.816  1.00 92.25           C  
ATOM    489  O   ARG A  62      -4.891 -22.719  -8.234  1.00 92.25           O  
ATOM    490  CG  ARG A  62      -6.910 -26.531  -6.660  1.00 92.25           C  
ATOM    491  CD  ARG A  62      -7.027 -26.938  -5.195  1.00 92.25           C  
ATOM    492  NE  ARG A  62      -5.715 -27.109  -4.578  1.00 92.25           N  
ATOM    493  NH1 ARG A  62      -6.543 -27.672  -2.494  1.00 92.25           N  
ATOM    494  NH2 ARG A  62      -4.281 -27.578  -2.850  1.00 92.25           N  
ATOM    495  CZ  ARG A  62      -5.516 -27.453  -3.309  1.00 92.25           C  
ATOM    496  N   CYS A  63      -7.086 -22.312  -8.352  1.00 91.56           N  
ATOM    497  CA  CYS A  63      -7.020 -20.859  -8.266  1.00 91.56           C  
ATOM    498  C   CYS A  63      -8.133 -20.312  -7.379  1.00 91.56           C  
ATOM    499  CB  CYS A  63      -7.109 -20.234  -9.656  1.00 91.56           C  
ATOM    500  O   CYS A  63      -9.312 -20.422  -7.719  1.00 91.56           O  
ATOM    501  SG  CYS A  63      -7.137 -18.422  -9.641  1.00 91.56           S  
ATOM    502  N   ALA A  64      -7.770 -19.734  -6.281  1.00 91.88           N  
ATOM    503  CA  ALA A  64      -8.727 -19.078  -5.395  1.00 91.88           C  
ATOM    504  C   ALA A  64      -8.703 -17.562  -5.594  1.00 91.88           C  
ATOM    505  CB  ALA A  64      -8.430 -19.422  -3.938  1.00 91.88           C  
ATOM    506  O   ALA A  64      -7.645 -16.938  -5.543  1.00 91.88           O  
ATOM    507  N   GLN A  65      -9.797 -17.016  -5.871  1.00 90.44           N  
ATOM    508  CA  GLN A  65      -9.922 -15.562  -5.871  1.00 90.44           C  
ATOM    509  C   GLN A  65     -10.367 -15.047  -4.504  1.00 90.44           C  
ATOM    510  CB  GLN A  65     -10.922 -15.117  -6.945  1.00 90.44           C  
ATOM    511  O   GLN A  65     -11.430 -15.414  -4.008  1.00 90.44           O  
ATOM    512  CG  GLN A  65     -11.008 -13.602  -7.113  1.00 90.44           C  
ATOM    513  CD  GLN A  65     -11.867 -13.188  -8.289  1.00 90.44           C  
ATOM    514  NE2 GLN A  65     -12.031 -11.883  -8.477  1.00 90.44           N  
ATOM    515  OE1 GLN A  65     -12.391 -14.039  -9.023  1.00 90.44           O  
ATOM    516  N   LEU A  66      -9.609 -14.156  -3.938  1.00 91.69           N  
ATOM    517  CA  LEU A  66      -9.859 -13.656  -2.588  1.00 91.69           C  
ATOM    518  C   LEU A  66     -10.352 -12.219  -2.619  1.00 91.69           C  
ATOM    519  CB  LEU A  66      -8.586 -13.758  -1.739  1.00 91.69           C  
ATOM    520  O   LEU A  66     -11.039 -11.773  -1.698  1.00 91.69           O  
ATOM    521  CG  LEU A  66      -8.164 -15.164  -1.308  1.00 91.69           C  
ATOM    522  CD1 LEU A  66      -7.727 -15.977  -2.520  1.00 91.69           C  
ATOM    523  CD2 LEU A  66      -7.051 -15.094  -0.270  1.00 91.69           C  
ATOM    524  N   VAL A  67      -9.859 -11.383  -3.539  1.00 90.88           N  
ATOM    525  CA  VAL A  67     -10.258  -9.992  -3.748  1.00 90.88           C  
ATOM    526  C   VAL A  67     -10.750  -9.805  -5.180  1.00 90.88           C  
ATOM    527  CB  VAL A  67      -9.094  -9.016  -3.455  1.00 90.88           C  
ATOM    528  O   VAL A  67     -10.156 -10.336  -6.121  1.00 90.88           O  
ATOM    529  CG1 VAL A  67      -9.516  -7.574  -3.730  1.00 90.88           C  
ATOM    530  CG2 VAL A  67      -8.617  -9.172  -2.012  1.00 90.88           C  
ATOM    531  N   GLU A  68     -11.875  -9.188  -5.340  1.00 85.69           N  
ATOM    532  CA  GLU A  68     -12.375  -8.883  -6.680  1.00 85.69           C  
ATOM    533  C   GLU A  68     -11.391  -8.008  -7.449  1.00 85.69           C  
ATOM    534  CB  GLU A  68     -13.742  -8.195  -6.598  1.00 85.69           C  
ATOM    535  O   GLU A  68     -10.664  -7.215  -6.855  1.00 85.69           O  
ATOM    536  CG  GLU A  68     -14.852  -9.086  -6.051  1.00 85.69           C  
ATOM    537  CD  GLU A  68     -16.203  -8.836  -6.707  1.00 85.69           C  
ATOM    538  OE1 GLU A  68     -17.109  -9.672  -6.547  1.00 85.69           O  
ATOM    539  OE2 GLU A  68     -16.344  -7.797  -7.387  1.00 85.69           O  
ATOM    540  N   ILE A  69     -11.453  -8.195  -8.711  1.00 86.94           N  
ATOM    541  CA  ILE A  69     -10.523  -7.480  -9.586  1.00 86.94           C  
ATOM    542  C   ILE A  69     -10.773  -5.977  -9.477  1.00 86.94           C  
ATOM    543  CB  ILE A  69     -10.656  -7.938 -11.055  1.00 86.94           C  
ATOM    544  O   ILE A  69      -9.836  -5.180  -9.547  1.00 86.94           O  
ATOM    545  CG1 ILE A  69     -10.156  -9.383 -11.211  1.00 86.94           C  
ATOM    546  CG2 ILE A  69      -9.898  -6.992 -11.984  1.00 86.94           C  
ATOM    547  CD1 ILE A  69      -8.656  -9.539 -11.039  1.00 86.94           C  
ATOM    548  N   LYS A  70     -12.078  -5.578  -9.203  1.00 81.25           N  
ATOM    549  CA  LYS A  70     -12.430  -4.160  -9.117  1.00 81.25           C  
ATOM    550  C   LYS A  70     -11.906  -3.539  -7.828  1.00 81.25           C  
ATOM    551  CB  LYS A  70     -13.945  -3.977  -9.219  1.00 81.25           C  
ATOM    552  O   LYS A  70     -11.828  -2.314  -7.711  1.00 81.25           O  
ATOM    553  CG  LYS A  70     -14.711  -4.539  -8.031  1.00 81.25           C  
ATOM    554  CD  LYS A  70     -16.203  -4.273  -8.156  1.00 81.25           C  
ATOM    555  CE  LYS A  70     -16.969  -4.801  -6.945  1.00 81.25           C  
ATOM    556  NZ  LYS A  70     -16.844  -3.893  -5.766  1.00 81.25           N  
ATOM    557  N   ASP A  71     -11.609  -4.293  -6.844  1.00 84.88           N  
ATOM    558  CA  ASP A  71     -11.109  -3.816  -5.555  1.00 84.88           C  
ATOM    559  C   ASP A  71      -9.586  -3.873  -5.504  1.00 84.88           C  
ATOM    560  CB  ASP A  71     -11.703  -4.641  -4.414  1.00 84.88           C  
ATOM    561  O   ASP A  71      -8.945  -4.387  -6.426  1.00 84.88           O  
ATOM    562  CG  ASP A  71     -13.203  -4.457  -4.270  1.00 84.88           C  
ATOM    563  OD1 ASP A  71     -13.719  -3.355  -4.566  1.00 84.88           O  
ATOM    564  OD2 ASP A  71     -13.883  -5.422  -3.850  1.00 84.88           O  
ATOM    565  N   ILE A  72      -9.016  -3.262  -4.488  1.00 83.50           N  
ATOM    566  CA  ILE A  72      -7.570  -3.137  -4.391  1.00 83.50           C  
ATOM    567  C   ILE A  72      -7.047  -4.039  -3.271  1.00 83.50           C  
ATOM    568  CB  ILE A  72      -7.145  -1.673  -4.141  1.00 83.50           C  
ATOM    569  O   ILE A  72      -7.293  -3.779  -2.092  1.00 83.50           O  
ATOM    570  CG1 ILE A  72      -7.680  -0.764  -5.250  1.00 83.50           C  
ATOM    571  CG2 ILE A  72      -5.617  -1.564  -4.031  1.00 83.50           C  
ATOM    572  CD1 ILE A  72      -7.582   0.723  -4.934  1.00 83.50           C  
ATOM    573  N   ALA A  73      -6.289  -5.090  -3.658  1.00 89.38           N  
ATOM    574  CA  ALA A  73      -5.594  -5.926  -2.686  1.00 89.38           C  
ATOM    575  C   ALA A  73      -4.352  -5.223  -2.146  1.00 89.38           C  
ATOM    576  CB  ALA A  73      -5.211  -7.266  -3.311  1.00 89.38           C  
ATOM    577  O   ALA A  73      -3.676  -4.492  -2.877  1.00 89.38           O  
ATOM    578  N   TRP A  74      -4.102  -5.465  -0.884  1.00 84.19           N  
ATOM    579  CA  TRP A  74      -2.902  -4.953  -0.230  1.00 84.19           C  
ATOM    580  C   TRP A  74      -1.777  -5.980  -0.276  1.00 84.19           C  
ATOM    581  CB  TRP A  74      -3.201  -4.570   1.222  1.00 84.19           C  
ATOM    582  O   TRP A  74      -1.538  -6.691   0.703  1.00 84.19           O  
ATOM    583  CG  TRP A  74      -4.277  -3.533   1.368  1.00 84.19           C  
ATOM    584  CD1 TRP A  74      -4.840  -2.785   0.373  1.00 84.19           C  
ATOM    585  CD2 TRP A  74      -4.910  -3.127   2.584  1.00 84.19           C  
ATOM    586  CE2 TRP A  74      -5.852  -2.129   2.252  1.00 84.19           C  
ATOM    587  CE3 TRP A  74      -4.773  -3.514   3.926  1.00 84.19           C  
ATOM    588  NE1 TRP A  74      -5.789  -1.938   0.898  1.00 84.19           N  
ATOM    589  CH2 TRP A  74      -6.504  -1.905   4.516  1.00 84.19           C  
ATOM    590  CZ2 TRP A  74      -6.656  -1.510   3.213  1.00 84.19           C  
ATOM    591  CZ3 TRP A  74      -5.574  -2.896   4.879  1.00 84.19           C  
ATOM    592  N   HIS A  75      -0.979  -6.059  -1.394  1.00 86.81           N  
ATOM    593  CA  HIS A  75      -0.060  -7.180  -1.562  1.00 86.81           C  
ATOM    594  C   HIS A  75       1.357  -6.691  -1.842  1.00 86.81           C  
ATOM    595  CB  HIS A  75      -0.533  -8.094  -2.691  1.00 86.81           C  
ATOM    596  O   HIS A  75       2.330  -7.379  -1.522  1.00 86.81           O  
ATOM    597  CG  HIS A  75      -0.575  -7.426  -4.027  1.00 86.81           C  
ATOM    598  CD2 HIS A  75      -1.545  -6.695  -4.625  1.00 86.81           C  
ATOM    599  ND1 HIS A  75       0.476  -7.477  -4.918  1.00 86.81           N  
ATOM    600  CE1 HIS A  75       0.154  -6.801  -6.008  1.00 86.81           C  
ATOM    601  NE2 HIS A  75      -1.067  -6.316  -5.859  1.00 86.81           N  
ATOM    602  N   ALA A  76       1.542  -5.500  -2.363  1.00 81.25           N  
ATOM    603  CA  ALA A  76       2.826  -5.113  -2.945  1.00 81.25           C  
ATOM    604  C   ALA A  76       3.623  -4.238  -1.981  1.00 81.25           C  
ATOM    605  CB  ALA A  76       2.611  -4.383  -4.270  1.00 81.25           C  
ATOM    606  O   ALA A  76       4.770  -3.881  -2.262  1.00 81.25           O  
ATOM    607  N   GLY A  77       3.033  -3.893  -0.888  1.00 72.31           N  
ATOM    608  CA  GLY A  77       3.709  -2.977   0.016  1.00 72.31           C  
ATOM    609  C   GLY A  77       3.916  -1.597  -0.577  1.00 72.31           C  
ATOM    610  O   GLY A  77       4.758  -0.831  -0.102  1.00 72.31           O  
ATOM    611  N   ASN A  78       3.396  -1.459  -1.674  1.00 64.44           N  
ATOM    612  CA  ASN A  78       3.416  -0.245  -2.484  1.00 64.44           C  
ATOM    613  C   ASN A  78       2.031   0.087  -3.029  1.00 64.44           C  
ATOM    614  CB  ASN A  78       4.422  -0.381  -3.631  1.00 64.44           C  
ATOM    615  O   ASN A  78       1.523  -0.607  -3.912  1.00 64.44           O  
ATOM    616  CG  ASN A  78       4.523   0.879  -4.469  1.00 64.44           C  
ATOM    617  ND2 ASN A  78       5.730   1.427  -4.566  1.00 64.44           N  
ATOM    618  OD1 ASN A  78       3.529   1.355  -5.020  1.00 64.44           O  
ATOM    619  N   TRP A  79       1.387   1.072  -2.451  1.00 66.62           N  
ATOM    620  CA  TRP A  79      -0.011   1.355  -2.762  1.00 66.62           C  
ATOM    621  C   TRP A  79      -0.189   1.658  -4.246  1.00 66.62           C  
ATOM    622  CB  TRP A  79      -0.521   2.529  -1.923  1.00 66.62           C  
ATOM    623  O   TRP A  79      -1.156   1.209  -4.863  1.00 66.62           O  
ATOM    624  CG  TRP A  79      -1.979   2.822  -2.107  1.00 66.62           C  
ATOM    625  CD1 TRP A  79      -2.533   3.973  -2.600  1.00 66.62           C  
ATOM    626  CD2 TRP A  79      -3.072   1.951  -1.800  1.00 66.62           C  
ATOM    627  CE2 TRP A  79      -4.262   2.637  -2.131  1.00 66.62           C  
ATOM    628  CE3 TRP A  79      -3.160   0.655  -1.275  1.00 66.62           C  
ATOM    629  NE1 TRP A  79      -3.906   3.867  -2.615  1.00 66.62           N  
ATOM    630  CH2 TRP A  79      -5.582   0.800  -1.438  1.00 66.62           C  
ATOM    631  CZ2 TRP A  79      -5.523   2.070  -1.953  1.00 66.62           C  
ATOM    632  CZ3 TRP A  79      -4.418   0.091  -1.100  1.00 66.62           C  
ATOM    633  N   ALA A  80       0.763   2.543  -4.816  1.00 65.25           N  
ATOM    634  CA  ALA A  80       0.688   2.799  -6.254  1.00 65.25           C  
ATOM    635  C   ALA A  80       0.686   1.492  -7.043  1.00 65.25           C  
ATOM    636  CB  ALA A  80       1.848   3.686  -6.699  1.00 65.25           C  
ATOM    637  O   ALA A  80      -0.072   1.342  -8.000  1.00 65.25           O  
ATOM    638  N   ALA A  81       1.482   0.611  -6.582  1.00 80.31           N  
ATOM    639  CA  ALA A  81       1.518  -0.697  -7.234  1.00 80.31           C  
ATOM    640  C   ALA A  81       0.238  -1.480  -6.957  1.00 80.31           C  
ATOM    641  CB  ALA A  81       2.736  -1.490  -6.766  1.00 80.31           C  
ATOM    642  O   ALA A  81      -0.316  -2.113  -7.859  1.00 80.31           O  
ATOM    643  N   ASN A  82      -0.293  -1.430  -5.727  1.00 83.69           N  
ATOM    644  CA  ASN A  82      -1.533  -2.117  -5.383  1.00 83.69           C  
ATOM    645  C   ASN A  82      -2.695  -1.640  -6.250  1.00 83.69           C  
ATOM    646  CB  ASN A  82      -1.862  -1.926  -3.902  1.00 83.69           C  
ATOM    647  O   ASN A  82      -3.504  -2.447  -6.711  1.00 83.69           O  
ATOM    648  CG  ASN A  82      -1.002  -2.785  -2.998  1.00 83.69           C  
ATOM    649  ND2 ASN A  82      -0.965  -2.443  -1.715  1.00 83.69           N  
ATOM    650  OD1 ASN A  82      -0.374  -3.746  -3.447  1.00 83.69           O  
ATOM    651  N   GLN A  83      -2.729  -0.332  -6.570  1.00 79.69           N  
ATOM    652  CA  GLN A  83      -3.838   0.274  -7.297  1.00 79.69           C  
ATOM    653  C   GLN A  83      -3.855  -0.189  -8.750  1.00 79.69           C  
ATOM    654  CB  GLN A  83      -3.754   1.800  -7.234  1.00 79.69           C  
ATOM    655  O   GLN A  83      -4.922  -0.284  -9.367  1.00 79.69           O  
ATOM    656  CG  GLN A  83      -4.148   2.381  -5.883  1.00 79.69           C  
ATOM    657  CD  GLN A  83      -4.102   3.896  -5.859  1.00 79.69           C  
ATOM    658  NE2 GLN A  83      -5.227   4.520  -5.523  1.00 79.69           N  
ATOM    659  OE1 GLN A  83      -3.064   4.504  -6.141  1.00 79.69           O  
ATOM    660  N   ARG A  84      -2.713  -0.501  -9.219  1.00 85.06           N  
ATOM    661  CA  ARG A  84      -2.627  -0.733 -10.656  1.00 85.06           C  
ATOM    662  C   ARG A  84      -2.287  -2.189 -10.953  1.00 85.06           C  
ATOM    663  CB  ARG A  84      -1.583   0.191 -11.289  1.00 85.06           C  
ATOM    664  O   ARG A  84      -1.861  -2.516 -12.062  1.00 85.06           O  
ATOM    665  CG  ARG A  84      -0.178  -0.002 -10.734  1.00 85.06           C  
ATOM    666  CD  ARG A  84       0.807   0.983 -11.352  1.00 85.06           C  
ATOM    667  NE  ARG A  84       0.849   0.867 -12.805  1.00 85.06           N  
ATOM    668  NH1 ARG A  84       2.352   2.596 -13.109  1.00 85.06           N  
ATOM    669  NH2 ARG A  84       1.546   1.442 -14.914  1.00 85.06           N  
ATOM    670  CZ  ARG A  84       1.582   1.635 -13.609  1.00 85.06           C  
ATOM    671  N   SER A  85      -2.379  -3.059  -9.820  1.00 89.62           N  
ATOM    672  CA  SER A  85      -1.894  -4.410 -10.094  1.00 89.62           C  
ATOM    673  C   SER A  85      -2.855  -5.461  -9.547  1.00 89.62           C  
ATOM    674  CB  SER A  85      -0.507  -4.613  -9.477  1.00 89.62           C  
ATOM    675  O   SER A  85      -3.697  -5.156  -8.695  1.00 89.62           O  
ATOM    676  OG  SER A  85      -0.566  -4.547  -8.062  1.00 89.62           O  
ATOM    677  N   ILE A  86      -2.797  -6.613 -10.180  1.00 93.94           N  
ATOM    678  CA  ILE A  86      -3.355  -7.863  -9.672  1.00 93.94           C  
ATOM    679  C   ILE A  86      -2.264  -8.672  -8.977  1.00 93.94           C  
ATOM    680  CB  ILE A  86      -3.998  -8.695 -10.805  1.00 93.94           C  
ATOM    681  O   ILE A  86      -1.253  -9.016  -9.594  1.00 93.94           O  
ATOM    682  CG1 ILE A  86      -5.184  -7.934 -11.414  1.00 93.94           C  
ATOM    683  CG2 ILE A  86      -4.438 -10.062 -10.289  1.00 93.94           C  
ATOM    684  CD1 ILE A  86      -5.672  -8.516 -12.734  1.00 93.94           C  
ATOM    685  N   GLY A  87      -2.461  -8.859  -7.668  1.00 95.69           N  
ATOM    686  CA  GLY A  87      -1.530  -9.703  -6.934  1.00 95.69           C  
ATOM    687  C   GLY A  87      -1.881 -11.180  -6.996  1.00 95.69           C  
ATOM    688  O   GLY A  87      -3.021 -11.562  -6.730  1.00 95.69           O  
ATOM    689  N   ILE A  88      -0.880 -12.078  -7.340  1.00 97.56           N  
ATOM    690  CA  ILE A  88      -1.061 -13.523  -7.402  1.00 97.56           C  
ATOM    691  C   ILE A  88      -0.057 -14.211  -6.480  1.00 97.56           C  
ATOM    692  CB  ILE A  88      -0.904 -14.047  -8.852  1.00 97.56           C  
ATOM    693  O   ILE A  88       1.154 -14.117  -6.691  1.00 97.56           O  
ATOM    694  CG1 ILE A  88      -1.836 -13.281  -9.797  1.00 97.56           C  
ATOM    695  CG2 ILE A  88      -1.175 -15.555  -8.906  1.00 97.56           C  
ATOM    696  CD1 ILE A  88      -1.738 -13.727 -11.250  1.00 97.56           C  
ATOM    697  N   GLU A  89      -0.566 -14.859  -5.453  1.00 97.12           N  
ATOM    698  CA  GLU A  89       0.237 -15.719  -4.594  1.00 97.12           C  
ATOM    699  C   GLU A  89       0.416 -17.109  -5.211  1.00 97.12           C  
ATOM    700  CB  GLU A  89      -0.401 -15.844  -3.207  1.00 97.12           C  
ATOM    701  O   GLU A  89      -0.563 -17.812  -5.445  1.00 97.12           O  
ATOM    702  CG  GLU A  89      -0.447 -14.531  -2.434  1.00 97.12           C  
ATOM    703  CD  GLU A  89       0.924 -14.055  -1.986  1.00 97.12           C  
ATOM    704  OE1 GLU A  89       1.056 -12.867  -1.601  1.00 97.12           O  
ATOM    705  OE2 GLU A  89       1.874 -14.867  -2.023  1.00 97.12           O  
ATOM    706  N   CYS A  90       1.648 -17.453  -5.398  1.00 97.38           N  
ATOM    707  CA  CYS A  90       1.985 -18.703  -6.070  1.00 97.38           C  
ATOM    708  C   CYS A  90       2.627 -19.688  -5.098  1.00 97.38           C  
ATOM    709  CB  CYS A  90       2.928 -18.438  -7.246  1.00 97.38           C  
ATOM    710  O   CYS A  90       3.363 -19.281  -4.195  1.00 97.38           O  
ATOM    711  SG  CYS A  90       2.336 -17.172  -8.391  1.00 97.38           S  
ATOM    712  N   ARG A  91       2.311 -20.938  -5.289  1.00 96.69           N  
ATOM    713  CA  ARG A  91       3.023 -21.953  -4.535  1.00 96.69           C  
ATOM    714  C   ARG A  91       4.531 -21.812  -4.699  1.00 96.69           C  
ATOM    715  CB  ARG A  91       2.586 -23.359  -4.984  1.00 96.69           C  
ATOM    716  O   ARG A  91       5.039 -21.766  -5.824  1.00 96.69           O  
ATOM    717  CG  ARG A  91       3.186 -24.484  -4.156  1.00 96.69           C  
ATOM    718  CD  ARG A  91       2.527 -25.812  -4.469  1.00 96.69           C  
ATOM    719  NE  ARG A  91       1.353 -26.047  -3.633  1.00 96.69           N  
ATOM    720  NH1 ARG A  91       2.420 -27.469  -2.158  1.00 96.69           N  
ATOM    721  NH2 ARG A  91       0.203 -26.969  -1.867  1.00 96.69           N  
ATOM    722  CZ  ARG A  91       1.328 -26.828  -2.555  1.00 96.69           C  
ATOM    723  N   PRO A  92       5.293 -21.703  -3.549  1.00 95.81           N  
ATOM    724  CA  PRO A  92       6.719 -21.375  -3.607  1.00 95.81           C  
ATOM    725  C   PRO A  92       7.551 -22.453  -4.293  1.00 95.81           C  
ATOM    726  CB  PRO A  92       7.109 -21.234  -2.133  1.00 95.81           C  
ATOM    727  O   PRO A  92       8.570 -22.141  -4.918  1.00 95.81           O  
ATOM    728  CG  PRO A  92       5.809 -21.078  -1.406  1.00 95.81           C  
ATOM    729  CD  PRO A  92       4.715 -21.656  -2.264  1.00 95.81           C  
ATOM    730  N   GLU A  93       7.180 -23.734  -4.207  1.00 95.12           N  
ATOM    731  CA  GLU A  93       7.938 -24.844  -4.762  1.00 95.12           C  
ATOM    732  C   GLU A  93       7.949 -24.797  -6.285  1.00 95.12           C  
ATOM    733  CB  GLU A  93       7.367 -26.172  -4.277  1.00 95.12           C  
ATOM    734  O   GLU A  93       8.906 -25.250  -6.918  1.00 95.12           O  
ATOM    735  CG  GLU A  93       7.543 -26.422  -2.787  1.00 95.12           C  
ATOM    736  CD  GLU A  93       6.344 -25.984  -1.961  1.00 95.12           C  
ATOM    737  OE1 GLU A  93       6.027 -26.656  -0.952  1.00 95.12           O  
ATOM    738  OE2 GLU A  93       5.711 -24.969  -2.326  1.00 95.12           O  
ATOM    739  N   MET A  94       6.867 -24.188  -6.906  1.00 97.06           N  
ATOM    740  CA  MET A  94       6.789 -23.938  -8.344  1.00 97.06           C  
ATOM    741  C   MET A  94       6.988 -25.219  -9.133  1.00 97.06           C  
ATOM    742  CB  MET A  94       7.828 -22.891  -8.766  1.00 97.06           C  
ATOM    743  O   MET A  94       7.816 -25.281 -10.047  1.00 97.06           O  
ATOM    744  CG  MET A  94       7.668 -22.406 -10.195  1.00 97.06           C  
ATOM    745  SD  MET A  94       9.031 -21.312 -10.727  1.00 97.06           S  
ATOM    746  CE  MET A  94       8.859 -19.984  -9.500  1.00 97.06           C  
ATOM    747  N   SER A  95       6.293 -26.344  -8.711  1.00 95.31           N  
ATOM    748  CA  SER A  95       6.305 -27.516  -9.586  1.00 95.31           C  
ATOM    749  C   SER A  95       5.898 -27.141 -11.008  1.00 95.31           C  
ATOM    750  CB  SER A  95       5.363 -28.594  -9.055  1.00 95.31           C  
ATOM    751  O   SER A  95       5.430 -26.016 -11.250  1.00 95.31           O  
ATOM    752  OG  SER A  95       4.012 -28.219  -9.219  1.00 95.31           O  
ATOM    753  N   ASN A  96       6.188 -28.000 -11.977  1.00 94.25           N  
ATOM    754  CA  ASN A  96       5.754 -27.750 -13.352  1.00 94.25           C  
ATOM    755  C   ASN A  96       4.254 -27.469 -13.422  1.00 94.25           C  
ATOM    756  CB  ASN A  96       6.121 -28.922 -14.258  1.00 94.25           C  
ATOM    757  O   ASN A  96       3.814 -26.578 -14.141  1.00 94.25           O  
ATOM    758  CG  ASN A  96       7.602 -28.969 -14.578  1.00 94.25           C  
ATOM    759  ND2 ASN A  96       8.078 -30.125 -15.023  1.00 94.25           N  
ATOM    760  OD1 ASN A  96       8.312 -27.984 -14.430  1.00 94.25           O  
ATOM    761  N   GLU A  97       3.453 -28.266 -12.695  1.00 93.94           N  
ATOM    762  CA  GLU A  97       2.004 -28.094 -12.695  1.00 93.94           C  
ATOM    763  C   GLU A  97       1.604 -26.781 -12.031  1.00 93.94           C  
ATOM    764  CB  GLU A  97       1.327 -29.266 -11.977  1.00 93.94           C  
ATOM    765  O   GLU A  97       0.630 -26.141 -12.445  1.00 93.94           O  
ATOM    766  CG  GLU A  97       1.422 -30.594 -12.727  1.00 93.94           C  
ATOM    767  CD  GLU A  97       2.764 -31.281 -12.555  1.00 93.94           C  
ATOM    768  OE1 GLU A  97       3.023 -32.281 -13.266  1.00 93.94           O  
ATOM    769  OE2 GLU A  97       3.559 -30.828 -11.711  1.00 93.94           O  
ATOM    770  N   ASP A  98       2.336 -26.359 -10.977  1.00 96.31           N  
ATOM    771  CA  ASP A  98       2.129 -25.031 -10.398  1.00 96.31           C  
ATOM    772  C   ASP A  98       2.379 -23.938 -11.422  1.00 96.31           C  
ATOM    773  CB  ASP A  98       3.035 -24.828  -9.180  1.00 96.31           C  
ATOM    774  O   ASP A  98       1.558 -23.031 -11.586  1.00 96.31           O  
ATOM    775  CG  ASP A  98       2.686 -25.750  -8.023  1.00 96.31           C  
ATOM    776  OD1 ASP A  98       1.484 -26.016  -7.789  1.00 96.31           O  
ATOM    777  OD2 ASP A  98       3.619 -26.219  -7.336  1.00 96.31           O  
ATOM    778  N   PHE A  99       3.533 -24.016 -12.070  1.00 96.56           N  
ATOM    779  CA  PHE A  99       3.947 -23.031 -13.070  1.00 96.56           C  
ATOM    780  C   PHE A  99       2.918 -22.938 -14.188  1.00 96.56           C  
ATOM    781  CB  PHE A  99       5.316 -23.406 -13.648  1.00 96.56           C  
ATOM    782  O   PHE A  99       2.488 -21.844 -14.555  1.00 96.56           O  
ATOM    783  CG  PHE A  99       5.891 -22.359 -14.562  1.00 96.56           C  
ATOM    784  CD1 PHE A  99       5.617 -22.391 -15.930  1.00 96.56           C  
ATOM    785  CD2 PHE A  99       6.707 -21.359 -14.070  1.00 96.56           C  
ATOM    786  CE1 PHE A  99       6.148 -21.422 -16.781  1.00 96.56           C  
ATOM    787  CE2 PHE A  99       7.238 -20.391 -14.914  1.00 96.56           C  
ATOM    788  CZ  PHE A  99       6.961 -20.422 -16.266  1.00 96.56           C  
ATOM    789  N   GLU A 100       2.484 -24.062 -14.656  1.00 94.38           N  
ATOM    790  CA  GLU A 100       1.516 -24.109 -15.750  1.00 94.38           C  
ATOM    791  C   GLU A 100       0.174 -23.516 -15.328  1.00 94.38           C  
ATOM    792  CB  GLU A 100       1.327 -25.547 -16.234  1.00 94.38           C  
ATOM    793  O   GLU A 100      -0.490 -22.844 -16.125  1.00 94.38           O  
ATOM    794  CG  GLU A 100       2.471 -26.062 -17.094  1.00 94.38           C  
ATOM    795  CD  GLU A 100       2.629 -25.312 -18.406  1.00 94.38           C  
ATOM    796  OE1 GLU A 100       3.768 -25.203 -18.906  1.00 94.38           O  
ATOM    797  OE2 GLU A 100       1.604 -24.828 -18.922  1.00 94.38           O  
ATOM    798  N   THR A 101      -0.243 -23.797 -14.172  1.00 94.19           N  
ATOM    799  CA  THR A 101      -1.506 -23.250 -13.680  1.00 94.19           C  
ATOM    800  C   THR A 101      -1.443 -21.734 -13.586  1.00 94.19           C  
ATOM    801  CB  THR A 101      -1.865 -23.844 -12.305  1.00 94.19           C  
ATOM    802  O   THR A 101      -2.379 -21.047 -13.992  1.00 94.19           O  
ATOM    803  CG2 THR A 101      -3.213 -23.312 -11.812  1.00 94.19           C  
ATOM    804  OG1 THR A 101      -1.927 -25.266 -12.398  1.00 94.19           O  
ATOM    805  N   VAL A 102      -0.317 -21.172 -13.078  1.00 96.50           N  
ATOM    806  CA  VAL A 102      -0.151 -19.734 -12.992  1.00 96.50           C  
ATOM    807  C   VAL A 102      -0.154 -19.125 -14.391  1.00 96.50           C  
ATOM    808  CB  VAL A 102       1.149 -19.359 -12.242  1.00 96.50           C  
ATOM    809  O   VAL A 102      -0.820 -18.109 -14.633  1.00 96.50           O  
ATOM    810  CG1 VAL A 102       1.409 -17.859 -12.336  1.00 96.50           C  
ATOM    811  CG2 VAL A 102       1.077 -19.797 -10.789  1.00 96.50           C  
ATOM    812  N   ALA A 103       0.543 -19.719 -15.328  1.00 94.19           N  
ATOM    813  CA  ALA A 103       0.556 -19.250 -16.703  1.00 94.19           C  
ATOM    814  C   ALA A 103      -0.849 -19.266 -17.297  1.00 94.19           C  
ATOM    815  CB  ALA A 103       1.493 -20.109 -17.547  1.00 94.19           C  
ATOM    816  O   ALA A 103      -1.256 -18.312 -17.969  1.00 94.19           O  
ATOM    817  N   GLN A 104      -1.602 -20.297 -17.016  1.00 90.31           N  
ATOM    818  CA  GLN A 104      -2.961 -20.422 -17.531  1.00 90.31           C  
ATOM    819  C   GLN A 104      -3.875 -19.359 -16.938  1.00 90.31           C  
ATOM    820  CB  GLN A 104      -3.521 -21.812 -17.250  1.00 90.31           C  
ATOM    821  O   GLN A 104      -4.707 -18.781 -17.641  1.00 90.31           O  
ATOM    822  CG  GLN A 104      -4.832 -22.109 -17.969  1.00 90.31           C  
ATOM    823  CD  GLN A 104      -4.676 -22.172 -19.469  1.00 90.31           C  
ATOM    824  NE2 GLN A 104      -5.438 -21.359 -20.188  1.00 90.31           N  
ATOM    825  OE1 GLN A 104      -3.877 -22.969 -19.984  1.00 90.31           O  
ATOM    826  N   VAL A 105      -3.781 -19.125 -15.664  1.00 92.19           N  
ATOM    827  CA  VAL A 105      -4.586 -18.094 -15.000  1.00 92.19           C  
ATOM    828  C   VAL A 105      -4.312 -16.734 -15.633  1.00 92.19           C  
ATOM    829  CB  VAL A 105      -4.309 -18.062 -13.484  1.00 92.19           C  
ATOM    830  O   VAL A 105      -5.246 -15.992 -15.953  1.00 92.19           O  
ATOM    831  CG1 VAL A 105      -4.906 -16.797 -12.859  1.00 92.19           C  
ATOM    832  CG2 VAL A 105      -4.867 -19.297 -12.805  1.00 92.19           C  
ATOM    833  N   ILE A 106      -3.047 -16.359 -15.828  1.00 93.06           N  
ATOM    834  CA  ILE A 106      -2.688 -15.078 -16.422  1.00 93.06           C  
ATOM    835  C   ILE A 106      -3.193 -15.016 -17.859  1.00 93.06           C  
ATOM    836  CB  ILE A 106      -1.161 -14.844 -16.375  1.00 93.06           C  
ATOM    837  O   ILE A 106      -3.766 -14.008 -18.281  1.00 93.06           O  
ATOM    838  CG1 ILE A 106      -0.677 -14.734 -14.930  1.00 93.06           C  
ATOM    839  CG2 ILE A 106      -0.785 -13.594 -17.172  1.00 93.06           C  
ATOM    840  CD1 ILE A 106       0.838 -14.711 -14.781  1.00 93.06           C  
ATOM    841  N   ALA A 107      -3.039 -16.109 -18.625  1.00 87.31           N  
ATOM    842  CA  ALA A 107      -3.533 -16.156 -20.000  1.00 87.31           C  
ATOM    843  C   ALA A 107      -5.047 -15.961 -20.047  1.00 87.31           C  
ATOM    844  CB  ALA A 107      -3.152 -17.484 -20.656  1.00 87.31           C  
ATOM    845  O   ALA A 107      -5.559 -15.250 -20.922  1.00 87.31           O  
ATOM    846  N   ASP A 108      -5.727 -16.578 -19.141  1.00 83.31           N  
ATOM    847  CA  ASP A 108      -7.180 -16.453 -19.078  1.00 83.31           C  
ATOM    848  C   ASP A 108      -7.590 -15.023 -18.750  1.00 83.31           C  
ATOM    849  CB  ASP A 108      -7.750 -17.422 -18.031  1.00 83.31           C  
ATOM    850  O   ASP A 108      -8.531 -14.492 -19.344  1.00 83.31           O  
ATOM    851  CG  ASP A 108      -7.656 -18.875 -18.438  1.00 83.31           C  
ATOM    852  OD1 ASP A 108      -7.340 -19.156 -19.625  1.00 83.31           O  
ATOM    853  OD2 ASP A 108      -7.906 -19.750 -17.594  1.00 83.31           O  
ATOM    854  N   LEU A 109      -6.895 -14.375 -17.797  1.00 86.88           N  
ATOM    855  CA  LEU A 109      -7.160 -12.977 -17.484  1.00 86.88           C  
ATOM    856  C   LEU A 109      -6.941 -12.094 -18.703  1.00 86.88           C  
ATOM    857  CB  LEU A 109      -6.266 -12.508 -16.328  1.00 86.88           C  
ATOM    858  O   LEU A 109      -7.785 -11.250 -19.016  1.00 86.88           O  
ATOM    859  CG  LEU A 109      -6.625 -13.031 -14.938  1.00 86.88           C  
ATOM    860  CD1 LEU A 109      -5.523 -12.688 -13.938  1.00 86.88           C  
ATOM    861  CD2 LEU A 109      -7.965 -12.469 -14.477  1.00 86.88           C  
ATOM    862  N   GLU A 110      -5.809 -12.250 -19.375  1.00 85.50           N  
ATOM    863  CA  GLU A 110      -5.477 -11.430 -20.531  1.00 85.50           C  
ATOM    864  C   GLU A 110      -6.461 -11.664 -21.672  1.00 85.50           C  
ATOM    865  CB  GLU A 110      -4.047 -11.719 -21.000  1.00 85.50           C  
ATOM    866  O   GLU A 110      -6.840 -10.727 -22.375  1.00 85.50           O  
ATOM    867  CG  GLU A 110      -2.975 -11.250 -20.031  1.00 85.50           C  
ATOM    868  CD  GLU A 110      -1.574 -11.281 -20.625  1.00 85.50           C  
ATOM    869  OE1 GLU A 110      -0.663 -10.633 -20.078  1.00 85.50           O  
ATOM    870  OE2 GLU A 110      -1.388 -11.969 -21.656  1.00 85.50           O  
ATOM    871  N   THR A 111      -6.863 -12.875 -21.812  1.00 75.44           N  
ATOM    872  CA  THR A 111      -7.852 -13.203 -22.828  1.00 75.44           C  
ATOM    873  C   THR A 111      -9.211 -12.609 -22.484  1.00 75.44           C  
ATOM    874  CB  THR A 111      -7.988 -14.727 -23.016  1.00 75.44           C  
ATOM    875  O   THR A 111      -9.867 -12.000 -23.328  1.00 75.44           O  
ATOM    876  CG2 THR A 111      -9.055 -15.070 -24.047  1.00 75.44           C  
ATOM    877  OG1 THR A 111      -6.730 -15.266 -23.453  1.00 75.44           O  
ATOM    878  N   PHE A 112      -9.617 -12.758 -21.281  1.00 74.50           N  
ATOM    879  CA  PHE A 112     -10.906 -12.266 -20.812  1.00 74.50           C  
ATOM    880  C   PHE A 112     -10.992 -10.750 -20.984  1.00 74.50           C  
ATOM    881  CB  PHE A 112     -11.141 -12.648 -19.359  1.00 74.50           C  
ATOM    882  O   PHE A 112     -12.000 -10.227 -21.453  1.00 74.50           O  
ATOM    883  CG  PHE A 112     -12.484 -12.227 -18.828  1.00 74.50           C  
ATOM    884  CD1 PHE A 112     -12.609 -11.102 -18.016  1.00 74.50           C  
ATOM    885  CD2 PHE A 112     -13.625 -12.961 -19.125  1.00 74.50           C  
ATOM    886  CE1 PHE A 112     -13.852 -10.711 -17.531  1.00 74.50           C  
ATOM    887  CE2 PHE A 112     -14.875 -12.578 -18.641  1.00 74.50           C  
ATOM    888  CZ  PHE A 112     -14.984 -11.453 -17.844  1.00 74.50           C  
ATOM    889  N   TYR A 113      -9.930 -10.031 -20.641  1.00 76.56           N  
ATOM    890  CA  TYR A 113      -9.969  -8.570 -20.625  1.00 76.56           C  
ATOM    891  C   TYR A 113      -9.461  -8.008 -21.953  1.00 76.56           C  
ATOM    892  CB  TYR A 113      -9.133  -8.016 -19.469  1.00 76.56           C  
ATOM    893  O   TYR A 113      -9.500  -6.797 -22.172  1.00 76.56           O  
ATOM    894  CG  TYR A 113      -9.742  -8.250 -18.109  1.00 76.56           C  
ATOM    895  CD1 TYR A 113     -10.930  -7.613 -17.750  1.00 76.56           C  
ATOM    896  CD2 TYR A 113      -9.148  -9.102 -17.188  1.00 76.56           C  
ATOM    897  CE1 TYR A 113     -11.500  -7.820 -16.500  1.00 76.56           C  
ATOM    898  CE2 TYR A 113      -9.703  -9.312 -15.938  1.00 76.56           C  
ATOM    899  OH  TYR A 113     -11.445  -8.883 -14.359  1.00 76.56           O  
ATOM    900  CZ  TYR A 113     -10.883  -8.672 -15.602  1.00 76.56           C  
ATOM    901  N   GLY A 114      -8.906  -8.875 -22.828  1.00 75.44           N  
ATOM    902  CA  GLY A 114      -8.445  -8.438 -24.141  1.00 75.44           C  
ATOM    903  C   GLY A 114      -7.242  -7.516 -24.062  1.00 75.44           C  
ATOM    904  O   GLY A 114      -7.148  -6.551 -24.828  1.00 75.44           O  
ATOM    905  N   LYS A 115      -6.371  -7.715 -23.062  1.00 78.75           N  
ATOM    906  CA  LYS A 115      -5.160  -6.918 -22.906  1.00 78.75           C  
ATOM    907  C   LYS A 115      -4.062  -7.719 -22.203  1.00 78.75           C  
ATOM    908  CB  LYS A 115      -5.453  -5.641 -22.109  1.00 78.75           C  
ATOM    909  O   LYS A 115      -4.348  -8.648 -21.453  1.00 78.75           O  
ATOM    910  CG  LYS A 115      -5.684  -5.875 -20.625  1.00 78.75           C  
ATOM    911  CD  LYS A 115      -5.859  -4.562 -19.875  1.00 78.75           C  
ATOM    912  CE  LYS A 115      -4.531  -3.844 -19.688  1.00 78.75           C  
ATOM    913  NZ  LYS A 115      -4.723  -2.447 -19.188  1.00 78.75           N  
ATOM    914  N   SER A 116      -2.840  -7.414 -22.500  1.00 83.25           N  
ATOM    915  CA  SER A 116      -1.687  -7.988 -21.812  1.00 83.25           C  
ATOM    916  C   SER A 116      -1.277  -7.137 -20.609  1.00 83.25           C  
ATOM    917  CB  SER A 116      -0.507  -8.125 -22.766  1.00 83.25           C  
ATOM    918  O   SER A 116      -1.466  -5.918 -20.609  1.00 83.25           O  
ATOM    919  OG  SER A 116      -0.823  -9.016 -23.828  1.00 83.25           O  
ATOM    920  N   PHE A 117      -0.850  -7.734 -19.594  1.00 88.75           N  
ATOM    921  CA  PHE A 117      -0.321  -7.070 -18.406  1.00 88.75           C  
ATOM    922  C   PHE A 117       1.197  -7.188 -18.344  1.00 88.75           C  
ATOM    923  CB  PHE A 117      -0.938  -7.664 -17.141  1.00 88.75           C  
ATOM    924  O   PHE A 117       1.768  -8.172 -18.828  1.00 88.75           O  
ATOM    925  CG  PHE A 117      -2.439  -7.578 -17.094  1.00 88.75           C  
ATOM    926  CD1 PHE A 117      -3.070  -6.379 -16.781  1.00 88.75           C  
ATOM    927  CD2 PHE A 117      -3.219  -8.695 -17.359  1.00 88.75           C  
ATOM    928  CE1 PHE A 117      -4.461  -6.297 -16.734  1.00 88.75           C  
ATOM    929  CE2 PHE A 117      -4.609  -8.617 -17.328  1.00 88.75           C  
ATOM    930  CZ  PHE A 117      -5.227  -7.418 -17.016  1.00 88.75           C  
ATOM    931  N   TYR A 118       1.884  -6.168 -17.828  1.00 86.25           N  
ATOM    932  CA  TYR A 118       3.258  -6.359 -17.391  1.00 86.25           C  
ATOM    933  C   TYR A 118       3.322  -7.336 -16.219  1.00 86.25           C  
ATOM    934  CB  TYR A 118       3.883  -5.020 -16.984  1.00 86.25           C  
ATOM    935  O   TYR A 118       2.453  -7.324 -15.344  1.00 86.25           O  
ATOM    936  CG  TYR A 118       3.936  -4.008 -18.094  1.00 86.25           C  
ATOM    937  CD1 TYR A 118       4.801  -4.180 -19.172  1.00 86.25           C  
ATOM    938  CD2 TYR A 118       3.121  -2.883 -18.078  1.00 86.25           C  
ATOM    939  CE1 TYR A 118       4.855  -3.252 -20.219  1.00 86.25           C  
ATOM    940  CE2 TYR A 118       3.168  -1.946 -19.109  1.00 86.25           C  
ATOM    941  OH  TYR A 118       4.086  -1.217 -21.188  1.00 86.25           O  
ATOM    942  CZ  TYR A 118       4.035  -2.141 -20.172  1.00 86.25           C  
ATOM    943  N   VAL A 119       4.254  -8.266 -16.250  1.00 91.31           N  
ATOM    944  CA  VAL A 119       4.441  -9.227 -15.172  1.00 91.31           C  
ATOM    945  C   VAL A 119       5.715  -8.891 -14.398  1.00 91.31           C  
ATOM    946  CB  VAL A 119       4.504 -10.672 -15.703  1.00 91.31           C  
ATOM    947  O   VAL A 119       6.816  -8.930 -14.953  1.00 91.31           O  
ATOM    948  CG1 VAL A 119       4.715 -11.664 -14.555  1.00 91.31           C  
ATOM    949  CG2 VAL A 119       3.234 -11.016 -16.484  1.00 91.31           C  
ATOM    950  N   HIS A 120       5.551  -8.500 -13.109  1.00 88.69           N  
ATOM    951  CA  HIS A 120       6.652  -8.141 -12.227  1.00 88.69           C  
ATOM    952  C   HIS A 120       6.660  -9.008 -10.969  1.00 88.69           C  
ATOM    953  CB  HIS A 120       6.566  -6.660 -11.844  1.00 88.69           C  
ATOM    954  O   HIS A 120       5.652  -9.641 -10.641  1.00 88.69           O  
ATOM    955  CG  HIS A 120       6.828  -5.730 -12.984  1.00 88.69           C  
ATOM    956  CD2 HIS A 120       5.988  -4.953 -13.703  1.00 88.69           C  
ATOM    957  ND1 HIS A 120       8.094  -5.520 -13.492  1.00 88.69           N  
ATOM    958  CE1 HIS A 120       8.016  -4.652 -14.492  1.00 88.69           C  
ATOM    959  NE2 HIS A 120       6.750  -4.293 -14.641  1.00 88.69           N  
ATOM    960  N   GLY A 121       7.785  -9.141 -10.414  1.00 91.50           N  
ATOM    961  CA  GLY A 121       7.895  -9.758  -9.094  1.00 91.50           C  
ATOM    962  C   GLY A 121       7.746  -8.758  -7.961  1.00 91.50           C  
ATOM    963  O   GLY A 121       8.062  -7.578  -8.117  1.00 91.50           O  
ATOM    964  N   HIS A 122       7.289  -9.266  -6.852  1.00 88.06           N  
ATOM    965  CA  HIS A 122       7.082  -8.422  -5.676  1.00 88.06           C  
ATOM    966  C   HIS A 122       8.336  -7.613  -5.352  1.00 88.06           C  
ATOM    967  CB  HIS A 122       6.680  -9.273  -4.473  1.00 88.06           C  
ATOM    968  O   HIS A 122       8.242  -6.453  -4.953  1.00 88.06           O  
ATOM    969  CG  HIS A 122       6.234  -8.469  -3.291  1.00 88.06           C  
ATOM    970  CD2 HIS A 122       5.961  -7.152  -3.166  1.00 88.06           C  
ATOM    971  ND1 HIS A 122       6.031  -9.031  -2.045  1.00 88.06           N  
ATOM    972  CE1 HIS A 122       5.648  -8.086  -1.205  1.00 88.06           C  
ATOM    973  NE2 HIS A 122       5.598  -6.934  -1.859  1.00 88.06           N  
ATOM    974  N   LYS A 123       9.477  -8.156  -5.547  1.00 82.81           N  
ATOM    975  CA  LYS A 123      10.734  -7.508  -5.172  1.00 82.81           C  
ATOM    976  C   LYS A 123      11.008  -6.285  -6.043  1.00 82.81           C  
ATOM    977  CB  LYS A 123      11.898  -8.492  -5.277  1.00 82.81           C  
ATOM    978  O   LYS A 123      11.875  -5.469  -5.719  1.00 82.81           O  
ATOM    979  CG  LYS A 123      12.266  -8.875  -6.703  1.00 82.81           C  
ATOM    980  CD  LYS A 123      13.391  -9.891  -6.742  1.00 82.81           C  
ATOM    981  CE  LYS A 123      14.727  -9.266  -6.352  1.00 82.81           C  
ATOM    982  NZ  LYS A 123      15.805 -10.297  -6.234  1.00 82.81           N  
ATOM    983  N   ASP A 124      10.258  -6.172  -7.168  1.00 78.56           N  
ATOM    984  CA  ASP A 124      10.391  -4.984  -8.008  1.00 78.56           C  
ATOM    985  C   ASP A 124       9.734  -3.771  -7.352  1.00 78.56           C  
ATOM    986  CB  ASP A 124       9.773  -5.234  -9.383  1.00 78.56           C  
ATOM    987  O   ASP A 124       9.984  -2.633  -7.754  1.00 78.56           O  
ATOM    988  CG  ASP A 124      10.484  -6.324 -10.164  1.00 78.56           C  
ATOM    989  OD1 ASP A 124      11.719  -6.453 -10.039  1.00 78.56           O  
ATOM    990  OD2 ASP A 124       9.805  -7.055 -10.914  1.00 78.56           O  
ATOM    991  N   PHE A 125       8.930  -3.975  -6.293  1.00 71.81           N  
ATOM    992  CA  PHE A 125       8.133  -2.902  -5.711  1.00 71.81           C  
ATOM    993  C   PHE A 125       8.453  -2.723  -4.234  1.00 71.81           C  
ATOM    994  CB  PHE A 125       6.637  -3.188  -5.891  1.00 71.81           C  
ATOM    995  O   PHE A 125       8.086  -1.710  -3.633  1.00 71.81           O  
ATOM    996  CG  PHE A 125       6.207  -3.307  -7.328  1.00 71.81           C  
ATOM    997  CD1 PHE A 125       5.973  -2.172  -8.094  1.00 71.81           C  
ATOM    998  CD2 PHE A 125       6.043  -4.555  -7.914  1.00 71.81           C  
ATOM    999  CE1 PHE A 125       5.578  -2.281  -9.430  1.00 71.81           C  
ATOM   1000  CE2 PHE A 125       5.648  -4.672  -9.242  1.00 71.81           C  
ATOM   1001  CZ  PHE A 125       5.414  -3.533 -10.000  1.00 71.81           C  
ATOM   1002  N   PHE A 126       9.000  -3.750  -3.672  1.00 69.50           N  
ATOM   1003  CA  PHE A 126       9.250  -3.791  -2.236  1.00 69.50           C  
ATOM   1004  C   PHE A 126      10.508  -4.594  -1.931  1.00 69.50           C  
ATOM   1005  CB  PHE A 126       8.055  -4.391  -1.495  1.00 69.50           C  
ATOM   1006  O   PHE A 126      10.789  -5.598  -2.594  1.00 69.50           O  
ATOM   1007  CG  PHE A 126       8.070  -4.148  -0.011  1.00 69.50           C  
ATOM   1008  CD1 PHE A 126       8.508  -5.133   0.864  1.00 69.50           C  
ATOM   1009  CD2 PHE A 126       7.652  -2.930   0.510  1.00 69.50           C  
ATOM   1010  CE1 PHE A 126       8.531  -4.910   2.240  1.00 69.50           C  
ATOM   1011  CE2 PHE A 126       7.668  -2.699   1.883  1.00 69.50           C  
ATOM   1012  CZ  PHE A 126       8.109  -3.691   2.746  1.00 69.50           C  
ATOM   1013  N   ALA A 127      11.352  -4.062  -0.971  1.00 70.38           N  
ATOM   1014  CA  ALA A 127      12.547  -4.785  -0.552  1.00 70.38           C  
ATOM   1015  C   ALA A 127      12.188  -6.102   0.129  1.00 70.38           C  
ATOM   1016  CB  ALA A 127      13.391  -3.922   0.383  1.00 70.38           C  
ATOM   1017  O   ALA A 127      11.969  -6.141   1.342  1.00 70.38           O  
ATOM   1018  N   THR A 128      12.109  -7.141  -0.644  1.00 70.25           N  
ATOM   1019  CA  THR A 128      11.719  -8.469  -0.192  1.00 70.25           C  
ATOM   1020  C   THR A 128      12.359  -9.547  -1.064  1.00 70.25           C  
ATOM   1021  CB  THR A 128      10.188  -8.641  -0.202  1.00 70.25           C  
ATOM   1022  O   THR A 128      12.812  -9.266  -2.174  1.00 70.25           O  
ATOM   1023  CG2 THR A 128       9.625  -8.453  -1.607  1.00 70.25           C  
ATOM   1024  OG1 THR A 128       9.852  -9.953   0.267  1.00 70.25           O  
ATOM   1025  N   ALA A 129      12.461 -10.734  -0.517  1.00 81.19           N  
ATOM   1026  CA  ALA A 129      12.898 -11.891  -1.292  1.00 81.19           C  
ATOM   1027  C   ALA A 129      11.758 -12.422  -2.166  1.00 81.19           C  
ATOM   1028  CB  ALA A 129      13.406 -12.992  -0.364  1.00 81.19           C  
ATOM   1029  O   ALA A 129      11.992 -13.211  -3.084  1.00 81.19           O  
ATOM   1030  N   CYS A 130      10.570 -11.961  -1.912  1.00 85.69           N  
ATOM   1031  CA  CYS A 130       9.422 -12.344  -2.721  1.00 85.69           C  
ATOM   1032  C   CYS A 130       9.516 -11.750  -4.121  1.00 85.69           C  
ATOM   1033  CB  CYS A 130       8.125 -11.891  -2.051  1.00 85.69           C  
ATOM   1034  O   CYS A 130       9.898 -10.586  -4.281  1.00 85.69           O  
ATOM   1035  SG  CYS A 130       6.633 -12.445  -2.908  1.00 85.69           S  
ATOM   1036  N   PRO A 131       9.289 -12.680  -5.109  1.00 94.38           N  
ATOM   1037  CA  PRO A 131       8.555 -13.953  -5.129  1.00 94.38           C  
ATOM   1038  C   PRO A 131       9.484 -15.164  -5.102  1.00 94.38           C  
ATOM   1039  CB  PRO A 131       7.777 -13.891  -6.445  1.00 94.38           C  
ATOM   1040  O   PRO A 131       9.195 -16.188  -5.738  1.00 94.38           O  
ATOM   1041  CG  PRO A 131       8.680 -13.156  -7.387  1.00 94.38           C  
ATOM   1042  CD  PRO A 131       9.430 -12.109  -6.609  1.00 94.38           C  
ATOM   1043  N   GLY A 132      10.711 -15.039  -4.633  1.00 91.81           N  
ATOM   1044  CA  GLY A 132      11.617 -16.172  -4.492  1.00 91.81           C  
ATOM   1045  C   GLY A 132      11.961 -16.828  -5.816  1.00 91.81           C  
ATOM   1046  O   GLY A 132      12.359 -16.156  -6.766  1.00 91.81           O  
ATOM   1047  N   ARG A 133      11.711 -18.141  -5.930  1.00 94.81           N  
ATOM   1048  CA  ARG A 133      12.047 -18.969  -7.082  1.00 94.81           C  
ATOM   1049  C   ARG A 133      11.328 -18.484  -8.336  1.00 94.81           C  
ATOM   1050  CB  ARG A 133      11.688 -20.438  -6.812  1.00 94.81           C  
ATOM   1051  O   ARG A 133      11.797 -18.719  -9.453  1.00 94.81           O  
ATOM   1052  CG  ARG A 133      12.492 -21.078  -5.699  1.00 94.81           C  
ATOM   1053  CD  ARG A 133      12.070 -22.516  -5.441  1.00 94.81           C  
ATOM   1054  NE  ARG A 133      12.664 -23.047  -4.223  1.00 94.81           N  
ATOM   1055  NH1 ARG A 133      10.828 -22.625  -2.891  1.00 94.81           N  
ATOM   1056  NH2 ARG A 133      12.695 -23.594  -1.990  1.00 94.81           N  
ATOM   1057  CZ  ARG A 133      12.062 -23.078  -3.037  1.00 94.81           C  
ATOM   1058  N   TRP A 134      10.281 -17.781  -8.141  1.00 96.50           N  
ATOM   1059  CA  TRP A 134       9.484 -17.328  -9.273  1.00 96.50           C  
ATOM   1060  C   TRP A 134      10.172 -16.188 -10.023  1.00 96.50           C  
ATOM   1061  CB  TRP A 134       8.094 -16.875  -8.812  1.00 96.50           C  
ATOM   1062  O   TRP A 134       9.930 -15.984 -11.211  1.00 96.50           O  
ATOM   1063  CG  TRP A 134       7.160 -18.016  -8.492  1.00 96.50           C  
ATOM   1064  CD1 TRP A 134       7.008 -18.641  -7.293  1.00 96.50           C  
ATOM   1065  CD2 TRP A 134       6.250 -18.641  -9.406  1.00 96.50           C  
ATOM   1066  CE2 TRP A 134       5.578 -19.656  -8.680  1.00 96.50           C  
ATOM   1067  CE3 TRP A 134       5.941 -18.453 -10.758  1.00 96.50           C  
ATOM   1068  NE1 TRP A 134       6.059 -19.625  -7.398  1.00 96.50           N  
ATOM   1069  CH2 TRP A 134       4.328 -20.266 -10.594  1.00 96.50           C  
ATOM   1070  CZ2 TRP A 134       4.613 -20.469  -9.273  1.00 96.50           C  
ATOM   1071  CZ3 TRP A 134       4.977 -19.266 -11.336  1.00 96.50           C  
ATOM   1072  N   TYR A 135      11.047 -15.422  -9.320  1.00 93.19           N  
ATOM   1073  CA  TYR A 135      11.570 -14.188  -9.891  1.00 93.19           C  
ATOM   1074  C   TYR A 135      12.391 -14.477 -11.141  1.00 93.19           C  
ATOM   1075  CB  TYR A 135      12.430 -13.445  -8.867  1.00 93.19           C  
ATOM   1076  O   TYR A 135      12.211 -13.828 -12.172  1.00 93.19           O  
ATOM   1077  CG  TYR A 135      12.672 -12.000  -9.219  1.00 93.19           C  
ATOM   1078  CD1 TYR A 135      13.898 -11.586  -9.742  1.00 93.19           C  
ATOM   1079  CD2 TYR A 135      11.688 -11.039  -9.023  1.00 93.19           C  
ATOM   1080  CE1 TYR A 135      14.125 -10.250 -10.070  1.00 93.19           C  
ATOM   1081  CE2 TYR A 135      11.906  -9.703  -9.336  1.00 93.19           C  
ATOM   1082  OH  TYR A 135      13.352  -8.000 -10.180  1.00 93.19           O  
ATOM   1083  CZ  TYR A 135      13.133  -9.320  -9.859  1.00 93.19           C  
ATOM   1084  N   ASP A 136      13.242 -15.438 -11.141  1.00 89.00           N  
ATOM   1085  CA  ASP A 136      14.117 -15.742 -12.266  1.00 89.00           C  
ATOM   1086  C   ASP A 136      13.344 -16.453 -13.383  1.00 89.00           C  
ATOM   1087  CB  ASP A 136      15.297 -16.609 -11.812  1.00 89.00           C  
ATOM   1088  O   ASP A 136      13.898 -16.734 -14.445  1.00 89.00           O  
ATOM   1089  CG  ASP A 136      16.266 -15.859 -10.906  1.00 89.00           C  
ATOM   1090  OD1 ASP A 136      16.281 -14.609 -10.930  1.00 89.00           O  
ATOM   1091  OD2 ASP A 136      17.000 -16.531 -10.164  1.00 89.00           O  
ATOM   1092  N   GLN A 137      12.062 -16.828 -13.156  1.00 94.81           N  
ATOM   1093  CA  GLN A 137      11.250 -17.562 -14.125  1.00 94.81           C  
ATOM   1094  C   GLN A 137      10.211 -16.641 -14.766  1.00 94.81           C  
ATOM   1095  CB  GLN A 137      10.562 -18.750 -13.469  1.00 94.81           C  
ATOM   1096  O   GLN A 137       9.344 -17.109 -15.508  1.00 94.81           O  
ATOM   1097  CG  GLN A 137      11.523 -19.734 -12.820  1.00 94.81           C  
ATOM   1098  CD  GLN A 137      12.469 -20.375 -13.820  1.00 94.81           C  
ATOM   1099  NE2 GLN A 137      13.734 -20.500 -13.430  1.00 94.81           N  
ATOM   1100  OE1 GLN A 137      12.070 -20.750 -14.922  1.00 94.81           O  
ATOM   1101  N   LEU A 138      10.281 -15.297 -14.508  1.00 93.12           N  
ATOM   1102  CA  LEU A 138       9.242 -14.391 -14.977  1.00 93.12           C  
ATOM   1103  C   LEU A 138       9.227 -14.305 -16.500  1.00 93.12           C  
ATOM   1104  CB  LEU A 138       9.445 -12.992 -14.375  1.00 93.12           C  
ATOM   1105  O   LEU A 138       8.164 -14.281 -17.109  1.00 93.12           O  
ATOM   1106  CG  LEU A 138       9.172 -12.852 -12.883  1.00 93.12           C  
ATOM   1107  CD1 LEU A 138       9.383 -11.406 -12.438  1.00 93.12           C  
ATOM   1108  CD2 LEU A 138       7.758 -13.312 -12.547  1.00 93.12           C  
ATOM   1109  N   ASP A 139      10.391 -14.297 -17.156  1.00 85.75           N  
ATOM   1110  CA  ASP A 139      10.438 -14.281 -18.609  1.00 85.75           C  
ATOM   1111  C   ASP A 139       9.812 -15.547 -19.188  1.00 85.75           C  
ATOM   1112  CB  ASP A 139      11.883 -14.141 -19.094  1.00 85.75           C  
ATOM   1113  O   ASP A 139       9.039 -15.477 -20.156  1.00 85.75           O  
ATOM   1114  CG  ASP A 139      12.445 -12.742 -18.875  1.00 85.75           C  
ATOM   1115  OD1 ASP A 139      11.656 -11.805 -18.625  1.00 85.75           O  
ATOM   1116  OD2 ASP A 139      13.680 -12.578 -18.969  1.00 85.75           O  
ATOM   1117  N   ARG A 140      10.211 -16.688 -18.641  1.00 91.88           N  
ATOM   1118  CA  ARG A 140       9.617 -17.953 -19.062  1.00 91.88           C  
ATOM   1119  C   ARG A 140       8.102 -17.938 -18.859  1.00 91.88           C  
ATOM   1120  CB  ARG A 140      10.242 -19.125 -18.297  1.00 91.88           C  
ATOM   1121  O   ARG A 140       7.359 -18.484 -19.672  1.00 91.88           O  
ATOM   1122  CG  ARG A 140       9.781 -20.484 -18.781  1.00 91.88           C  
ATOM   1123  CD  ARG A 140      10.398 -21.609 -17.953  1.00 91.88           C  
ATOM   1124  NE  ARG A 140       9.742 -22.891 -18.219  1.00 91.88           N  
ATOM   1125  NH1 ARG A 140       9.719 -23.562 -16.016  1.00 91.88           N  
ATOM   1126  NH2 ARG A 140       8.844 -24.922 -17.641  1.00 91.88           N  
ATOM   1127  CZ  ARG A 140       9.438 -23.797 -17.281  1.00 91.88           C  
ATOM   1128  N   LEU A 141       7.629 -17.375 -17.766  1.00 94.62           N  
ATOM   1129  CA  LEU A 141       6.203 -17.266 -17.484  1.00 94.62           C  
ATOM   1130  C   LEU A 141       5.496 -16.438 -18.547  1.00 94.62           C  
ATOM   1131  CB  LEU A 141       5.980 -16.641 -16.109  1.00 94.62           C  
ATOM   1132  O   LEU A 141       4.453 -16.828 -19.062  1.00 94.62           O  
ATOM   1133  CG  LEU A 141       4.527 -16.500 -15.648  1.00 94.62           C  
ATOM   1134  CD1 LEU A 141       3.857 -17.875 -15.578  1.00 94.62           C  
ATOM   1135  CD2 LEU A 141       4.453 -15.797 -14.305  1.00 94.62           C  
ATOM   1136  N   ILE A 142       6.066 -15.305 -18.922  1.00 89.88           N  
ATOM   1137  CA  ILE A 142       5.508 -14.438 -19.953  1.00 89.88           C  
ATOM   1138  C   ILE A 142       5.438 -15.180 -21.281  1.00 89.88           C  
ATOM   1139  CB  ILE A 142       6.344 -13.141 -20.109  1.00 89.88           C  
ATOM   1140  O   ILE A 142       4.418 -15.133 -21.969  1.00 89.88           O  
ATOM   1141  CG1 ILE A 142       6.242 -12.289 -18.844  1.00 89.88           C  
ATOM   1142  CG2 ILE A 142       5.891 -12.352 -21.344  1.00 89.88           C  
ATOM   1143  CD1 ILE A 142       7.309 -11.203 -18.734  1.00 89.88           C  
ATOM   1144  N   ASP A 143       6.473 -15.875 -21.609  1.00 87.44           N  
ATOM   1145  CA  ASP A 143       6.492 -16.656 -22.844  1.00 87.44           C  
ATOM   1146  C   ASP A 143       5.391 -17.719 -22.828  1.00 87.44           C  
ATOM   1147  CB  ASP A 143       7.859 -17.328 -23.016  1.00 87.44           C  
ATOM   1148  O   ASP A 143       4.719 -17.922 -23.844  1.00 87.44           O  
ATOM   1149  CG  ASP A 143       8.945 -16.359 -23.422  1.00 87.44           C  
ATOM   1150  OD1 ASP A 143       8.633 -15.211 -23.812  1.00 87.44           O  
ATOM   1151  OD2 ASP A 143      10.141 -16.734 -23.344  1.00 87.44           O  
ATOM   1152  N   ARG A 144       5.262 -18.391 -21.734  1.00 92.88           N  
ATOM   1153  CA  ARG A 144       4.254 -19.453 -21.641  1.00 92.88           C  
ATOM   1154  C   ARG A 144       2.846 -18.875 -21.734  1.00 92.88           C  
ATOM   1155  CB  ARG A 144       4.418 -20.219 -20.328  1.00 92.88           C  
ATOM   1156  O   ARG A 144       1.969 -19.469 -22.359  1.00 92.88           O  
ATOM   1157  CG  ARG A 144       3.441 -21.375 -20.172  1.00 92.88           C  
ATOM   1158  CD  ARG A 144       3.594 -22.406 -21.281  1.00 92.88           C  
ATOM   1159  NE  ARG A 144       2.658 -23.516 -21.125  1.00 92.88           N  
ATOM   1160  NH1 ARG A 144       2.244 -23.750 -23.391  1.00 92.88           N  
ATOM   1161  NH2 ARG A 144       1.207 -25.125 -21.875  1.00 92.88           N  
ATOM   1162  CZ  ARG A 144       2.039 -24.125 -22.125  1.00 92.88           C  
ATOM   1163  N   VAL A 145       2.613 -17.719 -21.109  1.00 91.25           N  
ATOM   1164  CA  VAL A 145       1.332 -17.031 -21.219  1.00 91.25           C  
ATOM   1165  C   VAL A 145       1.030 -16.719 -22.688  1.00 91.25           C  
ATOM   1166  CB  VAL A 145       1.319 -15.727 -20.375  1.00 91.25           C  
ATOM   1167  O   VAL A 145      -0.072 -16.984 -23.156  1.00 91.25           O  
ATOM   1168  CG1 VAL A 145       0.116 -14.859 -20.750  1.00 91.25           C  
ATOM   1169  CG2 VAL A 145       1.312 -16.047 -18.891  1.00 91.25           C  
ATOM   1170  N   ASN A 146       1.997 -16.172 -23.391  1.00 86.88           N  
ATOM   1171  CA  ASN A 146       1.833 -15.852 -24.797  1.00 86.88           C  
ATOM   1172  C   ASN A 146       1.562 -17.094 -25.625  1.00 86.88           C  
ATOM   1173  CB  ASN A 146       3.066 -15.117 -25.328  1.00 86.88           C  
ATOM   1174  O   ASN A 146       0.725 -17.078 -26.531  1.00 86.88           O  
ATOM   1175  CG  ASN A 146       3.188 -13.711 -24.781  1.00 86.88           C  
ATOM   1176  ND2 ASN A 146       4.402 -13.172 -24.797  1.00 86.88           N  
ATOM   1177  OD1 ASN A 146       2.199 -13.109 -24.359  1.00 86.88           O  
ATOM   1178  N   ALA A 147       2.252 -18.156 -25.312  1.00 85.56           N  
ATOM   1179  CA  ALA A 147       2.053 -19.422 -26.031  1.00 85.56           C  
ATOM   1180  C   ALA A 147       0.632 -19.938 -25.828  1.00 85.56           C  
ATOM   1181  CB  ALA A 147       3.068 -20.453 -25.562  1.00 85.56           C  
ATOM   1182  O   ALA A 147       0.007 -20.438 -26.766  1.00 85.56           O  
ATOM   1183  N   ILE A 148       0.170 -19.906 -24.609  1.00 83.31           N  
ATOM   1184  CA  ILE A 148      -1.185 -20.359 -24.312  1.00 83.31           C  
ATOM   1185  C   ILE A 148      -2.193 -19.531 -25.094  1.00 83.31           C  
ATOM   1186  CB  ILE A 148      -1.484 -20.250 -22.797  1.00 83.31           C  
ATOM   1187  O   ILE A 148      -3.113 -20.078 -25.703  1.00 83.31           O  
ATOM   1188  CG1 ILE A 148      -0.685 -21.312 -22.016  1.00 83.31           C  
ATOM   1189  CG2 ILE A 148      -2.986 -20.406 -22.531  1.00 83.31           C  
ATOM   1190  CD1 ILE A 148      -0.682 -21.109 -20.516  1.00 83.31           C  
ATOM   1191  N   LYS A 149      -2.004 -18.188 -25.172  1.00 82.00           N  
ATOM   1192  CA  LYS A 149      -2.922 -17.297 -25.875  1.00 82.00           C  
ATOM   1193  C   LYS A 149      -2.902 -17.547 -27.375  1.00 82.00           C  
ATOM   1194  CB  LYS A 149      -2.566 -15.836 -25.594  1.00 82.00           C  
ATOM   1195  O   LYS A 149      -3.914 -17.375 -28.062  1.00 82.00           O  
ATOM   1196  CG  LYS A 149      -2.881 -15.383 -24.172  1.00 82.00           C  
ATOM   1197  CD  LYS A 149      -2.324 -13.992 -23.891  1.00 82.00           C  
ATOM   1198  CE  LYS A 149      -3.004 -12.938 -24.750  1.00 82.00           C  
ATOM   1199  NZ  LYS A 149      -2.324 -11.609 -24.625  1.00 82.00           N  
ATOM   1200  N   GLU A 150      -1.824 -17.891 -27.922  1.00 78.38           N  
ATOM   1201  CA  GLU A 150      -1.682 -18.203 -29.344  1.00 78.38           C  
ATOM   1202  C   GLU A 150      -2.139 -19.625 -29.656  1.00 78.38           C  
ATOM   1203  CB  GLU A 150      -0.231 -18.000 -29.797  1.00 78.38           C  
ATOM   1204  O   GLU A 150      -2.137 -20.031 -30.812  1.00 78.38           O  
ATOM   1205  CG  GLU A 150       0.203 -16.547 -29.844  1.00 78.38           C  
ATOM   1206  CD  GLU A 150       1.683 -16.359 -30.156  1.00 78.38           C  
ATOM   1207  OE1 GLU A 150       2.182 -15.219 -30.094  1.00 78.38           O  
ATOM   1208  OE2 GLU A 150       2.348 -17.391 -30.438  1.00 78.38           O  
ATOM   1209  N   GLY A 151      -2.727 -20.234 -28.688  1.00 71.56           N  
ATOM   1210  CA  GLY A 151      -3.172 -21.609 -28.891  1.00 71.56           C  
ATOM   1211  C   GLY A 151      -2.025 -22.578 -29.062  1.00 71.56           C  
ATOM   1212  O   GLY A 151      -2.203 -23.656 -29.641  1.00 71.56           O  
ATOM   1213  N   LYS A 152      -0.892 -21.938 -28.844  1.00 48.19           N  
ATOM   1214  CA  LYS A 152       0.275 -22.797 -28.969  1.00 48.19           C  
ATOM   1215  C   LYS A 152       0.427 -23.688 -27.734  1.00 48.19           C  
ATOM   1216  CB  LYS A 152       1.543 -21.969 -29.172  1.00 48.19           C  
ATOM   1217  O   LYS A 152       0.440 -23.203 -26.609  1.00 48.19           O  
ATOM   1218  CG  LYS A 152       1.633 -21.312 -30.531  1.00 48.19           C  
ATOM   1219  CD  LYS A 152       2.943 -20.547 -30.703  1.00 48.19           C  
ATOM   1220  CE  LYS A 152       3.004 -19.828 -32.031  1.00 48.19           C  
ATOM   1221  NZ  LYS A 152       4.246 -19.000 -32.188  1.00 48.19           N  
ATOM   1222  N   VAL A 153      -0.519 -24.703 -27.719  1.00 40.75           N  
ATOM   1223  CA  VAL A 153      -0.393 -25.703 -26.656  1.00 40.75           C  
ATOM   1224  C   VAL A 153       1.074 -26.078 -26.484  1.00 40.75           C  
ATOM   1225  CB  VAL A 153      -1.241 -26.953 -26.953  1.00 40.75           C  
ATOM   1226  O   VAL A 153       1.778 -26.344 -27.453  1.00 40.75           O  
ATOM   1227  CG1 VAL A 153      -1.357 -27.828 -25.703  1.00 40.75           C  
ATOM   1228  CG2 VAL A 153      -2.625 -26.562 -27.453  1.00 40.75           C  
ATOM   1229  N   GLU A 154       1.713 -25.641 -25.625  1.00 39.62           N  
ATOM   1230  CA  GLU A 154       2.938 -26.422 -25.469  1.00 39.62           C  
ATOM   1231  C   GLU A 154       2.643 -27.906 -25.500  1.00 39.62           C  
ATOM   1232  CB  GLU A 154       3.660 -26.047 -24.172  1.00 39.62           C  
ATOM   1233  O   GLU A 154       1.612 -28.359 -24.984  1.00 39.62           O  
ATOM   1234  CG  GLU A 154       4.496 -24.781 -24.281  1.00 39.62           C  
ATOM   1235  CD  GLU A 154       5.562 -24.672 -23.203  1.00 39.62           C  
ATOM   1236  OE1 GLU A 154       6.465 -23.812 -23.312  1.00 39.62           O  
ATOM   1237  OE2 GLU A 154       5.492 -25.453 -22.219  1.00 39.62           O  
ATOM   1238  N   ARG A 155       3.020 -28.828 -26.484  1.00 31.06           N  
ATOM   1239  CA  ARG A 155       2.902 -30.281 -26.625  1.00 31.06           C  
ATOM   1240  C   ARG A 155       2.744 -30.938 -25.266  1.00 31.06           C  
ATOM   1241  CB  ARG A 155       4.121 -30.859 -27.344  1.00 31.06           C  
ATOM   1242  O   ARG A 155       2.004 -31.922 -25.125  1.00 31.06           O  
ATOM   1243  CG  ARG A 155       4.043 -30.750 -28.859  1.00 31.06           C  
ATOM   1244  CD  ARG A 155       5.184 -31.500 -29.547  1.00 31.06           C  
ATOM   1245  NE  ARG A 155       6.406 -30.703 -29.562  1.00 31.06           N  
ATOM   1246  NH1 ARG A 155       7.711 -32.375 -30.500  1.00 31.06           N  
ATOM   1247  NH2 ARG A 155       8.633 -30.328 -30.000  1.00 31.06           N  
ATOM   1248  CZ  ARG A 155       7.578 -31.141 -30.031  1.00 31.06           C  
ATOM   1249  N   GLY A 156       3.691 -31.031 -24.234  1.00 27.59           N  
ATOM   1250  CA  GLY A 156       3.641 -32.094 -23.234  1.00 27.59           C  
ATOM   1251  C   GLY A 156       2.449 -31.969 -22.297  1.00 27.59           C  
ATOM   1252  O   GLY A 156       2.232 -32.812 -21.453  1.00 27.59           O  
ATOM   1253  N   VAL A 157       1.967 -30.656 -21.672  1.00 27.94           N  
ATOM   1254  CA  VAL A 157       0.992 -30.891 -20.609  1.00 27.94           C  
ATOM   1255  C   VAL A 157      -0.407 -31.016 -21.219  1.00 27.94           C  
ATOM   1256  CB  VAL A 157       1.025 -29.766 -19.562  1.00 27.94           C  
ATOM   1257  O   VAL A 157      -0.906 -30.062 -21.828  1.00 27.94           O  
ATOM   1258  CG1 VAL A 157       0.149 -30.125 -18.359  1.00 27.94           C  
ATOM   1259  CG2 VAL A 157       2.461 -29.500 -19.109  1.00 27.94           C  
ATOM   1260  N   GLU A 158      -0.957 -32.125 -21.734  1.00 27.83           N  
ATOM   1261  CA  GLU A 158      -2.240 -32.562 -22.266  1.00 27.83           C  
ATOM   1262  C   GLU A 158      -3.400 -31.812 -21.625  1.00 27.83           C  
ATOM   1263  CB  GLU A 158      -2.400 -34.062 -22.031  1.00 27.83           C  
ATOM   1264  O   GLU A 158      -4.371 -31.469 -22.297  1.00 27.83           O  
ATOM   1265  CG  GLU A 158      -2.229 -34.906 -23.297  1.00 27.83           C  
ATOM   1266  CD  GLU A 158      -2.494 -36.406 -23.078  1.00 27.83           C  
ATOM   1267  OE1 GLU A 158      -2.467 -37.156 -24.062  1.00 27.83           O  
ATOM   1268  OE2 GLU A 158      -2.732 -36.781 -21.922  1.00 27.83           O  
ATOM   1269  N   ASN A 159      -3.768 -31.953 -20.266  1.00 26.03           N  
ATOM   1270  CA  ASN A 159      -5.074 -31.797 -19.625  1.00 26.03           C  
ATOM   1271  C   ASN A 159      -5.453 -30.328 -19.469  1.00 26.03           C  
ATOM   1272  CB  ASN A 159      -5.094 -32.500 -18.266  1.00 26.03           C  
ATOM   1273  O   ASN A 159      -6.039 -29.938 -18.453  1.00 26.03           O  
ATOM   1274  CG  ASN A 159      -5.562 -33.938 -18.359  1.00 26.03           C  
ATOM   1275  ND2 ASN A 159      -5.285 -34.719 -17.328  1.00 26.03           N  
ATOM   1276  OD1 ASN A 159      -6.164 -34.344 -19.359  1.00 26.03           O  
ATOM   1277  N   VAL A 160      -4.840 -29.406 -20.109  1.00 27.66           N  
ATOM   1278  CA  VAL A 160      -5.215 -28.047 -19.766  1.00 27.66           C  
ATOM   1279  C   VAL A 160      -6.594 -27.719 -20.328  1.00 27.66           C  
ATOM   1280  CB  VAL A 160      -4.176 -27.031 -20.281  1.00 27.66           C  
ATOM   1281  O   VAL A 160      -6.805 -27.797 -21.547  1.00 27.66           O  
ATOM   1282  CG1 VAL A 160      -4.398 -25.656 -19.641  1.00 27.66           C  
ATOM   1283  CG2 VAL A 160      -2.758 -27.516 -20.000  1.00 27.66           C  
ATOM   1284  N   PRO A 161      -7.645 -27.781 -19.531  1.00 27.91           N  
ATOM   1285  CA  PRO A 161      -8.977 -27.531 -20.078  1.00 27.91           C  
ATOM   1286  C   PRO A 161      -9.023 -26.297 -20.984  1.00 27.91           C  
ATOM   1287  CB  PRO A 161      -9.844 -27.328 -18.828  1.00 27.91           C  
ATOM   1288  O   PRO A 161      -8.211 -25.375 -20.812  1.00 27.91           O  
ATOM   1289  CG  PRO A 161      -8.906 -27.531 -17.688  1.00 27.91           C  
ATOM   1290  CD  PRO A 161      -7.520 -27.719 -18.219  1.00 27.91           C  
ATOM   1291  N   ALA A 162      -9.797 -26.203 -22.047  1.00 31.09           N  
ATOM   1292  CA  ALA A 162     -10.070 -25.188 -23.062  1.00 31.09           C  
ATOM   1293  C   ALA A 162     -10.344 -23.828 -22.422  1.00 31.09           C  
ATOM   1294  CB  ALA A 162     -11.266 -25.625 -23.922  1.00 31.09           C  
ATOM   1295  O   ALA A 162     -10.844 -23.750 -21.297  1.00 31.09           O  
ATOM   1296  N   PRO A 163      -9.867 -22.703 -22.906  1.00 29.25           N  
ATOM   1297  CA  PRO A 163     -10.156 -21.344 -22.438  1.00 29.25           C  
ATOM   1298  C   PRO A 163     -11.648 -21.062 -22.344  1.00 29.25           C  
ATOM   1299  CB  PRO A 163      -9.500 -20.453 -23.500  1.00 29.25           C  
ATOM   1300  O   PRO A 163     -12.438 -21.609 -23.109  1.00 29.25           O  
ATOM   1301  CG  PRO A 163      -8.953 -21.406 -24.516  1.00 29.25           C  
ATOM   1302  CD  PRO A 163      -9.289 -22.812 -24.078  1.00 29.25           C  
ATOM   1303  N   LEU A 164     -12.172 -20.656 -21.219  1.00 31.11           N  
ATOM   1304  CA  LEU A 164     -13.594 -20.344 -21.109  1.00 31.11           C  
ATOM   1305  C   LEU A 164     -14.062 -19.484 -22.281  1.00 31.11           C  
ATOM   1306  CB  LEU A 164     -13.883 -19.625 -19.797  1.00 31.11           C  
ATOM   1307  O   LEU A 164     -13.344 -18.578 -22.719  1.00 31.11           O  
ATOM   1308  CG  LEU A 164     -13.938 -20.516 -18.547  1.00 31.11           C  
ATOM   1309  CD1 LEU A 164     -13.562 -19.703 -17.312  1.00 31.11           C  
ATOM   1310  CD2 LEU A 164     -15.320 -21.125 -18.375  1.00 31.11           C  
ATOM   1311  N   ASP A 165     -15.062 -19.953 -23.000  1.00 30.89           N  
ATOM   1312  CA  ASP A 165     -15.664 -19.250 -24.141  1.00 30.89           C  
ATOM   1313  C   ASP A 165     -16.219 -17.891 -23.719  1.00 30.89           C  
ATOM   1314  CB  ASP A 165     -16.781 -20.109 -24.766  1.00 30.89           C  
ATOM   1315  O   ASP A 165     -16.391 -17.625 -22.531  1.00 30.89           O  
ATOM   1316  CG  ASP A 165     -18.125 -19.422 -24.719  1.00 30.89           C  
ATOM   1317  OD1 ASP A 165     -18.203 -18.234 -24.344  1.00 30.89           O  
ATOM   1318  OD2 ASP A 165     -19.141 -20.094 -25.062  1.00 30.89           O  
ATOM   1319  N   LYS A 166     -16.391 -16.906 -24.672  1.00 31.62           N  
ATOM   1320  CA  LYS A 166     -16.875 -15.539 -24.516  1.00 31.62           C  
ATOM   1321  C   LYS A 166     -18.203 -15.516 -23.734  1.00 31.62           C  
ATOM   1322  CB  LYS A 166     -17.062 -14.875 -25.875  1.00 31.62           C  
ATOM   1323  O   LYS A 166     -18.438 -14.617 -22.938  1.00 31.62           O  
ATOM   1324  CG  LYS A 166     -15.930 -13.922 -26.250  1.00 31.62           C  
ATOM   1325  CD  LYS A 166     -16.172 -13.281 -27.609  1.00 31.62           C  
ATOM   1326  CE  LYS A 166     -15.016 -12.391 -28.031  1.00 31.62           C  
ATOM   1327  NZ  LYS A 166     -15.266 -11.719 -29.344  1.00 31.62           N  
ATOM   1328  N   ALA A 167     -19.047 -16.406 -23.969  1.00 35.62           N  
ATOM   1329  CA  ALA A 167     -20.344 -16.469 -23.312  1.00 35.62           C  
ATOM   1330  C   ALA A 167     -20.219 -16.734 -21.828  1.00 35.62           C  
ATOM   1331  CB  ALA A 167     -21.219 -17.531 -23.984  1.00 35.62           C  
ATOM   1332  O   ALA A 167     -20.938 -16.156 -21.016  1.00 35.62           O  
ATOM   1333  N   GLU A 168     -19.297 -17.609 -21.422  1.00 33.50           N  
ATOM   1334  CA  GLU A 168     -19.078 -17.906 -20.016  1.00 33.50           C  
ATOM   1335  C   GLU A 168     -18.406 -16.750 -19.297  1.00 33.50           C  
ATOM   1336  CB  GLU A 168     -18.250 -19.188 -19.859  1.00 33.50           C  
ATOM   1337  O   GLU A 168     -18.719 -16.469 -18.141  1.00 33.50           O  
ATOM   1338  CG  GLU A 168     -19.047 -20.469 -20.047  1.00 33.50           C  
ATOM   1339  CD  GLU A 168     -18.188 -21.719 -20.000  1.00 33.50           C  
ATOM   1340  OE1 GLU A 168     -18.719 -22.812 -19.688  1.00 33.50           O  
ATOM   1341  OE2 GLU A 168     -16.969 -21.609 -20.266  1.00 33.50           O  
ATOM   1342  N   VAL A 169     -17.672 -16.031 -19.938  1.00 31.94           N  
ATOM   1343  CA  VAL A 169     -17.109 -14.805 -19.375  1.00 31.94           C  
ATOM   1344  C   VAL A 169     -18.188 -13.742 -19.234  1.00 31.94           C  
ATOM   1345  CB  VAL A 169     -15.938 -14.266 -20.234  1.00 31.94           C  
ATOM   1346  O   VAL A 169     -18.266 -13.039 -18.219  1.00 31.94           O  
ATOM   1347  CG1 VAL A 169     -15.469 -12.906 -19.719  1.00 31.94           C  
ATOM   1348  CG2 VAL A 169     -14.781 -15.258 -20.250  1.00 31.94           C  
ATOM   1349  N   SER A 170     -19.078 -13.633 -20.109  1.00 34.91           N  
ATOM   1350  CA  SER A 170     -20.203 -12.703 -20.047  1.00 34.91           C  
ATOM   1351  C   SER A 170     -21.141 -13.047 -18.906  1.00 34.91           C  
ATOM   1352  CB  SER A 170     -20.953 -12.695 -21.375  1.00 34.91           C  
ATOM   1353  O   SER A 170     -21.609 -12.164 -18.188  1.00 34.91           O  
ATOM   1354  OG  SER A 170     -22.125 -11.898 -21.281  1.00 34.91           O  
ATOM   1355  N   ALA A 171     -21.469 -14.289 -18.703  1.00 34.81           N  
ATOM   1356  CA  ALA A 171     -22.297 -14.695 -17.578  1.00 34.81           C  
ATOM   1357  C   ALA A 171     -21.609 -14.391 -16.250  1.00 34.81           C  
ATOM   1358  CB  ALA A 171     -22.641 -16.172 -17.672  1.00 34.81           C  
ATOM   1359  O   ALA A 171     -22.250 -13.961 -15.289  1.00 34.81           O  
ATOM   1360  N   LEU A 172     -20.391 -14.500 -16.156  1.00 32.19           N  
ATOM   1361  CA  LEU A 172     -19.641 -14.156 -14.945  1.00 32.19           C  
ATOM   1362  C   LEU A 172     -19.594 -12.648 -14.750  1.00 32.19           C  
ATOM   1363  CB  LEU A 172     -18.219 -14.719 -15.023  1.00 32.19           C  
ATOM   1364  O   LEU A 172     -19.750 -12.156 -13.625  1.00 32.19           O  
ATOM   1365  CG  LEU A 172     -17.969 -16.047 -14.289  1.00 32.19           C  
ATOM   1366  CD1 LEU A 172     -17.000 -16.906 -15.070  1.00 32.19           C  
ATOM   1367  CD2 LEU A 172     -17.453 -15.781 -12.875  1.00 32.19           C  
ATOM   1368  N   ARG A 173     -19.625 -12.016 -15.750  1.00 31.47           N  
ATOM   1369  CA  ARG A 173     -19.719 -10.562 -15.641  1.00 31.47           C  
ATOM   1370  C   ARG A 173     -21.109 -10.141 -15.188  1.00 31.47           C  
ATOM   1371  CB  ARG A 173     -19.375  -9.898 -16.984  1.00 31.47           C  
ATOM   1372  O   ARG A 173     -21.250  -9.234 -14.367  1.00 31.47           O  
ATOM   1373  CG  ARG A 173     -17.922  -9.508 -17.125  1.00 31.47           C  
ATOM   1374  CD  ARG A 173     -17.625  -8.867 -18.469  1.00 31.47           C  
ATOM   1375  NE  ARG A 173     -16.219  -8.516 -18.609  1.00 31.47           N  
ATOM   1376  NH1 ARG A 173     -16.500  -7.348 -20.578  1.00 31.47           N  
ATOM   1377  NH2 ARG A 173     -14.414  -7.539 -19.641  1.00 31.47           N  
ATOM   1378  CZ  ARG A 173     -15.711  -7.801 -19.609  1.00 31.47           C  
ATOM   1379  N   ALA A 174     -22.109 -10.695 -15.688  1.00 37.56           N  
ATOM   1380  CA  ALA A 174     -23.469 -10.398 -15.250  1.00 37.56           C  
ATOM   1381  C   ALA A 174     -23.656 -10.750 -13.781  1.00 37.56           C  
ATOM   1382  CB  ALA A 174     -24.484 -11.141 -16.109  1.00 37.56           C  
ATOM   1383  O   ALA A 174     -24.344 -10.031 -13.047  1.00 37.56           O  
ATOM   1384  N   SER A 175     -23.109 -11.797 -13.305  1.00 31.97           N  
ATOM   1385  CA  SER A 175     -23.172 -12.125 -11.883  1.00 31.97           C  
ATOM   1386  C   SER A 175     -22.391 -11.109 -11.055  1.00 31.97           C  
ATOM   1387  CB  SER A 175     -22.609 -13.531 -11.641  1.00 31.97           C  
ATOM   1388  O   SER A 175     -22.797 -10.781  -9.938  1.00 31.97           O  
ATOM   1389  OG  SER A 175     -21.203 -13.555 -11.836  1.00 31.97           O  
ATOM   1390  N   TRP A 176     -21.391 -10.672 -11.539  1.00 29.33           N  
ATOM   1391  CA  TRP A 176     -20.641  -9.648 -10.828  1.00 29.33           C  
ATOM   1392  C   TRP A 176     -21.391  -8.320 -10.812  1.00 29.33           C  
ATOM   1393  CB  TRP A 176     -19.250  -9.461 -11.469  1.00 29.33           C  
ATOM   1394  O   TRP A 176     -21.422  -7.633  -9.789  1.00 29.33           O  
ATOM   1395  CG  TRP A 176     -18.281  -8.695 -10.617  1.00 29.33           C  
ATOM   1396  CD1 TRP A 176     -17.672  -7.512 -10.930  1.00 29.33           C  
ATOM   1397  CD2 TRP A 176     -17.812  -9.055  -9.312  1.00 29.33           C  
ATOM   1398  CE2 TRP A 176     -16.922  -8.047  -8.898  1.00 29.33           C  
ATOM   1399  CE3 TRP A 176     -18.062 -10.141  -8.461  1.00 29.33           C  
ATOM   1400  NE1 TRP A 176     -16.859  -7.117  -9.898  1.00 29.33           N  
ATOM   1401  CH2 TRP A 176     -16.531  -9.156  -6.844  1.00 29.33           C  
ATOM   1402  CZ2 TRP A 176     -16.281  -8.086  -7.664  1.00 29.33           C  
ATOM   1403  CZ3 TRP A 176     -17.422 -10.180  -7.230  1.00 29.33           C  
ATOM   1404  N   GLU A 177     -22.016  -8.000 -11.789  1.00 36.81           N  
ATOM   1405  CA  GLU A 177     -22.875  -6.816 -11.789  1.00 36.81           C  
ATOM   1406  C   GLU A 177     -24.031  -6.973 -10.812  1.00 36.81           C  
ATOM   1407  CB  GLU A 177     -23.406  -6.539 -13.203  1.00 36.81           C  
ATOM   1408  O   GLU A 177     -24.391  -6.027 -10.109  1.00 36.81           O  
ATOM   1409  CG  GLU A 177     -23.484  -5.062 -13.555  1.00 36.81           C  
ATOM   1410  CD  GLU A 177     -23.969  -4.805 -14.969  1.00 36.81           C  
ATOM   1411  OE1 GLU A 177     -24.094  -3.621 -15.359  1.00 36.81           O  
ATOM   1412  OE2 GLU A 177     -24.234  -5.793 -15.688  1.00 36.81           O  
ATOM   1413  N   LYS A 178     -24.578  -8.125 -10.766  1.00 36.09           N  
ATOM   1414  CA  LYS A 178     -25.609  -8.383  -9.773  1.00 36.09           C  
ATOM   1415  C   LYS A 178     -25.047  -8.305  -8.359  1.00 36.09           C  
ATOM   1416  CB  LYS A 178     -26.250  -9.758 -10.008  1.00 36.09           C  
ATOM   1417  O   LYS A 178     -25.703  -7.770  -7.457  1.00 36.09           O  
ATOM   1418  CG  LYS A 178     -27.531  -9.711 -10.820  1.00 36.09           C  
ATOM   1419  CD  LYS A 178     -28.141 -11.094 -10.984  1.00 36.09           C  
ATOM   1420  CE  LYS A 178     -29.391 -11.062 -11.852  1.00 36.09           C  
ATOM   1421  NZ  LYS A 178     -30.000 -12.414 -11.992  1.00 36.09           N  
ATOM   1422  N   LEU A 179     -23.938  -8.750  -8.133  1.00 28.70           N  
ATOM   1423  CA  LEU A 179     -23.297  -8.625  -6.820  1.00 28.70           C  
ATOM   1424  C   LEU A 179     -22.922  -7.172  -6.543  1.00 28.70           C  
ATOM   1425  CB  LEU A 179     -22.062  -9.516  -6.734  1.00 28.70           C  
ATOM   1426  O   LEU A 179     -23.125  -6.672  -5.434  1.00 28.70           O  
ATOM   1427  CG  LEU A 179     -22.094 -10.617  -5.672  1.00 28.70           C  
ATOM   1428  CD1 LEU A 179     -21.953 -11.984  -6.320  1.00 28.70           C  
ATOM   1429  CD2 LEU A 179     -21.000 -10.391  -4.641  1.00 28.70           C  
ATOM   1430  N   GLN A 180     -22.547  -6.531  -7.484  1.00 30.64           N  
ATOM   1431  CA  GLN A 180     -22.297  -5.113  -7.258  1.00 30.64           C  
ATOM   1432  C   GLN A 180     -23.594  -4.367  -6.961  1.00 30.64           C  
ATOM   1433  CB  GLN A 180     -21.594  -4.488  -8.469  1.00 30.64           C  
ATOM   1434  O   GLN A 180     -23.641  -3.527  -6.059  1.00 30.64           O  
ATOM   1435  CG  GLN A 180     -21.016  -3.105  -8.211  1.00 30.64           C  
ATOM   1436  CD  GLN A 180     -19.922  -3.117  -7.160  1.00 30.64           C  
ATOM   1437  NE2 GLN A 180     -19.875  -2.070  -6.344  1.00 30.64           N  
ATOM   1438  OE1 GLN A 180     -19.125  -4.059  -7.090  1.00 30.64           O  
ATOM   1439  N   ASN A 181     -24.609  -4.645  -7.645  1.00 36.00           N  
ATOM   1440  CA  ASN A 181     -25.922  -4.039  -7.367  1.00 36.00           C  
ATOM   1441  C   ASN A 181     -26.438  -4.434  -5.988  1.00 36.00           C  
ATOM   1442  CB  ASN A 181     -26.922  -4.418  -8.453  1.00 36.00           C  
ATOM   1443  O   ASN A 181     -27.031  -3.615  -5.281  1.00 36.00           O  
ATOM   1444  CG  ASN A 181     -26.719  -3.652  -9.742  1.00 36.00           C  
ATOM   1445  ND2 ASN A 181     -27.297  -4.148 -10.828  1.00 36.00           N  
ATOM   1446  OD1 ASN A 181     -26.031  -2.625  -9.766  1.00 36.00           O  
ATOM   1447  N   ALA A 182     -26.203  -5.621  -5.555  1.00 32.66           N  
ATOM   1448  CA  ALA A 182     -26.609  -6.043  -4.215  1.00 32.66           C  
ATOM   1449  C   ALA A 182     -25.766  -5.359  -3.146  1.00 32.66           C  
ATOM   1450  CB  ALA A 182     -26.500  -7.562  -4.086  1.00 32.66           C  
ATOM   1451  O   ALA A 182     -26.281  -4.973  -2.094  1.00 32.66           O  
ATOM   1452  N   VAL A 183     -24.641  -5.129  -3.338  1.00 28.72           N  
ATOM   1453  CA  VAL A 183     -23.781  -4.426  -2.383  1.00 28.72           C  
ATOM   1454  C   VAL A 183     -24.141  -2.941  -2.365  1.00 28.72           C  
ATOM   1455  CB  VAL A 183     -22.281  -4.609  -2.715  1.00 28.72           C  
ATOM   1456  O   VAL A 183     -24.234  -2.328  -1.299  1.00 28.72           O  
ATOM   1457  CG1 VAL A 183     -21.422  -3.670  -1.871  1.00 28.72           C  
ATOM   1458  CG2 VAL A 183     -21.875  -6.062  -2.498  1.00 28.72           C  
ATOM   1459  N   ASP A 184     -24.422  -2.398  -3.395  1.00 33.75           N  
ATOM   1460  CA  ASP A 184     -24.922  -1.023  -3.404  1.00 33.75           C  
ATOM   1461  C   ASP A 184     -26.250  -0.908  -2.672  1.00 33.75           C  
ATOM   1462  CB  ASP A 184     -25.062  -0.513  -4.840  1.00 33.75           C  
ATOM   1463  O   ASP A 184     -26.469   0.037  -1.912  1.00 33.75           O  
ATOM   1464  CG  ASP A 184     -23.719  -0.184  -5.484  1.00 33.75           C  
ATOM   1465  OD1 ASP A 184     -22.703  -0.052  -4.766  1.00 33.75           O  
ATOM   1466  OD2 ASP A 184     -23.688  -0.053  -6.730  1.00 33.75           O  
ATOM   1467  N   GLU A 185     -27.062  -1.799  -2.875  1.00 34.34           N  
ATOM   1468  CA  GLU A 185     -28.328  -1.782  -2.168  1.00 34.34           C  
ATOM   1469  C   GLU A 185     -28.141  -2.010  -0.671  1.00 34.34           C  
ATOM   1470  CB  GLU A 185     -29.281  -2.840  -2.742  1.00 34.34           C  
ATOM   1471  O   GLU A 185     -28.812  -1.390   0.150  1.00 34.34           O  
ATOM   1472  CG  GLU A 185     -30.547  -2.260  -3.371  1.00 34.34           C  
ATOM   1473  CD  GLU A 185     -31.484  -3.324  -3.900  1.00 34.34           C  
ATOM   1474  OE1 GLU A 185     -32.562  -2.967  -4.418  1.00 34.34           O  
ATOM   1475  OE2 GLU A 185     -31.156  -4.523  -3.797  1.00 34.34           O  
ATOM   1476  N   LEU A 186     -27.266  -2.879  -0.352  1.00 28.77           N  
ATOM   1477  CA  LEU A 186     -26.984  -3.045   1.069  1.00 28.77           C  
ATOM   1478  C   LEU A 186     -26.266  -1.822   1.627  1.00 28.77           C  
ATOM   1479  CB  LEU A 186     -26.141  -4.301   1.306  1.00 28.77           C  
ATOM   1480  O   LEU A 186     -26.453  -1.460   2.791  1.00 28.77           O  
ATOM   1481  CG  LEU A 186     -26.812  -5.422   2.104  1.00 28.77           C  
ATOM   1482  CD1 LEU A 186     -26.984  -6.660   1.230  1.00 28.77           C  
ATOM   1483  CD2 LEU A 186     -25.984  -5.754   3.348  1.00 28.77           C  
ATOM   1484  N   GLY A 187     -25.453  -1.194   1.060  1.00 28.33           N  
ATOM   1485  CA  GLY A 187     -24.875   0.056   1.523  1.00 28.33           C  
ATOM   1486  C   GLY A 187     -25.906   1.141   1.760  1.00 28.33           C  
ATOM   1487  O   GLY A 187     -25.750   1.978   2.650  1.00 28.33           O  
ATOM   1488  N   LYS A 188     -26.859   1.199   1.047  1.00 32.72           N  
ATOM   1489  CA  LYS A 188     -27.953   2.139   1.313  1.00 32.72           C  
ATOM   1490  C   LYS A 188     -28.672   1.783   2.607  1.00 32.72           C  
ATOM   1491  CB  LYS A 188     -28.938   2.164   0.146  1.00 32.72           C  
ATOM   1492  O   LYS A 188     -29.234   2.658   3.271  1.00 32.72           O  
ATOM   1493  CG  LYS A 188     -28.453   2.969  -1.053  1.00 32.72           C  
ATOM   1494  CD  LYS A 188     -29.500   2.990  -2.166  1.00 32.72           C  
ATOM   1495  CE  LYS A 188     -28.969   3.670  -3.418  1.00 32.72           C  
ATOM   1496  NZ  LYS A 188     -29.922   3.553  -4.562  1.00 32.72           N  
ATOM   1497  N   GLU A 189     -28.766   0.562   2.822  1.00 29.95           N  
ATOM   1498  CA  GLU A 189     -29.438   0.202   4.070  1.00 29.95           C  
ATOM   1499  C   GLU A 189     -28.547   0.526   5.277  1.00 29.95           C  
ATOM   1500  CB  GLU A 189     -29.797  -1.283   4.074  1.00 29.95           C  
ATOM   1501  O   GLU A 189     -29.062   0.749   6.379  1.00 29.95           O  
ATOM   1502  CG  GLU A 189     -31.141  -1.583   3.432  1.00 29.95           C  
ATOM   1503  CD  GLU A 189     -31.547  -3.045   3.537  1.00 29.95           C  
ATOM   1504  OE1 GLU A 189     -32.688  -3.389   3.156  1.00 29.95           O  
ATOM   1505  OE2 GLU A 189     -30.719  -3.854   4.004  1.00 29.95           O  
ATOM   1506  N   ILE A 190     -27.328   0.394   5.211  1.00 23.97           N  
ATOM   1507  CA  ILE A 190     -26.516   0.686   6.391  1.00 23.97           C  
ATOM   1508  C   ILE A 190     -26.500   2.191   6.637  1.00 23.97           C  
ATOM   1509  CB  ILE A 190     -25.078   0.141   6.234  1.00 23.97           C  
ATOM   1510  O   ILE A 190     -26.281   2.639   7.766  1.00 23.97           O  
ATOM   1511  CG1 ILE A 190     -25.109  -1.386   6.105  1.00 23.97           C  
ATOM   1512  CG2 ILE A 190     -24.219   0.578   7.418  1.00 23.97           C  
ATOM   1513  CD1 ILE A 190     -23.750  -1.996   5.781  1.00 23.97           C  
ATOM   1514  N   ASP A 191     -26.516   3.020   5.766  1.00 27.91           N  
ATOM   1515  CA  ASP A 191     -26.562   4.445   6.066  1.00 27.91           C  
ATOM   1516  C   ASP A 191     -27.859   4.820   6.758  1.00 27.91           C  
ATOM   1517  CB  ASP A 191     -26.391   5.270   4.785  1.00 27.91           C  
ATOM   1518  O   ASP A 191     -28.016   5.949   7.234  1.00 27.91           O  
ATOM   1519  CG  ASP A 191     -24.938   5.422   4.367  1.00 27.91           C  
ATOM   1520  OD1 ASP A 191     -24.031   5.188   5.199  1.00 27.91           O  
ATOM   1521  OD2 ASP A 191     -24.688   5.781   3.195  1.00 27.91           O  
ATOM   1522  N   HIS A 192     -28.859   4.074   6.609  1.00 29.97           N  
ATOM   1523  CA  HIS A 192     -30.078   4.414   7.316  1.00 29.97           C  
ATOM   1524  C   HIS A 192     -30.188   3.650   8.633  1.00 29.97           C  
ATOM   1525  CB  HIS A 192     -31.297   4.121   6.438  1.00 29.97           C  
ATOM   1526  O   HIS A 192     -31.219   3.713   9.305  1.00 29.97           O  
ATOM   1527  CG  HIS A 192     -31.500   5.102   5.328  1.00 29.97           C  
ATOM   1528  CD2 HIS A 192     -31.625   4.922   3.992  1.00 29.97           C  
ATOM   1529  ND1 HIS A 192     -31.562   6.461   5.543  1.00 29.97           N  
ATOM   1530  CE1 HIS A 192     -31.734   7.078   4.383  1.00 29.97           C  
ATOM   1531  NE2 HIS A 192     -31.766   6.164   3.426  1.00 29.97           N  
ATOM   1532  N   ALA A 193     -29.328   2.645   8.797  1.00 21.72           N  
ATOM   1533  CA  ALA A 193     -29.531   2.107  10.133  1.00 21.72           C  
ATOM   1534  C   ALA A 193     -28.750   2.906  11.172  1.00 21.72           C  
ATOM   1535  CB  ALA A 193     -29.141   0.635  10.188  1.00 21.72           C  
ATOM   1536  O   ALA A 193     -27.609   3.316  10.914  1.00 21.72           O  
TER    1537      ALA A 193                                                      
ATOM   1538  N   MET B   1       5.105  28.875  13.141  1.00 70.19           N  
ATOM   1539  CA  MET B   1       4.680  28.344  14.430  1.00 70.19           C  
ATOM   1540  C   MET B   1       5.660  27.297  14.945  1.00 70.19           C  
ATOM   1541  CB  MET B   1       3.277  27.750  14.336  1.00 70.19           C  
ATOM   1542  O   MET B   1       6.141  26.469  14.180  1.00 70.19           O  
ATOM   1543  CG  MET B   1       2.725  27.250  15.664  1.00 70.19           C  
ATOM   1544  SD  MET B   1       0.939  26.844  15.570  1.00 70.19           S  
ATOM   1545  CE  MET B   1       0.664  26.234  17.266  1.00 70.19           C  
ATOM   1546  N   LYS B   2       6.098  27.422  16.172  1.00 72.50           N  
ATOM   1547  CA  LYS B   2       6.969  26.453  16.812  1.00 72.50           C  
ATOM   1548  C   LYS B   2       6.184  25.219  17.250  1.00 72.50           C  
ATOM   1549  CB  LYS B   2       7.672  27.062  18.031  1.00 72.50           C  
ATOM   1550  O   LYS B   2       5.012  25.312  17.609  1.00 72.50           O  
ATOM   1551  CG  LYS B   2       8.773  28.047  17.672  1.00 72.50           C  
ATOM   1552  CD  LYS B   2       9.508  28.547  18.906  1.00 72.50           C  
ATOM   1553  CE  LYS B   2      10.602  29.547  18.547  1.00 72.50           C  
ATOM   1554  NZ  LYS B   2      11.336  30.031  19.750  1.00 72.50           N  
ATOM   1555  N   TYR B   3       6.723  24.047  17.031  1.00 80.88           N  
ATOM   1556  CA  TYR B   3       6.160  22.797  17.531  1.00 80.88           C  
ATOM   1557  C   TYR B   3       7.250  21.906  18.109  1.00 80.88           C  
ATOM   1558  CB  TYR B   3       5.422  22.062  16.406  1.00 80.88           C  
ATOM   1559  O   TYR B   3       8.438  22.156  17.906  1.00 80.88           O  
ATOM   1560  CG  TYR B   3       6.320  21.625  15.266  1.00 80.88           C  
ATOM   1561  CD1 TYR B   3       6.562  22.484  14.188  1.00 80.88           C  
ATOM   1562  CD2 TYR B   3       6.922  20.375  15.266  1.00 80.88           C  
ATOM   1563  CE1 TYR B   3       7.387  22.094  13.141  1.00 80.88           C  
ATOM   1564  CE2 TYR B   3       7.746  19.984  14.219  1.00 80.88           C  
ATOM   1565  OH  TYR B   3       8.789  20.453  12.125  1.00 80.88           O  
ATOM   1566  CZ  TYR B   3       7.973  20.844  13.164  1.00 80.88           C  
ATOM   1567  N   VAL B   4       6.852  21.031  19.000  1.00 80.75           N  
ATOM   1568  CA  VAL B   4       7.762  20.047  19.594  1.00 80.75           C  
ATOM   1569  C   VAL B   4       7.793  18.797  18.719  1.00 80.75           C  
ATOM   1570  CB  VAL B   4       7.348  19.688  21.031  1.00 80.75           C  
ATOM   1571  O   VAL B   4       6.746  18.297  18.312  1.00 80.75           O  
ATOM   1572  CG1 VAL B   4       8.266  18.594  21.594  1.00 80.75           C  
ATOM   1573  CG2 VAL B   4       7.371  20.922  21.922  1.00 80.75           C  
ATOM   1574  N   ASP B   5       8.977  18.375  18.344  1.00 78.44           N  
ATOM   1575  CA  ASP B   5       9.164  17.109  17.656  1.00 78.44           C  
ATOM   1576  C   ASP B   5       9.203  15.945  18.641  1.00 78.44           C  
ATOM   1577  CB  ASP B   5      10.453  17.141  16.828  1.00 78.44           C  
ATOM   1578  O   ASP B   5       9.969  15.961  19.609  1.00 78.44           O  
ATOM   1579  CG  ASP B   5      10.352  18.031  15.602  1.00 78.44           C  
ATOM   1580  OD1 ASP B   5       9.289  18.047  14.938  1.00 78.44           O  
ATOM   1581  OD2 ASP B   5      11.344  18.734  15.297  1.00 78.44           O  
ATOM   1582  N   ILE B   6       8.461  15.008  18.469  1.00 81.19           N  
ATOM   1583  CA  ILE B   6       8.367  13.805  19.297  1.00 81.19           C  
ATOM   1584  C   ILE B   6       8.820  12.594  18.500  1.00 81.19           C  
ATOM   1585  CB  ILE B   6       6.930  13.602  19.828  1.00 81.19           C  
ATOM   1586  O   ILE B   6       8.305  12.336  17.406  1.00 81.19           O  
ATOM   1587  CG1 ILE B   6       6.492  14.797  20.672  1.00 81.19           C  
ATOM   1588  CG2 ILE B   6       6.832  12.297  20.641  1.00 81.19           C  
ATOM   1589  CD1 ILE B   6       4.996  14.836  20.969  1.00 81.19           C  
ATOM   1590  N   THR B   7       9.797  11.844  18.984  1.00 76.31           N  
ATOM   1591  CA  THR B   7      10.391  10.734  18.234  1.00 76.31           C  
ATOM   1592  C   THR B   7      10.328   9.445  19.047  1.00 76.31           C  
ATOM   1593  CB  THR B   7      11.859  11.031  17.859  1.00 76.31           C  
ATOM   1594  O   THR B   7      11.016   8.469  18.734  1.00 76.31           O  
ATOM   1595  CG2 THR B   7      11.945  12.219  16.906  1.00 76.31           C  
ATOM   1596  OG1 THR B   7      12.594  11.344  19.047  1.00 76.31           O  
ATOM   1597  N   GLU B   8       9.523   9.453  20.094  1.00 74.44           N  
ATOM   1598  CA  GLU B   8       9.516   8.320  21.016  1.00 74.44           C  
ATOM   1599  C   GLU B   8       8.562   7.230  20.531  1.00 74.44           C  
ATOM   1600  CB  GLU B   8       9.125   8.773  22.422  1.00 74.44           C  
ATOM   1601  O   GLU B   8       8.562   6.121  21.078  1.00 74.44           O  
ATOM   1602  CG  GLU B   8       7.754   9.430  22.500  1.00 74.44           C  
ATOM   1603  CD  GLU B   8       7.477  10.086  23.844  1.00 74.44           C  
ATOM   1604  OE1 GLU B   8       6.359  10.617  24.047  1.00 74.44           O  
ATOM   1605  OE2 GLU B   8       8.383  10.062  24.703  1.00 74.44           O  
ATOM   1606  N   TYR B   9       7.723   7.527  19.578  1.00 80.25           N  
ATOM   1607  CA  TYR B   9       6.789   6.555  19.031  1.00 80.25           C  
ATOM   1608  C   TYR B   9       7.312   5.965  17.719  1.00 80.25           C  
ATOM   1609  CB  TYR B   9       5.418   7.195  18.797  1.00 80.25           C  
ATOM   1610  O   TYR B   9       7.660   6.703  16.797  1.00 80.25           O  
ATOM   1611  CG  TYR B   9       4.809   7.793  20.031  1.00 80.25           C  
ATOM   1612  CD1 TYR B   9       4.180   6.988  20.984  1.00 80.25           C  
ATOM   1613  CD2 TYR B   9       4.863   9.164  20.266  1.00 80.25           C  
ATOM   1614  CE1 TYR B   9       3.615   7.535  22.141  1.00 80.25           C  
ATOM   1615  CE2 TYR B   9       4.305   9.719  21.422  1.00 80.25           C  
ATOM   1616  OH  TYR B   9       3.129   9.453  23.469  1.00 80.25           O  
ATOM   1617  CZ  TYR B   9       3.684   8.898  22.344  1.00 80.25           C  
ATOM   1618  N   ASN B  10       7.375   4.656  17.656  1.00 83.50           N  
ATOM   1619  CA  ASN B  10       7.820   3.969  16.453  1.00 83.50           C  
ATOM   1620  C   ASN B  10       6.742   3.033  15.906  1.00 83.50           C  
ATOM   1621  CB  ASN B  10       9.109   3.193  16.719  1.00 83.50           C  
ATOM   1622  O   ASN B  10       6.395   2.043  16.547  1.00 83.50           O  
ATOM   1623  CG  ASN B  10      10.258   4.094  17.141  1.00 83.50           C  
ATOM   1624  ND2 ASN B  10      10.875   3.783  18.266  1.00 83.50           N  
ATOM   1625  OD1 ASN B  10      10.586   5.062  16.438  1.00 83.50           O  
ATOM   1626  N   ALA B  11       6.316   3.396  14.688  1.00 81.25           N  
ATOM   1627  CA  ALA B  11       5.355   2.494  14.055  1.00 81.25           C  
ATOM   1628  C   ALA B  11       5.984   1.133  13.773  1.00 81.25           C  
ATOM   1629  CB  ALA B  11       4.820   3.107  12.766  1.00 81.25           C  
ATOM   1630  O   ALA B  11       7.191   1.033  13.555  1.00 81.25           O  
ATOM   1631  N   THR B  12       5.137   0.133  13.789  1.00 78.56           N  
ATOM   1632  CA  THR B  12       5.648  -1.210  13.531  1.00 78.56           C  
ATOM   1633  C   THR B  12       5.133  -1.744  12.203  1.00 78.56           C  
ATOM   1634  CB  THR B  12       5.254  -2.178  14.664  1.00 78.56           C  
ATOM   1635  O   THR B  12       5.688  -2.697  11.648  1.00 78.56           O  
ATOM   1636  CG2 THR B  12       5.926  -1.793  15.977  1.00 78.56           C  
ATOM   1637  OG1 THR B  12       3.832  -2.145  14.844  1.00 78.56           O  
ATOM   1638  N   SER B  13       4.125  -1.103  11.688  1.00 80.25           N  
ATOM   1639  CA  SER B  13       3.537  -1.513  10.414  1.00 80.25           C  
ATOM   1640  C   SER B  13       4.008  -0.621   9.273  1.00 80.25           C  
ATOM   1641  CB  SER B  13       2.010  -1.482  10.500  1.00 80.25           C  
ATOM   1642  O   SER B  13       3.295   0.292   8.852  1.00 80.25           O  
ATOM   1643  OG  SER B  13       1.544  -2.357  11.516  1.00 80.25           O  
ATOM   1644  N   PHE B  14       5.215  -0.830   8.820  1.00 84.75           N  
ATOM   1645  CA  PHE B  14       5.809  -0.103   7.699  1.00 84.75           C  
ATOM   1646  C   PHE B  14       6.820  -0.974   6.965  1.00 84.75           C  
ATOM   1647  CB  PHE B  14       6.480   1.183   8.188  1.00 84.75           C  
ATOM   1648  O   PHE B  14       7.090  -2.105   7.375  1.00 84.75           O  
ATOM   1649  CG  PHE B  14       7.719   0.943   9.016  1.00 84.75           C  
ATOM   1650  CD1 PHE B  14       7.625   0.668  10.375  1.00 84.75           C  
ATOM   1651  CD2 PHE B  14       8.977   0.995   8.430  1.00 84.75           C  
ATOM   1652  CE1 PHE B  14       8.766   0.447  11.141  1.00 84.75           C  
ATOM   1653  CE2 PHE B  14      10.125   0.774   9.188  1.00 84.75           C  
ATOM   1654  CZ  PHE B  14      10.016   0.501  10.539  1.00 84.75           C  
ATOM   1655  N   THR B  15       7.281  -0.592   5.793  1.00 73.50           N  
ATOM   1656  CA  THR B  15       8.305  -1.296   5.031  1.00 73.50           C  
ATOM   1657  C   THR B  15       9.641  -0.567   5.117  1.00 73.50           C  
ATOM   1658  CB  THR B  15       7.895  -1.446   3.553  1.00 73.50           C  
ATOM   1659  O   THR B  15       9.750   0.599   4.734  1.00 73.50           O  
ATOM   1660  CG2 THR B  15       8.961  -2.191   2.760  1.00 73.50           C  
ATOM   1661  OG1 THR B  15       6.664  -2.174   3.477  1.00 73.50           O  
ATOM   1662  N   GLU B  16      10.617  -1.312   5.742  1.00 80.06           N  
ATOM   1663  CA  GLU B  16      11.969  -0.756   5.695  1.00 80.06           C  
ATOM   1664  C   GLU B  16      12.445  -0.583   4.258  1.00 80.06           C  
ATOM   1665  CB  GLU B  16      12.938  -1.647   6.473  1.00 80.06           C  
ATOM   1666  O   GLU B  16      12.297  -1.490   3.436  1.00 80.06           O  
ATOM   1667  CG  GLU B  16      12.836  -1.500   7.984  1.00 80.06           C  
ATOM   1668  CD  GLU B  16      13.852  -2.350   8.734  1.00 80.06           C  
ATOM   1669  OE1 GLU B  16      13.828  -2.348   9.992  1.00 80.06           O  
ATOM   1670  OE2 GLU B  16      14.672  -3.021   8.070  1.00 80.06           O  
ATOM   1671  N   ALA B  17      12.906   0.616   3.988  1.00 78.69           N  
ATOM   1672  CA  ALA B  17      13.391   0.990   2.662  1.00 78.69           C  
ATOM   1673  C   ALA B  17      14.523   2.000   2.756  1.00 78.69           C  
ATOM   1674  CB  ALA B  17      12.250   1.556   1.821  1.00 78.69           C  
ATOM   1675  O   ALA B  17      15.102   2.203   3.830  1.00 78.69           O  
ATOM   1676  N   ASN B  18      15.141   2.398   1.697  1.00 74.75           N  
ATOM   1677  CA  ASN B  18      16.172   3.420   1.577  1.00 74.75           C  
ATOM   1678  C   ASN B  18      15.805   4.480   0.548  1.00 74.75           C  
ATOM   1679  CB  ASN B  18      17.516   2.781   1.217  1.00 74.75           C  
ATOM   1680  O   ASN B  18      16.594   4.805  -0.334  1.00 74.75           O  
ATOM   1681  CG  ASN B  18      18.109   1.969   2.355  1.00 74.75           C  
ATOM   1682  ND2 ASN B  18      18.672   0.812   2.029  1.00 74.75           N  
ATOM   1683  OD1 ASN B  18      18.047   2.379   3.518  1.00 74.75           O  
ATOM   1684  N   ARG B  19      14.516   4.961   0.600  1.00 76.69           N  
ATOM   1685  CA  ARG B  19      14.094   6.039  -0.287  1.00 76.69           C  
ATOM   1686  C   ARG B  19      14.930   7.297  -0.057  1.00 76.69           C  
ATOM   1687  CB  ARG B  19      12.609   6.348  -0.085  1.00 76.69           C  
ATOM   1688  O   ARG B  19      15.320   7.590   1.074  1.00 76.69           O  
ATOM   1689  CG  ARG B  19      11.688   5.172  -0.371  1.00 76.69           C  
ATOM   1690  CD  ARG B  19      10.227   5.574  -0.309  1.00 76.69           C  
ATOM   1691  NE  ARG B  19       9.844   6.012   1.031  1.00 76.69           N  
ATOM   1692  NH1 ARG B  19       7.781   6.844   0.396  1.00 76.69           N  
ATOM   1693  NH2 ARG B  19       8.445   6.961   2.588  1.00 76.69           N  
ATOM   1694  CZ  ARG B  19       8.688   6.605   1.335  1.00 76.69           C  
ATOM   1695  N   THR B  20      15.172   7.992  -1.127  1.00 74.06           N  
ATOM   1696  CA  THR B  20      15.695   9.352  -1.075  1.00 74.06           C  
ATOM   1697  C   THR B  20      14.586  10.367  -1.318  1.00 74.06           C  
ATOM   1698  CB  THR B  20      16.812   9.555  -2.107  1.00 74.06           C  
ATOM   1699  O   THR B  20      13.469  10.000  -1.705  1.00 74.06           O  
ATOM   1700  CG2 THR B  20      17.875   8.469  -1.985  1.00 74.06           C  
ATOM   1701  OG1 THR B  20      16.266   9.516  -3.426  1.00 74.06           O  
ATOM   1702  N   ILE B  21      14.828  11.570  -1.024  1.00 78.19           N  
ATOM   1703  CA  ILE B  21      13.820  12.617  -1.170  1.00 78.19           C  
ATOM   1704  C   ILE B  21      13.414  12.742  -2.637  1.00 78.19           C  
ATOM   1705  CB  ILE B  21      14.328  13.977  -0.637  1.00 78.19           C  
ATOM   1706  O   ILE B  21      12.297  13.164  -2.945  1.00 78.19           O  
ATOM   1707  CG1 ILE B  21      13.164  14.945  -0.444  1.00 78.19           C  
ATOM   1708  CG2 ILE B  21      15.383  14.562  -1.580  1.00 78.19           C  
ATOM   1709  CD1 ILE B  21      12.109  14.461   0.544  1.00 78.19           C  
ATOM   1710  N   ASP B  22      14.250  12.227  -3.537  1.00 74.62           N  
ATOM   1711  CA  ASP B  22      13.922  12.266  -4.957  1.00 74.62           C  
ATOM   1712  C   ASP B  22      12.852  11.227  -5.301  1.00 74.62           C  
ATOM   1713  CB  ASP B  22      15.180  12.023  -5.805  1.00 74.62           C  
ATOM   1714  O   ASP B  22      12.180  11.344  -6.328  1.00 74.62           O  
ATOM   1715  CG  ASP B  22      16.172  13.172  -5.730  1.00 74.62           C  
ATOM   1716  OD1 ASP B  22      15.758  14.320  -5.449  1.00 74.62           O  
ATOM   1717  OD2 ASP B  22      17.375  12.930  -5.953  1.00 74.62           O  
ATOM   1718  N   ASP B  23      12.609  10.188  -4.473  1.00 78.56           N  
ATOM   1719  CA  ASP B  23      11.602   9.156  -4.672  1.00 78.56           C  
ATOM   1720  C   ASP B  23      10.227   9.633  -4.195  1.00 78.56           C  
ATOM   1721  CB  ASP B  23      11.992   7.867  -3.945  1.00 78.56           C  
ATOM   1722  O   ASP B  23       9.211   8.992  -4.469  1.00 78.56           O  
ATOM   1723  CG  ASP B  23      13.281   7.262  -4.469  1.00 78.56           C  
ATOM   1724  OD1 ASP B  23      13.461   7.176  -5.703  1.00 78.56           O  
ATOM   1725  OD2 ASP B  23      14.125   6.863  -3.637  1.00 78.56           O  
ATOM   1726  N   ILE B  24      10.219  10.750  -3.457  1.00 87.88           N  
ATOM   1727  CA  ILE B  24       9.016  11.250  -2.799  1.00 87.88           C  
ATOM   1728  C   ILE B  24       8.602  12.578  -3.424  1.00 87.88           C  
ATOM   1729  CB  ILE B  24       9.234  11.414  -1.278  1.00 87.88           C  
ATOM   1730  O   ILE B  24       9.398  13.523  -3.461  1.00 87.88           O  
ATOM   1731  CG1 ILE B  24       9.727  10.102  -0.663  1.00 87.88           C  
ATOM   1732  CG2 ILE B  24       7.941  11.883  -0.598  1.00 87.88           C  
ATOM   1733  CD1 ILE B  24      10.195  10.234   0.782  1.00 87.88           C  
ATOM   1734  N   ASP B  25       7.328  12.727  -3.920  1.00 81.81           N  
ATOM   1735  CA  ASP B  25       6.891  13.969  -4.539  1.00 81.81           C  
ATOM   1736  C   ASP B  25       5.566  14.445  -3.941  1.00 81.81           C  
ATOM   1737  CB  ASP B  25       6.758  13.805  -6.051  1.00 81.81           C  
ATOM   1738  O   ASP B  25       5.062  15.508  -4.305  1.00 81.81           O  
ATOM   1739  CG  ASP B  25       5.754  12.734  -6.445  1.00 81.81           C  
ATOM   1740  OD1 ASP B  25       4.996  12.258  -5.570  1.00 81.81           O  
ATOM   1741  OD2 ASP B  25       5.727  12.352  -7.637  1.00 81.81           O  
ATOM   1742  N   THR B  26       5.027  13.594  -3.012  1.00 88.62           N  
ATOM   1743  CA  THR B  26       3.664  13.867  -2.570  1.00 88.62           C  
ATOM   1744  C   THR B  26       3.566  13.797  -1.048  1.00 88.62           C  
ATOM   1745  CB  THR B  26       2.666  12.867  -3.195  1.00 88.62           C  
ATOM   1746  O   THR B  26       4.211  12.953  -0.417  1.00 88.62           O  
ATOM   1747  CG2 THR B  26       1.241  13.164  -2.740  1.00 88.62           C  
ATOM   1748  OG1 THR B  26       2.730  12.977  -4.625  1.00 88.62           O  
ATOM   1749  N   ILE B  27       2.852  14.734  -0.474  1.00 94.94           N  
ATOM   1750  CA  ILE B  27       2.348  14.641   0.892  1.00 94.94           C  
ATOM   1751  C   ILE B  27       0.867  14.273   0.874  1.00 94.94           C  
ATOM   1752  CB  ILE B  27       2.559  15.961   1.662  1.00 94.94           C  
ATOM   1753  O   ILE B  27       0.081  14.867   0.133  1.00 94.94           O  
ATOM   1754  CG1 ILE B  27       4.051  16.188   1.934  1.00 94.94           C  
ATOM   1755  CG2 ILE B  27       1.759  15.961   2.967  1.00 94.94           C  
ATOM   1756  CD1 ILE B  27       4.371  17.547   2.541  1.00 94.94           C  
ATOM   1757  N   VAL B  28       0.517  13.242   1.562  1.00 93.38           N  
ATOM   1758  CA  VAL B  28      -0.881  12.852   1.710  1.00 93.38           C  
ATOM   1759  C   VAL B  28      -1.385  13.250   3.096  1.00 93.38           C  
ATOM   1760  CB  VAL B  28      -1.073  11.336   1.484  1.00 93.38           C  
ATOM   1761  O   VAL B  28      -0.854  12.789   4.109  1.00 93.38           O  
ATOM   1762  CG1 VAL B  28      -2.529  10.938   1.719  1.00 93.38           C  
ATOM   1763  CG2 VAL B  28      -0.628  10.945   0.077  1.00 93.38           C  
ATOM   1764  N   ILE B  29      -2.396  14.094   3.127  1.00 97.31           N  
ATOM   1765  CA  ILE B  29      -3.008  14.578   4.359  1.00 97.31           C  
ATOM   1766  C   ILE B  29      -4.109  13.617   4.801  1.00 97.31           C  
ATOM   1767  CB  ILE B  29      -3.580  16.000   4.184  1.00 97.31           C  
ATOM   1768  O   ILE B  29      -4.980  13.258   4.008  1.00 97.31           O  
ATOM   1769  CG1 ILE B  29      -2.455  17.000   3.883  1.00 97.31           C  
ATOM   1770  CG2 ILE B  29      -4.367  16.422   5.430  1.00 97.31           C  
ATOM   1771  CD1 ILE B  29      -1.405  17.094   4.980  1.00 97.31           C  
ATOM   1772  N   HIS B  30      -4.027  13.133   5.984  1.00 94.88           N  
ATOM   1773  CA  HIS B  30      -5.008  12.312   6.684  1.00 94.88           C  
ATOM   1774  C   HIS B  30      -5.574  13.039   7.895  1.00 94.88           C  
ATOM   1775  CB  HIS B  30      -4.387  10.984   7.113  1.00 94.88           C  
ATOM   1776  O   HIS B  30      -4.957  13.984   8.398  1.00 94.88           O  
ATOM   1777  CG  HIS B  30      -3.807  10.195   5.980  1.00 94.88           C  
ATOM   1778  CD2 HIS B  30      -2.607  10.289   5.359  1.00 94.88           C  
ATOM   1779  ND1 HIS B  30      -4.492   9.180   5.355  1.00 94.88           N  
ATOM   1780  CE1 HIS B  30      -3.734   8.672   4.395  1.00 94.88           C  
ATOM   1781  NE2 HIS B  30      -2.586   9.328   4.375  1.00 94.88           N  
ATOM   1782  N   HIS B  31      -6.730  12.836   8.305  1.00 95.12           N  
ATOM   1783  CA  HIS B  31      -7.137  13.047   9.688  1.00 95.12           C  
ATOM   1784  C   HIS B  31      -7.043  11.758  10.492  1.00 95.12           C  
ATOM   1785  CB  HIS B  31      -8.562  13.602   9.750  1.00 95.12           C  
ATOM   1786  O   HIS B  31      -7.238  10.664   9.953  1.00 95.12           O  
ATOM   1787  CG  HIS B  31      -9.609  12.617   9.328  1.00 95.12           C  
ATOM   1788  CD2 HIS B  31      -9.500  11.383   8.789  1.00 95.12           C  
ATOM   1789  ND1 HIS B  31     -10.953  12.867   9.445  1.00 95.12           N  
ATOM   1790  CE1 HIS B  31     -11.633  11.828   8.992  1.00 95.12           C  
ATOM   1791  NE2 HIS B  31     -10.773  10.906   8.586  1.00 95.12           N  
ATOM   1792  N   TRP B  32      -6.691  11.977  11.719  1.00 89.12           N  
ATOM   1793  CA  TRP B  32      -6.625  10.734  12.492  1.00 89.12           C  
ATOM   1794  C   TRP B  32      -7.992  10.375  13.055  1.00 89.12           C  
ATOM   1795  CB  TRP B  32      -5.605  10.867  13.625  1.00 89.12           C  
ATOM   1796  O   TRP B  32      -8.734  11.250  13.516  1.00 89.12           O  
ATOM   1797  CG  TRP B  32      -5.973  11.891  14.656  1.00 89.12           C  
ATOM   1798  CD1 TRP B  32      -7.105  11.914  15.422  1.00 89.12           C  
ATOM   1799  CD2 TRP B  32      -5.203  13.031  15.039  1.00 89.12           C  
ATOM   1800  CE2 TRP B  32      -5.934  13.711  16.047  1.00 89.12           C  
ATOM   1801  CE3 TRP B  32      -3.967  13.547  14.633  1.00 89.12           C  
ATOM   1802  NE1 TRP B  32      -7.090  13.008  16.250  1.00 89.12           N  
ATOM   1803  CH2 TRP B  32      -4.254  15.367  16.219  1.00 89.12           C  
ATOM   1804  CZ2 TRP B  32      -5.465  14.883  16.641  1.00 89.12           C  
ATOM   1805  CZ3 TRP B  32      -3.504  14.719  15.234  1.00 89.12           C  
ATOM   1806  N   GLY B  33      -8.633   9.328  12.789  1.00 82.31           N  
ATOM   1807  CA  GLY B  33      -9.805   8.742  13.430  1.00 82.31           C  
ATOM   1808  C   GLY B  33     -10.898   9.758  13.711  1.00 82.31           C  
ATOM   1809  O   GLY B  33     -11.328  10.484  12.805  1.00 82.31           O  
ATOM   1810  N   ASP B  34     -11.219   9.875  15.086  1.00 83.94           N  
ATOM   1811  CA  ASP B  34     -12.367  10.656  15.516  1.00 83.94           C  
ATOM   1812  C   ASP B  34     -11.930  11.914  16.266  1.00 83.94           C  
ATOM   1813  CB  ASP B  34     -13.305   9.812  16.391  1.00 83.94           C  
ATOM   1814  O   ASP B  34     -10.789  12.000  16.719  1.00 83.94           O  
ATOM   1815  CG  ASP B  34     -13.898   8.633  15.648  1.00 83.94           C  
ATOM   1816  OD1 ASP B  34     -14.297   8.789  14.469  1.00 83.94           O  
ATOM   1817  OD2 ASP B  34     -13.969   7.535  16.250  1.00 83.94           O  
ATOM   1818  N   ASP B  35     -12.953  12.898  16.359  1.00 88.81           N  
ATOM   1819  CA  ASP B  35     -12.750  14.062  17.219  1.00 88.81           C  
ATOM   1820  C   ASP B  35     -12.508  13.648  18.672  1.00 88.81           C  
ATOM   1821  CB  ASP B  35     -13.961  15.000  17.141  1.00 88.81           C  
ATOM   1822  O   ASP B  35     -12.961  12.594  19.109  1.00 88.81           O  
ATOM   1823  CG  ASP B  35     -14.094  15.688  15.789  1.00 88.81           C  
ATOM   1824  OD1 ASP B  35     -13.266  15.422  14.891  1.00 88.81           O  
ATOM   1825  OD2 ASP B  35     -15.031  16.500  15.633  1.00 88.81           O  
ATOM   1826  N   ASN B  36     -11.672  14.375  19.391  1.00 87.81           N  
ATOM   1827  CA  ASN B  36     -11.438  14.297  20.828  1.00 87.81           C  
ATOM   1828  C   ASN B  36     -10.516  13.133  21.188  1.00 87.81           C  
ATOM   1829  CB  ASN B  36     -12.766  14.164  21.578  1.00 87.81           C  
ATOM   1830  O   ASN B  36     -10.344  12.812  22.359  1.00 87.81           O  
ATOM   1831  CG  ASN B  36     -13.609  15.422  21.484  1.00 87.81           C  
ATOM   1832  ND2 ASN B  36     -14.922  15.266  21.578  1.00 87.81           N  
ATOM   1833  OD1 ASN B  36     -13.086  16.531  21.359  1.00 87.81           O  
ATOM   1834  N   GLN B  37     -10.047  12.406  20.203  1.00 89.81           N  
ATOM   1835  CA  GLN B  37      -9.008  11.422  20.484  1.00 89.81           C  
ATOM   1836  C   GLN B  37      -7.707  12.094  20.906  1.00 89.81           C  
ATOM   1837  CB  GLN B  37      -8.766  10.523  19.281  1.00 89.81           C  
ATOM   1838  O   GLN B  37      -7.328  13.125  20.359  1.00 89.81           O  
ATOM   1839  CG  GLN B  37      -9.727   9.344  19.172  1.00 89.81           C  
ATOM   1840  CD  GLN B  37      -9.383   8.398  18.047  1.00 89.81           C  
ATOM   1841  NE2 GLN B  37      -9.117   7.141  18.375  1.00 89.81           N  
ATOM   1842  OE1 GLN B  37      -9.359   8.789  16.875  1.00 89.81           O  
ATOM   1843  N   ARG B  38      -7.102  11.539  21.875  1.00 91.19           N  
ATOM   1844  CA  ARG B  38      -5.863  12.125  22.391  1.00 91.19           C  
ATOM   1845  C   ARG B  38      -4.684  11.797  21.484  1.00 91.19           C  
ATOM   1846  CB  ARG B  38      -5.586  11.617  23.812  1.00 91.19           C  
ATOM   1847  O   ARG B  38      -4.594  10.688  20.938  1.00 91.19           O  
ATOM   1848  CG  ARG B  38      -6.602  12.086  24.844  1.00 91.19           C  
ATOM   1849  CD  ARG B  38      -6.293  11.531  26.219  1.00 91.19           C  
ATOM   1850  NE  ARG B  38      -5.078  12.117  26.781  1.00 91.19           N  
ATOM   1851  NH1 ARG B  38      -5.230  11.016  28.812  1.00 91.19           N  
ATOM   1852  NH2 ARG B  38      -3.486  12.445  28.406  1.00 91.19           N  
ATOM   1853  CZ  ARG B  38      -4.602  11.859  28.000  1.00 91.19           C  
ATOM   1854  N   PHE B  39      -3.820  12.727  21.297  1.00 94.25           N  
ATOM   1855  CA  PHE B  39      -2.605  12.633  20.500  1.00 94.25           C  
ATOM   1856  C   PHE B  39      -1.803  11.391  20.875  1.00 94.25           C  
ATOM   1857  CB  PHE B  39      -1.746  13.891  20.672  1.00 94.25           C  
ATOM   1858  O   PHE B  39      -1.446  10.594  20.016  1.00 94.25           O  
ATOM   1859  CG  PHE B  39      -0.424  13.828  19.953  1.00 94.25           C  
ATOM   1860  CD1 PHE B  39       0.713  13.359  20.609  1.00 94.25           C  
ATOM   1861  CD2 PHE B  39      -0.320  14.227  18.641  1.00 94.25           C  
ATOM   1862  CE1 PHE B  39       1.938  13.305  19.953  1.00 94.25           C  
ATOM   1863  CE2 PHE B  39       0.901  14.172  17.969  1.00 94.25           C  
ATOM   1864  CZ  PHE B  39       2.029  13.711  18.625  1.00 94.25           C  
ATOM   1865  N   GLU B  40      -1.581  11.180  22.219  1.00 91.81           N  
ATOM   1866  CA  GLU B  40      -0.789  10.055  22.719  1.00 91.81           C  
ATOM   1867  C   GLU B  40      -1.415   8.719  22.328  1.00 91.81           C  
ATOM   1868  CB  GLU B  40      -0.635  10.141  24.234  1.00 91.81           C  
ATOM   1869  O   GLU B  40      -0.705   7.773  21.984  1.00 91.81           O  
ATOM   1870  CG  GLU B  40       0.194  11.320  24.703  1.00 91.81           C  
ATOM   1871  CD  GLU B  40      -0.592  12.625  24.750  1.00 91.81           C  
ATOM   1872  OE1 GLU B  40       0.004  13.688  25.047  1.00 91.81           O  
ATOM   1873  OE2 GLU B  40      -1.813  12.586  24.484  1.00 91.81           O  
ATOM   1874  N   LYS B  41      -2.678   8.625  22.344  1.00 87.88           N  
ATOM   1875  CA  LYS B  41      -3.377   7.387  22.000  1.00 87.88           C  
ATOM   1876  C   LYS B  41      -3.240   7.062  20.516  1.00 87.88           C  
ATOM   1877  CB  LYS B  41      -4.855   7.488  22.391  1.00 87.88           C  
ATOM   1878  O   LYS B  41      -3.135   5.895  20.141  1.00 87.88           O  
ATOM   1879  CG  LYS B  41      -5.113   7.414  23.875  1.00 87.88           C  
ATOM   1880  CD  LYS B  41      -4.844   6.016  24.422  1.00 87.88           C  
ATOM   1881  CE  LYS B  41      -5.141   5.930  25.922  1.00 87.88           C  
ATOM   1882  NZ  LYS B  41      -4.750   4.605  26.484  1.00 87.88           N  
ATOM   1883  N   VAL B  42      -3.270   8.062  19.672  1.00 91.25           N  
ATOM   1884  CA  VAL B  42      -3.096   7.875  18.234  1.00 91.25           C  
ATOM   1885  C   VAL B  42      -1.683   7.375  17.953  1.00 91.25           C  
ATOM   1886  CB  VAL B  42      -3.371   9.180  17.453  1.00 91.25           C  
ATOM   1887  O   VAL B  42      -1.500   6.402  17.219  1.00 91.25           O  
ATOM   1888  CG1 VAL B  42      -3.049   8.992  15.977  1.00 91.25           C  
ATOM   1889  CG2 VAL B  42      -4.824   9.617  17.641  1.00 91.25           C  
ATOM   1890  N   CYS B  43      -0.688   7.996  18.547  1.00 92.38           N  
ATOM   1891  CA  CYS B  43       0.696   7.562  18.375  1.00 92.38           C  
ATOM   1892  C   CYS B  43       0.874   6.125  18.859  1.00 92.38           C  
ATOM   1893  CB  CYS B  43       1.641   8.484  19.141  1.00 92.38           C  
ATOM   1894  O   CYS B  43       1.507   5.312  18.188  1.00 92.38           O  
ATOM   1895  SG  CYS B  43       1.687  10.172  18.500  1.00 92.38           S  
ATOM   1896  N   GLU B  44       0.286   5.793  19.984  1.00 86.56           N  
ATOM   1897  CA  GLU B  44       0.365   4.449  20.547  1.00 86.56           C  
ATOM   1898  C   GLU B  44      -0.321   3.432  19.641  1.00 86.56           C  
ATOM   1899  CB  GLU B  44      -0.256   4.410  21.938  1.00 86.56           C  
ATOM   1900  O   GLU B  44       0.122   2.285  19.531  1.00 86.56           O  
ATOM   1901  CG  GLU B  44       0.604   5.059  23.016  1.00 86.56           C  
ATOM   1902  CD  GLU B  44      -0.126   5.250  24.344  1.00 86.56           C  
ATOM   1903  OE1 GLU B  44       0.459   5.836  25.281  1.00 86.56           O  
ATOM   1904  OE2 GLU B  44      -1.293   4.809  24.438  1.00 86.56           O  
ATOM   1905  N   PHE B  45      -1.391   3.779  19.047  1.00 83.38           N  
ATOM   1906  CA  PHE B  45      -2.107   2.926  18.109  1.00 83.38           C  
ATOM   1907  C   PHE B  45      -1.196   2.494  16.969  1.00 83.38           C  
ATOM   1908  CB  PHE B  45      -3.340   3.648  17.562  1.00 83.38           C  
ATOM   1909  O   PHE B  45      -1.056   1.300  16.703  1.00 83.38           O  
ATOM   1910  CG  PHE B  45      -4.016   2.918  16.438  1.00 83.38           C  
ATOM   1911  CD1 PHE B  45      -3.842   3.328  15.117  1.00 83.38           C  
ATOM   1912  CD2 PHE B  45      -4.824   1.818  16.688  1.00 83.38           C  
ATOM   1913  CE1 PHE B  45      -4.465   2.654  14.070  1.00 83.38           C  
ATOM   1914  CE2 PHE B  45      -5.453   1.140  15.648  1.00 83.38           C  
ATOM   1915  CZ  PHE B  45      -5.273   1.560  14.336  1.00 83.38           C  
ATOM   1916  N   PHE B  46      -0.526   3.408  16.312  1.00 87.62           N  
ATOM   1917  CA  PHE B  46       0.363   3.094  15.195  1.00 87.62           C  
ATOM   1918  C   PHE B  46       1.574   2.305  15.680  1.00 87.62           C  
ATOM   1919  CB  PHE B  46       0.818   4.375  14.492  1.00 87.62           C  
ATOM   1920  O   PHE B  46       2.055   1.408  14.977  1.00 87.62           O  
ATOM   1921  CG  PHE B  46      -0.247   5.008  13.633  1.00 87.62           C  
ATOM   1922  CD1 PHE B  46      -0.805   4.312  12.570  1.00 87.62           C  
ATOM   1923  CD2 PHE B  46      -0.689   6.297  13.898  1.00 87.62           C  
ATOM   1924  CE1 PHE B  46      -1.791   4.898  11.773  1.00 87.62           C  
ATOM   1925  CE2 PHE B  46      -1.674   6.887  13.109  1.00 87.62           C  
ATOM   1926  CZ  PHE B  46      -2.223   6.188  12.047  1.00 87.62           C  
ATOM   1927  N   ALA B  47       2.029   2.676  16.906  1.00 86.12           N  
ATOM   1928  CA  ALA B  47       3.162   1.955  17.484  1.00 86.12           C  
ATOM   1929  C   ALA B  47       2.795   0.505  17.781  1.00 86.12           C  
ATOM   1930  CB  ALA B  47       3.650   2.654  18.750  1.00 86.12           C  
ATOM   1931  O   ALA B  47       3.656  -0.377  17.766  1.00 86.12           O  
ATOM   1932  N   GLY B  48       1.580   0.251  17.938  1.00 76.69           N  
ATOM   1933  CA  GLY B  48       1.079  -1.071  18.266  1.00 76.69           C  
ATOM   1934  C   GLY B  48       0.975  -1.996  17.078  1.00 76.69           C  
ATOM   1935  O   GLY B  48       0.685  -3.186  17.219  1.00 76.69           O  
ATOM   1936  N   GLY B  49       1.120  -1.549  15.844  1.00 75.50           N  
ATOM   1937  CA  GLY B  49       1.180  -2.375  14.648  1.00 75.50           C  
ATOM   1938  C   GLY B  49      -0.190  -2.766  14.125  1.00 75.50           C  
ATOM   1939  O   GLY B  49      -0.474  -3.951  13.945  1.00 75.50           O  
ATOM   1940  N   PRO B  50      -1.017  -1.829  13.867  1.00 72.50           N  
ATOM   1941  CA  PRO B  50      -2.393  -2.117  13.453  1.00 72.50           C  
ATOM   1942  C   PRO B  50      -2.492  -2.516  11.984  1.00 72.50           C  
ATOM   1943  CB  PRO B  50      -3.123  -0.797  13.711  1.00 72.50           C  
ATOM   1944  O   PRO B  50      -3.596  -2.715  11.469  1.00 72.50           O  
ATOM   1945  CG  PRO B  50      -2.090   0.261  13.484  1.00 72.50           C  
ATOM   1946  CD  PRO B  50      -0.759  -0.269  13.938  1.00 72.50           C  
ATOM   1947  N   GLY B  51      -1.332  -2.619  11.266  1.00 74.56           N  
ATOM   1948  CA  GLY B  51      -1.354  -2.930   9.844  1.00 74.56           C  
ATOM   1949  C   GLY B  51      -1.435  -1.697   8.961  1.00 74.56           C  
ATOM   1950  O   GLY B  51      -1.758  -1.794   7.777  1.00 74.56           O  
ATOM   1951  N   THR B  52      -1.405  -0.549   9.570  1.00 81.69           N  
ATOM   1952  CA  THR B  52      -1.312   0.759   8.938  1.00 81.69           C  
ATOM   1953  C   THR B  52      -0.372   1.675   9.711  1.00 81.69           C  
ATOM   1954  CB  THR B  52      -2.697   1.423   8.812  1.00 81.69           C  
ATOM   1955  O   THR B  52      -0.006   1.374  10.852  1.00 81.69           O  
ATOM   1956  CG2 THR B  52      -3.283   1.720  10.188  1.00 81.69           C  
ATOM   1957  OG1 THR B  52      -2.570   2.650   8.086  1.00 81.69           O  
ATOM   1958  N   SER B  53       0.131   2.701   9.008  1.00 88.62           N  
ATOM   1959  CA  SER B  53       1.010   3.670   9.656  1.00 88.62           C  
ATOM   1960  C   SER B  53       1.011   5.000   8.906  1.00 88.62           C  
ATOM   1961  CB  SER B  53       2.436   3.123   9.742  1.00 88.62           C  
ATOM   1962  O   SER B  53       0.277   5.172   7.934  1.00 88.62           O  
ATOM   1963  OG  SER B  53       2.977   2.916   8.453  1.00 88.62           O  
ATOM   1964  N   ALA B  54       1.742   5.969   9.484  1.00 94.25           N  
ATOM   1965  CA  ALA B  54       2.016   7.277   8.898  1.00 94.25           C  
ATOM   1966  C   ALA B  54       3.400   7.781   9.305  1.00 94.25           C  
ATOM   1967  CB  ALA B  54       0.946   8.281   9.320  1.00 94.25           C  
ATOM   1968  O   ALA B  54       3.992   7.281  10.266  1.00 94.25           O  
ATOM   1969  N   HIS B  55       3.889   8.594   8.531  1.00 94.38           N  
ATOM   1970  CA  HIS B  55       5.184   9.172   8.883  1.00 94.38           C  
ATOM   1971  C   HIS B  55       5.059  10.109  10.078  1.00 94.38           C  
ATOM   1972  CB  HIS B  55       5.773   9.930   7.688  1.00 94.38           C  
ATOM   1973  O   HIS B  55       5.887  10.062  10.992  1.00 94.38           O  
ATOM   1974  CG  HIS B  55       6.109   9.047   6.527  1.00 94.38           C  
ATOM   1975  CD2 HIS B  55       7.285   8.500   6.137  1.00 94.38           C  
ATOM   1976  ND1 HIS B  55       5.168   8.633   5.609  1.00 94.38           N  
ATOM   1977  CE1 HIS B  55       5.754   7.867   4.703  1.00 94.38           C  
ATOM   1978  NE2 HIS B  55       7.035   7.770   5.000  1.00 94.38           N  
ATOM   1979  N   PHE B  56       3.984  10.922  10.117  1.00 95.00           N  
ATOM   1980  CA  PHE B  56       3.842  11.922  11.172  1.00 95.00           C  
ATOM   1981  C   PHE B  56       2.418  11.938  11.711  1.00 95.00           C  
ATOM   1982  CB  PHE B  56       4.227  13.312  10.648  1.00 95.00           C  
ATOM   1983  O   PHE B  56       1.464  11.695  10.969  1.00 95.00           O  
ATOM   1984  CG  PHE B  56       5.637  13.398  10.133  1.00 95.00           C  
ATOM   1985  CD1 PHE B  56       6.707  13.516  11.008  1.00 95.00           C  
ATOM   1986  CD2 PHE B  56       5.891  13.359   8.766  1.00 95.00           C  
ATOM   1987  CE1 PHE B  56       8.016  13.602  10.531  1.00 95.00           C  
ATOM   1988  CE2 PHE B  56       7.191  13.438   8.281  1.00 95.00           C  
ATOM   1989  CZ  PHE B  56       8.250  13.562   9.172  1.00 95.00           C  
ATOM   1990  N   VAL B  57       2.309  12.211  13.008  1.00 96.06           N  
ATOM   1991  CA  VAL B  57       1.089  12.609  13.703  1.00 96.06           C  
ATOM   1992  C   VAL B  57       1.239  14.031  14.242  1.00 96.06           C  
ATOM   1993  CB  VAL B  57       0.747  11.641  14.859  1.00 96.06           C  
ATOM   1994  O   VAL B  57       2.178  14.328  14.984  1.00 96.06           O  
ATOM   1995  CG1 VAL B  57      -0.521  12.086  15.578  1.00 96.06           C  
ATOM   1996  CG2 VAL B  57       0.589  10.219  14.328  1.00 96.06           C  
ATOM   1997  N   VAL B  58       0.303  14.891  13.766  1.00 96.50           N  
ATOM   1998  CA  VAL B  58       0.520  16.312  14.039  1.00 96.50           C  
ATOM   1999  C   VAL B  58      -0.729  16.906  14.680  1.00 96.50           C  
ATOM   2000  CB  VAL B  58       0.880  17.078  12.750  1.00 96.50           C  
ATOM   2001  O   VAL B  58      -1.848  16.672  14.227  1.00 96.50           O  
ATOM   2002  CG1 VAL B  58       1.158  18.547  13.062  1.00 96.50           C  
ATOM   2003  CG2 VAL B  58       2.086  16.438  12.062  1.00 96.50           C  
ATOM   2004  N   GLU B  59      -0.595  17.578  15.773  1.00 96.31           N  
ATOM   2005  CA  GLU B  59      -1.591  18.469  16.375  1.00 96.31           C  
ATOM   2006  C   GLU B  59      -0.961  19.781  16.812  1.00 96.31           C  
ATOM   2007  CB  GLU B  59      -2.279  17.781  17.547  1.00 96.31           C  
ATOM   2008  O   GLU B  59       0.223  20.031  16.578  1.00 96.31           O  
ATOM   2009  CG  GLU B  59      -1.413  17.703  18.797  1.00 96.31           C  
ATOM   2010  CD  GLU B  59      -2.135  17.078  19.984  1.00 96.31           C  
ATOM   2011  OE1 GLU B  59      -1.542  17.016  21.094  1.00 96.31           O  
ATOM   2012  OE2 GLU B  59      -3.305  16.672  19.828  1.00 96.31           O  
ATOM   2013  N   ALA B  60      -1.782  20.625  17.344  1.00 95.19           N  
ATOM   2014  CA  ALA B  60      -1.319  21.953  17.766  1.00 95.19           C  
ATOM   2015  C   ALA B  60      -0.054  21.828  18.625  1.00 95.19           C  
ATOM   2016  CB  ALA B  60      -2.414  22.672  18.547  1.00 95.19           C  
ATOM   2017  O   ALA B  60      -0.079  21.266  19.703  1.00 95.19           O  
ATOM   2018  N   GLY B  61       1.045  22.312  18.031  1.00 91.31           N  
ATOM   2019  CA  GLY B  61       2.285  22.453  18.781  1.00 91.31           C  
ATOM   2020  C   GLY B  61       3.039  21.141  18.922  1.00 91.31           C  
ATOM   2021  O   GLY B  61       4.051  21.078  19.625  1.00 91.31           O  
ATOM   2022  N   ARG B  62       2.598  20.094  18.281  1.00 92.50           N  
ATOM   2023  CA  ARG B  62       3.260  18.812  18.438  1.00 92.50           C  
ATOM   2024  C   ARG B  62       3.307  18.047  17.109  1.00 92.50           C  
ATOM   2025  CB  ARG B  62       2.547  17.969  19.500  1.00 92.50           C  
ATOM   2026  O   ARG B  62       2.334  18.047  16.359  1.00 92.50           O  
ATOM   2027  CG  ARG B  62       2.697  18.500  20.906  1.00 92.50           C  
ATOM   2028  CD  ARG B  62       2.148  17.516  21.938  1.00 92.50           C  
ATOM   2029  NE  ARG B  62       0.696  17.406  21.844  1.00 92.50           N  
ATOM   2030  NH1 ARG B  62       0.508  15.867  23.562  1.00 92.50           N  
ATOM   2031  NH2 ARG B  62      -1.364  16.594  22.453  1.00 92.50           N  
ATOM   2032  CZ  ARG B  62      -0.050  16.625  22.625  1.00 92.50           C  
ATOM   2033  N   CYS B  63       4.438  17.453  16.844  1.00 91.94           N  
ATOM   2034  CA  CYS B  63       4.660  16.578  15.688  1.00 91.94           C  
ATOM   2035  C   CYS B  63       5.434  15.336  16.094  1.00 91.94           C  
ATOM   2036  CB  CYS B  63       5.418  17.328  14.594  1.00 91.94           C  
ATOM   2037  O   CYS B  63       6.598  15.422  16.484  1.00 91.94           O  
ATOM   2038  SG  CYS B  63       5.836  16.297  13.164  1.00 91.94           S  
ATOM   2039  N   ALA B  64       4.812  14.211  15.992  1.00 92.19           N  
ATOM   2040  CA  ALA B  64       5.473  12.938  16.234  1.00 92.19           C  
ATOM   2041  C   ALA B  64       5.863  12.250  14.930  1.00 92.19           C  
ATOM   2042  CB  ALA B  64       4.566  12.023  17.062  1.00 92.19           C  
ATOM   2043  O   ALA B  64       5.031  12.094  14.031  1.00 92.19           O  
ATOM   2044  N   GLN B  65       7.055  11.930  14.797  1.00 91.00           N  
ATOM   2045  CA  GLN B  65       7.492  11.094  13.688  1.00 91.00           C  
ATOM   2046  C   GLN B  65       7.465   9.617  14.070  1.00 91.00           C  
ATOM   2047  CB  GLN B  65       8.898  11.492  13.234  1.00 91.00           C  
ATOM   2048  O   GLN B  65       8.141   9.203  15.016  1.00 91.00           O  
ATOM   2049  CG  GLN B  65       9.367  10.766  11.984  1.00 91.00           C  
ATOM   2050  CD  GLN B  65      10.695  11.289  11.461  1.00 91.00           C  
ATOM   2051  NE2 GLN B  65      11.195  10.680  10.391  1.00 91.00           N  
ATOM   2052  OE1 GLN B  65      11.258  12.242  12.008  1.00 91.00           O  
ATOM   2053  N   LEU B  66       6.770   8.820  13.312  1.00 92.00           N  
ATOM   2054  CA  LEU B  66       6.574   7.406  13.625  1.00 92.00           C  
ATOM   2055  C   LEU B  66       7.340   6.520  12.656  1.00 92.00           C  
ATOM   2056  CB  LEU B  66       5.086   7.051  13.594  1.00 92.00           C  
ATOM   2057  O   LEU B  66       7.691   5.383  12.984  1.00 92.00           O  
ATOM   2058  CG  LEU B  66       4.234   7.590  14.750  1.00 92.00           C  
ATOM   2059  CD1 LEU B  66       4.137   9.109  14.664  1.00 92.00           C  
ATOM   2060  CD2 LEU B  66       2.846   6.961  14.727  1.00 92.00           C  
ATOM   2061  N   VAL B  67       7.430   6.891  11.383  1.00 91.38           N  
ATOM   2062  CA  VAL B  67       8.172   6.195  10.336  1.00 91.38           C  
ATOM   2063  C   VAL B  67       9.211   7.137   9.727  1.00 91.38           C  
ATOM   2064  CB  VAL B  67       7.230   5.664   9.234  1.00 91.38           C  
ATOM   2065  O   VAL B  67       8.930   8.312   9.492  1.00 91.38           O  
ATOM   2066  CG1 VAL B  67       8.031   4.988   8.117  1.00 91.38           C  
ATOM   2067  CG2 VAL B  67       6.211   4.691   9.828  1.00 91.38           C  
ATOM   2068  N   GLU B  68      10.430   6.684   9.617  1.00 86.19           N  
ATOM   2069  CA  GLU B  68      11.461   7.480   8.961  1.00 86.19           C  
ATOM   2070  C   GLU B  68      11.070   7.816   7.523  1.00 86.19           C  
ATOM   2071  CB  GLU B  68      12.805   6.746   8.984  1.00 86.19           C  
ATOM   2072  O   GLU B  68      10.367   7.043   6.871  1.00 86.19           O  
ATOM   2073  CG  GLU B  68      13.383   6.570  10.383  1.00 86.19           C  
ATOM   2074  CD  GLU B  68      14.891   6.789  10.438  1.00 86.19           C  
ATOM   2075  OE1 GLU B  68      15.445   6.902  11.555  1.00 86.19           O  
ATOM   2076  OE2 GLU B  68      15.516   6.848   9.359  1.00 86.19           O  
ATOM   2077  N   ILE B  69      11.578   8.922   7.105  1.00 87.31           N  
ATOM   2078  CA  ILE B  69      11.242   9.406   5.773  1.00 87.31           C  
ATOM   2079  C   ILE B  69      11.750   8.430   4.719  1.00 87.31           C  
ATOM   2080  CB  ILE B  69      11.836  10.812   5.523  1.00 87.31           C  
ATOM   2081  O   ILE B  69      11.117   8.234   3.682  1.00 87.31           O  
ATOM   2082  CG1 ILE B  69      11.133  11.852   6.406  1.00 87.31           C  
ATOM   2083  CG2 ILE B  69      11.727  11.195   4.043  1.00 87.31           C  
ATOM   2084  CD1 ILE B  69       9.688  12.125   6.012  1.00 87.31           C  
ATOM   2085  N   LYS B  70      12.906   7.707   5.051  1.00 82.00           N  
ATOM   2086  CA  LYS B  70      13.492   6.773   4.098  1.00 82.00           C  
ATOM   2087  C   LYS B  70      12.664   5.500   3.982  1.00 82.00           C  
ATOM   2088  CB  LYS B  70      14.930   6.426   4.500  1.00 82.00           C  
ATOM   2089  O   LYS B  70      12.812   4.738   3.027  1.00 82.00           O  
ATOM   2090  CG  LYS B  70      15.031   5.629   5.789  1.00 82.00           C  
ATOM   2091  CD  LYS B  70      16.484   5.270   6.109  1.00 82.00           C  
ATOM   2092  CE  LYS B  70      16.578   4.441   7.383  1.00 82.00           C  
ATOM   2093  NZ  LYS B  70      16.250   3.006   7.141  1.00 82.00           N  
ATOM   2094  N   ASP B  71      11.852   5.191   4.914  1.00 85.81           N  
ATOM   2095  CA  ASP B  71      11.008   4.004   4.926  1.00 85.81           C  
ATOM   2096  C   ASP B  71       9.609   4.316   4.395  1.00 85.81           C  
ATOM   2097  CB  ASP B  71      10.914   3.424   6.340  1.00 85.81           C  
ATOM   2098  O   ASP B  71       9.281   5.477   4.133  1.00 85.81           O  
ATOM   2099  CG  ASP B  71      12.234   2.883   6.848  1.00 85.81           C  
ATOM   2100  OD1 ASP B  71      13.047   2.400   6.031  1.00 85.81           O  
ATOM   2101  OD2 ASP B  71      12.461   2.936   8.078  1.00 85.81           O  
ATOM   2102  N   ILE B  72       8.852   3.275   4.141  1.00 83.75           N  
ATOM   2103  CA  ILE B  72       7.539   3.438   3.514  1.00 83.75           C  
ATOM   2104  C   ILE B  72       6.441   3.158   4.535  1.00 83.75           C  
ATOM   2105  CB  ILE B  72       7.383   2.508   2.289  1.00 83.75           C  
ATOM   2106  O   ILE B  72       6.254   2.014   4.961  1.00 83.75           O  
ATOM   2107  CG1 ILE B  72       8.500   2.773   1.271  1.00 83.75           C  
ATOM   2108  CG2 ILE B  72       6.004   2.688   1.650  1.00 83.75           C  
ATOM   2109  CD1 ILE B  72       8.609   1.712   0.186  1.00 83.75           C  
ATOM   2110  N   ALA B  73       5.684   4.215   4.898  1.00 89.69           N  
ATOM   2111  CA  ALA B  73       4.500   4.051   5.734  1.00 89.69           C  
ATOM   2112  C   ALA B  73       3.332   3.490   4.926  1.00 89.69           C  
ATOM   2113  CB  ALA B  73       4.109   5.383   6.371  1.00 89.69           C  
ATOM   2114  O   ALA B  73       3.172   3.814   3.748  1.00 89.69           O  
ATOM   2115  N   TRP B  74       2.572   2.664   5.586  1.00 84.50           N  
ATOM   2116  CA  TRP B  74       1.357   2.107   5.000  1.00 84.50           C  
ATOM   2117  C   TRP B  74       0.143   2.957   5.363  1.00 84.50           C  
ATOM   2118  CB  TRP B  74       1.146   0.666   5.469  1.00 84.50           C  
ATOM   2119  O   TRP B  74      -0.613   2.613   6.273  1.00 84.50           O  
ATOM   2120  CG  TRP B  74       2.275  -0.258   5.129  1.00 84.50           C  
ATOM   2121  CD1 TRP B  74       3.334   0.004   4.301  1.00 84.50           C  
ATOM   2122  CD2 TRP B  74       2.459  -1.596   5.602  1.00 84.50           C  
ATOM   2123  CE2 TRP B  74       3.650  -2.086   5.023  1.00 84.50           C  
ATOM   2124  CE3 TRP B  74       1.730  -2.428   6.461  1.00 84.50           C  
ATOM   2125  NE1 TRP B  74       4.164  -1.091   4.234  1.00 84.50           N  
ATOM   2126  CH2 TRP B  74       3.398  -4.168   6.121  1.00 84.50           C  
ATOM   2127  CZ2 TRP B  74       4.129  -3.373   5.277  1.00 84.50           C  
ATOM   2128  CZ3 TRP B  74       2.209  -3.709   6.715  1.00 84.50           C  
ATOM   2129  N   HIS B  75      -0.157   4.062   4.598  1.00 87.19           N  
ATOM   2130  CA  HIS B  75      -1.159   5.016   5.055  1.00 87.19           C  
ATOM   2131  C   HIS B  75      -2.215   5.270   3.984  1.00 87.19           C  
ATOM   2132  CB  HIS B  75      -0.498   6.336   5.461  1.00 87.19           C  
ATOM   2133  O   HIS B  75      -3.359   5.598   4.301  1.00 87.19           O  
ATOM   2134  CG  HIS B  75       0.196   7.031   4.332  1.00 87.19           C  
ATOM   2135  CD2 HIS B  75       1.451   6.895   3.844  1.00 87.19           C  
ATOM   2136  ND1 HIS B  75      -0.415   8.000   3.568  1.00 87.19           N  
ATOM   2137  CE1 HIS B  75       0.437   8.430   2.652  1.00 87.19           C  
ATOM   2138  NE2 HIS B  75       1.576   7.777   2.799  1.00 87.19           N  
ATOM   2139  N   ALA B  76      -1.911   5.055   2.725  1.00 81.38           N  
ATOM   2140  CA  ALA B  76      -2.754   5.578   1.650  1.00 81.38           C  
ATOM   2141  C   ALA B  76      -3.648   4.484   1.074  1.00 81.38           C  
ATOM   2142  CB  ALA B  76      -1.894   6.191   0.550  1.00 81.38           C  
ATOM   2143  O   ALA B  76      -4.488   4.750   0.212  1.00 81.38           O  
ATOM   2144  N   GLY B  77      -3.467   3.285   1.521  1.00 72.44           N  
ATOM   2145  CA  GLY B  77      -4.223   2.189   0.934  1.00 72.44           C  
ATOM   2146  C   GLY B  77      -3.871   1.936  -0.520  1.00 72.44           C  
ATOM   2147  O   GLY B  77      -4.637   1.299  -1.247  1.00 72.44           O  
ATOM   2148  N   ASN B  78      -2.951   2.639  -0.923  1.00 63.69           N  
ATOM   2149  CA  ASN B  78      -2.387   2.611  -2.268  1.00 63.69           C  
ATOM   2150  C   ASN B  78      -0.862   2.570  -2.234  1.00 63.69           C  
ATOM   2151  CB  ASN B  78      -2.869   3.816  -3.078  1.00 63.69           C  
ATOM   2152  O   ASN B  78      -0.218   3.559  -1.882  1.00 63.69           O  
ATOM   2153  CG  ASN B  78      -2.371   3.793  -4.508  1.00 63.69           C  
ATOM   2154  ND2 ASN B  78      -3.297   3.844  -5.461  1.00 63.69           N  
ATOM   2155  OD1 ASN B  78      -1.164   3.730  -4.758  1.00 63.69           O  
ATOM   2156  N   TRP B  79      -0.300   1.413  -2.502  1.00 66.31           N  
ATOM   2157  CA  TRP B  79       1.134   1.213  -2.316  1.00 66.31           C  
ATOM   2158  C   TRP B  79       1.934   2.197  -3.164  1.00 66.31           C  
ATOM   2159  CB  TRP B  79       1.527  -0.223  -2.674  1.00 66.31           C  
ATOM   2160  O   TRP B  79       2.943   2.740  -2.707  1.00 66.31           O  
ATOM   2161  CG  TRP B  79       2.969  -0.542  -2.414  1.00 66.31           C  
ATOM   2162  CD1 TRP B  79       3.912  -0.900  -3.336  1.00 66.31           C  
ATOM   2163  CD2 TRP B  79       3.631  -0.535  -1.146  1.00 66.31           C  
ATOM   2164  CE2 TRP B  79       4.977  -0.899  -1.373  1.00 66.31           C  
ATOM   2165  CE3 TRP B  79       3.215  -0.255   0.164  1.00 66.31           C  
ATOM   2166  NE1 TRP B  79       5.121  -1.116  -2.717  1.00 66.31           N  
ATOM   2167  CH2 TRP B  79       5.477  -0.712   0.932  1.00 66.31           C  
ATOM   2168  CZ2 TRP B  79       5.910  -0.991  -0.339  1.00 66.31           C  
ATOM   2169  CZ3 TRP B  79       4.148  -0.347   1.191  1.00 66.31           C  
ATOM   2170  N   ALA B  80       1.489   2.355  -4.496  1.00 65.25           N  
ATOM   2171  CA  ALA B  80       2.170   3.350  -5.324  1.00 65.25           C  
ATOM   2172  C   ALA B  80       2.188   4.711  -4.637  1.00 65.25           C  
ATOM   2173  CB  ALA B  80       1.497   3.455  -6.688  1.00 65.25           C  
ATOM   2174  O   ALA B  80       3.205   5.410  -4.652  1.00 65.25           O  
ATOM   2175  N   ALA B  81       1.121   5.008  -4.047  1.00 80.06           N  
ATOM   2176  CA  ALA B  81       1.054   6.266  -3.309  1.00 80.06           C  
ATOM   2177  C   ALA B  81       1.920   6.215  -2.055  1.00 80.06           C  
ATOM   2178  CB  ALA B  81      -0.392   6.590  -2.939  1.00 80.06           C  
ATOM   2179  O   ALA B  81       2.627   7.176  -1.740  1.00 80.06           O  
ATOM   2180  N   ASN B  82       1.910   5.086  -1.330  1.00 83.62           N  
ATOM   2181  CA  ASN B  82       2.736   4.938  -0.138  1.00 83.62           C  
ATOM   2182  C   ASN B  82       4.219   5.117  -0.456  1.00 83.62           C  
ATOM   2183  CB  ASN B  82       2.496   3.572   0.513  1.00 83.62           C  
ATOM   2184  O   ASN B  82       4.945   5.770   0.297  1.00 83.62           O  
ATOM   2185  CG  ASN B  82       1.189   3.514   1.279  1.00 83.62           C  
ATOM   2186  ND2 ASN B  82       0.740   2.305   1.592  1.00 83.62           N  
ATOM   2187  OD1 ASN B  82       0.588   4.547   1.586  1.00 83.62           O  
ATOM   2188  N   GLN B  83       4.672   4.633  -1.624  1.00 79.88           N  
ATOM   2189  CA  GLN B  83       6.082   4.645  -2.000  1.00 79.88           C  
ATOM   2190  C   GLN B  83       6.562   6.066  -2.283  1.00 79.88           C  
ATOM   2191  CB  GLN B  83       6.316   3.758  -3.223  1.00 79.88           C  
ATOM   2192  O   GLN B  83       7.730   6.387  -2.064  1.00 79.88           O  
ATOM   2193  CG  GLN B  83       6.277   2.268  -2.916  1.00 79.88           C  
ATOM   2194  CD  GLN B  83       6.555   1.409  -4.137  1.00 79.88           C  
ATOM   2195  NE2 GLN B  83       7.555   0.539  -4.035  1.00 79.88           N  
ATOM   2196  OE1 GLN B  83       5.879   1.527  -5.160  1.00 79.88           O  
ATOM   2197  N   ARG B  84       5.645   6.855  -2.699  1.00 84.88           N  
ATOM   2198  CA  ARG B  84       6.078   8.156  -3.203  1.00 84.88           C  
ATOM   2199  C   ARG B  84       5.574   9.281  -2.309  1.00 84.88           C  
ATOM   2200  CB  ARG B  84       5.586   8.367  -4.637  1.00 84.88           C  
ATOM   2201  O   ARG B  84       5.555  10.445  -2.717  1.00 84.88           O  
ATOM   2202  CG  ARG B  84       4.074   8.336  -4.781  1.00 84.88           C  
ATOM   2203  CD  ARG B  84       3.641   8.492  -6.230  1.00 84.88           C  
ATOM   2204  NE  ARG B  84       4.164   9.727  -6.820  1.00 84.88           N  
ATOM   2205  NH1 ARG B  84       3.104   9.453  -8.852  1.00 84.88           N  
ATOM   2206  NH2 ARG B  84       4.426  11.289  -8.484  1.00 84.88           N  
ATOM   2207  CZ  ARG B  84       3.896  10.148  -8.047  1.00 84.88           C  
ATOM   2208  N   SER B  85       5.027   8.844  -1.074  1.00 89.56           N  
ATOM   2209  CA  SER B  85       4.402   9.914  -0.309  1.00 89.56           C  
ATOM   2210  C   SER B  85       4.816   9.867   1.158  1.00 89.56           C  
ATOM   2211  CB  SER B  85       2.879   9.836  -0.418  1.00 89.56           C  
ATOM   2212  O   SER B  85       5.309   8.836   1.634  1.00 89.56           O  
ATOM   2213  OG  SER B  85       2.393   8.656   0.197  1.00 89.56           O  
ATOM   2214  N   ILE B  86       4.750  11.039   1.761  1.00 94.12           N  
ATOM   2215  CA  ILE B  86       4.781  11.211   3.209  1.00 94.12           C  
ATOM   2216  C   ILE B  86       3.355  11.344   3.744  1.00 94.12           C  
ATOM   2217  CB  ILE B  86       5.617  12.453   3.609  1.00 94.12           C  
ATOM   2218  O   ILE B  86       2.615  12.242   3.348  1.00 94.12           O  
ATOM   2219  CG1 ILE B  86       7.078  12.266   3.186  1.00 94.12           C  
ATOM   2220  CG2 ILE B  86       5.512  12.711   5.117  1.00 94.12           C  
ATOM   2221  CD1 ILE B  86       7.902  13.547   3.236  1.00 94.12           C  
ATOM   2222  N   GLY B  87       2.984  10.352   4.578  1.00 95.81           N  
ATOM   2223  CA  GLY B  87       1.683  10.430   5.219  1.00 95.81           C  
ATOM   2224  C   GLY B  87       1.699  11.234   6.504  1.00 95.81           C  
ATOM   2225  O   GLY B  87       2.529  10.992   7.383  1.00 95.81           O  
ATOM   2226  N   ILE B  88       0.745  12.227   6.664  1.00 97.62           N  
ATOM   2227  CA  ILE B  88       0.615  13.047   7.863  1.00 97.62           C  
ATOM   2228  C   ILE B  88      -0.793  12.906   8.438  1.00 97.62           C  
ATOM   2229  CB  ILE B  88       0.926  14.531   7.570  1.00 97.62           C  
ATOM   2230  O   ILE B  88      -1.774  13.281   7.789  1.00 97.62           O  
ATOM   2231  CG1 ILE B  88       2.297  14.672   6.895  1.00 97.62           C  
ATOM   2232  CG2 ILE B  88       0.863  15.359   8.852  1.00 97.62           C  
ATOM   2233  CD1 ILE B  88       2.682  16.109   6.559  1.00 97.62           C  
ATOM   2234  N   GLU B  89      -0.874  12.328   9.625  1.00 97.25           N  
ATOM   2235  CA  GLU B  89      -2.117  12.297  10.391  1.00 97.25           C  
ATOM   2236  C   GLU B  89      -2.340  13.602  11.141  1.00 97.25           C  
ATOM   2237  CB  GLU B  89      -2.117  11.117  11.367  1.00 97.25           C  
ATOM   2238  O   GLU B  89      -1.534  13.984  11.992  1.00 97.25           O  
ATOM   2239  CG  GLU B  89      -2.088   9.758  10.695  1.00 97.25           C  
ATOM   2240  CD  GLU B  89      -3.379   9.422   9.969  1.00 97.25           C  
ATOM   2241  OE1 GLU B  89      -3.387   8.469   9.148  1.00 97.25           O  
ATOM   2242  OE2 GLU B  89      -4.391  10.109  10.211  1.00 97.25           O  
ATOM   2243  N   CYS B  90      -3.451  14.211  10.844  1.00 97.38           N  
ATOM   2244  CA  CYS B  90      -3.766  15.516  11.406  1.00 97.38           C  
ATOM   2245  C   CYS B  90      -4.934  15.422  12.383  1.00 97.38           C  
ATOM   2246  CB  CYS B  90      -4.090  16.516  10.297  1.00 97.38           C  
ATOM   2247  O   CYS B  90      -5.855  14.633  12.172  1.00 97.38           O  
ATOM   2248  SG  CYS B  90      -2.840  16.594   9.000  1.00 97.38           S  
ATOM   2249  N   ARG B  91      -4.852  16.219  13.414  1.00 96.69           N  
ATOM   2250  CA  ARG B  91      -6.008  16.328  14.297  1.00 96.69           C  
ATOM   2251  C   ARG B  91      -7.262  16.703  13.516  1.00 96.69           C  
ATOM   2252  CB  ARG B  91      -5.746  17.375  15.391  1.00 96.69           C  
ATOM   2253  O   ARG B  91      -7.273  17.688  12.781  1.00 96.69           O  
ATOM   2254  CG  ARG B  91      -6.852  17.469  16.422  1.00 96.69           C  
ATOM   2255  CD  ARG B  91      -6.438  18.328  17.625  1.00 96.69           C  
ATOM   2256  NE  ARG B  91      -5.762  17.531  18.641  1.00 96.69           N  
ATOM   2257  NH1 ARG B  91      -7.602  17.375  20.031  1.00 96.69           N  
ATOM   2258  NH2 ARG B  91      -5.621  16.391  20.625  1.00 96.69           N  
ATOM   2259  CZ  ARG B  91      -6.332  17.094  19.766  1.00 96.69           C  
ATOM   2260  N   PRO B  92      -8.367  15.875  13.656  1.00 95.88           N  
ATOM   2261  CA  PRO B  92      -9.539  16.047  12.797  1.00 95.88           C  
ATOM   2262  C   PRO B  92     -10.258  17.375  13.023  1.00 95.88           C  
ATOM   2263  CB  PRO B  92     -10.438  14.867  13.203  1.00 95.88           C  
ATOM   2264  O   PRO B  92     -10.859  17.922  12.094  1.00 95.88           O  
ATOM   2265  CG  PRO B  92      -9.523  13.922  13.922  1.00 95.88           C  
ATOM   2266  CD  PRO B  92      -8.336  14.695  14.422  1.00 95.88           C  
ATOM   2267  N   GLU B  93     -10.234  17.938  14.227  1.00 95.19           N  
ATOM   2268  CA  GLU B  93     -10.945  19.172  14.570  1.00 95.19           C  
ATOM   2269  C   GLU B  93     -10.352  20.375  13.836  1.00 95.19           C  
ATOM   2270  CB  GLU B  93     -10.914  19.406  16.078  1.00 95.19           C  
ATOM   2271  O   GLU B  93     -11.062  21.328  13.531  1.00 95.19           O  
ATOM   2272  CG  GLU B  93     -11.703  18.375  16.891  1.00 95.19           C  
ATOM   2273  CD  GLU B  93     -10.844  17.219  17.375  1.00 95.19           C  
ATOM   2274  OE1 GLU B  93     -11.094  16.719  18.500  1.00 95.19           O  
ATOM   2275  OE2 GLU B  93      -9.922  16.812  16.641  1.00 95.19           O  
ATOM   2276  N   MET B  94      -9.016  20.281  13.492  1.00 97.12           N  
ATOM   2277  CA  MET B  94      -8.328  21.281  12.672  1.00 97.12           C  
ATOM   2278  C   MET B  94      -8.484  22.672  13.266  1.00 97.12           C  
ATOM   2279  CB  MET B  94      -8.867  21.250  11.242  1.00 97.12           C  
ATOM   2280  O   MET B  94      -8.883  23.609  12.562  1.00 97.12           O  
ATOM   2281  CG  MET B  94      -8.055  22.094  10.266  1.00 97.12           C  
ATOM   2282  SD  MET B  94      -8.828  22.203   8.609  1.00 97.12           S  
ATOM   2283  CE  MET B  94      -8.977  20.438   8.211  1.00 97.12           C  
ATOM   2284  N   SER B  95      -8.273  22.828  14.633  1.00 95.38           N  
ATOM   2285  CA  SER B  95      -8.195  24.188  15.156  1.00 95.38           C  
ATOM   2286  C   SER B  95      -7.203  25.031  14.367  1.00 95.38           C  
ATOM   2287  CB  SER B  95      -7.805  24.172  16.641  1.00 95.38           C  
ATOM   2288  O   SER B  95      -6.445  24.500  13.547  1.00 95.38           O  
ATOM   2289  OG  SER B  95      -6.441  23.812  16.781  1.00 95.38           O  
ATOM   2290  N   ASN B  96      -7.273  26.359  14.492  1.00 94.44           N  
ATOM   2291  CA  ASN B  96      -6.297  27.219  13.836  1.00 94.44           C  
ATOM   2292  C   ASN B  96      -4.867  26.812  14.180  1.00 94.44           C  
ATOM   2293  CB  ASN B  96      -6.531  28.688  14.219  1.00 94.44           C  
ATOM   2294  O   ASN B  96      -3.996  26.781  13.312  1.00 94.44           O  
ATOM   2295  CG  ASN B  96      -7.738  29.281  13.523  1.00 94.44           C  
ATOM   2296  ND2 ASN B  96      -8.227  30.406  14.039  1.00 94.44           N  
ATOM   2297  OD1 ASN B  96      -8.227  28.734  12.523  1.00 94.44           O  
ATOM   2298  N   GLU B  97      -4.609  26.500  15.469  1.00 93.94           N  
ATOM   2299  CA  GLU B  97      -3.273  26.094  15.906  1.00 93.94           C  
ATOM   2300  C   GLU B  97      -2.885  24.750  15.305  1.00 93.94           C  
ATOM   2301  CB  GLU B  97      -3.203  26.047  17.438  1.00 93.94           C  
ATOM   2302  O   GLU B  97      -1.715  24.516  14.992  1.00 93.94           O  
ATOM   2303  CG  GLU B  97      -3.270  27.406  18.109  1.00 93.94           C  
ATOM   2304  CD  GLU B  97      -4.684  27.953  18.203  1.00 93.94           C  
ATOM   2305  OE1 GLU B  97      -4.848  29.141  18.578  1.00 93.94           O  
ATOM   2306  OE2 GLU B  97      -5.633  27.203  17.922  1.00 93.94           O  
ATOM   2307  N   ASP B  98      -3.855  23.828  15.164  1.00 96.38           N  
ATOM   2308  CA  ASP B  98      -3.604  22.578  14.453  1.00 96.38           C  
ATOM   2309  C   ASP B  98      -3.188  22.828  13.008  1.00 96.38           C  
ATOM   2310  CB  ASP B  98      -4.844  21.672  14.492  1.00 96.38           C  
ATOM   2311  O   ASP B  98      -2.189  22.281  12.539  1.00 96.38           O  
ATOM   2312  CG  ASP B  98      -5.180  21.188  15.891  1.00 96.38           C  
ATOM   2313  OD1 ASP B  98      -4.254  20.906  16.672  1.00 96.38           O  
ATOM   2314  OD2 ASP B  98      -6.387  21.078  16.203  1.00 96.38           O  
ATOM   2315  N   PHE B  99      -3.992  23.625  12.320  1.00 96.62           N  
ATOM   2316  CA  PHE B  99      -3.756  23.969  10.922  1.00 96.62           C  
ATOM   2317  C   PHE B  99      -2.377  24.594  10.750  1.00 96.62           C  
ATOM   2318  CB  PHE B  99      -4.836  24.922  10.414  1.00 96.62           C  
ATOM   2319  O   PHE B  99      -1.608  24.188   9.875  1.00 96.62           O  
ATOM   2320  CG  PHE B  99      -4.758  25.203   8.938  1.00 96.62           C  
ATOM   2321  CD1 PHE B  99      -3.988  26.250   8.453  1.00 96.62           C  
ATOM   2322  CD2 PHE B  99      -5.457  24.406   8.031  1.00 96.62           C  
ATOM   2323  CE1 PHE B  99      -3.912  26.500   7.082  1.00 96.62           C  
ATOM   2324  CE2 PHE B  99      -5.387  24.656   6.668  1.00 96.62           C  
ATOM   2325  CZ  PHE B  99      -4.613  25.703   6.191  1.00 96.62           C  
ATOM   2326  N   GLU B 100      -2.059  25.516  11.602  1.00 94.50           N  
ATOM   2327  CA  GLU B 100      -0.779  26.219  11.523  1.00 94.50           C  
ATOM   2328  C   GLU B 100       0.386  25.266  11.773  1.00 94.50           C  
ATOM   2329  CB  GLU B 100      -0.739  27.359  12.531  1.00 94.50           C  
ATOM   2330  O   GLU B 100       1.437  25.375  11.141  1.00 94.50           O  
ATOM   2331  CG  GLU B 100      -1.560  28.578  12.117  1.00 94.50           C  
ATOM   2332  CD  GLU B 100      -1.044  29.250  10.852  1.00 94.50           C  
ATOM   2333  OE1 GLU B 100      -1.856  29.828  10.094  1.00 94.50           O  
ATOM   2334  OE2 GLU B 100       0.182  29.172  10.609  1.00 94.50           O  
ATOM   2335  N   THR B 101       0.244  24.391  12.680  1.00 94.31           N  
ATOM   2336  CA  THR B 101       1.303  23.438  12.969  1.00 94.31           C  
ATOM   2337  C   THR B 101       1.545  22.516  11.773  1.00 94.31           C  
ATOM   2338  CB  THR B 101       0.963  22.578  14.211  1.00 94.31           C  
ATOM   2339  O   THR B 101       2.693  22.266  11.406  1.00 94.31           O  
ATOM   2340  CG2 THR B 101       2.096  21.609  14.539  1.00 94.31           C  
ATOM   2341  OG1 THR B 101       0.744  23.453  15.328  1.00 94.31           O  
ATOM   2342  N   VAL B 102       0.464  22.047  11.117  1.00 96.62           N  
ATOM   2343  CA  VAL B 102       0.600  21.188   9.938  1.00 96.62           C  
ATOM   2344  C   VAL B 102       1.282  21.969   8.812  1.00 96.62           C  
ATOM   2345  CB  VAL B 102      -0.770  20.656   9.461  1.00 96.62           C  
ATOM   2346  O   VAL B 102       2.195  21.453   8.164  1.00 96.62           O  
ATOM   2347  CG1 VAL B 102      -0.633  19.953   8.117  1.00 96.62           C  
ATOM   2348  CG2 VAL B 102      -1.370  19.719  10.508  1.00 96.62           C  
ATOM   2349  N   ALA B 103       0.887  23.203   8.602  1.00 94.31           N  
ATOM   2350  CA  ALA B 103       1.518  24.047   7.594  1.00 94.31           C  
ATOM   2351  C   ALA B 103       3.004  24.234   7.883  1.00 94.31           C  
ATOM   2352  CB  ALA B 103       0.819  25.406   7.523  1.00 94.31           C  
ATOM   2353  O   ALA B 103       3.836  24.141   6.977  1.00 94.31           O  
ATOM   2354  N   GLN B 104       3.340  24.438   9.125  1.00 90.56           N  
ATOM   2355  CA  GLN B 104       4.730  24.625   9.523  1.00 90.56           C  
ATOM   2356  C   GLN B 104       5.547  23.359   9.305  1.00 90.56           C  
ATOM   2357  CB  GLN B 104       4.812  25.047  10.992  1.00 90.56           C  
ATOM   2358  O   GLN B 104       6.691  23.422   8.852  1.00 90.56           O  
ATOM   2359  CG  GLN B 104       6.199  25.516  11.422  1.00 90.56           C  
ATOM   2360  CD  GLN B 104       6.633  26.797  10.727  1.00 90.56           C  
ATOM   2361  NE2 GLN B 104       7.770  26.734  10.039  1.00 90.56           N  
ATOM   2362  OE1 GLN B 104       5.953  27.812  10.805  1.00 90.56           O  
ATOM   2363  N   VAL B 105       5.016  22.219   9.656  1.00 92.50           N  
ATOM   2364  CA  VAL B 105       5.707  20.938   9.461  1.00 92.50           C  
ATOM   2365  C   VAL B 105       6.004  20.734   7.980  1.00 92.50           C  
ATOM   2366  CB  VAL B 105       4.875  19.766  10.008  1.00 92.50           C  
ATOM   2367  O   VAL B 105       7.125  20.375   7.609  1.00 92.50           O  
ATOM   2368  CG1 VAL B 105       5.445  18.438   9.516  1.00 92.50           C  
ATOM   2369  CG2 VAL B 105       4.836  19.797  11.539  1.00 92.50           C  
ATOM   2370  N   ILE B 106       5.035  20.969   7.098  1.00 93.38           N  
ATOM   2371  CA  ILE B 106       5.230  20.797   5.660  1.00 93.38           C  
ATOM   2372  C   ILE B 106       6.258  21.812   5.156  1.00 93.38           C  
ATOM   2373  CB  ILE B 106       3.900  20.953   4.887  1.00 93.38           C  
ATOM   2374  O   ILE B 106       7.156  21.453   4.387  1.00 93.38           O  
ATOM   2375  CG1 ILE B 106       2.926  19.844   5.270  1.00 93.38           C  
ATOM   2376  CG2 ILE B 106       4.152  20.969   3.377  1.00 93.38           C  
ATOM   2377  CD1 ILE B 106       1.519  20.031   4.719  1.00 93.38           C  
ATOM   2378  N   ALA B 107       6.180  23.062   5.613  1.00 87.69           N  
ATOM   2379  CA  ALA B 107       7.145  24.094   5.227  1.00 87.69           C  
ATOM   2380  C   ALA B 107       8.562  23.703   5.645  1.00 87.69           C  
ATOM   2381  CB  ALA B 107       6.770  25.438   5.840  1.00 87.69           C  
ATOM   2382  O   ALA B 107       9.516  23.875   4.883  1.00 87.69           O  
ATOM   2383  N   ASP B 108       8.672  23.172   6.820  1.00 83.25           N  
ATOM   2384  CA  ASP B 108       9.969  22.734   7.324  1.00 83.25           C  
ATOM   2385  C   ASP B 108      10.523  21.594   6.484  1.00 83.25           C  
ATOM   2386  CB  ASP B 108       9.867  22.312   8.789  1.00 83.25           C  
ATOM   2387  O   ASP B 108      11.719  21.578   6.160  1.00 83.25           O  
ATOM   2388  CG  ASP B 108       9.617  23.484   9.727  1.00 83.25           C  
ATOM   2389  OD1 ASP B 108       9.734  24.641   9.289  1.00 83.25           O  
ATOM   2390  OD2 ASP B 108       9.320  23.234  10.914  1.00 83.25           O  
ATOM   2391  N   LEU B 109       9.680  20.609   6.129  1.00 87.06           N  
ATOM   2392  CA  LEU B 109      10.102  19.516   5.262  1.00 87.06           C  
ATOM   2393  C   LEU B 109      10.570  20.047   3.910  1.00 87.06           C  
ATOM   2394  CB  LEU B 109       8.953  18.516   5.059  1.00 87.06           C  
ATOM   2395  O   LEU B 109      11.641  19.656   3.426  1.00 87.06           O  
ATOM   2396  CG  LEU B 109       8.617  17.625   6.250  1.00 87.06           C  
ATOM   2397  CD1 LEU B 109       7.320  16.859   5.988  1.00 87.06           C  
ATOM   2398  CD2 LEU B 109       9.766  16.656   6.531  1.00 87.06           C  
ATOM   2399  N   GLU B 110       9.781  20.922   3.295  1.00 85.88           N  
ATOM   2400  CA  GLU B 110      10.125  21.453   1.981  1.00 85.88           C  
ATOM   2401  C   GLU B 110      11.398  22.281   2.041  1.00 85.88           C  
ATOM   2402  CB  GLU B 110       8.969  22.297   1.432  1.00 85.88           C  
ATOM   2403  O   GLU B 110      12.219  22.250   1.120  1.00 85.88           O  
ATOM   2404  CG  GLU B 110       7.730  21.484   1.076  1.00 85.88           C  
ATOM   2405  CD  GLU B 110       6.703  22.281   0.283  1.00 85.88           C  
ATOM   2406  OE1 GLU B 110       5.812  21.656  -0.345  1.00 85.88           O  
ATOM   2407  OE2 GLU B 110       6.789  23.531   0.288  1.00 85.88           O  
ATOM   2408  N   THR B 111      11.539  23.000   3.107  1.00 75.56           N  
ATOM   2409  CA  THR B 111      12.750  23.781   3.293  1.00 75.56           C  
ATOM   2410  C   THR B 111      13.961  22.875   3.518  1.00 75.56           C  
ATOM   2411  CB  THR B 111      12.609  24.750   4.480  1.00 75.56           C  
ATOM   2412  O   THR B 111      15.008  23.078   2.896  1.00 75.56           O  
ATOM   2413  CG2 THR B 111      13.898  25.547   4.711  1.00 75.56           C  
ATOM   2414  OG1 THR B 111      11.539  25.672   4.211  1.00 75.56           O  
ATOM   2415  N   PHE B 112      13.812  21.906   4.336  1.00 74.56           N  
ATOM   2416  CA  PHE B 112      14.898  21.000   4.656  1.00 74.56           C  
ATOM   2417  C   PHE B 112      15.375  20.250   3.410  1.00 74.56           C  
ATOM   2418  CB  PHE B 112      14.461  19.984   5.727  1.00 74.56           C  
ATOM   2419  O   PHE B 112      16.578  20.125   3.174  1.00 74.56           O  
ATOM   2420  CG  PHE B 112      15.547  19.047   6.164  1.00 74.56           C  
ATOM   2421  CD1 PHE B 112      15.594  17.750   5.680  1.00 74.56           C  
ATOM   2422  CD2 PHE B 112      16.531  19.469   7.059  1.00 74.56           C  
ATOM   2423  CE1 PHE B 112      16.609  16.875   6.086  1.00 74.56           C  
ATOM   2424  CE2 PHE B 112      17.531  18.594   7.465  1.00 74.56           C  
ATOM   2425  CZ  PHE B 112      17.578  17.297   6.977  1.00 74.56           C  
ATOM   2426  N   TYR B 113      14.445  19.797   2.578  1.00 76.94           N  
ATOM   2427  CA  TYR B 113      14.797  18.969   1.428  1.00 76.94           C  
ATOM   2428  C   TYR B 113      14.984  19.828   0.179  1.00 76.94           C  
ATOM   2429  CB  TYR B 113      13.719  17.906   1.179  1.00 76.94           C  
ATOM   2430  O   TYR B 113      15.367  19.312  -0.877  1.00 76.94           O  
ATOM   2431  CG  TYR B 113      13.688  16.812   2.223  1.00 76.94           C  
ATOM   2432  CD1 TYR B 113      14.750  15.922   2.357  1.00 76.94           C  
ATOM   2433  CD2 TYR B 113      12.602  16.672   3.074  1.00 76.94           C  
ATOM   2434  CE1 TYR B 113      14.719  14.922   3.318  1.00 76.94           C  
ATOM   2435  CE2 TYR B 113      12.562  15.680   4.039  1.00 76.94           C  
ATOM   2436  OH  TYR B 113      13.594  13.805   5.102  1.00 76.94           O  
ATOM   2437  CZ  TYR B 113      13.625  14.805   4.152  1.00 76.94           C  
ATOM   2438  N   GLY B 114      14.664  21.125   0.252  1.00 75.44           N  
ATOM   2439  CA  GLY B 114      14.859  22.031  -0.872  1.00 75.44           C  
ATOM   2440  C   GLY B 114      13.953  21.719  -2.051  1.00 75.44           C  
ATOM   2441  O   GLY B 114      14.383  21.797  -3.205  1.00 75.44           O  
ATOM   2442  N   LYS B 115      12.734  21.203  -1.790  1.00 78.75           N  
ATOM   2443  CA  LYS B 115      11.766  20.891  -2.832  1.00 78.75           C  
ATOM   2444  C   LYS B 115      10.336  21.016  -2.309  1.00 78.75           C  
ATOM   2445  CB  LYS B 115      12.000  19.484  -3.379  1.00 78.75           C  
ATOM   2446  O   LYS B 115      10.094  20.859  -1.110  1.00 78.75           O  
ATOM   2447  CG  LYS B 115      11.578  18.375  -2.430  1.00 78.75           C  
ATOM   2448  CD  LYS B 115      11.727  17.000  -3.072  1.00 78.75           C  
ATOM   2449  CE  LYS B 115      10.625  16.734  -4.086  1.00 78.75           C  
ATOM   2450  NZ  LYS B 115      10.922  15.539  -4.930  1.00 78.75           N  
ATOM   2451  N   SER B 116       9.422  21.344  -3.164  1.00 83.25           N  
ATOM   2452  CA  SER B 116       8.000  21.359  -2.850  1.00 83.25           C  
ATOM   2453  C   SER B 116       7.355  20.000  -3.145  1.00 83.25           C  
ATOM   2454  CB  SER B 116       7.285  22.453  -3.639  1.00 83.25           C  
ATOM   2455  O   SER B 116       7.789  19.281  -4.047  1.00 83.25           O  
ATOM   2456  OG  SER B 116       7.777  23.734  -3.279  1.00 83.25           O  
ATOM   2457  N   PHE B 117       6.438  19.609  -2.375  1.00 88.75           N  
ATOM   2458  CA  PHE B 117       5.652  18.391  -2.576  1.00 88.75           C  
ATOM   2459  C   PHE B 117       4.246  18.734  -3.055  1.00 88.75           C  
ATOM   2460  CB  PHE B 117       5.582  17.578  -1.283  1.00 88.75           C  
ATOM   2461  O   PHE B 117       3.705  19.781  -2.711  1.00 88.75           O  
ATOM   2462  CG  PHE B 117       6.930  17.172  -0.742  1.00 88.75           C  
ATOM   2463  CD1 PHE B 117       7.633  16.109  -1.298  1.00 88.75           C  
ATOM   2464  CD2 PHE B 117       7.492  17.875   0.324  1.00 88.75           C  
ATOM   2465  CE1 PHE B 117       8.883  15.750  -0.799  1.00 88.75           C  
ATOM   2466  CE2 PHE B 117       8.734  17.500   0.828  1.00 88.75           C  
ATOM   2467  CZ  PHE B 117       9.430  16.438   0.266  1.00 88.75           C  
ATOM   2468  N   TYR B 118       3.662  17.906  -3.900  1.00 86.06           N  
ATOM   2469  CA  TYR B 118       2.217  17.938  -4.086  1.00 86.06           C  
ATOM   2470  C   TYR B 118       1.489  17.562  -2.801  1.00 86.06           C  
ATOM   2471  CB  TYR B 118       1.794  17.000  -5.219  1.00 86.06           C  
ATOM   2472  O   TYR B 118       1.926  16.672  -2.072  1.00 86.06           O  
ATOM   2473  CG  TYR B 118       2.400  17.344  -6.559  1.00 86.06           C  
ATOM   2474  CD1 TYR B 118       1.999  18.484  -7.250  1.00 86.06           C  
ATOM   2475  CD2 TYR B 118       3.373  16.531  -7.133  1.00 86.06           C  
ATOM   2476  CE1 TYR B 118       2.555  18.812  -8.484  1.00 86.06           C  
ATOM   2477  CE2 TYR B 118       3.936  16.844  -8.367  1.00 86.06           C  
ATOM   2478  OH  TYR B 118       4.074  18.312 -10.250  1.00 86.06           O  
ATOM   2479  CZ  TYR B 118       3.520  17.984  -9.031  1.00 86.06           C  
ATOM   2480  N   VAL B 119       0.466  18.312  -2.447  1.00 91.38           N  
ATOM   2481  CA  VAL B 119      -0.335  18.016  -1.264  1.00 91.38           C  
ATOM   2482  C   VAL B 119      -1.703  17.484  -1.683  1.00 91.38           C  
ATOM   2483  CB  VAL B 119      -0.502  19.266  -0.371  1.00 91.38           C  
ATOM   2484  O   VAL B 119      -2.477  18.188  -2.338  1.00 91.38           O  
ATOM   2485  CG1 VAL B 119      -1.356  18.953   0.854  1.00 91.38           C  
ATOM   2486  CG2 VAL B 119       0.864  19.812   0.053  1.00 91.38           C  
ATOM   2487  N   HIS B 120      -1.977  16.203  -1.334  1.00 88.69           N  
ATOM   2488  CA  HIS B 120      -3.229  15.523  -1.657  1.00 88.69           C  
ATOM   2489  C   HIS B 120      -3.914  15.000  -0.399  1.00 88.69           C  
ATOM   2490  CB  HIS B 120      -2.979  14.375  -2.635  1.00 88.69           C  
ATOM   2491  O   HIS B 120      -3.279  14.867   0.650  1.00 88.69           O  
ATOM   2492  CG  HIS B 120      -2.568  14.820  -4.000  1.00 88.69           C  
ATOM   2493  CD2 HIS B 120      -1.363  14.805  -4.617  1.00 88.69           C  
ATOM   2494  ND1 HIS B 120      -3.453  15.383  -4.898  1.00 88.69           N  
ATOM   2495  CE1 HIS B 120      -2.809  15.680  -6.012  1.00 88.69           C  
ATOM   2496  NE2 HIS B 120      -1.539  15.344  -5.867  1.00 88.69           N  
ATOM   2497  N   GLY B 121      -5.160  14.875  -0.481  1.00 91.56           N  
ATOM   2498  CA  GLY B 121      -5.906  14.188   0.561  1.00 91.56           C  
ATOM   2499  C   GLY B 121      -5.996  12.695   0.336  1.00 91.56           C  
ATOM   2500  O   GLY B 121      -5.957  12.227  -0.804  1.00 91.56           O  
ATOM   2501  N   HIS B 122      -6.141  11.984   1.431  1.00 88.19           N  
ATOM   2502  CA  HIS B 122      -6.227  10.523   1.368  1.00 88.19           C  
ATOM   2503  C   HIS B 122      -7.297  10.078   0.379  1.00 88.19           C  
ATOM   2504  CB  HIS B 122      -6.520   9.945   2.754  1.00 88.19           C  
ATOM   2505  O   HIS B 122      -7.117   9.094  -0.335  1.00 88.19           O  
ATOM   2506  CG  HIS B 122      -6.402   8.461   2.818  1.00 88.19           C  
ATOM   2507  CD2 HIS B 122      -5.918   7.562   1.925  1.00 88.19           C  
ATOM   2508  ND1 HIS B 122      -6.820   7.727   3.908  1.00 88.19           N  
ATOM   2509  CE1 HIS B 122      -6.598   6.441   3.680  1.00 88.19           C  
ATOM   2510  NE2 HIS B 122      -6.047   6.316   2.484  1.00 88.19           N  
ATOM   2511  N   LYS B 123      -8.352  10.789   0.268  1.00 83.12           N  
ATOM   2512  CA  LYS B 123      -9.484  10.391  -0.570  1.00 83.12           C  
ATOM   2513  C   LYS B 123      -9.117  10.461  -2.051  1.00 83.12           C  
ATOM   2514  CB  LYS B 123     -10.695  11.281  -0.288  1.00 83.12           C  
ATOM   2515  O   LYS B 123      -9.836   9.930  -2.898  1.00 83.12           O  
ATOM   2516  CG  LYS B 123     -10.555  12.703  -0.804  1.00 83.12           C  
ATOM   2517  CD  LYS B 123     -11.773  13.547  -0.463  1.00 83.12           C  
ATOM   2518  CE  LYS B 123     -12.961  13.203  -1.361  1.00 83.12           C  
ATOM   2519  NZ  LYS B 123     -14.195  13.930  -0.944  1.00 83.12           N  
ATOM   2520  N   ASP B 124      -7.992  11.141  -2.357  1.00 78.25           N  
ATOM   2521  CA  ASP B 124      -7.523  11.180  -3.738  1.00 78.25           C  
ATOM   2522  C   ASP B 124      -6.930   9.836  -4.156  1.00 78.25           C  
ATOM   2523  CB  ASP B 124      -6.488  12.297  -3.920  1.00 78.25           C  
ATOM   2524  O   ASP B 124      -6.746   9.578  -5.348  1.00 78.25           O  
ATOM   2525  CG  ASP B 124      -7.062  13.680  -3.688  1.00 78.25           C  
ATOM   2526  OD1 ASP B 124      -8.250  13.906  -4.004  1.00 78.25           O  
ATOM   2527  OD2 ASP B 124      -6.320  14.555  -3.186  1.00 78.25           O  
ATOM   2528  N   PHE B 125      -6.660   8.922  -3.186  1.00 71.81           N  
ATOM   2529  CA  PHE B 125      -5.938   7.691  -3.471  1.00 71.81           C  
ATOM   2530  C   PHE B 125      -6.766   6.477  -3.072  1.00 71.81           C  
ATOM   2531  CB  PHE B 125      -4.590   7.672  -2.736  1.00 71.81           C  
ATOM   2532  O   PHE B 125      -6.453   5.352  -3.467  1.00 71.81           O  
ATOM   2533  CG  PHE B 125      -3.674   8.805  -3.123  1.00 71.81           C  
ATOM   2534  CD1 PHE B 125      -2.918   8.734  -4.285  1.00 71.81           C  
ATOM   2535  CD2 PHE B 125      -3.566   9.930  -2.322  1.00 71.81           C  
ATOM   2536  CE1 PHE B 125      -2.066   9.773  -4.648  1.00 71.81           C  
ATOM   2537  CE2 PHE B 125      -2.719  10.977  -2.676  1.00 71.81           C  
ATOM   2538  CZ  PHE B 125      -1.969  10.898  -3.838  1.00 71.81           C  
ATOM   2539  N   PHE B 126      -7.699   6.715  -2.209  1.00 69.44           N  
ATOM   2540  CA  PHE B 126      -8.492   5.641  -1.622  1.00 69.44           C  
ATOM   2541  C   PHE B 126      -9.914   6.113  -1.331  1.00 69.44           C  
ATOM   2542  CB  PHE B 126      -7.836   5.125  -0.338  1.00 69.44           C  
ATOM   2543  O   PHE B 126     -10.117   7.266  -0.940  1.00 69.44           O  
ATOM   2544  CG  PHE B 126      -8.383   3.805   0.135  1.00 69.44           C  
ATOM   2545  CD1 PHE B 126      -9.320   3.750   1.157  1.00 69.44           C  
ATOM   2546  CD2 PHE B 126      -7.957   2.615  -0.444  1.00 69.44           C  
ATOM   2547  CE1 PHE B 126      -9.828   2.529   1.598  1.00 69.44           C  
ATOM   2548  CE2 PHE B 126      -8.461   1.393  -0.010  1.00 69.44           C  
ATOM   2549  CZ  PHE B 126      -9.398   1.352   1.012  1.00 69.44           C  
ATOM   2550  N   ALA B 127     -10.930   5.230  -1.660  1.00 70.44           N  
ATOM   2551  CA  ALA B 127     -12.320   5.559  -1.360  1.00 70.44           C  
ATOM   2552  C   ALA B 127     -12.547   5.672   0.144  1.00 70.44           C  
ATOM   2553  CB  ALA B 127     -13.250   4.508  -1.958  1.00 70.44           C  
ATOM   2554  O   ALA B 127     -12.828   4.672   0.812  1.00 70.44           O  
ATOM   2555  N   THR B 128     -12.398   6.855   0.649  1.00 70.75           N  
ATOM   2556  CA  THR B 128     -12.516   7.156   2.072  1.00 70.75           C  
ATOM   2557  C   THR B 128     -12.977   8.594   2.283  1.00 70.75           C  
ATOM   2558  CB  THR B 128     -11.180   6.930   2.807  1.00 70.75           C  
ATOM   2559  O   THR B 128     -12.891   9.422   1.373  1.00 70.75           O  
ATOM   2560  CG2 THR B 128     -10.086   7.832   2.246  1.00 70.75           C  
ATOM   2561  OG1 THR B 128     -11.352   7.219   4.199  1.00 70.75           O  
ATOM   2562  N   ALA B 129     -13.555   8.836   3.436  1.00 81.75           N  
ATOM   2563  CA  ALA B 129     -13.891  10.203   3.838  1.00 81.75           C  
ATOM   2564  C   ALA B 129     -12.648  10.953   4.312  1.00 81.75           C  
ATOM   2565  CB  ALA B 129     -14.953  10.188   4.938  1.00 81.75           C  
ATOM   2566  O   ALA B 129     -12.672  12.180   4.430  1.00 81.75           O  
ATOM   2567  N   CYS B 130     -11.594  10.250   4.523  1.00 86.00           N  
ATOM   2568  CA  CYS B 130     -10.328  10.859   4.918  1.00 86.00           C  
ATOM   2569  C   CYS B 130      -9.742  11.672   3.771  1.00 86.00           C  
ATOM   2570  CB  CYS B 130      -9.328   9.797   5.367  1.00 86.00           C  
ATOM   2571  O   CYS B 130      -9.758  11.234   2.621  1.00 86.00           O  
ATOM   2572  SG  CYS B 130      -7.781  10.469   6.008  1.00 86.00           S  
ATOM   2573  N   PRO B 131      -9.336  12.938   4.164  1.00 94.38           N  
ATOM   2574  CA  PRO B 131      -8.961  13.508   5.461  1.00 94.38           C  
ATOM   2575  C   PRO B 131     -10.070  14.359   6.078  1.00 94.38           C  
ATOM   2576  CB  PRO B 131      -7.734  14.359   5.133  1.00 94.38           C  
ATOM   2577  O   PRO B 131      -9.789  15.383   6.715  1.00 94.38           O  
ATOM   2578  CG  PRO B 131      -8.008  14.906   3.768  1.00 94.38           C  
ATOM   2579  CD  PRO B 131      -8.758  13.875   2.979  1.00 94.38           C  
ATOM   2580  N   GLY B 132     -11.320  14.180   5.703  1.00 92.00           N  
ATOM   2581  CA  GLY B 132     -12.438  14.891   6.309  1.00 92.00           C  
ATOM   2582  C   GLY B 132     -12.359  16.391   6.105  1.00 92.00           C  
ATOM   2583  O   GLY B 132     -12.195  16.859   4.977  1.00 92.00           O  
ATOM   2584  N   ARG B 133     -12.391  17.141   7.211  1.00 94.94           N  
ATOM   2585  CA  ARG B 133     -12.422  18.609   7.219  1.00 94.94           C  
ATOM   2586  C   ARG B 133     -11.188  19.188   6.535  1.00 94.94           C  
ATOM   2587  CB  ARG B 133     -12.523  19.141   8.648  1.00 94.94           C  
ATOM   2588  O   ARG B 133     -11.219  20.312   6.035  1.00 94.94           O  
ATOM   2589  CG  ARG B 133     -13.820  18.766   9.352  1.00 94.94           C  
ATOM   2590  CD  ARG B 133     -13.859  19.281  10.781  1.00 94.94           C  
ATOM   2591  NE  ARG B 133     -14.984  18.734  11.531  1.00 94.94           N  
ATOM   2592  NH1 ARG B 133     -13.766  17.062  12.547  1.00 94.94           N  
ATOM   2593  NH2 ARG B 133     -16.000  17.281  12.977  1.00 94.94           N  
ATOM   2594  CZ  ARG B 133     -14.914  17.688  12.352  1.00 94.94           C  
ATOM   2595  N   TRP B 134     -10.172  18.422   6.465  1.00 96.56           N  
ATOM   2596  CA  TRP B 134      -8.914  18.906   5.910  1.00 96.56           C  
ATOM   2597  C   TRP B 134      -8.992  19.016   4.391  1.00 96.56           C  
ATOM   2598  CB  TRP B 134      -7.758  17.984   6.309  1.00 96.56           C  
ATOM   2599  O   TRP B 134      -8.266  19.797   3.777  1.00 96.56           O  
ATOM   2600  CG  TRP B 134      -7.293  18.172   7.723  1.00 96.56           C  
ATOM   2601  CD1 TRP B 134      -7.766  17.531   8.836  1.00 96.56           C  
ATOM   2602  CD2 TRP B 134      -6.266  19.062   8.172  1.00 96.56           C  
ATOM   2603  CE2 TRP B 134      -6.168  18.906   9.578  1.00 96.56           C  
ATOM   2604  CE3 TRP B 134      -5.418  19.969   7.527  1.00 96.56           C  
ATOM   2605  NE1 TRP B 134      -7.094  17.969   9.953  1.00 96.56           N  
ATOM   2606  CH2 TRP B 134      -4.438  20.516   9.688  1.00 96.56           C  
ATOM   2607  CZ2 TRP B 134      -5.254  19.641  10.344  1.00 96.56           C  
ATOM   2608  CZ3 TRP B 134      -4.512  20.703   8.297  1.00 96.56           C  
ATOM   2609  N   TYR B 135      -9.875  18.203   3.750  1.00 93.25           N  
ATOM   2610  CA  TYR B 135      -9.852  18.078   2.297  1.00 93.25           C  
ATOM   2611  C   TYR B 135     -10.156  19.422   1.636  1.00 93.25           C  
ATOM   2612  CB  TYR B 135     -10.852  17.031   1.828  1.00 93.25           C  
ATOM   2613  O   TYR B 135      -9.453  19.844   0.716  1.00 93.25           O  
ATOM   2614  CG  TYR B 135     -10.617  16.547   0.414  1.00 93.25           C  
ATOM   2615  CD1 TYR B 135     -11.422  17.000  -0.633  1.00 93.25           C  
ATOM   2616  CD2 TYR B 135      -9.594  15.656   0.123  1.00 93.25           C  
ATOM   2617  CE1 TYR B 135     -11.211  16.562  -1.938  1.00 93.25           C  
ATOM   2618  CE2 TYR B 135      -9.375  15.211  -1.177  1.00 93.25           C  
ATOM   2619  OH  TYR B 135      -9.969  15.242  -3.488  1.00 93.25           O  
ATOM   2620  CZ  TYR B 135     -10.188  15.672  -2.199  1.00 93.25           C  
ATOM   2621  N   ASP B 136     -11.133  20.141   2.072  1.00 88.94           N  
ATOM   2622  CA  ASP B 136     -11.547  21.391   1.463  1.00 88.94           C  
ATOM   2623  C   ASP B 136     -10.578  22.516   1.828  1.00 88.94           C  
ATOM   2624  CB  ASP B 136     -12.969  21.766   1.893  1.00 88.94           C  
ATOM   2625  O   ASP B 136     -10.727  23.656   1.356  1.00 88.94           O  
ATOM   2626  CG  ASP B 136     -14.016  20.828   1.328  1.00 88.94           C  
ATOM   2627  OD1 ASP B 136     -13.750  20.141   0.311  1.00 88.94           O  
ATOM   2628  OD2 ASP B 136     -15.125  20.750   1.904  1.00 88.94           O  
ATOM   2629  N   GLN B 137      -9.602  22.266   2.738  1.00 94.81           N  
ATOM   2630  CA  GLN B 137      -8.656  23.281   3.193  1.00 94.81           C  
ATOM   2631  C   GLN B 137      -7.277  23.062   2.580  1.00 94.81           C  
ATOM   2632  CB  GLN B 137      -8.562  23.281   4.719  1.00 94.81           C  
ATOM   2633  O   GLN B 137      -6.312  23.734   2.951  1.00 94.81           O  
ATOM   2634  CG  GLN B 137      -9.891  23.516   5.422  1.00 94.81           C  
ATOM   2635  CD  GLN B 137     -10.500  24.859   5.090  1.00 94.81           C  
ATOM   2636  NE2 GLN B 137     -11.805  24.875   4.828  1.00 94.81           N  
ATOM   2637  OE1 GLN B 137      -9.805  25.891   5.070  1.00 94.81           O  
ATOM   2638  N   LEU B 138      -7.145  22.125   1.594  1.00 93.19           N  
ATOM   2639  CA  LEU B 138      -5.836  21.766   1.063  1.00 93.19           C  
ATOM   2640  C   LEU B 138      -5.215  22.938   0.308  1.00 93.19           C  
ATOM   2641  CB  LEU B 138      -5.945  20.547   0.142  1.00 93.19           C  
ATOM   2642  O   LEU B 138      -4.016  23.188   0.426  1.00 93.19           O  
ATOM   2643  CG  LEU B 138      -6.250  19.219   0.817  1.00 93.19           C  
ATOM   2644  CD1 LEU B 138      -6.289  18.094  -0.217  1.00 93.19           C  
ATOM   2645  CD2 LEU B 138      -5.219  18.906   1.900  1.00 93.19           C  
ATOM   2646  N   ASP B 139      -5.996  23.703  -0.447  1.00 85.94           N  
ATOM   2647  CA  ASP B 139      -5.469  24.875  -1.144  1.00 85.94           C  
ATOM   2648  C   ASP B 139      -4.961  25.922  -0.154  1.00 85.94           C  
ATOM   2649  CB  ASP B 139      -6.539  25.484  -2.051  1.00 85.94           C  
ATOM   2650  O   ASP B 139      -3.881  26.484  -0.342  1.00 85.94           O  
ATOM   2651  CG  ASP B 139      -6.824  24.641  -3.283  1.00 85.94           C  
ATOM   2652  OD1 ASP B 139      -6.016  23.750  -3.609  1.00 85.94           O  
ATOM   2653  OD2 ASP B 139      -7.859  24.891  -3.938  1.00 85.94           O  
ATOM   2654  N   ARG B 140      -5.793  26.188   0.850  1.00 91.94           N  
ATOM   2655  CA  ARG B 140      -5.375  27.125   1.898  1.00 91.94           C  
ATOM   2656  C   ARG B 140      -4.102  26.625   2.582  1.00 91.94           C  
ATOM   2657  CB  ARG B 140      -6.488  27.297   2.932  1.00 91.94           C  
ATOM   2658  O   ARG B 140      -3.229  27.438   2.926  1.00 91.94           O  
ATOM   2659  CG  ARG B 140      -6.191  28.359   3.975  1.00 91.94           C  
ATOM   2660  CD  ARG B 140      -7.309  28.469   5.004  1.00 91.94           C  
ATOM   2661  NE  ARG B 140      -6.898  29.250   6.168  1.00 91.94           N  
ATOM   2662  NH1 ARG B 140      -7.797  27.797   7.723  1.00 91.94           N  
ATOM   2663  NH2 ARG B 140      -6.719  29.703   8.414  1.00 91.94           N  
ATOM   2664  CZ  ARG B 140      -7.137  28.906   7.430  1.00 91.94           C  
ATOM   2665  N   LEU B 141      -3.965  25.344   2.807  1.00 94.75           N  
ATOM   2666  CA  LEU B 141      -2.777  24.750   3.412  1.00 94.75           C  
ATOM   2667  C   LEU B 141      -1.548  24.984   2.543  1.00 94.75           C  
ATOM   2668  CB  LEU B 141      -2.979  23.250   3.635  1.00 94.75           C  
ATOM   2669  O   LEU B 141      -0.501  25.406   3.041  1.00 94.75           O  
ATOM   2670  CG  LEU B 141      -1.825  22.500   4.309  1.00 94.75           C  
ATOM   2671  CD1 LEU B 141      -1.562  23.078   5.695  1.00 94.75           C  
ATOM   2672  CD2 LEU B 141      -2.129  21.016   4.387  1.00 94.75           C  
ATOM   2673  N   ILE B 142      -1.674  24.781   1.254  1.00 89.94           N  
ATOM   2674  CA  ILE B 142      -0.583  25.000   0.309  1.00 89.94           C  
ATOM   2675  C   ILE B 142      -0.165  26.469   0.327  1.00 89.94           C  
ATOM   2676  CB  ILE B 142      -0.983  24.562  -1.121  1.00 89.94           C  
ATOM   2677  O   ILE B 142       1.027  26.766   0.379  1.00 89.94           O  
ATOM   2678  CG1 ILE B 142      -1.194  23.047  -1.188  1.00 89.94           C  
ATOM   2679  CG2 ILE B 142       0.074  25.016  -2.135  1.00 89.94           C  
ATOM   2680  CD1 ILE B 142      -1.951  22.578  -2.424  1.00 89.94           C  
ATOM   2681  N   ASP B 143      -1.115  27.328   0.318  1.00 87.31           N  
ATOM   2682  CA  ASP B 143      -0.830  28.766   0.380  1.00 87.31           C  
ATOM   2683  C   ASP B 143      -0.074  29.109   1.659  1.00 87.31           C  
ATOM   2684  CB  ASP B 143      -2.125  29.578   0.293  1.00 87.31           C  
ATOM   2685  O   ASP B 143       0.873  29.906   1.630  1.00 87.31           O  
ATOM   2686  CG  ASP B 143      -2.729  29.578  -1.101  1.00 87.31           C  
ATOM   2687  OD1 ASP B 143      -2.041  29.172  -2.064  1.00 87.31           O  
ATOM   2688  OD2 ASP B 143      -3.904  29.984  -1.234  1.00 87.31           O  
ATOM   2689  N   ARG B 144      -0.526  28.578   2.748  1.00 92.94           N  
ATOM   2690  CA  ARG B 144       0.101  28.875   4.031  1.00 92.94           C  
ATOM   2691  C   ARG B 144       1.525  28.344   4.082  1.00 92.94           C  
ATOM   2692  CB  ARG B 144      -0.724  28.297   5.180  1.00 92.94           C  
ATOM   2693  O   ARG B 144       2.424  28.984   4.617  1.00 92.94           O  
ATOM   2694  CG  ARG B 144      -0.162  28.594   6.559  1.00 92.94           C  
ATOM   2695  CD  ARG B 144      -0.073  30.094   6.812  1.00 92.94           C  
ATOM   2696  NE  ARG B 144       0.480  30.391   8.133  1.00 92.94           N  
ATOM   2697  NH1 ARG B 144       1.684  32.250   7.445  1.00 92.94           N  
ATOM   2698  NH2 ARG B 144       1.744  31.578   9.641  1.00 92.94           N  
ATOM   2699  CZ  ARG B 144       1.302  31.406   8.398  1.00 92.94           C  
ATOM   2700  N   VAL B 145       1.743  27.156   3.537  1.00 91.50           N  
ATOM   2701  CA  VAL B 145       3.082  26.578   3.447  1.00 91.50           C  
ATOM   2702  C   VAL B 145       3.992  27.516   2.652  1.00 91.50           C  
ATOM   2703  CB  VAL B 145       3.057  25.172   2.795  1.00 91.50           C  
ATOM   2704  O   VAL B 145       5.105  27.812   3.084  1.00 91.50           O  
ATOM   2705  CG1 VAL B 145       4.469  24.734   2.416  1.00 91.50           C  
ATOM   2706  CG2 VAL B 145       2.408  24.156   3.734  1.00 91.50           C  
ATOM   2707  N   ASN B 146       3.508  27.969   1.520  1.00 86.88           N  
ATOM   2708  CA  ASN B 146       4.277  28.891   0.684  1.00 86.88           C  
ATOM   2709  C   ASN B 146       4.570  30.203   1.409  1.00 86.88           C  
ATOM   2710  CB  ASN B 146       3.545  29.156  -0.630  1.00 86.88           C  
ATOM   2711  O   ASN B 146       5.676  30.734   1.312  1.00 86.88           O  
ATOM   2712  CG  ASN B 146       3.537  27.969  -1.556  1.00 86.88           C  
ATOM   2713  ND2 ASN B 146       2.576  27.922  -2.471  1.00 86.88           N  
ATOM   2714  OD1 ASN B 146       4.387  27.078  -1.447  1.00 86.88           O  
ATOM   2715  N   ALA B 147       3.600  30.688   2.113  1.00 85.62           N  
ATOM   2716  CA  ALA B 147       3.781  31.922   2.877  1.00 85.62           C  
ATOM   2717  C   ALA B 147       4.859  31.750   3.943  1.00 85.62           C  
ATOM   2718  CB  ALA B 147       2.465  32.344   3.520  1.00 85.62           C  
ATOM   2719  O   ALA B 147       5.680  32.656   4.152  1.00 85.62           O  
ATOM   2720  N   ILE B 148       4.809  30.672   4.645  1.00 83.88           N  
ATOM   2721  CA  ILE B 148       5.801  30.391   5.676  1.00 83.88           C  
ATOM   2722  C   ILE B 148       7.195  30.344   5.051  1.00 83.88           C  
ATOM   2723  CB  ILE B 148       5.496  29.062   6.406  1.00 83.88           C  
ATOM   2724  O   ILE B 148       8.133  30.938   5.578  1.00 83.88           O  
ATOM   2725  CG1 ILE B 148       4.250  29.203   7.281  1.00 83.88           C  
ATOM   2726  CG2 ILE B 148       6.703  28.609   7.238  1.00 83.88           C  
ATOM   2727  CD1 ILE B 148       3.695  27.875   7.793  1.00 83.88           C  
ATOM   2728  N   LYS B 149       7.344  29.672   3.891  1.00 82.00           N  
ATOM   2729  CA  LYS B 149       8.633  29.531   3.223  1.00 82.00           C  
ATOM   2730  C   LYS B 149       9.148  30.891   2.734  1.00 82.00           C  
ATOM   2731  CB  LYS B 149       8.531  28.562   2.049  1.00 82.00           C  
ATOM   2732  O   LYS B 149      10.359  31.109   2.676  1.00 82.00           O  
ATOM   2733  CG  LYS B 149       8.367  27.109   2.467  1.00 82.00           C  
ATOM   2734  CD  LYS B 149       8.062  26.219   1.271  1.00 82.00           C  
ATOM   2735  CE  LYS B 149       9.234  26.156   0.300  1.00 82.00           C  
ATOM   2736  NZ  LYS B 149       8.867  25.484  -0.979  1.00 82.00           N  
ATOM   2737  N   GLU B 150       8.320  31.734   2.326  1.00 78.06           N  
ATOM   2738  CA  GLU B 150       8.688  33.062   1.855  1.00 78.06           C  
ATOM   2739  C   GLU B 150       8.914  34.031   3.023  1.00 78.06           C  
ATOM   2740  CB  GLU B 150       7.602  33.625   0.925  1.00 78.06           C  
ATOM   2741  O   GLU B 150       9.281  35.188   2.824  1.00 78.06           O  
ATOM   2742  CG  GLU B 150       7.551  32.938  -0.433  1.00 78.06           C  
ATOM   2743  CD  GLU B 150       6.375  33.406  -1.288  1.00 78.06           C  
ATOM   2744  OE1 GLU B 150       6.156  32.812  -2.375  1.00 78.06           O  
ATOM   2745  OE2 GLU B 150       5.672  34.344  -0.868  1.00 78.06           O  
ATOM   2746  N   GLY B 151       8.930  33.469   4.184  1.00 70.44           N  
ATOM   2747  CA  GLY B 151       9.125  34.312   5.355  1.00 70.44           C  
ATOM   2748  C   GLY B 151       7.945  35.250   5.625  1.00 70.44           C  
ATOM   2749  O   GLY B 151       8.086  36.250   6.305  1.00 70.44           O  
ATOM   2750  N   LYS B 152       6.984  34.938   4.738  1.00 47.12           N  
ATOM   2751  CA  LYS B 152       5.801  35.781   4.941  1.00 47.12           C  
ATOM   2752  C   LYS B 152       5.016  35.312   6.168  1.00 47.12           C  
ATOM   2753  CB  LYS B 152       4.906  35.750   3.701  1.00 47.12           C  
ATOM   2754  O   LYS B 152       4.633  34.156   6.273  1.00 47.12           O  
ATOM   2755  CG  LYS B 152       5.473  36.500   2.504  1.00 47.12           C  
ATOM   2756  CD  LYS B 152       4.508  36.469   1.327  1.00 47.12           C  
ATOM   2757  CE  LYS B 152       5.102  37.156   0.107  1.00 47.12           C  
ATOM   2758  NZ  LYS B 152       4.195  37.062  -1.076  1.00 47.12           N  
ATOM   2759  N   VAL B 153       5.648  35.688   7.328  1.00 40.22           N  
ATOM   2760  CA  VAL B 153       4.930  35.406   8.570  1.00 40.22           C  
ATOM   2761  C   VAL B 153       3.461  35.781   8.406  1.00 40.22           C  
ATOM   2762  CB  VAL B 153       5.551  36.188   9.758  1.00 40.22           C  
ATOM   2763  O   VAL B 153       3.145  36.875   7.879  1.00 40.22           O  
ATOM   2764  CG1 VAL B 153       4.988  35.688  11.086  1.00 40.22           C  
ATOM   2765  CG2 VAL B 153       7.074  36.062   9.734  1.00 40.22           C  
ATOM   2766  N   GLU B 154       2.662  34.969   8.227  1.00 39.16           N  
ATOM   2767  CA  GLU B 154       1.342  35.531   8.453  1.00 39.16           C  
ATOM   2768  C   GLU B 154       1.318  36.375   9.727  1.00 39.16           C  
ATOM   2769  CB  GLU B 154       0.275  34.438   8.523  1.00 39.16           C  
ATOM   2770  O   GLU B 154       1.979  36.062  10.711  1.00 39.16           O  
ATOM   2771  CG  GLU B 154      -0.204  33.969   7.164  1.00 39.16           C  
ATOM   2772  CD  GLU B 154      -1.536  33.219   7.223  1.00 39.16           C  
ATOM   2773  OE1 GLU B 154      -2.146  33.000   6.156  1.00 39.16           O  
ATOM   2774  OE2 GLU B 154      -1.975  32.906   8.344  1.00 39.16           O  
ATOM   2775  N   ARG B 155       1.152  37.750   9.828  1.00 30.58           N  
ATOM   2776  CA  ARG B 155       1.000  38.688  10.953  1.00 30.58           C  
ATOM   2777  C   ARG B 155       0.500  37.938  12.188  1.00 30.58           C  
ATOM   2778  CB  ARG B 155       0.041  39.812  10.594  1.00 30.58           C  
ATOM   2779  O   ARG B 155       0.955  38.219  13.305  1.00 30.58           O  
ATOM   2780  CG  ARG B 155       0.698  40.969   9.836  1.00 30.58           C  
ATOM   2781  CD  ARG B 155      -0.256  42.125   9.648  1.00 30.58           C  
ATOM   2782  NE  ARG B 155      -1.151  41.938   8.516  1.00 30.58           N  
ATOM   2783  NH1 ARG B 155      -2.354  43.875   8.836  1.00 30.58           N  
ATOM   2784  NH2 ARG B 155      -2.883  42.469   7.105  1.00 30.58           N  
ATOM   2785  CZ  ARG B 155      -2.127  42.750   8.156  1.00 30.58           C  
ATOM   2786  N   GLY B 156      -0.767  37.375  12.383  1.00 27.28           N  
ATOM   2787  CA  GLY B 156      -1.316  37.188  13.719  1.00 27.28           C  
ATOM   2788  C   GLY B 156      -0.585  36.094  14.508  1.00 27.28           C  
ATOM   2789  O   GLY B 156      -0.878  35.875  15.680  1.00 27.28           O  
ATOM   2790  N   VAL B 157      -0.174  34.750  13.930  1.00 27.52           N  
ATOM   2791  CA  VAL B 157       0.228  33.844  14.977  1.00 27.52           C  
ATOM   2792  C   VAL B 157       1.698  34.031  15.328  1.00 27.52           C  
ATOM   2793  CB  VAL B 157      -0.008  32.375  14.555  1.00 27.52           C  
ATOM   2794  O   VAL B 157       2.574  33.906  14.469  1.00 27.52           O  
ATOM   2795  CG1 VAL B 157       0.229  31.422  15.734  1.00 27.52           C  
ATOM   2796  CG2 VAL B 157      -1.421  32.188  14.008  1.00 27.52           C  
ATOM   2797  N   GLU B 158       2.201  34.938  16.203  1.00 27.05           N  
ATOM   2798  CA  GLU B 158       3.457  35.312  16.828  1.00 27.05           C  
ATOM   2799  C   GLU B 158       4.414  34.125  16.953  1.00 27.05           C  
ATOM   2800  CB  GLU B 158       3.197  35.938  18.219  1.00 27.05           C  
ATOM   2801  O   GLU B 158       5.617  34.281  16.734  1.00 27.05           O  
ATOM   2802  CG  GLU B 158       3.545  37.406  18.328  1.00 27.05           C  
ATOM   2803  CD  GLU B 158       3.367  37.969  19.719  1.00 27.05           C  
ATOM   2804  OE1 GLU B 158       3.754  39.125  19.969  1.00 27.05           O  
ATOM   2805  OE2 GLU B 158       2.836  37.219  20.594  1.00 27.05           O  
ATOM   2806  N   ASN B 159       4.223  33.031  17.797  1.00 25.91           N  
ATOM   2807  CA  ASN B 159       5.191  32.156  18.453  1.00 25.91           C  
ATOM   2808  C   ASN B 159       5.785  31.156  17.484  1.00 25.91           C  
ATOM   2809  CB  ASN B 159       4.551  31.469  19.656  1.00 25.91           C  
ATOM   2810  O   ASN B 159       6.016  30.000  17.859  1.00 25.91           O  
ATOM   2811  CG  ASN B 159       4.711  32.250  20.953  1.00 25.91           C  
ATOM   2812  ND2 ASN B 159       3.914  31.891  21.953  1.00 25.91           N  
ATOM   2813  OD1 ASN B 159       5.543  33.156  21.047  1.00 25.91           O  
ATOM   2814  N   VAL B 160       5.676  31.266  16.219  1.00 27.58           N  
ATOM   2815  CA  VAL B 160       6.160  30.141  15.422  1.00 27.58           C  
ATOM   2816  C   VAL B 160       7.688  30.125  15.422  1.00 27.58           C  
ATOM   2817  CB  VAL B 160       5.629  30.203  13.977  1.00 27.58           C  
ATOM   2818  O   VAL B 160       8.320  31.094  14.992  1.00 27.58           O  
ATOM   2819  CG1 VAL B 160       5.895  28.875  13.250  1.00 27.58           C  
ATOM   2820  CG2 VAL B 160       4.137  30.531  13.969  1.00 27.58           C  
ATOM   2821  N   PRO B 161       8.328  29.281  16.219  1.00 27.53           N  
ATOM   2822  CA  PRO B 161       9.789  29.297  16.297  1.00 27.53           C  
ATOM   2823  C   PRO B 161      10.453  29.344  14.922  1.00 27.53           C  
ATOM   2824  CB  PRO B 161      10.133  28.000  17.031  1.00 27.53           C  
ATOM   2825  O   PRO B 161       9.859  28.891  13.938  1.00 27.53           O  
ATOM   2826  CG  PRO B 161       8.805  27.391  17.344  1.00 27.53           C  
ATOM   2827  CD  PRO B 161       7.727  28.219  16.719  1.00 27.53           C  
ATOM   2828  N   ALA B 162      11.586  29.969  14.688  1.00 31.09           N  
ATOM   2829  CA  ALA B 162      12.461  30.172  13.531  1.00 31.09           C  
ATOM   2830  C   ALA B 162      12.742  28.859  12.812  1.00 31.09           C  
ATOM   2831  CB  ALA B 162      13.766  30.828  13.969  1.00 31.09           C  
ATOM   2832  O   ALA B 162      12.766  27.797  13.430  1.00 31.09           O  
ATOM   2833  N   PRO B 163      12.781  28.750  11.500  1.00 28.94           N  
ATOM   2834  CA  PRO B 163      13.141  27.562  10.719  1.00 28.94           C  
ATOM   2835  C   PRO B 163      14.500  26.984  11.117  1.00 28.94           C  
ATOM   2836  CB  PRO B 163      13.172  28.094   9.281  1.00 28.94           C  
ATOM   2837  O   PRO B 163      15.391  27.719  11.531  1.00 28.94           O  
ATOM   2838  CG  PRO B 163      12.875  29.547   9.398  1.00 28.94           C  
ATOM   2839  CD  PRO B 163      12.711  29.891  10.859  1.00 28.94           C  
ATOM   2840  N   LEU B 164      14.625  25.734  11.461  1.00 30.50           N  
ATOM   2841  CA  LEU B 164      15.914  25.156  11.820  1.00 30.50           C  
ATOM   2842  C   LEU B 164      16.984  25.531  10.805  1.00 30.50           C  
ATOM   2843  CB  LEU B 164      15.797  23.625  11.922  1.00 30.50           C  
ATOM   2844  O   LEU B 164      16.719  25.547   9.602  1.00 30.50           O  
ATOM   2845  CG  LEU B 164      15.172  23.078  13.203  1.00 30.50           C  
ATOM   2846  CD1 LEU B 164      14.453  21.766  12.914  1.00 30.50           C  
ATOM   2847  CD2 LEU B 164      16.234  22.891  14.281  1.00 30.50           C  
ATOM   2848  N   ASP B 165      18.078  26.125  11.281  1.00 30.53           N  
ATOM   2849  CA  ASP B 165      19.219  26.516  10.461  1.00 30.53           C  
ATOM   2850  C   ASP B 165      19.859  25.312   9.781  1.00 30.53           C  
ATOM   2851  CB  ASP B 165      20.266  27.250  11.305  1.00 30.53           C  
ATOM   2852  O   ASP B 165      19.594  24.172  10.164  1.00 30.53           O  
ATOM   2853  CG  ASP B 165      21.578  26.500  11.398  1.00 30.53           C  
ATOM   2854  OD1 ASP B 165      21.766  25.484  10.695  1.00 30.53           O  
ATOM   2855  OD2 ASP B 165      22.453  26.938  12.188  1.00 30.53           O  
ATOM   2856  N   LYS B 166      20.641  25.469   8.656  1.00 31.09           N  
ATOM   2857  CA  LYS B 166      21.328  24.484   7.832  1.00 31.09           C  
ATOM   2858  C   LYS B 166      22.188  23.562   8.695  1.00 31.09           C  
ATOM   2859  CB  LYS B 166      22.203  25.172   6.789  1.00 31.09           C  
ATOM   2860  O   LYS B 166      22.281  22.359   8.414  1.00 31.09           O  
ATOM   2861  CG  LYS B 166      21.578  25.234   5.402  1.00 31.09           C  
ATOM   2862  CD  LYS B 166      22.516  25.922   4.402  1.00 31.09           C  
ATOM   2863  CE  LYS B 166      21.875  26.031   3.029  1.00 31.09           C  
ATOM   2864  NZ  LYS B 166      22.797  26.656   2.035  1.00 31.09           N  
ATOM   2865  N   ALA B 167      22.797  24.031   9.664  1.00 34.66           N  
ATOM   2866  CA  ALA B 167      23.688  23.250  10.523  1.00 34.66           C  
ATOM   2867  C   ALA B 167      22.891  22.234  11.344  1.00 34.66           C  
ATOM   2868  CB  ALA B 167      24.484  24.172  11.453  1.00 34.66           C  
ATOM   2869  O   ALA B 167      23.344  21.094  11.539  1.00 34.66           O  
ATOM   2870  N   GLU B 168      21.734  22.578  11.828  1.00 32.75           N  
ATOM   2871  CA  GLU B 168      20.906  21.656  12.609  1.00 32.75           C  
ATOM   2872  C   GLU B 168      20.281  20.594  11.719  1.00 32.75           C  
ATOM   2873  CB  GLU B 168      19.797  22.422  13.344  1.00 32.75           C  
ATOM   2874  O   GLU B 168      20.141  19.438  12.133  1.00 32.75           O  
ATOM   2875  CG  GLU B 168      20.281  23.125  14.617  1.00 32.75           C  
ATOM   2876  CD  GLU B 168      19.203  23.938  15.297  1.00 32.75           C  
ATOM   2877  OE1 GLU B 168      19.297  24.188  16.516  1.00 32.75           O  
ATOM   2878  OE2 GLU B 168      18.234  24.344  14.602  1.00 32.75           O  
ATOM   2879  N   VAL B 169      20.062  20.844  10.555  1.00 31.41           N  
ATOM   2880  CA  VAL B 169      19.625  19.844   9.586  1.00 31.41           C  
ATOM   2881  C   VAL B 169      20.797  18.906   9.258  1.00 31.41           C  
ATOM   2882  CB  VAL B 169      19.094  20.500   8.297  1.00 31.41           C  
ATOM   2883  O   VAL B 169      20.609  17.688   9.164  1.00 31.41           O  
ATOM   2884  CG1 VAL B 169      18.781  19.438   7.242  1.00 31.41           C  
ATOM   2885  CG2 VAL B 169      17.844  21.328   8.602  1.00 31.41           C  
ATOM   2886  N   SER B 170      21.953  19.359   9.188  1.00 34.66           N  
ATOM   2887  CA  SER B 170      23.125  18.547   8.930  1.00 34.66           C  
ATOM   2888  C   SER B 170      23.422  17.609  10.102  1.00 34.66           C  
ATOM   2889  CB  SER B 170      24.344  19.438   8.664  1.00 34.66           C  
ATOM   2890  O   SER B 170      23.766  16.453   9.898  1.00 34.66           O  
ATOM   2891  OG  SER B 170      25.516  18.656   8.477  1.00 34.66           O  
ATOM   2892  N   ALA B 171      23.328  18.062  11.297  1.00 34.31           N  
ATOM   2893  CA  ALA B 171      23.516  17.188  12.461  1.00 34.31           C  
ATOM   2894  C   ALA B 171      22.438  16.109  12.523  1.00 34.31           C  
ATOM   2895  CB  ALA B 171      23.516  18.016  13.742  1.00 34.31           C  
ATOM   2896  O   ALA B 171      22.719  14.969  12.875  1.00 34.31           O  
ATOM   2897  N   LEU B 172      21.281  16.359  12.156  1.00 31.72           N  
ATOM   2898  CA  LEU B 172      20.219  15.367  12.109  1.00 31.72           C  
ATOM   2899  C   LEU B 172      20.453  14.375  10.969  1.00 31.72           C  
ATOM   2900  CB  LEU B 172      18.859  16.062  11.930  1.00 31.72           C  
ATOM   2901  O   LEU B 172      20.234  13.172  11.141  1.00 31.72           O  
ATOM   2902  CG  LEU B 172      18.031  16.250  13.203  1.00 31.72           C  
ATOM   2903  CD1 LEU B 172      17.312  17.609  13.164  1.00 31.72           C  
ATOM   2904  CD2 LEU B 172      17.031  15.117  13.375  1.00 31.72           C  
ATOM   2905  N   ARG B 173      21.016  14.820  10.047  1.00 31.53           N  
ATOM   2906  CA  ARG B 173      21.406  13.906   8.977  1.00 31.53           C  
ATOM   2907  C   ARG B 173      22.547  12.984   9.422  1.00 31.53           C  
ATOM   2908  CB  ARG B 173      21.828  14.680   7.727  1.00 31.53           C  
ATOM   2909  O   ARG B 173      22.531  11.789   9.125  1.00 31.53           O  
ATOM   2910  CG  ARG B 173      20.688  14.953   6.758  1.00 31.53           C  
ATOM   2911  CD  ARG B 173      21.156  15.734   5.539  1.00 31.53           C  
ATOM   2912  NE  ARG B 173      20.047  16.031   4.629  1.00 31.53           N  
ATOM   2913  NH1 ARG B 173      21.391  16.797   2.912  1.00 31.53           N  
ATOM   2914  NH2 ARG B 173      19.109  16.750   2.658  1.00 31.53           N  
ATOM   2915  CZ  ARG B 173      20.188  16.516   3.402  1.00 31.53           C  
ATOM   2916  N   ALA B 174      23.500  13.477  10.062  1.00 36.97           N  
ATOM   2917  CA  ALA B 174      24.594  12.656  10.578  1.00 36.97           C  
ATOM   2918  C   ALA B 174      24.078  11.633  11.594  1.00 36.97           C  
ATOM   2919  CB  ALA B 174      25.672  13.531  11.203  1.00 36.97           C  
ATOM   2920  O   ALA B 174      24.547  10.492  11.625  1.00 36.97           O  
ATOM   2921  N   SER B 175      23.156  11.969  12.398  1.00 31.61           N  
ATOM   2922  CA  SER B 175      22.562  11.008  13.320  1.00 31.61           C  
ATOM   2923  C   SER B 175      21.766   9.945  12.570  1.00 31.61           C  
ATOM   2924  CB  SER B 175      21.656  11.727  14.320  1.00 31.61           C  
ATOM   2925  O   SER B 175      21.750   8.781  12.969  1.00 31.61           O  
ATOM   2926  OG  SER B 175      20.375  11.953  13.766  1.00 31.61           O  
ATOM   2927  N   TRP B 176      21.172  10.312  11.594  1.00 29.11           N  
ATOM   2928  CA  TRP B 176      20.438   9.344  10.781  1.00 29.11           C  
ATOM   2929  C   TRP B 176      21.406   8.414  10.039  1.00 29.11           C  
ATOM   2930  CB  TRP B 176      19.531  10.062   9.781  1.00 29.11           C  
ATOM   2931  O   TRP B 176      21.172   7.207   9.969  1.00 29.11           O  
ATOM   2932  CG  TRP B 176      18.547   9.164   9.094  1.00 29.11           C  
ATOM   2933  CD1 TRP B 176      18.531   8.820   7.770  1.00 29.11           C  
ATOM   2934  CD2 TRP B 176      17.438   8.500   9.695  1.00 29.11           C  
ATOM   2935  CE2 TRP B 176      16.781   7.766   8.680  1.00 29.11           C  
ATOM   2936  CE3 TRP B 176      16.938   8.445  11.000  1.00 29.11           C  
ATOM   2937  NE1 TRP B 176      17.469   7.980   7.516  1.00 29.11           N  
ATOM   2938  CH2 TRP B 176      15.172   6.961  10.211  1.00 29.11           C  
ATOM   2939  CZ2 TRP B 176      15.648   6.992   8.930  1.00 29.11           C  
ATOM   2940  CZ3 TRP B 176      15.797   7.676  11.250  1.00 29.11           C  
ATOM   2941  N   GLU B 177      22.453   8.867   9.633  1.00 36.88           N  
ATOM   2942  CA  GLU B 177      23.469   8.008   9.039  1.00 36.88           C  
ATOM   2943  C   GLU B 177      24.047   7.051  10.070  1.00 36.88           C  
ATOM   2944  CB  GLU B 177      24.578   8.852   8.414  1.00 36.88           C  
ATOM   2945  O   GLU B 177      24.281   5.879   9.781  1.00 36.88           O  
ATOM   2946  CG  GLU B 177      25.156   8.273   7.129  1.00 36.88           C  
ATOM   2947  CD  GLU B 177      26.219   9.141   6.500  1.00 36.88           C  
ATOM   2948  OE1 GLU B 177      26.781   8.750   5.453  1.00 36.88           O  
ATOM   2949  OE2 GLU B 177      26.500  10.227   7.055  1.00 36.88           O  
ATOM   2950  N   LYS B 178      24.234   7.539  11.219  1.00 36.09           N  
ATOM   2951  CA  LYS B 178      24.688   6.660  12.297  1.00 36.09           C  
ATOM   2952  C   LYS B 178      23.625   5.613  12.633  1.00 36.09           C  
ATOM   2953  CB  LYS B 178      25.047   7.469  13.539  1.00 36.09           C  
ATOM   2954  O   LYS B 178      23.953   4.449  12.875  1.00 36.09           O  
ATOM   2955  CG  LYS B 178      26.516   7.828  13.648  1.00 36.09           C  
ATOM   2956  CD  LYS B 178      26.812   8.586  14.938  1.00 36.09           C  
ATOM   2957  CE  LYS B 178      28.281   9.000  15.008  1.00 36.09           C  
ATOM   2958  NZ  LYS B 178      28.578   9.742  16.266  1.00 36.09           N  
ATOM   2959  N   LEU B 179      22.453   5.938  12.641  1.00 28.80           N  
ATOM   2960  CA  LEU B 179      21.391   4.977  12.875  1.00 28.80           C  
ATOM   2961  C   LEU B 179      21.250   4.020  11.695  1.00 28.80           C  
ATOM   2962  CB  LEU B 179      20.062   5.695  13.117  1.00 28.80           C  
ATOM   2963  O   LEU B 179      21.094   2.811  11.883  1.00 28.80           O  
ATOM   2964  CG  LEU B 179      19.391   5.457  14.477  1.00 28.80           C  
ATOM   2965  CD1 LEU B 179      19.266   6.770  15.242  1.00 28.80           C  
ATOM   2966  CD2 LEU B 179      18.031   4.793  14.289  1.00 28.80           C  
ATOM   2967  N   GLN B 180      21.469   4.496  10.602  1.00 30.50           N  
ATOM   2968  CA  GLN B 180      21.469   3.576   9.477  1.00 30.50           C  
ATOM   2969  C   GLN B 180      22.641   2.613   9.547  1.00 30.50           C  
ATOM   2970  CB  GLN B 180      21.500   4.348   8.156  1.00 30.50           C  
ATOM   2971  O   GLN B 180      22.484   1.415   9.305  1.00 30.50           O  
ATOM   2972  CG  GLN B 180      21.266   3.475   6.926  1.00 30.50           C  
ATOM   2973  CD  GLN B 180      19.891   2.844   6.906  1.00 30.50           C  
ATOM   2974  NE2 GLN B 180      19.812   1.593   6.465  1.00 30.50           N  
ATOM   2975  OE1 GLN B 180      18.891   3.477   7.281  1.00 30.50           O  
ATOM   2976  N   ASN B 181      23.766   3.078   9.891  1.00 35.56           N  
ATOM   2977  CA  ASN B 181      24.922   2.215  10.055  1.00 35.56           C  
ATOM   2978  C   ASN B 181      24.734   1.219  11.195  1.00 35.56           C  
ATOM   2979  CB  ASN B 181      26.188   3.053  10.297  1.00 35.56           C  
ATOM   2980  O   ASN B 181      25.141   0.062  11.094  1.00 35.56           O  
ATOM   2981  CG  ASN B 181      26.719   3.684   9.023  1.00 35.56           C  
ATOM   2982  ND2 ASN B 181      27.578   4.680   9.172  1.00 35.56           N  
ATOM   2983  OD1 ASN B 181      26.344   3.281   7.918  1.00 35.56           O  
ATOM   2984  N   ALA B 182      24.078   1.602  12.227  1.00 32.28           N  
ATOM   2985  CA  ALA B 182      23.797   0.682  13.328  1.00 32.28           C  
ATOM   2986  C   ALA B 182      22.766  -0.358  12.914  1.00 32.28           C  
ATOM   2987  CB  ALA B 182      23.312   1.452  14.555  1.00 32.28           C  
ATOM   2988  O   ALA B 182      22.875  -1.532  13.273  1.00 32.28           O  
ATOM   2989  N   VAL B 183      21.891  -0.067  12.172  1.00 28.48           N  
ATOM   2990  CA  VAL B 183      20.891  -1.017  11.695  1.00 28.48           C  
ATOM   2991  C   VAL B 183      21.516  -1.959  10.672  1.00 28.48           C  
ATOM   2992  CB  VAL B 183      19.672  -0.295  11.078  1.00 28.48           C  
ATOM   2993  O   VAL B 183      21.281  -3.168  10.703  1.00 28.48           O  
ATOM   2994  CG1 VAL B 183      18.766  -1.290  10.359  1.00 28.48           C  
ATOM   2995  CG2 VAL B 183      18.891   0.461  12.156  1.00 28.48           C  
ATOM   2996  N   ASP B 184      22.312  -1.510   9.898  1.00 33.09           N  
ATOM   2997  CA  ASP B 184      23.047  -2.395   9.000  1.00 33.09           C  
ATOM   2998  C   ASP B 184      23.938  -3.365   9.781  1.00 33.09           C  
ATOM   2999  CB  ASP B 184      23.906  -1.583   8.023  1.00 33.09           C  
ATOM   3000  O   ASP B 184      24.000  -4.551   9.453  1.00 33.09           O  
ATOM   3001  CG  ASP B 184      23.078  -0.912   6.938  1.00 33.09           C  
ATOM   3002  OD1 ASP B 184      21.906  -1.290   6.742  1.00 33.09           O  
ATOM   3003  OD2 ASP B 184      23.609   0.000   6.270  1.00 33.09           O  
ATOM   3004  N   GLU B 185      24.531  -2.877  10.711  1.00 34.03           N  
ATOM   3005  CA  GLU B 185      25.375  -3.748  11.531  1.00 34.03           C  
ATOM   3006  C   GLU B 185      24.531  -4.762  12.297  1.00 34.03           C  
ATOM   3007  CB  GLU B 185      26.219  -2.924  12.508  1.00 34.03           C  
ATOM   3008  O   GLU B 185      24.922  -5.922  12.438  1.00 34.03           O  
ATOM   3009  CG  GLU B 185      27.719  -3.074  12.297  1.00 34.03           C  
ATOM   3010  CD  GLU B 185      28.531  -2.271  13.297  1.00 34.03           C  
ATOM   3011  OE1 GLU B 185      29.781  -2.336  13.242  1.00 34.03           O  
ATOM   3012  OE2 GLU B 185      27.938  -1.576  14.141  1.00 34.03           O  
ATOM   3013  N   LEU B 186      23.422  -4.309  12.758  1.00 29.02           N  
ATOM   3014  CA  LEU B 186      22.562  -5.273  13.422  1.00 29.02           C  
ATOM   3015  C   LEU B 186      21.953  -6.242  12.414  1.00 29.02           C  
ATOM   3016  CB  LEU B 186      21.438  -4.555  14.188  1.00 29.02           C  
ATOM   3017  O   LEU B 186      21.734  -7.418  12.727  1.00 29.02           O  
ATOM   3018  CG  LEU B 186      21.469  -4.691  15.711  1.00 29.02           C  
ATOM   3019  CD1 LEU B 186      21.719  -3.336  16.359  1.00 29.02           C  
ATOM   3020  CD2 LEU B 186      20.172  -5.309  16.219  1.00 29.02           C  
ATOM   3021  N   GLY B 187      21.594  -5.934  11.297  1.00 28.47           N  
ATOM   3022  CA  GLY B 187      21.141  -6.871  10.281  1.00 28.47           C  
ATOM   3023  C   GLY B 187      22.172  -7.926   9.945  1.00 28.47           C  
ATOM   3024  O   GLY B 187      21.828  -9.047   9.562  1.00 28.47           O  
ATOM   3025  N   LYS B 188      23.344  -7.605   9.945  1.00 33.59           N  
ATOM   3026  CA  LYS B 188      24.391  -8.609   9.758  1.00 33.59           C  
ATOM   3027  C   LYS B 188      24.406  -9.609  10.914  1.00 33.59           C  
ATOM   3028  CB  LYS B 188      25.766  -7.934   9.633  1.00 33.59           C  
ATOM   3029  O   LYS B 188      24.781 -10.766  10.727  1.00 33.59           O  
ATOM   3030  CG  LYS B 188      26.000  -7.277   8.281  1.00 33.59           C  
ATOM   3031  CD  LYS B 188      27.391  -6.664   8.195  1.00 33.59           C  
ATOM   3032  CE  LYS B 188      27.578  -5.883   6.902  1.00 33.59           C  
ATOM   3033  NZ  LYS B 188      28.875  -5.137   6.891  1.00 33.59           N  
ATOM   3034  N   GLU B 189      24.141  -9.102  12.008  1.00 30.64           N  
ATOM   3035  CA  GLU B 189      24.141 -10.039  13.133  1.00 30.64           C  
ATOM   3036  C   GLU B 189      22.938 -10.977  13.070  1.00 30.64           C  
ATOM   3037  CB  GLU B 189      24.156  -9.281  14.461  1.00 30.64           C  
ATOM   3038  O   GLU B 189      23.000 -12.094  13.602  1.00 30.64           O  
ATOM   3039  CG  GLU B 189      25.516  -8.727  14.844  1.00 30.64           C  
ATOM   3040  CD  GLU B 189      25.531  -8.094  16.234  1.00 30.64           C  
ATOM   3041  OE1 GLU B 189      26.641  -7.758  16.719  1.00 30.64           O  
ATOM   3042  OE2 GLU B 189      24.453  -7.938  16.828  1.00 30.64           O  
ATOM   3043  N   ILE B 190      21.828 -10.516  12.602  1.00 24.64           N  
ATOM   3044  CA  ILE B 190      20.688 -11.438  12.633  1.00 24.64           C  
ATOM   3045  C   ILE B 190      20.875 -12.523  11.578  1.00 24.64           C  
ATOM   3046  CB  ILE B 190      19.359 -10.695  12.414  1.00 24.64           C  
ATOM   3047  O   ILE B 190      20.281 -13.594  11.672  1.00 24.64           O  
ATOM   3048  CG1 ILE B 190      19.109  -9.695  13.547  1.00 24.64           C  
ATOM   3049  CG2 ILE B 190      18.203 -11.688  12.289  1.00 24.64           C  
ATOM   3050  CD1 ILE B 190      17.906  -8.781  13.312  1.00 24.64           C  
ATOM   3051  N   ASP B 191      21.469 -12.328  10.461  1.00 29.56           N  
ATOM   3052  CA  ASP B 191      21.703 -13.391   9.492  1.00 29.56           C  
ATOM   3053  C   ASP B 191      22.625 -14.469  10.070  1.00 29.56           C  
ATOM   3054  CB  ASP B 191      22.312 -12.828   8.211  1.00 29.56           C  
ATOM   3055  O   ASP B 191      22.766 -15.539   9.484  1.00 29.56           O  
ATOM   3056  CG  ASP B 191      21.266 -12.211   7.285  1.00 29.56           C  
ATOM   3057  OD1 ASP B 191      20.062 -12.492   7.449  1.00 29.56           O  
ATOM   3058  OD2 ASP B 191      21.672 -11.438   6.387  1.00 29.56           O  
ATOM   3059  N   HIS B 192      23.375 -14.164  11.016  1.00 30.11           N  
ATOM   3060  CA  HIS B 192      24.219 -15.227  11.570  1.00 30.11           C  
ATOM   3061  C   HIS B 192      23.547 -15.891  12.766  1.00 30.11           C  
ATOM   3062  CB  HIS B 192      25.578 -14.672  11.969  1.00 30.11           C  
ATOM   3063  O   HIS B 192      24.156 -16.734  13.430  1.00 30.11           O  
ATOM   3064  CG  HIS B 192      26.469 -14.352  10.805  1.00 30.11           C  
ATOM   3065  CD2 HIS B 192      27.109 -13.211  10.461  1.00 30.11           C  
ATOM   3066  ND1 HIS B 192      26.781 -15.281   9.836  1.00 30.11           N  
ATOM   3067  CE1 HIS B 192      27.578 -14.719   8.938  1.00 30.11           C  
ATOM   3068  NE2 HIS B 192      27.781 -13.461   9.297  1.00 30.11           N  
ATOM   3069  N   ALA B 193      22.500 -15.219  13.297  1.00 22.20           N  
ATOM   3070  CA  ALA B 193      22.000 -16.062  14.383  1.00 22.20           C  
ATOM   3071  C   ALA B 193      21.047 -17.125  13.852  1.00 22.20           C  
ATOM   3072  CB  ALA B 193      21.312 -15.203  15.445  1.00 22.20           C  
ATOM   3073  O   ALA B 193      20.266 -16.859  12.930  1.00 22.20           O  
TER    3074      ALA B 193                                                      
ENDMDL                                                                          
END                                                                             
