# Supplementary material for: New Phage-Derived Antibacterial Enzyme PolaR Targeting Rothia spp
Source: Cells. 2023 Aug 4;12(15):1997. doi: 10.3390/cells12151997 (PMC10417112; doi:10.3390/cells12151997)
Supplement: Supplementary file 1 [file cells-12-01997-s001.zip › File S1/PolaR AlphaFold/monomer/log.txt]

2023-04-21 11:20:23	683 Running on GPU
2023-04-21 11:20:23	914 Found 4 citations for tools or databases
2023-04-21 11:20:23	915 Query 1/1: Rothia_monomer_8696f (length 193)
2023-04-21 11:20:24	525 Sleeping for 7s. Reason: PENDING
2023-04-21 11:20:32	109 Sleeping for 6s. Reason: RUNNING
2023-04-21 11:20:38	700 Sleeping for 6s. Reason: RUNNING
2023-04-21 11:20:45	284 Sleeping for 5s. Reason: RUNNING
2023-04-21 11:20:50	876 Sleeping for 8s. Reason: RUNNING
2023-04-21 11:20:59	461 Sleeping for 7s. Reason: RUNNING
2023-04-21 11:21:07	041 Sleeping for 8s. Reason: RUNNING
2023-04-21 11:21:18	110 Setting max_seq=512	max_extra_seq=5120
2023-04-21 11:22:19	136 alphafold2_ptm_model_1_seed_000 recycle=0 pLDDT=87.1 pTM=0.812
2023-04-21 11:22:33	784 alphafold2_ptm_model_1_seed_000 recycle=1 pLDDT=87.6 pTM=0.829 tol=0.758
2023-04-21 11:22:48	602 alphafold2_ptm_model_1_seed_000 recycle=2 pLDDT=90.9 pTM=0.856 tol=0.272
2023-04-21 11:23:03	570 alphafold2_ptm_model_1_seed_000 recycle=3 pLDDT=91.3 pTM=0.86 tol=0.353
2023-04-21 11:23:03	571 alphafold2_ptm_model_1_seed_000 took 91.4s (3 recycles)
2023-04-21 11:23:18	916 alphafold2_ptm_model_2_seed_000 recycle=0 pLDDT=86.8 pTM=0.808
2023-04-21 11:23:34	124 alphafold2_ptm_model_2_seed_000 recycle=1 pLDDT=85.9 pTM=0.763 tol=1.27
2023-04-21 11:23:49	451 alphafold2_ptm_model_2_seed_000 recycle=2 pLDDT=86.2 pTM=0.777 tol=7.8
2023-04-21 11:24:04	887 alphafold2_ptm_model_2_seed_000 recycle=3 pLDDT=87.1 pTM=0.762 tol=6.28
2023-04-21 11:24:04	888 alphafold2_ptm_model_2_seed_000 took 61.1s (3 recycles)
2023-04-21 11:24:20	655 alphafold2_ptm_model_3_seed_000 recycle=0 pLDDT=85.7 pTM=0.785
2023-04-21 11:24:36	263 alphafold2_ptm_model_3_seed_000 recycle=1 pLDDT=89.2 pTM=0.817 tol=7.96
2023-04-21 11:24:51	971 alphafold2_ptm_model_3_seed_000 recycle=2 pLDDT=84.9 pTM=0.77 tol=1.33
2023-04-21 11:25:07	941 alphafold2_ptm_model_3_seed_000 recycle=3 pLDDT=83.9 pTM=0.792 tol=2.24
2023-04-21 11:25:07	942 alphafold2_ptm_model_3_seed_000 took 62.8s (3 recycles)
2023-04-21 11:25:24	557 alphafold2_ptm_model_4_seed_000 recycle=0 pLDDT=88.3 pTM=0.764
2023-04-21 11:25:40	817 alphafold2_ptm_model_4_seed_000 recycle=1 pLDDT=89.1 pTM=0.766 tol=7.05
2023-04-21 11:25:56	892 alphafold2_ptm_model_4_seed_000 recycle=2 pLDDT=89.6 pTM=0.759 tol=4.28
2023-04-21 11:26:12	866 alphafold2_ptm_model_4_seed_000 recycle=3 pLDDT=90 pTM=0.762 tol=2.95
2023-04-21 11:26:12	868 alphafold2_ptm_model_4_seed_000 took 64.7s (3 recycles)
2023-04-21 11:26:29	111 alphafold2_ptm_model_5_seed_000 recycle=0 pLDDT=87.5 pTM=0.82
2023-04-21 11:26:45	246 alphafold2_ptm_model_5_seed_000 recycle=1 pLDDT=86.6 pTM=0.794 tol=1.64
2023-04-21 11:27:01	449 alphafold2_ptm_model_5_seed_000 recycle=2 pLDDT=85.1 pTM=0.779 tol=2.62
2023-04-21 11:27:17	623 alphafold2_ptm_model_5_seed_000 recycle=3 pLDDT=85.8 pTM=0.783 tol=2.52
2023-04-21 11:27:17	625 alphafold2_ptm_model_5_seed_000 took 64.5s (3 recycles)
2023-04-21 11:27:18	013 reranking models by 'plddt' metric
2023-04-21 11:27:18	014 rank_001_alphafold2_ptm_model_1_seed_000 pLDDT=91.3 pTM=0.86
2023-04-21 11:27:18	015 rank_002_alphafold2_ptm_model_4_seed_000 pLDDT=90 pTM=0.762
2023-04-21 11:27:18	015 rank_003_alphafold2_ptm_model_2_seed_000 pLDDT=87.1 pTM=0.762
2023-04-21 11:27:18	016 rank_004_alphafold2_ptm_model_5_seed_000 pLDDT=85.8 pTM=0.783
2023-04-21 11:27:18	017 rank_005_alphafold2_ptm_model_3_seed_000 pLDDT=83.9 pTM=0.792
2023-04-21 11:27:21	216 Done
