# Supplementary material for: New Phage-Derived Antibacterial Enzyme PolaR Targeting Rothia spp
Source: Cells. 2023 Aug 4;12(15):1997. doi: 10.3390/cells12151997 (PMC10417112; doi:10.3390/cells12151997)
Supplement: Supplementary file 1 [file cells-12-01997-s001.zip › File S1/PolaR AlphaFold/monomer/Rothia_monomer_8696f.csv]

id	sequence
Rothia_monomer_8696f	MKYVDITEYNATSFTEANRTIDDIDTIVIHHWGDDNQRFEKVCEFFAGGPGTSAHFVVEAGRCAQLVEIKDIAWHAGNWAANQRSIGIECRPEMSNEDFETVAQVIADLETFYGKSFYVHGHKDFFATACPGRWYDQLDRLIDRVNAIKEGKVERGVENVPAPLDKAEVSALRASWEKLQNAVDELGKEIDHA
