# Supplementary material for: New Phage-Derived Antibacterial Enzyme PolaR Targeting Rothia spp
Source: Cells. 2023 Aug 4;12(15):1997. doi: 10.3390/cells12151997 (PMC10417112; doi:10.3390/cells12151997)
Supplement: Supplementary file 1 [file cells-12-01997-s001.zip › File S1/PolaR AlphaFold/monomer/Rothia_monomer_8696f_unrelaxed_rank_001_alphafold2_ptm_model_1_seed_000.pdb]

MODEL     1                                                                     
ATOM      1  N   MET A   1      -6.328  14.188   7.645  1.00 82.19           N  
ATOM      2  CA  MET A   1      -5.512  14.898   6.664  1.00 82.19           C  
ATOM      3  C   MET A   1      -6.055  14.688   5.254  1.00 82.19           C  
ATOM      4  CB  MET A   1      -4.055  14.438   6.738  1.00 82.19           C  
ATOM      5  O   MET A   1      -6.551  13.609   4.930  1.00 82.19           O  
ATOM      6  CG  MET A   1      -3.172  15.023   5.648  1.00 82.19           C  
ATOM      7  SD  MET A   1      -1.424  14.484   5.797  1.00 82.19           S  
ATOM      8  CE  MET A   1      -0.670  15.484   4.480  1.00 82.19           C  
ATOM      9  N   LYS A   2      -6.160  15.750   4.434  1.00 85.38           N  
ATOM     10  CA  LYS A   2      -6.539  15.703   3.023  1.00 85.38           C  
ATOM     11  C   LYS A   2      -5.309  15.586   2.129  1.00 85.38           C  
ATOM     12  CB  LYS A   2      -7.348  16.953   2.645  1.00 85.38           C  
ATOM     13  O   LYS A   2      -4.227  16.062   2.488  1.00 85.38           O  
ATOM     14  CG  LYS A   2      -8.758  16.969   3.219  1.00 85.38           C  
ATOM     15  CD  LYS A   2      -9.562  18.141   2.682  1.00 85.38           C  
ATOM     16  CE  LYS A   2     -10.953  18.203   3.299  1.00 85.38           C  
ATOM     17  NZ  LYS A   2     -11.758  19.328   2.748  1.00 85.38           N  
ATOM     18  N   TYR A   3      -5.355  14.656   1.166  1.00 95.19           N  
ATOM     19  CA  TYR A   3      -4.309  14.594   0.155  1.00 95.19           C  
ATOM     20  C   TYR A   3      -4.859  14.938  -1.224  1.00 95.19           C  
ATOM     21  CB  TYR A   3      -3.668  13.203   0.127  1.00 95.19           C  
ATOM     22  O   TYR A   3      -6.062  14.820  -1.465  1.00 95.19           O  
ATOM     23  CG  TYR A   3      -4.656  12.086  -0.098  1.00 95.19           C  
ATOM     24  CD1 TYR A   3      -5.203  11.383   0.975  1.00 95.19           C  
ATOM     25  CD2 TYR A   3      -5.047  11.727  -1.385  1.00 95.19           C  
ATOM     26  CE1 TYR A   3      -6.113  10.352   0.771  1.00 95.19           C  
ATOM     27  CE2 TYR A   3      -5.953  10.695  -1.600  1.00 95.19           C  
ATOM     28  OH  TYR A   3      -7.383   8.992  -0.724  1.00 95.19           O  
ATOM     29  CZ  TYR A   3      -6.480  10.016  -0.517  1.00 95.19           C  
ATOM     30  N   VAL A   4      -4.055  15.359  -2.059  1.00 95.69           N  
ATOM     31  CA  VAL A   4      -4.406  15.664  -3.443  1.00 95.69           C  
ATOM     32  C   VAL A   4      -4.348  14.383  -4.281  1.00 95.69           C  
ATOM     33  CB  VAL A   4      -3.473  16.734  -4.043  1.00 95.69           C  
ATOM     34  O   VAL A   4      -3.334  13.680  -4.281  1.00 95.69           O  
ATOM     35  CG1 VAL A   4      -3.824  17.000  -5.508  1.00 95.69           C  
ATOM     36  CG2 VAL A   4      -3.557  18.031  -3.234  1.00 95.69           C  
ATOM     37  N   ASP A   5      -5.512  14.117  -4.895  1.00 93.88           N  
ATOM     38  CA  ASP A   5      -5.566  13.000  -5.832  1.00 93.88           C  
ATOM     39  C   ASP A   5      -5.020  13.398  -7.199  1.00 93.88           C  
ATOM     40  CB  ASP A   5      -7.000  12.484  -5.973  1.00 93.88           C  
ATOM     41  O   ASP A   5      -5.547  14.305  -7.844  1.00 93.88           O  
ATOM     42  CG  ASP A   5      -7.078  11.102  -6.594  1.00 93.88           C  
ATOM     43  OD1 ASP A   5      -6.039  10.578  -7.047  1.00 93.88           O  
ATOM     44  OD2 ASP A   5      -8.195  10.531  -6.633  1.00 93.88           O  
ATOM     45  N   ILE A   6      -4.008  12.703  -7.652  1.00 94.94           N  
ATOM     46  CA  ILE A   6      -3.354  13.008  -8.922  1.00 94.94           C  
ATOM     47  C   ILE A   6      -3.697  11.930  -9.945  1.00 94.94           C  
ATOM     48  CB  ILE A   6      -1.821  13.117  -8.758  1.00 94.94           C  
ATOM     49  O   ILE A   6      -3.422  10.750  -9.727  1.00 94.94           O  
ATOM     50  CG1 ILE A   6      -1.472  14.258  -7.785  1.00 94.94           C  
ATOM     51  CG2 ILE A   6      -1.146  13.336 -10.109  1.00 94.94           C  
ATOM     52  CD1 ILE A   6      -0.015  14.266  -7.340  1.00 94.94           C  
ATOM     53  N   THR A   7      -4.270  12.312 -11.117  1.00 92.06           N  
ATOM     54  CA  THR A   7      -4.793  11.352 -12.078  1.00 92.06           C  
ATOM     55  C   THR A   7      -4.109  11.508 -13.430  1.00 92.06           C  
ATOM     56  CB  THR A   7      -6.316  11.500 -12.242  1.00 92.06           C  
ATOM     57  O   THR A   7      -4.535  10.906 -14.422  1.00 92.06           O  
ATOM     58  CG2 THR A   7      -7.043  11.242 -10.930  1.00 92.06           C  
ATOM     59  OG1 THR A   7      -6.609  12.836 -12.688  1.00 92.06           O  
ATOM     60  N   GLU A   8      -3.053  12.227 -13.469  1.00 92.81           N  
ATOM     61  CA  GLU A   8      -2.422  12.602 -14.734  1.00 92.81           C  
ATOM     62  C   GLU A   8      -1.430  11.539 -15.195  1.00 92.81           C  
ATOM     63  CB  GLU A   8      -1.720  13.961 -14.602  1.00 92.81           C  
ATOM     64  O   GLU A   8      -0.934  11.594 -16.328  1.00 92.81           O  
ATOM     65  CG  GLU A   8      -2.666  15.117 -14.328  1.00 92.81           C  
ATOM     66  CD  GLU A   8      -2.752  15.484 -12.852  1.00 92.81           C  
ATOM     67  OE1 GLU A   8      -3.547  16.375 -12.492  1.00 92.81           O  
ATOM     68  OE2 GLU A   8      -2.021  14.859 -12.047  1.00 92.81           O  
ATOM     69  N   TYR A   9      -1.147  10.484 -14.328  1.00 94.25           N  
ATOM     70  CA  TYR A   9      -0.169   9.469 -14.703  1.00 94.25           C  
ATOM     71  C   TYR A   9      -0.835   8.109 -14.891  1.00 94.25           C  
ATOM     72  CB  TYR A   9       0.933   9.367 -13.641  1.00 94.25           C  
ATOM     73  O   TYR A   9      -1.786   7.777 -14.180  1.00 94.25           O  
ATOM     74  CG  TYR A   9       1.686  10.656 -13.422  1.00 94.25           C  
ATOM     75  CD1 TYR A   9       2.730  11.031 -14.266  1.00 94.25           C  
ATOM     76  CD2 TYR A   9       1.354  11.508 -12.375  1.00 94.25           C  
ATOM     77  CE1 TYR A   9       3.428  12.219 -14.070  1.00 94.25           C  
ATOM     78  CE2 TYR A   9       2.045  12.695 -12.164  1.00 94.25           C  
ATOM     79  OH  TYR A   9       3.764  14.219 -12.812  1.00 94.25           O  
ATOM     80  CZ  TYR A   9       3.076  13.047 -13.016  1.00 94.25           C  
ATOM     81  N   ASN A  10      -0.303   7.375 -15.930  1.00 95.12           N  
ATOM     82  CA  ASN A  10      -0.647   5.969 -16.125  1.00 95.12           C  
ATOM     83  C   ASN A  10       0.597   5.105 -16.312  1.00 95.12           C  
ATOM     84  CB  ASN A  10      -1.599   5.805 -17.312  1.00 95.12           C  
ATOM     85  O   ASN A  10       1.447   5.418 -17.156  1.00 95.12           O  
ATOM     86  CG  ASN A  10      -2.947   6.453 -17.062  1.00 95.12           C  
ATOM     87  ND2 ASN A  10      -3.338   7.352 -17.969  1.00 95.12           N  
ATOM     88  OD1 ASN A  10      -3.633   6.152 -16.094  1.00 95.12           O  
ATOM     89  N   ALA A  11       0.636   4.031 -15.508  1.00 95.19           N  
ATOM     90  CA  ALA A  11       1.752   3.104 -15.680  1.00 95.19           C  
ATOM     91  C   ALA A  11       1.602   2.299 -16.969  1.00 95.19           C  
ATOM     92  CB  ALA A  11       1.856   2.166 -14.477  1.00 95.19           C  
ATOM     93  O   ALA A  11       0.483   2.059 -17.422  1.00 95.19           O  
ATOM     94  N   THR A  12       2.711   1.780 -17.547  1.00 94.69           N  
ATOM     95  CA  THR A  12       2.693   1.050 -18.812  1.00 94.69           C  
ATOM     96  C   THR A  12       2.896  -0.444 -18.578  1.00 94.69           C  
ATOM     97  CB  THR A  12       3.775   1.571 -19.766  1.00 94.69           C  
ATOM     98  O   THR A  12       2.633  -1.260 -19.453  1.00 94.69           O  
ATOM     99  CG2 THR A  12       3.510   3.020 -20.172  1.00 94.69           C  
ATOM    100  OG1 THR A  12       5.055   1.489 -19.141  1.00 94.69           O  
ATOM    101  N   SER A  13       3.330  -0.818 -17.297  1.00 95.69           N  
ATOM    102  CA  SER A  13       3.574  -2.219 -16.969  1.00 95.69           C  
ATOM    103  C   SER A  13       2.539  -2.744 -15.984  1.00 95.69           C  
ATOM    104  CB  SER A  13       4.980  -2.400 -16.406  1.00 95.69           C  
ATOM    105  O   SER A  13       2.635  -2.482 -14.781  1.00 95.69           O  
ATOM    106  OG  SER A  13       5.961  -1.995 -17.344  1.00 95.69           O  
ATOM    107  N   PHE A  14       1.557  -3.418 -16.609  1.00 97.25           N  
ATOM    108  CA  PHE A  14       0.471  -4.062 -15.883  1.00 97.25           C  
ATOM    109  C   PHE A  14      -0.244  -5.078 -16.766  1.00 97.25           C  
ATOM    110  CB  PHE A  14      -0.526  -3.020 -15.367  1.00 97.25           C  
ATOM    111  O   PHE A  14      -0.084  -5.070 -17.984  1.00 97.25           O  
ATOM    112  CG  PHE A  14      -1.253  -2.283 -16.469  1.00 97.25           C  
ATOM    113  CD1 PHE A  14      -0.724  -1.120 -17.000  1.00 97.25           C  
ATOM    114  CD2 PHE A  14      -2.467  -2.756 -16.953  1.00 97.25           C  
ATOM    115  CE1 PHE A  14      -1.395  -0.436 -18.016  1.00 97.25           C  
ATOM    116  CE2 PHE A  14      -3.143  -2.078 -17.953  1.00 97.25           C  
ATOM    117  CZ  PHE A  14      -2.604  -0.918 -18.484  1.00 97.25           C  
ATOM    118  N   THR A  15      -0.873  -6.000 -16.125  1.00 97.25           N  
ATOM    119  CA  THR A  15      -1.738  -6.969 -16.797  1.00 97.25           C  
ATOM    120  C   THR A  15      -3.201  -6.547 -16.688  1.00 97.25           C  
ATOM    121  CB  THR A  15      -1.563  -8.375 -16.203  1.00 97.25           C  
ATOM    122  O   THR A  15      -3.717  -6.344 -15.586  1.00 97.25           O  
ATOM    123  CG2 THR A  15      -2.479  -9.383 -16.891  1.00 97.25           C  
ATOM    124  OG1 THR A  15      -0.202  -8.797 -16.359  1.00 97.25           O  
ATOM    125  N   GLU A  16      -3.775  -6.227 -17.938  1.00 97.31           N  
ATOM    126  CA  GLU A  16      -5.215  -5.988 -17.922  1.00 97.31           C  
ATOM    127  C   GLU A  16      -5.961  -7.180 -17.328  1.00 97.31           C  
ATOM    128  CB  GLU A  16      -5.730  -5.699 -19.328  1.00 97.31           C  
ATOM    129  O   GLU A  16      -5.715  -8.328 -17.703  1.00 97.31           O  
ATOM    130  CG  GLU A  16      -5.230  -4.383 -19.906  1.00 97.31           C  
ATOM    131  CD  GLU A  16      -5.793  -4.082 -21.297  1.00 97.31           C  
ATOM    132  OE1 GLU A  16      -5.402  -3.057 -21.891  1.00 97.31           O  
ATOM    133  OE2 GLU A  16      -6.629  -4.879 -21.766  1.00 97.31           O  
ATOM    134  N   ALA A  17      -6.836  -6.945 -16.391  1.00 96.25           N  
ATOM    135  CA  ALA A  17      -7.613  -7.961 -15.680  1.00 96.25           C  
ATOM    136  C   ALA A  17      -8.992  -7.426 -15.289  1.00 96.25           C  
ATOM    137  CB  ALA A  17      -6.863  -8.445 -14.445  1.00 96.25           C  
ATOM    138  O   ALA A  17      -9.430  -6.398 -15.812  1.00 96.25           O  
ATOM    139  N   ASN A  18      -9.789  -8.195 -14.500  1.00 95.50           N  
ATOM    140  CA  ASN A  18     -11.109  -7.812 -14.000  1.00 95.50           C  
ATOM    141  C   ASN A  18     -11.273  -8.188 -12.531  1.00 95.50           C  
ATOM    142  CB  ASN A  18     -12.211  -8.461 -14.836  1.00 95.50           C  
ATOM    143  O   ASN A  18     -12.258  -8.812 -12.148  1.00 95.50           O  
ATOM    144  CG  ASN A  18     -12.289  -7.891 -16.234  1.00 95.50           C  
ATOM    145  ND2 ASN A  18     -12.320  -8.773 -17.234  1.00 95.50           N  
ATOM    146  OD1 ASN A  18     -12.312  -6.672 -16.422  1.00 95.50           O  
ATOM    147  N   ARG A  19     -10.109  -7.805 -11.711  1.00 95.38           N  
ATOM    148  CA  ARG A  19     -10.156  -8.125 -10.289  1.00 95.38           C  
ATOM    149  C   ARG A  19     -11.281  -7.375  -9.594  1.00 95.38           C  
ATOM    150  CB  ARG A  19      -8.812  -7.801  -9.625  1.00 95.38           C  
ATOM    151  O   ARG A  19     -11.570  -6.223  -9.930  1.00 95.38           O  
ATOM    152  CG  ARG A  19      -7.664  -8.672 -10.102  1.00 95.38           C  
ATOM    153  CD  ARG A  19      -6.371  -8.352  -9.359  1.00 95.38           C  
ATOM    154  NE  ARG A  19      -5.883  -7.016  -9.680  1.00 95.38           N  
ATOM    155  NH1 ARG A  19      -4.789  -6.715  -7.664  1.00 95.38           N  
ATOM    156  NH2 ARG A  19      -4.754  -5.062  -9.250  1.00 95.38           N  
ATOM    157  CZ  ARG A  19      -5.145  -6.266  -8.859  1.00 95.38           C  
ATOM    158  N   THR A  20     -12.055  -8.109  -8.859  1.00 95.50           N  
ATOM    159  CA  THR A  20     -12.930  -7.457  -7.898  1.00 95.50           C  
ATOM    160  C   THR A  20     -12.234  -7.301  -6.551  1.00 95.50           C  
ATOM    161  CB  THR A  20     -14.242  -8.250  -7.715  1.00 95.50           C  
ATOM    162  O   THR A  20     -11.172  -7.891  -6.320  1.00 95.50           O  
ATOM    163  CG2 THR A  20     -14.891  -8.562  -9.055  1.00 95.50           C  
ATOM    164  OG1 THR A  20     -13.961  -9.477  -7.031  1.00 95.50           O  
ATOM    165  N   ILE A  21     -12.828  -6.453  -5.746  1.00 93.38           N  
ATOM    166  CA  ILE A  21     -12.188  -6.180  -4.469  1.00 93.38           C  
ATOM    167  C   ILE A  21     -12.070  -7.473  -3.662  1.00 93.38           C  
ATOM    168  CB  ILE A  21     -12.961  -5.117  -3.660  1.00 93.38           C  
ATOM    169  O   ILE A  21     -11.125  -7.641  -2.883  1.00 93.38           O  
ATOM    170  CG1 ILE A  21     -12.148  -4.672  -2.439  1.00 93.38           C  
ATOM    171  CG2 ILE A  21     -14.336  -5.652  -3.238  1.00 93.38           C  
ATOM    172  CD1 ILE A  21     -10.781  -4.098  -2.783  1.00 93.38           C  
ATOM    173  N   ASP A  22     -12.805  -8.477  -3.883  1.00 93.44           N  
ATOM    174  CA  ASP A  22     -12.734  -9.766  -3.193  1.00 93.44           C  
ATOM    175  C   ASP A  22     -11.508 -10.562  -3.639  1.00 93.44           C  
ATOM    176  CB  ASP A  22     -14.008 -10.578  -3.443  1.00 93.44           C  
ATOM    177  O   ASP A  22     -11.094 -11.500  -2.957  1.00 93.44           O  
ATOM    178  CG  ASP A  22     -15.219 -10.008  -2.732  1.00 93.44           C  
ATOM    179  OD1 ASP A  22     -15.055  -9.281  -1.727  1.00 93.44           O  
ATOM    180  OD2 ASP A  22     -16.359 -10.281  -3.180  1.00 93.44           O  
ATOM    181  N   ASP A  23     -11.000 -10.172  -4.742  1.00 95.00           N  
ATOM    182  CA  ASP A  23      -9.797 -10.820  -5.254  1.00 95.00           C  
ATOM    183  C   ASP A  23      -8.547 -10.266  -4.586  1.00 95.00           C  
ATOM    184  CB  ASP A  23      -9.703 -10.664  -6.773  1.00 95.00           C  
ATOM    185  O   ASP A  23      -7.461 -10.836  -4.711  1.00 95.00           O  
ATOM    186  CG  ASP A  23     -10.836 -11.344  -7.512  1.00 95.00           C  
ATOM    187  OD1 ASP A  23     -11.219 -12.477  -7.141  1.00 95.00           O  
ATOM    188  OD2 ASP A  23     -11.359 -10.750  -8.477  1.00 95.00           O  
ATOM    189  N   ILE A  24      -8.656  -9.133  -3.928  1.00 95.88           N  
ATOM    190  CA  ILE A  24      -7.523  -8.398  -3.361  1.00 95.88           C  
ATOM    191  C   ILE A  24      -7.609  -8.422  -1.836  1.00 95.88           C  
ATOM    192  CB  ILE A  24      -7.477  -6.945  -3.877  1.00 95.88           C  
ATOM    193  O   ILE A  24      -8.594  -7.949  -1.259  1.00 95.88           O  
ATOM    194  CG1 ILE A  24      -7.414  -6.926  -5.410  1.00 95.88           C  
ATOM    195  CG2 ILE A  24      -6.285  -6.195  -3.270  1.00 95.88           C  
ATOM    196  CD1 ILE A  24      -7.688  -5.559  -6.020  1.00 95.88           C  
ATOM    197  N   ASP A  25      -6.586  -8.914  -1.209  1.00 94.50           N  
ATOM    198  CA  ASP A  25      -6.652  -8.969   0.248  1.00 94.50           C  
ATOM    199  C   ASP A  25      -5.449  -8.281   0.885  1.00 94.50           C  
ATOM    200  CB  ASP A  25      -6.734 -10.422   0.720  1.00 94.50           C  
ATOM    201  O   ASP A  25      -5.379  -8.156   2.109  1.00 94.50           O  
ATOM    202  CG  ASP A  25      -5.539 -11.258   0.289  1.00 94.50           C  
ATOM    203  OD1 ASP A  25      -4.453 -10.688   0.049  1.00 94.50           O  
ATOM    204  OD2 ASP A  25      -5.684 -12.492   0.186  1.00 94.50           O  
ATOM    205  N   THR A  26      -4.504  -7.844  -0.001  1.00 96.00           N  
ATOM    206  CA  THR A  26      -3.236  -7.383   0.563  1.00 96.00           C  
ATOM    207  C   THR A  26      -2.838  -6.035  -0.026  1.00 96.00           C  
ATOM    208  CB  THR A  26      -2.113  -8.406   0.317  1.00 96.00           C  
ATOM    209  O   THR A  26      -3.057  -5.781  -1.213  1.00 96.00           O  
ATOM    210  CG2 THR A  26      -0.797  -7.938   0.926  1.00 96.00           C  
ATOM    211  OG1 THR A  26      -2.479  -9.664   0.907  1.00 96.00           O  
ATOM    212  N   ILE A  27      -2.367  -5.176   0.817  1.00 98.38           N  
ATOM    213  CA  ILE A  27      -1.601  -4.012   0.386  1.00 98.38           C  
ATOM    214  C   ILE A  27      -0.113  -4.258   0.630  1.00 98.38           C  
ATOM    215  CB  ILE A  27      -2.061  -2.730   1.114  1.00 98.38           C  
ATOM    216  O   ILE A  27       0.288  -4.625   1.736  1.00 98.38           O  
ATOM    217  CG1 ILE A  27      -3.477  -2.344   0.674  1.00 98.38           C  
ATOM    218  CG2 ILE A  27      -1.076  -1.584   0.862  1.00 98.38           C  
ATOM    219  CD1 ILE A  27      -4.074  -1.185   1.459  1.00 98.38           C  
ATOM    220  N   VAL A  28       0.713  -4.062  -0.459  1.00 98.44           N  
ATOM    221  CA  VAL A  28       2.160  -4.211  -0.327  1.00 98.44           C  
ATOM    222  C   VAL A  28       2.820  -2.832  -0.332  1.00 98.44           C  
ATOM    223  CB  VAL A  28       2.746  -5.086  -1.456  1.00 98.44           C  
ATOM    224  O   VAL A  28       2.656  -2.061  -1.279  1.00 98.44           O  
ATOM    225  CG1 VAL A  28       4.258  -5.238  -1.291  1.00 98.44           C  
ATOM    226  CG2 VAL A  28       2.066  -6.453  -1.477  1.00 98.44           C  
ATOM    227  N   ILE A  29       3.559  -2.555   0.761  1.00 98.69           N  
ATOM    228  CA  ILE A  29       4.242  -1.274   0.899  1.00 98.69           C  
ATOM    229  C   ILE A  29       5.617  -1.351   0.240  1.00 98.69           C  
ATOM    230  CB  ILE A  29       4.383  -0.865   2.383  1.00 98.69           C  
ATOM    231  O   ILE A  29       6.398  -2.266   0.518  1.00 98.69           O  
ATOM    232  CG1 ILE A  29       3.002  -0.743   3.035  1.00 98.69           C  
ATOM    233  CG2 ILE A  29       5.168   0.444   2.512  1.00 98.69           C  
ATOM    234  CD1 ILE A  29       2.113   0.325   2.412  1.00 98.69           C  
ATOM    235  N   HIS A  30       5.816  -0.379  -0.692  1.00 98.50           N  
ATOM    236  CA  HIS A  30       7.090  -0.213  -1.382  1.00 98.50           C  
ATOM    237  C   HIS A  30       7.734   1.126  -1.036  1.00 98.50           C  
ATOM    238  CB  HIS A  30       6.898  -0.330  -2.895  1.00 98.50           C  
ATOM    239  O   HIS A  30       7.035   2.096  -0.731  1.00 98.50           O  
ATOM    240  CG  HIS A  30       6.410  -1.672  -3.336  1.00 98.50           C  
ATOM    241  CD2 HIS A  30       5.156  -2.174  -3.424  1.00 98.50           C  
ATOM    242  ND1 HIS A  30       7.258  -2.676  -3.750  1.00 98.50           N  
ATOM    243  CE1 HIS A  30       6.543  -3.740  -4.078  1.00 98.50           C  
ATOM    244  NE2 HIS A  30       5.266  -3.463  -3.887  1.00 98.50           N  
ATOM    245  N   HIS A  31       9.055   1.123  -1.014  1.00 97.62           N  
ATOM    246  CA  HIS A  31       9.719   2.414  -1.157  1.00 97.62           C  
ATOM    247  C   HIS A  31      10.320   2.572  -2.549  1.00 97.62           C  
ATOM    248  CB  HIS A  31      10.805   2.582  -0.093  1.00 97.62           C  
ATOM    249  O   HIS A  31      10.664   1.580  -3.199  1.00 97.62           O  
ATOM    250  CG  HIS A  31      12.039   1.781  -0.364  1.00 97.62           C  
ATOM    251  CD2 HIS A  31      12.312   0.471  -0.160  1.00 97.62           C  
ATOM    252  ND1 HIS A  31      13.180   2.332  -0.909  1.00 97.62           N  
ATOM    253  CE1 HIS A  31      14.102   1.393  -1.031  1.00 97.62           C  
ATOM    254  NE2 HIS A  31      13.602   0.253  -0.583  1.00 97.62           N  
ATOM    255  N   TRP A  32      10.273   3.840  -2.979  1.00 95.38           N  
ATOM    256  CA  TRP A  32      10.961   4.000  -4.258  1.00 95.38           C  
ATOM    257  C   TRP A  32      12.445   4.285  -4.047  1.00 95.38           C  
ATOM    258  CB  TRP A  32      10.328   5.125  -5.074  1.00 95.38           C  
ATOM    259  O   TRP A  32      12.859   4.684  -2.955  1.00 95.38           O  
ATOM    260  CG  TRP A  32      10.305   6.449  -4.371  1.00 95.38           C  
ATOM    261  CD1 TRP A  32      11.383   7.242  -4.070  1.00 95.38           C  
ATOM    262  CD2 TRP A  32       9.148   7.137  -3.879  1.00 95.38           C  
ATOM    263  CE2 TRP A  32       9.602   8.344  -3.289  1.00 95.38           C  
ATOM    264  CE3 TRP A  32       7.777   6.855  -3.879  1.00 95.38           C  
ATOM    265  NE1 TRP A  32      10.961   8.375  -3.420  1.00 95.38           N  
ATOM    266  CH2 TRP A  32       7.387   8.953  -2.721  1.00 95.38           C  
ATOM    267  CZ2 TRP A  32       8.727   9.258  -2.705  1.00 95.38           C  
ATOM    268  CZ3 TRP A  32       6.910   7.770  -3.299  1.00 95.38           C  
ATOM    269  N   GLY A  33      13.242   4.031  -4.930  1.00 88.94           N  
ATOM    270  CA  GLY A  33      14.648   4.266  -5.227  1.00 88.94           C  
ATOM    271  C   GLY A  33      15.414   4.867  -4.059  1.00 88.94           C  
ATOM    272  O   GLY A  33      15.359   4.344  -2.941  1.00 88.94           O  
ATOM    273  N   ASP A  34      15.867   6.211  -4.289  1.00 90.12           N  
ATOM    274  CA  ASP A  34      16.812   6.934  -3.447  1.00 90.12           C  
ATOM    275  C   ASP A  34      16.125   8.047  -2.666  1.00 90.12           C  
ATOM    276  CB  ASP A  34      17.953   7.516  -4.293  1.00 90.12           C  
ATOM    277  O   ASP A  34      15.070   8.547  -3.084  1.00 90.12           O  
ATOM    278  CG  ASP A  34      18.750   6.449  -5.027  1.00 90.12           C  
ATOM    279  OD1 ASP A  34      19.125   5.434  -4.410  1.00 90.12           O  
ATOM    280  OD2 ASP A  34      19.000   6.629  -6.238  1.00 90.12           O  
ATOM    281  N   ASP A  35      16.719   8.445  -1.585  1.00 93.69           N  
ATOM    282  CA  ASP A  35      16.281   9.641  -0.865  1.00 93.69           C  
ATOM    283  C   ASP A  35      16.297  10.867  -1.768  1.00 93.69           C  
ATOM    284  CB  ASP A  35      17.141   9.875   0.371  1.00 93.69           C  
ATOM    285  O   ASP A  35      17.125  10.953  -2.684  1.00 93.69           O  
ATOM    286  CG  ASP A  35      16.891   8.867   1.479  1.00 93.69           C  
ATOM    287  OD1 ASP A  35      16.047   7.961   1.296  1.00 93.69           O  
ATOM    288  OD2 ASP A  35      17.531   8.984   2.547  1.00 93.69           O  
ATOM    289  N   ASN A  36      15.375  11.766  -1.624  1.00 93.69           N  
ATOM    290  CA  ASN A  36      15.305  13.094  -2.221  1.00 93.69           C  
ATOM    291  C   ASN A  36      14.852  13.031  -3.678  1.00 93.69           C  
ATOM    292  CB  ASN A  36      16.656  13.805  -2.111  1.00 93.69           C  
ATOM    293  O   ASN A  36      14.922  14.031  -4.395  1.00 93.69           O  
ATOM    294  CG  ASN A  36      17.062  14.062  -0.675  1.00 93.69           C  
ATOM    295  ND2 ASN A  36      18.312  13.781  -0.355  1.00 93.69           N  
ATOM    296  OD1 ASN A  36      16.250  14.523   0.141  1.00 93.69           O  
ATOM    297  N   GLN A  37      14.547  11.781  -4.152  1.00 95.25           N  
ATOM    298  CA  GLN A  37      13.945  11.648  -5.477  1.00 95.25           C  
ATOM    299  C   GLN A  37      12.570  12.305  -5.527  1.00 95.25           C  
ATOM    300  CB  GLN A  37      13.844  10.180  -5.883  1.00 95.25           C  
ATOM    301  O   GLN A  37      11.781  12.180  -4.586  1.00 95.25           O  
ATOM    302  CG  GLN A  37      13.469   9.969  -7.340  1.00 95.25           C  
ATOM    303  CD  GLN A  37      13.500   8.508  -7.750  1.00 95.25           C  
ATOM    304  NE2 GLN A  37      13.891   8.250  -8.992  1.00 95.25           N  
ATOM    305  OE1 GLN A  37      13.180   7.617  -6.953  1.00 95.25           O  
ATOM    306  N   ARG A  38      12.336  13.023  -6.629  1.00 96.06           N  
ATOM    307  CA  ARG A  38      11.086  13.773  -6.777  1.00 96.06           C  
ATOM    308  C   ARG A  38       9.922  12.844  -7.070  1.00 96.06           C  
ATOM    309  CB  ARG A  38      11.219  14.820  -7.887  1.00 96.06           C  
ATOM    310  O   ARG A  38      10.047  11.914  -7.875  1.00 96.06           O  
ATOM    311  CG  ARG A  38      12.211  15.930  -7.574  1.00 96.06           C  
ATOM    312  CD  ARG A  38      12.383  16.875  -8.750  1.00 96.06           C  
ATOM    313  NE  ARG A  38      11.133  17.547  -9.094  1.00 96.06           N  
ATOM    314  NH1 ARG A  38      11.891  18.391 -11.109  1.00 96.06           N  
ATOM    315  NH2 ARG A  38       9.750  18.828 -10.414  1.00 96.06           N  
ATOM    316  CZ  ARG A  38      10.930  18.250 -10.203  1.00 96.06           C  
ATOM    317  N   PHE A  39       8.805  13.125  -6.508  1.00 96.94           N  
ATOM    318  CA  PHE A  39       7.535  12.430  -6.703  1.00 96.94           C  
ATOM    319  C   PHE A  39       7.211  12.297  -8.188  1.00 96.94           C  
ATOM    320  CB  PHE A  39       6.402  13.156  -5.977  1.00 96.94           C  
ATOM    321  O   PHE A  39       6.906  11.203  -8.664  1.00 96.94           O  
ATOM    322  CG  PHE A  39       5.047  12.539  -6.191  1.00 96.94           C  
ATOM    323  CD1 PHE A  39       4.258  12.914  -7.273  1.00 96.94           C  
ATOM    324  CD2 PHE A  39       4.559  11.578  -5.312  1.00 96.94           C  
ATOM    325  CE1 PHE A  39       3.002  12.344  -7.473  1.00 96.94           C  
ATOM    326  CE2 PHE A  39       3.307  11.008  -5.508  1.00 96.94           C  
ATOM    327  CZ  PHE A  39       2.529  11.391  -6.586  1.00 96.94           C  
ATOM    328  N   GLU A  40       7.348  13.336  -8.938  1.00 97.31           N  
ATOM    329  CA  GLU A  40       6.980  13.359 -10.352  1.00 97.31           C  
ATOM    330  C   GLU A  40       7.844  12.398 -11.156  1.00 97.31           C  
ATOM    331  CB  GLU A  40       7.105  14.781 -10.914  1.00 97.31           C  
ATOM    332  O   GLU A  40       7.352  11.734 -12.070  1.00 97.31           O  
ATOM    333  CG  GLU A  40       6.016  15.727 -10.430  1.00 97.31           C  
ATOM    334  CD  GLU A  40       6.242  16.219  -9.008  1.00 97.31           C  
ATOM    335  OE1 GLU A  40       5.273  16.703  -8.375  1.00 97.31           O  
ATOM    336  OE2 GLU A  40       7.395  16.141  -8.531  1.00 97.31           O  
ATOM    337  N   LYS A  41       9.141  12.375 -10.758  1.00 96.31           N  
ATOM    338  CA  LYS A  41      10.062  11.516 -11.492  1.00 96.31           C  
ATOM    339  C   LYS A  41       9.711  10.039 -11.305  1.00 96.31           C  
ATOM    340  CB  LYS A  41      11.500  11.766 -11.055  1.00 96.31           C  
ATOM    341  O   LYS A  41       9.859   9.242 -12.227  1.00 96.31           O  
ATOM    342  CG  LYS A  41      12.062  13.109 -11.500  1.00 96.31           C  
ATOM    343  CD  LYS A  41      12.094  13.227 -13.016  1.00 96.31           C  
ATOM    344  CE  LYS A  41      12.719  14.547 -13.461  1.00 96.31           C  
ATOM    345  NZ  LYS A  41      12.711  14.680 -14.953  1.00 96.31           N  
ATOM    346  N   VAL A  42       9.242   9.703 -10.141  1.00 96.69           N  
ATOM    347  CA  VAL A  42       8.812   8.328  -9.875  1.00 96.69           C  
ATOM    348  C   VAL A  42       7.578   8.008 -10.711  1.00 96.69           C  
ATOM    349  CB  VAL A  42       8.516   8.109  -8.375  1.00 96.69           C  
ATOM    350  O   VAL A  42       7.500   6.938 -11.320  1.00 96.69           O  
ATOM    351  CG1 VAL A  42       8.000   6.695  -8.125  1.00 96.69           C  
ATOM    352  CG2 VAL A  42       9.766   8.383  -7.535  1.00 96.69           C  
ATOM    353  N   CYS A  43       6.641   8.898 -10.711  1.00 97.19           N  
ATOM    354  CA  CYS A  43       5.445   8.703 -11.523  1.00 97.19           C  
ATOM    355  C   CYS A  43       5.809   8.562 -13.000  1.00 97.19           C  
ATOM    356  CB  CYS A  43       4.473   9.867 -11.344  1.00 97.19           C  
ATOM    357  O   CYS A  43       5.285   7.684 -13.688  1.00 97.19           O  
ATOM    358  SG  CYS A  43       3.756   9.961  -9.688  1.00 97.19           S  
ATOM    359  N   GLU A  44       6.695   9.430 -13.492  1.00 96.56           N  
ATOM    360  CA  GLU A  44       7.133   9.391 -14.883  1.00 96.56           C  
ATOM    361  C   GLU A  44       7.836   8.078 -15.203  1.00 96.56           C  
ATOM    362  CB  GLU A  44       8.055  10.570 -15.195  1.00 96.56           C  
ATOM    363  O   GLU A  44       7.688   7.535 -16.297  1.00 96.56           O  
ATOM    364  CG  GLU A  44       7.340  11.914 -15.258  1.00 96.56           C  
ATOM    365  CD  GLU A  44       8.289  13.102 -15.281  1.00 96.56           C  
ATOM    366  OE1 GLU A  44       7.812  14.258 -15.305  1.00 96.56           O  
ATOM    367  OE2 GLU A  44       9.516  12.867 -15.281  1.00 96.56           O  
ATOM    368  N   PHE A  45       8.609   7.645 -14.195  1.00 95.62           N  
ATOM    369  CA  PHE A  45       9.281   6.363 -14.375  1.00 95.62           C  
ATOM    370  C   PHE A  45       8.273   5.258 -14.664  1.00 95.62           C  
ATOM    371  CB  PHE A  45      10.102   6.012 -13.133  1.00 95.62           C  
ATOM    372  O   PHE A  45       8.445   4.477 -15.602  1.00 95.62           O  
ATOM    373  CG  PHE A  45      10.688   4.625 -13.164  1.00 95.62           C  
ATOM    374  CD1 PHE A  45      10.062   3.578 -12.500  1.00 95.62           C  
ATOM    375  CD2 PHE A  45      11.859   4.367 -13.859  1.00 95.62           C  
ATOM    376  CE1 PHE A  45      10.602   2.293 -12.523  1.00 95.62           C  
ATOM    377  CE2 PHE A  45      12.406   3.086 -13.898  1.00 95.62           C  
ATOM    378  CZ  PHE A  45      11.773   2.051 -13.227  1.00 95.62           C  
ATOM    379  N   PHE A  46       7.215   5.133 -13.906  1.00 96.25           N  
ATOM    380  CA  PHE A  46       6.203   4.102 -14.086  1.00 96.25           C  
ATOM    381  C   PHE A  46       5.434   4.320 -15.383  1.00 96.25           C  
ATOM    382  CB  PHE A  46       5.238   4.074 -12.898  1.00 96.25           C  
ATOM    383  O   PHE A  46       4.953   3.367 -16.000  1.00 96.25           O  
ATOM    384  CG  PHE A  46       5.820   3.463 -11.656  1.00 96.25           C  
ATOM    385  CD1 PHE A  46       6.824   2.506 -11.734  1.00 96.25           C  
ATOM    386  CD2 PHE A  46       5.363   3.848 -10.398  1.00 96.25           C  
ATOM    387  CE1 PHE A  46       7.367   1.939 -10.586  1.00 96.25           C  
ATOM    388  CE2 PHE A  46       5.902   3.283  -9.242  1.00 96.25           C  
ATOM    389  CZ  PHE A  46       6.902   2.330  -9.344  1.00 96.25           C  
ATOM    390  N   ALA A  47       5.320   5.566 -15.820  1.00 94.94           N  
ATOM    391  CA  ALA A  47       4.574   5.914 -17.031  1.00 94.94           C  
ATOM    392  C   ALA A  47       5.402   5.648 -18.281  1.00 94.94           C  
ATOM    393  CB  ALA A  47       4.137   7.375 -16.984  1.00 94.94           C  
ATOM    394  O   ALA A  47       4.855   5.520 -19.375  1.00 94.94           O  
ATOM    395  N   GLY A  48       6.656   5.562 -18.156  1.00 91.81           N  
ATOM    396  CA  GLY A  48       7.562   5.562 -19.281  1.00 91.81           C  
ATOM    397  C   GLY A  48       7.945   4.168 -19.750  1.00 91.81           C  
ATOM    398  O   GLY A  48       8.539   4.000 -20.812  1.00 91.81           O  
ATOM    399  N   GLY A  49       7.301   3.076 -19.219  1.00 80.94           N  
ATOM    400  CA  GLY A  49       7.375   1.704 -19.703  1.00 80.94           C  
ATOM    401  C   GLY A  49       8.633   1.415 -20.500  1.00 80.94           C  
ATOM    402  O   GLY A  49       9.281   2.336 -21.000  1.00 80.94           O  
ATOM    403  N   PRO A  50       8.797  -0.217 -20.562  1.00 82.75           N  
ATOM    404  CA  PRO A  50       8.281  -1.291 -19.719  1.00 82.75           C  
ATOM    405  C   PRO A  50       9.227  -1.631 -18.562  1.00 82.75           C  
ATOM    406  CB  PRO A  50       8.148  -2.473 -20.672  1.00 82.75           C  
ATOM    407  O   PRO A  50      10.430  -1.348 -18.641  1.00 82.75           O  
ATOM    408  CG  PRO A  50       9.250  -2.285 -21.672  1.00 82.75           C  
ATOM    409  CD  PRO A  50       9.477  -0.812 -21.859  1.00 82.75           C  
ATOM    410  N   GLY A  51       8.578  -1.998 -17.516  1.00 89.44           N  
ATOM    411  CA  GLY A  51       9.242  -2.543 -16.344  1.00 89.44           C  
ATOM    412  C   GLY A  51       8.312  -2.758 -15.164  1.00 89.44           C  
ATOM    413  O   GLY A  51       7.297  -3.445 -15.289  1.00 89.44           O  
ATOM    414  N   THR A  52       8.523  -2.297 -14.156  1.00 94.12           N  
ATOM    415  CA  THR A  52       7.738  -2.463 -12.938  1.00 94.12           C  
ATOM    416  C   THR A  52       6.723  -1.334 -12.789  1.00 94.12           C  
ATOM    417  CB  THR A  52       8.648  -2.508 -11.695  1.00 94.12           C  
ATOM    418  O   THR A  52       6.867  -0.276 -13.398  1.00 94.12           O  
ATOM    419  CG2 THR A  52       9.367  -1.177 -11.492  1.00 94.12           C  
ATOM    420  OG1 THR A  52       7.855  -2.793 -10.539  1.00 94.12           O  
ATOM    421  N   SER A  53       5.734  -1.628 -11.984  1.00 97.31           N  
ATOM    422  CA  SER A  53       4.691  -0.647 -11.695  1.00 97.31           C  
ATOM    423  C   SER A  53       4.129  -0.844 -10.289  1.00 97.31           C  
ATOM    424  CB  SER A  53       3.564  -0.736 -12.719  1.00 97.31           C  
ATOM    425  O   SER A  53       4.504  -1.788  -9.594  1.00 97.31           O  
ATOM    426  OG  SER A  53       2.928  -2.000 -12.664  1.00 97.31           O  
ATOM    427  N   ALA A  54       3.289   0.125  -9.906  1.00 97.88           N  
ATOM    428  CA  ALA A  54       2.471   0.104  -8.695  1.00 97.88           C  
ATOM    429  C   ALA A  54       1.117   0.767  -8.938  1.00 97.88           C  
ATOM    430  CB  ALA A  54       3.199   0.796  -7.547  1.00 97.88           C  
ATOM    431  O   ALA A  54       0.972   1.580  -9.852  1.00 97.88           O  
ATOM    432  N   HIS A  55       0.164   0.421  -8.031  1.00 98.44           N  
ATOM    433  CA  HIS A  55      -1.154   1.026  -8.188  1.00 98.44           C  
ATOM    434  C   HIS A  55      -1.134   2.498  -7.785  1.00 98.44           C  
ATOM    435  CB  HIS A  55      -2.189   0.271  -7.352  1.00 98.44           C  
ATOM    436  O   HIS A  55      -1.750   3.334  -8.453  1.00 98.44           O  
ATOM    437  CG  HIS A  55      -2.443  -1.124  -7.828  1.00 98.44           C  
ATOM    438  CD2 HIS A  55      -3.445  -1.640  -8.578  1.00 98.44           C  
ATOM    439  ND1 HIS A  55      -1.601  -2.176  -7.531  1.00 98.44           N  
ATOM    440  CE1 HIS A  55      -2.076  -3.279  -8.086  1.00 98.44           C  
ATOM    441  NE2 HIS A  55      -3.195  -2.982  -8.719  1.00 98.44           N  
ATOM    442  N   PHE A  56      -0.336   2.711  -6.699  1.00 98.62           N  
ATOM    443  CA  PHE A  56      -0.306   4.078  -6.191  1.00 98.62           C  
ATOM    444  C   PHE A  56       1.124   4.516  -5.902  1.00 98.62           C  
ATOM    445  CB  PHE A  56      -1.157   4.199  -4.922  1.00 98.62           C  
ATOM    446  O   PHE A  56       1.960   3.705  -5.504  1.00 98.62           O  
ATOM    447  CG  PHE A  56      -2.613   3.881  -5.137  1.00 98.62           C  
ATOM    448  CD1 PHE A  56      -3.475   4.832  -5.672  1.00 98.62           C  
ATOM    449  CD2 PHE A  56      -3.121   2.631  -4.805  1.00 98.62           C  
ATOM    450  CE1 PHE A  56      -4.820   4.543  -5.871  1.00 98.62           C  
ATOM    451  CE2 PHE A  56      -4.465   2.334  -5.000  1.00 98.62           C  
ATOM    452  CZ  PHE A  56      -5.316   3.291  -5.531  1.00 98.62           C  
ATOM    453  N   VAL A  57       1.414   5.844  -6.066  1.00 98.44           N  
ATOM    454  CA  VAL A  57       2.557   6.582  -5.539  1.00 98.44           C  
ATOM    455  C   VAL A  57       2.076   7.633  -4.543  1.00 98.44           C  
ATOM    456  CB  VAL A  57       3.369   7.250  -6.672  1.00 98.44           C  
ATOM    457  O   VAL A  57       1.234   8.469  -4.871  1.00 98.44           O  
ATOM    458  CG1 VAL A  57       4.602   7.953  -6.105  1.00 98.44           C  
ATOM    459  CG2 VAL A  57       3.773   6.219  -7.723  1.00 98.44           C  
ATOM    460  N   VAL A  58       2.643   7.504  -3.383  1.00 98.44           N  
ATOM    461  CA  VAL A  58       2.100   8.352  -2.324  1.00 98.44           C  
ATOM    462  C   VAL A  58       3.234   9.094  -1.621  1.00 98.44           C  
ATOM    463  CB  VAL A  58       1.289   7.523  -1.300  1.00 98.44           C  
ATOM    464  O   VAL A  58       4.273   8.500  -1.310  1.00 98.44           O  
ATOM    465  CG1 VAL A  58       0.681   8.430  -0.233  1.00 98.44           C  
ATOM    466  CG2 VAL A  58       0.199   6.719  -2.006  1.00 98.44           C  
ATOM    467  N   GLU A  59       3.088  10.492  -1.436  1.00 97.19           N  
ATOM    468  CA  GLU A  59       4.035  11.297  -0.661  1.00 97.19           C  
ATOM    469  C   GLU A  59       3.355  12.516  -0.052  1.00 97.19           C  
ATOM    470  CB  GLU A  59       5.215  11.727  -1.535  1.00 97.19           C  
ATOM    471  O   GLU A  59       2.562  13.188  -0.715  1.00 97.19           O  
ATOM    472  CG  GLU A  59       5.000  13.055  -2.244  1.00 97.19           C  
ATOM    473  CD  GLU A  59       6.219  13.523  -3.021  1.00 97.19           C  
ATOM    474  OE1 GLU A  59       6.285  14.727  -3.381  1.00 97.19           O  
ATOM    475  OE2 GLU A  59       7.113  12.688  -3.275  1.00 97.19           O  
ATOM    476  N   ALA A  60       3.590  12.727   1.130  1.00 96.06           N  
ATOM    477  CA  ALA A  60       3.279  13.953   1.865  1.00 96.06           C  
ATOM    478  C   ALA A  60       2.160  14.734   1.186  1.00 96.06           C  
ATOM    479  CB  ALA A  60       4.527  14.820   1.998  1.00 96.06           C  
ATOM    480  O   ALA A  60       2.387  15.828   0.658  1.00 96.06           O  
ATOM    481  N   GLY A  61       0.899  14.336   1.407  1.00 97.38           N  
ATOM    482  CA  GLY A  61      -0.273  15.078   0.973  1.00 97.38           C  
ATOM    483  C   GLY A  61      -0.629  14.836  -0.481  1.00 97.38           C  
ATOM    484  O   GLY A  61      -1.554  15.453  -1.012  1.00 97.38           O  
ATOM    485  N   ARG A  62       0.106  13.945  -1.163  1.00 98.06           N  
ATOM    486  CA  ARG A  62      -0.160  13.664  -2.568  1.00 98.06           C  
ATOM    487  C   ARG A  62      -0.322  12.164  -2.801  1.00 98.06           C  
ATOM    488  CB  ARG A  62       0.963  14.211  -3.451  1.00 98.06           C  
ATOM    489  O   ARG A  62       0.416  11.359  -2.230  1.00 98.06           O  
ATOM    490  CG  ARG A  62       1.132  15.719  -3.367  1.00 98.06           C  
ATOM    491  CD  ARG A  62       2.312  16.203  -4.199  1.00 98.06           C  
ATOM    492  NE  ARG A  62       3.582  15.711  -3.668  1.00 98.06           N  
ATOM    493  NH1 ARG A  62       4.867  16.562  -5.387  1.00 98.06           N  
ATOM    494  NH2 ARG A  62       5.859  15.406  -3.676  1.00 98.06           N  
ATOM    495  CZ  ARG A  62       4.766  15.898  -4.246  1.00 98.06           C  
ATOM    496  N   CYS A  63      -1.251  11.781  -3.668  1.00 98.38           N  
ATOM    497  CA  CYS A  63      -1.488  10.398  -4.070  1.00 98.38           C  
ATOM    498  C   CYS A  63      -1.802  10.312  -5.559  1.00 98.38           C  
ATOM    499  CB  CYS A  63      -2.635   9.797  -3.262  1.00 98.38           C  
ATOM    500  O   CYS A  63      -2.799  10.867  -6.023  1.00 98.38           O  
ATOM    501  SG  CYS A  63      -3.057   8.109  -3.744  1.00 98.38           S  
ATOM    502  N   ALA A  64      -0.933   9.609  -6.273  1.00 98.12           N  
ATOM    503  CA  ALA A  64      -1.160   9.328  -7.691  1.00 98.12           C  
ATOM    504  C   ALA A  64      -1.561   7.871  -7.902  1.00 98.12           C  
ATOM    505  CB  ALA A  64       0.087   9.656  -8.508  1.00 98.12           C  
ATOM    506  O   ALA A  64      -0.892   6.957  -7.414  1.00 98.12           O  
ATOM    507  N   GLN A  65      -2.635   7.645  -8.625  1.00 97.88           N  
ATOM    508  CA  GLN A  65      -3.008   6.305  -9.055  1.00 97.88           C  
ATOM    509  C   GLN A  65      -2.531   6.035 -10.477  1.00 97.88           C  
ATOM    510  CB  GLN A  65      -4.523   6.113  -8.969  1.00 97.88           C  
ATOM    511  O   GLN A  65      -2.947   6.715 -11.422  1.00 97.88           O  
ATOM    512  CG  GLN A  65      -4.984   4.691  -9.273  1.00 97.88           C  
ATOM    513  CD  GLN A  65      -6.473   4.504  -9.062  1.00 97.88           C  
ATOM    514  NE2 GLN A  65      -6.930   3.258  -9.164  1.00 97.88           N  
ATOM    515  OE1 GLN A  65      -7.207   5.465  -8.820  1.00 97.88           O  
ATOM    516  N   LEU A  66      -1.718   5.023 -10.617  1.00 97.25           N  
ATOM    517  CA  LEU A  66      -1.104   4.777 -11.914  1.00 97.25           C  
ATOM    518  C   LEU A  66      -1.671   3.514 -12.555  1.00 97.25           C  
ATOM    519  CB  LEU A  66       0.416   4.652 -11.773  1.00 97.25           C  
ATOM    520  O   LEU A  66      -1.598   3.342 -13.773  1.00 97.25           O  
ATOM    521  CG  LEU A  66       1.190   5.961 -11.609  1.00 97.25           C  
ATOM    522  CD1 LEU A  66       1.042   6.488 -10.188  1.00 97.25           C  
ATOM    523  CD2 LEU A  66       2.660   5.762 -11.961  1.00 97.25           C  
ATOM    524  N   VAL A  67      -2.125   2.523 -11.836  1.00 97.69           N  
ATOM    525  CA  VAL A  67      -2.787   1.312 -12.305  1.00 97.69           C  
ATOM    526  C   VAL A  67      -4.160   1.184 -11.648  1.00 97.69           C  
ATOM    527  CB  VAL A  67      -1.939   0.053 -12.023  1.00 97.69           C  
ATOM    528  O   VAL A  67      -4.293   1.379 -10.438  1.00 97.69           O  
ATOM    529  CG1 VAL A  67      -2.660  -1.204 -12.508  1.00 97.69           C  
ATOM    530  CG2 VAL A  67      -0.567   0.173 -12.680  1.00 97.69           C  
ATOM    531  N   GLU A  68      -5.148   0.904 -12.555  1.00 97.00           N  
ATOM    532  CA  GLU A  68      -6.477   0.666 -12.000  1.00 97.00           C  
ATOM    533  C   GLU A  68      -6.484  -0.555 -11.086  1.00 97.00           C  
ATOM    534  CB  GLU A  68      -7.504   0.487 -13.125  1.00 97.00           C  
ATOM    535  O   GLU A  68      -5.789  -1.539 -11.352  1.00 97.00           O  
ATOM    536  CG  GLU A  68      -7.695   1.727 -13.984  1.00 97.00           C  
ATOM    537  CD  GLU A  68      -8.422   2.850 -13.266  1.00 97.00           C  
ATOM    538  OE1 GLU A  68      -8.156   4.035 -13.562  1.00 97.00           O  
ATOM    539  OE2 GLU A  68      -9.273   2.541 -12.398  1.00 97.00           O  
ATOM    540  N   ILE A  69      -7.293  -0.462  -9.945  1.00 95.81           N  
ATOM    541  CA  ILE A  69      -7.355  -1.519  -8.945  1.00 95.81           C  
ATOM    542  C   ILE A  69      -7.832  -2.816  -9.586  1.00 95.81           C  
ATOM    543  CB  ILE A  69      -8.281  -1.130  -7.770  1.00 95.81           C  
ATOM    544  O   ILE A  69      -7.430  -3.908  -9.172  1.00 95.81           O  
ATOM    545  CG1 ILE A  69      -7.676   0.024  -6.965  1.00 95.81           C  
ATOM    546  CG2 ILE A  69      -8.555  -2.342  -6.871  1.00 95.81           C  
ATOM    547  CD1 ILE A  69      -6.383  -0.338  -6.246  1.00 95.81           C  
ATOM    548  N   LYS A  70      -8.641  -2.754 -10.727  1.00 97.00           N  
ATOM    549  CA  LYS A  70      -9.148  -3.945 -11.406  1.00 97.00           C  
ATOM    550  C   LYS A  70      -8.031  -4.652 -12.172  1.00 97.00           C  
ATOM    551  CB  LYS A  70     -10.289  -3.582 -12.352  1.00 97.00           C  
ATOM    552  O   LYS A  70      -8.164  -5.824 -12.531  1.00 97.00           O  
ATOM    553  CG  LYS A  70      -9.867  -2.699 -13.523  1.00 97.00           C  
ATOM    554  CD  LYS A  70     -11.047  -2.369 -14.430  1.00 97.00           C  
ATOM    555  CE  LYS A  70     -10.633  -1.459 -15.578  1.00 97.00           C  
ATOM    556  NZ  LYS A  70     -10.133  -2.238 -16.750  1.00 97.00           N  
ATOM    557  N   ASP A  71      -6.957  -3.879 -12.477  1.00 98.06           N  
ATOM    558  CA  ASP A  71      -5.820  -4.453 -13.188  1.00 98.06           C  
ATOM    559  C   ASP A  71      -4.707  -4.852 -12.227  1.00 98.06           C  
ATOM    560  CB  ASP A  71      -5.289  -3.467 -14.227  1.00 98.06           C  
ATOM    561  O   ASP A  71      -4.699  -4.426 -11.070  1.00 98.06           O  
ATOM    562  CG  ASP A  71      -6.293  -3.158 -15.328  1.00 98.06           C  
ATOM    563  OD1 ASP A  71      -7.035  -4.070 -15.742  1.00 98.06           O  
ATOM    564  OD2 ASP A  71      -6.340  -1.991 -15.773  1.00 98.06           O  
ATOM    565  N   ILE A  72      -3.752  -5.715 -12.719  1.00 98.25           N  
ATOM    566  CA  ILE A  72      -2.672  -6.234 -11.891  1.00 98.25           C  
ATOM    567  C   ILE A  72      -1.384  -5.469 -12.180  1.00 98.25           C  
ATOM    568  CB  ILE A  72      -2.459  -7.746 -12.117  1.00 98.25           C  
ATOM    569  O   ILE A  72      -0.847  -5.543 -13.289  1.00 98.25           O  
ATOM    570  CG1 ILE A  72      -3.758  -8.516 -11.852  1.00 98.25           C  
ATOM    571  CG2 ILE A  72      -1.322  -8.273 -11.234  1.00 98.25           C  
ATOM    572  CD1 ILE A  72      -3.740  -9.953 -12.359  1.00 98.25           C  
ATOM    573  N   ALA A  73      -0.922  -4.691 -11.148  1.00 97.94           N  
ATOM    574  CA  ALA A  73       0.382  -4.047 -11.289  1.00 97.94           C  
ATOM    575  C   ALA A  73       1.513  -5.059 -11.133  1.00 97.94           C  
ATOM    576  CB  ALA A  73       0.535  -2.924 -10.266  1.00 97.94           C  
ATOM    577  O   ALA A  73       1.397  -6.016 -10.359  1.00 97.94           O  
ATOM    578  N   TRP A  74       2.613  -4.891 -11.891  1.00 97.44           N  
ATOM    579  CA  TRP A  74       3.814  -5.707 -11.766  1.00 97.44           C  
ATOM    580  C   TRP A  74       4.750  -5.145 -10.695  1.00 97.44           C  
ATOM    581  CB  TRP A  74       4.547  -5.801 -13.102  1.00 97.44           C  
ATOM    582  O   TRP A  74       5.688  -4.410 -11.016  1.00 97.44           O  
ATOM    583  CG  TRP A  74       3.703  -6.324 -14.227  1.00 97.44           C  
ATOM    584  CD1 TRP A  74       2.463  -6.895 -14.125  1.00 97.44           C  
ATOM    585  CD2 TRP A  74       4.039  -6.336 -15.617  1.00 97.44           C  
ATOM    586  CE2 TRP A  74       2.955  -6.926 -16.297  1.00 97.44           C  
ATOM    587  CE3 TRP A  74       5.152  -5.902 -16.344  1.00 97.44           C  
ATOM    588  NE1 TRP A  74       2.008  -7.258 -15.375  1.00 97.44           N  
ATOM    589  CH2 TRP A  74       4.051  -6.660 -18.391  1.00 97.44           C  
ATOM    590  CZ2 TRP A  74       2.951  -7.090 -17.688  1.00 97.44           C  
ATOM    591  CZ3 TRP A  74       5.148  -6.066 -17.734  1.00 97.44           C  
ATOM    592  N   HIS A  75       4.598  -5.492  -9.352  1.00 97.19           N  
ATOM    593  CA  HIS A  75       5.312  -4.715  -8.344  1.00 97.19           C  
ATOM    594  C   HIS A  75       5.980  -5.625  -7.316  1.00 97.19           C  
ATOM    595  CB  HIS A  75       4.363  -3.742  -7.645  1.00 97.19           C  
ATOM    596  O   HIS A  75       6.965  -5.234  -6.684  1.00 97.19           O  
ATOM    597  CG  HIS A  75       3.252  -4.418  -6.902  1.00 97.19           C  
ATOM    598  CD2 HIS A  75       1.984  -4.711  -7.277  1.00 97.19           C  
ATOM    599  ND1 HIS A  75       3.389  -4.871  -5.609  1.00 97.19           N  
ATOM    600  CE1 HIS A  75       2.250  -5.414  -5.219  1.00 97.19           C  
ATOM    601  NE2 HIS A  75       1.382  -5.332  -6.211  1.00 97.19           N  
ATOM    602  N   ALA A  76       5.594  -6.836  -7.160  1.00 95.44           N  
ATOM    603  CA  ALA A  76       5.988  -7.590  -5.977  1.00 95.44           C  
ATOM    604  C   ALA A  76       7.047  -8.633  -6.316  1.00 95.44           C  
ATOM    605  CB  ALA A  76       4.770  -8.258  -5.340  1.00 95.44           C  
ATOM    606  O   ALA A  76       7.645  -9.234  -5.422  1.00 95.44           O  
ATOM    607  N   GLY A  77       7.422  -8.758  -7.625  1.00 92.81           N  
ATOM    608  CA  GLY A  77       8.391  -9.766  -8.031  1.00 92.81           C  
ATOM    609  C   GLY A  77       7.906 -11.188  -7.801  1.00 92.81           C  
ATOM    610  O   GLY A  77       8.703 -12.125  -7.793  1.00 92.81           O  
ATOM    611  N   ASN A  78       6.641 -11.312  -7.426  1.00 92.62           N  
ATOM    612  CA  ASN A  78       5.895 -12.539  -7.191  1.00 92.62           C  
ATOM    613  C   ASN A  78       4.480 -12.453  -7.754  1.00 92.62           C  
ATOM    614  CB  ASN A  78       5.852 -12.867  -5.695  1.00 92.62           C  
ATOM    615  O   ASN A  78       3.648 -11.703  -7.246  1.00 92.62           O  
ATOM    616  CG  ASN A  78       5.176 -14.188  -5.402  1.00 92.62           C  
ATOM    617  ND2 ASN A  78       5.961 -15.180  -4.988  1.00 92.62           N  
ATOM    618  OD1 ASN A  78       3.959 -14.328  -5.555  1.00 92.62           O  
ATOM    619  N   TRP A  79       4.230 -13.305  -8.812  1.00 92.88           N  
ATOM    620  CA  TRP A  79       2.975 -13.188  -9.547  1.00 92.88           C  
ATOM    621  C   TRP A  79       1.785 -13.508  -8.648  1.00 92.88           C  
ATOM    622  CB  TRP A  79       2.975 -14.125 -10.758  1.00 92.88           C  
ATOM    623  O   TRP A  79       0.747 -12.844  -8.719  1.00 92.88           O  
ATOM    624  CG  TRP A  79       1.707 -14.094 -11.555  1.00 92.88           C  
ATOM    625  CD1 TRP A  79       0.826 -15.117 -11.750  1.00 92.88           C  
ATOM    626  CD2 TRP A  79       1.182 -12.969 -12.273  1.00 92.88           C  
ATOM    627  CE2 TRP A  79      -0.024 -13.391 -12.883  1.00 92.88           C  
ATOM    628  CE3 TRP A  79       1.612 -11.648 -12.461  1.00 92.88           C  
ATOM    629  NE1 TRP A  79      -0.218 -14.703 -12.547  1.00 92.88           N  
ATOM    630  CH2 TRP A  79      -0.359 -11.250 -13.828  1.00 92.88           C  
ATOM    631  CZ2 TRP A  79      -0.804 -12.531 -13.664  1.00 92.88           C  
ATOM    632  CZ3 TRP A  79       0.835 -10.797 -13.242  1.00 92.88           C  
ATOM    633  N   ALA A  80       1.881 -14.484  -7.852  1.00 91.00           N  
ATOM    634  CA  ALA A  80       0.799 -14.820  -6.930  1.00 91.00           C  
ATOM    635  C   ALA A  80       0.458 -13.633  -6.035  1.00 91.00           C  
ATOM    636  CB  ALA A  80       1.177 -16.031  -6.082  1.00 91.00           C  
ATOM    637  O   ALA A  80      -0.717 -13.344  -5.789  1.00 91.00           O  
ATOM    638  N   ALA A  81       1.468 -12.945  -5.582  1.00 93.94           N  
ATOM    639  CA  ALA A  81       1.257 -11.750  -4.766  1.00 93.94           C  
ATOM    640  C   ALA A  81       0.686 -10.609  -5.605  1.00 93.94           C  
ATOM    641  CB  ALA A  81       2.564 -11.320  -4.105  1.00 93.94           C  
ATOM    642  O   ALA A  81      -0.218  -9.898  -5.160  1.00 93.94           O  
ATOM    643  N   ASN A  82       1.129 -10.398  -6.754  1.00 96.69           N  
ATOM    644  CA  ASN A  82       0.651  -9.344  -7.645  1.00 96.69           C  
ATOM    645  C   ASN A  82      -0.842  -9.484  -7.926  1.00 96.69           C  
ATOM    646  CB  ASN A  82       1.442  -9.352  -8.953  1.00 96.69           C  
ATOM    647  O   ASN A  82      -1.567  -8.492  -7.957  1.00 96.69           O  
ATOM    648  CG  ASN A  82       2.836  -8.773  -8.797  1.00 96.69           C  
ATOM    649  ND2 ASN A  82       3.688  -9.008  -9.789  1.00 96.69           N  
ATOM    650  OD1 ASN A  82       3.145  -8.133  -7.793  1.00 96.69           O  
ATOM    651  N   GLN A  83      -1.389 -10.672  -8.070  1.00 96.25           N  
ATOM    652  CA  GLN A  83      -2.781 -10.938  -8.406  1.00 96.25           C  
ATOM    653  C   GLN A  83      -3.711 -10.547  -7.258  1.00 96.25           C  
ATOM    654  CB  GLN A  83      -2.975 -12.414  -8.750  1.00 96.25           C  
ATOM    655  O   GLN A  83      -4.891 -10.273  -7.473  1.00 96.25           O  
ATOM    656  CG  GLN A  83      -2.334 -12.820 -10.070  1.00 96.25           C  
ATOM    657  CD  GLN A  83      -2.574 -14.281 -10.414  1.00 96.25           C  
ATOM    658  NE2 GLN A  83      -2.482 -14.609 -11.703  1.00 96.25           N  
ATOM    659  OE1 GLN A  83      -2.838 -15.102  -9.531  1.00 96.25           O  
ATOM    660  N   ARG A  84      -3.186 -10.500  -6.043  1.00 95.44           N  
ATOM    661  CA  ARG A  84      -4.066 -10.344  -4.891  1.00 95.44           C  
ATOM    662  C   ARG A  84      -3.713  -9.094  -4.098  1.00 95.44           C  
ATOM    663  CB  ARG A  84      -3.992 -11.578  -3.984  1.00 95.44           C  
ATOM    664  O   ARG A  84      -4.094  -8.961  -2.932  1.00 95.44           O  
ATOM    665  CG  ARG A  84      -2.586 -11.914  -3.518  1.00 95.44           C  
ATOM    666  CD  ARG A  84      -2.551 -13.211  -2.727  1.00 95.44           C  
ATOM    667  NE  ARG A  84      -3.574 -13.234  -1.685  1.00 95.44           N  
ATOM    668  NH1 ARG A  84      -2.277 -14.383  -0.150  1.00 95.44           N  
ATOM    669  NH2 ARG A  84      -4.418 -13.758   0.388  1.00 95.44           N  
ATOM    670  CZ  ARG A  84      -3.420 -13.789  -0.484  1.00 95.44           C  
ATOM    671  N   SER A  85      -2.783  -8.234  -4.680  1.00 97.62           N  
ATOM    672  CA  SER A  85      -2.348  -7.113  -3.854  1.00 97.62           C  
ATOM    673  C   SER A  85      -2.453  -5.793  -4.613  1.00 97.62           C  
ATOM    674  CB  SER A  85      -0.910  -7.324  -3.377  1.00 97.62           C  
ATOM    675  O   SER A  85      -2.525  -5.785  -5.844  1.00 97.62           O  
ATOM    676  OG  SER A  85      -0.017  -7.371  -4.477  1.00 97.62           O  
ATOM    677  N   ILE A  86      -2.594  -4.789  -3.852  1.00 98.56           N  
ATOM    678  CA  ILE A  86      -2.387  -3.406  -4.266  1.00 98.56           C  
ATOM    679  C   ILE A  86      -0.993  -2.943  -3.846  1.00 98.56           C  
ATOM    680  CB  ILE A  86      -3.463  -2.471  -3.672  1.00 98.56           C  
ATOM    681  O   ILE A  86      -0.611  -3.086  -2.682  1.00 98.56           O  
ATOM    682  CG1 ILE A  86      -4.852  -2.852  -4.199  1.00 98.56           C  
ATOM    683  CG2 ILE A  86      -3.141  -1.007  -3.988  1.00 98.56           C  
ATOM    684  CD1 ILE A  86      -6.000  -2.217  -3.432  1.00 98.56           C  
ATOM    685  N   GLY A  87      -0.192  -2.457  -4.797  1.00 98.44           N  
ATOM    686  CA  GLY A  87       1.114  -1.915  -4.457  1.00 98.44           C  
ATOM    687  C   GLY A  87       1.099  -0.414  -4.238  1.00 98.44           C  
ATOM    688  O   GLY A  87       0.553   0.332  -5.055  1.00 98.44           O  
ATOM    689  N   ILE A  88       1.668   0.024  -3.121  1.00 98.75           N  
ATOM    690  CA  ILE A  88       1.809   1.447  -2.832  1.00 98.75           C  
ATOM    691  C   ILE A  88       3.289   1.812  -2.746  1.00 98.75           C  
ATOM    692  CB  ILE A  88       1.085   1.833  -1.523  1.00 98.75           C  
ATOM    693  O   ILE A  88       4.008   1.314  -1.877  1.00 98.75           O  
ATOM    694  CG1 ILE A  88      -0.412   1.516  -1.627  1.00 98.75           C  
ATOM    695  CG2 ILE A  88       1.310   3.312  -1.197  1.00 98.75           C  
ATOM    696  CD1 ILE A  88      -1.205   1.859  -0.374  1.00 98.75           C  
ATOM    697  N   GLU A  89       3.762   2.590  -3.699  1.00 98.50           N  
ATOM    698  CA  GLU A  89       5.133   3.098  -3.719  1.00 98.50           C  
ATOM    699  C   GLU A  89       5.266   4.352  -2.857  1.00 98.50           C  
ATOM    700  CB  GLU A  89       5.574   3.395  -5.152  1.00 98.50           C  
ATOM    701  O   GLU A  89       4.551   5.336  -3.068  1.00 98.50           O  
ATOM    702  CG  GLU A  89       7.059   3.703  -5.285  1.00 98.50           C  
ATOM    703  CD  GLU A  89       7.949   2.494  -5.035  1.00 98.50           C  
ATOM    704  OE1 GLU A  89       8.969   2.627  -4.316  1.00 98.50           O  
ATOM    705  OE2 GLU A  89       7.625   1.408  -5.566  1.00 98.50           O  
ATOM    706  N   CYS A  90       6.289   4.312  -1.892  1.00 98.44           N  
ATOM    707  CA  CYS A  90       6.367   5.359  -0.882  1.00 98.44           C  
ATOM    708  C   CYS A  90       7.742   6.016  -0.880  1.00 98.44           C  
ATOM    709  CB  CYS A  90       6.059   4.793   0.504  1.00 98.44           C  
ATOM    710  O   CYS A  90       8.734   5.387  -1.251  1.00 98.44           O  
ATOM    711  SG  CYS A  90       4.512   3.867   0.585  1.00 98.44           S  
ATOM    712  N   ARG A  91       7.723   7.273  -0.401  1.00 97.56           N  
ATOM    713  CA  ARG A  91       8.984   7.977  -0.190  1.00 97.56           C  
ATOM    714  C   ARG A  91       9.828   7.281   0.871  1.00 97.56           C  
ATOM    715  CB  ARG A  91       8.727   9.430   0.217  1.00 97.56           C  
ATOM    716  O   ARG A  91       9.352   7.012   1.976  1.00 97.56           O  
ATOM    717  CG  ARG A  91       9.984  10.281   0.303  1.00 97.56           C  
ATOM    718  CD  ARG A  91       9.664  11.766   0.291  1.00 97.56           C  
ATOM    719  NE  ARG A  91      10.836  12.570  -0.040  1.00 97.56           N  
ATOM    720  NH1 ARG A  91      10.172  14.422   1.171  1.00 97.56           N  
ATOM    721  NH2 ARG A  91      12.156  14.445   0.023  1.00 97.56           N  
ATOM    722  CZ  ARG A  91      11.055  13.812   0.385  1.00 97.56           C  
ATOM    723  N   PRO A  92      11.180   7.059   0.557  1.00 97.31           N  
ATOM    724  CA  PRO A  92      12.039   6.258   1.435  1.00 97.31           C  
ATOM    725  C   PRO A  92      12.336   6.953   2.760  1.00 97.31           C  
ATOM    726  CB  PRO A  92      13.312   6.078   0.611  1.00 97.31           C  
ATOM    727  O   PRO A  92      12.492   6.293   3.789  1.00 97.31           O  
ATOM    728  CG  PRO A  92      13.258   7.160  -0.418  1.00 97.31           C  
ATOM    729  CD  PRO A  92      11.820   7.449  -0.732  1.00 97.31           C  
ATOM    730  N   GLU A  93      12.352   8.352   2.836  1.00 96.62           N  
ATOM    731  CA  GLU A  93      12.672   9.148   4.020  1.00 96.62           C  
ATOM    732  C   GLU A  93      11.562   9.055   5.059  1.00 96.62           C  
ATOM    733  CB  GLU A  93      12.914  10.609   3.635  1.00 96.62           C  
ATOM    734  O   GLU A  93      11.797   9.281   6.250  1.00 96.62           O  
ATOM    735  CG  GLU A  93      14.180  10.828   2.816  1.00 96.62           C  
ATOM    736  CD  GLU A  93      13.953  10.703   1.317  1.00 96.62           C  
ATOM    737  OE1 GLU A  93      14.766  11.250   0.533  1.00 96.62           O  
ATOM    738  OE2 GLU A  93      12.953  10.055   0.925  1.00 96.62           O  
ATOM    739  N   MET A  94      10.398   8.648   4.637  1.00 97.50           N  
ATOM    740  CA  MET A  94       9.227   8.391   5.473  1.00 97.50           C  
ATOM    741  C   MET A  94       9.062   9.492   6.520  1.00 97.50           C  
ATOM    742  CB  MET A  94       9.336   7.031   6.160  1.00 97.50           C  
ATOM    743  O   MET A  94       9.180   9.234   7.719  1.00 97.50           O  
ATOM    744  CG  MET A  94       8.062   6.590   6.859  1.00 97.50           C  
ATOM    745  SD  MET A  94       8.227   4.941   7.645  1.00 97.50           S  
ATOM    746  CE  MET A  94       9.391   5.332   8.977  1.00 97.50           C  
ATOM    747  N   SER A  95       9.062  10.828   6.113  1.00 97.62           N  
ATOM    748  CA  SER A  95       8.727  11.891   7.059  1.00 97.62           C  
ATOM    749  C   SER A  95       7.383  11.625   7.727  1.00 97.62           C  
ATOM    750  CB  SER A  95       8.695  13.250   6.352  1.00 97.62           C  
ATOM    751  O   SER A  95       6.609  10.781   7.270  1.00 97.62           O  
ATOM    752  OG  SER A  95       7.590  13.336   5.473  1.00 97.62           O  
ATOM    753  N   ASN A  96       7.121  12.312   8.734  1.00 97.88           N  
ATOM    754  CA  ASN A  96       5.828  12.180   9.398  1.00 97.88           C  
ATOM    755  C   ASN A  96       4.676  12.422   8.430  1.00 97.88           C  
ATOM    756  CB  ASN A  96       5.730  13.141  10.586  1.00 97.88           C  
ATOM    757  O   ASN A  96       3.666  11.719   8.469  1.00 97.88           O  
ATOM    758  CG  ASN A  96       6.551  12.680  11.773  1.00 97.88           C  
ATOM    759  ND2 ASN A  96       6.789  13.578  12.719  1.00 97.88           N  
ATOM    760  OD1 ASN A  96       6.973  11.516  11.844  1.00 97.88           O  
ATOM    761  N   GLU A  97       4.863  13.398   7.660  1.00 97.88           N  
ATOM    762  CA  GLU A  97       3.818  13.703   6.688  1.00 97.88           C  
ATOM    763  C   GLU A  97       3.641  12.562   5.691  1.00 97.88           C  
ATOM    764  CB  GLU A  97       4.141  15.008   5.945  1.00 97.88           C  
ATOM    765  O   GLU A  97       2.516  12.234   5.309  1.00 97.88           O  
ATOM    766  CG  GLU A  97       3.006  15.508   5.066  1.00 97.88           C  
ATOM    767  CD  GLU A  97       3.250  16.906   4.512  1.00 97.88           C  
ATOM    768  OE1 GLU A  97       2.322  17.484   3.904  1.00 97.88           O  
ATOM    769  OE2 GLU A  97       4.379  17.422   4.684  1.00 97.88           O  
ATOM    770  N   ASP A  98       4.707  11.945   5.230  1.00 98.12           N  
ATOM    771  CA  ASP A  98       4.629  10.766   4.363  1.00 98.12           C  
ATOM    772  C   ASP A  98       3.848   9.641   5.035  1.00 98.12           C  
ATOM    773  CB  ASP A  98       6.031  10.289   3.988  1.00 98.12           C  
ATOM    774  O   ASP A  98       2.965   9.039   4.418  1.00 98.12           O  
ATOM    775  CG  ASP A  98       6.773  11.258   3.090  1.00 98.12           C  
ATOM    776  OD1 ASP A  98       6.176  11.766   2.113  1.00 98.12           O  
ATOM    777  OD2 ASP A  98       7.965  11.523   3.359  1.00 98.12           O  
ATOM    778  N   PHE A  99       4.234   9.398   6.230  1.00 98.56           N  
ATOM    779  CA  PHE A  99       3.604   8.336   7.000  1.00 98.56           C  
ATOM    780  C   PHE A  99       2.105   8.570   7.133  1.00 98.56           C  
ATOM    781  CB  PHE A  99       4.242   8.219   8.391  1.00 98.56           C  
ATOM    782  O   PHE A  99       1.303   7.672   6.883  1.00 98.56           O  
ATOM    783  CG  PHE A  99       3.707   7.078   9.211  1.00 98.56           C  
ATOM    784  CD1 PHE A  99       2.572   7.242  10.000  1.00 98.56           C  
ATOM    785  CD2 PHE A  99       4.340   5.844   9.195  1.00 98.56           C  
ATOM    786  CE1 PHE A  99       2.076   6.188  10.758  1.00 98.56           C  
ATOM    787  CE2 PHE A  99       3.850   4.785   9.961  1.00 98.56           C  
ATOM    788  CZ  PHE A  99       2.719   4.957  10.734  1.00 98.56           C  
ATOM    789  N   GLU A 100       1.753   9.773   7.504  1.00 98.50           N  
ATOM    790  CA  GLU A 100       0.351  10.117   7.719  1.00 98.50           C  
ATOM    791  C   GLU A 100      -0.445  10.023   6.418  1.00 98.50           C  
ATOM    792  CB  GLU A 100       0.226  11.523   8.312  1.00 98.50           C  
ATOM    793  O   GLU A 100      -1.591   9.570   6.418  1.00 98.50           O  
ATOM    794  CG  GLU A 100       0.662  11.625   9.766  1.00 98.50           C  
ATOM    795  CD  GLU A 100      -0.131  10.711  10.688  1.00 98.50           C  
ATOM    796  OE1 GLU A 100       0.428  10.242  11.711  1.00 98.50           O  
ATOM    797  OE2 GLU A 100      -1.322  10.469  10.398  1.00 98.50           O  
ATOM    798  N   THR A 101       0.163  10.461   5.336  1.00 98.50           N  
ATOM    799  CA  THR A 101      -0.515  10.406   4.047  1.00 98.50           C  
ATOM    800  C   THR A 101      -0.750   8.961   3.619  1.00 98.50           C  
ATOM    801  CB  THR A 101       0.292  11.141   2.959  1.00 98.50           C  
ATOM    802  O   THR A 101      -1.836   8.617   3.152  1.00 98.50           O  
ATOM    803  CG2 THR A 101      -0.427  11.094   1.614  1.00 98.50           C  
ATOM    804  OG1 THR A 101       0.471  12.508   3.346  1.00 98.50           O  
ATOM    805  N   VAL A 102       0.188   8.062   3.756  1.00 98.56           N  
ATOM    806  CA  VAL A 102       0.042   6.656   3.410  1.00 98.56           C  
ATOM    807  C   VAL A 102      -1.048   6.020   4.270  1.00 98.56           C  
ATOM    808  CB  VAL A 102       1.372   5.887   3.582  1.00 98.56           C  
ATOM    809  O   VAL A 102      -1.898   5.285   3.766  1.00 98.56           O  
ATOM    810  CG1 VAL A 102       1.152   4.383   3.420  1.00 98.56           C  
ATOM    811  CG2 VAL A 102       2.412   6.391   2.582  1.00 98.56           C  
ATOM    812  N   ALA A 103      -1.008   6.305   5.602  1.00 98.50           N  
ATOM    813  CA  ALA A 103      -2.041   5.793   6.500  1.00 98.50           C  
ATOM    814  C   ALA A 103      -3.428   6.242   6.055  1.00 98.50           C  
ATOM    815  CB  ALA A 103      -1.771   6.246   7.934  1.00 98.50           C  
ATOM    816  O   ALA A 103      -4.371   5.449   6.043  1.00 98.50           O  
ATOM    817  N   GLN A 104      -3.533   7.520   5.699  1.00 98.19           N  
ATOM    818  CA  GLN A 104      -4.805   8.078   5.254  1.00 98.19           C  
ATOM    819  C   GLN A 104      -5.281   7.410   3.967  1.00 98.19           C  
ATOM    820  CB  GLN A 104      -4.688   9.594   5.051  1.00 98.19           C  
ATOM    821  O   GLN A 104      -6.461   7.078   3.832  1.00 98.19           O  
ATOM    822  CG  GLN A 104      -6.004  10.266   4.691  1.00 98.19           C  
ATOM    823  CD  GLN A 104      -7.027  10.195   5.809  1.00 98.19           C  
ATOM    824  NE2 GLN A 104      -8.195   9.625   5.512  1.00 98.19           N  
ATOM    825  OE1 GLN A 104      -6.773  10.641   6.934  1.00 98.19           O  
ATOM    826  N   VAL A 105      -4.410   7.207   3.006  1.00 98.31           N  
ATOM    827  CA  VAL A 105      -4.746   6.566   1.739  1.00 98.31           C  
ATOM    828  C   VAL A 105      -5.258   5.152   1.994  1.00 98.31           C  
ATOM    829  CB  VAL A 105      -3.535   6.531   0.781  1.00 98.31           C  
ATOM    830  O   VAL A 105      -6.289   4.750   1.447  1.00 98.31           O  
ATOM    831  CG1 VAL A 105      -3.803   5.590  -0.392  1.00 98.31           C  
ATOM    832  CG2 VAL A 105      -3.209   7.938   0.279  1.00 98.31           C  
ATOM    833  N   ILE A 106      -4.578   4.383   2.807  1.00 98.38           N  
ATOM    834  CA  ILE A 106      -4.988   3.018   3.104  1.00 98.38           C  
ATOM    835  C   ILE A 106      -6.352   3.029   3.799  1.00 98.38           C  
ATOM    836  CB  ILE A 106      -3.947   2.289   3.980  1.00 98.38           C  
ATOM    837  O   ILE A 106      -7.234   2.240   3.459  1.00 98.38           O  
ATOM    838  CG1 ILE A 106      -2.637   2.102   3.207  1.00 98.38           C  
ATOM    839  CG2 ILE A 106      -4.492   0.944   4.465  1.00 98.38           C  
ATOM    840  CD1 ILE A 106      -1.490   1.561   4.051  1.00 98.38           C  
ATOM    841  N   ALA A 107      -6.566   3.904   4.781  1.00 97.94           N  
ATOM    842  CA  ALA A 107      -7.844   4.020   5.477  1.00 97.94           C  
ATOM    843  C   ALA A 107      -8.969   4.355   4.504  1.00 97.94           C  
ATOM    844  CB  ALA A 107      -7.758   5.082   6.574  1.00 97.94           C  
ATOM    845  O   ALA A 107     -10.062   3.791   4.586  1.00 97.94           O  
ATOM    846  N   ASP A 108      -8.664   5.262   3.580  1.00 96.44           N  
ATOM    847  CA  ASP A 108      -9.680   5.652   2.602  1.00 96.44           C  
ATOM    848  C   ASP A 108     -10.008   4.496   1.662  1.00 96.44           C  
ATOM    849  CB  ASP A 108      -9.203   6.863   1.795  1.00 96.44           C  
ATOM    850  O   ASP A 108     -11.172   4.297   1.298  1.00 96.44           O  
ATOM    851  CG  ASP A 108      -9.227   8.156   2.594  1.00 96.44           C  
ATOM    852  OD1 ASP A 108      -9.836   8.180   3.688  1.00 96.44           O  
ATOM    853  OD2 ASP A 108      -8.641   9.156   2.123  1.00 96.44           O  
ATOM    854  N   LEU A 109      -8.984   3.695   1.254  1.00 96.69           N  
ATOM    855  CA  LEU A 109      -9.227   2.516   0.433  1.00 96.69           C  
ATOM    856  C   LEU A 109     -10.109   1.513   1.171  1.00 96.69           C  
ATOM    857  CB  LEU A 109      -7.902   1.854   0.036  1.00 96.69           C  
ATOM    858  O   LEU A 109     -11.062   0.979   0.600  1.00 96.69           O  
ATOM    859  CG  LEU A 109      -7.102   2.551  -1.064  1.00 96.69           C  
ATOM    860  CD1 LEU A 109      -5.699   1.960  -1.152  1.00 96.69           C  
ATOM    861  CD2 LEU A 109      -7.820   2.436  -2.404  1.00 96.69           C  
ATOM    862  N   GLU A 110      -9.789   1.284   2.434  1.00 97.69           N  
ATOM    863  CA  GLU A 110     -10.562   0.329   3.227  1.00 97.69           C  
ATOM    864  C   GLU A 110     -11.984   0.818   3.447  1.00 97.69           C  
ATOM    865  CB  GLU A 110      -9.875   0.076   4.574  1.00 97.69           C  
ATOM    866  O   GLU A 110     -12.938   0.036   3.363  1.00 97.69           O  
ATOM    867  CG  GLU A 110      -8.570  -0.694   4.465  1.00 97.69           C  
ATOM    868  CD  GLU A 110      -8.031  -1.150   5.812  1.00 97.69           C  
ATOM    869  OE1 GLU A 110      -7.066  -1.952   5.840  1.00 97.69           O  
ATOM    870  OE2 GLU A 110      -8.570  -0.705   6.848  1.00 97.69           O  
ATOM    871  N   THR A 111     -12.148   2.104   3.695  1.00 95.94           N  
ATOM    872  CA  THR A 111     -13.477   2.682   3.895  1.00 95.94           C  
ATOM    873  C   THR A 111     -14.289   2.625   2.604  1.00 95.94           C  
ATOM    874  CB  THR A 111     -13.383   4.141   4.383  1.00 95.94           C  
ATOM    875  O   THR A 111     -15.453   2.229   2.615  1.00 95.94           O  
ATOM    876  CG2 THR A 111     -14.766   4.742   4.578  1.00 95.94           C  
ATOM    877  OG1 THR A 111     -12.680   4.176   5.629  1.00 95.94           O  
ATOM    878  N   PHE A 112     -13.633   2.998   1.533  1.00 94.31           N  
ATOM    879  CA  PHE A 112     -14.305   3.029   0.239  1.00 94.31           C  
ATOM    880  C   PHE A 112     -14.789   1.639  -0.155  1.00 94.31           C  
ATOM    881  CB  PHE A 112     -13.367   3.586  -0.839  1.00 94.31           C  
ATOM    882  O   PHE A 112     -15.914   1.477  -0.620  1.00 94.31           O  
ATOM    883  CG  PHE A 112     -14.008   3.695  -2.197  1.00 94.31           C  
ATOM    884  CD1 PHE A 112     -13.789   2.719  -3.162  1.00 94.31           C  
ATOM    885  CD2 PHE A 112     -14.820   4.773  -2.512  1.00 94.31           C  
ATOM    886  CE1 PHE A 112     -14.375   2.816  -4.422  1.00 94.31           C  
ATOM    887  CE2 PHE A 112     -15.414   4.879  -3.766  1.00 94.31           C  
ATOM    888  CZ  PHE A 112     -15.188   3.900  -4.719  1.00 94.31           C  
ATOM    889  N   TYR A 113     -14.023   0.628   0.135  1.00 94.62           N  
ATOM    890  CA  TYR A 113     -14.352  -0.713  -0.338  1.00 94.62           C  
ATOM    891  C   TYR A 113     -15.008  -1.536   0.763  1.00 94.62           C  
ATOM    892  CB  TYR A 113     -13.094  -1.425  -0.843  1.00 94.62           C  
ATOM    893  O   TYR A 113     -15.414  -2.676   0.534  1.00 94.62           O  
ATOM    894  CG  TYR A 113     -12.578  -0.889  -2.156  1.00 94.62           C  
ATOM    895  CD1 TYR A 113     -13.297  -1.070  -3.336  1.00 94.62           C  
ATOM    896  CD2 TYR A 113     -11.367  -0.201  -2.221  1.00 94.62           C  
ATOM    897  CE1 TYR A 113     -12.820  -0.580  -4.547  1.00 94.62           C  
ATOM    898  CE2 TYR A 113     -10.883   0.294  -3.428  1.00 94.62           C  
ATOM    899  OH  TYR A 113     -11.148   0.588  -5.781  1.00 94.62           O  
ATOM    900  CZ  TYR A 113     -11.617   0.101  -4.586  1.00 94.62           C  
ATOM    901  N   GLY A 114     -15.086  -0.892   1.919  1.00 95.69           N  
ATOM    902  CA  GLY A 114     -15.703  -1.605   3.029  1.00 95.69           C  
ATOM    903  C   GLY A 114     -14.961  -2.879   3.398  1.00 95.69           C  
ATOM    904  O   GLY A 114     -15.586  -3.877   3.766  1.00 95.69           O  
ATOM    905  N   LYS A 115     -13.656  -2.885   3.139  1.00 94.38           N  
ATOM    906  CA  LYS A 115     -12.828  -4.059   3.381  1.00 94.38           C  
ATOM    907  C   LYS A 115     -11.453  -3.658   3.924  1.00 94.38           C  
ATOM    908  CB  LYS A 115     -12.664  -4.875   2.100  1.00 94.38           C  
ATOM    909  O   LYS A 115     -10.812  -2.756   3.389  1.00 94.38           O  
ATOM    910  CG  LYS A 115     -11.773  -6.102   2.256  1.00 94.38           C  
ATOM    911  CD  LYS A 115     -11.617  -6.848   0.938  1.00 94.38           C  
ATOM    912  CE  LYS A 115     -10.703  -8.055   1.085  1.00 94.38           C  
ATOM    913  NZ  LYS A 115     -10.594  -8.828  -0.188  1.00 94.38           N  
ATOM    914  N   SER A 116     -11.086  -4.395   5.059  1.00 96.00           N  
ATOM    915  CA  SER A 116      -9.727  -4.203   5.555  1.00 96.00           C  
ATOM    916  C   SER A 116      -8.734  -5.098   4.816  1.00 96.00           C  
ATOM    917  CB  SER A 116      -9.656  -4.484   7.055  1.00 96.00           C  
ATOM    918  O   SER A 116      -9.055  -6.238   4.469  1.00 96.00           O  
ATOM    919  OG  SER A 116     -10.414  -3.529   7.781  1.00 96.00           O  
ATOM    920  N   PHE A 117      -7.480  -4.586   4.566  1.00 95.38           N  
ATOM    921  CA  PHE A 117      -6.453  -5.324   3.850  1.00 95.38           C  
ATOM    922  C   PHE A 117      -5.328  -5.742   4.789  1.00 95.38           C  
ATOM    923  CB  PHE A 117      -5.891  -4.488   2.697  1.00 95.38           C  
ATOM    924  O   PHE A 117      -5.035  -5.043   5.766  1.00 95.38           O  
ATOM    925  CG  PHE A 117      -6.926  -4.062   1.693  1.00 95.38           C  
ATOM    926  CD1 PHE A 117      -7.355  -4.934   0.702  1.00 95.38           C  
ATOM    927  CD2 PHE A 117      -7.477  -2.785   1.743  1.00 95.38           C  
ATOM    928  CE1 PHE A 117      -8.312  -4.543  -0.228  1.00 95.38           C  
ATOM    929  CE2 PHE A 117      -8.438  -2.387   0.817  1.00 95.38           C  
ATOM    930  CZ  PHE A 117      -8.852  -3.266  -0.168  1.00 95.38           C  
ATOM    931  N   TYR A 118      -4.742  -6.883   4.457  1.00 94.75           N  
ATOM    932  CA  TYR A 118      -3.432  -7.133   5.055  1.00 94.75           C  
ATOM    933  C   TYR A 118      -2.400  -6.137   4.535  1.00 94.75           C  
ATOM    934  CB  TYR A 118      -2.971  -8.562   4.762  1.00 94.75           C  
ATOM    935  O   TYR A 118      -2.479  -5.695   3.385  1.00 94.75           O  
ATOM    936  CG  TYR A 118      -3.900  -9.625   5.301  1.00 94.75           C  
ATOM    937  CD1 TYR A 118      -3.854 -10.000   6.641  1.00 94.75           C  
ATOM    938  CD2 TYR A 118      -4.824 -10.250   4.473  1.00 94.75           C  
ATOM    939  CE1 TYR A 118      -4.707 -10.977   7.145  1.00 94.75           C  
ATOM    940  CE2 TYR A 118      -5.684 -11.227   4.965  1.00 94.75           C  
ATOM    941  OH  TYR A 118      -6.465 -12.555   6.789  1.00 94.75           O  
ATOM    942  CZ  TYR A 118      -5.617 -11.586   6.297  1.00 94.75           C  
ATOM    943  N   VAL A 119      -1.409  -5.824   5.477  1.00 96.25           N  
ATOM    944  CA  VAL A 119      -0.337  -4.938   5.039  1.00 96.25           C  
ATOM    945  C   VAL A 119       1.007  -5.656   5.148  1.00 96.25           C  
ATOM    946  CB  VAL A 119      -0.311  -3.631   5.863  1.00 96.25           C  
ATOM    947  O   VAL A 119       1.404  -6.078   6.234  1.00 96.25           O  
ATOM    948  CG1 VAL A 119       0.840  -2.732   5.418  1.00 96.25           C  
ATOM    949  CG2 VAL A 119      -1.646  -2.896   5.742  1.00 96.25           C  
ATOM    950  N   HIS A 120       1.655  -5.809   4.012  1.00 95.62           N  
ATOM    951  CA  HIS A 120       2.967  -6.438   3.920  1.00 95.62           C  
ATOM    952  C   HIS A 120       3.982  -5.504   3.273  1.00 95.62           C  
ATOM    953  CB  HIS A 120       2.881  -7.746   3.129  1.00 95.62           C  
ATOM    954  O   HIS A 120       3.607  -4.574   2.555  1.00 95.62           O  
ATOM    955  CG  HIS A 120       2.152  -8.836   3.850  1.00 95.62           C  
ATOM    956  CD2 HIS A 120       2.604  -9.820   4.656  1.00 95.62           C  
ATOM    957  ND1 HIS A 120       0.785  -8.992   3.773  1.00 95.62           N  
ATOM    958  CE1 HIS A 120       0.426 -10.031   4.508  1.00 95.62           C  
ATOM    959  NE2 HIS A 120       1.511 -10.555   5.055  1.00 95.62           N  
ATOM    960  N   GLY A 121       5.277  -5.805   3.584  1.00 97.38           N  
ATOM    961  CA  GLY A 121       6.340  -5.129   2.854  1.00 97.38           C  
ATOM    962  C   GLY A 121       6.820  -5.906   1.644  1.00 97.38           C  
ATOM    963  O   GLY A 121       6.629  -7.121   1.565  1.00 97.38           O  
ATOM    964  N   HIS A 122       7.414  -5.250   0.705  1.00 97.31           N  
ATOM    965  CA  HIS A 122       7.898  -5.867  -0.523  1.00 97.31           C  
ATOM    966  C   HIS A 122       8.805  -7.059  -0.220  1.00 97.31           C  
ATOM    967  CB  HIS A 122       8.648  -4.844  -1.380  1.00 97.31           C  
ATOM    968  O   HIS A 122       8.711  -8.094  -0.877  1.00 97.31           O  
ATOM    969  CG  HIS A 122       8.883  -5.297  -2.787  1.00 97.31           C  
ATOM    970  CD2 HIS A 122       8.430  -6.379  -3.459  1.00 97.31           C  
ATOM    971  ND1 HIS A 122       9.672  -4.594  -3.672  1.00 97.31           N  
ATOM    972  CE1 HIS A 122       9.695  -5.230  -4.832  1.00 97.31           C  
ATOM    973  NE2 HIS A 122       8.945  -6.316  -4.727  1.00 97.31           N  
ATOM    974  N   LYS A 123       9.586  -6.965   0.784  1.00 95.44           N  
ATOM    975  CA  LYS A 123      10.570  -8.000   1.093  1.00 95.44           C  
ATOM    976  C   LYS A 123       9.891  -9.258   1.618  1.00 95.44           C  
ATOM    977  CB  LYS A 123      11.586  -7.488   2.113  1.00 95.44           C  
ATOM    978  O   LYS A 123      10.500 -10.328   1.670  1.00 95.44           O  
ATOM    979  CG  LYS A 123      10.992  -7.180   3.479  1.00 95.44           C  
ATOM    980  CD  LYS A 123      12.062  -6.719   4.461  1.00 95.44           C  
ATOM    981  CE  LYS A 123      13.008  -7.852   4.828  1.00 95.44           C  
ATOM    982  NZ  LYS A 123      14.000  -7.430   5.859  1.00 95.44           N  
ATOM    983  N   ASP A 124       8.594  -9.188   1.986  1.00 93.00           N  
ATOM    984  CA  ASP A 124       7.844 -10.367   2.398  1.00 93.00           C  
ATOM    985  C   ASP A 124       7.582 -11.289   1.213  1.00 93.00           C  
ATOM    986  CB  ASP A 124       6.520  -9.961   3.053  1.00 93.00           C  
ATOM    987  O   ASP A 124       7.273 -12.469   1.396  1.00 93.00           O  
ATOM    988  CG  ASP A 124       6.711  -9.250   4.379  1.00 93.00           C  
ATOM    989  OD1 ASP A 124       7.688  -9.547   5.102  1.00 93.00           O  
ATOM    990  OD2 ASP A 124       5.875  -8.375   4.707  1.00 93.00           O  
ATOM    991  N   PHE A 125       7.758 -10.844  -0.005  1.00 92.81           N  
ATOM    992  CA  PHE A 125       7.379 -11.609  -1.186  1.00 92.81           C  
ATOM    993  C   PHE A 125       8.578 -11.836  -2.094  1.00 92.81           C  
ATOM    994  CB  PHE A 125       6.266 -10.891  -1.958  1.00 92.81           C  
ATOM    995  O   PHE A 125       8.547 -12.703  -2.969  1.00 92.81           O  
ATOM    996  CG  PHE A 125       5.008 -10.680  -1.157  1.00 92.81           C  
ATOM    997  CD1 PHE A 125       4.129 -11.734  -0.929  1.00 92.81           C  
ATOM    998  CD2 PHE A 125       4.707  -9.430  -0.633  1.00 92.81           C  
ATOM    999  CE1 PHE A 125       2.965 -11.539  -0.188  1.00 92.81           C  
ATOM   1000  CE2 PHE A 125       3.547  -9.234   0.109  1.00 92.81           C  
ATOM   1001  CZ  PHE A 125       2.676 -10.289   0.329  1.00 92.81           C  
ATOM   1002  N   PHE A 126       9.609 -11.094  -2.014  1.00 89.81           N  
ATOM   1003  CA  PHE A 126      10.766 -11.102  -2.904  1.00 89.81           C  
ATOM   1004  C   PHE A 126      12.031 -10.703  -2.152  1.00 89.81           C  
ATOM   1005  CB  PHE A 126      10.539 -10.148  -4.086  1.00 89.81           C  
ATOM   1006  O   PHE A 126      11.977  -9.883  -1.231  1.00 89.81           O  
ATOM   1007  CG  PHE A 126      11.617 -10.211  -5.129  1.00 89.81           C  
ATOM   1008  CD1 PHE A 126      12.641  -9.266  -5.152  1.00 89.81           C  
ATOM   1009  CD2 PHE A 126      11.617 -11.219  -6.090  1.00 89.81           C  
ATOM   1010  CE1 PHE A 126      13.641  -9.320  -6.117  1.00 89.81           C  
ATOM   1011  CE2 PHE A 126      12.617 -11.281  -7.059  1.00 89.81           C  
ATOM   1012  CZ  PHE A 126      13.625 -10.328  -7.070  1.00 89.81           C  
ATOM   1013  N   ALA A 127      13.148 -11.398  -2.457  1.00 92.94           N  
ATOM   1014  CA  ALA A 127      14.422 -11.047  -1.832  1.00 92.94           C  
ATOM   1015  C   ALA A 127      14.883  -9.656  -2.256  1.00 92.94           C  
ATOM   1016  CB  ALA A 127      15.492 -12.086  -2.186  1.00 92.94           C  
ATOM   1017  O   ALA A 127      15.469  -9.484  -3.324  1.00 92.94           O  
ATOM   1018  N   THR A 128      14.586  -8.602  -1.435  1.00 95.06           N  
ATOM   1019  CA  THR A 128      14.859  -7.199  -1.716  1.00 95.06           C  
ATOM   1020  C   THR A 128      15.000  -6.406  -0.419  1.00 95.06           C  
ATOM   1021  CB  THR A 128      13.742  -6.578  -2.576  1.00 95.06           C  
ATOM   1022  O   THR A 128      14.500  -6.820   0.627  1.00 95.06           O  
ATOM   1023  CG2 THR A 128      12.398  -6.621  -1.853  1.00 95.06           C  
ATOM   1024  OG1 THR A 128      14.070  -5.215  -2.867  1.00 95.06           O  
ATOM   1025  N   ALA A 129      15.672  -5.195  -0.604  1.00 95.00           N  
ATOM   1026  CA  ALA A 129      15.820  -4.309   0.545  1.00 95.00           C  
ATOM   1027  C   ALA A 129      14.578  -3.439   0.737  1.00 95.00           C  
ATOM   1028  CB  ALA A 129      17.062  -3.430   0.378  1.00 95.00           C  
ATOM   1029  O   ALA A 129      14.406  -2.814   1.786  1.00 95.00           O  
ATOM   1030  N   CYS A 130      13.766  -3.385  -0.242  1.00 96.38           N  
ATOM   1031  CA  CYS A 130      12.461  -2.744  -0.134  1.00 96.38           C  
ATOM   1032  C   CYS A 130      11.555  -3.516   0.818  1.00 96.38           C  
ATOM   1033  CB  CYS A 130      11.797  -2.639  -1.509  1.00 96.38           C  
ATOM   1034  O   CYS A 130      11.500  -4.746   0.771  1.00 96.38           O  
ATOM   1035  SG  CYS A 130      10.141  -1.917  -1.468  1.00 96.38           S  
ATOM   1036  N   PRO A 131      10.875  -2.717   1.731  1.00 97.44           N  
ATOM   1037  CA  PRO A 131      10.453  -1.314   1.668  1.00 97.44           C  
ATOM   1038  C   PRO A 131      11.289  -0.408   2.568  1.00 97.44           C  
ATOM   1039  CB  PRO A 131       9.000  -1.357   2.141  1.00 97.44           C  
ATOM   1040  O   PRO A 131      10.812   0.633   3.021  1.00 97.44           O  
ATOM   1041  CG  PRO A 131       8.969  -2.428   3.184  1.00 97.44           C  
ATOM   1042  CD  PRO A 131       9.914  -3.520   2.775  1.00 97.44           C  
ATOM   1043  N   GLY A 132      12.500  -0.831   2.986  1.00 96.50           N  
ATOM   1044  CA  GLY A 132      13.445  -0.042   3.760  1.00 96.50           C  
ATOM   1045  C   GLY A 132      12.906   0.379   5.113  1.00 96.50           C  
ATOM   1046  O   GLY A 132      12.414  -0.455   5.879  1.00 96.50           O  
ATOM   1047  N   ARG A 133      12.922   1.670   5.418  1.00 97.19           N  
ATOM   1048  CA  ARG A 133      12.555   2.232   6.715  1.00 97.19           C  
ATOM   1049  C   ARG A 133      11.109   1.901   7.062  1.00 97.19           C  
ATOM   1050  CB  ARG A 133      12.766   3.748   6.719  1.00 97.19           C  
ATOM   1051  O   ARG A 133      10.734   1.903   8.234  1.00 97.19           O  
ATOM   1052  CG  ARG A 133      14.219   4.172   6.621  1.00 97.19           C  
ATOM   1053  CD  ARG A 133      14.375   5.688   6.645  1.00 97.19           C  
ATOM   1054  NE  ARG A 133      14.219   6.266   5.312  1.00 97.19           N  
ATOM   1055  NH1 ARG A 133      15.539   8.117   5.738  1.00 97.19           N  
ATOM   1056  NH2 ARG A 133      14.570   7.840   3.680  1.00 97.19           N  
ATOM   1057  CZ  ARG A 133      14.773   7.406   4.914  1.00 97.19           C  
ATOM   1058  N   TRP A 134      10.297   1.545   6.066  1.00 98.25           N  
ATOM   1059  CA  TRP A 134       8.875   1.293   6.277  1.00 98.25           C  
ATOM   1060  C   TRP A 134       8.656  -0.039   6.984  1.00 98.25           C  
ATOM   1061  CB  TRP A 134       8.125   1.304   4.941  1.00 98.25           C  
ATOM   1062  O   TRP A 134       7.684  -0.203   7.727  1.00 98.25           O  
ATOM   1063  CG  TRP A 134       7.883   2.678   4.387  1.00 98.25           C  
ATOM   1064  CD1 TRP A 134       8.695   3.379   3.543  1.00 98.25           C  
ATOM   1065  CD2 TRP A 134       6.754   3.518   4.648  1.00 98.25           C  
ATOM   1066  CE2 TRP A 134       6.949   4.715   3.924  1.00 98.25           C  
ATOM   1067  CE3 TRP A 134       5.594   3.373   5.422  1.00 98.25           C  
ATOM   1068  NE1 TRP A 134       8.141   4.605   3.260  1.00 98.25           N  
ATOM   1069  CH2 TRP A 134       4.902   5.598   4.715  1.00 98.25           C  
ATOM   1070  CZ2 TRP A 134       6.027   5.762   3.953  1.00 98.25           C  
ATOM   1071  CZ3 TRP A 134       4.680   4.418   5.445  1.00 98.25           C  
ATOM   1072  N   TYR A 135       9.578  -0.962   6.773  1.00 97.50           N  
ATOM   1073  CA  TYR A 135       9.312  -2.330   7.207  1.00 97.50           C  
ATOM   1074  C   TYR A 135       9.148  -2.402   8.719  1.00 97.50           C  
ATOM   1075  CB  TYR A 135      10.453  -3.260   6.762  1.00 97.50           C  
ATOM   1076  O   TYR A 135       8.219  -3.043   9.219  1.00 97.50           O  
ATOM   1077  CG  TYR A 135      10.102  -4.727   6.855  1.00 97.50           C  
ATOM   1078  CD1 TYR A 135      10.656  -5.531   7.852  1.00 97.50           C  
ATOM   1079  CD2 TYR A 135       9.227  -5.312   5.949  1.00 97.50           C  
ATOM   1080  CE1 TYR A 135      10.344  -6.883   7.938  1.00 97.50           C  
ATOM   1081  CE2 TYR A 135       8.906  -6.664   6.027  1.00 97.50           C  
ATOM   1082  OH  TYR A 135       9.156  -8.773   7.109  1.00 97.50           O  
ATOM   1083  CZ  TYR A 135       9.469  -7.438   7.023  1.00 97.50           C  
ATOM   1084  N   ASP A 136       9.977  -1.724   9.500  1.00 96.62           N  
ATOM   1085  CA  ASP A 136       9.914  -1.768  10.953  1.00 96.62           C  
ATOM   1086  C   ASP A 136       8.734  -0.949  11.477  1.00 96.62           C  
ATOM   1087  CB  ASP A 136      11.227  -1.259  11.562  1.00 96.62           C  
ATOM   1088  O   ASP A 136       8.391  -1.038  12.664  1.00 96.62           O  
ATOM   1089  CG  ASP A 136      12.383  -2.221  11.367  1.00 96.62           C  
ATOM   1090  OD1 ASP A 136      12.141  -3.430  11.156  1.00 96.62           O  
ATOM   1091  OD2 ASP A 136      13.547  -1.766  11.422  1.00 96.62           O  
ATOM   1092  N   GLN A 137       8.078  -0.193  10.539  1.00 97.81           N  
ATOM   1093  CA  GLN A 137       7.000   0.694  10.953  1.00 97.81           C  
ATOM   1094  C   GLN A 137       5.645   0.160  10.508  1.00 97.81           C  
ATOM   1095  CB  GLN A 137       7.219   2.104  10.406  1.00 97.81           C  
ATOM   1096  O   GLN A 137       4.621   0.831  10.664  1.00 97.81           O  
ATOM   1097  CG  GLN A 137       8.477   2.779  10.930  1.00 97.81           C  
ATOM   1098  CD  GLN A 137       8.422   3.053  12.422  1.00 97.81           C  
ATOM   1099  NE2 GLN A 137       9.516   2.748  13.117  1.00 97.81           N  
ATOM   1100  OE1 GLN A 137       7.410   3.533  12.938  1.00 97.81           O  
ATOM   1101  N   LEU A 138       5.617  -0.983   9.938  1.00 97.38           N  
ATOM   1102  CA  LEU A 138       4.379  -1.508   9.375  1.00 97.38           C  
ATOM   1103  C   LEU A 138       3.318  -1.682  10.453  1.00 97.38           C  
ATOM   1104  CB  LEU A 138       4.633  -2.846   8.672  1.00 97.38           C  
ATOM   1105  O   LEU A 138       2.143  -1.379  10.234  1.00 97.38           O  
ATOM   1106  CG  LEU A 138       5.422  -2.785   7.363  1.00 97.38           C  
ATOM   1107  CD1 LEU A 138       5.562  -4.180   6.766  1.00 97.38           C  
ATOM   1108  CD2 LEU A 138       4.746  -1.838   6.375  1.00 97.38           C  
ATOM   1109  N   ASP A 139       3.729  -2.123  11.711  1.00 96.19           N  
ATOM   1110  CA  ASP A 139       2.762  -2.266  12.797  1.00 96.19           C  
ATOM   1111  C   ASP A 139       2.182  -0.912  13.195  1.00 96.19           C  
ATOM   1112  CB  ASP A 139       3.410  -2.939  14.008  1.00 96.19           C  
ATOM   1113  O   ASP A 139       0.977  -0.789  13.422  1.00 96.19           O  
ATOM   1114  CG  ASP A 139       3.633  -4.430  13.805  1.00 96.19           C  
ATOM   1115  OD1 ASP A 139       2.996  -5.027  12.914  1.00 96.19           O  
ATOM   1116  OD2 ASP A 139       4.449  -5.012  14.555  1.00 96.19           O  
ATOM   1117  N   ARG A 140       3.107   0.045  13.258  1.00 97.94           N  
ATOM   1118  CA  ARG A 140       2.672   1.403  13.562  1.00 97.94           C  
ATOM   1119  C   ARG A 140       1.736   1.936  12.484  1.00 97.94           C  
ATOM   1120  CB  ARG A 140       3.877   2.334  13.719  1.00 97.94           C  
ATOM   1121  O   ARG A 140       0.744   2.602  12.789  1.00 97.94           O  
ATOM   1122  CG  ARG A 140       3.518   3.740  14.172  1.00 97.94           C  
ATOM   1123  CD  ARG A 140       4.754   4.617  14.328  1.00 97.94           C  
ATOM   1124  NE  ARG A 140       4.398   6.012  14.570  1.00 97.94           N  
ATOM   1125  NH1 ARG A 140       5.363   6.809  12.625  1.00 97.94           N  
ATOM   1126  NH2 ARG A 140       4.324   8.250  14.070  1.00 97.94           N  
ATOM   1127  CZ  ARG A 140       4.695   7.020  13.758  1.00 97.94           C  
ATOM   1128  N   LEU A 141       2.033   1.667  11.266  1.00 98.19           N  
ATOM   1129  CA  LEU A 141       1.194   2.070  10.141  1.00 98.19           C  
ATOM   1130  C   LEU A 141      -0.201   1.466  10.258  1.00 98.19           C  
ATOM   1131  CB  LEU A 141       1.835   1.646   8.820  1.00 98.19           C  
ATOM   1132  O   LEU A 141      -1.202   2.170  10.102  1.00 98.19           O  
ATOM   1133  CG  LEU A 141       1.056   1.993   7.547  1.00 98.19           C  
ATOM   1134  CD1 LEU A 141       0.854   3.502   7.445  1.00 98.19           C  
ATOM   1135  CD2 LEU A 141       1.778   1.460   6.312  1.00 98.19           C  
ATOM   1136  N   ILE A 142      -0.308   0.185  10.562  1.00 97.38           N  
ATOM   1137  CA  ILE A 142      -1.571  -0.526  10.719  1.00 97.38           C  
ATOM   1138  C   ILE A 142      -2.373   0.097  11.859  1.00 97.38           C  
ATOM   1139  CB  ILE A 142      -1.342  -2.031  10.984  1.00 97.38           C  
ATOM   1140  O   ILE A 142      -3.574   0.338  11.719  1.00 97.38           O  
ATOM   1141  CG1 ILE A 142      -0.771  -2.713   9.734  1.00 97.38           C  
ATOM   1142  CG2 ILE A 142      -2.643  -2.705  11.430  1.00 97.38           C  
ATOM   1143  CD1 ILE A 142      -0.134  -4.070  10.008  1.00 97.38           C  
ATOM   1144  N   ASP A 143      -1.732   0.383  13.023  1.00 97.50           N  
ATOM   1145  CA  ASP A 143      -2.393   1.017  14.156  1.00 97.50           C  
ATOM   1146  C   ASP A 143      -2.963   2.381  13.773  1.00 97.50           C  
ATOM   1147  CB  ASP A 143      -1.420   1.166  15.328  1.00 97.50           C  
ATOM   1148  O   ASP A 143      -4.086   2.719  14.148  1.00 97.50           O  
ATOM   1149  CG  ASP A 143      -1.087  -0.157  16.000  1.00 97.50           C  
ATOM   1150  OD1 ASP A 143      -1.821  -1.147  15.789  1.00 97.50           O  
ATOM   1151  OD2 ASP A 143      -0.083  -0.210  16.734  1.00 97.50           O  
ATOM   1152  N   ARG A 144      -2.176   3.076  13.062  1.00 98.12           N  
ATOM   1153  CA  ARG A 144      -2.607   4.414  12.672  1.00 98.12           C  
ATOM   1154  C   ARG A 144      -3.783   4.344  11.703  1.00 98.12           C  
ATOM   1155  CB  ARG A 144      -1.450   5.188  12.031  1.00 98.12           C  
ATOM   1156  O   ARG A 144      -4.730   5.125  11.805  1.00 98.12           O  
ATOM   1157  CG  ARG A 144      -1.818   6.594  11.594  1.00 98.12           C  
ATOM   1158  CD  ARG A 144      -2.318   7.438  12.758  1.00 98.12           C  
ATOM   1159  NE  ARG A 144      -2.641   8.797  12.336  1.00 98.12           N  
ATOM   1160  NH1 ARG A 144      -4.754   8.805  13.258  1.00 98.12           N  
ATOM   1161  NH2 ARG A 144      -3.979  10.656  12.148  1.00 98.12           N  
ATOM   1162  CZ  ARG A 144      -3.791   9.414  12.586  1.00 98.12           C  
ATOM   1163  N   VAL A 145      -3.777   3.422  10.680  1.00 98.19           N  
ATOM   1164  CA  VAL A 145      -4.891   3.195   9.758  1.00 98.19           C  
ATOM   1165  C   VAL A 145      -6.164   2.916  10.555  1.00 98.19           C  
ATOM   1166  CB  VAL A 145      -4.598   2.025   8.789  1.00 98.19           C  
ATOM   1167  O   VAL A 145      -7.215   3.506  10.281  1.00 98.19           O  
ATOM   1168  CG1 VAL A 145      -5.859   1.633   8.023  1.00 98.19           C  
ATOM   1169  CG2 VAL A 145      -3.477   2.400   7.828  1.00 98.19           C  
ATOM   1170  N   ASN A 146      -6.066   2.078  11.523  1.00 97.50           N  
ATOM   1171  CA  ASN A 146      -7.223   1.736  12.352  1.00 97.50           C  
ATOM   1172  C   ASN A 146      -7.699   2.930  13.172  1.00 97.50           C  
ATOM   1173  CB  ASN A 146      -6.898   0.553  13.266  1.00 97.50           C  
ATOM   1174  O   ASN A 146      -8.898   3.115  13.367  1.00 97.50           O  
ATOM   1175  CG  ASN A 146      -6.746  -0.749  12.500  1.00 97.50           C  
ATOM   1176  ND2 ASN A 146      -5.941  -1.659  13.039  1.00 97.50           N  
ATOM   1177  OD1 ASN A 146      -7.348  -0.936  11.438  1.00 97.50           O  
ATOM   1178  N   ALA A 147      -6.793   3.725  13.672  1.00 97.56           N  
ATOM   1179  CA  ALA A 147      -7.164   4.930  14.406  1.00 97.56           C  
ATOM   1180  C   ALA A 147      -7.914   5.910  13.508  1.00 97.56           C  
ATOM   1181  CB  ALA A 147      -5.926   5.598  14.992  1.00 97.56           C  
ATOM   1182  O   ALA A 147      -8.906   6.516  13.930  1.00 97.56           O  
ATOM   1183  N   ILE A 148      -7.453   6.105  12.281  1.00 97.38           N  
ATOM   1184  CA  ILE A 148      -8.125   6.977  11.320  1.00 97.38           C  
ATOM   1185  C   ILE A 148      -9.539   6.461  11.062  1.00 97.38           C  
ATOM   1186  CB  ILE A 148      -7.332   7.074  10.000  1.00 97.38           C  
ATOM   1187  O   ILE A 148     -10.492   7.242  11.031  1.00 97.38           O  
ATOM   1188  CG1 ILE A 148      -6.023   7.844  10.219  1.00 97.38           C  
ATOM   1189  CG2 ILE A 148      -8.180   7.734   8.914  1.00 97.38           C  
ATOM   1190  CD1 ILE A 148      -5.051   7.746   9.047  1.00 97.38           C  
ATOM   1191  N   LYS A 149      -9.688   5.129  10.820  1.00 96.88           N  
ATOM   1192  CA  LYS A 149     -11.000   4.527  10.570  1.00 96.88           C  
ATOM   1193  C   LYS A 149     -11.930   4.715  11.766  1.00 96.88           C  
ATOM   1194  CB  LYS A 149     -10.852   3.039  10.250  1.00 96.88           C  
ATOM   1195  O   LYS A 149     -13.125   4.961  11.594  1.00 96.88           O  
ATOM   1196  CG  LYS A 149     -10.297   2.760   8.859  1.00 96.88           C  
ATOM   1197  CD  LYS A 149     -10.438   1.288   8.484  1.00 96.88           C  
ATOM   1198  CE  LYS A 149      -9.648   0.394   9.430  1.00 96.88           C  
ATOM   1199  NZ  LYS A 149      -9.867  -1.054   9.141  1.00 96.88           N  
ATOM   1200  N   GLU A 150     -11.383   4.582  12.961  1.00 96.25           N  
ATOM   1201  CA  GLU A 150     -12.172   4.828  14.164  1.00 96.25           C  
ATOM   1202  C   GLU A 150     -12.711   6.254  14.188  1.00 96.25           C  
ATOM   1203  CB  GLU A 150     -11.344   4.562  15.414  1.00 96.25           C  
ATOM   1204  O   GLU A 150     -13.867   6.484  14.562  1.00 96.25           O  
ATOM   1205  CG  GLU A 150     -12.125   4.703  16.719  1.00 96.25           C  
ATOM   1206  CD  GLU A 150     -11.297   4.379  17.953  1.00 96.25           C  
ATOM   1207  OE1 GLU A 150     -11.867   4.320  19.062  1.00 96.25           O  
ATOM   1208  OE2 GLU A 150     -10.070   4.180  17.797  1.00 96.25           O  
ATOM   1209  N   GLY A 151     -11.852   7.207  13.914  1.00 95.81           N  
ATOM   1210  CA  GLY A 151     -12.289   8.594  13.805  1.00 95.81           C  
ATOM   1211  C   GLY A 151     -13.414   8.781  12.805  1.00 95.81           C  
ATOM   1212  O   GLY A 151     -14.336   9.570  13.039  1.00 95.81           O  
ATOM   1213  N   LYS A 152     -13.352   8.055  11.594  1.00 94.56           N  
ATOM   1214  CA  LYS A 152     -14.398   8.109  10.578  1.00 94.56           C  
ATOM   1215  C   LYS A 152     -15.719   7.562  11.117  1.00 94.56           C  
ATOM   1216  CB  LYS A 152     -13.977   7.328   9.328  1.00 94.56           C  
ATOM   1217  O   LYS A 152     -16.781   8.109  10.820  1.00 94.56           O  
ATOM   1218  CG  LYS A 152     -12.836   7.965   8.555  1.00 94.56           C  
ATOM   1219  CD  LYS A 152     -12.539   7.207   7.266  1.00 94.56           C  
ATOM   1220  CE  LYS A 152     -11.453   7.891   6.453  1.00 94.56           C  
ATOM   1221  NZ  LYS A 152     -11.375   7.344   5.062  1.00 94.56           N  
ATOM   1222  N   VAL A 153     -15.656   6.500  11.898  1.00 94.06           N  
ATOM   1223  CA  VAL A 153     -16.844   5.918  12.531  1.00 94.06           C  
ATOM   1224  C   VAL A 153     -17.469   6.934  13.484  1.00 94.06           C  
ATOM   1225  CB  VAL A 153     -16.484   4.621  13.297  1.00 94.06           C  
ATOM   1226  O   VAL A 153     -18.672   7.137  13.469  1.00 94.06           O  
ATOM   1227  CG1 VAL A 153     -17.688   4.133  14.117  1.00 94.06           C  
ATOM   1228  CG2 VAL A 153     -16.031   3.537  12.320  1.00 94.06           C  
ATOM   1229  N   GLU A 154     -16.672   7.562  14.289  1.00 95.00           N  
ATOM   1230  CA  GLU A 154     -17.141   8.555  15.250  1.00 95.00           C  
ATOM   1231  C   GLU A 154     -17.828   9.727  14.555  1.00 95.00           C  
ATOM   1232  CB  GLU A 154     -15.977   9.062  16.109  1.00 95.00           C  
ATOM   1233  O   GLU A 154     -18.750  10.328  15.102  1.00 95.00           O  
ATOM   1234  CG  GLU A 154     -15.445   8.031  17.094  1.00 95.00           C  
ATOM   1235  CD  GLU A 154     -14.195   8.484  17.828  1.00 95.00           C  
ATOM   1236  OE1 GLU A 154     -13.695   7.742  18.703  1.00 95.00           O  
ATOM   1237  OE2 GLU A 154     -13.711   9.602  17.516  1.00 95.00           O  
ATOM   1238  N   ARG A 155     -17.438   9.984  13.336  1.00 94.50           N  
ATOM   1239  CA  ARG A 155     -17.984  11.086  12.555  1.00 94.50           C  
ATOM   1240  C   ARG A 155     -19.203  10.633  11.758  1.00 94.50           C  
ATOM   1241  CB  ARG A 155     -16.938  11.664  11.617  1.00 94.50           C  
ATOM   1242  O   ARG A 155     -19.781  11.406  10.984  1.00 94.50           O  
ATOM   1243  CG  ARG A 155     -15.828  12.438  12.328  1.00 94.50           C  
ATOM   1244  CD  ARG A 155     -14.766  12.914  11.352  1.00 94.50           C  
ATOM   1245  NE  ARG A 155     -13.656  13.570  12.047  1.00 94.50           N  
ATOM   1246  NH1 ARG A 155     -12.000  12.508  10.844  1.00 94.50           N  
ATOM   1247  NH2 ARG A 155     -11.445  14.008  12.477  1.00 94.50           N  
ATOM   1248  CZ  ARG A 155     -12.375  13.359  11.789  1.00 94.50           C  
ATOM   1249  N   GLY A 156     -19.547   9.367  11.844  1.00 93.62           N  
ATOM   1250  CA  GLY A 156     -20.797   8.875  11.281  1.00 93.62           C  
ATOM   1251  C   GLY A 156     -20.641   8.297   9.891  1.00 93.62           C  
ATOM   1252  O   GLY A 156     -21.625   8.172   9.148  1.00 93.62           O  
ATOM   1253  N   VAL A 157     -19.406   8.047   9.391  1.00 93.12           N  
ATOM   1254  CA  VAL A 157     -19.188   7.418   8.094  1.00 93.12           C  
ATOM   1255  C   VAL A 157     -19.656   5.965   8.141  1.00 93.12           C  
ATOM   1256  CB  VAL A 157     -17.703   7.488   7.676  1.00 93.12           C  
ATOM   1257  O   VAL A 157     -19.266   5.215   9.039  1.00 93.12           O  
ATOM   1258  CG1 VAL A 157     -17.484   6.809   6.328  1.00 93.12           C  
ATOM   1259  CG2 VAL A 157     -17.234   8.938   7.625  1.00 93.12           C  
ATOM   1260  N   GLU A 158     -20.500   5.590   7.227  1.00 90.62           N  
ATOM   1261  CA  GLU A 158     -21.078   4.250   7.184  1.00 90.62           C  
ATOM   1262  C   GLU A 158     -20.141   3.271   6.480  1.00 90.62           C  
ATOM   1263  CB  GLU A 158     -22.438   4.270   6.488  1.00 90.62           C  
ATOM   1264  O   GLU A 158     -19.297   3.680   5.676  1.00 90.62           O  
ATOM   1265  CG  GLU A 158     -23.500   5.059   7.238  1.00 90.62           C  
ATOM   1266  CD  GLU A 158     -24.859   5.023   6.559  1.00 90.62           C  
ATOM   1267  OE1 GLU A 158     -25.828   5.570   7.125  1.00 90.62           O  
ATOM   1268  OE2 GLU A 158     -24.953   4.441   5.453  1.00 90.62           O  
ATOM   1269  N   ASN A 159     -20.188   1.976   6.875  1.00 88.50           N  
ATOM   1270  CA  ASN A 159     -19.531   0.849   6.215  1.00 88.50           C  
ATOM   1271  C   ASN A 159     -18.016   0.890   6.395  1.00 88.50           C  
ATOM   1272  CB  ASN A 159     -19.891   0.820   4.727  1.00 88.50           C  
ATOM   1273  O   ASN A 159     -17.266   0.474   5.508  1.00 88.50           O  
ATOM   1274  CG  ASN A 159     -21.359   0.580   4.484  1.00 88.50           C  
ATOM   1275  ND2 ASN A 159     -21.938   1.327   3.551  1.00 88.50           N  
ATOM   1276  OD1 ASN A 159     -21.984  -0.270   5.129  1.00 88.50           O  
ATOM   1277  N   VAL A 160     -17.578   1.540   7.434  1.00 91.75           N  
ATOM   1278  CA  VAL A 160     -16.156   1.511   7.770  1.00 91.75           C  
ATOM   1279  C   VAL A 160     -15.773   0.133   8.305  1.00 91.75           C  
ATOM   1280  CB  VAL A 160     -15.789   2.604   8.797  1.00 91.75           C  
ATOM   1281  O   VAL A 160     -16.344  -0.332   9.297  1.00 91.75           O  
ATOM   1282  CG1 VAL A 160     -14.289   2.586   9.102  1.00 91.75           C  
ATOM   1283  CG2 VAL A 160     -16.219   3.979   8.289  1.00 91.75           C  
ATOM   1284  N   PRO A 161     -14.945  -0.644   7.590  1.00 92.44           N  
ATOM   1285  CA  PRO A 161     -14.625  -2.004   8.031  1.00 92.44           C  
ATOM   1286  C   PRO A 161     -13.836  -2.031   9.336  1.00 92.44           C  
ATOM   1287  CB  PRO A 161     -13.789  -2.562   6.875  1.00 92.44           C  
ATOM   1288  O   PRO A 161     -13.062  -1.114   9.609  1.00 92.44           O  
ATOM   1289  CG  PRO A 161     -13.078  -1.375   6.312  1.00 92.44           C  
ATOM   1290  CD  PRO A 161     -13.992  -0.187   6.391  1.00 92.44           C  
ATOM   1291  N   ALA A 162     -14.086  -3.016  10.180  1.00 89.38           N  
ATOM   1292  CA  ALA A 162     -13.328  -3.230  11.414  1.00 89.38           C  
ATOM   1293  C   ALA A 162     -11.906  -3.695  11.109  1.00 89.38           C  
ATOM   1294  CB  ALA A 162     -14.039  -4.246  12.305  1.00 89.38           C  
ATOM   1295  O   ALA A 162     -11.633  -4.207  10.023  1.00 89.38           O  
ATOM   1296  N   PRO A 163     -11.039  -3.393  12.062  1.00 89.38           N  
ATOM   1297  CA  PRO A 163      -9.711  -3.984  11.883  1.00 89.38           C  
ATOM   1298  C   PRO A 163      -9.758  -5.500  11.703  1.00 89.38           C  
ATOM   1299  CB  PRO A 163      -8.984  -3.611  13.180  1.00 89.38           C  
ATOM   1300  O   PRO A 163     -10.672  -6.156  12.211  1.00 89.38           O  
ATOM   1301  CG  PRO A 163      -9.703  -2.402  13.680  1.00 89.38           C  
ATOM   1302  CD  PRO A 163     -11.148  -2.518  13.305  1.00 89.38           C  
ATOM   1303  N   LEU A 164      -8.680  -6.020  10.922  1.00 86.12           N  
ATOM   1304  CA  LEU A 164      -8.594  -7.469  10.773  1.00 86.12           C  
ATOM   1305  C   LEU A 164      -8.367  -8.141  12.125  1.00 86.12           C  
ATOM   1306  CB  LEU A 164      -7.469  -7.840   9.805  1.00 86.12           C  
ATOM   1307  O   LEU A 164      -7.645  -7.609  12.977  1.00 86.12           O  
ATOM   1308  CG  LEU A 164      -7.680  -7.457   8.344  1.00 86.12           C  
ATOM   1309  CD1 LEU A 164      -6.398  -7.676   7.547  1.00 86.12           C  
ATOM   1310  CD2 LEU A 164      -8.836  -8.258   7.738  1.00 86.12           C  
ATOM   1311  N   ASP A 165      -9.031  -9.344  12.273  1.00 82.44           N  
ATOM   1312  CA  ASP A 165      -8.844 -10.180  13.453  1.00 82.44           C  
ATOM   1313  C   ASP A 165      -7.438 -10.773  13.484  1.00 82.44           C  
ATOM   1314  CB  ASP A 165      -9.891 -11.305  13.484  1.00 82.44           C  
ATOM   1315  O   ASP A 165      -6.922 -11.227  12.461  1.00 82.44           O  
ATOM   1316  CG  ASP A 165      -9.789 -12.164  14.734  1.00 82.44           C  
ATOM   1317  OD1 ASP A 165     -10.156 -11.695  15.828  1.00 82.44           O  
ATOM   1318  OD2 ASP A 165      -9.336 -13.328  14.609  1.00 82.44           O  
ATOM   1319  N   LYS A 166      -6.746 -10.633  14.609  1.00 75.00           N  
ATOM   1320  CA  LYS A 166      -5.379 -11.125  14.773  1.00 75.00           C  
ATOM   1321  C   LYS A 166      -5.270 -12.586  14.352  1.00 75.00           C  
ATOM   1322  CB  LYS A 166      -4.918 -10.953  16.219  1.00 75.00           C  
ATOM   1323  O   LYS A 166      -4.258 -13.000  13.781  1.00 75.00           O  
ATOM   1324  CG  LYS A 166      -4.578  -9.523  16.594  1.00 75.00           C  
ATOM   1325  CD  LYS A 166      -4.016  -9.438  18.016  1.00 75.00           C  
ATOM   1326  CE  LYS A 166      -3.730  -7.996  18.406  1.00 75.00           C  
ATOM   1327  NZ  LYS A 166      -3.160  -7.906  19.797  1.00 75.00           N  
ATOM   1328  N   ALA A 167      -6.242 -13.367  14.586  1.00 72.56           N  
ATOM   1329  CA  ALA A 167      -6.285 -14.781  14.211  1.00 72.56           C  
ATOM   1330  C   ALA A 167      -6.355 -14.945  12.695  1.00 72.56           C  
ATOM   1331  CB  ALA A 167      -7.480 -15.469  14.875  1.00 72.56           C  
ATOM   1332  O   ALA A 167      -5.715 -15.828  12.133  1.00 72.56           O  
ATOM   1333  N   GLU A 168      -7.137 -14.094  11.969  1.00 73.81           N  
ATOM   1334  CA  GLU A 168      -7.246 -14.062  10.516  1.00 73.81           C  
ATOM   1335  C   GLU A 168      -5.934 -13.625   9.867  1.00 73.81           C  
ATOM   1336  CB  GLU A 168      -8.383 -13.125  10.078  1.00 73.81           C  
ATOM   1337  O   GLU A 168      -5.527 -14.164   8.836  1.00 73.81           O  
ATOM   1338  CG  GLU A 168      -9.773 -13.664  10.391  1.00 73.81           C  
ATOM   1339  CD  GLU A 168     -10.875 -12.656  10.109  1.00 73.81           C  
ATOM   1340  OE1 GLU A 168     -12.039 -13.078   9.906  1.00 73.81           O  
ATOM   1341  OE2 GLU A 168     -10.578 -11.445  10.094  1.00 73.81           O  
ATOM   1342  N   VAL A 169      -5.230 -12.742  10.516  1.00 73.69           N  
ATOM   1343  CA  VAL A 169      -3.926 -12.250  10.086  1.00 73.69           C  
ATOM   1344  C   VAL A 169      -2.883 -13.352  10.219  1.00 73.69           C  
ATOM   1345  CB  VAL A 169      -3.494 -11.008  10.898  1.00 73.69           C  
ATOM   1346  O   VAL A 169      -2.080 -13.570   9.312  1.00 73.69           O  
ATOM   1347  CG1 VAL A 169      -2.047 -10.633  10.586  1.00 73.69           C  
ATOM   1348  CG2 VAL A 169      -4.430  -9.836  10.617  1.00 73.69           C  
ATOM   1349  N   SER A 170      -2.904 -14.055  11.258  1.00 72.19           N  
ATOM   1350  CA  SER A 170      -1.990 -15.164  11.500  1.00 72.19           C  
ATOM   1351  C   SER A 170      -2.223 -16.297  10.508  1.00 72.19           C  
ATOM   1352  CB  SER A 170      -2.150 -15.688  12.930  1.00 72.19           C  
ATOM   1353  O   SER A 170      -1.269 -16.891  10.008  1.00 72.19           O  
ATOM   1354  OG  SER A 170      -1.041 -16.484  13.297  1.00 72.19           O  
ATOM   1355  N   ALA A 171      -3.406 -16.672  10.219  1.00 71.06           N  
ATOM   1356  CA  ALA A 171      -3.771 -17.703   9.258  1.00 71.06           C  
ATOM   1357  C   ALA A 171      -3.301 -17.344   7.852  1.00 71.06           C  
ATOM   1358  CB  ALA A 171      -5.281 -17.938   9.266  1.00 71.06           C  
ATOM   1359  O   ALA A 171      -2.783 -18.203   7.129  1.00 71.06           O  
ATOM   1360  N   LEU A 172      -3.393 -16.203   7.426  1.00 68.75           N  
ATOM   1361  CA  LEU A 172      -2.963 -15.711   6.117  1.00 68.75           C  
ATOM   1362  C   LEU A 172      -1.440 -15.719   6.012  1.00 68.75           C  
ATOM   1363  CB  LEU A 172      -3.498 -14.297   5.867  1.00 68.75           C  
ATOM   1364  O   LEU A 172      -0.888 -16.094   4.973  1.00 68.75           O  
ATOM   1365  CG  LEU A 172      -3.281 -13.734   4.465  1.00 68.75           C  
ATOM   1366  CD1 LEU A 172      -4.102 -14.516   3.443  1.00 68.75           C  
ATOM   1367  CD2 LEU A 172      -3.643 -12.250   4.426  1.00 68.75           C  
ATOM   1368  N   ARG A 173      -0.773 -15.227   7.031  1.00 70.44           N  
ATOM   1369  CA  ARG A 173       0.684 -15.297   7.074  1.00 70.44           C  
ATOM   1370  C   ARG A 173       1.166 -16.734   6.902  1.00 70.44           C  
ATOM   1371  CB  ARG A 173       1.213 -14.727   8.391  1.00 70.44           C  
ATOM   1372  O   ARG A 173       2.141 -16.984   6.188  1.00 70.44           O  
ATOM   1373  CG  ARG A 173       1.209 -13.203   8.445  1.00 70.44           C  
ATOM   1374  CD  ARG A 173       1.767 -12.688   9.758  1.00 70.44           C  
ATOM   1375  NE  ARG A 173       1.769 -11.227   9.812  1.00 70.44           N  
ATOM   1376  NH1 ARG A 173       2.307 -11.094  12.055  1.00 70.44           N  
ATOM   1377  NH2 ARG A 173       1.999  -9.180  10.828  1.00 70.44           N  
ATOM   1378  CZ  ARG A 173       2.023 -10.508  10.898  1.00 70.44           C  
ATOM   1379  N   ALA A 174       0.492 -17.578   7.504  1.00 71.62           N  
ATOM   1380  CA  ALA A 174       0.820 -19.000   7.398  1.00 71.62           C  
ATOM   1381  C   ALA A 174       0.586 -19.516   5.980  1.00 71.62           C  
ATOM   1382  CB  ALA A 174      -0.002 -19.812   8.398  1.00 71.62           C  
ATOM   1383  O   ALA A 174       1.383 -20.297   5.461  1.00 71.62           O  
ATOM   1384  N   SER A 175      -0.514 -19.062   5.363  1.00 70.06           N  
ATOM   1385  CA  SER A 175      -0.845 -19.453   3.996  1.00 70.06           C  
ATOM   1386  C   SER A 175       0.194 -18.938   3.008  1.00 70.06           C  
ATOM   1387  CB  SER A 175      -2.230 -18.938   3.611  1.00 70.06           C  
ATOM   1388  O   SER A 175       0.594 -19.656   2.086  1.00 70.06           O  
ATOM   1389  OG  SER A 175      -2.488 -19.156   2.236  1.00 70.06           O  
ATOM   1390  N   TRP A 176       0.688 -17.719   3.166  1.00 69.56           N  
ATOM   1391  CA  TRP A 176       1.718 -17.125   2.318  1.00 69.56           C  
ATOM   1392  C   TRP A 176       3.039 -17.875   2.467  1.00 69.56           C  
ATOM   1393  CB  TRP A 176       1.911 -15.648   2.660  1.00 69.56           C  
ATOM   1394  O   TRP A 176       3.756 -18.078   1.484  1.00 69.56           O  
ATOM   1395  CG  TRP A 176       0.904 -14.734   2.021  1.00 69.56           C  
ATOM   1396  CD1 TRP A 176      -0.112 -14.062   2.645  1.00 69.56           C  
ATOM   1397  CD2 TRP A 176       0.814 -14.406   0.634  1.00 69.56           C  
ATOM   1398  CE2 TRP A 176      -0.281 -13.523   0.485  1.00 69.56           C  
ATOM   1399  CE3 TRP A 176       1.555 -14.766  -0.500  1.00 69.56           C  
ATOM   1400  NE1 TRP A 176      -0.828 -13.336   1.726  1.00 69.56           N  
ATOM   1401  CH2 TRP A 176       0.087 -13.367  -1.848  1.00 69.56           C  
ATOM   1402  CZ2 TRP A 176      -0.654 -13.000  -0.754  1.00 69.56           C  
ATOM   1403  CZ3 TRP A 176       1.183 -14.234  -1.732  1.00 69.56           C  
ATOM   1404  N   GLU A 177       3.309 -18.219   3.650  1.00 70.69           N  
ATOM   1405  CA  GLU A 177       4.520 -19.000   3.885  1.00 70.69           C  
ATOM   1406  C   GLU A 177       4.453 -20.344   3.168  1.00 70.69           C  
ATOM   1407  CB  GLU A 177       4.738 -19.203   5.387  1.00 70.69           C  
ATOM   1408  O   GLU A 177       5.438 -20.781   2.570  1.00 70.69           O  
ATOM   1409  CG  GLU A 177       5.340 -18.000   6.098  1.00 70.69           C  
ATOM   1410  CD  GLU A 177       5.453 -18.203   7.602  1.00 70.69           C  
ATOM   1411  OE1 GLU A 177       5.848 -17.234   8.305  1.00 70.69           O  
ATOM   1412  OE2 GLU A 177       5.148 -19.312   8.078  1.00 70.69           O  
ATOM   1413  N   LYS A 178       3.314 -20.922   3.215  1.00 72.19           N  
ATOM   1414  CA  LYS A 178       3.100 -22.188   2.537  1.00 72.19           C  
ATOM   1415  C   LYS A 178       3.193 -22.031   1.022  1.00 72.19           C  
ATOM   1416  CB  LYS A 178       1.741 -22.781   2.920  1.00 72.19           C  
ATOM   1417  O   LYS A 178       3.805 -22.859   0.343  1.00 72.19           O  
ATOM   1418  CG  LYS A 178       1.696 -23.375   4.320  1.00 72.19           C  
ATOM   1419  CD  LYS A 178       0.328 -23.969   4.633  1.00 72.19           C  
ATOM   1420  CE  LYS A 178       0.247 -24.469   6.070  1.00 72.19           C  
ATOM   1421  NZ  LYS A 178      -1.105 -25.016   6.395  1.00 72.19           N  
ATOM   1422  N   LEU A 179       2.527 -21.000   0.503  1.00 68.69           N  
ATOM   1423  CA  LEU A 179       2.551 -20.719  -0.927  1.00 68.69           C  
ATOM   1424  C   LEU A 179       3.967 -20.391  -1.395  1.00 68.69           C  
ATOM   1425  CB  LEU A 179       1.616 -19.547  -1.253  1.00 68.69           C  
ATOM   1426  O   LEU A 179       4.398 -20.875  -2.445  1.00 68.69           O  
ATOM   1427  CG  LEU A 179       0.125 -19.875  -1.338  1.00 68.69           C  
ATOM   1428  CD1 LEU A 179      -0.697 -18.594  -1.390  1.00 68.69           C  
ATOM   1429  CD2 LEU A 179      -0.163 -20.750  -2.555  1.00 68.69           C  
ATOM   1430  N   GLN A 180       4.652 -19.625  -0.617  1.00 68.06           N  
ATOM   1431  CA  GLN A 180       6.035 -19.281  -0.941  1.00 68.06           C  
ATOM   1432  C   GLN A 180       6.918 -20.531  -0.960  1.00 68.06           C  
ATOM   1433  CB  GLN A 180       6.586 -18.266   0.057  1.00 68.06           C  
ATOM   1434  O   GLN A 180       7.758 -20.688  -1.848  1.00 68.06           O  
ATOM   1435  CG  GLN A 180       7.930 -17.672  -0.348  1.00 68.06           C  
ATOM   1436  CD  GLN A 180       7.859 -16.891  -1.653  1.00 68.06           C  
ATOM   1437  NE2 GLN A 180       8.820 -17.141  -2.537  1.00 68.06           N  
ATOM   1438  OE1 GLN A 180       6.949 -16.094  -1.867  1.00 68.06           O  
ATOM   1439  N   ASN A 181       6.758 -21.359  -0.032  1.00 71.75           N  
ATOM   1440  CA  ASN A 181       7.508 -22.609   0.038  1.00 71.75           C  
ATOM   1441  C   ASN A 181       7.184 -23.516  -1.143  1.00 71.75           C  
ATOM   1442  CB  ASN A 181       7.227 -23.328   1.358  1.00 71.75           C  
ATOM   1443  O   ASN A 181       8.070 -24.188  -1.683  1.00 71.75           O  
ATOM   1444  CG  ASN A 181       7.891 -22.656   2.543  1.00 71.75           C  
ATOM   1445  ND2 ASN A 181       7.379 -22.922   3.740  1.00 71.75           N  
ATOM   1446  OD1 ASN A 181       8.852 -21.906   2.385  1.00 71.75           O  
ATOM   1447  N   ALA A 182       5.926 -23.562  -1.508  1.00 69.94           N  
ATOM   1448  CA  ALA A 182       5.488 -24.375  -2.643  1.00 69.94           C  
ATOM   1449  C   ALA A 182       6.082 -23.859  -3.949  1.00 69.94           C  
ATOM   1450  CB  ALA A 182       3.963 -24.391  -2.727  1.00 69.94           C  
ATOM   1451  O   ALA A 182       6.512 -24.641  -4.797  1.00 69.94           O  
ATOM   1452  N   VAL A 183       6.070 -22.547  -4.102  1.00 66.44           N  
ATOM   1453  CA  VAL A 183       6.648 -21.906  -5.285  1.00 66.44           C  
ATOM   1454  C   VAL A 183       8.156 -22.156  -5.316  1.00 66.44           C  
ATOM   1455  CB  VAL A 183       6.348 -20.391  -5.312  1.00 66.44           C  
ATOM   1456  O   VAL A 183       8.719 -22.453  -6.375  1.00 66.44           O  
ATOM   1457  CG1 VAL A 183       7.145 -19.719  -6.422  1.00 66.44           C  
ATOM   1458  CG2 VAL A 183       4.852 -20.156  -5.496  1.00 66.44           C  
ATOM   1459  N   ASP A 184       8.844 -22.000  -4.242  1.00 68.06           N  
ATOM   1460  CA  ASP A 184      10.273 -22.281  -4.141  1.00 68.06           C  
ATOM   1461  C   ASP A 184      10.586 -23.719  -4.492  1.00 68.06           C  
ATOM   1462  CB  ASP A 184      10.781 -21.953  -2.736  1.00 68.06           C  
ATOM   1463  O   ASP A 184      11.562 -24.000  -5.184  1.00 68.06           O  
ATOM   1464  CG  ASP A 184      10.867 -20.453  -2.465  1.00 68.06           C  
ATOM   1465  OD1 ASP A 184      10.781 -19.656  -3.420  1.00 68.06           O  
ATOM   1466  OD2 ASP A 184      11.023 -20.078  -1.283  1.00 68.06           O  
ATOM   1467  N   GLU A 185       9.758 -24.625  -3.967  1.00 69.06           N  
ATOM   1468  CA  GLU A 185       9.914 -26.047  -4.238  1.00 69.06           C  
ATOM   1469  C   GLU A 185       9.695 -26.359  -5.719  1.00 69.06           C  
ATOM   1470  CB  GLU A 185       8.945 -26.875  -3.383  1.00 69.06           C  
ATOM   1471  O   GLU A 185      10.422 -27.172  -6.301  1.00 69.06           O  
ATOM   1472  CG  GLU A 185       9.398 -27.062  -1.942  1.00 69.06           C  
ATOM   1473  CD  GLU A 185       8.422 -27.859  -1.104  1.00 69.06           C  
ATOM   1474  OE1 GLU A 185       8.711 -28.109   0.089  1.00 69.06           O  
ATOM   1475  OE2 GLU A 185       7.363 -28.250  -1.643  1.00 69.06           O  
ATOM   1476  N   LEU A 186       8.703 -25.766  -6.312  1.00 63.38           N  
ATOM   1477  CA  LEU A 186       8.438 -25.922  -7.734  1.00 63.38           C  
ATOM   1478  C   LEU A 186       9.547 -25.312  -8.570  1.00 63.38           C  
ATOM   1479  CB  LEU A 186       7.094 -25.281  -8.102  1.00 63.38           C  
ATOM   1480  O   LEU A 186       9.922 -25.859  -9.617  1.00 63.38           O  
ATOM   1481  CG  LEU A 186       6.605 -25.516  -9.531  1.00 63.38           C  
ATOM   1482  CD1 LEU A 186       6.293 -26.984  -9.766  1.00 63.38           C  
ATOM   1483  CD2 LEU A 186       5.383 -24.641  -9.820  1.00 63.38           C  
ATOM   1484  N   GLY A 187      10.070 -24.156  -8.195  1.00 57.25           N  
ATOM   1485  CA  GLY A 187      11.203 -23.516  -8.844  1.00 57.25           C  
ATOM   1486  C   GLY A 187      12.477 -24.344  -8.781  1.00 57.25           C  
ATOM   1487  O   GLY A 187      13.250 -24.375  -9.734  1.00 57.25           O  
ATOM   1488  N   LYS A 188      12.742 -25.016  -7.680  1.00 61.75           N  
ATOM   1489  CA  LYS A 188      13.875 -25.922  -7.504  1.00 61.75           C  
ATOM   1490  C   LYS A 188      13.711 -27.172  -8.359  1.00 61.75           C  
ATOM   1491  CB  LYS A 188      14.023 -26.312  -6.031  1.00 61.75           C  
ATOM   1492  O   LYS A 188      14.688 -27.703  -8.898  1.00 61.75           O  
ATOM   1493  CG  LYS A 188      14.555 -25.188  -5.148  1.00 61.75           C  
ATOM   1494  CD  LYS A 188      14.695 -25.641  -3.699  1.00 61.75           C  
ATOM   1495  CE  LYS A 188      15.133 -24.500  -2.799  1.00 61.75           C  
ATOM   1496  NZ  LYS A 188      15.109 -24.875  -1.356  1.00 61.75           N  
ATOM   1497  N   GLU A 189      12.461 -27.719  -8.570  1.00 60.72           N  
ATOM   1498  CA  GLU A 189      12.148 -28.875  -9.391  1.00 60.72           C  
ATOM   1499  C   GLU A 189      12.266 -28.547 -10.875  1.00 60.72           C  
ATOM   1500  CB  GLU A 189      10.734 -29.391  -9.086  1.00 60.72           C  
ATOM   1501  O   GLU A 189      12.703 -29.391 -11.672  1.00 60.72           O  
ATOM   1502  CG  GLU A 189      10.648 -30.203  -7.801  1.00 60.72           C  
ATOM   1503  CD  GLU A 189       9.258 -30.766  -7.543  1.00 60.72           C  
ATOM   1504  OE1 GLU A 189       9.062 -31.469  -6.531  1.00 60.72           O  
ATOM   1505  OE2 GLU A 189       8.352 -30.500  -8.367  1.00 60.72           O  
ATOM   1506  N   ILE A 190      11.953 -27.359 -11.305  1.00 57.16           N  
ATOM   1507  CA  ILE A 190      12.062 -26.891 -12.680  1.00 57.16           C  
ATOM   1508  C   ILE A 190      13.523 -26.578 -13.000  1.00 57.16           C  
ATOM   1509  CB  ILE A 190      11.188 -25.641 -12.922  1.00 57.16           C  
ATOM   1510  O   ILE A 190      13.992 -26.844 -14.109  1.00 57.16           O  
ATOM   1511  CG1 ILE A 190       9.703 -26.000 -12.812  1.00 57.16           C  
ATOM   1512  CG2 ILE A 190      11.508 -25.016 -14.281  1.00 57.16           C  
ATOM   1513  CD1 ILE A 190       8.766 -24.797 -12.906  1.00 57.16           C  
ATOM   1514  N   ASP A 191      14.375 -26.078 -12.055  1.00 51.59           N  
ATOM   1515  CA  ASP A 191      15.789 -25.781 -12.219  1.00 51.59           C  
ATOM   1516  C   ASP A 191      16.641 -27.047 -12.195  1.00 51.59           C  
ATOM   1517  CB  ASP A 191      16.266 -24.812 -11.125  1.00 51.59           C  
ATOM   1518  O   ASP A 191      17.672 -27.125 -12.859  1.00 51.59           O  
ATOM   1519  CG  ASP A 191      16.047 -23.359 -11.484  1.00 51.59           C  
ATOM   1520  OD1 ASP A 191      15.711 -23.062 -12.656  1.00 51.59           O  
ATOM   1521  OD2 ASP A 191      16.188 -22.500 -10.594  1.00 51.59           O  
ATOM   1522  N   HIS A 192      16.125 -28.188 -11.711  1.00 53.66           N  
ATOM   1523  CA  HIS A 192      16.766 -29.484 -11.680  1.00 53.66           C  
ATOM   1524  C   HIS A 192      16.203 -30.406 -12.750  1.00 53.66           C  
ATOM   1525  CB  HIS A 192      16.625 -30.125 -10.305  1.00 53.66           C  
ATOM   1526  O   HIS A 192      16.688 -31.531 -12.930  1.00 53.66           O  
ATOM   1527  CG  HIS A 192      17.344 -29.391  -9.211  1.00 53.66           C  
ATOM   1528  CD2 HIS A 192      16.859 -28.734  -8.125  1.00 53.66           C  
ATOM   1529  ND1 HIS A 192      18.703 -29.250  -9.180  1.00 53.66           N  
ATOM   1530  CE1 HIS A 192      19.047 -28.547  -8.109  1.00 53.66           C  
ATOM   1531  NE2 HIS A 192      17.953 -28.219  -7.457  1.00 53.66           N  
ATOM   1532  N   ALA A 193      15.281 -30.094 -13.688  1.00 44.41           N  
ATOM   1533  CA  ALA A 193      14.766 -30.812 -14.844  1.00 44.41           C  
ATOM   1534  C   ALA A 193      15.383 -30.281 -16.141  1.00 44.41           C  
ATOM   1535  CB  ALA A 193      13.242 -30.703 -14.906  1.00 44.41           C  
ATOM   1536  O   ALA A 193      15.797 -29.125 -16.219  1.00 44.41           O  
TER    1537      ALA A 193                                                      
ENDMDL                                                                          
END                                                                             
