# Supplementary material for: New Phage-Derived Antibacterial Enzyme PolaR Targeting Rothia spp
Source: Cells. 2023 Aug 4;12(15):1997. doi: 10.3390/cells12151997 (PMC10417112; doi:10.3390/cells12151997)
Supplement: Supplementary file 1 [file cells-12-01997-s001.zip › File S1/PolaR AlphaFold/monomer/Rothia_monomer_8696f_unrelaxed_rank_002_alphafold2_ptm_model_4_seed_000.pdb]

MODEL     1                                                                     
ATOM      1  N   MET A   1     -15.672  -0.383   3.768  1.00 61.91           N  
ATOM      2  CA  MET A   1     -15.688  -0.402   2.307  1.00 61.91           C  
ATOM      3  C   MET A   1     -15.039  -1.672   1.771  1.00 61.91           C  
ATOM      4  CB  MET A   1     -14.977   0.829   1.744  1.00 61.91           C  
ATOM      5  O   MET A   1     -13.992  -2.094   2.264  1.00 61.91           O  
ATOM      6  CG  MET A   1     -15.234   1.063   0.264  1.00 61.91           C  
ATOM      7  SD  MET A   1     -14.820   2.771  -0.261  1.00 61.91           S  
ATOM      8  CE  MET A   1     -13.008   2.676  -0.249  1.00 61.91           C  
ATOM      9  N   LYS A   2     -15.711  -2.359   0.846  1.00 80.62           N  
ATOM     10  CA  LYS A   2     -15.305  -3.543   0.092  1.00 80.62           C  
ATOM     11  C   LYS A   2     -14.547  -3.152  -1.175  1.00 80.62           C  
ATOM     12  CB  LYS A   2     -16.516  -4.398  -0.265  1.00 80.62           C  
ATOM     13  O   LYS A   2     -14.875  -2.154  -1.820  1.00 80.62           O  
ATOM     14  CG  LYS A   2     -16.172  -5.777  -0.798  1.00 80.62           C  
ATOM     15  CD  LYS A   2     -17.422  -6.594  -1.102  1.00 80.62           C  
ATOM     16  CE  LYS A   2     -17.078  -7.922  -1.760  1.00 80.62           C  
ATOM     17  NZ  LYS A   2     -18.297  -8.719  -2.084  1.00 80.62           N  
ATOM     18  N   TYR A   3     -13.195  -3.490  -1.200  1.00 94.19           N  
ATOM     19  CA  TYR A   3     -12.430  -3.295  -2.428  1.00 94.19           C  
ATOM     20  C   TYR A   3     -12.219  -4.617  -3.156  1.00 94.19           C  
ATOM     21  CB  TYR A   3     -11.078  -2.643  -2.123  1.00 94.19           C  
ATOM     22  O   TYR A   3     -12.312  -5.688  -2.551  1.00 94.19           O  
ATOM     23  CG  TYR A   3     -10.273  -3.377  -1.079  1.00 94.19           C  
ATOM     24  CD1 TYR A   3     -10.242  -2.938   0.243  1.00 94.19           C  
ATOM     25  CD2 TYR A   3      -9.539  -4.508  -1.411  1.00 94.19           C  
ATOM     26  CE1 TYR A   3      -9.500  -3.609   1.208  1.00 94.19           C  
ATOM     27  CE2 TYR A   3      -8.789  -5.191  -0.454  1.00 94.19           C  
ATOM     28  OH  TYR A   3      -8.047  -5.402   1.803  1.00 94.19           O  
ATOM     29  CZ  TYR A   3      -8.781  -4.734   0.851  1.00 94.19           C  
ATOM     30  N   VAL A   4     -12.117  -4.559  -4.434  1.00 95.88           N  
ATOM     31  CA  VAL A   4     -11.758  -5.699  -5.270  1.00 95.88           C  
ATOM     32  C   VAL A   4     -10.266  -5.996  -5.125  1.00 95.88           C  
ATOM     33  CB  VAL A   4     -12.109  -5.445  -6.754  1.00 95.88           C  
ATOM     34  O   VAL A   4      -9.430  -5.117  -5.332  1.00 95.88           O  
ATOM     35  CG1 VAL A   4     -11.672  -6.625  -7.621  1.00 95.88           C  
ATOM     36  CG2 VAL A   4     -13.609  -5.191  -6.910  1.00 95.88           C  
ATOM     37  N   ASP A   5     -10.078  -7.246  -4.664  1.00 93.75           N  
ATOM     38  CA  ASP A   5      -8.695  -7.727  -4.605  1.00 93.75           C  
ATOM     39  C   ASP A   5      -8.219  -8.188  -5.977  1.00 93.75           C  
ATOM     40  CB  ASP A   5      -8.570  -8.859  -3.590  1.00 93.75           C  
ATOM     41  O   ASP A   5      -8.781  -9.117  -6.555  1.00 93.75           O  
ATOM     42  CG  ASP A   5      -7.129  -9.180  -3.234  1.00 93.75           C  
ATOM     43  OD1 ASP A   5      -6.227  -8.391  -3.582  1.00 93.75           O  
ATOM     44  OD2 ASP A   5      -6.895 -10.234  -2.602  1.00 93.75           O  
ATOM     45  N   ILE A   6      -7.160  -7.523  -6.480  1.00 95.12           N  
ATOM     46  CA  ILE A   6      -6.648  -7.812  -7.816  1.00 95.12           C  
ATOM     47  C   ILE A   6      -5.305  -8.531  -7.711  1.00 95.12           C  
ATOM     48  CB  ILE A   6      -6.500  -6.520  -8.656  1.00 95.12           C  
ATOM     49  O   ILE A   6      -4.367  -8.016  -7.102  1.00 95.12           O  
ATOM     50  CG1 ILE A   6      -7.867  -5.852  -8.852  1.00 95.12           C  
ATOM     51  CG2 ILE A   6      -5.844  -6.828 -10.000  1.00 95.12           C  
ATOM     52  CD1 ILE A   6      -7.785  -4.438  -9.406  1.00 95.12           C  
ATOM     53  N   THR A   7      -5.188  -9.727  -8.391  1.00 92.88           N  
ATOM     54  CA  THR A   7      -4.004 -10.562  -8.203  1.00 92.88           C  
ATOM     55  C   THR A   7      -3.338 -10.852  -9.547  1.00 92.88           C  
ATOM     56  CB  THR A   7      -4.355 -11.883  -7.504  1.00 92.88           C  
ATOM     57  O   THR A   7      -2.482 -11.734  -9.641  1.00 92.88           O  
ATOM     58  CG2 THR A   7      -4.926 -11.633  -6.113  1.00 92.88           C  
ATOM     59  OG1 THR A   7      -5.328 -12.586  -8.289  1.00 92.88           O  
ATOM     60  N   GLU A   8      -3.691 -10.102 -10.570  1.00 93.94           N  
ATOM     61  CA  GLU A   8      -3.215 -10.445 -11.906  1.00 93.94           C  
ATOM     62  C   GLU A   8      -1.911  -9.719 -12.234  1.00 93.94           C  
ATOM     63  CB  GLU A   8      -4.277 -10.117 -12.961  1.00 93.94           C  
ATOM     64  O   GLU A   8      -1.307  -9.961 -13.281  1.00 93.94           O  
ATOM     65  CG  GLU A   8      -5.695 -10.078 -12.406  1.00 93.94           C  
ATOM     66  CD  GLU A   8      -6.680  -9.383 -13.336  1.00 93.94           C  
ATOM     67  OE1 GLU A   8      -7.703  -8.852 -12.844  1.00 93.94           O  
ATOM     68  OE2 GLU A   8      -6.426  -9.367 -14.562  1.00 93.94           O  
ATOM     69  N   TYR A   9      -1.426  -8.766 -11.336  1.00 96.69           N  
ATOM     70  CA  TYR A   9      -0.190  -8.047 -11.609  1.00 96.69           C  
ATOM     71  C   TYR A   9       0.919  -8.484 -10.664  1.00 96.69           C  
ATOM     72  CB  TYR A   9      -0.415  -6.535 -11.484  1.00 96.69           C  
ATOM     73  O   TYR A   9       0.673  -8.719  -9.477  1.00 96.69           O  
ATOM     74  CG  TYR A   9      -1.465  -5.996 -12.430  1.00 96.69           C  
ATOM     75  CD1 TYR A   9      -1.166  -5.754 -13.766  1.00 96.69           C  
ATOM     76  CD2 TYR A   9      -2.756  -5.734 -11.984  1.00 96.69           C  
ATOM     77  CE1 TYR A   9      -2.131  -5.258 -14.641  1.00 96.69           C  
ATOM     78  CE2 TYR A   9      -3.727  -5.238 -12.852  1.00 96.69           C  
ATOM     79  OH  TYR A   9      -4.363  -4.512 -15.031  1.00 96.69           O  
ATOM     80  CZ  TYR A   9      -3.406  -5.004 -14.172  1.00 96.69           C  
ATOM     81  N   ASN A  10       2.158  -8.633 -11.297  1.00 97.75           N  
ATOM     82  CA  ASN A  10       3.354  -8.906 -10.508  1.00 97.75           C  
ATOM     83  C   ASN A  10       4.496  -7.965 -10.875  1.00 97.75           C  
ATOM     84  CB  ASN A  10       3.791 -10.359 -10.672  1.00 97.75           C  
ATOM     85  O   ASN A  10       4.875  -7.871 -12.039  1.00 97.75           O  
ATOM     86  CG  ASN A  10       2.756 -11.344 -10.164  1.00 97.75           C  
ATOM     87  ND2 ASN A  10       2.146 -12.094 -11.070  1.00 97.75           N  
ATOM     88  OD1 ASN A  10       2.506 -11.430  -8.953  1.00 97.75           O  
ATOM     89  N   ALA A  11       4.996  -7.301  -9.805  1.00 97.50           N  
ATOM     90  CA  ALA A  11       6.164  -6.461 -10.047  1.00 97.50           C  
ATOM     91  C   ALA A  11       7.406  -7.309 -10.312  1.00 97.50           C  
ATOM     92  CB  ALA A  11       6.406  -5.527  -8.859  1.00 97.50           C  
ATOM     93  O   ALA A  11       7.500  -8.445  -9.836  1.00 97.50           O  
ATOM     94  N   THR A  12       8.344  -6.723 -10.984  1.00 96.69           N  
ATOM     95  CA  THR A  12       9.547  -7.465 -11.336  1.00 96.69           C  
ATOM     96  C   THR A  12      10.750  -6.949 -10.547  1.00 96.69           C  
ATOM     97  CB  THR A  12       9.836  -7.363 -12.844  1.00 96.69           C  
ATOM     98  O   THR A  12      11.773  -7.629 -10.453  1.00 96.69           O  
ATOM     99  CG2 THR A  12       8.703  -7.969 -13.664  1.00 96.69           C  
ATOM    100  OG1 THR A  12       9.992  -5.984 -13.203  1.00 96.69           O  
ATOM    101  N   SER A  13      10.633  -5.801  -9.961  1.00 97.94           N  
ATOM    102  CA  SER A  13      11.719  -5.176  -9.211  1.00 97.94           C  
ATOM    103  C   SER A  13      11.523  -5.352  -7.707  1.00 97.94           C  
ATOM    104  CB  SER A  13      11.820  -3.689  -9.547  1.00 97.94           C  
ATOM    105  O   SER A  13      10.797  -4.582  -7.074  1.00 97.94           O  
ATOM    106  OG  SER A  13      12.039  -3.506 -10.938  1.00 97.94           O  
ATOM    107  N   PHE A  14      12.102  -6.441  -7.191  1.00 98.56           N  
ATOM    108  CA  PHE A  14      12.086  -6.727  -5.762  1.00 98.56           C  
ATOM    109  C   PHE A  14      13.133  -7.770  -5.402  1.00 98.56           C  
ATOM    110  CB  PHE A  14      10.695  -7.215  -5.324  1.00 98.56           C  
ATOM    111  O   PHE A  14      13.742  -8.375  -6.289  1.00 98.56           O  
ATOM    112  CG  PHE A  14      10.289  -8.523  -5.941  1.00 98.56           C  
ATOM    113  CD1 PHE A  14       9.609  -8.555  -7.152  1.00 98.56           C  
ATOM    114  CD2 PHE A  14      10.586  -9.727  -5.312  1.00 98.56           C  
ATOM    115  CE1 PHE A  14       9.234  -9.766  -7.727  1.00 98.56           C  
ATOM    116  CE2 PHE A  14      10.219 -10.938  -5.879  1.00 98.56           C  
ATOM    117  CZ  PHE A  14       9.539 -10.961  -7.086  1.00 98.56           C  
ATOM    118  N   THR A  15      13.453  -7.789  -4.156  1.00 98.62           N  
ATOM    119  CA  THR A  15      14.344  -8.812  -3.619  1.00 98.62           C  
ATOM    120  C   THR A  15      13.547  -9.953  -2.992  1.00 98.62           C  
ATOM    121  CB  THR A  15      15.305  -8.219  -2.572  1.00 98.62           C  
ATOM    122  O   THR A  15      12.758  -9.734  -2.072  1.00 98.62           O  
ATOM    123  CG2 THR A  15      16.234  -9.289  -2.008  1.00 98.62           C  
ATOM    124  OG1 THR A  15      16.094  -7.195  -3.186  1.00 98.62           O  
ATOM    125  N   GLU A  16      13.758 -11.188  -3.691  1.00 98.44           N  
ATOM    126  CA  GLU A  16      13.180 -12.352  -3.027  1.00 98.44           C  
ATOM    127  C   GLU A  16      13.719 -12.508  -1.609  1.00 98.44           C  
ATOM    128  CB  GLU A  16      13.453 -13.625  -3.836  1.00 98.44           C  
ATOM    129  O   GLU A  16      14.930 -12.422  -1.389  1.00 98.44           O  
ATOM    130  CG  GLU A  16      12.727 -13.680  -5.168  1.00 98.44           C  
ATOM    131  CD  GLU A  16      12.961 -14.969  -5.934  1.00 98.44           C  
ATOM    132  OE1 GLU A  16      12.484 -15.086  -7.086  1.00 98.44           O  
ATOM    133  OE2 GLU A  16      13.633 -15.867  -5.379  1.00 98.44           O  
ATOM    134  N   ALA A  17      12.867 -12.656  -0.640  1.00 97.44           N  
ATOM    135  CA  ALA A  17      13.219 -12.812   0.770  1.00 97.44           C  
ATOM    136  C   ALA A  17      12.242 -13.750   1.478  1.00 97.44           C  
ATOM    137  CB  ALA A  17      13.242 -11.453   1.464  1.00 97.44           C  
ATOM    138  O   ALA A  17      11.508 -14.492   0.828  1.00 97.44           O  
ATOM    139  N   ASN A  18      12.344 -13.930   2.688  1.00 96.06           N  
ATOM    140  CA  ASN A  18      11.453 -14.727   3.529  1.00 96.06           C  
ATOM    141  C   ASN A  18      11.109 -13.992   4.824  1.00 96.06           C  
ATOM    142  CB  ASN A  18      12.078 -16.094   3.838  1.00 96.06           C  
ATOM    143  O   ASN A  18      11.195 -14.570   5.910  1.00 96.06           O  
ATOM    144  CG  ASN A  18      12.125 -17.000   2.625  1.00 96.06           C  
ATOM    145  ND2 ASN A  18      13.234 -17.703   2.461  1.00 96.06           N  
ATOM    146  OD1 ASN A  18      11.180 -17.062   1.842  1.00 96.06           O  
ATOM    147  N   ARG A  19      10.742 -12.648   4.598  1.00 96.88           N  
ATOM    148  CA  ARG A  19      10.398 -11.867   5.781  1.00 96.88           C  
ATOM    149  C   ARG A  19       9.148 -12.422   6.457  1.00 96.88           C  
ATOM    150  CB  ARG A  19      10.188 -10.398   5.410  1.00 96.88           C  
ATOM    151  O   ARG A  19       8.258 -12.945   5.789  1.00 96.88           O  
ATOM    152  CG  ARG A  19      11.430  -9.711   4.863  1.00 96.88           C  
ATOM    153  CD  ARG A  19      11.180  -8.242   4.570  1.00 96.88           C  
ATOM    154  NE  ARG A  19      10.258  -8.062   3.451  1.00 96.88           N  
ATOM    155  NH1 ARG A  19       9.859  -5.824   3.869  1.00 96.88           N  
ATOM    156  NH2 ARG A  19       8.836  -6.867   2.100  1.00 96.88           N  
ATOM    157  CZ  ARG A  19       9.656  -6.918   3.143  1.00 96.88           C  
ATOM    158  N   THR A  20       9.219 -12.469   7.695  1.00 95.19           N  
ATOM    159  CA  THR A  20       7.969 -12.633   8.430  1.00 95.19           C  
ATOM    160  C   THR A  20       7.418 -11.281   8.867  1.00 95.19           C  
ATOM    161  CB  THR A  20       8.156 -13.539   9.656  1.00 95.19           C  
ATOM    162  O   THR A  20       8.102 -10.266   8.766  1.00 95.19           O  
ATOM    163  CG2 THR A  20       8.883 -14.828   9.281  1.00 95.19           C  
ATOM    164  OG1 THR A  20       8.922 -12.844  10.641  1.00 95.19           O  
ATOM    165  N   ILE A  21       6.141 -11.320   9.312  1.00 94.06           N  
ATOM    166  CA  ILE A  21       5.496 -10.062   9.695  1.00 94.06           C  
ATOM    167  C   ILE A  21       6.242  -9.438  10.867  1.00 94.06           C  
ATOM    168  CB  ILE A  21       4.012 -10.281  10.055  1.00 94.06           C  
ATOM    169  O   ILE A  21       6.246  -8.211  11.023  1.00 94.06           O  
ATOM    170  CG1 ILE A  21       3.289  -8.938  10.180  1.00 94.06           C  
ATOM    171  CG2 ILE A  21       3.881 -11.094  11.344  1.00 94.06           C  
ATOM    172  CD1 ILE A  21       3.316  -8.094   8.906  1.00 94.06           C  
ATOM    173  N   ASP A  22       6.973 -10.109  11.609  1.00 94.69           N  
ATOM    174  CA  ASP A  22       7.746  -9.570  12.719  1.00 94.69           C  
ATOM    175  C   ASP A  22       8.922  -8.734  12.219  1.00 94.69           C  
ATOM    176  CB  ASP A  22       8.258 -10.703  13.617  1.00 94.69           C  
ATOM    177  O   ASP A  22       9.469  -7.918  12.961  1.00 94.69           O  
ATOM    178  CG  ASP A  22       7.152 -11.359  14.430  1.00 94.69           C  
ATOM    179  OD1 ASP A  22       6.102 -10.719  14.656  1.00 94.69           O  
ATOM    180  OD2 ASP A  22       7.336 -12.523  14.844  1.00 94.69           O  
ATOM    181  N   ASP A  23       9.250  -8.922  10.961  1.00 97.19           N  
ATOM    182  CA  ASP A  23      10.328  -8.148  10.352  1.00 97.19           C  
ATOM    183  C   ASP A  23       9.820  -6.797   9.859  1.00 97.19           C  
ATOM    184  CB  ASP A  23      10.953  -8.930   9.195  1.00 97.19           C  
ATOM    185  O   ASP A  23      10.609  -5.914   9.516  1.00 97.19           O  
ATOM    186  CG  ASP A  23      11.617 -10.219   9.633  1.00 97.19           C  
ATOM    187  OD1 ASP A  23      12.312 -10.219  10.672  1.00 97.19           O  
ATOM    188  OD2 ASP A  23      11.445 -11.242   8.938  1.00 97.19           O  
ATOM    189  N   ILE A  24       8.578  -6.672   9.758  1.00 98.25           N  
ATOM    190  CA  ILE A  24       7.949  -5.504   9.148  1.00 98.25           C  
ATOM    191  C   ILE A  24       7.203  -4.703  10.211  1.00 98.25           C  
ATOM    192  CB  ILE A  24       6.988  -5.910   8.008  1.00 98.25           C  
ATOM    193  O   ILE A  24       6.312  -5.230  10.883  1.00 98.25           O  
ATOM    194  CG1 ILE A  24       7.730  -6.730   6.945  1.00 98.25           C  
ATOM    195  CG2 ILE A  24       6.336  -4.672   7.387  1.00 98.25           C  
ATOM    196  CD1 ILE A  24       6.816  -7.438   5.957  1.00 98.25           C  
ATOM    197  N   ASP A  25       7.512  -3.463  10.367  1.00 97.62           N  
ATOM    198  CA  ASP A  25       6.828  -2.684  11.398  1.00 97.62           C  
ATOM    199  C   ASP A  25       6.230  -1.406  10.812  1.00 97.62           C  
ATOM    200  CB  ASP A  25       7.789  -2.336  12.539  1.00 97.62           C  
ATOM    201  O   ASP A  25       5.652  -0.594  11.531  1.00 97.62           O  
ATOM    202  CG  ASP A  25       8.984  -1.520  12.078  1.00 97.62           C  
ATOM    203  OD1 ASP A  25       8.969  -1.012  10.938  1.00 97.62           O  
ATOM    204  OD2 ASP A  25       9.945  -1.383  12.859  1.00 97.62           O  
ATOM    205  N   THR A  26       6.512  -1.217   9.461  1.00 98.38           N  
ATOM    206  CA  THR A  26       6.160   0.083   8.906  1.00 98.38           C  
ATOM    207  C   THR A  26       5.363  -0.083   7.609  1.00 98.38           C  
ATOM    208  CB  THR A  26       7.414   0.934   8.633  1.00 98.38           C  
ATOM    209  O   THR A  26       5.637  -0.986   6.816  1.00 98.38           O  
ATOM    210  CG2 THR A  26       7.039   2.291   8.047  1.00 98.38           C  
ATOM    211  OG1 THR A  26       8.125   1.137   9.859  1.00 98.38           O  
ATOM    212  N   ILE A  27       4.355   0.731   7.484  1.00 98.88           N  
ATOM    213  CA  ILE A  27       3.730   0.985   6.188  1.00 98.88           C  
ATOM    214  C   ILE A  27       4.184   2.342   5.656  1.00 98.88           C  
ATOM    215  CB  ILE A  27       2.189   0.937   6.289  1.00 98.88           C  
ATOM    216  O   ILE A  27       4.105   3.352   6.359  1.00 98.88           O  
ATOM    217  CG1 ILE A  27       1.715  -0.500   6.535  1.00 98.88           C  
ATOM    218  CG2 ILE A  27       1.549   1.516   5.023  1.00 98.88           C  
ATOM    219  CD1 ILE A  27       0.221  -0.621   6.801  1.00 98.88           C  
ATOM    220  N   VAL A  28       4.703   2.352   4.375  1.00 98.88           N  
ATOM    221  CA  VAL A  28       5.109   3.605   3.750  1.00 98.88           C  
ATOM    222  C   VAL A  28       4.105   3.996   2.670  1.00 98.88           C  
ATOM    223  CB  VAL A  28       6.527   3.508   3.145  1.00 98.88           C  
ATOM    224  O   VAL A  28       3.893   3.250   1.711  1.00 98.88           O  
ATOM    225  CG1 VAL A  28       6.934   4.828   2.496  1.00 98.88           C  
ATOM    226  CG2 VAL A  28       7.539   3.105   4.219  1.00 98.88           C  
ATOM    227  N   ILE A  29       3.518   5.172   2.834  1.00 98.88           N  
ATOM    228  CA  ILE A  29       2.508   5.680   1.912  1.00 98.88           C  
ATOM    229  C   ILE A  29       3.186   6.445   0.776  1.00 98.88           C  
ATOM    230  CB  ILE A  29       1.488   6.590   2.635  1.00 98.88           C  
ATOM    231  O   ILE A  29       4.043   7.297   1.019  1.00 98.88           O  
ATOM    232  CG1 ILE A  29       0.721   5.789   3.695  1.00 98.88           C  
ATOM    233  CG2 ILE A  29       0.527   7.230   1.630  1.00 98.88           C  
ATOM    234  CD1 ILE A  29      -0.105   4.645   3.129  1.00 98.88           C  
ATOM    235  N   HIS A  30       2.852   6.031  -0.455  1.00 98.88           N  
ATOM    236  CA  HIS A  30       3.283   6.680  -1.688  1.00 98.88           C  
ATOM    237  C   HIS A  30       2.094   7.246  -2.457  1.00 98.88           C  
ATOM    238  CB  HIS A  30       4.059   5.695  -2.568  1.00 98.88           C  
ATOM    239  O   HIS A  30       0.960   6.793  -2.275  1.00 98.88           O  
ATOM    240  CG  HIS A  30       5.289   5.152  -1.920  1.00 98.88           C  
ATOM    241  CD2 HIS A  30       5.465   4.113  -1.070  1.00 98.88           C  
ATOM    242  ND1 HIS A  30       6.539   5.699  -2.121  1.00 98.88           N  
ATOM    243  CE1 HIS A  30       7.430   5.016  -1.422  1.00 98.88           C  
ATOM    244  NE2 HIS A  30       6.805   4.047  -0.775  1.00 98.88           N  
ATOM    245  N   HIS A  31       2.295   8.305  -3.145  1.00 98.50           N  
ATOM    246  CA  HIS A  31       1.439   8.547  -4.301  1.00 98.50           C  
ATOM    247  C   HIS A  31       2.135   8.148  -5.598  1.00 98.50           C  
ATOM    248  CB  HIS A  31       1.028  10.023  -4.355  1.00 98.50           C  
ATOM    249  O   HIS A  31       3.365   8.133  -5.664  1.00 98.50           O  
ATOM    250  CG  HIS A  31       2.166  10.953  -4.637  1.00 98.50           C  
ATOM    251  CD2 HIS A  31       3.020  11.594  -3.801  1.00 98.50           C  
ATOM    252  ND1 HIS A  31       2.529  11.320  -5.914  1.00 98.50           N  
ATOM    253  CE1 HIS A  31       3.561  12.148  -5.852  1.00 98.50           C  
ATOM    254  NE2 HIS A  31       3.877  12.328  -4.578  1.00 98.50           N  
ATOM    255  N   TRP A  32       1.327   7.746  -6.512  1.00 97.69           N  
ATOM    256  CA  TRP A  32       1.984   7.453  -7.781  1.00 97.69           C  
ATOM    257  C   TRP A  32       1.974   8.672  -8.695  1.00 97.69           C  
ATOM    258  CB  TRP A  32       1.305   6.273  -8.477  1.00 97.69           C  
ATOM    259  O   TRP A  32       1.257   9.648  -8.430  1.00 97.69           O  
ATOM    260  CG  TRP A  32      -0.140   6.508  -8.805  1.00 97.69           C  
ATOM    261  CD1 TRP A  32      -0.645   7.363  -9.742  1.00 97.69           C  
ATOM    262  CD2 TRP A  32      -1.268   5.883  -8.188  1.00 97.69           C  
ATOM    263  CE2 TRP A  32      -2.426   6.402  -8.797  1.00 97.69           C  
ATOM    264  CE3 TRP A  32      -1.410   4.926  -7.168  1.00 97.69           C  
ATOM    265  NE1 TRP A  32      -2.020   7.305  -9.750  1.00 97.69           N  
ATOM    266  CH2 TRP A  32      -3.824   5.070  -7.434  1.00 97.69           C  
ATOM    267  CZ2 TRP A  32      -3.713   6.004  -8.430  1.00 97.69           C  
ATOM    268  CZ3 TRP A  32      -2.691   4.531  -6.805  1.00 97.69           C  
ATOM    269  N   GLY A  33       2.705   8.750  -9.656  1.00 93.06           N  
ATOM    270  CA  GLY A  33       2.863   9.617 -10.812  1.00 93.06           C  
ATOM    271  C   GLY A  33       2.061  10.906 -10.703  1.00 93.06           C  
ATOM    272  O   GLY A  33       2.143  11.617  -9.703  1.00 93.06           O  
ATOM    273  N   ASP A  34       1.130  11.039 -11.680  1.00 93.69           N  
ATOM    274  CA  ASP A  34       0.371  12.266 -11.875  1.00 93.69           C  
ATOM    275  C   ASP A  34      -1.113  12.055 -11.594  1.00 93.69           C  
ATOM    276  CB  ASP A  34       0.561  12.789 -13.305  1.00 93.69           C  
ATOM    277  O   ASP A  34      -1.579  10.914 -11.531  1.00 93.69           O  
ATOM    278  CG  ASP A  34       2.012  13.078 -13.641  1.00 93.69           C  
ATOM    279  OD1 ASP A  34       2.656  13.875 -12.930  1.00 93.69           O  
ATOM    280  OD2 ASP A  34       2.516  12.508 -14.633  1.00 93.69           O  
ATOM    281  N   ASP A  35      -1.838  13.102 -11.375  1.00 96.56           N  
ATOM    282  CA  ASP A  35      -3.295  13.055 -11.297  1.00 96.56           C  
ATOM    283  C   ASP A  35      -3.893  12.445 -12.570  1.00 96.56           C  
ATOM    284  CB  ASP A  35      -3.867  14.453 -11.070  1.00 96.56           C  
ATOM    285  O   ASP A  35      -3.332  12.594 -13.656  1.00 96.56           O  
ATOM    286  CG  ASP A  35      -3.623  14.969  -9.656  1.00 96.56           C  
ATOM    287  OD1 ASP A  35      -2.980  14.258  -8.852  1.00 96.56           O  
ATOM    288  OD2 ASP A  35      -4.078  16.094  -9.352  1.00 96.56           O  
ATOM    289  N   ASN A  36      -4.895  11.633 -12.422  1.00 95.50           N  
ATOM    290  CA  ASN A  36      -5.750  11.102 -13.477  1.00 95.50           C  
ATOM    291  C   ASN A  36      -5.074   9.961 -14.227  1.00 95.50           C  
ATOM    292  CB  ASN A  36      -6.152  12.211 -14.453  1.00 95.50           C  
ATOM    293  O   ASN A  36      -5.480   9.609 -15.336  1.00 95.50           O  
ATOM    294  CG  ASN A  36      -7.082  13.234 -13.820  1.00 95.50           C  
ATOM    295  ND2 ASN A  36      -6.867  14.500 -14.141  1.00 95.50           N  
ATOM    296  OD1 ASN A  36      -7.980  12.883 -13.055  1.00 95.50           O  
ATOM    297  N   GLN A  37      -3.949   9.500 -13.672  1.00 96.50           N  
ATOM    298  CA  GLN A  37      -3.344   8.297 -14.234  1.00 96.50           C  
ATOM    299  C   GLN A  37      -4.207   7.070 -13.953  1.00 96.50           C  
ATOM    300  CB  GLN A  37      -1.939   8.094 -13.664  1.00 96.50           C  
ATOM    301  O   GLN A  37      -4.785   6.941 -12.875  1.00 96.50           O  
ATOM    302  CG  GLN A  37      -1.135   7.020 -14.391  1.00 96.50           C  
ATOM    303  CD  GLN A  37       0.340   7.051 -14.031  1.00 96.50           C  
ATOM    304  NE2 GLN A  37       1.094   6.082 -14.539  1.00 96.50           N  
ATOM    305  OE1 GLN A  37       0.797   7.941 -13.305  1.00 96.50           O  
ATOM    306  N   ARG A  38      -4.270   6.223 -14.945  1.00 97.81           N  
ATOM    307  CA  ARG A  38      -5.109   5.035 -14.820  1.00 97.81           C  
ATOM    308  C   ARG A  38      -4.469   4.008 -13.891  1.00 97.81           C  
ATOM    309  CB  ARG A  38      -5.371   4.410 -16.188  1.00 97.81           C  
ATOM    310  O   ARG A  38      -3.268   3.742 -13.984  1.00 97.81           O  
ATOM    311  CG  ARG A  38      -6.215   5.273 -17.109  1.00 97.81           C  
ATOM    312  CD  ARG A  38      -6.402   4.629 -18.484  1.00 97.81           C  
ATOM    313  NE  ARG A  38      -7.074   3.336 -18.375  1.00 97.81           N  
ATOM    314  NH1 ARG A  38      -6.633   2.703 -20.562  1.00 97.81           N  
ATOM    315  NH2 ARG A  38      -7.801   1.305 -19.156  1.00 97.81           N  
ATOM    316  CZ  ARG A  38      -7.168   2.451 -19.359  1.00 97.81           C  
ATOM    317  N   PHE A  39      -5.258   3.395 -13.078  1.00 98.25           N  
ATOM    318  CA  PHE A  39      -4.867   2.361 -12.125  1.00 98.25           C  
ATOM    319  C   PHE A  39      -4.113   1.238 -12.828  1.00 98.25           C  
ATOM    320  CB  PHE A  39      -6.098   1.801 -11.406  1.00 98.25           C  
ATOM    321  O   PHE A  39      -3.021   0.855 -12.398  1.00 98.25           O  
ATOM    322  CG  PHE A  39      -5.789   0.639 -10.500  1.00 98.25           C  
ATOM    323  CD1 PHE A  39      -5.828  -0.664 -10.984  1.00 98.25           C  
ATOM    324  CD2 PHE A  39      -5.465   0.851  -9.164  1.00 98.25           C  
ATOM    325  CE1 PHE A  39      -5.547  -1.741 -10.141  1.00 98.25           C  
ATOM    326  CE2 PHE A  39      -5.180  -0.220  -8.328  1.00 98.25           C  
ATOM    327  CZ  PHE A  39      -5.223  -1.516  -8.812  1.00 98.25           C  
ATOM    328  N   GLU A  40      -4.594   0.789 -13.922  1.00 98.38           N  
ATOM    329  CA  GLU A  40      -3.998  -0.335 -14.633  1.00 98.38           C  
ATOM    330  C   GLU A  40      -2.604   0.012 -15.148  1.00 98.38           C  
ATOM    331  CB  GLU A  40      -4.895  -0.763 -15.805  1.00 98.38           C  
ATOM    332  O   GLU A  40      -1.695  -0.820 -15.102  1.00 98.38           O  
ATOM    333  CG  GLU A  40      -6.160  -1.487 -15.367  1.00 98.38           C  
ATOM    334  CD  GLU A  40      -7.230  -0.553 -14.828  1.00 98.38           C  
ATOM    335  OE1 GLU A  40      -8.133  -1.022 -14.102  1.00 98.38           O  
ATOM    336  OE2 GLU A  40      -7.164   0.659 -15.133  1.00 98.38           O  
ATOM    337  N   LYS A  41      -2.484   1.264 -15.570  1.00 98.19           N  
ATOM    338  CA  LYS A  41      -1.193   1.681 -16.109  1.00 98.19           C  
ATOM    339  C   LYS A  41      -0.127   1.721 -15.023  1.00 98.19           C  
ATOM    340  CB  LYS A  41      -1.310   3.049 -16.781  1.00 98.19           C  
ATOM    341  O   LYS A  41       1.042   1.428 -15.281  1.00 98.19           O  
ATOM    342  CG  LYS A  41      -2.113   3.039 -18.078  1.00 98.19           C  
ATOM    343  CD  LYS A  41      -1.454   2.166 -19.141  1.00 98.19           C  
ATOM    344  CE  LYS A  41      -2.215   2.219 -20.453  1.00 98.19           C  
ATOM    345  NZ  LYS A  41      -1.601   1.325 -21.484  1.00 98.19           N  
ATOM    346  N   VAL A  42      -0.542   2.049 -13.875  1.00 98.44           N  
ATOM    347  CA  VAL A  42       0.394   2.049 -12.758  1.00 98.44           C  
ATOM    348  C   VAL A  42       0.828   0.618 -12.445  1.00 98.44           C  
ATOM    349  CB  VAL A  42      -0.224   2.703 -11.500  1.00 98.44           C  
ATOM    350  O   VAL A  42       2.018   0.349 -12.266  1.00 98.44           O  
ATOM    351  CG1 VAL A  42       0.762   2.670 -10.336  1.00 98.44           C  
ATOM    352  CG2 VAL A  42      -0.652   4.137 -11.797  1.00 98.44           C  
ATOM    353  N   CYS A  43      -0.102  -0.289 -12.406  1.00 98.62           N  
ATOM    354  CA  CYS A  43       0.213  -1.695 -12.180  1.00 98.62           C  
ATOM    355  C   CYS A  43       1.129  -2.230 -13.273  1.00 98.62           C  
ATOM    356  CB  CYS A  43      -1.066  -2.529 -12.125  1.00 98.62           C  
ATOM    357  O   CYS A  43       2.119  -2.906 -12.984  1.00 98.62           O  
ATOM    358  SG  CYS A  43      -2.141  -2.119 -10.727  1.00 98.62           S  
ATOM    359  N   GLU A  44       0.825  -1.891 -14.508  1.00 98.38           N  
ATOM    360  CA  GLU A  44       1.630  -2.342 -15.641  1.00 98.38           C  
ATOM    361  C   GLU A  44       3.043  -1.769 -15.570  1.00 98.38           C  
ATOM    362  CB  GLU A  44       0.965  -1.953 -16.953  1.00 98.38           C  
ATOM    363  O   GLU A  44       4.008  -2.432 -15.961  1.00 98.38           O  
ATOM    364  CG  GLU A  44      -0.286  -2.758 -17.281  1.00 98.38           C  
ATOM    365  CD  GLU A  44      -1.120  -2.154 -18.391  1.00 98.38           C  
ATOM    366  OE1 GLU A  44      -2.201  -2.701 -18.719  1.00 98.38           O  
ATOM    367  OE2 GLU A  44      -0.688  -1.124 -18.969  1.00 98.38           O  
ATOM    368  N   PHE A  45       3.094  -0.564 -15.125  1.00 98.31           N  
ATOM    369  CA  PHE A  45       4.402   0.062 -14.969  1.00 98.31           C  
ATOM    370  C   PHE A  45       5.293  -0.775 -14.062  1.00 98.31           C  
ATOM    371  CB  PHE A  45       4.254   1.477 -14.398  1.00 98.31           C  
ATOM    372  O   PHE A  45       6.430  -1.094 -14.422  1.00 98.31           O  
ATOM    373  CG  PHE A  45       5.562   2.127 -14.047  1.00 98.31           C  
ATOM    374  CD1 PHE A  45       5.988   2.195 -12.719  1.00 98.31           C  
ATOM    375  CD2 PHE A  45       6.371   2.672 -15.031  1.00 98.31           C  
ATOM    376  CE1 PHE A  45       7.199   2.799 -12.391  1.00 98.31           C  
ATOM    377  CE2 PHE A  45       7.586   3.275 -14.711  1.00 98.31           C  
ATOM    378  CZ  PHE A  45       7.996   3.338 -13.391  1.00 98.31           C  
ATOM    379  N   PHE A  46       4.801  -1.170 -12.930  1.00 98.38           N  
ATOM    380  CA  PHE A  46       5.594  -1.958 -11.992  1.00 98.38           C  
ATOM    381  C   PHE A  46       5.848  -3.357 -12.539  1.00 98.38           C  
ATOM    382  CB  PHE A  46       4.891  -2.047 -10.633  1.00 98.38           C  
ATOM    383  O   PHE A  46       6.891  -3.955 -12.273  1.00 98.38           O  
ATOM    384  CG  PHE A  46       4.949  -0.772  -9.836  1.00 98.38           C  
ATOM    385  CD1 PHE A  46       6.168  -0.147  -9.594  1.00 98.38           C  
ATOM    386  CD2 PHE A  46       3.791  -0.200  -9.328  1.00 98.38           C  
ATOM    387  CE1 PHE A  46       6.227   1.032  -8.852  1.00 98.38           C  
ATOM    388  CE2 PHE A  46       3.842   0.978  -8.594  1.00 98.38           C  
ATOM    389  CZ  PHE A  46       5.062   1.592  -8.352  1.00 98.38           C  
ATOM    390  N   ALA A  47       4.949  -3.865 -13.336  1.00 98.19           N  
ATOM    391  CA  ALA A  47       5.090  -5.195 -13.922  1.00 98.19           C  
ATOM    392  C   ALA A  47       6.117  -5.191 -15.047  1.00 98.19           C  
ATOM    393  CB  ALA A  47       3.744  -5.695 -14.438  1.00 98.19           C  
ATOM    394  O   ALA A  47       6.695  -6.230 -15.375  1.00 98.19           O  
ATOM    395  N   GLY A  48       6.398  -3.986 -15.562  1.00 97.81           N  
ATOM    396  CA  GLY A  48       7.273  -3.867 -16.719  1.00 97.81           C  
ATOM    397  C   GLY A  48       8.734  -3.715 -16.344  1.00 97.81           C  
ATOM    398  O   GLY A  48       9.586  -3.523 -17.219  1.00 97.81           O  
ATOM    399  N   GLY A  49       9.078  -3.691 -15.086  1.00 96.56           N  
ATOM    400  CA  GLY A  49      10.461  -3.672 -14.633  1.00 96.56           C  
ATOM    401  C   GLY A  49      11.062  -2.279 -14.617  1.00 96.56           C  
ATOM    402  O   GLY A  49      12.125  -2.051 -15.188  1.00 96.56           O  
ATOM    403  N   PRO A  50      10.609  -1.388 -13.945  1.00 97.12           N  
ATOM    404  CA  PRO A  50      11.117  -0.014 -13.898  1.00 97.12           C  
ATOM    405  C   PRO A  50      12.273   0.156 -12.922  1.00 97.12           C  
ATOM    406  CB  PRO A  50       9.898   0.796 -13.453  1.00 97.12           C  
ATOM    407  O   PRO A  50      12.883   1.229 -12.852  1.00 97.12           O  
ATOM    408  CG  PRO A  50       9.125  -0.136 -12.578  1.00 97.12           C  
ATOM    409  CD  PRO A  50       9.234  -1.523 -13.141  1.00 97.12           C  
ATOM    410  N   GLY A  51      12.703  -0.877 -12.312  1.00 97.75           N  
ATOM    411  CA  GLY A  51      13.742  -0.749 -11.297  1.00 97.75           C  
ATOM    412  C   GLY A  51      13.234  -0.190  -9.984  1.00 97.75           C  
ATOM    413  O   GLY A  51      14.008   0.356  -9.195  1.00 97.75           O  
ATOM    414  N   THR A  52      11.945  -0.232  -9.797  1.00 98.00           N  
ATOM    415  CA  THR A  52      11.250   0.107  -8.562  1.00 98.00           C  
ATOM    416  C   THR A  52       9.922  -0.641  -8.461  1.00 98.00           C  
ATOM    417  CB  THR A  52      11.000   1.622  -8.461  1.00 98.00           C  
ATOM    418  O   THR A  52       9.383  -1.094  -9.469  1.00 98.00           O  
ATOM    419  CG2 THR A  52      10.055   2.100  -9.555  1.00 98.00           C  
ATOM    420  OG1 THR A  52      10.414   1.918  -7.184  1.00 98.00           O  
ATOM    421  N   SER A  53       9.391  -0.741  -7.227  1.00 98.69           N  
ATOM    422  CA  SER A  53       8.141  -1.459  -7.004  1.00 98.69           C  
ATOM    423  C   SER A  53       7.504  -1.062  -5.680  1.00 98.69           C  
ATOM    424  CB  SER A  53       8.383  -2.971  -7.035  1.00 98.69           C  
ATOM    425  O   SER A  53       8.062  -0.256  -4.930  1.00 98.69           O  
ATOM    426  OG  SER A  53       9.289  -3.355  -6.020  1.00 98.69           O  
ATOM    427  N   ALA A  54       6.266  -1.502  -5.484  1.00 98.69           N  
ATOM    428  CA  ALA A  54       5.516  -1.455  -4.230  1.00 98.69           C  
ATOM    429  C   ALA A  54       4.734  -2.748  -4.012  1.00 98.69           C  
ATOM    430  CB  ALA A  54       4.570  -0.256  -4.219  1.00 98.69           C  
ATOM    431  O   ALA A  54       4.473  -3.492  -4.957  1.00 98.69           O  
ATOM    432  N   HIS A  55       4.398  -2.934  -2.719  1.00 98.81           N  
ATOM    433  CA  HIS A  55       3.629  -4.141  -2.430  1.00 98.81           C  
ATOM    434  C   HIS A  55       2.203  -4.023  -2.953  1.00 98.81           C  
ATOM    435  CB  HIS A  55       3.615  -4.418  -0.926  1.00 98.81           C  
ATOM    436  O   HIS A  55       1.673  -4.969  -3.541  1.00 98.81           O  
ATOM    437  CG  HIS A  55       4.961  -4.742  -0.363  1.00 98.81           C  
ATOM    438  CD2 HIS A  55       5.562  -5.934  -0.123  1.00 98.81           C  
ATOM    439  ND1 HIS A  55       5.859  -3.773   0.028  1.00 98.81           N  
ATOM    440  CE1 HIS A  55       6.957  -4.355   0.484  1.00 98.81           C  
ATOM    441  NE2 HIS A  55       6.801  -5.664   0.404  1.00 98.81           N  
ATOM    442  N   PHE A  56       1.689  -2.793  -2.789  1.00 98.94           N  
ATOM    443  CA  PHE A  56       0.296  -2.605  -3.174  1.00 98.94           C  
ATOM    444  C   PHE A  56       0.126  -1.332  -3.992  1.00 98.94           C  
ATOM    445  CB  PHE A  56      -0.604  -2.559  -1.935  1.00 98.94           C  
ATOM    446  O   PHE A  56       0.825  -0.343  -3.762  1.00 98.94           O  
ATOM    447  CG  PHE A  56      -0.562  -3.812  -1.105  1.00 98.94           C  
ATOM    448  CD1 PHE A  56      -1.213  -4.965  -1.529  1.00 98.94           C  
ATOM    449  CD2 PHE A  56       0.128  -3.840   0.100  1.00 98.94           C  
ATOM    450  CE1 PHE A  56      -1.176  -6.129  -0.764  1.00 98.94           C  
ATOM    451  CE2 PHE A  56       0.169  -5.000   0.870  1.00 98.94           C  
ATOM    452  CZ  PHE A  56      -0.484  -6.141   0.437  1.00 98.94           C  
ATOM    453  N   VAL A  57      -0.805  -1.357  -4.957  1.00 98.88           N  
ATOM    454  CA  VAL A  57      -1.421  -0.222  -5.633  1.00 98.88           C  
ATOM    455  C   VAL A  57      -2.902  -0.144  -5.270  1.00 98.88           C  
ATOM    456  CB  VAL A  57      -1.253  -0.316  -7.168  1.00 98.88           C  
ATOM    457  O   VAL A  57      -3.650  -1.102  -5.480  1.00 98.88           O  
ATOM    458  CG1 VAL A  57      -1.914   0.876  -7.855  1.00 98.88           C  
ATOM    459  CG2 VAL A  57       0.227  -0.397  -7.535  1.00 98.88           C  
ATOM    460  N   VAL A  58      -3.215   1.036  -4.754  1.00 98.81           N  
ATOM    461  CA  VAL A  58      -4.566   1.112  -4.211  1.00 98.81           C  
ATOM    462  C   VAL A  58      -5.262   2.369  -4.730  1.00 98.81           C  
ATOM    463  CB  VAL A  58      -4.559   1.109  -2.666  1.00 98.81           C  
ATOM    464  O   VAL A  58      -4.660   3.445  -4.777  1.00 98.81           O  
ATOM    465  CG1 VAL A  58      -5.984   1.137  -2.119  1.00 98.81           C  
ATOM    466  CG2 VAL A  58      -3.805  -0.110  -2.139  1.00 98.81           C  
ATOM    467  N   GLU A  59      -6.547   2.203  -5.227  1.00 98.44           N  
ATOM    468  CA  GLU A  59      -7.473   3.295  -5.520  1.00 98.44           C  
ATOM    469  C   GLU A  59      -8.883   2.967  -5.039  1.00 98.44           C  
ATOM    470  CB  GLU A  59      -7.484   3.600  -7.020  1.00 98.44           C  
ATOM    471  O   GLU A  59      -9.117   1.894  -4.480  1.00 98.44           O  
ATOM    472  CG  GLU A  59      -8.141   2.518  -7.863  1.00 98.44           C  
ATOM    473  CD  GLU A  59      -8.203   2.861  -9.344  1.00 98.44           C  
ATOM    474  OE1 GLU A  59      -8.789   2.078 -10.125  1.00 98.44           O  
ATOM    475  OE2 GLU A  59      -7.656   3.922  -9.719  1.00 98.44           O  
ATOM    476  N   ALA A  60      -9.719   3.926  -5.230  1.00 98.19           N  
ATOM    477  CA  ALA A  60     -11.102   3.736  -4.785  1.00 98.19           C  
ATOM    478  C   ALA A  60     -11.641   2.387  -5.246  1.00 98.19           C  
ATOM    479  CB  ALA A  60     -11.984   4.867  -5.301  1.00 98.19           C  
ATOM    480  O   ALA A  60     -11.734   2.125  -6.445  1.00 98.19           O  
ATOM    481  N   GLY A  61     -11.859   1.469  -4.250  1.00 97.81           N  
ATOM    482  CA  GLY A  61     -12.555   0.213  -4.465  1.00 97.81           C  
ATOM    483  C   GLY A  61     -11.664  -0.882  -5.020  1.00 97.81           C  
ATOM    484  O   GLY A  61     -12.117  -2.004  -5.246  1.00 97.81           O  
ATOM    485  N   ARG A  62     -10.406  -0.617  -5.234  1.00 98.44           N  
ATOM    486  CA  ARG A  62      -9.539  -1.631  -5.832  1.00 98.44           C  
ATOM    487  C   ARG A  62      -8.180  -1.671  -5.141  1.00 98.44           C  
ATOM    488  CB  ARG A  62      -9.359  -1.369  -7.328  1.00 98.44           C  
ATOM    489  O   ARG A  62      -7.637  -0.628  -4.777  1.00 98.44           O  
ATOM    490  CG  ARG A  62     -10.648  -1.450  -8.133  1.00 98.44           C  
ATOM    491  CD  ARG A  62     -10.422  -1.140  -9.602  1.00 98.44           C  
ATOM    492  NE  ARG A  62     -10.016   0.249  -9.805  1.00 98.44           N  
ATOM    493  NH1 ARG A  62      -9.633   0.025 -12.070  1.00 98.44           N  
ATOM    494  NH2 ARG A  62      -9.297   2.047 -11.039  1.00 98.44           N  
ATOM    495  CZ  ARG A  62      -9.648   0.770 -10.969  1.00 98.44           C  
ATOM    496  N   CYS A  63      -7.680  -2.855  -4.988  1.00 98.62           N  
ATOM    497  CA  CYS A  63      -6.352  -3.094  -4.430  1.00 98.62           C  
ATOM    498  C   CYS A  63      -5.633  -4.203  -5.184  1.00 98.62           C  
ATOM    499  CB  CYS A  63      -6.453  -3.453  -2.947  1.00 98.62           C  
ATOM    500  O   CYS A  63      -6.109  -5.340  -5.230  1.00 98.62           O  
ATOM    501  SG  CYS A  63      -4.863  -3.848  -2.186  1.00 98.62           S  
ATOM    502  N   ALA A  64      -4.484  -3.836  -5.727  1.00 98.69           N  
ATOM    503  CA  ALA A  64      -3.627  -4.820  -6.379  1.00 98.69           C  
ATOM    504  C   ALA A  64      -2.361  -5.070  -5.566  1.00 98.69           C  
ATOM    505  CB  ALA A  64      -3.268  -4.355  -7.789  1.00 98.69           C  
ATOM    506  O   ALA A  64      -1.649  -4.129  -5.207  1.00 98.69           O  
ATOM    507  N   GLN A  65      -2.104  -6.344  -5.336  1.00 98.38           N  
ATOM    508  CA  GLN A  65      -0.833  -6.727  -4.730  1.00 98.38           C  
ATOM    509  C   GLN A  65       0.180  -7.145  -5.793  1.00 98.38           C  
ATOM    510  CB  GLN A  65      -1.040  -7.863  -3.727  1.00 98.38           C  
ATOM    511  O   GLN A  65      -0.040  -8.109  -6.520  1.00 98.38           O  
ATOM    512  CG  GLN A  65       0.218  -8.242  -2.957  1.00 98.38           C  
ATOM    513  CD  GLN A  65      -0.036  -9.297  -1.900  1.00 98.38           C  
ATOM    514  NE2 GLN A  65       1.032  -9.930  -1.422  1.00 98.38           N  
ATOM    515  OE1 GLN A  65      -1.183  -9.547  -1.516  1.00 98.38           O  
ATOM    516  N   LEU A  66       1.287  -6.453  -5.781  1.00 98.44           N  
ATOM    517  CA  LEU A  66       2.262  -6.699  -6.840  1.00 98.44           C  
ATOM    518  C   LEU A  66       3.488  -7.418  -6.289  1.00 98.44           C  
ATOM    519  CB  LEU A  66       2.680  -5.383  -7.496  1.00 98.44           C  
ATOM    520  O   LEU A  66       4.211  -8.086  -7.039  1.00 98.44           O  
ATOM    521  CG  LEU A  66       1.688  -4.773  -8.492  1.00 98.44           C  
ATOM    522  CD1 LEU A  66       0.564  -4.059  -7.746  1.00 98.44           C  
ATOM    523  CD2 LEU A  66       2.400  -3.816  -9.438  1.00 98.44           C  
ATOM    524  N   VAL A  67       3.871  -7.219  -5.062  1.00 98.56           N  
ATOM    525  CA  VAL A  67       4.961  -7.914  -4.379  1.00 98.56           C  
ATOM    526  C   VAL A  67       4.430  -8.586  -3.113  1.00 98.56           C  
ATOM    527  CB  VAL A  67       6.113  -6.949  -4.027  1.00 98.56           C  
ATOM    528  O   VAL A  67       3.682  -7.977  -2.346  1.00 98.56           O  
ATOM    529  CG1 VAL A  67       7.238  -7.691  -3.311  1.00 98.56           C  
ATOM    530  CG2 VAL A  67       6.641  -6.266  -5.289  1.00 98.56           C  
ATOM    531  N   GLU A  68       4.789  -9.867  -3.018  1.00 98.00           N  
ATOM    532  CA  GLU A  68       4.402 -10.562  -1.796  1.00 98.00           C  
ATOM    533  C   GLU A  68       5.035  -9.914  -0.567  1.00 98.00           C  
ATOM    534  CB  GLU A  68       4.797 -12.039  -1.874  1.00 98.00           C  
ATOM    535  O   GLU A  68       6.160  -9.422  -0.630  1.00 98.00           O  
ATOM    536  CG  GLU A  68       4.070 -12.812  -2.963  1.00 98.00           C  
ATOM    537  CD  GLU A  68       2.654 -13.211  -2.574  1.00 98.00           C  
ATOM    538  OE1 GLU A  68       1.856 -13.570  -3.471  1.00 98.00           O  
ATOM    539  OE2 GLU A  68       2.340 -13.164  -1.364  1.00 98.00           O  
ATOM    540  N   ILE A  69       4.332  -9.930   0.592  1.00 97.12           N  
ATOM    541  CA  ILE A  69       4.758  -9.281   1.827  1.00 97.12           C  
ATOM    542  C   ILE A  69       6.047  -9.930   2.332  1.00 97.12           C  
ATOM    543  CB  ILE A  69       3.660  -9.359   2.912  1.00 97.12           C  
ATOM    544  O   ILE A  69       6.891  -9.258   2.934  1.00 97.12           O  
ATOM    545  CG1 ILE A  69       2.504  -8.414   2.570  1.00 97.12           C  
ATOM    546  CG2 ILE A  69       4.242  -9.031   4.293  1.00 97.12           C  
ATOM    547  CD1 ILE A  69       1.348  -8.461   3.557  1.00 97.12           C  
ATOM    548  N   LYS A  70       6.297 -11.164   2.004  1.00 98.06           N  
ATOM    549  CA  LYS A  70       7.512 -11.844   2.438  1.00 98.06           C  
ATOM    550  C   LYS A  70       8.734 -11.328   1.681  1.00 98.06           C  
ATOM    551  CB  LYS A  70       7.383 -13.359   2.242  1.00 98.06           C  
ATOM    552  O   LYS A  70       9.867 -11.516   2.119  1.00 98.06           O  
ATOM    553  CG  LYS A  70       7.309 -13.789   0.785  1.00 98.06           C  
ATOM    554  CD  LYS A  70       7.258 -15.305   0.653  1.00 98.06           C  
ATOM    555  CE  LYS A  70       7.133 -15.742  -0.801  1.00 98.06           C  
ATOM    556  NZ  LYS A  70       8.461 -15.797  -1.477  1.00 98.06           N  
ATOM    557  N   ASP A  71       8.453 -10.703   0.509  1.00 98.69           N  
ATOM    558  CA  ASP A  71       9.547 -10.156  -0.289  1.00 98.69           C  
ATOM    559  C   ASP A  71       9.695  -8.656  -0.069  1.00 98.69           C  
ATOM    560  CB  ASP A  71       9.328 -10.453  -1.774  1.00 98.69           C  
ATOM    561  O   ASP A  71       8.820  -8.016   0.519  1.00 98.69           O  
ATOM    562  CG  ASP A  71       9.320 -11.938  -2.088  1.00 98.69           C  
ATOM    563  OD1 ASP A  71      10.109 -12.695  -1.486  1.00 98.69           O  
ATOM    564  OD2 ASP A  71       8.516 -12.359  -2.949  1.00 98.69           O  
ATOM    565  N   ILE A  72      10.852  -8.156  -0.510  1.00 98.81           N  
ATOM    566  CA  ILE A  72      11.172  -6.758  -0.267  1.00 98.81           C  
ATOM    567  C   ILE A  72      10.984  -5.953  -1.553  1.00 98.81           C  
ATOM    568  CB  ILE A  72      12.617  -6.586   0.260  1.00 98.81           C  
ATOM    569  O   ILE A  72      11.742  -6.109  -2.510  1.00 98.81           O  
ATOM    570  CG1 ILE A  72      12.812  -7.410   1.537  1.00 98.81           C  
ATOM    571  CG2 ILE A  72      12.930  -5.109   0.507  1.00 98.81           C  
ATOM    572  CD1 ILE A  72      14.273  -7.551   1.961  1.00 98.81           C  
ATOM    573  N   ALA A  73       9.945  -5.070  -1.534  1.00 98.75           N  
ATOM    574  CA  ALA A  73       9.766  -4.152  -2.656  1.00 98.75           C  
ATOM    575  C   ALA A  73      10.797  -3.025  -2.613  1.00 98.75           C  
ATOM    576  CB  ALA A  73       8.352  -3.574  -2.654  1.00 98.75           C  
ATOM    577  O   ALA A  73      11.234  -2.615  -1.534  1.00 98.75           O  
ATOM    578  N   TRP A  74      11.227  -2.562  -3.744  1.00 98.69           N  
ATOM    579  CA  TRP A  74      12.164  -1.449  -3.879  1.00 98.69           C  
ATOM    580  C   TRP A  74      11.422  -0.123  -3.984  1.00 98.69           C  
ATOM    581  CB  TRP A  74      13.062  -1.645  -5.105  1.00 98.69           C  
ATOM    582  O   TRP A  74      11.312   0.454  -5.070  1.00 98.69           O  
ATOM    583  CG  TRP A  74      13.812  -2.943  -5.113  1.00 98.69           C  
ATOM    584  CD1 TRP A  74      13.914  -3.836  -4.082  1.00 98.69           C  
ATOM    585  CD2 TRP A  74      14.562  -3.490  -6.199  1.00 98.69           C  
ATOM    586  CE2 TRP A  74      15.102  -4.719  -5.758  1.00 98.69           C  
ATOM    587  CE3 TRP A  74      14.836  -3.059  -7.504  1.00 98.69           C  
ATOM    588  NE1 TRP A  74      14.695  -4.906  -4.465  1.00 98.69           N  
ATOM    589  CH2 TRP A  74      16.141  -5.078  -7.852  1.00 98.69           C  
ATOM    590  CZ2 TRP A  74      15.891  -5.523  -6.578  1.00 98.69           C  
ATOM    591  CZ3 TRP A  74      15.625  -3.861  -8.320  1.00 98.69           C  
ATOM    592  N   HIS A  75      10.992   0.532  -2.928  1.00 98.62           N  
ATOM    593  CA  HIS A  75      10.039   1.621  -3.072  1.00 98.62           C  
ATOM    594  C   HIS A  75      10.484   2.855  -2.297  1.00 98.62           C  
ATOM    595  CB  HIS A  75       8.648   1.179  -2.602  1.00 98.62           C  
ATOM    596  O   HIS A  75      10.086   3.977  -2.619  1.00 98.62           O  
ATOM    597  CG  HIS A  75       8.617   0.736  -1.173  1.00 98.62           C  
ATOM    598  CD2 HIS A  75       8.867  -0.469  -0.609  1.00 98.62           C  
ATOM    599  ND1 HIS A  75       8.281   1.584  -0.139  1.00 98.62           N  
ATOM    600  CE1 HIS A  75       8.328   0.917   1.002  1.00 98.62           C  
ATOM    601  NE2 HIS A  75       8.688  -0.330   0.745  1.00 98.62           N  
ATOM    602  N   ALA A  76      11.367   2.725  -1.355  1.00 98.19           N  
ATOM    603  CA  ALA A  76      11.562   3.818  -0.408  1.00 98.19           C  
ATOM    604  C   ALA A  76      12.828   4.605  -0.735  1.00 98.19           C  
ATOM    605  CB  ALA A  76      11.633   3.281   1.020  1.00 98.19           C  
ATOM    606  O   ALA A  76      13.023   5.715  -0.234  1.00 98.19           O  
ATOM    607  N   GLY A  77      13.672   4.070  -1.673  1.00 97.50           N  
ATOM    608  CA  GLY A  77      14.961   4.695  -1.931  1.00 97.50           C  
ATOM    609  C   GLY A  77      15.906   4.613  -0.750  1.00 97.50           C  
ATOM    610  O   GLY A  77      16.891   5.352  -0.688  1.00 97.50           O  
ATOM    611  N   ASN A  78      15.500   3.891   0.196  1.00 98.38           N  
ATOM    612  CA  ASN A  78      16.250   3.582   1.410  1.00 98.38           C  
ATOM    613  C   ASN A  78      16.156   2.102   1.767  1.00 98.38           C  
ATOM    614  CB  ASN A  78      15.758   4.441   2.576  1.00 98.38           C  
ATOM    615  O   ASN A  78      15.086   1.617   2.145  1.00 98.38           O  
ATOM    616  CG  ASN A  78      16.562   4.230   3.840  1.00 98.38           C  
ATOM    617  ND2 ASN A  78      17.344   5.238   4.227  1.00 98.38           N  
ATOM    618  OD1 ASN A  78      16.500   3.168   4.465  1.00 98.38           O  
ATOM    619  N   TRP A  79      17.328   1.426   1.725  1.00 98.12           N  
ATOM    620  CA  TRP A  79      17.312  -0.028   1.850  1.00 98.12           C  
ATOM    621  C   TRP A  79      16.844  -0.452   3.238  1.00 98.12           C  
ATOM    622  CB  TRP A  79      18.703  -0.603   1.569  1.00 98.12           C  
ATOM    623  O   TRP A  79      16.078  -1.405   3.375  1.00 98.12           O  
ATOM    624  CG  TRP A  79      18.781  -2.094   1.693  1.00 98.12           C  
ATOM    625  CD1 TRP A  79      19.562  -2.809   2.553  1.00 98.12           C  
ATOM    626  CD2 TRP A  79      18.047  -3.055   0.928  1.00 98.12           C  
ATOM    627  CE2 TRP A  79      18.438  -4.336   1.378  1.00 98.12           C  
ATOM    628  CE3 TRP A  79      17.094  -2.959  -0.096  1.00 98.12           C  
ATOM    629  NE1 TRP A  79      19.375  -4.156   2.369  1.00 98.12           N  
ATOM    630  CH2 TRP A  79      16.984  -5.387  -0.162  1.00 98.12           C  
ATOM    631  CZ2 TRP A  79      17.906  -5.512   0.838  1.00 98.12           C  
ATOM    632  CZ3 TRP A  79      16.578  -4.129  -0.631  1.00 98.12           C  
ATOM    633  N   ALA A  80      17.328   0.197   4.219  1.00 98.00           N  
ATOM    634  CA  ALA A  80      16.891  -0.145   5.574  1.00 98.00           C  
ATOM    635  C   ALA A  80      15.375  -0.020   5.715  1.00 98.00           C  
ATOM    636  CB  ALA A  80      17.594   0.744   6.598  1.00 98.00           C  
ATOM    637  O   ALA A  80      14.734  -0.875   6.324  1.00 98.00           O  
ATOM    638  N   ALA A  81      14.836   0.982   5.141  1.00 98.25           N  
ATOM    639  CA  ALA A  81      13.391   1.159   5.160  1.00 98.25           C  
ATOM    640  C   ALA A  81      12.695   0.082   4.336  1.00 98.25           C  
ATOM    641  CB  ALA A  81      13.016   2.547   4.648  1.00 98.25           C  
ATOM    642  O   ALA A  81      11.664  -0.461   4.750  1.00 98.25           O  
ATOM    643  N   ASN A  82      13.180  -0.244   3.252  1.00 98.69           N  
ATOM    644  CA  ASN A  82      12.602  -1.279   2.398  1.00 98.69           C  
ATOM    645  C   ASN A  82      12.516  -2.617   3.125  1.00 98.69           C  
ATOM    646  CB  ASN A  82      13.414  -1.427   1.111  1.00 98.69           C  
ATOM    647  O   ASN A  82      11.516  -3.328   3.004  1.00 98.69           O  
ATOM    648  CG  ASN A  82      13.203  -0.277   0.147  1.00 98.69           C  
ATOM    649  ND2 ASN A  82      14.078  -0.157  -0.840  1.00 98.69           N  
ATOM    650  OD1 ASN A  82      12.250   0.496   0.289  1.00 98.69           O  
ATOM    651  N   GLN A  83      13.453  -2.910   3.906  1.00 98.44           N  
ATOM    652  CA  GLN A  83      13.539  -4.199   4.582  1.00 98.44           C  
ATOM    653  C   GLN A  83      12.477  -4.328   5.664  1.00 98.44           C  
ATOM    654  CB  GLN A  83      14.930  -4.395   5.191  1.00 98.44           C  
ATOM    655  O   GLN A  83      12.117  -5.441   6.062  1.00 98.44           O  
ATOM    656  CG  GLN A  83      16.031  -4.586   4.160  1.00 98.44           C  
ATOM    657  CD  GLN A  83      17.406  -4.777   4.793  1.00 98.44           C  
ATOM    658  NE2 GLN A  83      18.062  -5.887   4.469  1.00 98.44           N  
ATOM    659  OE1 GLN A  83      17.875  -3.932   5.562  1.00 98.44           O  
ATOM    660  N   ARG A  84      11.977  -3.211   6.094  1.00 98.31           N  
ATOM    661  CA  ARG A  84      11.102  -3.287   7.262  1.00 98.31           C  
ATOM    662  C   ARG A  84       9.734  -2.691   6.961  1.00 98.31           C  
ATOM    663  CB  ARG A  84      11.734  -2.568   8.453  1.00 98.31           C  
ATOM    664  O   ARG A  84       9.023  -2.254   7.875  1.00 98.31           O  
ATOM    665  CG  ARG A  84      11.930  -1.075   8.242  1.00 98.31           C  
ATOM    666  CD  ARG A  84      12.633  -0.425   9.422  1.00 98.31           C  
ATOM    667  NE  ARG A  84      11.891  -0.607  10.664  1.00 98.31           N  
ATOM    668  NH1 ARG A  84      10.469   1.184  10.320  1.00 98.31           N  
ATOM    669  NH2 ARG A  84      10.273  -0.095  12.211  1.00 98.31           N  
ATOM    670  CZ  ARG A  84      10.875   0.161  11.062  1.00 98.31           C  
ATOM    671  N   SER A  85       9.453  -2.457   5.652  1.00 98.75           N  
ATOM    672  CA  SER A  85       8.195  -1.760   5.391  1.00 98.75           C  
ATOM    673  C   SER A  85       7.430  -2.414   4.250  1.00 98.75           C  
ATOM    674  CB  SER A  85       8.461  -0.289   5.062  1.00 98.75           C  
ATOM    675  O   SER A  85       7.996  -3.195   3.480  1.00 98.75           O  
ATOM    676  OG  SER A  85       9.227  -0.169   3.877  1.00 98.75           O  
ATOM    677  N   ILE A  86       6.145  -2.205   4.297  1.00 98.88           N  
ATOM    678  CA  ILE A  86       5.211  -2.434   3.199  1.00 98.88           C  
ATOM    679  C   ILE A  86       4.938  -1.119   2.471  1.00 98.88           C  
ATOM    680  CB  ILE A  86       3.889  -3.051   3.705  1.00 98.88           C  
ATOM    681  O   ILE A  86       4.512  -0.139   3.084  1.00 98.88           O  
ATOM    682  CG1 ILE A  86       4.148  -4.410   4.359  1.00 98.88           C  
ATOM    683  CG2 ILE A  86       2.881  -3.180   2.559  1.00 98.88           C  
ATOM    684  CD1 ILE A  86       2.977  -4.941   5.172  1.00 98.88           C  
ATOM    685  N   GLY A  87       5.246  -1.066   1.162  1.00 98.81           N  
ATOM    686  CA  GLY A  87       4.941   0.124   0.385  1.00 98.81           C  
ATOM    687  C   GLY A  87       3.576   0.073  -0.275  1.00 98.81           C  
ATOM    688  O   GLY A  87       3.203  -0.944  -0.863  1.00 98.81           O  
ATOM    689  N   ILE A  88       2.848   1.190  -0.148  1.00 98.94           N  
ATOM    690  CA  ILE A  88       1.530   1.286  -0.767  1.00 98.94           C  
ATOM    691  C   ILE A  88       1.478   2.508  -1.682  1.00 98.94           C  
ATOM    692  CB  ILE A  88       0.411   1.363   0.296  1.00 98.94           C  
ATOM    693  O   ILE A  88       1.649   3.641  -1.227  1.00 98.94           O  
ATOM    694  CG1 ILE A  88       0.459   0.136   1.213  1.00 98.94           C  
ATOM    695  CG2 ILE A  88      -0.960   1.494  -0.373  1.00 98.94           C  
ATOM    696  CD1 ILE A  88      -0.624   0.119   2.281  1.00 98.94           C  
ATOM    697  N   GLU A  89       1.269   2.305  -3.000  1.00 98.88           N  
ATOM    698  CA  GLU A  89       1.026   3.381  -3.955  1.00 98.88           C  
ATOM    699  C   GLU A  89      -0.442   3.797  -3.957  1.00 98.88           C  
ATOM    700  CB  GLU A  89       1.455   2.957  -5.363  1.00 98.88           C  
ATOM    701  O   GLU A  89      -1.326   2.973  -4.191  1.00 98.88           O  
ATOM    702  CG  GLU A  89       2.959   2.805  -5.527  1.00 98.88           C  
ATOM    703  CD  GLU A  89       3.695   4.133  -5.598  1.00 98.88           C  
ATOM    704  OE1 GLU A  89       4.926   4.156  -5.383  1.00 98.88           O  
ATOM    705  OE2 GLU A  89       3.033   5.160  -5.875  1.00 98.88           O  
ATOM    706  N   CYS A  90      -0.594   5.090  -3.723  1.00 98.81           N  
ATOM    707  CA  CYS A  90      -1.950   5.613  -3.611  1.00 98.81           C  
ATOM    708  C   CYS A  90      -2.236   6.625  -4.715  1.00 98.81           C  
ATOM    709  CB  CYS A  90      -2.160   6.266  -2.246  1.00 98.81           C  
ATOM    710  O   CYS A  90      -1.328   7.312  -5.188  1.00 98.81           O  
ATOM    711  SG  CYS A  90      -1.696   5.211  -0.855  1.00 98.81           S  
ATOM    712  N   ARG A  91      -3.463   6.645  -5.129  1.00 98.31           N  
ATOM    713  CA  ARG A  91      -3.855   7.691  -6.070  1.00 98.31           C  
ATOM    714  C   ARG A  91      -3.543   9.078  -5.512  1.00 98.31           C  
ATOM    715  CB  ARG A  91      -5.344   7.582  -6.402  1.00 98.31           C  
ATOM    716  O   ARG A  91      -3.945   9.406  -4.395  1.00 98.31           O  
ATOM    717  CG  ARG A  91      -5.797   8.516  -7.520  1.00 98.31           C  
ATOM    718  CD  ARG A  91      -7.180   8.141  -8.039  1.00 98.31           C  
ATOM    719  NE  ARG A  91      -7.332   8.484  -9.445  1.00 98.31           N  
ATOM    720  NH1 ARG A  91      -7.258   6.305 -10.203  1.00 98.31           N  
ATOM    721  NH2 ARG A  91      -7.512   8.031 -11.688  1.00 98.31           N  
ATOM    722  CZ  ARG A  91      -7.367   7.609 -10.445  1.00 98.31           C  
ATOM    723  N   PRO A  92      -2.961   9.953  -6.383  1.00 98.44           N  
ATOM    724  CA  PRO A  92      -2.467  11.242  -5.879  1.00 98.44           C  
ATOM    725  C   PRO A  92      -3.594  12.211  -5.539  1.00 98.44           C  
ATOM    726  CB  PRO A  92      -1.622  11.773  -7.043  1.00 98.44           C  
ATOM    727  O   PRO A  92      -3.449  13.039  -4.629  1.00 98.44           O  
ATOM    728  CG  PRO A  92      -2.055  10.969  -8.227  1.00 98.44           C  
ATOM    729  CD  PRO A  92      -2.502   9.617  -7.750  1.00 98.44           C  
ATOM    730  N   GLU A  93      -4.801  12.125  -6.145  1.00 97.94           N  
ATOM    731  CA  GLU A  93      -5.934  13.023  -5.934  1.00 97.94           C  
ATOM    732  C   GLU A  93      -6.582  12.781  -4.578  1.00 97.94           C  
ATOM    733  CB  GLU A  93      -6.965  12.852  -7.051  1.00 97.94           C  
ATOM    734  O   GLU A  93      -7.250  13.664  -4.035  1.00 97.94           O  
ATOM    735  CG  GLU A  93      -6.477  13.305  -8.422  1.00 97.94           C  
ATOM    736  CD  GLU A  93      -5.750  12.219  -9.188  1.00 97.94           C  
ATOM    737  OE1 GLU A  93      -5.648  12.320 -10.438  1.00 97.94           O  
ATOM    738  OE2 GLU A  93      -5.281  11.250  -8.547  1.00 97.94           O  
ATOM    739  N   MET A  94      -6.375  11.641  -3.998  1.00 98.44           N  
ATOM    740  CA  MET A  94      -6.836  11.250  -2.670  1.00 98.44           C  
ATOM    741  C   MET A  94      -8.305  11.609  -2.475  1.00 98.44           C  
ATOM    742  CB  MET A  94      -5.988  11.906  -1.584  1.00 98.44           C  
ATOM    743  O   MET A  94      -8.641  12.391  -1.582  1.00 98.44           O  
ATOM    744  CG  MET A  94      -6.246  11.367  -0.188  1.00 98.44           C  
ATOM    745  SD  MET A  94      -5.227  12.203   1.091  1.00 98.44           S  
ATOM    746  CE  MET A  94      -6.141  13.758   1.261  1.00 98.44           C  
ATOM    747  N   SER A  95      -9.172  11.180  -3.371  1.00 98.31           N  
ATOM    748  CA  SER A  95     -10.594  11.375  -3.113  1.00 98.31           C  
ATOM    749  C   SER A  95     -11.016  10.719  -1.803  1.00 98.31           C  
ATOM    750  CB  SER A  95     -11.430  10.805  -4.266  1.00 98.31           C  
ATOM    751  O   SER A  95     -10.250   9.953  -1.214  1.00 98.31           O  
ATOM    752  OG  SER A  95     -11.383   9.391  -4.273  1.00 98.31           O  
ATOM    753  N   ASN A  96     -12.156  11.008  -1.348  1.00 98.12           N  
ATOM    754  CA  ASN A  96     -12.680  10.367  -0.145  1.00 98.12           C  
ATOM    755  C   ASN A  96     -12.719   8.844  -0.289  1.00 98.12           C  
ATOM    756  CB  ASN A  96     -14.078  10.898   0.186  1.00 98.12           C  
ATOM    757  O   ASN A  96     -12.359   8.125   0.644  1.00 98.12           O  
ATOM    758  CG  ASN A  96     -14.047  12.312   0.737  1.00 98.12           C  
ATOM    759  ND2 ASN A  96     -15.195  12.969   0.744  1.00 98.12           N  
ATOM    760  OD1 ASN A  96     -12.992  12.805   1.153  1.00 98.12           O  
ATOM    761  N   GLU A  97     -13.102   8.438  -1.396  1.00 98.12           N  
ATOM    762  CA  GLU A  97     -13.188   7.000  -1.633  1.00 98.12           C  
ATOM    763  C   GLU A  97     -11.797   6.371  -1.678  1.00 98.12           C  
ATOM    764  CB  GLU A  97     -13.938   6.711  -2.934  1.00 98.12           C  
ATOM    765  O   GLU A  97     -11.602   5.254  -1.191  1.00 98.12           O  
ATOM    766  CG  GLU A  97     -15.430   7.020  -2.865  1.00 98.12           C  
ATOM    767  CD  GLU A  97     -15.742   8.500  -3.012  1.00 98.12           C  
ATOM    768  OE1 GLU A  97     -16.891   8.906  -2.732  1.00 98.12           O  
ATOM    769  OE2 GLU A  97     -14.828   9.258  -3.408  1.00 98.12           O  
ATOM    770  N   ASP A  98     -10.875   7.090  -2.234  1.00 98.50           N  
ATOM    771  CA  ASP A  98      -9.500   6.613  -2.199  1.00 98.50           C  
ATOM    772  C   ASP A  98      -9.008   6.461  -0.763  1.00 98.50           C  
ATOM    773  CB  ASP A  98      -8.578   7.562  -2.973  1.00 98.50           C  
ATOM    774  O   ASP A  98      -8.430   5.430  -0.403  1.00 98.50           O  
ATOM    775  CG  ASP A  98      -8.820   7.531  -4.473  1.00 98.50           C  
ATOM    776  OD1 ASP A  98      -8.992   6.430  -5.039  1.00 98.50           O  
ATOM    777  OD2 ASP A  98      -8.836   8.617  -5.094  1.00 98.50           O  
ATOM    778  N   PHE A  99      -9.227   7.465  -0.031  1.00 98.69           N  
ATOM    779  CA  PHE A  99      -8.805   7.480   1.364  1.00 98.69           C  
ATOM    780  C   PHE A  99      -9.414   6.309   2.129  1.00 98.69           C  
ATOM    781  CB  PHE A  99      -9.203   8.805   2.029  1.00 98.69           C  
ATOM    782  O   PHE A  99      -8.703   5.594   2.838  1.00 98.69           O  
ATOM    783  CG  PHE A  99      -8.719   8.938   3.447  1.00 98.69           C  
ATOM    784  CD1 PHE A  99      -9.461   8.438   4.504  1.00 98.69           C  
ATOM    785  CD2 PHE A  99      -7.512   9.570   3.723  1.00 98.69           C  
ATOM    786  CE1 PHE A  99      -9.016   8.562   5.816  1.00 98.69           C  
ATOM    787  CE2 PHE A  99      -7.055   9.695   5.031  1.00 98.69           C  
ATOM    788  CZ  PHE A  99      -7.812   9.195   6.078  1.00 98.69           C  
ATOM    789  N   GLU A 100     -10.688   6.074   1.920  1.00 98.38           N  
ATOM    790  CA  GLU A 100     -11.391   5.008   2.623  1.00 98.38           C  
ATOM    791  C   GLU A 100     -10.859   3.635   2.219  1.00 98.38           C  
ATOM    792  CB  GLU A 100     -12.898   5.086   2.354  1.00 98.38           C  
ATOM    793  O   GLU A 100     -10.719   2.746   3.061  1.00 98.38           O  
ATOM    794  CG  GLU A 100     -13.586   6.250   3.051  1.00 98.38           C  
ATOM    795  CD  GLU A 100     -13.430   6.215   4.562  1.00 98.38           C  
ATOM    796  OE1 GLU A 100     -13.375   7.297   5.191  1.00 98.38           O  
ATOM    797  OE2 GLU A 100     -13.375   5.102   5.125  1.00 98.38           O  
ATOM    798  N   THR A 101     -10.586   3.492   0.987  1.00 98.56           N  
ATOM    799  CA  THR A 101     -10.078   2.211   0.516  1.00 98.56           C  
ATOM    800  C   THR A 101      -8.688   1.944   1.083  1.00 98.56           C  
ATOM    801  CB  THR A 101     -10.023   2.164  -1.022  1.00 98.56           C  
ATOM    802  O   THR A 101      -8.398   0.836   1.539  1.00 98.56           O  
ATOM    803  CG2 THR A 101      -9.492   0.821  -1.513  1.00 98.56           C  
ATOM    804  OG1 THR A 101     -11.344   2.359  -1.546  1.00 98.56           O  
ATOM    805  N   VAL A 102      -7.828   2.922   1.103  1.00 98.75           N  
ATOM    806  CA  VAL A 102      -6.492   2.762   1.668  1.00 98.75           C  
ATOM    807  C   VAL A 102      -6.598   2.438   3.156  1.00 98.75           C  
ATOM    808  CB  VAL A 102      -5.629   4.027   1.457  1.00 98.75           C  
ATOM    809  O   VAL A 102      -5.910   1.541   3.652  1.00 98.75           O  
ATOM    810  CG1 VAL A 102      -4.332   3.938   2.260  1.00 98.75           C  
ATOM    811  CG2 VAL A 102      -5.332   4.227  -0.028  1.00 98.75           C  
ATOM    812  N   ALA A 103      -7.457   3.148   3.873  1.00 98.62           N  
ATOM    813  CA  ALA A 103      -7.672   2.865   5.289  1.00 98.62           C  
ATOM    814  C   ALA A 103      -8.133   1.424   5.500  1.00 98.62           C  
ATOM    815  CB  ALA A 103      -8.695   3.834   5.875  1.00 98.62           C  
ATOM    816  O   ALA A 103      -7.648   0.739   6.402  1.00 98.62           O  
ATOM    817  N   GLN A 104      -9.039   0.994   4.645  1.00 98.31           N  
ATOM    818  CA  GLN A 104      -9.562  -0.364   4.746  1.00 98.31           C  
ATOM    819  C   GLN A 104      -8.477  -1.396   4.477  1.00 98.31           C  
ATOM    820  CB  GLN A 104     -10.734  -0.564   3.779  1.00 98.31           C  
ATOM    821  O   GLN A 104      -8.383  -2.406   5.176  1.00 98.31           O  
ATOM    822  CG  GLN A 104     -11.398  -1.931   3.889  1.00 98.31           C  
ATOM    823  CD  GLN A 104     -12.023  -2.172   5.250  1.00 98.31           C  
ATOM    824  NE2 GLN A 104     -11.539  -3.191   5.953  1.00 98.31           N  
ATOM    825  OE1 GLN A 104     -12.930  -1.446   5.664  1.00 98.31           O  
ATOM    826  N   VAL A 105      -7.668  -1.155   3.490  1.00 98.44           N  
ATOM    827  CA  VAL A 105      -6.574  -2.064   3.160  1.00 98.44           C  
ATOM    828  C   VAL A 105      -5.629  -2.189   4.355  1.00 98.44           C  
ATOM    829  CB  VAL A 105      -5.797  -1.590   1.913  1.00 98.44           C  
ATOM    830  O   VAL A 105      -5.270  -3.299   4.758  1.00 98.44           O  
ATOM    831  CG1 VAL A 105      -4.473  -2.336   1.787  1.00 98.44           C  
ATOM    832  CG2 VAL A 105      -6.645  -1.781   0.654  1.00 98.44           C  
ATOM    833  N   ILE A 106      -5.266  -1.087   4.957  1.00 98.50           N  
ATOM    834  CA  ILE A 106      -4.352  -1.104   6.094  1.00 98.50           C  
ATOM    835  C   ILE A 106      -5.016  -1.807   7.277  1.00 98.50           C  
ATOM    836  CB  ILE A 106      -3.920   0.323   6.492  1.00 98.50           C  
ATOM    837  O   ILE A 106      -4.391  -2.629   7.949  1.00 98.50           O  
ATOM    838  CG1 ILE A 106      -3.092   0.963   5.371  1.00 98.50           C  
ATOM    839  CG2 ILE A 106      -3.135   0.302   7.809  1.00 98.50           C  
ATOM    840  CD1 ILE A 106      -2.771   2.434   5.602  1.00 98.50           C  
ATOM    841  N   ALA A 107      -6.254  -1.535   7.523  1.00 97.75           N  
ATOM    842  CA  ALA A 107      -6.992  -2.197   8.594  1.00 97.75           C  
ATOM    843  C   ALA A 107      -7.027  -3.707   8.391  1.00 97.75           C  
ATOM    844  CB  ALA A 107      -8.414  -1.644   8.688  1.00 97.75           C  
ATOM    845  O   ALA A 107      -6.824  -4.477   9.336  1.00 97.75           O  
ATOM    846  N   ASP A 108      -7.266  -4.109   7.195  1.00 96.00           N  
ATOM    847  CA  ASP A 108      -7.301  -5.535   6.887  1.00 96.00           C  
ATOM    848  C   ASP A 108      -5.938  -6.184   7.117  1.00 96.00           C  
ATOM    849  CB  ASP A 108      -7.754  -5.762   5.441  1.00 96.00           C  
ATOM    850  O   ASP A 108      -5.855  -7.293   7.652  1.00 96.00           O  
ATOM    851  CG  ASP A 108      -9.234  -5.484   5.230  1.00 96.00           C  
ATOM    852  OD1 ASP A 108      -9.977  -5.367   6.227  1.00 96.00           O  
ATOM    853  OD2 ASP A 108      -9.656  -5.387   4.059  1.00 96.00           O  
ATOM    854  N   LEU A 109      -4.867  -5.477   6.703  1.00 95.88           N  
ATOM    855  CA  LEU A 109      -3.523  -5.988   6.949  1.00 95.88           C  
ATOM    856  C   LEU A 109      -3.270  -6.156   8.445  1.00 95.88           C  
ATOM    857  CB  LEU A 109      -2.473  -5.055   6.340  1.00 95.88           C  
ATOM    858  O   LEU A 109      -2.785  -7.199   8.883  1.00 95.88           O  
ATOM    859  CG  LEU A 109      -2.332  -5.094   4.820  1.00 95.88           C  
ATOM    860  CD1 LEU A 109      -1.473  -3.928   4.336  1.00 95.88           C  
ATOM    861  CD2 LEU A 109      -1.736  -6.422   4.371  1.00 95.88           C  
ATOM    862  N   GLU A 110      -3.639  -5.129   9.211  1.00 96.69           N  
ATOM    863  CA  GLU A 110      -3.393  -5.172  10.648  1.00 96.69           C  
ATOM    864  C   GLU A 110      -4.238  -6.250  11.328  1.00 96.69           C  
ATOM    865  CB  GLU A 110      -3.676  -3.809  11.289  1.00 96.69           C  
ATOM    866  O   GLU A 110      -3.760  -6.953  12.219  1.00 96.69           O  
ATOM    867  CG  GLU A 110      -2.660  -2.736  10.922  1.00 96.69           C  
ATOM    868  CD  GLU A 110      -2.752  -1.498  11.797  1.00 96.69           C  
ATOM    869  OE1 GLU A 110      -1.877  -0.609  11.688  1.00 96.69           O  
ATOM    870  OE2 GLU A 110      -3.705  -1.417  12.602  1.00 96.69           O  
ATOM    871  N   THR A 111      -5.469  -6.410  10.891  1.00 93.81           N  
ATOM    872  CA  THR A 111      -6.352  -7.426  11.445  1.00 93.81           C  
ATOM    873  C   THR A 111      -5.844  -8.828  11.109  1.00 93.81           C  
ATOM    874  CB  THR A 111      -7.793  -7.262  10.922  1.00 93.81           C  
ATOM    875  O   THR A 111      -5.770  -9.695  11.984  1.00 93.81           O  
ATOM    876  CG2 THR A 111      -8.695  -8.375  11.445  1.00 93.81           C  
ATOM    877  OG1 THR A 111      -8.305  -6.000  11.359  1.00 93.81           O  
ATOM    878  N   PHE A 112      -5.508  -8.969   9.875  1.00 91.06           N  
ATOM    879  CA  PHE A 112      -5.047 -10.273   9.414  1.00 91.06           C  
ATOM    880  C   PHE A 112      -3.787 -10.695  10.156  1.00 91.06           C  
ATOM    881  CB  PHE A 112      -4.781 -10.250   7.906  1.00 91.06           C  
ATOM    882  O   PHE A 112      -3.672 -11.844  10.594  1.00 91.06           O  
ATOM    883  CG  PHE A 112      -4.293 -11.562   7.352  1.00 91.06           C  
ATOM    884  CD1 PHE A 112      -2.939 -11.773   7.121  1.00 91.06           C  
ATOM    885  CD2 PHE A 112      -5.188 -12.586   7.062  1.00 91.06           C  
ATOM    886  CE1 PHE A 112      -2.484 -12.984   6.609  1.00 91.06           C  
ATOM    887  CE2 PHE A 112      -4.742 -13.797   6.555  1.00 91.06           C  
ATOM    888  CZ  PHE A 112      -3.389 -14.000   6.324  1.00 91.06           C  
ATOM    889  N   TYR A 113      -2.883  -9.797  10.438  1.00 91.50           N  
ATOM    890  CA  TYR A 113      -1.596 -10.156  11.023  1.00 91.50           C  
ATOM    891  C   TYR A 113      -1.596  -9.922  12.531  1.00 91.50           C  
ATOM    892  CB  TYR A 113      -0.466  -9.352  10.375  1.00 91.50           C  
ATOM    893  O   TYR A 113      -0.615 -10.234  13.211  1.00 91.50           O  
ATOM    894  CG  TYR A 113      -0.152  -9.781   8.961  1.00 91.50           C  
ATOM    895  CD1 TYR A 113       0.441 -11.016   8.703  1.00 91.50           C  
ATOM    896  CD2 TYR A 113      -0.447  -8.961   7.883  1.00 91.50           C  
ATOM    897  CE1 TYR A 113       0.733 -11.422   7.402  1.00 91.50           C  
ATOM    898  CE2 TYR A 113      -0.159  -9.352   6.578  1.00 91.50           C  
ATOM    899  OH  TYR A 113       0.718 -10.969   5.059  1.00 91.50           O  
ATOM    900  CZ  TYR A 113       0.430 -10.578   6.348  1.00 91.50           C  
ATOM    901  N   GLY A 114      -2.707  -9.352  13.016  1.00 92.38           N  
ATOM    902  CA  GLY A 114      -2.779  -9.086  14.445  1.00 92.38           C  
ATOM    903  C   GLY A 114      -1.699  -8.141  14.930  1.00 92.38           C  
ATOM    904  O   GLY A 114      -1.156  -8.320  16.031  1.00 92.38           O  
ATOM    905  N   LYS A 115      -1.295  -7.203  14.016  1.00 90.00           N  
ATOM    906  CA  LYS A 115      -0.224  -6.250  14.289  1.00 90.00           C  
ATOM    907  C   LYS A 115      -0.549  -4.875  13.711  1.00 90.00           C  
ATOM    908  CB  LYS A 115       1.104  -6.754  13.727  1.00 90.00           C  
ATOM    909  O   LYS A 115      -1.028  -4.770  12.578  1.00 90.00           O  
ATOM    910  CG  LYS A 115       2.266  -5.789  13.922  1.00 90.00           C  
ATOM    911  CD  LYS A 115       3.557  -6.344  13.328  1.00 90.00           C  
ATOM    912  CE  LYS A 115       4.719  -5.379  13.516  1.00 90.00           C  
ATOM    913  NZ  LYS A 115       6.008  -5.969  13.055  1.00 90.00           N  
ATOM    914  N   SER A 116      -0.228  -3.898  14.594  1.00 94.75           N  
ATOM    915  CA  SER A 116      -0.312  -2.535  14.078  1.00 94.75           C  
ATOM    916  C   SER A 116       1.024  -2.078  13.500  1.00 94.75           C  
ATOM    917  CB  SER A 116      -0.756  -1.573  15.180  1.00 94.75           C  
ATOM    918  O   SER A 116       2.086  -2.457  14.008  1.00 94.75           O  
ATOM    919  OG  SER A 116      -2.074  -1.870  15.609  1.00 94.75           O  
ATOM    920  N   PHE A 117       0.954  -1.222  12.430  1.00 96.19           N  
ATOM    921  CA  PHE A 117       2.158  -0.723  11.773  1.00 96.19           C  
ATOM    922  C   PHE A 117       2.326   0.772  12.016  1.00 96.19           C  
ATOM    923  CB  PHE A 117       2.113  -1.008  10.273  1.00 96.19           C  
ATOM    924  O   PHE A 117       1.342   1.492  12.203  1.00 96.19           O  
ATOM    925  CG  PHE A 117       1.978  -2.469   9.938  1.00 96.19           C  
ATOM    926  CD1 PHE A 117       3.098  -3.287   9.867  1.00 96.19           C  
ATOM    927  CD2 PHE A 117       0.729  -3.021   9.680  1.00 96.19           C  
ATOM    928  CE1 PHE A 117       2.975  -4.641   9.555  1.00 96.19           C  
ATOM    929  CE2 PHE A 117       0.599  -4.371   9.367  1.00 96.19           C  
ATOM    930  CZ  PHE A 117       1.723  -5.180   9.305  1.00 96.19           C  
ATOM    931  N   TYR A 118       3.590   1.153  12.086  1.00 97.88           N  
ATOM    932  CA  TYR A 118       3.814   2.584  11.906  1.00 97.88           C  
ATOM    933  C   TYR A 118       3.479   3.016  10.484  1.00 97.88           C  
ATOM    934  CB  TYR A 118       5.266   2.945  12.234  1.00 97.88           C  
ATOM    935  O   TYR A 118       3.680   2.256   9.531  1.00 97.88           O  
ATOM    936  CG  TYR A 118       5.664   2.637  13.656  1.00 97.88           C  
ATOM    937  CD1 TYR A 118       5.199   3.414  14.711  1.00 97.88           C  
ATOM    938  CD2 TYR A 118       6.508   1.570  13.945  1.00 97.88           C  
ATOM    939  CE1 TYR A 118       5.562   3.137  16.031  1.00 97.88           C  
ATOM    940  CE2 TYR A 118       6.883   1.283  15.250  1.00 97.88           C  
ATOM    941  OH  TYR A 118       6.770   1.790  17.578  1.00 97.88           O  
ATOM    942  CZ  TYR A 118       6.402   2.070  16.281  1.00 97.88           C  
ATOM    943  N   VAL A 119       2.904   4.230  10.398  1.00 98.38           N  
ATOM    944  CA  VAL A 119       2.580   4.750   9.070  1.00 98.38           C  
ATOM    945  C   VAL A 119       3.424   5.988   8.781  1.00 98.38           C  
ATOM    946  CB  VAL A 119       1.078   5.086   8.945  1.00 98.38           C  
ATOM    947  O   VAL A 119       3.330   6.992   9.492  1.00 98.38           O  
ATOM    948  CG1 VAL A 119       0.767   5.652   7.562  1.00 98.38           C  
ATOM    949  CG2 VAL A 119       0.229   3.846   9.219  1.00 98.38           C  
ATOM    950  N   HIS A 120       4.215   5.895   7.719  1.00 98.50           N  
ATOM    951  CA  HIS A 120       5.082   6.977   7.273  1.00 98.50           C  
ATOM    952  C   HIS A 120       4.855   7.293   5.797  1.00 98.50           C  
ATOM    953  CB  HIS A 120       6.551   6.621   7.516  1.00 98.50           C  
ATOM    954  O   HIS A 120       4.301   6.477   5.062  1.00 98.50           O  
ATOM    955  CG  HIS A 120       6.895   6.453   8.961  1.00 98.50           C  
ATOM    956  CD2 HIS A 120       7.160   5.344   9.688  1.00 98.50           C  
ATOM    957  ND1 HIS A 120       6.996   7.520   9.828  1.00 98.50           N  
ATOM    958  CE1 HIS A 120       7.309   7.066  11.031  1.00 98.50           C  
ATOM    959  NE2 HIS A 120       7.418   5.750  10.977  1.00 98.50           N  
ATOM    960  N   GLY A 121       5.266   8.500   5.473  1.00 98.50           N  
ATOM    961  CA  GLY A 121       5.297   8.836   4.059  1.00 98.50           C  
ATOM    962  C   GLY A 121       6.656   8.609   3.420  1.00 98.50           C  
ATOM    963  O   GLY A 121       7.668   8.523   4.117  1.00 98.50           O  
ATOM    964  N   HIS A 122       6.707   8.469   2.141  1.00 98.69           N  
ATOM    965  CA  HIS A 122       7.949   8.242   1.407  1.00 98.69           C  
ATOM    966  C   HIS A 122       8.984   9.312   1.735  1.00 98.69           C  
ATOM    967  CB  HIS A 122       7.684   8.211  -0.099  1.00 98.69           C  
ATOM    968  O   HIS A 122      10.164   9.008   1.919  1.00 98.69           O  
ATOM    969  CG  HIS A 122       8.859   7.762  -0.906  1.00 98.69           C  
ATOM    970  CD2 HIS A 122      10.008   7.145  -0.538  1.00 98.69           C  
ATOM    971  ND1 HIS A 122       8.930   7.934  -2.271  1.00 98.69           N  
ATOM    972  CE1 HIS A 122      10.078   7.441  -2.709  1.00 98.69           C  
ATOM    973  NE2 HIS A 122      10.750   6.957  -1.678  1.00 98.69           N  
ATOM    974  N   LYS A 123       8.562  10.477   1.868  1.00 98.56           N  
ATOM    975  CA  LYS A 123       9.484  11.586   2.076  1.00 98.56           C  
ATOM    976  C   LYS A 123      10.141  11.500   3.451  1.00 98.56           C  
ATOM    977  CB  LYS A 123       8.766  12.922   1.919  1.00 98.56           C  
ATOM    978  O   LYS A 123      11.133  12.188   3.715  1.00 98.56           O  
ATOM    979  CG  LYS A 123       7.715  13.188   2.988  1.00 98.56           C  
ATOM    980  CD  LYS A 123       7.055  14.547   2.797  1.00 98.56           C  
ATOM    981  CE  LYS A 123       8.031  15.688   3.066  1.00 98.56           C  
ATOM    982  NZ  LYS A 123       7.383  17.016   2.896  1.00 98.56           N  
ATOM    983  N   ASP A 124       9.641  10.703   4.320  1.00 98.31           N  
ATOM    984  CA  ASP A 124      10.266  10.516   5.621  1.00 98.31           C  
ATOM    985  C   ASP A 124      11.555   9.711   5.504  1.00 98.31           C  
ATOM    986  CB  ASP A 124       9.305   9.828   6.590  1.00 98.31           C  
ATOM    987  O   ASP A 124      12.359   9.664   6.438  1.00 98.31           O  
ATOM    988  CG  ASP A 124       8.109  10.695   6.949  1.00 98.31           C  
ATOM    989  OD1 ASP A 124       8.234  11.938   6.957  1.00 98.31           O  
ATOM    990  OD2 ASP A 124       7.027  10.125   7.227  1.00 98.31           O  
ATOM    991  N   PHE A 125      11.820   9.133   4.348  1.00 98.06           N  
ATOM    992  CA  PHE A 125      12.961   8.242   4.180  1.00 98.06           C  
ATOM    993  C   PHE A 125      13.852   8.719   3.041  1.00 98.06           C  
ATOM    994  CB  PHE A 125      12.484   6.809   3.912  1.00 98.06           C  
ATOM    995  O   PHE A 125      15.000   8.289   2.928  1.00 98.06           O  
ATOM    996  CG  PHE A 125      11.641   6.230   5.020  1.00 98.06           C  
ATOM    997  CD1 PHE A 125      12.234   5.742   6.176  1.00 98.06           C  
ATOM    998  CD2 PHE A 125      10.258   6.176   4.898  1.00 98.06           C  
ATOM    999  CE1 PHE A 125      11.461   5.207   7.203  1.00 98.06           C  
ATOM   1000  CE2 PHE A 125       9.477   5.641   5.918  1.00 98.06           C  
ATOM   1001  CZ  PHE A 125      10.078   5.156   7.070  1.00 98.06           C  
ATOM   1002  N   PHE A 126      13.336   9.445   2.145  1.00 96.69           N  
ATOM   1003  CA  PHE A 126      14.031   9.867   0.935  1.00 96.69           C  
ATOM   1004  C   PHE A 126      13.609  11.273   0.531  1.00 96.69           C  
ATOM   1005  CB  PHE A 126      13.766   8.883  -0.212  1.00 96.69           C  
ATOM   1006  O   PHE A 126      12.477  11.680   0.786  1.00 96.69           O  
ATOM   1007  CG  PHE A 126      14.641   9.102  -1.414  1.00 96.69           C  
ATOM   1008  CD1 PHE A 126      14.164   9.773  -2.533  1.00 96.69           C  
ATOM   1009  CD2 PHE A 126      15.953   8.633  -1.427  1.00 96.69           C  
ATOM   1010  CE1 PHE A 126      14.977   9.977  -3.646  1.00 96.69           C  
ATOM   1011  CE2 PHE A 126      16.766   8.828  -2.537  1.00 96.69           C  
ATOM   1012  CZ  PHE A 126      16.281   9.500  -3.646  1.00 96.69           C  
ATOM   1013  N   ALA A 127      14.586  12.070   0.051  1.00 97.62           N  
ATOM   1014  CA  ALA A 127      14.281  13.430  -0.397  1.00 97.62           C  
ATOM   1015  C   ALA A 127      13.383  13.406  -1.631  1.00 97.62           C  
ATOM   1016  CB  ALA A 127      15.570  14.188  -0.693  1.00 97.62           C  
ATOM   1017  O   ALA A 127      13.867  13.281  -2.758  1.00 97.62           O  
ATOM   1018  N   THR A 128      12.086  13.539  -1.426  1.00 97.94           N  
ATOM   1019  CA  THR A 128      11.055  13.461  -2.451  1.00 97.94           C  
ATOM   1020  C   THR A 128       9.805  14.227  -2.018  1.00 97.94           C  
ATOM   1021  CB  THR A 128      10.672  12.000  -2.760  1.00 97.94           C  
ATOM   1022  O   THR A 128       9.586  14.445  -0.825  1.00 97.94           O  
ATOM   1023  CG2 THR A 128      10.094  11.312  -1.527  1.00 97.94           C  
ATOM   1024  OG1 THR A 128       9.695  11.977  -3.809  1.00 97.94           O  
ATOM   1025  N   ALA A 129       9.016  14.555  -3.068  1.00 97.56           N  
ATOM   1026  CA  ALA A 129       7.742  15.203  -2.764  1.00 97.56           C  
ATOM   1027  C   ALA A 129       6.676  14.180  -2.391  1.00 97.56           C  
ATOM   1028  CB  ALA A 129       7.277  16.047  -3.951  1.00 97.56           C  
ATOM   1029  O   ALA A 129       5.609  14.539  -1.886  1.00 97.56           O  
ATOM   1030  N   CYS A 130       6.867  12.992  -2.691  1.00 98.12           N  
ATOM   1031  CA  CYS A 130       5.977  11.906  -2.293  1.00 98.12           C  
ATOM   1032  C   CYS A 130       5.914  11.781  -0.775  1.00 98.12           C  
ATOM   1033  CB  CYS A 130       6.430  10.586  -2.904  1.00 98.12           C  
ATOM   1034  O   CYS A 130       6.938  11.875  -0.098  1.00 98.12           O  
ATOM   1035  SG  CYS A 130       5.328   9.203  -2.547  1.00 98.12           S  
ATOM   1036  N   PRO A 131       4.555  11.680  -0.287  1.00 98.50           N  
ATOM   1037  CA  PRO A 131       3.354  11.141  -0.926  1.00 98.50           C  
ATOM   1038  C   PRO A 131       2.340  12.227  -1.287  1.00 98.50           C  
ATOM   1039  CB  PRO A 131       2.787  10.195   0.134  1.00 98.50           C  
ATOM   1040  O   PRO A 131       1.137  11.953  -1.341  1.00 98.50           O  
ATOM   1041  CG  PRO A 131       3.084  10.859   1.439  1.00 98.50           C  
ATOM   1042  CD  PRO A 131       4.426  11.531   1.340  1.00 98.50           C  
ATOM   1043  N   GLY A 132       2.746  13.523  -1.366  1.00 98.12           N  
ATOM   1044  CA  GLY A 132       1.901  14.641  -1.765  1.00 98.12           C  
ATOM   1045  C   GLY A 132       0.774  14.914  -0.787  1.00 98.12           C  
ATOM   1046  O   GLY A 132       1.011  15.070   0.413  1.00 98.12           O  
ATOM   1047  N   ARG A 133      -0.462  14.898  -1.276  1.00 98.31           N  
ATOM   1048  CA  ARG A 133      -1.639  15.266  -0.497  1.00 98.31           C  
ATOM   1049  C   ARG A 133      -1.845  14.305   0.671  1.00 98.31           C  
ATOM   1050  CB  ARG A 133      -2.887  15.289  -1.384  1.00 98.31           C  
ATOM   1051  O   ARG A 133      -2.482  14.656   1.665  1.00 98.31           O  
ATOM   1052  CG  ARG A 133      -2.895  16.406  -2.408  1.00 98.31           C  
ATOM   1053  CD  ARG A 133      -4.191  16.438  -3.203  1.00 98.31           C  
ATOM   1054  NE  ARG A 133      -4.203  15.422  -4.254  1.00 98.31           N  
ATOM   1055  NH1 ARG A 133      -3.180  16.766  -5.840  1.00 98.31           N  
ATOM   1056  NH2 ARG A 133      -3.781  14.609  -6.359  1.00 98.31           N  
ATOM   1057  CZ  ARG A 133      -3.721  15.602  -5.480  1.00 98.31           C  
ATOM   1058  N   TRP A 134      -1.260  13.141   0.661  1.00 98.69           N  
ATOM   1059  CA  TRP A 134      -1.458  12.117   1.683  1.00 98.69           C  
ATOM   1060  C   TRP A 134      -0.697  12.469   2.957  1.00 98.69           C  
ATOM   1061  CB  TRP A 134      -1.011  10.742   1.166  1.00 98.69           C  
ATOM   1062  O   TRP A 134      -1.116  12.102   4.059  1.00 98.69           O  
ATOM   1063  CG  TRP A 134      -1.941  10.141   0.158  1.00 98.69           C  
ATOM   1064  CD1 TRP A 134      -1.923  10.328  -1.196  1.00 98.69           C  
ATOM   1065  CD2 TRP A 134      -3.033   9.258   0.426  1.00 98.69           C  
ATOM   1066  CE2 TRP A 134      -3.633   8.945  -0.814  1.00 98.69           C  
ATOM   1067  CE3 TRP A 134      -3.562   8.695   1.596  1.00 98.69           C  
ATOM   1068  NE1 TRP A 134      -2.938   9.609  -1.787  1.00 98.69           N  
ATOM   1069  CH2 TRP A 134      -5.234   7.559   0.242  1.00 98.69           C  
ATOM   1070  CZ2 TRP A 134      -4.738   8.094  -0.917  1.00 98.69           C  
ATOM   1071  CZ3 TRP A 134      -4.664   7.852   1.491  1.00 98.69           C  
ATOM   1072  N   TYR A 135       0.413  13.227   2.791  1.00 98.62           N  
ATOM   1073  CA  TYR A 135       1.334  13.383   3.912  1.00 98.62           C  
ATOM   1074  C   TYR A 135       0.651  14.062   5.090  1.00 98.62           C  
ATOM   1075  CB  TYR A 135       2.570  14.180   3.488  1.00 98.62           C  
ATOM   1076  O   TYR A 135       0.763  13.609   6.230  1.00 98.62           O  
ATOM   1077  CG  TYR A 135       3.715  14.086   4.469  1.00 98.62           C  
ATOM   1078  CD1 TYR A 135       4.039  15.164   5.293  1.00 98.62           C  
ATOM   1079  CD2 TYR A 135       4.480  12.930   4.566  1.00 98.62           C  
ATOM   1080  CE1 TYR A 135       5.094  15.086   6.195  1.00 98.62           C  
ATOM   1081  CE2 TYR A 135       5.539  12.844   5.465  1.00 98.62           C  
ATOM   1082  OH  TYR A 135       6.883  13.844   7.164  1.00 98.62           O  
ATOM   1083  CZ  TYR A 135       5.836  13.922   6.273  1.00 98.62           C  
ATOM   1084  N   ASP A 136      -0.116  15.094   4.840  1.00 98.19           N  
ATOM   1085  CA  ASP A 136      -0.747  15.859   5.914  1.00 98.19           C  
ATOM   1086  C   ASP A 136      -1.966  15.117   6.465  1.00 98.19           C  
ATOM   1087  CB  ASP A 136      -1.152  17.250   5.422  1.00 98.19           C  
ATOM   1088  O   ASP A 136      -2.533  15.523   7.480  1.00 98.19           O  
ATOM   1089  CG  ASP A 136       0.037  18.156   5.176  1.00 98.19           C  
ATOM   1090  OD1 ASP A 136       1.120  17.922   5.750  1.00 98.19           O  
ATOM   1091  OD2 ASP A 136      -0.112  19.141   4.406  1.00 98.19           O  
ATOM   1092  N   GLN A 137      -2.314  13.977   5.816  1.00 98.50           N  
ATOM   1093  CA  GLN A 137      -3.508  13.234   6.215  1.00 98.50           C  
ATOM   1094  C   GLN A 137      -3.141  11.922   6.895  1.00 98.50           C  
ATOM   1095  CB  GLN A 137      -4.402  12.969   5.004  1.00 98.50           C  
ATOM   1096  O   GLN A 137      -4.012  11.094   7.164  1.00 98.50           O  
ATOM   1097  CG  GLN A 137      -4.918  14.234   4.328  1.00 98.50           C  
ATOM   1098  CD  GLN A 137      -5.875  15.016   5.203  1.00 98.50           C  
ATOM   1099  NE2 GLN A 137      -5.703  16.328   5.234  1.00 98.50           N  
ATOM   1100  OE1 GLN A 137      -6.762  14.445   5.844  1.00 98.50           O  
ATOM   1101  N   LEU A 138      -1.887  11.734   7.199  1.00 98.56           N  
ATOM   1102  CA  LEU A 138      -1.450  10.453   7.746  1.00 98.56           C  
ATOM   1103  C   LEU A 138      -2.068  10.211   9.117  1.00 98.56           C  
ATOM   1104  CB  LEU A 138       0.077  10.406   7.848  1.00 98.56           C  
ATOM   1105  O   LEU A 138      -2.494   9.094   9.422  1.00 98.56           O  
ATOM   1106  CG  LEU A 138       0.841  10.352   6.523  1.00 98.56           C  
ATOM   1107  CD1 LEU A 138       2.340  10.227   6.781  1.00 98.56           C  
ATOM   1108  CD2 LEU A 138       0.346   9.188   5.668  1.00 98.56           C  
ATOM   1109  N   ASP A 139      -2.188  11.242   9.977  1.00 98.00           N  
ATOM   1110  CA  ASP A 139      -2.809  11.070  11.289  1.00 98.00           C  
ATOM   1111  C   ASP A 139      -4.277  10.672  11.148  1.00 98.00           C  
ATOM   1112  CB  ASP A 139      -2.682  12.352  12.117  1.00 98.00           C  
ATOM   1113  O   ASP A 139      -4.758   9.789  11.867  1.00 98.00           O  
ATOM   1114  CG  ASP A 139      -1.271  12.586  12.625  1.00 98.00           C  
ATOM   1115  OD1 ASP A 139      -0.450  11.648  12.617  1.00 98.00           O  
ATOM   1116  OD2 ASP A 139      -0.979  13.734  13.047  1.00 98.00           O  
ATOM   1117  N   ARG A 140      -4.887  11.352  10.227  1.00 98.38           N  
ATOM   1118  CA  ARG A 140      -6.285  11.031   9.953  1.00 98.38           C  
ATOM   1119  C   ARG A 140      -6.434   9.602   9.438  1.00 98.38           C  
ATOM   1120  CB  ARG A 140      -6.875  12.016   8.945  1.00 98.38           C  
ATOM   1121  O   ARG A 140      -7.367   8.891   9.812  1.00 98.38           O  
ATOM   1122  CG  ARG A 140      -8.367  11.844   8.711  1.00 98.38           C  
ATOM   1123  CD  ARG A 140      -8.891  12.820   7.664  1.00 98.38           C  
ATOM   1124  NE  ARG A 140     -10.211  12.422   7.172  1.00 98.38           N  
ATOM   1125  NH1 ARG A 140      -9.859  13.195   5.020  1.00 98.38           N  
ATOM   1126  NH2 ARG A 140     -11.859  12.211   5.586  1.00 98.38           N  
ATOM   1127  CZ  ARG A 140     -10.641  12.609   5.930  1.00 98.38           C  
ATOM   1128  N   LEU A 141      -5.574   9.227   8.641  1.00 98.50           N  
ATOM   1129  CA  LEU A 141      -5.570   7.871   8.102  1.00 98.50           C  
ATOM   1130  C   LEU A 141      -5.438   6.844   9.227  1.00 98.50           C  
ATOM   1131  CB  LEU A 141      -4.430   7.691   7.098  1.00 98.50           C  
ATOM   1132  O   LEU A 141      -6.191   5.871   9.273  1.00 98.50           O  
ATOM   1133  CG  LEU A 141      -4.328   6.324   6.422  1.00 98.50           C  
ATOM   1134  CD1 LEU A 141      -5.613   6.008   5.664  1.00 98.50           C  
ATOM   1135  CD2 LEU A 141      -3.125   6.273   5.488  1.00 98.50           C  
ATOM   1136  N   ILE A 142      -4.523   7.043  10.156  1.00 97.88           N  
ATOM   1137  CA  ILE A 142      -4.297   6.152  11.289  1.00 97.88           C  
ATOM   1138  C   ILE A 142      -5.559   6.078  12.141  1.00 97.88           C  
ATOM   1139  CB  ILE A 142      -3.096   6.617  12.141  1.00 97.88           C  
ATOM   1140  O   ILE A 142      -5.988   4.992  12.539  1.00 97.88           O  
ATOM   1141  CG1 ILE A 142      -1.791   6.469  11.352  1.00 97.88           C  
ATOM   1142  CG2 ILE A 142      -3.033   5.832  13.453  1.00 97.88           C  
ATOM   1143  CD1 ILE A 142      -0.612   7.215  11.961  1.00 97.88           C  
ATOM   1144  N   ASP A 143      -6.168   7.219  12.406  1.00 96.94           N  
ATOM   1145  CA  ASP A 143      -7.406   7.254  13.180  1.00 96.94           C  
ATOM   1146  C   ASP A 143      -8.500   6.441  12.500  1.00 96.94           C  
ATOM   1147  CB  ASP A 143      -7.871   8.703  13.383  1.00 96.94           C  
ATOM   1148  O   ASP A 143      -9.227   5.691  13.156  1.00 96.94           O  
ATOM   1149  CG  ASP A 143      -6.996   9.477  14.352  1.00 96.94           C  
ATOM   1150  OD1 ASP A 143      -6.215   8.852  15.102  1.00 96.94           O  
ATOM   1151  OD2 ASP A 143      -7.094  10.719  14.375  1.00 96.94           O  
ATOM   1152  N   ARG A 144      -8.531   6.621  11.258  1.00 96.94           N  
ATOM   1153  CA  ARG A 144      -9.570   5.914  10.516  1.00 96.94           C  
ATOM   1154  C   ARG A 144      -9.320   4.410  10.523  1.00 96.94           C  
ATOM   1155  CB  ARG A 144      -9.641   6.426   9.070  1.00 96.94           C  
ATOM   1156  O   ARG A 144     -10.250   3.623  10.688  1.00 96.94           O  
ATOM   1157  CG  ARG A 144     -10.719   5.750   8.234  1.00 96.94           C  
ATOM   1158  CD  ARG A 144     -12.102   5.938   8.836  1.00 96.94           C  
ATOM   1159  NE  ARG A 144     -13.125   5.230   8.062  1.00 96.94           N  
ATOM   1160  NH1 ARG A 144     -14.102   4.215   9.891  1.00 96.94           N  
ATOM   1161  NH2 ARG A 144     -14.930   3.842   7.785  1.00 96.94           N  
ATOM   1162  CZ  ARG A 144     -14.047   4.430   8.578  1.00 96.94           C  
ATOM   1163  N   VAL A 145      -8.125   3.932  10.336  1.00 97.00           N  
ATOM   1164  CA  VAL A 145      -7.746   2.525  10.430  1.00 97.00           C  
ATOM   1165  C   VAL A 145      -8.188   1.958  11.781  1.00 97.00           C  
ATOM   1166  CB  VAL A 145      -6.227   2.332  10.242  1.00 97.00           C  
ATOM   1167  O   VAL A 145      -8.805   0.896  11.836  1.00 97.00           O  
ATOM   1168  CG1 VAL A 145      -5.809   0.912  10.617  1.00 97.00           C  
ATOM   1169  CG2 VAL A 145      -5.824   2.645   8.797  1.00 97.00           C  
ATOM   1170  N   ASN A 146      -7.895   2.656  12.820  1.00 95.25           N  
ATOM   1171  CA  ASN A 146      -8.273   2.215  14.164  1.00 95.25           C  
ATOM   1172  C   ASN A 146      -9.789   2.139  14.320  1.00 95.25           C  
ATOM   1173  CB  ASN A 146      -7.672   3.141  15.219  1.00 95.25           C  
ATOM   1174  O   ASN A 146     -10.305   1.211  14.945  1.00 95.25           O  
ATOM   1175  CG  ASN A 146      -6.168   2.996  15.336  1.00 95.25           C  
ATOM   1176  ND2 ASN A 146      -5.500   4.070  15.750  1.00 95.25           N  
ATOM   1177  OD1 ASN A 146      -5.609   1.932  15.062  1.00 95.25           O  
ATOM   1178  N   ALA A 147     -10.469   3.068  13.758  1.00 93.62           N  
ATOM   1179  CA  ALA A 147     -11.930   3.070  13.812  1.00 93.62           C  
ATOM   1180  C   ALA A 147     -12.508   1.866  13.070  1.00 93.62           C  
ATOM   1181  CB  ALA A 147     -12.477   4.367  13.227  1.00 93.62           C  
ATOM   1182  O   ALA A 147     -13.453   1.236  13.547  1.00 93.62           O  
ATOM   1183  N   ILE A 148     -11.961   1.555  11.922  1.00 91.88           N  
ATOM   1184  CA  ILE A 148     -12.414   0.410  11.141  1.00 91.88           C  
ATOM   1185  C   ILE A 148     -12.227  -0.874  11.945  1.00 91.88           C  
ATOM   1186  CB  ILE A 148     -11.672   0.314   9.789  1.00 91.88           C  
ATOM   1187  O   ILE A 148     -13.117  -1.721  12.000  1.00 91.88           O  
ATOM   1188  CG1 ILE A 148     -12.109   1.453   8.859  1.00 91.88           C  
ATOM   1189  CG2 ILE A 148     -11.914  -1.050   9.141  1.00 91.88           C  
ATOM   1190  CD1 ILE A 148     -11.211   1.629   7.641  1.00 91.88           C  
ATOM   1191  N   LYS A 149     -11.109  -1.055  12.617  1.00 89.94           N  
ATOM   1192  CA  LYS A 149     -10.789  -2.256  13.383  1.00 89.94           C  
ATOM   1193  C   LYS A 149     -11.688  -2.391  14.602  1.00 89.94           C  
ATOM   1194  CB  LYS A 149      -9.320  -2.236  13.812  1.00 89.94           C  
ATOM   1195  O   LYS A 149     -12.000  -3.504  15.031  1.00 89.94           O  
ATOM   1196  CG  LYS A 149      -8.328  -2.385  12.664  1.00 89.94           C  
ATOM   1197  CD  LYS A 149      -6.898  -2.145  13.125  1.00 89.94           C  
ATOM   1198  CE  LYS A 149      -6.473  -3.154  14.188  1.00 89.94           C  
ATOM   1199  NZ  LYS A 149      -5.246  -2.711  14.914  1.00 89.94           N  
ATOM   1200  N   GLU A 150     -12.133  -1.394  15.242  1.00 87.88           N  
ATOM   1201  CA  GLU A 150     -12.992  -1.410  16.422  1.00 87.88           C  
ATOM   1202  C   GLU A 150     -14.438  -1.731  16.047  1.00 87.88           C  
ATOM   1203  CB  GLU A 150     -12.930  -0.068  17.156  1.00 87.88           C  
ATOM   1204  O   GLU A 150     -15.266  -1.997  16.922  1.00 87.88           O  
ATOM   1205  CG  GLU A 150     -11.617   0.168  17.891  1.00 87.88           C  
ATOM   1206  CD  GLU A 150     -11.500   1.568  18.469  1.00 87.88           C  
ATOM   1207  OE1 GLU A 150     -10.445   1.887  19.078  1.00 87.88           O  
ATOM   1208  OE2 GLU A 150     -12.461   2.354  18.312  1.00 87.88           O  
ATOM   1209  N   GLY A 151     -14.727  -2.098  14.891  1.00 70.69           N  
ATOM   1210  CA  GLY A 151     -16.078  -2.502  14.547  1.00 70.69           C  
ATOM   1211  C   GLY A 151     -17.016  -1.329  14.328  1.00 70.69           C  
ATOM   1212  O   GLY A 151     -18.234  -1.478  14.414  1.00 70.69           O  
ATOM   1213  N   LYS A 152     -16.406  -0.228  14.109  1.00 51.06           N  
ATOM   1214  CA  LYS A 152     -17.297   0.868  13.719  1.00 51.06           C  
ATOM   1215  C   LYS A 152     -17.438   0.953  12.203  1.00 51.06           C  
ATOM   1216  CB  LYS A 152     -16.781   2.195  14.273  1.00 51.06           C  
ATOM   1217  O   LYS A 152     -18.219   1.750  11.688  1.00 51.06           O  
ATOM   1218  CG  LYS A 152     -16.906   2.322  15.789  1.00 51.06           C  
ATOM   1219  CD  LYS A 152     -16.469   3.703  16.266  1.00 51.06           C  
ATOM   1220  CE  LYS A 152     -16.531   3.814  17.781  1.00 51.06           C  
ATOM   1221  NZ  LYS A 152     -16.016   5.125  18.266  1.00 51.06           N  
ATOM   1222  N   VAL A 153     -17.484  -0.237  11.422  1.00 45.06           N  
ATOM   1223  CA  VAL A 153     -17.938  -0.261  10.031  1.00 45.06           C  
ATOM   1224  C   VAL A 153     -18.203  -1.702   9.602  1.00 45.06           C  
ATOM   1225  CB  VAL A 153     -16.906   0.401   9.094  1.00 45.06           C  
ATOM   1226  O   VAL A 153     -17.438  -2.609   9.945  1.00 45.06           O  
ATOM   1227  CG1 VAL A 153     -17.406   0.372   7.645  1.00 45.06           C  
ATOM   1228  CG2 VAL A 153     -16.625   1.836   9.531  1.00 45.06           C  
ATOM   1229  N   GLU A 154     -19.547  -2.074   9.531  1.00 41.06           N  
ATOM   1230  CA  GLU A 154     -20.375  -3.127   8.945  1.00 41.06           C  
ATOM   1231  C   GLU A 154     -19.562  -4.051   8.055  1.00 41.06           C  
ATOM   1232  CB  GLU A 154     -21.531  -2.520   8.148  1.00 41.06           C  
ATOM   1233  O   GLU A 154     -18.906  -3.594   7.117  1.00 41.06           O  
ATOM   1234  CG  GLU A 154     -22.688  -2.023   9.016  1.00 41.06           C  
ATOM   1235  CD  GLU A 154     -23.906  -1.589   8.203  1.00 41.06           C  
ATOM   1236  OE1 GLU A 154     -24.938  -1.231   8.812  1.00 41.06           O  
ATOM   1237  OE2 GLU A 154     -23.812  -1.606   6.957  1.00 41.06           O  
ATOM   1238  N   ARG A 155     -18.688  -4.875   8.617  1.00 40.88           N  
ATOM   1239  CA  ARG A 155     -18.094  -6.098   8.102  1.00 40.88           C  
ATOM   1240  C   ARG A 155     -18.953  -6.727   7.016  1.00 40.88           C  
ATOM   1241  CB  ARG A 155     -17.859  -7.102   9.234  1.00 40.88           C  
ATOM   1242  O   ARG A 155     -20.125  -7.020   7.246  1.00 40.88           O  
ATOM   1243  CG  ARG A 155     -16.422  -7.160   9.727  1.00 40.88           C  
ATOM   1244  CD  ARG A 155     -16.234  -8.195  10.820  1.00 40.88           C  
ATOM   1245  NE  ARG A 155     -14.867  -8.703  10.867  1.00 40.88           N  
ATOM   1246  NH1 ARG A 155     -14.758  -8.781  13.180  1.00 40.88           N  
ATOM   1247  NH2 ARG A 155     -12.953  -9.422  11.914  1.00 40.88           N  
ATOM   1248  CZ  ARG A 155     -14.195  -8.969  11.984  1.00 40.88           C  
ATOM   1249  N   GLY A 156     -19.109  -6.102   5.906  1.00 40.12           N  
ATOM   1250  CA  GLY A 156     -19.844  -6.723   4.816  1.00 40.12           C  
ATOM   1251  C   GLY A 156     -18.969  -7.582   3.924  1.00 40.12           C  
ATOM   1252  O   GLY A 156     -18.828  -7.312   2.729  1.00 40.12           O  
ATOM   1253  N   VAL A 157     -18.188  -8.625   4.434  1.00 39.44           N  
ATOM   1254  CA  VAL A 157     -17.859  -9.742   3.545  1.00 39.44           C  
ATOM   1255  C   VAL A 157     -18.797 -10.906   3.824  1.00 39.44           C  
ATOM   1256  CB  VAL A 157     -16.391 -10.188   3.699  1.00 39.44           C  
ATOM   1257  O   VAL A 157     -18.984 -11.305   4.977  1.00 39.44           O  
ATOM   1258  CG1 VAL A 157     -16.062 -11.297   2.703  1.00 39.44           C  
ATOM   1259  CG2 VAL A 157     -15.453  -9.000   3.518  1.00 39.44           C  
ATOM   1260  N   GLU A 158     -19.844 -11.102   3.008  1.00 36.75           N  
ATOM   1261  CA  GLU A 158     -20.516 -12.375   2.783  1.00 36.75           C  
ATOM   1262  C   GLU A 158     -19.594 -13.383   2.113  1.00 36.75           C  
ATOM   1263  CB  GLU A 158     -21.781 -12.172   1.934  1.00 36.75           C  
ATOM   1264  O   GLU A 158     -18.844 -13.031   1.202  1.00 36.75           O  
ATOM   1265  CG  GLU A 158     -23.031 -11.914   2.750  1.00 36.75           C  
ATOM   1266  CD  GLU A 158     -24.281 -11.758   1.895  1.00 36.75           C  
ATOM   1267  OE1 GLU A 158     -25.375 -11.539   2.457  1.00 36.75           O  
ATOM   1268  OE2 GLU A 158     -24.156 -11.859   0.653  1.00 36.75           O  
ATOM   1269  N   ASN A 159     -19.031 -14.312   2.896  1.00 45.50           N  
ATOM   1270  CA  ASN A 159     -18.469 -15.648   2.730  1.00 45.50           C  
ATOM   1271  C   ASN A 159     -17.000 -15.688   3.150  1.00 45.50           C  
ATOM   1272  CB  ASN A 159     -18.609 -16.109   1.281  1.00 45.50           C  
ATOM   1273  O   ASN A 159     -16.234 -16.516   2.664  1.00 45.50           O  
ATOM   1274  CG  ASN A 159     -20.062 -16.375   0.896  1.00 45.50           C  
ATOM   1275  ND2 ASN A 159     -20.438 -15.930  -0.300  1.00 45.50           N  
ATOM   1276  OD1 ASN A 159     -20.828 -16.953   1.666  1.00 45.50           O  
ATOM   1277  N   VAL A 160     -16.562 -14.688   4.074  1.00 43.66           N  
ATOM   1278  CA  VAL A 160     -15.359 -15.031   4.836  1.00 43.66           C  
ATOM   1279  C   VAL A 160     -15.758 -15.773   6.113  1.00 43.66           C  
ATOM   1280  CB  VAL A 160     -14.531 -13.781   5.188  1.00 43.66           C  
ATOM   1281  O   VAL A 160     -16.641 -15.328   6.848  1.00 43.66           O  
ATOM   1282  CG1 VAL A 160     -13.273 -14.164   5.961  1.00 43.66           C  
ATOM   1283  CG2 VAL A 160     -14.172 -13.008   3.920  1.00 43.66           C  
ATOM   1284  N   PRO A 161     -15.484 -17.125   6.023  1.00 44.06           N  
ATOM   1285  CA  PRO A 161     -15.898 -17.781   7.262  1.00 44.06           C  
ATOM   1286  C   PRO A 161     -15.430 -17.031   8.516  1.00 44.06           C  
ATOM   1287  CB  PRO A 161     -15.234 -19.156   7.164  1.00 44.06           C  
ATOM   1288  O   PRO A 161     -14.391 -16.375   8.484  1.00 44.06           O  
ATOM   1289  CG  PRO A 161     -14.672 -19.203   5.785  1.00 44.06           C  
ATOM   1290  CD  PRO A 161     -14.664 -17.812   5.215  1.00 44.06           C  
ATOM   1291  N   ALA A 162     -16.422 -16.719   9.297  1.00 50.69           N  
ATOM   1292  CA  ALA A 162     -16.219 -16.328  10.688  1.00 50.69           C  
ATOM   1293  C   ALA A 162     -14.844 -16.766  11.195  1.00 50.69           C  
ATOM   1294  CB  ALA A 162     -17.312 -16.891  11.578  1.00 50.69           C  
ATOM   1295  O   ALA A 162     -14.305 -17.781  10.719  1.00 50.69           O  
ATOM   1296  N   PRO A 163     -14.156 -15.836  11.828  1.00 52.34           N  
ATOM   1297  CA  PRO A 163     -13.008 -16.375  12.562  1.00 52.34           C  
ATOM   1298  C   PRO A 163     -13.336 -17.656  13.336  1.00 52.34           C  
ATOM   1299  CB  PRO A 163     -12.633 -15.234  13.516  1.00 52.34           C  
ATOM   1300  O   PRO A 163     -14.469 -17.812  13.797  1.00 52.34           O  
ATOM   1301  CG  PRO A 163     -13.375 -14.047  13.008  1.00 52.34           C  
ATOM   1302  CD  PRO A 163     -14.523 -14.531  12.156  1.00 52.34           C  
ATOM   1303  N   LEU A 164     -12.469 -18.625  12.992  1.00 68.06           N  
ATOM   1304  CA  LEU A 164     -12.602 -19.891  13.719  1.00 68.06           C  
ATOM   1305  C   LEU A 164     -12.578 -19.656  15.227  1.00 68.06           C  
ATOM   1306  CB  LEU A 164     -11.484 -20.859  13.320  1.00 68.06           C  
ATOM   1307  O   LEU A 164     -11.914 -18.734  15.703  1.00 68.06           O  
ATOM   1308  CG  LEU A 164     -11.492 -21.344  11.867  1.00 68.06           C  
ATOM   1309  CD1 LEU A 164     -10.195 -22.078  11.547  1.00 68.06           C  
ATOM   1310  CD2 LEU A 164     -12.695 -22.234  11.602  1.00 68.06           C  
ATOM   1311  N   ASP A 165     -13.570 -20.219  15.922  1.00 76.94           N  
ATOM   1312  CA  ASP A 165     -13.477 -20.234  17.375  1.00 76.94           C  
ATOM   1313  C   ASP A 165     -12.234 -21.000  17.844  1.00 76.94           C  
ATOM   1314  CB  ASP A 165     -14.734 -20.844  18.000  1.00 76.94           C  
ATOM   1315  O   ASP A 165     -11.547 -21.625  17.031  1.00 76.94           O  
ATOM   1316  CG  ASP A 165     -14.898 -22.312  17.656  1.00 76.94           C  
ATOM   1317  OD1 ASP A 165     -13.898 -22.984  17.344  1.00 76.94           O  
ATOM   1318  OD2 ASP A 165     -16.047 -22.812  17.703  1.00 76.94           O  
ATOM   1319  N   LYS A 166     -11.867 -20.719  19.125  1.00 65.62           N  
ATOM   1320  CA  LYS A 166     -10.656 -21.281  19.719  1.00 65.62           C  
ATOM   1321  C   LYS A 166     -10.562 -22.781  19.484  1.00 65.62           C  
ATOM   1322  CB  LYS A 166     -10.617 -20.969  21.219  1.00 65.62           C  
ATOM   1323  O   LYS A 166      -9.484 -23.297  19.188  1.00 65.62           O  
ATOM   1324  CG  LYS A 166     -10.133 -19.578  21.562  1.00 65.62           C  
ATOM   1325  CD  LYS A 166     -10.023 -19.375  23.062  1.00 65.62           C  
ATOM   1326  CE  LYS A 166      -9.672 -17.922  23.406  1.00 65.62           C  
ATOM   1327  NZ  LYS A 166      -9.547 -17.719  24.891  1.00 65.62           N  
ATOM   1328  N   ALA A 167     -11.648 -23.359  19.500  1.00 69.44           N  
ATOM   1329  CA  ALA A 167     -11.680 -24.812  19.328  1.00 69.44           C  
ATOM   1330  C   ALA A 167     -11.336 -25.203  17.891  1.00 69.44           C  
ATOM   1331  CB  ALA A 167     -13.047 -25.359  19.719  1.00 69.44           C  
ATOM   1332  O   ALA A 167     -10.578 -26.156  17.672  1.00 69.44           O  
ATOM   1333  N   GLU A 168     -11.859 -24.422  17.016  1.00 71.50           N  
ATOM   1334  CA  GLU A 168     -11.625 -24.688  15.594  1.00 71.50           C  
ATOM   1335  C   GLU A 168     -10.180 -24.391  15.211  1.00 71.50           C  
ATOM   1336  CB  GLU A 168     -12.586 -23.844  14.734  1.00 71.50           C  
ATOM   1337  O   GLU A 168      -9.570 -25.141  14.453  1.00 71.50           O  
ATOM   1338  CG  GLU A 168     -14.031 -24.312  14.805  1.00 71.50           C  
ATOM   1339  CD  GLU A 168     -14.992 -23.375  14.086  1.00 71.50           C  
ATOM   1340  OE1 GLU A 168     -15.906 -23.859  13.383  1.00 71.50           O  
ATOM   1341  OE2 GLU A 168     -14.836 -22.141  14.234  1.00 71.50           O  
ATOM   1342  N   VAL A 169      -9.664 -23.375  15.781  1.00 71.00           N  
ATOM   1343  CA  VAL A 169      -8.273 -23.000  15.570  1.00 71.00           C  
ATOM   1344  C   VAL A 169      -7.355 -24.078  16.141  1.00 71.00           C  
ATOM   1345  CB  VAL A 169      -7.949 -21.625  16.219  1.00 71.00           C  
ATOM   1346  O   VAL A 169      -6.387 -24.469  15.484  1.00 71.00           O  
ATOM   1347  CG1 VAL A 169      -6.445 -21.359  16.203  1.00 71.00           C  
ATOM   1348  CG2 VAL A 169      -8.703 -20.516  15.508  1.00 71.00           C  
ATOM   1349  N   SER A 170      -7.727 -24.578  17.281  1.00 73.56           N  
ATOM   1350  CA  SER A 170      -6.949 -25.641  17.922  1.00 73.56           C  
ATOM   1351  C   SER A 170      -6.953 -26.906  17.078  1.00 73.56           C  
ATOM   1352  CB  SER A 170      -7.496 -25.953  19.312  1.00 73.56           C  
ATOM   1353  O   SER A 170      -5.914 -27.547  16.906  1.00 73.56           O  
ATOM   1354  OG  SER A 170      -6.699 -26.938  19.969  1.00 73.56           O  
ATOM   1355  N   ALA A 171      -8.031 -27.188  16.531  1.00 79.25           N  
ATOM   1356  CA  ALA A 171      -8.164 -28.359  15.680  1.00 79.25           C  
ATOM   1357  C   ALA A 171      -7.328 -28.234  14.406  1.00 79.25           C  
ATOM   1358  CB  ALA A 171      -9.633 -28.609  15.320  1.00 79.25           C  
ATOM   1359  O   ALA A 171      -6.668 -29.188  13.984  1.00 79.25           O  
ATOM   1360  N   LEU A 172      -7.375 -27.078  13.859  1.00 80.44           N  
ATOM   1361  CA  LEU A 172      -6.598 -26.812  12.648  1.00 80.44           C  
ATOM   1362  C   LEU A 172      -5.102 -26.875  12.938  1.00 80.44           C  
ATOM   1363  CB  LEU A 172      -6.953 -25.438  12.062  1.00 80.44           C  
ATOM   1364  O   LEU A 172      -4.336 -27.438  12.148  1.00 80.44           O  
ATOM   1365  CG  LEU A 172      -8.227 -25.375  11.211  1.00 80.44           C  
ATOM   1366  CD1 LEU A 172      -8.648 -23.922  11.008  1.00 80.44           C  
ATOM   1367  CD2 LEU A 172      -8.000 -26.062   9.875  1.00 80.44           C  
ATOM   1368  N   ARG A 173      -4.730 -26.391  14.094  1.00 79.19           N  
ATOM   1369  CA  ARG A 173      -3.332 -26.453  14.508  1.00 79.19           C  
ATOM   1370  C   ARG A 173      -2.885 -27.906  14.672  1.00 79.19           C  
ATOM   1371  CB  ARG A 173      -3.113 -25.688  15.812  1.00 79.19           C  
ATOM   1372  O   ARG A 173      -1.776 -28.266  14.273  1.00 79.19           O  
ATOM   1373  CG  ARG A 173      -3.002 -24.188  15.625  1.00 79.19           C  
ATOM   1374  CD  ARG A 173      -2.717 -23.469  16.938  1.00 79.19           C  
ATOM   1375  NE  ARG A 173      -2.547 -22.031  16.750  1.00 79.19           N  
ATOM   1376  NH1 ARG A 173      -2.855 -21.500  18.969  1.00 79.19           N  
ATOM   1377  NH2 ARG A 173      -2.449 -19.844  17.438  1.00 79.19           N  
ATOM   1378  CZ  ARG A 173      -2.617 -21.125  17.719  1.00 79.19           C  
ATOM   1379  N   ALA A 174      -3.752 -28.656  15.203  1.00 79.94           N  
ATOM   1380  CA  ALA A 174      -3.447 -30.078  15.391  1.00 79.94           C  
ATOM   1381  C   ALA A 174      -3.299 -30.781  14.047  1.00 79.94           C  
ATOM   1382  CB  ALA A 174      -4.531 -30.750  16.234  1.00 79.94           C  
ATOM   1383  O   ALA A 174      -2.395 -31.609  13.867  1.00 79.94           O  
ATOM   1384  N   SER A 175      -4.223 -30.484  13.172  1.00 84.12           N  
ATOM   1385  CA  SER A 175      -4.172 -31.078  11.844  1.00 84.12           C  
ATOM   1386  C   SER A 175      -2.896 -30.688  11.109  1.00 84.12           C  
ATOM   1387  CB  SER A 175      -5.395 -30.672  11.023  1.00 84.12           C  
ATOM   1388  O   SER A 175      -2.273 -31.516  10.438  1.00 84.12           O  
ATOM   1389  OG  SER A 175      -6.582 -31.203  11.594  1.00 84.12           O  
ATOM   1390  N   TRP A 176      -2.547 -29.422  11.312  1.00 79.81           N  
ATOM   1391  CA  TRP A 176      -1.329 -28.906  10.695  1.00 79.81           C  
ATOM   1392  C   TRP A 176      -0.097 -29.625  11.234  1.00 79.81           C  
ATOM   1393  CB  TRP A 176      -1.206 -27.406  10.945  1.00 79.81           C  
ATOM   1394  O   TRP A 176       0.795 -30.000  10.469  1.00 79.81           O  
ATOM   1395  CG  TRP A 176      -0.047 -26.766  10.242  1.00 79.81           C  
ATOM   1396  CD1 TRP A 176       1.159 -26.422  10.781  1.00 79.81           C  
ATOM   1397  CD2 TRP A 176       0.013 -26.391   8.859  1.00 79.81           C  
ATOM   1398  CE2 TRP A 176       1.287 -25.828   8.633  1.00 79.81           C  
ATOM   1399  CE3 TRP A 176      -0.888 -26.484   7.789  1.00 79.81           C  
ATOM   1400  NE1 TRP A 176       1.966 -25.844   9.828  1.00 79.81           N  
ATOM   1401  CH2 TRP A 176       0.783 -25.438   6.355  1.00 79.81           C  
ATOM   1402  CZ2 TRP A 176       1.683 -25.344   7.383  1.00 79.81           C  
ATOM   1403  CZ3 TRP A 176      -0.492 -26.000   6.547  1.00 79.81           C  
ATOM   1404  N   GLU A 177      -0.078 -29.859  12.438  1.00 82.56           N  
ATOM   1405  CA  GLU A 177       1.028 -30.594  13.055  1.00 82.56           C  
ATOM   1406  C   GLU A 177       1.139 -32.000  12.492  1.00 82.56           C  
ATOM   1407  CB  GLU A 177       0.860 -30.641  14.578  1.00 82.56           C  
ATOM   1408  O   GLU A 177       2.240 -32.469  12.211  1.00 82.56           O  
ATOM   1409  CG  GLU A 177       1.482 -29.453  15.305  1.00 82.56           C  
ATOM   1410  CD  GLU A 177       1.278 -29.500  16.812  1.00 82.56           C  
ATOM   1411  OE1 GLU A 177       1.671 -28.547  17.500  1.00 82.56           O  
ATOM   1412  OE2 GLU A 177       0.722 -30.516  17.297  1.00 82.56           O  
ATOM   1413  N   LYS A 178       0.032 -32.594  12.312  1.00 83.69           N  
ATOM   1414  CA  LYS A 178       0.010 -33.938  11.750  1.00 83.69           C  
ATOM   1415  C   LYS A 178       0.566 -33.938  10.328  1.00 83.69           C  
ATOM   1416  CB  LYS A 178      -1.412 -34.500  11.766  1.00 83.69           C  
ATOM   1417  O   LYS A 178       1.336 -34.844   9.969  1.00 83.69           O  
ATOM   1418  CG  LYS A 178      -1.898 -34.938  13.141  1.00 83.69           C  
ATOM   1419  CD  LYS A 178      -3.295 -35.531  13.078  1.00 83.69           C  
ATOM   1420  CE  LYS A 178      -3.824 -35.875  14.461  1.00 83.69           C  
ATOM   1421  NZ  LYS A 178      -5.211 -36.406  14.406  1.00 83.69           N  
ATOM   1422  N   LEU A 179       0.163 -33.000   9.609  1.00 82.50           N  
ATOM   1423  CA  LEU A 179       0.626 -32.906   8.227  1.00 82.50           C  
ATOM   1424  C   LEU A 179       2.127 -32.625   8.172  1.00 82.50           C  
ATOM   1425  CB  LEU A 179      -0.129 -31.781   7.484  1.00 82.50           C  
ATOM   1426  O   LEU A 179       2.840 -33.219   7.363  1.00 82.50           O  
ATOM   1427  CG  LEU A 179      -1.537 -32.125   7.000  1.00 82.50           C  
ATOM   1428  CD1 LEU A 179      -2.256 -30.875   6.512  1.00 82.50           C  
ATOM   1429  CD2 LEU A 179      -1.477 -33.188   5.895  1.00 82.50           C  
ATOM   1430  N   GLN A 180       2.523 -31.781   9.023  1.00 80.88           N  
ATOM   1431  CA  GLN A 180       3.947 -31.469   9.086  1.00 80.88           C  
ATOM   1432  C   GLN A 180       4.766 -32.719   9.438  1.00 80.88           C  
ATOM   1433  CB  GLN A 180       4.211 -30.359  10.117  1.00 80.88           C  
ATOM   1434  O   GLN A 180       5.816 -32.938   8.836  1.00 80.88           O  
ATOM   1435  CG  GLN A 180       3.961 -28.953   9.586  1.00 80.88           C  
ATOM   1436  CD  GLN A 180       4.211 -27.891  10.625  1.00 80.88           C  
ATOM   1437  NE2 GLN A 180       4.344 -26.641  10.180  1.00 80.88           N  
ATOM   1438  OE1 GLN A 180       4.281 -28.172  11.828  1.00 80.88           O  
ATOM   1439  N   ASN A 181       4.281 -33.406  10.320  1.00 82.00           N  
ATOM   1440  CA  ASN A 181       4.957 -34.656  10.703  1.00 82.00           C  
ATOM   1441  C   ASN A 181       4.973 -35.656   9.555  1.00 82.00           C  
ATOM   1442  CB  ASN A 181       4.293 -35.281  11.938  1.00 82.00           C  
ATOM   1443  O   ASN A 181       5.973 -36.344   9.336  1.00 82.00           O  
ATOM   1444  CG  ASN A 181       4.590 -34.500  13.203  1.00 82.00           C  
ATOM   1445  ND2 ASN A 181       3.768 -34.719  14.227  1.00 82.00           N  
ATOM   1446  OD1 ASN A 181       5.555 -33.750  13.266  1.00 82.00           O  
ATOM   1447  N   ALA A 182       3.906 -35.719   8.859  1.00 81.25           N  
ATOM   1448  CA  ALA A 182       3.826 -36.625   7.719  1.00 81.25           C  
ATOM   1449  C   ALA A 182       4.820 -36.250   6.629  1.00 81.25           C  
ATOM   1450  CB  ALA A 182       2.408 -36.656   7.156  1.00 81.25           C  
ATOM   1451  O   ALA A 182       5.473 -37.094   6.031  1.00 81.25           O  
ATOM   1452  N   VAL A 183       4.844 -34.969   6.414  1.00 81.38           N  
ATOM   1453  CA  VAL A 183       5.773 -34.438   5.426  1.00 81.38           C  
ATOM   1454  C   VAL A 183       7.211 -34.719   5.863  1.00 81.38           C  
ATOM   1455  CB  VAL A 183       5.574 -32.906   5.211  1.00 81.38           C  
ATOM   1456  O   VAL A 183       8.047 -35.125   5.051  1.00 81.38           O  
ATOM   1457  CG1 VAL A 183       6.730 -32.344   4.406  1.00 81.38           C  
ATOM   1458  CG2 VAL A 183       4.242 -32.656   4.516  1.00 81.38           C  
ATOM   1459  N   ASP A 184       7.512 -34.531   7.109  1.00 79.44           N  
ATOM   1460  CA  ASP A 184       8.836 -34.844   7.641  1.00 79.44           C  
ATOM   1461  C   ASP A 184       9.164 -36.344   7.465  1.00 79.44           C  
ATOM   1462  CB  ASP A 184       8.922 -34.469   9.117  1.00 79.44           C  
ATOM   1463  O   ASP A 184      10.289 -36.688   7.102  1.00 79.44           O  
ATOM   1464  CG  ASP A 184       9.000 -32.969   9.336  1.00 79.44           C  
ATOM   1465  OD1 ASP A 184       9.273 -32.219   8.367  1.00 79.44           O  
ATOM   1466  OD2 ASP A 184       8.781 -32.531  10.484  1.00 79.44           O  
ATOM   1467  N   GLU A 185       8.219 -37.156   7.738  1.00 76.62           N  
ATOM   1468  CA  GLU A 185       8.422 -38.594   7.574  1.00 76.62           C  
ATOM   1469  C   GLU A 185       8.664 -38.938   6.113  1.00 76.62           C  
ATOM   1470  CB  GLU A 185       7.211 -39.375   8.109  1.00 76.62           C  
ATOM   1471  O   GLU A 185       9.508 -39.812   5.812  1.00 76.62           O  
ATOM   1472  CG  GLU A 185       7.270 -39.625   9.609  1.00 76.62           C  
ATOM   1473  CD  GLU A 185       6.246 -40.656  10.070  1.00 76.62           C  
ATOM   1474  OE1 GLU A 185       6.297 -41.094  11.242  1.00 76.62           O  
ATOM   1475  OE2 GLU A 185       5.387 -41.062   9.242  1.00 76.62           O  
ATOM   1476  N   LEU A 186       7.883 -38.344   5.273  1.00 73.75           N  
ATOM   1477  CA  LEU A 186       8.086 -38.594   3.850  1.00 73.75           C  
ATOM   1478  C   LEU A 186       9.469 -38.094   3.412  1.00 73.75           C  
ATOM   1479  CB  LEU A 186       7.004 -37.875   3.031  1.00 73.75           C  
ATOM   1480  O   LEU A 186      10.117 -38.750   2.590  1.00 73.75           O  
ATOM   1481  CG  LEU A 186       6.797 -38.375   1.601  1.00 73.75           C  
ATOM   1482  CD1 LEU A 186       5.809 -39.531   1.583  1.00 73.75           C  
ATOM   1483  CD2 LEU A 186       6.316 -37.250   0.701  1.00 73.75           C  
ATOM   1484  N   GLY A 187       9.859 -37.000   3.877  1.00 71.25           N  
ATOM   1485  CA  GLY A 187      11.195 -36.500   3.592  1.00 71.25           C  
ATOM   1486  C   GLY A 187      12.297 -37.406   4.078  1.00 71.25           C  
ATOM   1487  O   GLY A 187      13.320 -37.562   3.410  1.00 71.25           O  
ATOM   1488  N   LYS A 188      12.141 -38.062   5.211  1.00 71.75           N  
ATOM   1489  CA  LYS A 188      13.102 -39.031   5.746  1.00 71.75           C  
ATOM   1490  C   LYS A 188      13.125 -40.312   4.914  1.00 71.75           C  
ATOM   1491  CB  LYS A 188      12.789 -39.344   7.207  1.00 71.75           C  
ATOM   1492  O   LYS A 188      14.180 -40.906   4.734  1.00 71.75           O  
ATOM   1493  CG  LYS A 188      13.102 -38.219   8.172  1.00 71.75           C  
ATOM   1494  CD  LYS A 188      12.828 -38.625   9.617  1.00 71.75           C  
ATOM   1495  CE  LYS A 188      13.086 -37.469  10.578  1.00 71.75           C  
ATOM   1496  NZ  LYS A 188      12.656 -37.812  11.969  1.00 71.75           N  
ATOM   1497  N   GLU A 189      12.031 -40.719   4.371  1.00 66.94           N  
ATOM   1498  CA  GLU A 189      11.984 -41.906   3.510  1.00 66.94           C  
ATOM   1499  C   GLU A 189      12.633 -41.625   2.158  1.00 66.94           C  
ATOM   1500  CB  GLU A 189      10.547 -42.375   3.314  1.00 66.94           C  
ATOM   1501  O   GLU A 189      13.281 -42.500   1.578  1.00 66.94           O  
ATOM   1502  CG  GLU A 189       9.992 -43.156   4.496  1.00 66.94           C  
ATOM   1503  CD  GLU A 189       8.609 -43.750   4.230  1.00 66.94           C  
ATOM   1504  OE1 GLU A 189       8.078 -44.469   5.109  1.00 66.94           O  
ATOM   1505  OE2 GLU A 189       8.070 -43.500   3.131  1.00 66.94           O  
ATOM   1506  N   ILE A 190      12.586 -40.469   1.702  1.00 60.59           N  
ATOM   1507  CA  ILE A 190      13.273 -40.125   0.461  1.00 60.59           C  
ATOM   1508  C   ILE A 190      14.773 -40.000   0.719  1.00 60.59           C  
ATOM   1509  CB  ILE A 190      12.719 -38.812  -0.148  1.00 60.59           C  
ATOM   1510  O   ILE A 190      15.586 -40.406  -0.108  1.00 60.59           O  
ATOM   1511  CG1 ILE A 190      11.258 -39.000  -0.580  1.00 60.59           C  
ATOM   1512  CG2 ILE A 190      13.586 -38.344  -1.327  1.00 60.59           C  
ATOM   1513  CD1 ILE A 190      10.586 -37.719  -1.050  1.00 60.59           C  
ATOM   1514  N   ASP A 191      15.203 -39.625   1.890  1.00 58.84           N  
ATOM   1515  CA  ASP A 191      16.625 -39.531   2.166  1.00 58.84           C  
ATOM   1516  C   ASP A 191      17.250 -40.875   2.463  1.00 58.84           C  
ATOM   1517  CB  ASP A 191      16.875 -38.562   3.340  1.00 58.84           C  
ATOM   1518  O   ASP A 191      18.422 -41.125   2.168  1.00 58.84           O  
ATOM   1519  CG  ASP A 191      16.812 -37.094   2.936  1.00 58.84           C  
ATOM   1520  OD1 ASP A 191      16.844 -36.812   1.724  1.00 58.84           O  
ATOM   1521  OD2 ASP A 191      16.734 -36.250   3.840  1.00 58.84           O  
ATOM   1522  N   HIS A 192      16.484 -41.938   2.750  1.00 56.91           N  
ATOM   1523  CA  HIS A 192      17.078 -43.250   2.891  1.00 56.91           C  
ATOM   1524  C   HIS A 192      16.688 -44.156   1.729  1.00 56.91           C  
ATOM   1525  CB  HIS A 192      16.656 -43.906   4.219  1.00 56.91           C  
ATOM   1526  O   HIS A 192      16.984 -45.344   1.741  1.00 56.91           O  
ATOM   1527  CG  HIS A 192      17.172 -43.156   5.418  1.00 56.91           C  
ATOM   1528  CD2 HIS A 192      16.516 -42.500   6.410  1.00 56.91           C  
ATOM   1529  ND1 HIS A 192      18.516 -43.031   5.703  1.00 56.91           N  
ATOM   1530  CE1 HIS A 192      18.656 -42.344   6.820  1.00 56.91           C  
ATOM   1531  NE2 HIS A 192      17.453 -42.000   7.270  1.00 56.91           N  
ATOM   1532  N   ALA A 193      16.125 -43.719   0.628  1.00 51.47           N  
ATOM   1533  CA  ALA A 193      16.062 -44.469  -0.619  1.00 51.47           C  
ATOM   1534  C   ALA A 193      17.234 -44.125  -1.534  1.00 51.47           C  
ATOM   1535  CB  ALA A 193      14.734 -44.219  -1.331  1.00 51.47           C  
ATOM   1536  O   ALA A 193      17.781 -45.000  -2.211  1.00 51.47           O  
TER    1537      ALA A 193                                                      
ENDMDL                                                                          
END                                                                             
