# Supplementary material for: New Phage-Derived Antibacterial Enzyme PolaR Targeting Rothia spp
Source: Cells. 2023 Aug 4;12(15):1997. doi: 10.3390/cells12151997 (PMC10417112; doi:10.3390/cells12151997)
Supplement: Supplementary file 1 [file cells-12-01997-s001.zip › File S1/PolaR AlphaFold/monomer/Rothia_monomer_8696f_unrelaxed_rank_003_alphafold2_ptm_model_2_seed_000.pdb]

MODEL     1                                                                     
ATOM      1  N   MET A   1       4.207  -3.688  16.953  1.00 69.25           N  
ATOM      2  CA  MET A   1       5.516  -3.070  16.766  1.00 69.25           C  
ATOM      3  C   MET A   1       5.375  -1.596  16.406  1.00 69.25           C  
ATOM      4  CB  MET A   1       6.305  -3.803  15.680  1.00 69.25           C  
ATOM      5  O   MET A   1       4.438  -1.209  15.711  1.00 69.25           O  
ATOM      6  CG  MET A   1       7.598  -3.111  15.289  1.00 69.25           C  
ATOM      7  SD  MET A   1       8.492  -3.994  13.953  1.00 69.25           S  
ATOM      8  CE  MET A   1       9.828  -4.766  14.914  1.00 69.25           C  
ATOM      9  N   LYS A   2       6.227  -0.728  17.016  1.00 77.12           N  
ATOM     10  CA  LYS A   2       6.293   0.703  16.719  1.00 77.12           C  
ATOM     11  C   LYS A   2       7.152   0.981  15.500  1.00 77.12           C  
ATOM     12  CB  LYS A   2       6.840   1.466  17.938  1.00 77.12           C  
ATOM     13  O   LYS A   2       8.109   0.253  15.227  1.00 77.12           O  
ATOM     14  CG  LYS A   2       6.699   2.977  17.828  1.00 77.12           C  
ATOM     15  CD  LYS A   2       7.207   3.676  19.078  1.00 77.12           C  
ATOM     16  CE  LYS A   2       7.160   5.191  18.938  1.00 77.12           C  
ATOM     17  NZ  LYS A   2       7.680   5.883  20.156  1.00 77.12           N  
ATOM     18  N   TYR A   3       6.555   1.775  14.523  1.00 83.81           N  
ATOM     19  CA  TYR A   3       7.359   2.246  13.398  1.00 83.81           C  
ATOM     20  C   TYR A   3       7.402   3.768  13.359  1.00 83.81           C  
ATOM     21  CB  TYR A   3       6.812   1.703  12.078  1.00 83.81           C  
ATOM     22  O   TYR A   3       6.559   4.434  13.961  1.00 83.81           O  
ATOM     23  CG  TYR A   3       5.367   2.062  11.828  1.00 83.81           C  
ATOM     24  CD1 TYR A   3       4.340   1.188  12.172  1.00 83.81           C  
ATOM     25  CD2 TYR A   3       5.027   3.277  11.242  1.00 83.81           C  
ATOM     26  CE1 TYR A   3       3.008   1.515  11.945  1.00 83.81           C  
ATOM     27  CE2 TYR A   3       3.697   3.615  11.008  1.00 83.81           C  
ATOM     28  OH  TYR A   3       1.379   3.057  11.125  1.00 83.81           O  
ATOM     29  CZ  TYR A   3       2.697   2.729  11.359  1.00 83.81           C  
ATOM     30  N   VAL A   4       8.344   4.254  12.695  1.00 83.62           N  
ATOM     31  CA  VAL A   4       8.516   5.691  12.539  1.00 83.62           C  
ATOM     32  C   VAL A   4       7.777   6.168  11.289  1.00 83.62           C  
ATOM     33  CB  VAL A   4      10.008   6.082  12.453  1.00 83.62           C  
ATOM     34  O   VAL A   4       8.000   5.648  10.195  1.00 83.62           O  
ATOM     35  CG1 VAL A   4      10.164   7.586  12.258  1.00 83.62           C  
ATOM     36  CG2 VAL A   4      10.750   5.625  13.711  1.00 83.62           C  
ATOM     37  N   ASP A   5       6.879   7.184  11.578  1.00 81.44           N  
ATOM     38  CA  ASP A   5       6.188   7.809  10.461  1.00 81.44           C  
ATOM     39  C   ASP A   5       7.055   8.883   9.805  1.00 81.44           C  
ATOM     40  CB  ASP A   5       4.855   8.414  10.914  1.00 81.44           C  
ATOM     41  O   ASP A   5       7.484   9.828  10.469  1.00 81.44           O  
ATOM     42  CG  ASP A   5       3.785   7.363  11.164  1.00 81.44           C  
ATOM     43  OD1 ASP A   5       3.801   6.305  10.500  1.00 81.44           O  
ATOM     44  OD2 ASP A   5       2.916   7.602  12.031  1.00 81.44           O  
ATOM     45  N   ILE A   6       7.250   8.727   8.508  1.00 80.12           N  
ATOM     46  CA  ILE A   6       8.078   9.664   7.758  1.00 80.12           C  
ATOM     47  C   ILE A   6       7.195  10.500   6.828  1.00 80.12           C  
ATOM     48  CB  ILE A   6       9.164   8.930   6.941  1.00 80.12           C  
ATOM     49  O   ILE A   6       6.473   9.953   5.992  1.00 80.12           O  
ATOM     50  CG1 ILE A   6      10.102   8.156   7.879  1.00 80.12           C  
ATOM     51  CG2 ILE A   6       9.953   9.914   6.078  1.00 80.12           C  
ATOM     52  CD1 ILE A   6      11.047   7.203   7.160  1.00 80.12           C  
ATOM     53  N   THR A   7       7.285  11.875   6.930  1.00 80.75           N  
ATOM     54  CA  THR A   7       6.363  12.727   6.188  1.00 80.75           C  
ATOM     55  C   THR A   7       7.125  13.703   5.297  1.00 80.75           C  
ATOM     56  CB  THR A   7       5.441  13.508   7.141  1.00 80.75           C  
ATOM     57  O   THR A   7       6.535  14.609   4.711  1.00 80.75           O  
ATOM     58  CG2 THR A   7       4.562  12.570   7.957  1.00 80.75           C  
ATOM     59  OG1 THR A   7       6.238  14.297   8.031  1.00 80.75           O  
ATOM     60  N   GLU A   8       8.359  13.453   5.137  1.00 83.38           N  
ATOM     61  CA  GLU A   8       9.203  14.422   4.438  1.00 83.38           C  
ATOM     62  C   GLU A   8       9.148  14.203   2.926  1.00 83.38           C  
ATOM     63  CB  GLU A   8      10.648  14.344   4.934  1.00 83.38           C  
ATOM     64  O   GLU A   8       9.648  15.031   2.158  1.00 83.38           O  
ATOM     65  CG  GLU A   8      11.133  12.922   5.184  1.00 83.38           C  
ATOM     66  CD  GLU A   8      12.523  12.867   5.789  1.00 83.38           C  
ATOM     67  OE1 GLU A   8      13.141  11.781   5.785  1.00 83.38           O  
ATOM     68  OE2 GLU A   8      13.008  13.922   6.266  1.00 83.38           O  
ATOM     69  N   TYR A   9       8.516  13.117   2.473  1.00 84.00           N  
ATOM     70  CA  TYR A   9       8.477  12.844   1.041  1.00 84.00           C  
ATOM     71  C   TYR A   9       7.062  12.984   0.498  1.00 84.00           C  
ATOM     72  CB  TYR A   9       9.016  11.438   0.750  1.00 84.00           C  
ATOM     73  O   TYR A   9       6.094  12.594   1.161  1.00 84.00           O  
ATOM     74  CG  TYR A   9      10.430  11.219   1.225  1.00 84.00           C  
ATOM     75  CD1 TYR A   9      11.516  11.672   0.476  1.00 84.00           C  
ATOM     76  CD2 TYR A   9      10.688  10.555   2.420  1.00 84.00           C  
ATOM     77  CE1 TYR A   9      12.820  11.469   0.908  1.00 84.00           C  
ATOM     78  CE2 TYR A   9      11.984  10.352   2.863  1.00 84.00           C  
ATOM     79  OH  TYR A   9      14.336  10.602   2.533  1.00 84.00           O  
ATOM     80  CZ  TYR A   9      13.047  10.805   2.102  1.00 84.00           C  
ATOM     81  N   ASN A  10       7.004  13.617  -0.766  1.00 91.31           N  
ATOM     82  CA  ASN A  10       5.734  13.672  -1.482  1.00 91.31           C  
ATOM     83  C   ASN A  10       5.891  13.211  -2.930  1.00 91.31           C  
ATOM     84  CB  ASN A  10       5.152  15.086  -1.432  1.00 91.31           C  
ATOM     85  O   ASN A  10       6.742  13.727  -3.660  1.00 91.31           O  
ATOM     86  CG  ASN A  10       4.789  15.516  -0.024  1.00 91.31           C  
ATOM     87  ND2 ASN A  10       5.453  16.547   0.469  1.00 91.31           N  
ATOM     88  OD1 ASN A  10       3.916  14.922   0.614  1.00 91.31           O  
ATOM     89  N   ALA A  11       5.016  12.234  -3.271  1.00 94.12           N  
ATOM     90  CA  ALA A  11       5.027  11.805  -4.664  1.00 94.12           C  
ATOM     91  C   ALA A  11       4.465  12.883  -5.582  1.00 94.12           C  
ATOM     92  CB  ALA A  11       4.238  10.508  -4.828  1.00 94.12           C  
ATOM     93  O   ALA A  11       3.639  13.695  -5.156  1.00 94.12           O  
ATOM     94  N   THR A  12       4.840  12.828  -6.836  1.00 95.88           N  
ATOM     95  CA  THR A  12       4.402  13.852  -7.777  1.00 95.88           C  
ATOM     96  C   THR A  12       3.395  13.281  -8.773  1.00 95.88           C  
ATOM     97  CB  THR A  12       5.598  14.453  -8.547  1.00 95.88           C  
ATOM     98  O   THR A  12       2.719  14.031  -9.484  1.00 95.88           O  
ATOM     99  CG2 THR A  12       6.539  15.188  -7.598  1.00 95.88           C  
ATOM    100  OG1 THR A  12       6.316  13.406  -9.195  1.00 95.88           O  
ATOM    101  N   SER A  13       3.293  11.992  -8.820  1.00 96.81           N  
ATOM    102  CA  SER A  13       2.400  11.336  -9.773  1.00 96.81           C  
ATOM    103  C   SER A  13       1.181  10.750  -9.070  1.00 96.81           C  
ATOM    104  CB  SER A  13       3.141  10.234 -10.523  1.00 96.81           C  
ATOM    105  O   SER A  13       1.262   9.680  -8.461  1.00 96.81           O  
ATOM    106  OG  SER A  13       4.250  10.758 -11.234  1.00 96.81           O  
ATOM    107  N   PHE A  14       0.074  11.586  -9.109  1.00 97.94           N  
ATOM    108  CA  PHE A  14      -1.208  11.172  -8.555  1.00 97.94           C  
ATOM    109  C   PHE A  14      -2.336  12.047  -9.078  1.00 97.94           C  
ATOM    110  CB  PHE A  14      -1.171  11.219  -7.023  1.00 97.94           C  
ATOM    111  O   PHE A  14      -2.088  13.102  -9.672  1.00 97.94           O  
ATOM    112  CG  PHE A  14      -0.966  12.602  -6.469  1.00 97.94           C  
ATOM    113  CD1 PHE A  14       0.315  13.102  -6.254  1.00 97.94           C  
ATOM    114  CD2 PHE A  14      -2.055  13.406  -6.156  1.00 97.94           C  
ATOM    115  CE1 PHE A  14       0.508  14.383  -5.738  1.00 97.94           C  
ATOM    116  CE2 PHE A  14      -1.869  14.688  -5.641  1.00 97.94           C  
ATOM    117  CZ  PHE A  14      -0.587  15.172  -5.434  1.00 97.94           C  
ATOM    118  N   THR A  15      -3.488  11.492  -8.977  1.00 98.38           N  
ATOM    119  CA  THR A  15      -4.688  12.266  -9.297  1.00 98.38           C  
ATOM    120  C   THR A  15      -5.332  12.805  -8.023  1.00 98.38           C  
ATOM    121  CB  THR A  15      -5.711  11.406 -10.062  1.00 98.38           C  
ATOM    122  O   THR A  15      -5.660  12.047  -7.109  1.00 98.38           O  
ATOM    123  CG2 THR A  15      -6.961  12.219 -10.398  1.00 98.38           C  
ATOM    124  OG1 THR A  15      -5.117  10.945 -11.281  1.00 98.38           O  
ATOM    125  N   GLU A  16      -5.344  14.203  -7.969  1.00 97.56           N  
ATOM    126  CA  GLU A  16      -6.086  14.781  -6.855  1.00 97.56           C  
ATOM    127  C   GLU A  16      -7.539  14.320  -6.859  1.00 97.56           C  
ATOM    128  CB  GLU A  16      -6.023  16.312  -6.902  1.00 97.56           C  
ATOM    129  O   GLU A  16      -8.195  14.320  -7.902  1.00 97.56           O  
ATOM    130  CG  GLU A  16      -4.637  16.875  -6.652  1.00 97.56           C  
ATOM    131  CD  GLU A  16      -4.594  18.406  -6.672  1.00 97.56           C  
ATOM    132  OE1 GLU A  16      -3.498  18.984  -6.508  1.00 97.56           O  
ATOM    133  OE2 GLU A  16      -5.672  19.016  -6.848  1.00 97.56           O  
ATOM    134  N   ALA A  17      -7.977  13.914  -5.730  1.00 94.56           N  
ATOM    135  CA  ALA A  17      -9.344  13.422  -5.570  1.00 94.56           C  
ATOM    136  C   ALA A  17      -9.867  13.695  -4.164  1.00 94.56           C  
ATOM    137  CB  ALA A  17      -9.398  11.922  -5.875  1.00 94.56           C  
ATOM    138  O   ALA A  17      -9.266  14.469  -3.416  1.00 94.56           O  
ATOM    139  N   ASN A  18     -11.023  13.242  -3.848  1.00 93.00           N  
ATOM    140  CA  ASN A  18     -11.625  13.383  -2.525  1.00 93.00           C  
ATOM    141  C   ASN A  18     -12.266  12.078  -2.057  1.00 93.00           C  
ATOM    142  CB  ASN A  18     -12.664  14.508  -2.527  1.00 93.00           C  
ATOM    143  O   ASN A  18     -13.414  12.070  -1.615  1.00 93.00           O  
ATOM    144  CG  ASN A  18     -12.047  15.875  -2.725  1.00 93.00           C  
ATOM    145  ND2 ASN A  18     -12.586  16.641  -3.662  1.00 93.00           N  
ATOM    146  OD1 ASN A  18     -11.086  16.250  -2.041  1.00 93.00           O  
ATOM    147  N   ARG A  19     -11.367  10.992  -2.248  1.00 95.31           N  
ATOM    148  CA  ARG A  19     -11.883   9.695  -1.817  1.00 95.31           C  
ATOM    149  C   ARG A  19     -12.086   9.664  -0.307  1.00 95.31           C  
ATOM    150  CB  ARG A  19     -10.938   8.570  -2.244  1.00 95.31           C  
ATOM    151  O   ARG A  19     -11.336  10.289   0.441  1.00 95.31           O  
ATOM    152  CG  ARG A  19     -10.852   8.375  -3.750  1.00 95.31           C  
ATOM    153  CD  ARG A  19      -9.938   7.219  -4.117  1.00 95.31           C  
ATOM    154  NE  ARG A  19      -8.539   7.520  -3.824  1.00 95.31           N  
ATOM    155  NH1 ARG A  19      -7.934   5.324  -3.430  1.00 95.31           N  
ATOM    156  NH2 ARG A  19      -6.375   7.000  -3.258  1.00 95.31           N  
ATOM    157  CZ  ARG A  19      -7.617   6.613  -3.504  1.00 95.31           C  
ATOM    158  N   THR A  20     -13.172   9.078   0.013  1.00 93.69           N  
ATOM    159  CA  THR A  20     -13.312   8.680   1.408  1.00 93.69           C  
ATOM    160  C   THR A  20     -12.992   7.195   1.581  1.00 93.69           C  
ATOM    161  CB  THR A  20     -14.734   8.953   1.930  1.00 93.69           C  
ATOM    162  O   THR A  20     -12.852   6.469   0.597  1.00 93.69           O  
ATOM    163  CG2 THR A  20     -15.164  10.391   1.622  1.00 93.69           C  
ATOM    164  OG1 THR A  20     -15.656   8.047   1.305  1.00 93.69           O  
ATOM    165  N   ILE A  21     -12.789   6.879   2.846  1.00 91.62           N  
ATOM    166  CA  ILE A  21     -12.375   5.504   3.102  1.00 91.62           C  
ATOM    167  C   ILE A  21     -13.430   4.539   2.570  1.00 91.62           C  
ATOM    168  CB  ILE A  21     -12.133   5.258   4.609  1.00 91.62           C  
ATOM    169  O   ILE A  21     -13.117   3.414   2.180  1.00 91.62           O  
ATOM    170  CG1 ILE A  21     -11.445   3.904   4.824  1.00 91.62           C  
ATOM    171  CG2 ILE A  21     -13.453   5.340   5.387  1.00 91.62           C  
ATOM    172  CD1 ILE A  21     -10.094   3.777   4.137  1.00 91.62           C  
ATOM    173  N   ASP A  22     -14.641   4.879   2.389  1.00 93.88           N  
ATOM    174  CA  ASP A  22     -15.695   4.023   1.857  1.00 93.88           C  
ATOM    175  C   ASP A  22     -15.484   3.748   0.371  1.00 93.88           C  
ATOM    176  CB  ASP A  22     -17.062   4.664   2.082  1.00 93.88           C  
ATOM    177  O   ASP A  22     -16.031   2.787  -0.172  1.00 93.88           O  
ATOM    178  CG  ASP A  22     -17.500   4.648   3.539  1.00 93.88           C  
ATOM    179  OD1 ASP A  22     -17.000   3.805   4.312  1.00 93.88           O  
ATOM    180  OD2 ASP A  22     -18.344   5.488   3.914  1.00 93.88           O  
ATOM    181  N   ASP A  23     -14.680   4.531  -0.207  1.00 96.00           N  
ATOM    182  CA  ASP A  23     -14.359   4.355  -1.620  1.00 96.00           C  
ATOM    183  C   ASP A  23     -13.227   3.348  -1.808  1.00 96.00           C  
ATOM    184  CB  ASP A  23     -13.984   5.695  -2.254  1.00 96.00           C  
ATOM    185  O   ASP A  23     -12.977   2.891  -2.924  1.00 96.00           O  
ATOM    186  CG  ASP A  23     -15.109   6.711  -2.221  1.00 96.00           C  
ATOM    187  OD1 ASP A  23     -16.266   6.340  -2.502  1.00 96.00           O  
ATOM    188  OD2 ASP A  23     -14.836   7.891  -1.910  1.00 96.00           O  
ATOM    189  N   ILE A  24     -12.555   3.033  -0.756  1.00 97.25           N  
ATOM    190  CA  ILE A  24     -11.344   2.219  -0.809  1.00 97.25           C  
ATOM    191  C   ILE A  24     -11.594   0.880  -0.117  1.00 97.25           C  
ATOM    192  CB  ILE A  24     -10.148   2.945  -0.158  1.00 97.25           C  
ATOM    193  O   ILE A  24     -11.961   0.841   1.060  1.00 97.25           O  
ATOM    194  CG1 ILE A  24      -9.891   4.285  -0.856  1.00 97.25           C  
ATOM    195  CG2 ILE A  24      -8.898   2.061  -0.193  1.00 97.25           C  
ATOM    196  CD1 ILE A  24      -8.961   5.215  -0.088  1.00 97.25           C  
ATOM    197  N   ASP A  25     -11.391  -0.203  -0.820  1.00 96.94           N  
ATOM    198  CA  ASP A  25     -11.641  -1.496  -0.191  1.00 96.94           C  
ATOM    199  C   ASP A  25     -10.430  -2.414  -0.310  1.00 96.94           C  
ATOM    200  CB  ASP A  25     -12.875  -2.162  -0.815  1.00 96.94           C  
ATOM    201  O   ASP A  25     -10.453  -3.547   0.177  1.00 96.94           O  
ATOM    202  CG  ASP A  25     -12.711  -2.432  -2.301  1.00 96.94           C  
ATOM    203  OD1 ASP A  25     -11.586  -2.281  -2.830  1.00 96.94           O  
ATOM    204  OD2 ASP A  25     -13.711  -2.793  -2.951  1.00 96.94           O  
ATOM    205  N   THR A  26      -9.359  -1.857  -1.014  1.00 98.06           N  
ATOM    206  CA  THR A  26      -8.273  -2.768  -1.358  1.00 98.06           C  
ATOM    207  C   THR A  26      -6.922  -2.160  -0.995  1.00 98.06           C  
ATOM    208  CB  THR A  26      -8.297  -3.121  -2.857  1.00 98.06           C  
ATOM    209  O   THR A  26      -6.719  -0.953  -1.143  1.00 98.06           O  
ATOM    210  CG2 THR A  26      -7.152  -4.066  -3.215  1.00 98.06           C  
ATOM    211  OG1 THR A  26      -9.539  -3.752  -3.176  1.00 98.06           O  
ATOM    212  N   ILE A  27      -6.078  -3.025  -0.455  1.00 98.81           N  
ATOM    213  CA  ILE A  27      -4.652  -2.738  -0.366  1.00 98.81           C  
ATOM    214  C   ILE A  27      -3.893  -3.578  -1.390  1.00 98.81           C  
ATOM    215  CB  ILE A  27      -4.109  -3.004   1.056  1.00 98.81           C  
ATOM    216  O   ILE A  27      -4.082  -4.793  -1.467  1.00 98.81           O  
ATOM    217  CG1 ILE A  27      -4.656  -1.965   2.041  1.00 98.81           C  
ATOM    218  CG2 ILE A  27      -2.578  -3.008   1.058  1.00 98.81           C  
ATOM    219  CD1 ILE A  27      -4.293  -2.236   3.494  1.00 98.81           C  
ATOM    220  N   VAL A  28      -3.035  -2.873  -2.188  1.00 98.88           N  
ATOM    221  CA  VAL A  28      -2.219  -3.580  -3.168  1.00 98.88           C  
ATOM    222  C   VAL A  28      -0.759  -3.586  -2.717  1.00 98.88           C  
ATOM    223  CB  VAL A  28      -2.340  -2.949  -4.570  1.00 98.88           C  
ATOM    224  O   VAL A  28      -0.160  -2.527  -2.520  1.00 98.88           O  
ATOM    225  CG1 VAL A  28      -1.499  -3.721  -5.586  1.00 98.88           C  
ATOM    226  CG2 VAL A  28      -3.803  -2.902  -5.012  1.00 98.88           C  
ATOM    227  N   ILE A  29      -0.224  -4.816  -2.598  1.00 98.81           N  
ATOM    228  CA  ILE A  29       1.152  -4.984  -2.145  1.00 98.81           C  
ATOM    229  C   ILE A  29       2.096  -4.973  -3.344  1.00 98.81           C  
ATOM    230  CB  ILE A  29       1.328  -6.289  -1.338  1.00 98.81           C  
ATOM    231  O   ILE A  29       1.855  -5.660  -4.336  1.00 98.81           O  
ATOM    232  CG1 ILE A  29       0.451  -6.266  -0.081  1.00 98.81           C  
ATOM    233  CG2 ILE A  29       2.801  -6.504  -0.973  1.00 98.81           C  
ATOM    234  CD1 ILE A  29       0.795  -5.145   0.892  1.00 98.81           C  
ATOM    235  N   HIS A  30       3.109  -4.105  -3.191  1.00 98.69           N  
ATOM    236  CA  HIS A  30       4.176  -3.990  -4.180  1.00 98.69           C  
ATOM    237  C   HIS A  30       5.531  -4.324  -3.566  1.00 98.69           C  
ATOM    238  CB  HIS A  30       4.203  -2.582  -4.777  1.00 98.69           C  
ATOM    239  O   HIS A  30       5.727  -4.168  -2.359  1.00 98.69           O  
ATOM    240  CG  HIS A  30       2.961  -2.225  -5.527  1.00 98.69           C  
ATOM    241  CD2 HIS A  30       1.797  -1.673  -5.109  1.00 98.69           C  
ATOM    242  ND1 HIS A  30       2.822  -2.436  -6.883  1.00 98.69           N  
ATOM    243  CE1 HIS A  30       1.624  -2.027  -7.266  1.00 98.69           C  
ATOM    244  NE2 HIS A  30       0.982  -1.560  -6.207  1.00 98.69           N  
ATOM    245  N   HIS A  31       6.406  -4.926  -4.379  1.00 97.44           N  
ATOM    246  CA  HIS A  31       7.816  -4.766  -4.047  1.00 97.44           C  
ATOM    247  C   HIS A  31       8.469  -3.699  -4.914  1.00 97.44           C  
ATOM    248  CB  HIS A  31       8.555  -6.098  -4.203  1.00 97.44           C  
ATOM    249  O   HIS A  31       8.023  -3.445  -6.035  1.00 97.44           O  
ATOM    250  CG  HIS A  31       8.781  -6.492  -5.625  1.00 97.44           C  
ATOM    251  CD2 HIS A  31       7.910  -6.809  -6.613  1.00 97.44           C  
ATOM    252  ND1 HIS A  31      10.047  -6.602  -6.176  1.00 97.44           N  
ATOM    253  CE1 HIS A  31       9.938  -6.969  -7.441  1.00 97.44           C  
ATOM    254  NE2 HIS A  31       8.656  -7.102  -7.730  1.00 97.44           N  
ATOM    255  N   TRP A  32       9.398  -3.014  -4.281  1.00 95.50           N  
ATOM    256  CA  TRP A  32      10.055  -2.018  -5.121  1.00 95.50           C  
ATOM    257  C   TRP A  32      11.289  -2.607  -5.801  1.00 95.50           C  
ATOM    258  CB  TRP A  32      10.453  -0.794  -4.289  1.00 95.50           C  
ATOM    259  O   TRP A  32      11.828  -3.617  -5.348  1.00 95.50           O  
ATOM    260  CG  TRP A  32      11.391  -1.102  -3.164  1.00 95.50           C  
ATOM    261  CD1 TRP A  32      12.664  -1.604  -3.260  1.00 95.50           C  
ATOM    262  CD2 TRP A  32      11.133  -0.929  -1.767  1.00 95.50           C  
ATOM    263  CE2 TRP A  32      12.297  -1.348  -1.073  1.00 95.50           C  
ATOM    264  CE3 TRP A  32      10.039  -0.460  -1.032  1.00 95.50           C  
ATOM    265  NE1 TRP A  32      13.211  -1.755  -2.008  1.00 95.50           N  
ATOM    266  CH2 TRP A  32      11.297  -0.848   1.014  1.00 95.50           C  
ATOM    267  CZ2 TRP A  32      12.383  -1.312   0.320  1.00 95.50           C  
ATOM    268  CZ3 TRP A  32      10.133  -0.424   0.354  1.00 95.50           C  
ATOM    269  N   GLY A  33      11.680  -2.092  -6.816  1.00 90.94           N  
ATOM    270  CA  GLY A  33      12.898  -2.236  -7.594  1.00 90.94           C  
ATOM    271  C   GLY A  33      13.617  -3.551  -7.344  1.00 90.94           C  
ATOM    272  O   GLY A  33      12.992  -4.613  -7.340  1.00 90.94           O  
ATOM    273  N   ASP A  34      15.000  -3.354  -6.934  1.00 91.19           N  
ATOM    274  CA  ASP A  34      15.930  -4.465  -6.770  1.00 91.19           C  
ATOM    275  C   ASP A  34      16.266  -4.691  -5.297  1.00 91.19           C  
ATOM    276  CB  ASP A  34      17.219  -4.215  -7.566  1.00 91.19           C  
ATOM    277  O   ASP A  34      16.016  -3.826  -4.457  1.00 91.19           O  
ATOM    278  CG  ASP A  34      16.969  -4.082  -9.062  1.00 91.19           C  
ATOM    279  OD1 ASP A  34      16.297  -4.957  -9.648  1.00 91.19           O  
ATOM    280  OD2 ASP A  34      17.453  -3.098  -9.656  1.00 91.19           O  
ATOM    281  N   ASP A  35      16.781  -5.828  -5.023  1.00 93.25           N  
ATOM    282  CA  ASP A  35      17.328  -6.102  -3.695  1.00 93.25           C  
ATOM    283  C   ASP A  35      18.375  -5.062  -3.307  1.00 93.25           C  
ATOM    284  CB  ASP A  35      17.922  -7.504  -3.635  1.00 93.25           C  
ATOM    285  O   ASP A  35      19.062  -4.504  -4.172  1.00 93.25           O  
ATOM    286  CG  ASP A  35      16.875  -8.602  -3.637  1.00 93.25           C  
ATOM    287  OD1 ASP A  35      15.664  -8.289  -3.721  1.00 93.25           O  
ATOM    288  OD2 ASP A  35      17.250  -9.789  -3.551  1.00 93.25           O  
ATOM    289  N   ASN A  36      18.422  -4.648  -2.061  1.00 94.19           N  
ATOM    290  CA  ASN A  36      19.438  -3.826  -1.407  1.00 94.19           C  
ATOM    291  C   ASN A  36      19.266  -2.348  -1.746  1.00 94.19           C  
ATOM    292  CB  ASN A  36      20.844  -4.301  -1.792  1.00 94.19           C  
ATOM    293  O   ASN A  36      20.141  -1.532  -1.446  1.00 94.19           O  
ATOM    294  CG  ASN A  36      21.156  -5.691  -1.272  1.00 94.19           C  
ATOM    295  ND2 ASN A  36      21.750  -6.520  -2.119  1.00 94.19           N  
ATOM    296  OD1 ASN A  36      20.859  -6.016  -0.121  1.00 94.19           O  
ATOM    297  N   GLN A  37      18.219  -2.098  -2.498  1.00 95.69           N  
ATOM    298  CA  GLN A  37      17.891  -0.692  -2.734  1.00 95.69           C  
ATOM    299  C   GLN A  37      17.469   0.003  -1.443  1.00 95.69           C  
ATOM    300  CB  GLN A  37      16.797  -0.561  -3.787  1.00 95.69           C  
ATOM    301  O   GLN A  37      16.750  -0.577  -0.626  1.00 95.69           O  
ATOM    302  CG  GLN A  37      16.578   0.863  -4.285  1.00 95.69           C  
ATOM    303  CD  GLN A  37      15.641   0.938  -5.469  1.00 95.69           C  
ATOM    304  NE2 GLN A  37      15.719   2.031  -6.219  1.00 95.69           N  
ATOM    305  OE1 GLN A  37      14.852   0.020  -5.707  1.00 95.69           O  
ATOM    306  N   ARG A  38      17.969   1.244  -1.324  1.00 96.62           N  
ATOM    307  CA  ARG A  38      17.734   1.986  -0.088  1.00 96.62           C  
ATOM    308  C   ARG A  38      16.328   2.576  -0.051  1.00 96.62           C  
ATOM    309  CB  ARG A  38      18.781   3.098   0.068  1.00 96.62           C  
ATOM    310  O   ARG A  38      15.844   3.094  -1.058  1.00 96.62           O  
ATOM    311  CG  ARG A  38      20.203   2.590   0.223  1.00 96.62           C  
ATOM    312  CD  ARG A  38      21.203   3.734   0.257  1.00 96.62           C  
ATOM    313  NE  ARG A  38      20.984   4.613   1.401  1.00 96.62           N  
ATOM    314  NH1 ARG A  38      22.688   6.082   0.865  1.00 96.62           N  
ATOM    315  NH2 ARG A  38      21.406   6.434   2.734  1.00 96.62           N  
ATOM    316  CZ  ARG A  38      21.703   5.707   1.664  1.00 96.62           C  
ATOM    317  N   PHE A  39      15.734   2.557   1.106  1.00 97.12           N  
ATOM    318  CA  PHE A  39      14.422   3.115   1.403  1.00 97.12           C  
ATOM    319  C   PHE A  39      14.320   4.555   0.911  1.00 97.12           C  
ATOM    320  CB  PHE A  39      14.141   3.055   2.906  1.00 97.12           C  
ATOM    321  O   PHE A  39      13.383   4.910   0.202  1.00 97.12           O  
ATOM    322  CG  PHE A  39      12.852   3.723   3.309  1.00 97.12           C  
ATOM    323  CD1 PHE A  39      12.828   5.070   3.637  1.00 97.12           C  
ATOM    324  CD2 PHE A  39      11.664   3.000   3.357  1.00 97.12           C  
ATOM    325  CE1 PHE A  39      11.633   5.691   4.008  1.00 97.12           C  
ATOM    326  CE2 PHE A  39      10.477   3.613   3.729  1.00 97.12           C  
ATOM    327  CZ  PHE A  39      10.461   4.961   4.055  1.00 97.12           C  
ATOM    328  N   GLU A  40      15.320   5.371   1.137  1.00 97.75           N  
ATOM    329  CA  GLU A  40      15.297   6.789   0.785  1.00 97.75           C  
ATOM    330  C   GLU A  40      15.266   6.980  -0.729  1.00 97.75           C  
ATOM    331  CB  GLU A  40      16.500   7.516   1.384  1.00 97.75           C  
ATOM    332  O   GLU A  40      14.570   7.863  -1.235  1.00 97.75           O  
ATOM    333  CG  GLU A  40      16.453   7.652   2.898  1.00 97.75           C  
ATOM    334  CD  GLU A  40      16.844   6.379   3.629  1.00 97.75           C  
ATOM    335  OE1 GLU A  40      16.562   6.266   4.848  1.00 97.75           O  
ATOM    336  OE2 GLU A  40      17.422   5.480   2.980  1.00 97.75           O  
ATOM    337  N   LYS A  41      16.000   6.094  -1.358  1.00 97.81           N  
ATOM    338  CA  LYS A  41      16.062   6.219  -2.811  1.00 97.81           C  
ATOM    339  C   LYS A  41      14.719   5.918  -3.455  1.00 97.81           C  
ATOM    340  CB  LYS A  41      17.141   5.289  -3.379  1.00 97.81           C  
ATOM    341  O   LYS A  41      14.336   6.547  -4.445  1.00 97.81           O  
ATOM    342  CG  LYS A  41      18.562   5.711  -3.055  1.00 97.81           C  
ATOM    343  CD  LYS A  41      18.891   7.066  -3.664  1.00 97.81           C  
ATOM    344  CE  LYS A  41      20.344   7.453  -3.420  1.00 97.81           C  
ATOM    345  NZ  LYS A  41      20.672   8.805  -3.977  1.00 97.81           N  
ATOM    346  N   VAL A  42      14.039   5.023  -2.879  1.00 97.94           N  
ATOM    347  CA  VAL A  42      12.703   4.703  -3.385  1.00 97.94           C  
ATOM    348  C   VAL A  42      11.766   5.887  -3.166  1.00 97.94           C  
ATOM    349  CB  VAL A  42      12.133   3.436  -2.711  1.00 97.94           C  
ATOM    350  O   VAL A  42      11.023   6.273  -4.070  1.00 97.94           O  
ATOM    351  CG1 VAL A  42      10.734   3.129  -3.240  1.00 97.94           C  
ATOM    352  CG2 VAL A  42      13.062   2.246  -2.932  1.00 97.94           C  
ATOM    353  N   CYS A  43      11.820   6.438  -1.999  1.00 97.94           N  
ATOM    354  CA  CYS A  43      11.000   7.609  -1.708  1.00 97.94           C  
ATOM    355  C   CYS A  43      11.344   8.758  -2.648  1.00 97.94           C  
ATOM    356  CB  CYS A  43      11.195   8.055  -0.258  1.00 97.94           C  
ATOM    357  O   CYS A  43      10.445   9.406  -3.191  1.00 97.94           O  
ATOM    358  SG  CYS A  43      10.578   6.863   0.955  1.00 97.94           S  
ATOM    359  N   GLU A  44      12.625   8.984  -2.863  1.00 98.06           N  
ATOM    360  CA  GLU A  44      13.070  10.055  -3.748  1.00 98.06           C  
ATOM    361  C   GLU A  44      12.625   9.805  -5.188  1.00 98.06           C  
ATOM    362  CB  GLU A  44      14.586  10.203  -3.686  1.00 98.06           C  
ATOM    363  O   GLU A  44      12.305  10.742  -5.918  1.00 98.06           O  
ATOM    364  CG  GLU A  44      15.094  10.805  -2.381  1.00 98.06           C  
ATOM    365  CD  GLU A  44      16.594  10.680  -2.205  1.00 98.06           C  
ATOM    366  OE1 GLU A  44      17.125  11.133  -1.168  1.00 98.06           O  
ATOM    367  OE2 GLU A  44      17.250  10.117  -3.113  1.00 98.06           O  
ATOM    368  N   PHE A  45      12.656   8.578  -5.523  1.00 97.88           N  
ATOM    369  CA  PHE A  45      12.195   8.211  -6.859  1.00 97.88           C  
ATOM    370  C   PHE A  45      10.766   8.688  -7.082  1.00 97.88           C  
ATOM    371  CB  PHE A  45      12.289   6.695  -7.062  1.00 97.88           C  
ATOM    372  O   PHE A  45      10.477   9.344  -8.086  1.00 97.88           O  
ATOM    373  CG  PHE A  45      11.641   6.215  -8.336  1.00 97.88           C  
ATOM    374  CD1 PHE A  45      10.398   5.609  -8.312  1.00 97.88           C  
ATOM    375  CD2 PHE A  45      12.289   6.375  -9.555  1.00 97.88           C  
ATOM    376  CE1 PHE A  45       9.797   5.160  -9.484  1.00 97.88           C  
ATOM    377  CE2 PHE A  45      11.695   5.930 -10.734  1.00 97.88           C  
ATOM    378  CZ  PHE A  45      10.453   5.324 -10.695  1.00 97.88           C  
ATOM    379  N   PHE A  46       9.891   8.406  -6.168  1.00 98.00           N  
ATOM    380  CA  PHE A  46       8.492   8.789  -6.316  1.00 98.00           C  
ATOM    381  C   PHE A  46       8.328  10.305  -6.211  1.00 98.00           C  
ATOM    382  CB  PHE A  46       7.625   8.102  -5.258  1.00 98.00           C  
ATOM    383  O   PHE A  46       7.422  10.883  -6.816  1.00 98.00           O  
ATOM    384  CG  PHE A  46       7.414   6.633  -5.516  1.00 98.00           C  
ATOM    385  CD1 PHE A  46       6.945   6.188  -6.746  1.00 98.00           C  
ATOM    386  CD2 PHE A  46       7.684   5.695  -4.527  1.00 98.00           C  
ATOM    387  CE1 PHE A  46       6.750   4.832  -6.988  1.00 98.00           C  
ATOM    388  CE2 PHE A  46       7.488   4.336  -4.762  1.00 98.00           C  
ATOM    389  CZ  PHE A  46       7.020   3.906  -5.992  1.00 98.00           C  
ATOM    390  N   ALA A  47       9.219  10.938  -5.547  1.00 96.25           N  
ATOM    391  CA  ALA A  47       9.172  12.391  -5.395  1.00 96.25           C  
ATOM    392  C   ALA A  47       9.672  13.086  -6.656  1.00 96.25           C  
ATOM    393  CB  ALA A  47       9.992  12.820  -4.184  1.00 96.25           C  
ATOM    394  O   ALA A  47       9.367  14.258  -6.891  1.00 96.25           O  
ATOM    395  N   GLY A  48      10.398  12.320  -7.465  1.00 95.94           N  
ATOM    396  CA  GLY A  48      11.062  12.906  -8.617  1.00 95.94           C  
ATOM    397  C   GLY A  48      10.211  12.875  -9.875  1.00 95.94           C  
ATOM    398  O   GLY A  48      10.680  13.250 -10.953  1.00 95.94           O  
ATOM    399  N   GLY A  49       9.023  12.352  -9.859  1.00 93.88           N  
ATOM    400  CA  GLY A  49       8.062  12.391 -10.953  1.00 93.88           C  
ATOM    401  C   GLY A  49       8.273  11.289 -11.969  1.00 93.88           C  
ATOM    402  O   GLY A  49       8.359  11.555 -13.172  1.00 93.88           O  
ATOM    403  N   PRO A  50       8.203  10.156 -11.656  1.00 95.62           N  
ATOM    404  CA  PRO A  50       8.445   9.039 -12.578  1.00 95.62           C  
ATOM    405  C   PRO A  50       7.195   8.656 -13.375  1.00 95.62           C  
ATOM    406  CB  PRO A  50       8.883   7.902 -11.656  1.00 95.62           C  
ATOM    407  O   PRO A  50       7.273   7.824 -14.281  1.00 95.62           O  
ATOM    408  CG  PRO A  50       8.148   8.148 -10.375  1.00 95.62           C  
ATOM    409  CD  PRO A  50       8.070   9.625 -10.148  1.00 95.62           C  
ATOM    410  N   GLY A  51       6.160   9.367 -13.133  1.00 96.88           N  
ATOM    411  CA  GLY A  51       4.922   8.977 -13.789  1.00 96.88           C  
ATOM    412  C   GLY A  51       4.262   7.770 -13.141  1.00 96.88           C  
ATOM    413  O   GLY A  51       3.492   7.059 -13.789  1.00 96.88           O  
ATOM    414  N   THR A  52       4.641   7.406 -11.898  1.00 97.31           N  
ATOM    415  CA  THR A  52       4.066   6.379 -11.039  1.00 97.31           C  
ATOM    416  C   THR A  52       4.242   6.742  -9.562  1.00 97.31           C  
ATOM    417  CB  THR A  52       4.699   5.000 -11.312  1.00 97.31           C  
ATOM    418  O   THR A  52       5.113   7.543  -9.219  1.00 97.31           O  
ATOM    419  CG2 THR A  52       6.164   4.980 -10.891  1.00 97.31           C  
ATOM    420  OG1 THR A  52       3.988   4.000 -10.570  1.00 97.31           O  
ATOM    421  N   SER A  53       3.383   6.102  -8.742  1.00 98.38           N  
ATOM    422  CA  SER A  53       3.441   6.441  -7.320  1.00 98.38           C  
ATOM    423  C   SER A  53       2.818   5.348  -6.461  1.00 98.38           C  
ATOM    424  CB  SER A  53       2.734   7.773  -7.062  1.00 98.38           C  
ATOM    425  O   SER A  53       2.301   4.359  -6.984  1.00 98.38           O  
ATOM    426  OG  SER A  53       1.363   7.691  -7.414  1.00 98.38           O  
ATOM    427  N   ALA A  54       2.998   5.496  -5.141  1.00 98.25           N  
ATOM    428  CA  ALA A  54       2.348   4.695  -4.105  1.00 98.25           C  
ATOM    429  C   ALA A  54       1.983   5.555  -2.898  1.00 98.25           C  
ATOM    430  CB  ALA A  54       3.248   3.541  -3.680  1.00 98.25           C  
ATOM    431  O   ALA A  54       2.580   6.609  -2.678  1.00 98.25           O  
ATOM    432  N   HIS A  55       1.003   4.953  -2.191  1.00 98.56           N  
ATOM    433  CA  HIS A  55       0.613   5.703  -1.004  1.00 98.56           C  
ATOM    434  C   HIS A  55       1.673   5.602   0.087  1.00 98.56           C  
ATOM    435  CB  HIS A  55      -0.735   5.211  -0.475  1.00 98.56           C  
ATOM    436  O   HIS A  55       2.012   6.602   0.726  1.00 98.56           O  
ATOM    437  CG  HIS A  55      -1.880   5.492  -1.395  1.00 98.56           C  
ATOM    438  CD2 HIS A  55      -2.805   6.480  -1.387  1.00 98.56           C  
ATOM    439  ND1 HIS A  55      -2.176   4.695  -2.480  1.00 98.56           N  
ATOM    440  CE1 HIS A  55      -3.234   5.188  -3.104  1.00 98.56           C  
ATOM    441  NE2 HIS A  55      -3.637   6.270  -2.459  1.00 98.56           N  
ATOM    442  N   PHE A  56       2.170   4.398   0.187  1.00 98.56           N  
ATOM    443  CA  PHE A  56       3.129   4.180   1.264  1.00 98.56           C  
ATOM    444  C   PHE A  56       4.355   3.436   0.753  1.00 98.56           C  
ATOM    445  CB  PHE A  56       2.480   3.398   2.412  1.00 98.56           C  
ATOM    446  O   PHE A  56       4.254   2.609  -0.157  1.00 98.56           O  
ATOM    447  CG  PHE A  56       1.304   4.098   3.035  1.00 98.56           C  
ATOM    448  CD1 PHE A  56       1.494   5.148   3.924  1.00 98.56           C  
ATOM    449  CD2 PHE A  56       0.007   3.707   2.730  1.00 98.56           C  
ATOM    450  CE1 PHE A  56       0.407   5.801   4.504  1.00 98.56           C  
ATOM    451  CE2 PHE A  56      -1.085   4.352   3.305  1.00 98.56           C  
ATOM    452  CZ  PHE A  56      -0.883   5.398   4.191  1.00 98.56           C  
ATOM    453  N   VAL A  57       5.535   3.760   1.361  1.00 98.62           N  
ATOM    454  CA  VAL A  57       6.762   2.971   1.334  1.00 98.62           C  
ATOM    455  C   VAL A  57       7.102   2.496   2.744  1.00 98.62           C  
ATOM    456  CB  VAL A  57       7.941   3.777   0.744  1.00 98.62           C  
ATOM    457  O   VAL A  57       7.211   3.303   3.670  1.00 98.62           O  
ATOM    458  CG1 VAL A  57       9.211   2.922   0.695  1.00 98.62           C  
ATOM    459  CG2 VAL A  57       7.590   4.297  -0.649  1.00 98.62           C  
ATOM    460  N   VAL A  58       7.254   1.191   2.816  1.00 98.31           N  
ATOM    461  CA  VAL A  58       7.410   0.640   4.156  1.00 98.31           C  
ATOM    462  C   VAL A  58       8.625  -0.283   4.199  1.00 98.31           C  
ATOM    463  CB  VAL A  58       6.145  -0.125   4.609  1.00 98.31           C  
ATOM    464  O   VAL A  58       8.812  -1.117   3.309  1.00 98.31           O  
ATOM    465  CG1 VAL A  58       6.305  -0.639   6.039  1.00 98.31           C  
ATOM    466  CG2 VAL A  58       4.914   0.770   4.492  1.00 98.31           C  
ATOM    467  N   GLU A  59       9.477  -0.036   5.262  1.00 96.94           N  
ATOM    468  CA  GLU A  59      10.656  -0.879   5.441  1.00 96.94           C  
ATOM    469  C   GLU A  59      11.055  -0.958   6.910  1.00 96.94           C  
ATOM    470  CB  GLU A  59      11.820  -0.357   4.602  1.00 96.94           C  
ATOM    471  O   GLU A  59      11.312   0.068   7.547  1.00 96.94           O  
ATOM    472  CG  GLU A  59      13.102  -1.163   4.766  1.00 96.94           C  
ATOM    473  CD  GLU A  59      14.328  -0.461   4.199  1.00 96.94           C  
ATOM    474  OE1 GLU A  59      15.031  -1.052   3.348  1.00 96.94           O  
ATOM    475  OE2 GLU A  59      14.594   0.689   4.617  1.00 96.94           O  
ATOM    476  N   ALA A  60      11.125  -2.096   7.434  1.00 94.12           N  
ATOM    477  CA  ALA A  60      11.711  -2.443   8.719  1.00 94.12           C  
ATOM    478  C   ALA A  60      11.594  -1.288   9.711  1.00 94.12           C  
ATOM    479  CB  ALA A  60      13.180  -2.834   8.547  1.00 94.12           C  
ATOM    480  O   ALA A  60      12.602  -0.736  10.156  1.00 94.12           O  
ATOM    481  N   GLY A  61      10.422  -1.000  10.195  1.00 89.69           N  
ATOM    482  CA  GLY A  61      10.227  -0.033  11.266  1.00 89.69           C  
ATOM    483  C   GLY A  61       9.992   1.378  10.758  1.00 89.69           C  
ATOM    484  O   GLY A  61       9.883   2.316  11.547  1.00 89.69           O  
ATOM    485  N   ARG A  62       9.961   1.508   9.500  1.00 93.50           N  
ATOM    486  CA  ARG A  62       9.750   2.830   8.914  1.00 93.50           C  
ATOM    487  C   ARG A  62       8.586   2.816   7.930  1.00 93.50           C  
ATOM    488  CB  ARG A  62      11.023   3.318   8.219  1.00 93.50           C  
ATOM    489  O   ARG A  62       8.414   1.854   7.180  1.00 93.50           O  
ATOM    490  CG  ARG A  62      12.227   3.436   9.148  1.00 93.50           C  
ATOM    491  CD  ARG A  62      13.484   3.814   8.391  1.00 93.50           C  
ATOM    492  NE  ARG A  62      13.914   2.748   7.488  1.00 93.50           N  
ATOM    493  NH1 ARG A  62      15.609   3.973   6.504  1.00 93.50           N  
ATOM    494  NH2 ARG A  62      15.219   1.814   5.844  1.00 93.50           N  
ATOM    495  CZ  ARG A  62      14.914   2.848   6.613  1.00 93.50           C  
ATOM    496  N   CYS A  63       7.844   3.889   7.926  1.00 95.44           N  
ATOM    497  CA  CYS A  63       6.734   4.062   6.996  1.00 95.44           C  
ATOM    498  C   CYS A  63       6.660   5.500   6.500  1.00 95.44           C  
ATOM    499  CB  CYS A  63       5.414   3.674   7.664  1.00 95.44           C  
ATOM    500  O   CYS A  63       6.492   6.430   7.293  1.00 95.44           O  
ATOM    501  SG  CYS A  63       3.971   3.893   6.598  1.00 95.44           S  
ATOM    502  N   ALA A  64       6.816   5.605   5.188  1.00 93.44           N  
ATOM    503  CA  ALA A  64       6.656   6.914   4.555  1.00 93.44           C  
ATOM    504  C   ALA A  64       5.340   6.988   3.781  1.00 93.44           C  
ATOM    505  CB  ALA A  64       7.832   7.199   3.625  1.00 93.44           C  
ATOM    506  O   ALA A  64       5.055   6.129   2.945  1.00 93.44           O  
ATOM    507  N   GLN A  65       4.570   8.062   4.055  1.00 94.38           N  
ATOM    508  CA  GLN A  65       3.381   8.344   3.258  1.00 94.38           C  
ATOM    509  C   GLN A  65       3.672   9.375   2.174  1.00 94.38           C  
ATOM    510  CB  GLN A  65       2.238   8.828   4.152  1.00 94.38           C  
ATOM    511  O   GLN A  65       3.975  10.531   2.477  1.00 94.38           O  
ATOM    512  CG  GLN A  65       0.916   9.008   3.418  1.00 94.38           C  
ATOM    513  CD  GLN A  65      -0.225   9.375   4.344  1.00 94.38           C  
ATOM    514  NE2 GLN A  65      -1.418   9.539   3.783  1.00 94.38           N  
ATOM    515  OE1 GLN A  65      -0.037   9.516   5.559  1.00 94.38           O  
ATOM    516  N   LEU A  66       3.500   8.922   0.942  1.00 93.06           N  
ATOM    517  CA  LEU A  66       3.887   9.789  -0.163  1.00 93.06           C  
ATOM    518  C   LEU A  66       2.658  10.391  -0.839  1.00 93.06           C  
ATOM    519  CB  LEU A  66       4.723   9.023  -1.188  1.00 93.06           C  
ATOM    520  O   LEU A  66       2.736  11.461  -1.447  1.00 93.06           O  
ATOM    521  CG  LEU A  66       6.156   8.688  -0.778  1.00 93.06           C  
ATOM    522  CD1 LEU A  66       6.184   7.438   0.098  1.00 93.06           C  
ATOM    523  CD2 LEU A  66       7.035   8.500  -2.012  1.00 93.06           C  
ATOM    524  N   VAL A  67       1.568   9.703  -0.904  1.00 95.19           N  
ATOM    525  CA  VAL A  67       0.300  10.203  -1.428  1.00 95.19           C  
ATOM    526  C   VAL A  67      -0.776  10.109  -0.348  1.00 95.19           C  
ATOM    527  CB  VAL A  67      -0.139   9.414  -2.684  1.00 95.19           C  
ATOM    528  O   VAL A  67      -0.885   9.094   0.345  1.00 95.19           O  
ATOM    529  CG1 VAL A  67      -1.474   9.938  -3.211  1.00 95.19           C  
ATOM    530  CG2 VAL A  67       0.936   9.500  -3.768  1.00 95.19           C  
ATOM    531  N   GLU A  68      -1.491  11.234  -0.238  1.00 92.69           N  
ATOM    532  CA  GLU A  68      -2.602  11.188   0.709  1.00 92.69           C  
ATOM    533  C   GLU A  68      -3.643  10.148   0.290  1.00 92.69           C  
ATOM    534  CB  GLU A  68      -3.254  12.562   0.840  1.00 92.69           C  
ATOM    535  O   GLU A  68      -3.873   9.945  -0.903  1.00 92.69           O  
ATOM    536  CG  GLU A  68      -2.324  13.633   1.394  1.00 92.69           C  
ATOM    537  CD  GLU A  68      -2.053  13.484   2.881  1.00 92.69           C  
ATOM    538  OE1 GLU A  68      -0.934  13.820   3.332  1.00 92.69           O  
ATOM    539  OE2 GLU A  68      -2.965  13.023   3.602  1.00 92.69           O  
ATOM    540  N   ILE A  69      -4.301   9.484   1.243  1.00 93.25           N  
ATOM    541  CA  ILE A  69      -5.262   8.414   0.993  1.00 93.25           C  
ATOM    542  C   ILE A  69      -6.465   8.969   0.233  1.00 93.25           C  
ATOM    543  CB  ILE A  69      -5.723   7.746   2.309  1.00 93.25           C  
ATOM    544  O   ILE A  69      -7.082   8.266  -0.569  1.00 93.25           O  
ATOM    545  CG1 ILE A  69      -4.594   6.898   2.898  1.00 93.25           C  
ATOM    546  CG2 ILE A  69      -6.980   6.902   2.074  1.00 93.25           C  
ATOM    547  CD1 ILE A  69      -4.922   6.289   4.254  1.00 93.25           C  
ATOM    548  N   LYS A  70      -6.762  10.305   0.381  1.00 93.06           N  
ATOM    549  CA  LYS A  70      -7.895  10.914  -0.313  1.00 93.06           C  
ATOM    550  C   LYS A  70      -7.605  11.062  -1.804  1.00 93.06           C  
ATOM    551  CB  LYS A  70      -8.227  12.273   0.298  1.00 93.06           C  
ATOM    552  O   LYS A  70      -8.531  11.227  -2.605  1.00 93.06           O  
ATOM    553  CG  LYS A  70      -7.148  13.328   0.090  1.00 93.06           C  
ATOM    554  CD  LYS A  70      -7.574  14.680   0.651  1.00 93.06           C  
ATOM    555  CE  LYS A  70      -6.465  15.711   0.511  1.00 93.06           C  
ATOM    556  NZ  LYS A  70      -6.676  16.594  -0.680  1.00 93.06           N  
ATOM    557  N   ASP A  71      -6.285  11.008  -2.121  1.00 97.06           N  
ATOM    558  CA  ASP A  71      -5.906  11.094  -3.527  1.00 97.06           C  
ATOM    559  C   ASP A  71      -5.613   9.711  -4.109  1.00 97.06           C  
ATOM    560  CB  ASP A  71      -4.691  12.008  -3.697  1.00 97.06           C  
ATOM    561  O   ASP A  71      -5.453   8.742  -3.365  1.00 97.06           O  
ATOM    562  CG  ASP A  71      -4.965  13.445  -3.293  1.00 97.06           C  
ATOM    563  OD1 ASP A  71      -6.090  13.938  -3.523  1.00 97.06           O  
ATOM    564  OD2 ASP A  71      -4.047  14.094  -2.742  1.00 97.06           O  
ATOM    565  N   ILE A  72      -5.602   9.648  -5.457  1.00 98.56           N  
ATOM    566  CA  ILE A  72      -5.410   8.375  -6.148  1.00 98.56           C  
ATOM    567  C   ILE A  72      -3.961   8.258  -6.621  1.00 98.56           C  
ATOM    568  CB  ILE A  72      -6.375   8.234  -7.348  1.00 98.56           C  
ATOM    569  O   ILE A  72      -3.520   9.016  -7.488  1.00 98.56           O  
ATOM    570  CG1 ILE A  72      -7.828   8.383  -6.883  1.00 98.56           C  
ATOM    571  CG2 ILE A  72      -6.160   6.895  -8.055  1.00 98.56           C  
ATOM    572  CD1 ILE A  72      -8.828   8.555  -8.016  1.00 98.56           C  
ATOM    573  N   ALA A  73      -3.225   7.293  -6.008  1.00 98.44           N  
ATOM    574  CA  ALA A  73      -1.873   7.012  -6.484  1.00 98.44           C  
ATOM    575  C   ALA A  73      -1.907   6.227  -7.793  1.00 98.44           C  
ATOM    576  CB  ALA A  73      -1.084   6.246  -5.426  1.00 98.44           C  
ATOM    577  O   ALA A  73      -2.801   5.402  -8.008  1.00 98.44           O  
ATOM    578  N   TRP A  74      -0.958   6.520  -8.695  1.00 98.38           N  
ATOM    579  CA  TRP A  74      -0.806   5.793  -9.953  1.00 98.38           C  
ATOM    580  C   TRP A  74       0.114   4.590  -9.773  1.00 98.38           C  
ATOM    581  CB  TRP A  74      -0.258   6.719 -11.039  1.00 98.38           C  
ATOM    582  O   TRP A  74       1.304   4.660 -10.094  1.00 98.38           O  
ATOM    583  CG  TRP A  74      -1.104   7.930 -11.297  1.00 98.38           C  
ATOM    584  CD1 TRP A  74      -2.363   8.172 -10.820  1.00 98.38           C  
ATOM    585  CD2 TRP A  74      -0.751   9.070 -12.086  1.00 98.38           C  
ATOM    586  CE2 TRP A  74      -1.847   9.961 -12.055  1.00 98.38           C  
ATOM    587  CE3 TRP A  74       0.385   9.422 -12.828  1.00 98.38           C  
ATOM    588  NE1 TRP A  74      -2.816   9.391 -11.273  1.00 98.38           N  
ATOM    589  CH2 TRP A  74      -0.713  11.500 -13.445  1.00 98.38           C  
ATOM    590  CZ2 TRP A  74      -1.837  11.180 -12.727  1.00 98.38           C  
ATOM    591  CZ3 TRP A  74       0.392  10.633 -13.500  1.00 98.38           C  
ATOM    592  N   HIS A  75      -0.414   3.371  -9.336  1.00 98.12           N  
ATOM    593  CA  HIS A  75       0.535   2.357  -8.883  1.00 98.12           C  
ATOM    594  C   HIS A  75       0.208   0.995  -9.484  1.00 98.12           C  
ATOM    595  CB  HIS A  75       0.545   2.270  -7.359  1.00 98.12           C  
ATOM    596  O   HIS A  75       1.096   0.154  -9.648  1.00 98.12           O  
ATOM    597  CG  HIS A  75      -0.780   1.903  -6.770  1.00 98.12           C  
ATOM    598  CD2 HIS A  75      -1.787   2.674  -6.301  1.00 98.12           C  
ATOM    599  ND1 HIS A  75      -1.188   0.596  -6.609  1.00 98.12           N  
ATOM    600  CE1 HIS A  75      -2.393   0.581  -6.066  1.00 98.12           C  
ATOM    601  NE2 HIS A  75      -2.779   1.829  -5.867  1.00 98.12           N  
ATOM    602  N   ALA A  76      -0.980   0.726  -9.938  1.00 96.75           N  
ATOM    603  CA  ALA A  76      -1.388  -0.652 -10.203  1.00 96.75           C  
ATOM    604  C   ALA A  76      -1.406  -0.939 -11.695  1.00 96.75           C  
ATOM    605  CB  ALA A  76      -2.760  -0.928  -9.594  1.00 96.75           C  
ATOM    606  O   ALA A  76      -1.522  -2.096 -12.117  1.00 96.75           O  
ATOM    607  N   GLY A  77      -1.188   0.134 -12.523  1.00 95.12           N  
ATOM    608  CA  GLY A  77      -1.267  -0.049 -13.961  1.00 95.12           C  
ATOM    609  C   GLY A  77      -2.668  -0.369 -14.445  1.00 95.12           C  
ATOM    610  O   GLY A  77      -2.846  -0.875 -15.555  1.00 95.12           O  
ATOM    611  N   ASN A  78      -3.617  -0.256 -13.531  1.00 97.50           N  
ATOM    612  CA  ASN A  78      -5.051  -0.441 -13.727  1.00 97.50           C  
ATOM    613  C   ASN A  78      -5.859   0.645 -13.023  1.00 97.50           C  
ATOM    614  CB  ASN A  78      -5.488  -1.826 -13.242  1.00 97.50           C  
ATOM    615  O   ASN A  78      -5.895   0.699 -11.789  1.00 97.50           O  
ATOM    616  CG  ASN A  78      -6.949  -2.107 -13.516  1.00 97.50           C  
ATOM    617  ND2 ASN A  78      -7.215  -3.018 -14.445  1.00 97.50           N  
ATOM    618  OD1 ASN A  78      -7.836  -1.510 -12.898  1.00 97.50           O  
ATOM    619  N   TRP A  79      -6.539   1.469 -13.828  1.00 97.12           N  
ATOM    620  CA  TRP A  79      -7.199   2.650 -13.281  1.00 97.12           C  
ATOM    621  C   TRP A  79      -8.312   2.256 -12.320  1.00 97.12           C  
ATOM    622  CB  TRP A  79      -7.758   3.525 -14.406  1.00 97.12           C  
ATOM    623  O   TRP A  79      -8.469   2.859 -11.258  1.00 97.12           O  
ATOM    624  CG  TRP A  79      -8.500   4.734 -13.922  1.00 97.12           C  
ATOM    625  CD1 TRP A  79      -9.828   5.020 -14.102  1.00 97.12           C  
ATOM    626  CD2 TRP A  79      -7.953   5.832 -13.180  1.00 97.12           C  
ATOM    627  CE2 TRP A  79      -9.008   6.742 -12.945  1.00 97.12           C  
ATOM    628  CE3 TRP A  79      -6.676   6.133 -12.695  1.00 97.12           C  
ATOM    629  NE1 TRP A  79     -10.141   6.223 -13.523  1.00 97.12           N  
ATOM    630  CH2 TRP A  79      -7.559   8.203 -11.781  1.00 97.12           C  
ATOM    631  CZ2 TRP A  79      -8.820   7.938 -12.250  1.00 97.12           C  
ATOM    632  CZ3 TRP A  79      -6.492   7.320 -11.992  1.00 97.12           C  
ATOM    633  N   ALA A  80      -9.078   1.301 -12.633  1.00 96.69           N  
ATOM    634  CA  ALA A  80     -10.148   0.852 -11.750  1.00 96.69           C  
ATOM    635  C   ALA A  80      -9.602   0.418 -10.398  1.00 96.69           C  
ATOM    636  CB  ALA A  80     -10.930  -0.292 -12.398  1.00 96.69           C  
ATOM    637  O   ALA A  80     -10.180   0.730  -9.352  1.00 96.69           O  
ATOM    638  N   ALA A  81      -8.508  -0.256 -10.469  1.00 96.88           N  
ATOM    639  CA  ALA A  81      -7.867  -0.660  -9.219  1.00 96.88           C  
ATOM    640  C   ALA A  81      -7.309   0.549  -8.469  1.00 96.88           C  
ATOM    641  CB  ALA A  81      -6.758  -1.671  -9.492  1.00 96.88           C  
ATOM    642  O   ALA A  81      -7.453   0.655  -7.250  1.00 96.88           O  
ATOM    643  N   ASN A  82      -6.723   1.439  -9.109  1.00 98.31           N  
ATOM    644  CA  ASN A  82      -6.152   2.633  -8.492  1.00 98.31           C  
ATOM    645  C   ASN A  82      -7.211   3.434  -7.742  1.00 98.31           C  
ATOM    646  CB  ASN A  82      -5.477   3.510  -9.547  1.00 98.31           C  
ATOM    647  O   ASN A  82      -6.961   3.920  -6.637  1.00 98.31           O  
ATOM    648  CG  ASN A  82      -4.160   2.932 -10.031  1.00 98.31           C  
ATOM    649  ND2 ASN A  82      -3.656   3.451 -11.141  1.00 98.31           N  
ATOM    650  OD1 ASN A  82      -3.600   2.027  -9.406  1.00 98.31           O  
ATOM    651  N   GLN A  83      -8.398   3.508  -8.211  1.00 98.25           N  
ATOM    652  CA  GLN A  83      -9.461   4.332  -7.648  1.00 98.25           C  
ATOM    653  C   GLN A  83      -9.953   3.758  -6.320  1.00 98.25           C  
ATOM    654  CB  GLN A  83     -10.633   4.453  -8.625  1.00 98.25           C  
ATOM    655  O   GLN A  83     -10.492   4.488  -5.484  1.00 98.25           O  
ATOM    656  CG  GLN A  83     -10.312   5.293  -9.859  1.00 98.25           C  
ATOM    657  CD  GLN A  83     -11.500   5.434 -10.789  1.00 98.25           C  
ATOM    658  NE2 GLN A  83     -11.992   6.660 -10.945  1.00 98.25           N  
ATOM    659  OE1 GLN A  83     -11.969   4.453 -11.375  1.00 98.25           O  
ATOM    660  N   ARG A  84      -9.742   2.490  -6.137  1.00 97.69           N  
ATOM    661  CA  ARG A  84     -10.367   1.860  -4.977  1.00 97.69           C  
ATOM    662  C   ARG A  84      -9.312   1.242  -4.062  1.00 97.69           C  
ATOM    663  CB  ARG A  84     -11.367   0.792  -5.418  1.00 97.69           C  
ATOM    664  O   ARG A  84      -9.609   0.326  -3.295  1.00 97.69           O  
ATOM    665  CG  ARG A  84     -10.734  -0.378  -6.156  1.00 97.69           C  
ATOM    666  CD  ARG A  84     -11.789  -1.356  -6.664  1.00 97.69           C  
ATOM    667  NE  ARG A  84     -12.531  -1.962  -5.566  1.00 97.69           N  
ATOM    668  NH1 ARG A  84     -11.289  -3.908  -5.516  1.00 97.69           N  
ATOM    669  NH2 ARG A  84     -13.023  -3.613  -4.047  1.00 97.69           N  
ATOM    670  CZ  ARG A  84     -12.281  -3.160  -5.047  1.00 97.69           C  
ATOM    671  N   SER A  85      -7.977   1.600  -4.316  1.00 98.56           N  
ATOM    672  CA  SER A  85      -6.980   0.877  -3.531  1.00 98.56           C  
ATOM    673  C   SER A  85      -5.930   1.825  -2.965  1.00 98.56           C  
ATOM    674  CB  SER A  85      -6.305  -0.198  -4.383  1.00 98.56           C  
ATOM    675  O   SER A  85      -5.812   2.969  -3.410  1.00 98.56           O  
ATOM    676  OG  SER A  85      -5.598   0.387  -5.461  1.00 98.56           O  
ATOM    677  N   ILE A  86      -5.305   1.325  -1.940  1.00 98.81           N  
ATOM    678  CA  ILE A  86      -4.082   1.877  -1.369  1.00 98.81           C  
ATOM    679  C   ILE A  86      -2.887   1.021  -1.782  1.00 98.81           C  
ATOM    680  CB  ILE A  86      -4.168   1.968   0.171  1.00 98.81           C  
ATOM    681  O   ILE A  86      -2.891  -0.198  -1.589  1.00 98.81           O  
ATOM    682  CG1 ILE A  86      -5.301   2.912   0.588  1.00 98.81           C  
ATOM    683  CG2 ILE A  86      -2.830   2.424   0.761  1.00 98.81           C  
ATOM    684  CD1 ILE A  86      -5.680   2.811   2.059  1.00 98.81           C  
ATOM    685  N   GLY A  87      -1.868   1.680  -2.383  1.00 98.69           N  
ATOM    686  CA  GLY A  87      -0.659   0.955  -2.742  1.00 98.69           C  
ATOM    687  C   GLY A  87       0.430   1.054  -1.690  1.00 98.69           C  
ATOM    688  O   GLY A  87       0.722   2.143  -1.192  1.00 98.69           O  
ATOM    689  N   ILE A  88       1.028  -0.131  -1.395  1.00 98.88           N  
ATOM    690  CA  ILE A  88       2.125  -0.164  -0.433  1.00 98.88           C  
ATOM    691  C   ILE A  88       3.367  -0.766  -1.088  1.00 98.88           C  
ATOM    692  CB  ILE A  88       1.745  -0.964   0.832  1.00 98.88           C  
ATOM    693  O   ILE A  88       3.350  -1.919  -1.524  1.00 98.88           O  
ATOM    694  CG1 ILE A  88       0.542  -0.320   1.530  1.00 98.88           C  
ATOM    695  CG2 ILE A  88       2.939  -1.069   1.784  1.00 98.88           C  
ATOM    696  CD1 ILE A  88       0.097  -1.046   2.793  1.00 98.88           C  
ATOM    697  N   GLU A  89       4.469   0.040  -1.169  1.00 98.62           N  
ATOM    698  CA  GLU A  89       5.758  -0.429  -1.667  1.00 98.62           C  
ATOM    699  C   GLU A  89       6.578  -1.072  -0.554  1.00 98.62           C  
ATOM    700  CB  GLU A  89       6.539   0.724  -2.301  1.00 98.62           C  
ATOM    701  O   GLU A  89       6.805  -0.458   0.490  1.00 98.62           O  
ATOM    702  CG  GLU A  89       5.953   1.218  -3.615  1.00 98.62           C  
ATOM    703  CD  GLU A  89       6.156   0.245  -4.766  1.00 98.62           C  
ATOM    704  OE1 GLU A  89       5.504   0.412  -5.824  1.00 98.62           O  
ATOM    705  OE2 GLU A  89       6.969  -0.693  -4.609  1.00 98.62           O  
ATOM    706  N   CYS A  90       7.031  -2.330  -0.875  1.00 98.62           N  
ATOM    707  CA  CYS A  90       7.719  -3.096   0.156  1.00 98.62           C  
ATOM    708  C   CYS A  90       9.117  -3.500  -0.304  1.00 98.62           C  
ATOM    709  CB  CYS A  90       6.914  -4.344   0.525  1.00 98.62           C  
ATOM    710  O   CYS A  90       9.359  -3.654  -1.502  1.00 98.62           O  
ATOM    711  SG  CYS A  90       5.191  -3.998   0.949  1.00 98.62           S  
ATOM    712  N   ARG A  91       9.984  -3.584   0.692  1.00 98.00           N  
ATOM    713  CA  ARG A  91      11.305  -4.121   0.385  1.00 98.00           C  
ATOM    714  C   ARG A  91      11.211  -5.551  -0.139  1.00 98.00           C  
ATOM    715  CB  ARG A  91      12.203  -4.074   1.621  1.00 98.00           C  
ATOM    716  O   ARG A  91      10.586  -6.406   0.494  1.00 98.00           O  
ATOM    717  CG  ARG A  91      13.656  -4.438   1.342  1.00 98.00           C  
ATOM    718  CD  ARG A  91      14.555  -4.105   2.523  1.00 98.00           C  
ATOM    719  NE  ARG A  91      15.891  -3.699   2.086  1.00 98.00           N  
ATOM    720  NH1 ARG A  91      16.938  -5.641   2.770  1.00 98.00           N  
ATOM    721  NH2 ARG A  91      18.141  -3.969   1.782  1.00 98.00           N  
ATOM    722  CZ  ARG A  91      16.984  -4.438   2.215  1.00 98.00           C  
ATOM    723  N   PRO A  92      11.953  -5.832  -1.231  1.00 97.69           N  
ATOM    724  CA  PRO A  92      11.789  -7.121  -1.905  1.00 97.69           C  
ATOM    725  C   PRO A  92      12.312  -8.289  -1.072  1.00 97.69           C  
ATOM    726  CB  PRO A  92      12.617  -6.957  -3.186  1.00 97.69           C  
ATOM    727  O   PRO A  92      11.750  -9.391  -1.118  1.00 97.69           O  
ATOM    728  CG  PRO A  92      12.688  -5.477  -3.400  1.00 97.69           C  
ATOM    729  CD  PRO A  92      12.617  -4.797  -2.064  1.00 97.69           C  
ATOM    730  N   GLU A  93      13.312  -8.094  -0.213  1.00 97.06           N  
ATOM    731  CA  GLU A  93      13.961  -9.141   0.572  1.00 97.06           C  
ATOM    732  C   GLU A  93      13.047  -9.648   1.686  1.00 97.06           C  
ATOM    733  CB  GLU A  93      15.281  -8.633   1.164  1.00 97.06           C  
ATOM    734  O   GLU A  93      13.242 -10.750   2.205  1.00 97.06           O  
ATOM    735  CG  GLU A  93      16.359  -8.367   0.125  1.00 97.06           C  
ATOM    736  CD  GLU A  93      16.312  -6.969  -0.460  1.00 97.06           C  
ATOM    737  OE1 GLU A  93      17.328  -6.500  -1.013  1.00 97.06           O  
ATOM    738  OE2 GLU A  93      15.234  -6.332  -0.364  1.00 97.06           O  
ATOM    739  N   MET A  94      12.102  -8.867   1.992  1.00 97.38           N  
ATOM    740  CA  MET A  94      11.047  -9.211   2.945  1.00 97.38           C  
ATOM    741  C   MET A  94      11.641  -9.836   4.207  1.00 97.38           C  
ATOM    742  CB  MET A  94      10.039 -10.172   2.311  1.00 97.38           C  
ATOM    743  O   MET A  94      11.320 -10.977   4.551  1.00 97.38           O  
ATOM    744  CG  MET A  94       8.781 -10.375   3.143  1.00 97.38           C  
ATOM    745  SD  MET A  94       7.527 -11.398   2.279  1.00 97.38           S  
ATOM    746  CE  MET A  94       8.406 -12.984   2.186  1.00 97.38           C  
ATOM    747  N   SER A  95      12.633  -9.211   4.855  1.00 97.62           N  
ATOM    748  CA  SER A  95      13.078  -9.695   6.156  1.00 97.62           C  
ATOM    749  C   SER A  95      11.906  -9.805   7.137  1.00 97.62           C  
ATOM    750  CB  SER A  95      14.156  -8.781   6.734  1.00 97.62           C  
ATOM    751  O   SER A  95      10.820  -9.297   6.859  1.00 97.62           O  
ATOM    752  OG  SER A  95      13.602  -7.531   7.109  1.00 97.62           O  
ATOM    753  N   ASN A  96      12.102 -10.453   8.203  1.00 97.00           N  
ATOM    754  CA  ASN A  96      11.062 -10.555   9.219  1.00 97.00           C  
ATOM    755  C   ASN A  96      10.594  -9.180   9.688  1.00 97.00           C  
ATOM    756  CB  ASN A  96      11.547 -11.383  10.406  1.00 97.00           C  
ATOM    757  O   ASN A  96       9.391  -8.953   9.867  1.00 97.00           O  
ATOM    758  CG  ASN A  96      11.609 -12.859  10.102  1.00 97.00           C  
ATOM    759  ND2 ASN A  96      12.352 -13.602  10.922  1.00 97.00           N  
ATOM    760  OD1 ASN A  96      11.000 -13.336   9.141  1.00 97.00           O  
ATOM    761  N   GLU A  97      11.508  -8.391   9.875  1.00 96.75           N  
ATOM    762  CA  GLU A  97      11.156  -7.047  10.320  1.00 96.75           C  
ATOM    763  C   GLU A  97      10.352  -6.305   9.258  1.00 96.75           C  
ATOM    764  CB  GLU A  97      12.414  -6.254  10.680  1.00 96.75           C  
ATOM    765  O   GLU A  97       9.406  -5.582   9.578  1.00 96.75           O  
ATOM    766  CG  GLU A  97      12.133  -4.914  11.344  1.00 96.75           C  
ATOM    767  CD  GLU A  97      13.375  -4.242  11.898  1.00 96.75           C  
ATOM    768  OE1 GLU A  97      13.250  -3.275  12.680  1.00 96.75           O  
ATOM    769  OE2 GLU A  97      14.492  -4.688  11.539  1.00 96.75           O  
ATOM    770  N   ASP A  98      10.688  -6.457   8.023  1.00 97.94           N  
ATOM    771  CA  ASP A  98       9.914  -5.871   6.938  1.00 97.94           C  
ATOM    772  C   ASP A  98       8.469  -6.363   6.973  1.00 97.94           C  
ATOM    773  CB  ASP A  98      10.547  -6.203   5.586  1.00 97.94           C  
ATOM    774  O   ASP A  98       7.531  -5.562   6.902  1.00 97.94           O  
ATOM    775  CG  ASP A  98      11.867  -5.488   5.363  1.00 97.94           C  
ATOM    776  OD1 ASP A  98      11.984  -4.297   5.715  1.00 97.94           O  
ATOM    777  OD2 ASP A  98      12.805  -6.125   4.824  1.00 97.94           O  
ATOM    778  N   PHE A  99       8.383  -7.602   7.070  1.00 98.38           N  
ATOM    779  CA  PHE A  99       7.070  -8.234   7.082  1.00 98.38           C  
ATOM    780  C   PHE A  99       6.234  -7.719   8.242  1.00 98.38           C  
ATOM    781  CB  PHE A  99       7.207  -9.758   7.164  1.00 98.38           C  
ATOM    782  O   PHE A  99       5.074  -7.340   8.062  1.00 98.38           O  
ATOM    783  CG  PHE A  99       5.895 -10.492   7.082  1.00 98.38           C  
ATOM    784  CD1 PHE A  99       5.129 -10.695   8.219  1.00 98.38           C  
ATOM    785  CD2 PHE A  99       5.434 -10.969   5.863  1.00 98.38           C  
ATOM    786  CE1 PHE A  99       3.912 -11.375   8.148  1.00 98.38           C  
ATOM    787  CE2 PHE A  99       4.219 -11.648   5.785  1.00 98.38           C  
ATOM    788  CZ  PHE A  99       3.461 -11.852   6.926  1.00 98.38           C  
ATOM    789  N   GLU A 100       6.840  -7.672   9.367  1.00 97.25           N  
ATOM    790  CA  GLU A 100       6.129  -7.242  10.570  1.00 97.25           C  
ATOM    791  C   GLU A 100       5.707  -5.781  10.469  1.00 97.25           C  
ATOM    792  CB  GLU A 100       6.996  -7.453  11.812  1.00 97.25           C  
ATOM    793  O   GLU A 100       4.609  -5.414  10.898  1.00 97.25           O  
ATOM    794  CG  GLU A 100       7.168  -8.914  12.203  1.00 97.25           C  
ATOM    795  CD  GLU A 100       5.855  -9.617  12.508  1.00 97.25           C  
ATOM    796  OE1 GLU A 100       5.754 -10.844  12.281  1.00 97.25           O  
ATOM    797  OE2 GLU A 100       4.918  -8.930  12.969  1.00 97.25           O  
ATOM    798  N   THR A 101       6.535  -5.016   9.938  1.00 97.06           N  
ATOM    799  CA  THR A 101       6.227  -3.598   9.805  1.00 97.06           C  
ATOM    800  C   THR A 101       5.074  -3.387   8.828  1.00 97.06           C  
ATOM    801  CB  THR A 101       7.457  -2.803   9.328  1.00 97.06           C  
ATOM    802  O   THR A 101       4.152  -2.617   9.109  1.00 97.06           O  
ATOM    803  CG2 THR A 101       7.141  -1.315   9.211  1.00 97.06           C  
ATOM    804  OG1 THR A 101       8.531  -2.982  10.258  1.00 97.06           O  
ATOM    805  N   VAL A 102       5.059  -4.055   7.738  1.00 98.44           N  
ATOM    806  CA  VAL A 102       3.973  -3.949   6.770  1.00 98.44           C  
ATOM    807  C   VAL A 102       2.664  -4.410   7.406  1.00 98.44           C  
ATOM    808  CB  VAL A 102       4.266  -4.773   5.496  1.00 98.44           C  
ATOM    809  O   VAL A 102       1.630  -3.756   7.262  1.00 98.44           O  
ATOM    810  CG1 VAL A 102       3.039  -4.824   4.586  1.00 98.44           C  
ATOM    811  CG2 VAL A 102       5.465  -4.191   4.750  1.00 98.44           C  
ATOM    812  N   ALA A 103       2.717  -5.543   8.102  1.00 98.12           N  
ATOM    813  CA  ALA A 103       1.529  -6.039   8.797  1.00 98.12           C  
ATOM    814  C   ALA A 103       0.991  -5.008   9.781  1.00 98.12           C  
ATOM    815  CB  ALA A 103       1.844  -7.348   9.516  1.00 98.12           C  
ATOM    816  O   ALA A 103      -0.218  -4.777   9.852  1.00 98.12           O  
ATOM    817  N   GLN A 104       1.926  -4.426  10.508  1.00 95.69           N  
ATOM    818  CA  GLN A 104       1.537  -3.434  11.500  1.00 95.69           C  
ATOM    819  C   GLN A 104       0.905  -2.211  10.844  1.00 95.69           C  
ATOM    820  CB  GLN A 104       2.744  -3.012  12.344  1.00 95.69           C  
ATOM    821  O   GLN A 104      -0.105  -1.692  11.320  1.00 95.69           O  
ATOM    822  CG  GLN A 104       2.398  -2.070  13.484  1.00 95.69           C  
ATOM    823  CD  GLN A 104       1.452  -2.695  14.500  1.00 95.69           C  
ATOM    824  NE2 GLN A 104       0.287  -2.082  14.680  1.00 95.69           N  
ATOM    825  OE1 GLN A 104       1.766  -3.721  15.109  1.00 95.69           O  
ATOM    826  N   VAL A 105       1.435  -1.739   9.758  1.00 96.06           N  
ATOM    827  CA  VAL A 105       0.900  -0.589   9.031  1.00 96.06           C  
ATOM    828  C   VAL A 105      -0.521  -0.890   8.562  1.00 96.06           C  
ATOM    829  CB  VAL A 105       1.791  -0.208   7.832  1.00 96.06           C  
ATOM    830  O   VAL A 105      -1.431  -0.078   8.758  1.00 96.06           O  
ATOM    831  CG1 VAL A 105       1.065   0.771   6.910  1.00 96.06           C  
ATOM    832  CG2 VAL A 105       3.111   0.388   8.312  1.00 96.06           C  
ATOM    833  N   ILE A 106      -0.715  -2.045   7.992  1.00 97.88           N  
ATOM    834  CA  ILE A 106      -2.043  -2.420   7.516  1.00 97.88           C  
ATOM    835  C   ILE A 106      -3.004  -2.523   8.695  1.00 97.88           C  
ATOM    836  CB  ILE A 106      -2.008  -3.754   6.734  1.00 97.88           C  
ATOM    837  O   ILE A 106      -4.137  -2.037   8.625  1.00 97.88           O  
ATOM    838  CG1 ILE A 106      -1.174  -3.602   5.457  1.00 97.88           C  
ATOM    839  CG2 ILE A 106      -3.428  -4.227   6.410  1.00 97.88           C  
ATOM    840  CD1 ILE A 106      -0.945  -4.910   4.711  1.00 97.88           C  
ATOM    841  N   ALA A 107      -2.605  -3.105   9.773  1.00 95.81           N  
ATOM    842  CA  ALA A 107      -3.430  -3.217  10.977  1.00 95.81           C  
ATOM    843  C   ALA A 107      -3.822  -1.838  11.500  1.00 95.81           C  
ATOM    844  CB  ALA A 107      -2.693  -4.004  12.055  1.00 95.81           C  
ATOM    845  O   ALA A 107      -4.977  -1.614  11.875  1.00 95.81           O  
ATOM    846  N   ASP A 108      -2.871  -0.956  11.523  1.00 89.00           N  
ATOM    847  CA  ASP A 108      -3.141   0.400  11.992  1.00 89.00           C  
ATOM    848  C   ASP A 108      -4.156   1.100  11.094  1.00 89.00           C  
ATOM    849  CB  ASP A 108      -1.847   1.214  12.055  1.00 89.00           C  
ATOM    850  O   ASP A 108      -5.051   1.795  11.586  1.00 89.00           O  
ATOM    851  CG  ASP A 108      -0.953   0.817  13.219  1.00 89.00           C  
ATOM    852  OD1 ASP A 108      -1.410   0.077  14.117  1.00 89.00           O  
ATOM    853  OD2 ASP A 108       0.220   1.250  13.234  1.00 89.00           O  
ATOM    854  N   LEU A 109      -4.043   0.885   9.781  1.00 90.25           N  
ATOM    855  CA  LEU A 109      -5.012   1.460   8.852  1.00 90.25           C  
ATOM    856  C   LEU A 109      -6.410   0.906   9.109  1.00 90.25           C  
ATOM    857  CB  LEU A 109      -4.598   1.180   7.406  1.00 90.25           C  
ATOM    858  O   LEU A 109      -7.379   1.663   9.180  1.00 90.25           O  
ATOM    859  CG  LEU A 109      -3.416   1.989   6.871  1.00 90.25           C  
ATOM    860  CD1 LEU A 109      -2.957   1.430   5.527  1.00 90.25           C  
ATOM    861  CD2 LEU A 109      -3.791   3.461   6.742  1.00 90.25           C  
ATOM    862  N   GLU A 110      -6.461  -0.413   9.273  1.00 94.88           N  
ATOM    863  CA  GLU A 110      -7.754  -1.051   9.500  1.00 94.88           C  
ATOM    864  C   GLU A 110      -8.352  -0.627  10.836  1.00 94.88           C  
ATOM    865  CB  GLU A 110      -7.621  -2.574   9.445  1.00 94.88           C  
ATOM    866  O   GLU A 110      -9.555  -0.373  10.930  1.00 94.88           O  
ATOM    867  CG  GLU A 110      -7.316  -3.113   8.055  1.00 94.88           C  
ATOM    868  CD  GLU A 110      -7.438  -4.625   7.953  1.00 94.88           C  
ATOM    869  OE1 GLU A 110      -7.391  -5.168   6.824  1.00 94.88           O  
ATOM    870  OE2 GLU A 110      -7.586  -5.273   9.016  1.00 94.88           O  
ATOM    871  N   THR A 111      -7.551  -0.497  11.836  1.00 87.81           N  
ATOM    872  CA  THR A 111      -8.016  -0.075  13.148  1.00 87.81           C  
ATOM    873  C   THR A 111      -8.477   1.382  13.117  1.00 87.81           C  
ATOM    874  CB  THR A 111      -6.922  -0.251  14.219  1.00 87.81           C  
ATOM    875  O   THR A 111      -9.547   1.714  13.633  1.00 87.81           O  
ATOM    876  CG2 THR A 111      -7.402   0.232  15.578  1.00 87.81           C  
ATOM    877  OG1 THR A 111      -6.574  -1.638  14.305  1.00 87.81           O  
ATOM    878  N   PHE A 112      -7.688   2.203  12.523  1.00 82.69           N  
ATOM    879  CA  PHE A 112      -7.977   3.631  12.461  1.00 82.69           C  
ATOM    880  C   PHE A 112      -9.289   3.885  11.727  1.00 82.69           C  
ATOM    881  CB  PHE A 112      -6.836   4.383  11.766  1.00 82.69           C  
ATOM    882  O   PHE A 112     -10.125   4.672  12.188  1.00 82.69           O  
ATOM    883  CG  PHE A 112      -7.055   5.871  11.680  1.00 82.69           C  
ATOM    884  CD1 PHE A 112      -7.555   6.445  10.516  1.00 82.69           C  
ATOM    885  CD2 PHE A 112      -6.762   6.691  12.758  1.00 82.69           C  
ATOM    886  CE1 PHE A 112      -7.758   7.820  10.430  1.00 82.69           C  
ATOM    887  CE2 PHE A 112      -6.965   8.070  12.680  1.00 82.69           C  
ATOM    888  CZ  PHE A 112      -7.461   8.633  11.516  1.00 82.69           C  
ATOM    889  N   TYR A 113      -9.531   3.133  10.703  1.00 83.88           N  
ATOM    890  CA  TYR A 113     -10.695   3.418   9.867  1.00 83.88           C  
ATOM    891  C   TYR A 113     -11.852   2.486  10.203  1.00 83.88           C  
ATOM    892  CB  TYR A 113     -10.336   3.287   8.383  1.00 83.88           C  
ATOM    893  O   TYR A 113     -12.953   2.639   9.672  1.00 83.88           O  
ATOM    894  CG  TYR A 113      -9.445   4.395   7.871  1.00 83.88           C  
ATOM    895  CD1 TYR A 113      -9.914   5.703   7.781  1.00 83.88           C  
ATOM    896  CD2 TYR A 113      -8.133   4.133   7.480  1.00 83.88           C  
ATOM    897  CE1 TYR A 113      -9.094   6.727   7.312  1.00 83.88           C  
ATOM    898  CE2 TYR A 113      -7.309   5.148   7.008  1.00 83.88           C  
ATOM    899  OH  TYR A 113      -6.984   7.445   6.461  1.00 83.88           O  
ATOM    900  CZ  TYR A 113      -7.797   6.438   6.930  1.00 83.88           C  
ATOM    901  N   GLY A 114     -11.500   1.535  11.102  1.00 88.31           N  
ATOM    902  CA  GLY A 114     -12.547   0.595  11.477  1.00 88.31           C  
ATOM    903  C   GLY A 114     -13.062  -0.225  10.312  1.00 88.31           C  
ATOM    904  O   GLY A 114     -14.258  -0.510  10.227  1.00 88.31           O  
ATOM    905  N   LYS A 115     -12.156  -0.464   9.352  1.00 89.25           N  
ATOM    906  CA  LYS A 115     -12.477  -1.198   8.133  1.00 89.25           C  
ATOM    907  C   LYS A 115     -11.344  -2.141   7.742  1.00 89.25           C  
ATOM    908  CB  LYS A 115     -12.773  -0.230   6.984  1.00 89.25           C  
ATOM    909  O   LYS A 115     -10.172  -1.790   7.867  1.00 89.25           O  
ATOM    910  CG  LYS A 115     -13.070  -0.914   5.660  1.00 89.25           C  
ATOM    911  CD  LYS A 115     -13.320   0.102   4.551  1.00 89.25           C  
ATOM    912  CE  LYS A 115     -13.625  -0.582   3.225  1.00 89.25           C  
ATOM    913  NZ  LYS A 115     -13.961   0.407   2.156  1.00 89.25           N  
ATOM    914  N   SER A 116     -11.828  -3.361   7.258  1.00 94.12           N  
ATOM    915  CA  SER A 116     -10.836  -4.277   6.715  1.00 94.12           C  
ATOM    916  C   SER A 116     -10.703  -4.121   5.203  1.00 94.12           C  
ATOM    917  CB  SER A 116     -11.195  -5.723   7.059  1.00 94.12           C  
ATOM    918  O   SER A 116     -11.672  -3.766   4.527  1.00 94.12           O  
ATOM    919  OG  SER A 116     -11.141  -5.938   8.453  1.00 94.12           O  
ATOM    920  N   PHE A 117      -9.500  -4.426   4.711  1.00 93.81           N  
ATOM    921  CA  PHE A 117      -9.242  -4.297   3.281  1.00 93.81           C  
ATOM    922  C   PHE A 117      -8.938  -5.656   2.660  1.00 93.81           C  
ATOM    923  CB  PHE A 117      -8.078  -3.334   3.027  1.00 93.81           C  
ATOM    924  O   PHE A 117      -8.398  -6.539   3.324  1.00 93.81           O  
ATOM    925  CG  PHE A 117      -8.305  -1.950   3.576  1.00 93.81           C  
ATOM    926  CD1 PHE A 117      -9.000  -1.000   2.838  1.00 93.81           C  
ATOM    927  CD2 PHE A 117      -7.828  -1.602   4.832  1.00 93.81           C  
ATOM    928  CE1 PHE A 117      -9.211   0.281   3.344  1.00 93.81           C  
ATOM    929  CE2 PHE A 117      -8.039  -0.324   5.344  1.00 93.81           C  
ATOM    930  CZ  PHE A 117      -8.727   0.616   4.598  1.00 93.81           C  
ATOM    931  N   TYR A 118      -9.383  -5.773   1.420  1.00 96.50           N  
ATOM    932  CA  TYR A 118      -8.805  -6.875   0.654  1.00 96.50           C  
ATOM    933  C   TYR A 118      -7.328  -6.625   0.369  1.00 96.50           C  
ATOM    934  CB  TYR A 118      -9.562  -7.070  -0.661  1.00 96.50           C  
ATOM    935  O   TYR A 118      -6.922  -5.492   0.100  1.00 96.50           O  
ATOM    936  CG  TYR A 118     -11.023  -7.395  -0.473  1.00 96.50           C  
ATOM    937  CD1 TYR A 118     -11.430  -8.648  -0.022  1.00 96.50           C  
ATOM    938  CD2 TYR A 118     -12.008  -6.445  -0.748  1.00 96.50           C  
ATOM    939  CE1 TYR A 118     -12.773  -8.953   0.150  1.00 96.50           C  
ATOM    940  CE2 TYR A 118     -13.359  -6.738  -0.580  1.00 96.50           C  
ATOM    941  OH  TYR A 118     -15.062  -8.289   0.038  1.00 96.50           O  
ATOM    942  CZ  TYR A 118     -13.734  -7.992  -0.131  1.00 96.50           C  
ATOM    943  N   VAL A 119      -6.527  -7.750   0.493  1.00 97.88           N  
ATOM    944  CA  VAL A 119      -5.102  -7.605   0.209  1.00 97.88           C  
ATOM    945  C   VAL A 119      -4.750  -8.375  -1.062  1.00 97.88           C  
ATOM    946  CB  VAL A 119      -4.234  -8.102   1.389  1.00 97.88           C  
ATOM    947  O   VAL A 119      -4.898  -9.594  -1.117  1.00 97.88           O  
ATOM    948  CG1 VAL A 119      -2.750  -7.957   1.063  1.00 97.88           C  
ATOM    949  CG2 VAL A 119      -4.582  -7.328   2.662  1.00 97.88           C  
ATOM    950  N   HIS A 120      -4.312  -7.602  -2.062  1.00 97.56           N  
ATOM    951  CA  HIS A 120      -3.912  -8.148  -3.352  1.00 97.56           C  
ATOM    952  C   HIS A 120      -2.479  -7.766  -3.697  1.00 97.56           C  
ATOM    953  CB  HIS A 120      -4.863  -7.680  -4.453  1.00 97.56           C  
ATOM    954  O   HIS A 120      -1.942  -6.801  -3.145  1.00 97.56           O  
ATOM    955  CG  HIS A 120      -6.270  -8.156  -4.277  1.00 97.56           C  
ATOM    956  CD2 HIS A 120      -7.398  -7.484  -3.945  1.00 97.56           C  
ATOM    957  ND1 HIS A 120      -6.637  -9.477  -4.438  1.00 97.56           N  
ATOM    958  CE1 HIS A 120      -7.938  -9.594  -4.215  1.00 97.56           C  
ATOM    959  NE2 HIS A 120      -8.422  -8.398  -3.916  1.00 97.56           N  
ATOM    960  N   GLY A 121      -1.897  -8.586  -4.594  1.00 97.81           N  
ATOM    961  CA  GLY A 121      -0.608  -8.211  -5.152  1.00 97.81           C  
ATOM    962  C   GLY A 121      -0.720  -7.488  -6.480  1.00 97.81           C  
ATOM    963  O   GLY A 121      -1.741  -7.586  -7.164  1.00 97.81           O  
ATOM    964  N   HIS A 122       0.248  -6.770  -6.844  1.00 98.38           N  
ATOM    965  CA  HIS A 122       0.266  -6.000  -8.078  1.00 98.38           C  
ATOM    966  C   HIS A 122      -0.063  -6.875  -9.281  1.00 98.38           C  
ATOM    967  CB  HIS A 122       1.628  -5.332  -8.273  1.00 98.38           C  
ATOM    968  O   HIS A 122      -0.823  -6.469 -10.164  1.00 98.38           O  
ATOM    969  CG  HIS A 122       1.641  -4.297  -9.352  1.00 98.38           C  
ATOM    970  CD2 HIS A 122       0.629  -3.721 -10.047  1.00 98.38           C  
ATOM    971  ND1 HIS A 122       2.805  -3.738  -9.836  1.00 98.38           N  
ATOM    972  CE1 HIS A 122       2.506  -2.861 -10.781  1.00 98.38           C  
ATOM    973  NE2 HIS A 122       1.192  -2.832 -10.930  1.00 98.38           N  
ATOM    974  N   LYS A 123       0.440  -8.047  -9.242  1.00 97.31           N  
ATOM    975  CA  LYS A 123       0.294  -8.922 -10.398  1.00 97.31           C  
ATOM    976  C   LYS A 123      -1.156  -9.359 -10.578  1.00 97.31           C  
ATOM    977  CB  LYS A 123       1.200 -10.148 -10.266  1.00 97.31           C  
ATOM    978  O   LYS A 123      -1.529  -9.875 -11.641  1.00 97.31           O  
ATOM    979  CG  LYS A 123       0.833 -11.062  -9.102  1.00 97.31           C  
ATOM    980  CD  LYS A 123       1.747 -12.273  -9.039  1.00 97.31           C  
ATOM    981  CE  LYS A 123       1.508 -13.219 -10.211  1.00 97.31           C  
ATOM    982  NZ  LYS A 123       2.363 -14.438 -10.125  1.00 97.31           N  
ATOM    983  N   ASP A 124      -2.012  -9.172  -9.594  1.00 96.62           N  
ATOM    984  CA  ASP A 124      -3.436  -9.469  -9.719  1.00 96.62           C  
ATOM    985  C   ASP A 124      -4.129  -8.469 -10.641  1.00 96.62           C  
ATOM    986  CB  ASP A 124      -4.109  -9.477  -8.344  1.00 96.62           C  
ATOM    987  O   ASP A 124      -5.230  -8.727 -11.125  1.00 96.62           O  
ATOM    988  CG  ASP A 124      -3.635 -10.609  -7.453  1.00 96.62           C  
ATOM    989  OD1 ASP A 124      -3.279 -11.688  -7.980  1.00 96.62           O  
ATOM    990  OD2 ASP A 124      -3.619 -10.430  -6.219  1.00 96.62           O  
ATOM    991  N   PHE A 125      -3.475  -7.348 -10.953  1.00 95.31           N  
ATOM    992  CA  PHE A 125      -4.117  -6.273 -11.695  1.00 95.31           C  
ATOM    993  C   PHE A 125      -3.359  -5.969 -12.984  1.00 95.31           C  
ATOM    994  CB  PHE A 125      -4.215  -5.008 -10.836  1.00 95.31           C  
ATOM    995  O   PHE A 125      -3.898  -5.344 -13.898  1.00 95.31           O  
ATOM    996  CG  PHE A 125      -5.020  -5.191  -9.578  1.00 95.31           C  
ATOM    997  CD1 PHE A 125      -6.406  -5.234  -9.617  1.00 95.31           C  
ATOM    998  CD2 PHE A 125      -4.387  -5.324  -8.352  1.00 95.31           C  
ATOM    999  CE1 PHE A 125      -7.152  -5.406  -8.453  1.00 95.31           C  
ATOM   1000  CE2 PHE A 125      -5.125  -5.496  -7.180  1.00 95.31           C  
ATOM   1001  CZ  PHE A 125      -6.508  -5.535  -7.238  1.00 95.31           C  
ATOM   1002  N   PHE A 126      -2.125  -6.293 -13.055  1.00 93.38           N  
ATOM   1003  CA  PHE A 126      -1.236  -5.973 -14.164  1.00 93.38           C  
ATOM   1004  C   PHE A 126      -0.248  -7.105 -14.414  1.00 93.38           C  
ATOM   1005  CB  PHE A 126      -0.480  -4.668 -13.891  1.00 93.38           C  
ATOM   1006  O   PHE A 126       0.137  -7.816 -13.484  1.00 93.38           O  
ATOM   1007  CG  PHE A 126       0.322  -4.176 -15.062  1.00 93.38           C  
ATOM   1008  CD1 PHE A 126       1.699  -4.355 -15.109  1.00 93.38           C  
ATOM   1009  CD2 PHE A 126      -0.301  -3.527 -16.125  1.00 93.38           C  
ATOM   1010  CE1 PHE A 126       2.445  -3.898 -16.188  1.00 93.38           C  
ATOM   1011  CE2 PHE A 126       0.438  -3.068 -17.219  1.00 93.38           C  
ATOM   1012  CZ  PHE A 126       1.811  -3.254 -17.250  1.00 93.38           C  
ATOM   1013  N   ALA A 127       0.034  -7.344 -15.695  1.00 95.69           N  
ATOM   1014  CA  ALA A 127       1.014  -8.375 -16.031  1.00 95.69           C  
ATOM   1015  C   ALA A 127       2.424  -7.938 -15.648  1.00 95.69           C  
ATOM   1016  CB  ALA A 127       0.950  -8.703 -17.516  1.00 95.69           C  
ATOM   1017  O   ALA A 127       3.084  -7.215 -16.391  1.00 95.69           O  
ATOM   1018  N   THR A 128       2.861  -8.305 -14.430  1.00 95.88           N  
ATOM   1019  CA  THR A 128       4.137  -7.906 -13.852  1.00 95.88           C  
ATOM   1020  C   THR A 128       4.660  -8.984 -12.898  1.00 95.88           C  
ATOM   1021  CB  THR A 128       4.012  -6.570 -13.094  1.00 95.88           C  
ATOM   1022  O   THR A 128       3.889  -9.812 -12.414  1.00 95.88           O  
ATOM   1023  CG2 THR A 128       3.004  -6.672 -11.953  1.00 95.88           C  
ATOM   1024  OG1 THR A 128       5.293  -6.211 -12.555  1.00 95.88           O  
ATOM   1025  N   ALA A 129       5.992  -8.867 -12.609  1.00 96.06           N  
ATOM   1026  CA  ALA A 129       6.582  -9.789 -11.648  1.00 96.06           C  
ATOM   1027  C   ALA A 129       6.348  -9.312 -10.219  1.00 96.06           C  
ATOM   1028  CB  ALA A 129       8.078  -9.953 -11.914  1.00 96.06           C  
ATOM   1029  O   ALA A 129       6.500 -10.086  -9.266  1.00 96.06           O  
ATOM   1030  N   CYS A 130       5.961  -8.133 -10.070  1.00 97.19           N  
ATOM   1031  CA  CYS A 130       5.543  -7.590  -8.781  1.00 97.19           C  
ATOM   1032  C   CYS A 130       4.230  -8.211  -8.328  1.00 97.19           C  
ATOM   1033  CB  CYS A 130       5.398  -6.070  -8.859  1.00 97.19           C  
ATOM   1034  O   CYS A 130       3.305  -8.375  -9.125  1.00 97.19           O  
ATOM   1035  SG  CYS A 130       4.855  -5.309  -7.316  1.00 97.19           S  
ATOM   1036  N   PRO A 131       4.254  -8.656  -7.000  1.00 97.81           N  
ATOM   1037  CA  PRO A 131       5.031  -8.188  -5.848  1.00 97.81           C  
ATOM   1038  C   PRO A 131       6.133  -9.164  -5.441  1.00 97.81           C  
ATOM   1039  CB  PRO A 131       3.979  -8.062  -4.742  1.00 97.81           C  
ATOM   1040  O   PRO A 131       6.578  -9.148  -4.293  1.00 97.81           O  
ATOM   1041  CG  PRO A 131       3.012  -9.172  -5.008  1.00 97.81           C  
ATOM   1042  CD  PRO A 131       2.873  -9.336  -6.492  1.00 97.81           C  
ATOM   1043  N   GLY A 132       6.512 -10.055  -6.297  1.00 97.06           N  
ATOM   1044  CA  GLY A 132       7.605 -10.992  -6.078  1.00 97.06           C  
ATOM   1045  C   GLY A 132       7.375 -11.906  -4.891  1.00 97.06           C  
ATOM   1046  O   GLY A 132       6.324 -12.539  -4.785  1.00 97.06           O  
ATOM   1047  N   ARG A 133       8.328 -11.938  -3.928  1.00 97.50           N  
ATOM   1048  CA  ARG A 133       8.320 -12.852  -2.793  1.00 97.50           C  
ATOM   1049  C   ARG A 133       7.102 -12.617  -1.909  1.00 97.50           C  
ATOM   1050  CB  ARG A 133       9.602 -12.703  -1.969  1.00 97.50           C  
ATOM   1051  O   ARG A 133       6.672 -13.516  -1.182  1.00 97.50           O  
ATOM   1052  CG  ARG A 133      10.859 -13.141  -2.699  1.00 97.50           C  
ATOM   1053  CD  ARG A 133      12.094 -13.023  -1.819  1.00 97.50           C  
ATOM   1054  NE  ARG A 133      12.586 -11.648  -1.766  1.00 97.50           N  
ATOM   1055  NH1 ARG A 133      14.344 -12.000  -3.221  1.00 97.50           N  
ATOM   1056  NH2 ARG A 133      14.000  -9.922  -2.311  1.00 97.50           N  
ATOM   1057  CZ  ARG A 133      13.641 -11.195  -2.432  1.00 97.50           C  
ATOM   1058  N   TRP A 134       6.531 -11.484  -2.049  1.00 98.44           N  
ATOM   1059  CA  TRP A 134       5.418 -11.109  -1.186  1.00 98.44           C  
ATOM   1060  C   TRP A 134       4.148 -11.852  -1.586  1.00 98.44           C  
ATOM   1061  CB  TRP A 134       5.176  -9.594  -1.240  1.00 98.44           C  
ATOM   1062  O   TRP A 134       3.289 -12.125  -0.743  1.00 98.44           O  
ATOM   1063  CG  TRP A 134       6.188  -8.789  -0.483  1.00 98.44           C  
ATOM   1064  CD1 TRP A 134       7.387  -8.328  -0.951  1.00 98.44           C  
ATOM   1065  CD2 TRP A 134       6.094  -8.359   0.878  1.00 98.44           C  
ATOM   1066  CE2 TRP A 134       7.270  -7.637   1.171  1.00 98.44           C  
ATOM   1067  CE3 TRP A 134       5.129  -8.523   1.881  1.00 98.44           C  
ATOM   1068  NE1 TRP A 134       8.039  -7.629   0.040  1.00 98.44           N  
ATOM   1069  CH2 TRP A 134       6.543  -7.242   3.389  1.00 98.44           C  
ATOM   1070  CZ2 TRP A 134       7.508  -7.070   2.426  1.00 98.44           C  
ATOM   1071  CZ3 TRP A 134       5.363  -7.957   3.129  1.00 98.44           C  
ATOM   1072  N   TYR A 135       4.055 -12.188  -2.838  1.00 98.06           N  
ATOM   1073  CA  TYR A 135       2.795 -12.711  -3.348  1.00 98.06           C  
ATOM   1074  C   TYR A 135       2.408 -14.000  -2.633  1.00 98.06           C  
ATOM   1075  CB  TYR A 135       2.885 -12.953  -4.855  1.00 98.06           C  
ATOM   1076  O   TYR A 135       1.258 -14.164  -2.221  1.00 98.06           O  
ATOM   1077  CG  TYR A 135       1.543 -13.117  -5.527  1.00 98.06           C  
ATOM   1078  CD1 TYR A 135       1.084 -14.367  -5.926  1.00 98.06           C  
ATOM   1079  CD2 TYR A 135       0.731 -12.008  -5.770  1.00 98.06           C  
ATOM   1080  CE1 TYR A 135      -0.152 -14.516  -6.547  1.00 98.06           C  
ATOM   1081  CE2 TYR A 135      -0.506 -12.148  -6.387  1.00 98.06           C  
ATOM   1082  OH  TYR A 135      -2.162 -13.547  -7.387  1.00 98.06           O  
ATOM   1083  CZ  TYR A 135      -0.938 -13.406  -6.773  1.00 98.06           C  
ATOM   1084  N   ASP A 136       3.314 -14.867  -2.387  1.00 97.19           N  
ATOM   1085  CA  ASP A 136       3.031 -16.156  -1.764  1.00 97.19           C  
ATOM   1086  C   ASP A 136       2.791 -15.992  -0.263  1.00 97.19           C  
ATOM   1087  CB  ASP A 136       4.180 -17.141  -2.012  1.00 97.19           C  
ATOM   1088  O   ASP A 136       2.342 -16.938   0.400  1.00 97.19           O  
ATOM   1089  CG  ASP A 136       4.270 -17.594  -3.459  1.00 97.19           C  
ATOM   1090  OD1 ASP A 136       3.250 -17.531  -4.184  1.00 97.19           O  
ATOM   1091  OD2 ASP A 136       5.367 -18.016  -3.879  1.00 97.19           O  
ATOM   1092  N   GLN A 137       3.045 -14.758   0.252  1.00 97.69           N  
ATOM   1093  CA  GLN A 137       2.941 -14.539   1.691  1.00 97.69           C  
ATOM   1094  C   GLN A 137       1.716 -13.695   2.033  1.00 97.69           C  
ATOM   1095  CB  GLN A 137       4.207 -13.867   2.229  1.00 97.69           C  
ATOM   1096  O   GLN A 137       1.524 -13.312   3.189  1.00 97.69           O  
ATOM   1097  CG  GLN A 137       5.469 -14.695   2.037  1.00 97.69           C  
ATOM   1098  CD  GLN A 137       5.469 -15.969   2.867  1.00 97.69           C  
ATOM   1099  NE2 GLN A 137       5.836 -17.078   2.244  1.00 97.69           N  
ATOM   1100  OE1 GLN A 137       5.145 -15.945   4.059  1.00 97.69           O  
ATOM   1101  N   LEU A 138       0.873 -13.445   1.071  1.00 97.12           N  
ATOM   1102  CA  LEU A 138      -0.247 -12.539   1.305  1.00 97.12           C  
ATOM   1103  C   LEU A 138      -1.208 -13.117   2.338  1.00 97.12           C  
ATOM   1104  CB  LEU A 138      -0.992 -12.258  -0.003  1.00 97.12           C  
ATOM   1105  O   LEU A 138      -1.700 -12.391   3.207  1.00 97.12           O  
ATOM   1106  CG  LEU A 138      -0.238 -11.438  -1.051  1.00 97.12           C  
ATOM   1107  CD1 LEU A 138      -1.126 -11.188  -2.266  1.00 97.12           C  
ATOM   1108  CD2 LEU A 138       0.247 -10.125  -0.452  1.00 97.12           C  
ATOM   1109  N   ASP A 139      -1.426 -14.469   2.301  1.00 95.81           N  
ATOM   1110  CA  ASP A 139      -2.314 -15.078   3.287  1.00 95.81           C  
ATOM   1111  C   ASP A 139      -1.736 -14.953   4.695  1.00 95.81           C  
ATOM   1112  CB  ASP A 139      -2.566 -16.547   2.945  1.00 95.81           C  
ATOM   1113  O   ASP A 139      -2.457 -14.641   5.645  1.00 95.81           O  
ATOM   1114  CG  ASP A 139      -3.475 -16.734   1.743  1.00 95.81           C  
ATOM   1115  OD1 ASP A 139      -4.199 -15.781   1.377  1.00 95.81           O  
ATOM   1116  OD2 ASP A 139      -3.471 -17.828   1.159  1.00 95.81           O  
ATOM   1117  N   ARG A 140      -0.449 -15.188   4.746  1.00 97.38           N  
ATOM   1118  CA  ARG A 140       0.235 -15.047   6.027  1.00 97.38           C  
ATOM   1119  C   ARG A 140       0.184 -13.602   6.520  1.00 97.38           C  
ATOM   1120  CB  ARG A 140       1.689 -15.508   5.914  1.00 97.38           C  
ATOM   1121  O   ARG A 140       0.023 -13.352   7.719  1.00 97.38           O  
ATOM   1122  CG  ARG A 140       2.424 -15.562   7.246  1.00 97.38           C  
ATOM   1123  CD  ARG A 140       3.873 -15.992   7.070  1.00 97.38           C  
ATOM   1124  NE  ARG A 140       4.656 -15.750   8.281  1.00 97.38           N  
ATOM   1125  NH1 ARG A 140       6.383 -14.664   7.199  1.00 97.38           N  
ATOM   1126  NH2 ARG A 140       6.457 -14.961   9.469  1.00 97.38           N  
ATOM   1127  CZ  ARG A 140       5.828 -15.125   8.312  1.00 97.38           C  
ATOM   1128  N   LEU A 141       0.305 -12.734   5.645  1.00 97.88           N  
ATOM   1129  CA  LEU A 141       0.228 -11.312   5.973  1.00 97.88           C  
ATOM   1130  C   LEU A 141      -1.142 -10.961   6.543  1.00 97.88           C  
ATOM   1131  CB  LEU A 141       0.513 -10.461   4.734  1.00 97.88           C  
ATOM   1132  O   LEU A 141      -1.235 -10.297   7.578  1.00 97.88           O  
ATOM   1133  CG  LEU A 141       0.533  -8.945   4.945  1.00 97.88           C  
ATOM   1134  CD1 LEU A 141       1.595  -8.562   5.973  1.00 97.88           C  
ATOM   1135  CD2 LEU A 141       0.778  -8.227   3.625  1.00 97.88           C  
ATOM   1136  N   ILE A 142      -2.172 -11.422   5.914  1.00 96.19           N  
ATOM   1137  CA  ILE A 142      -3.537 -11.180   6.363  1.00 96.19           C  
ATOM   1138  C   ILE A 142      -3.729 -11.758   7.762  1.00 96.19           C  
ATOM   1139  CB  ILE A 142      -4.570 -11.773   5.387  1.00 96.19           C  
ATOM   1140  O   ILE A 142      -4.281 -11.102   8.648  1.00 96.19           O  
ATOM   1141  CG1 ILE A 142      -4.555 -11.008   4.059  1.00 96.19           C  
ATOM   1142  CG2 ILE A 142      -5.973 -11.766   6.008  1.00 96.19           C  
ATOM   1143  CD1 ILE A 142      -5.246 -11.742   2.914  1.00 96.19           C  
ATOM   1144  N   ASP A 143      -3.260 -12.984   7.988  1.00 94.12           N  
ATOM   1145  CA  ASP A 143      -3.363 -13.617   9.297  1.00 94.12           C  
ATOM   1146  C   ASP A 143      -2.648 -12.797  10.367  1.00 94.12           C  
ATOM   1147  CB  ASP A 143      -2.787 -15.039   9.250  1.00 94.12           C  
ATOM   1148  O   ASP A 143      -3.168 -12.617  11.469  1.00 94.12           O  
ATOM   1149  CG  ASP A 143      -3.658 -16.000   8.469  1.00 94.12           C  
ATOM   1150  OD1 ASP A 143      -4.844 -15.695   8.219  1.00 94.12           O  
ATOM   1151  OD2 ASP A 143      -3.154 -17.094   8.094  1.00 94.12           O  
ATOM   1152  N   ARG A 144      -1.559 -12.367   9.945  1.00 95.69           N  
ATOM   1153  CA  ARG A 144      -0.771 -11.594  10.906  1.00 95.69           C  
ATOM   1154  C   ARG A 144      -1.449 -10.266  11.227  1.00 95.69           C  
ATOM   1155  CB  ARG A 144       0.638 -11.344  10.359  1.00 95.69           C  
ATOM   1156  O   ARG A 144      -1.482  -9.852  12.391  1.00 95.69           O  
ATOM   1157  CG  ARG A 144       1.530 -10.555  11.312  1.00 95.69           C  
ATOM   1158  CD  ARG A 144       1.700 -11.266  12.648  1.00 95.69           C  
ATOM   1159  NE  ARG A 144       2.596 -10.531  13.539  1.00 95.69           N  
ATOM   1160  NH1 ARG A 144       1.397 -10.992  15.453  1.00 95.69           N  
ATOM   1161  NH2 ARG A 144       3.305  -9.727  15.562  1.00 95.69           N  
ATOM   1162  CZ  ARG A 144       2.430 -10.422  14.852  1.00 95.69           C  
ATOM   1163  N   VAL A 145      -1.992  -9.547  10.289  1.00 96.06           N  
ATOM   1164  CA  VAL A 145      -2.754  -8.312  10.492  1.00 96.06           C  
ATOM   1165  C   VAL A 145      -3.889  -8.562  11.484  1.00 96.06           C  
ATOM   1166  CB  VAL A 145      -3.318  -7.773   9.164  1.00 96.06           C  
ATOM   1167  O   VAL A 145      -4.074  -7.797  12.430  1.00 96.06           O  
ATOM   1168  CG1 VAL A 145      -4.336  -6.660   9.422  1.00 96.06           C  
ATOM   1169  CG2 VAL A 145      -2.186  -7.270   8.266  1.00 96.06           C  
ATOM   1170  N   ASN A 146      -4.586  -9.617  11.328  1.00 92.62           N  
ATOM   1171  CA  ASN A 146      -5.691  -9.969  12.211  1.00 92.62           C  
ATOM   1172  C   ASN A 146      -5.203 -10.258  13.633  1.00 92.62           C  
ATOM   1173  CB  ASN A 146      -6.465 -11.172  11.664  1.00 92.62           C  
ATOM   1174  O   ASN A 146      -5.848  -9.859  14.609  1.00 92.62           O  
ATOM   1175  CG  ASN A 146      -7.250 -10.836  10.414  1.00 92.62           C  
ATOM   1176  ND2 ASN A 146      -7.484 -11.836   9.578  1.00 92.62           N  
ATOM   1177  OD1 ASN A 146      -7.645  -9.688  10.203  1.00 92.62           O  
ATOM   1178  N   ALA A 147      -4.109 -10.906  13.711  1.00 89.88           N  
ATOM   1179  CA  ALA A 147      -3.533 -11.203  15.023  1.00 89.88           C  
ATOM   1180  C   ALA A 147      -3.146  -9.922  15.758  1.00 89.88           C  
ATOM   1181  CB  ALA A 147      -2.318 -12.117  14.875  1.00 89.88           C  
ATOM   1182  O   ALA A 147      -3.385  -9.797  16.953  1.00 89.88           O  
ATOM   1183  N   ILE A 148      -2.576  -8.984  15.062  1.00 89.50           N  
ATOM   1184  CA  ILE A 148      -2.182  -7.707  15.656  1.00 89.50           C  
ATOM   1185  C   ILE A 148      -3.416  -6.977  16.172  1.00 89.50           C  
ATOM   1186  CB  ILE A 148      -1.426  -6.820  14.641  1.00 89.50           C  
ATOM   1187  O   ILE A 148      -3.408  -6.449  17.297  1.00 89.50           O  
ATOM   1188  CG1 ILE A 148      -0.046  -7.418  14.336  1.00 89.50           C  
ATOM   1189  CG2 ILE A 148      -1.302  -5.387  15.156  1.00 89.50           C  
ATOM   1190  CD1 ILE A 148       0.658  -6.773  13.148  1.00 89.50           C  
ATOM   1191  N   LYS A 149      -4.469  -6.996  15.414  1.00 87.94           N  
ATOM   1192  CA  LYS A 149      -5.695  -6.289  15.773  1.00 87.94           C  
ATOM   1193  C   LYS A 149      -6.363  -6.926  16.984  1.00 87.94           C  
ATOM   1194  CB  LYS A 149      -6.664  -6.266  14.586  1.00 87.94           C  
ATOM   1195  O   LYS A 149      -7.004  -6.238  17.781  1.00 87.94           O  
ATOM   1196  CG  LYS A 149      -6.199  -5.410  13.422  1.00 87.94           C  
ATOM   1197  CD  LYS A 149      -7.129  -5.543  12.219  1.00 87.94           C  
ATOM   1198  CE  LYS A 149      -8.562  -5.191  12.586  1.00 87.94           C  
ATOM   1199  NZ  LYS A 149      -9.523  -5.582  11.508  1.00 87.94           N  
ATOM   1200  N   GLU A 150      -6.238  -8.172  17.250  1.00 85.06           N  
ATOM   1201  CA  GLU A 150      -6.824  -8.891  18.375  1.00 85.06           C  
ATOM   1202  C   GLU A 150      -5.996  -8.703  19.641  1.00 85.06           C  
ATOM   1203  CB  GLU A 150      -6.961 -10.383  18.047  1.00 85.06           C  
ATOM   1204  O   GLU A 150      -6.391  -9.156  20.719  1.00 85.06           O  
ATOM   1205  CG  GLU A 150      -8.031 -10.688  17.000  1.00 85.06           C  
ATOM   1206  CD  GLU A 150      -8.023 -12.133  16.547  1.00 85.06           C  
ATOM   1207  OE1 GLU A 150      -8.836 -12.492  15.656  1.00 85.06           O  
ATOM   1208  OE2 GLU A 150      -7.191 -12.914  17.062  1.00 85.06           O  
ATOM   1209  N   GLY A 151      -4.918  -7.879  19.531  1.00 69.94           N  
ATOM   1210  CA  GLY A 151      -4.105  -7.621  20.703  1.00 69.94           C  
ATOM   1211  C   GLY A 151      -3.139  -8.742  21.016  1.00 69.94           C  
ATOM   1212  O   GLY A 151      -2.652  -8.852  22.141  1.00 69.94           O  
ATOM   1213  N   LYS A 152      -3.076  -9.648  20.172  1.00 57.25           N  
ATOM   1214  CA  LYS A 152      -2.193 -10.797  20.312  1.00 57.25           C  
ATOM   1215  C   LYS A 152      -0.748 -10.430  19.984  1.00 57.25           C  
ATOM   1216  CB  LYS A 152      -2.654 -11.945  19.406  1.00 57.25           C  
ATOM   1217  O   LYS A 152       0.181 -11.148  20.359  1.00 57.25           O  
ATOM   1218  CG  LYS A 152      -3.986 -12.562  19.828  1.00 57.25           C  
ATOM   1219  CD  LYS A 152      -4.352 -13.742  18.938  1.00 57.25           C  
ATOM   1220  CE  LYS A 152      -5.703 -14.328  19.328  1.00 57.25           C  
ATOM   1221  NZ  LYS A 152      -6.129 -15.414  18.391  1.00 57.25           N  
ATOM   1222  N   VAL A 153      -0.376  -8.977  19.859  1.00 51.03           N  
ATOM   1223  CA  VAL A 153       0.967  -8.422  19.719  1.00 51.03           C  
ATOM   1224  C   VAL A 153       0.950  -6.934  20.062  1.00 51.03           C  
ATOM   1225  CB  VAL A 153       1.528  -8.641  18.297  1.00 51.03           C  
ATOM   1226  O   VAL A 153      -0.046  -6.250  19.828  1.00 51.03           O  
ATOM   1227  CG1 VAL A 153       2.988  -8.195  18.219  1.00 51.03           C  
ATOM   1228  CG2 VAL A 153       1.390 -10.102  17.891  1.00 51.03           C  
ATOM   1229  N   GLU A 154       1.768  -6.441  21.094  1.00 44.22           N  
ATOM   1230  CA  GLU A 154       2.029  -5.105  21.641  1.00 44.22           C  
ATOM   1231  C   GLU A 154       1.844  -4.035  20.562  1.00 44.22           C  
ATOM   1232  CB  GLU A 154       3.443  -5.031  22.219  1.00 44.22           C  
ATOM   1233  O   GLU A 154       2.363  -4.164  19.453  1.00 44.22           O  
ATOM   1234  CG  GLU A 154       3.543  -5.504  23.656  1.00 44.22           C  
ATOM   1235  CD  GLU A 154       4.855  -5.125  24.328  1.00 44.22           C  
ATOM   1236  OE1 GLU A 154       5.008  -5.363  25.547  1.00 44.22           O  
ATOM   1237  OE2 GLU A 154       5.738  -4.582  23.625  1.00 44.22           O  
ATOM   1238  N   ARG A 155       0.727  -3.262  20.516  1.00 47.72           N  
ATOM   1239  CA  ARG A 155       0.152  -2.123  19.797  1.00 47.72           C  
ATOM   1240  C   ARG A 155       1.196  -1.034  19.578  1.00 47.72           C  
ATOM   1241  CB  ARG A 155      -1.040  -1.555  20.578  1.00 47.72           C  
ATOM   1242  O   ARG A 155       2.029  -0.777  20.453  1.00 47.72           O  
ATOM   1243  CG  ARG A 155      -2.367  -2.207  20.234  1.00 47.72           C  
ATOM   1244  CD  ARG A 155      -3.531  -1.536  20.938  1.00 47.72           C  
ATOM   1245  NE  ARG A 155      -4.812  -2.117  20.562  1.00 47.72           N  
ATOM   1246  NH1 ARG A 155      -6.098  -0.543  21.656  1.00 47.72           N  
ATOM   1247  NH2 ARG A 155      -7.105  -2.242  20.484  1.00 47.72           N  
ATOM   1248  CZ  ARG A 155      -6.004  -1.633  20.906  1.00 47.72           C  
ATOM   1249  N   GLY A 156       1.497  -0.595  18.344  1.00 49.62           N  
ATOM   1250  CA  GLY A 156       2.334   0.462  17.797  1.00 49.62           C  
ATOM   1251  C   GLY A 156       1.574   1.748  17.531  1.00 49.62           C  
ATOM   1252  O   GLY A 156       2.170   2.762  17.156  1.00 49.62           O  
ATOM   1253  N   VAL A 157       0.760   2.236  18.453  1.00 43.91           N  
ATOM   1254  CA  VAL A 157       0.489   3.664  18.578  1.00 43.91           C  
ATOM   1255  C   VAL A 157      -0.181   3.938  19.922  1.00 43.91           C  
ATOM   1256  CB  VAL A 157      -0.397   4.188  17.438  1.00 43.91           C  
ATOM   1257  O   VAL A 157      -1.087   3.207  20.344  1.00 43.91           O  
ATOM   1258  CG1 VAL A 157      -0.530   5.707  17.500  1.00 43.91           C  
ATOM   1259  CG2 VAL A 157       0.175   3.756  16.078  1.00 43.91           C  
ATOM   1260  N   GLU A 158       0.471   4.707  20.844  1.00 39.69           N  
ATOM   1261  CA  GLU A 158      -0.023   5.234  22.109  1.00 39.69           C  
ATOM   1262  C   GLU A 158      -1.083   6.309  21.891  1.00 39.69           C  
ATOM   1263  CB  GLU A 158       1.130   5.801  22.953  1.00 39.69           C  
ATOM   1264  O   GLU A 158      -0.915   7.184  21.047  1.00 39.69           O  
ATOM   1265  CG  GLU A 158       1.296   5.129  24.297  1.00 39.69           C  
ATOM   1266  CD  GLU A 158       2.455   5.688  25.109  1.00 39.69           C  
ATOM   1267  OE1 GLU A 158       2.713   5.188  26.234  1.00 39.69           O  
ATOM   1268  OE2 GLU A 158       3.107   6.637  24.625  1.00 39.69           O  
ATOM   1269  N   ASN A 159      -2.457   5.969  22.250  1.00 40.53           N  
ATOM   1270  CA  ASN A 159      -3.623   6.840  22.328  1.00 40.53           C  
ATOM   1271  C   ASN A 159      -4.664   6.492  21.281  1.00 40.53           C  
ATOM   1272  CB  ASN A 159      -3.207   8.305  22.203  1.00 40.53           C  
ATOM   1273  O   ASN A 159      -5.426   7.355  20.828  1.00 40.53           O  
ATOM   1274  CG  ASN A 159      -2.381   8.789  23.375  1.00 40.53           C  
ATOM   1275  ND2 ASN A 159      -1.319   9.531  23.094  1.00 40.53           N  
ATOM   1276  OD1 ASN A 159      -2.691   8.492  24.531  1.00 40.53           O  
ATOM   1277  N   VAL A 160      -4.684   5.184  20.859  1.00 44.75           N  
ATOM   1278  CA  VAL A 160      -5.801   4.703  20.062  1.00 44.75           C  
ATOM   1279  C   VAL A 160      -6.922   4.211  20.984  1.00 44.75           C  
ATOM   1280  CB  VAL A 160      -5.367   3.572  19.109  1.00 44.75           C  
ATOM   1281  O   VAL A 160      -6.672   3.465  21.922  1.00 44.75           O  
ATOM   1282  CG1 VAL A 160      -6.547   3.107  18.250  1.00 44.75           C  
ATOM   1283  CG2 VAL A 160      -4.215   4.039  18.219  1.00 44.75           C  
ATOM   1284  N   PRO A 161      -8.086   5.043  20.875  1.00 45.62           N  
ATOM   1285  CA  PRO A 161      -9.164   4.555  21.734  1.00 45.62           C  
ATOM   1286  C   PRO A 161      -9.438   3.064  21.562  1.00 45.62           C  
ATOM   1287  CB  PRO A 161     -10.367   5.387  21.297  1.00 45.62           C  
ATOM   1288  O   PRO A 161      -9.242   2.523  20.469  1.00 45.62           O  
ATOM   1289  CG  PRO A 161      -9.828   6.352  20.297  1.00 45.62           C  
ATOM   1290  CD  PRO A 161      -8.406   5.965  19.984  1.00 45.62           C  
ATOM   1291  N   ALA A 162      -9.328   2.289  22.656  1.00 46.00           N  
ATOM   1292  CA  ALA A 162      -9.773   0.901  22.734  1.00 46.00           C  
ATOM   1293  C   ALA A 162     -11.016   0.669  21.891  1.00 46.00           C  
ATOM   1294  CB  ALA A 162     -10.047   0.521  24.188  1.00 46.00           C  
ATOM   1295  O   ALA A 162     -11.828   1.576  21.719  1.00 46.00           O  
ATOM   1296  N   PRO A 163     -10.961  -0.343  20.984  1.00 49.59           N  
ATOM   1297  CA  PRO A 163     -12.195  -0.679  20.266  1.00 49.59           C  
ATOM   1298  C   PRO A 163     -13.406  -0.760  21.203  1.00 49.59           C  
ATOM   1299  CB  PRO A 163     -11.891  -2.045  19.656  1.00 49.59           C  
ATOM   1300  O   PRO A 163     -13.250  -0.975  22.406  1.00 49.59           O  
ATOM   1301  CG  PRO A 163     -10.438  -2.268  19.922  1.00 49.59           C  
ATOM   1302  CD  PRO A 163      -9.977  -1.251  20.938  1.00 49.59           C  
ATOM   1303  N   LEU A 164     -14.547  -0.147  20.703  1.00 47.25           N  
ATOM   1304  CA  LEU A 164     -15.859  -0.217  21.344  1.00 47.25           C  
ATOM   1305  C   LEU A 164     -16.188  -1.651  21.734  1.00 47.25           C  
ATOM   1306  CB  LEU A 164     -16.938   0.336  20.406  1.00 47.25           C  
ATOM   1307  O   LEU A 164     -15.781  -2.598  21.062  1.00 47.25           O  
ATOM   1308  CG  LEU A 164     -16.875   1.832  20.094  1.00 47.25           C  
ATOM   1309  CD1 LEU A 164     -17.812   2.184  18.953  1.00 47.25           C  
ATOM   1310  CD2 LEU A 164     -17.203   2.650  21.344  1.00 47.25           C  
ATOM   1311  N   ASP A 165     -16.547  -1.920  22.984  1.00 59.41           N  
ATOM   1312  CA  ASP A 165     -16.984  -3.240  23.422  1.00 59.41           C  
ATOM   1313  C   ASP A 165     -18.203  -3.713  22.625  1.00 59.41           C  
ATOM   1314  CB  ASP A 165     -17.328  -3.221  24.922  1.00 59.41           C  
ATOM   1315  O   ASP A 165     -18.828  -2.924  21.922  1.00 59.41           O  
ATOM   1316  CG  ASP A 165     -18.562  -2.406  25.234  1.00 59.41           C  
ATOM   1317  OD1 ASP A 165     -19.406  -2.201  24.344  1.00 59.41           O  
ATOM   1318  OD2 ASP A 165     -18.703  -1.962  26.406  1.00 59.41           O  
ATOM   1319  N   LYS A 166     -18.297  -5.055  22.484  1.00 45.03           N  
ATOM   1320  CA  LYS A 166     -19.266  -5.801  21.672  1.00 45.03           C  
ATOM   1321  C   LYS A 166     -20.672  -5.230  21.844  1.00 45.03           C  
ATOM   1322  CB  LYS A 166     -19.250  -7.281  22.062  1.00 45.03           C  
ATOM   1323  O   LYS A 166     -21.422  -5.125  20.859  1.00 45.03           O  
ATOM   1324  CG  LYS A 166     -18.109  -8.078  21.438  1.00 45.03           C  
ATOM   1325  CD  LYS A 166     -18.219  -9.562  21.750  1.00 45.03           C  
ATOM   1326  CE  LYS A 166     -17.016 -10.336  21.250  1.00 45.03           C  
ATOM   1327  NZ  LYS A 166     -17.109 -11.789  21.562  1.00 45.03           N  
ATOM   1328  N   ALA A 167     -20.906  -4.715  22.953  1.00 52.84           N  
ATOM   1329  CA  ALA A 167     -22.234  -4.172  23.266  1.00 52.84           C  
ATOM   1330  C   ALA A 167     -22.438  -2.820  22.578  1.00 52.84           C  
ATOM   1331  CB  ALA A 167     -22.422  -4.039  24.766  1.00 52.84           C  
ATOM   1332  O   ALA A 167     -23.516  -2.539  22.062  1.00 52.84           O  
ATOM   1333  N   GLU A 168     -21.422  -2.152  22.500  1.00 51.81           N  
ATOM   1334  CA  GLU A 168     -21.438  -0.826  21.891  1.00 51.81           C  
ATOM   1335  C   GLU A 168     -21.469  -0.917  20.359  1.00 51.81           C  
ATOM   1336  CB  GLU A 168     -20.219  -0.014  22.344  1.00 51.81           C  
ATOM   1337  O   GLU A 168     -22.172  -0.148  19.703  1.00 51.81           O  
ATOM   1338  CG  GLU A 168     -20.297   0.468  23.781  1.00 51.81           C  
ATOM   1339  CD  GLU A 168     -19.016   1.144  24.250  1.00 51.81           C  
ATOM   1340  OE1 GLU A 168     -19.094   1.981  25.188  1.00 51.81           O  
ATOM   1341  OE2 GLU A 168     -17.953   0.834  23.703  1.00 51.81           O  
ATOM   1342  N   VAL A 169     -20.891  -1.962  19.844  1.00 47.94           N  
ATOM   1343  CA  VAL A 169     -20.875  -2.281  18.422  1.00 47.94           C  
ATOM   1344  C   VAL A 169     -22.250  -2.760  17.984  1.00 47.94           C  
ATOM   1345  CB  VAL A 169     -19.812  -3.352  18.078  1.00 47.94           C  
ATOM   1346  O   VAL A 169     -22.766  -2.344  16.938  1.00 47.94           O  
ATOM   1347  CG1 VAL A 169     -19.953  -3.822  16.641  1.00 47.94           C  
ATOM   1348  CG2 VAL A 169     -18.406  -2.805  18.344  1.00 47.94           C  
ATOM   1349  N   SER A 170     -22.859  -3.490  18.766  1.00 54.34           N  
ATOM   1350  CA  SER A 170     -24.203  -4.004  18.516  1.00 54.34           C  
ATOM   1351  C   SER A 170     -25.234  -2.883  18.500  1.00 54.34           C  
ATOM   1352  CB  SER A 170     -24.578  -5.055  19.562  1.00 54.34           C  
ATOM   1353  O   SER A 170     -26.109  -2.854  17.641  1.00 54.34           O  
ATOM   1354  OG  SER A 170     -25.812  -5.680  19.219  1.00 54.34           O  
ATOM   1355  N   ALA A 171     -25.047  -2.025  19.344  1.00 63.91           N  
ATOM   1356  CA  ALA A 171     -25.938  -0.870  19.438  1.00 63.91           C  
ATOM   1357  C   ALA A 171     -25.781   0.039  18.234  1.00 63.91           C  
ATOM   1358  CB  ALA A 171     -25.656  -0.089  20.719  1.00 63.91           C  
ATOM   1359  O   ALA A 171     -26.766   0.527  17.688  1.00 63.91           O  
ATOM   1360  N   LEU A 172     -24.609   0.187  17.828  1.00 55.56           N  
ATOM   1361  CA  LEU A 172     -24.312   1.015  16.656  1.00 55.56           C  
ATOM   1362  C   LEU A 172     -24.812   0.352  15.375  1.00 55.56           C  
ATOM   1363  CB  LEU A 172     -22.797   1.280  16.547  1.00 55.56           C  
ATOM   1364  O   LEU A 172     -25.344   1.023  14.492  1.00 55.56           O  
ATOM   1365  CG  LEU A 172     -22.250   2.383  17.453  1.00 55.56           C  
ATOM   1366  CD1 LEU A 172     -20.719   2.309  17.500  1.00 55.56           C  
ATOM   1367  CD2 LEU A 172     -22.703   3.754  16.969  1.00 55.56           C  
ATOM   1368  N   ARG A 173     -24.750  -0.940  15.320  1.00 54.53           N  
ATOM   1369  CA  ARG A 173     -25.266  -1.720  14.195  1.00 54.53           C  
ATOM   1370  C   ARG A 173     -26.781  -1.622  14.117  1.00 54.53           C  
ATOM   1371  CB  ARG A 173     -24.828  -3.186  14.320  1.00 54.53           C  
ATOM   1372  O   ARG A 173     -27.344  -1.509  13.023  1.00 54.53           O  
ATOM   1373  CG  ARG A 173     -23.391  -3.441  13.930  1.00 54.53           C  
ATOM   1374  CD  ARG A 173     -23.016  -4.910  14.078  1.00 54.53           C  
ATOM   1375  NE  ARG A 173     -21.672  -5.176  13.594  1.00 54.53           N  
ATOM   1376  NH1 ARG A 173     -21.359  -7.078  14.867  1.00 54.53           N  
ATOM   1377  NH2 ARG A 173     -19.688  -6.348  13.469  1.00 54.53           N  
ATOM   1378  CZ  ARG A 173     -20.906  -6.199  13.977  1.00 54.53           C  
ATOM   1379  N   ALA A 174     -27.328  -1.622  15.234  1.00 71.31           N  
ATOM   1380  CA  ALA A 174     -28.797  -1.514  15.312  1.00 71.31           C  
ATOM   1381  C   ALA A 174     -29.266  -0.126  14.883  1.00 71.31           C  
ATOM   1382  CB  ALA A 174     -29.281  -1.823  16.719  1.00 71.31           C  
ATOM   1383  O   ALA A 174     -30.266   0.006  14.172  1.00 71.31           O  
ATOM   1384  N   SER A 175     -28.547   0.801  15.312  1.00 75.44           N  
ATOM   1385  CA  SER A 175     -28.844   2.184  14.953  1.00 75.44           C  
ATOM   1386  C   SER A 175     -28.672   2.418  13.461  1.00 75.44           C  
ATOM   1387  CB  SER A 175     -27.969   3.148  15.742  1.00 75.44           C  
ATOM   1388  O   SER A 175     -29.484   3.094  12.828  1.00 75.44           O  
ATOM   1389  OG  SER A 175     -28.281   3.102  17.125  1.00 75.44           O  
ATOM   1390  N   TRP A 176     -27.734   1.839  12.898  1.00 55.59           N  
ATOM   1391  CA  TRP A 176     -27.438   1.917  11.469  1.00 55.59           C  
ATOM   1392  C   TRP A 176     -28.516   1.214  10.656  1.00 55.59           C  
ATOM   1393  CB  TRP A 176     -26.078   1.302  11.172  1.00 55.59           C  
ATOM   1394  O   TRP A 176     -28.922   1.708   9.602  1.00 55.59           O  
ATOM   1395  CG  TRP A 176     -25.656   1.408   9.734  1.00 55.59           C  
ATOM   1396  CD1 TRP A 176     -25.750   0.439   8.773  1.00 55.59           C  
ATOM   1397  CD2 TRP A 176     -25.078   2.549   9.102  1.00 55.59           C  
ATOM   1398  CE2 TRP A 176     -24.844   2.199   7.750  1.00 55.59           C  
ATOM   1399  CE3 TRP A 176     -24.719   3.832   9.539  1.00 55.59           C  
ATOM   1400  NE1 TRP A 176     -25.266   0.909   7.578  1.00 55.59           N  
ATOM   1401  CH2 TRP A 176     -23.938   4.340   7.289  1.00 55.59           C  
ATOM   1402  CZ2 TRP A 176     -24.281   3.090   6.836  1.00 55.59           C  
ATOM   1403  CZ3 TRP A 176     -24.156   4.719   8.625  1.00 55.59           C  
ATOM   1404  N   GLU A 177     -28.938   0.157  11.109  1.00 78.31           N  
ATOM   1405  CA  GLU A 177     -30.016  -0.574  10.445  1.00 78.31           C  
ATOM   1406  C   GLU A 177     -31.297   0.244  10.422  1.00 78.31           C  
ATOM   1407  CB  GLU A 177     -30.250  -1.917  11.141  1.00 78.31           C  
ATOM   1408  O   GLU A 177     -32.000   0.272   9.414  1.00 78.31           O  
ATOM   1409  CG  GLU A 177     -31.031  -2.916  10.289  1.00 78.31           C  
ATOM   1410  CD  GLU A 177     -31.156  -4.281  10.945  1.00 78.31           C  
ATOM   1411  OE1 GLU A 177     -31.828  -5.172  10.367  1.00 78.31           O  
ATOM   1412  OE2 GLU A 177     -30.594  -4.465  12.047  1.00 78.31           O  
ATOM   1413  N   LYS A 178     -31.516   0.909  11.477  1.00 82.88           N  
ATOM   1414  CA  LYS A 178     -32.688   1.775  11.586  1.00 82.88           C  
ATOM   1415  C   LYS A 178     -32.594   2.943  10.602  1.00 82.88           C  
ATOM   1416  CB  LYS A 178     -32.844   2.299  13.016  1.00 82.88           C  
ATOM   1417  O   LYS A 178     -33.594   3.279   9.945  1.00 82.88           O  
ATOM   1418  CG  LYS A 178     -33.531   1.330  13.961  1.00 82.88           C  
ATOM   1419  CD  LYS A 178     -33.750   1.945  15.336  1.00 82.88           C  
ATOM   1420  CE  LYS A 178     -34.281   0.926  16.328  1.00 82.88           C  
ATOM   1421  NZ  LYS A 178     -34.469   1.523  17.688  1.00 82.88           N  
ATOM   1422  N   LEU A 179     -31.516   3.473  10.500  1.00 77.06           N  
ATOM   1423  CA  LEU A 179     -31.281   4.598   9.602  1.00 77.06           C  
ATOM   1424  C   LEU A 179     -31.375   4.160   8.141  1.00 77.06           C  
ATOM   1425  CB  LEU A 179     -29.922   5.238   9.875  1.00 77.06           C  
ATOM   1426  O   LEU A 179     -31.938   4.863   7.309  1.00 77.06           O  
ATOM   1427  CG  LEU A 179     -29.844   6.203  11.055  1.00 77.06           C  
ATOM   1428  CD1 LEU A 179     -28.391   6.469  11.438  1.00 77.06           C  
ATOM   1429  CD2 LEU A 179     -30.562   7.508  10.727  1.00 77.06           C  
ATOM   1430  N   GLN A 180     -30.844   3.064   7.848  1.00 72.50           N  
ATOM   1431  CA  GLN A 180     -30.891   2.500   6.504  1.00 72.50           C  
ATOM   1432  C   GLN A 180     -32.344   2.240   6.074  1.00 72.50           C  
ATOM   1433  CB  GLN A 180     -30.078   1.206   6.426  1.00 72.50           C  
ATOM   1434  O   GLN A 180     -32.719   2.523   4.934  1.00 72.50           O  
ATOM   1435  CG  GLN A 180     -29.656   0.829   5.016  1.00 72.50           C  
ATOM   1436  CD  GLN A 180     -28.297   0.145   4.973  1.00 72.50           C  
ATOM   1437  NE2 GLN A 180     -27.797  -0.109   3.768  1.00 72.50           N  
ATOM   1438  OE1 GLN A 180     -27.703  -0.153   6.016  1.00 72.50           O  
ATOM   1439  N   ASN A 181     -33.031   1.757   6.945  1.00 81.25           N  
ATOM   1440  CA  ASN A 181     -34.438   1.486   6.676  1.00 81.25           C  
ATOM   1441  C   ASN A 181     -35.219   2.775   6.441  1.00 81.25           C  
ATOM   1442  CB  ASN A 181     -35.062   0.686   7.820  1.00 81.25           C  
ATOM   1443  O   ASN A 181     -36.094   2.830   5.562  1.00 81.25           O  
ATOM   1444  CG  ASN A 181     -34.594  -0.758   7.844  1.00 81.25           C  
ATOM   1445  ND2 ASN A 181     -34.750  -1.409   8.992  1.00 81.25           N  
ATOM   1446  OD1 ASN A 181     -34.125  -1.283   6.840  1.00 81.25           O  
ATOM   1447  N   ALA A 182     -34.938   3.734   7.172  1.00 80.25           N  
ATOM   1448  CA  ALA A 182     -35.594   5.035   7.035  1.00 80.25           C  
ATOM   1449  C   ALA A 182     -35.250   5.676   5.691  1.00 80.25           C  
ATOM   1450  CB  ALA A 182     -35.156   5.961   8.180  1.00 80.25           C  
ATOM   1451  O   ALA A 182     -36.125   6.250   5.035  1.00 80.25           O  
ATOM   1452  N   VAL A 183     -34.031   5.602   5.312  1.00 79.62           N  
ATOM   1453  CA  VAL A 183     -33.562   6.121   4.031  1.00 79.62           C  
ATOM   1454  C   VAL A 183     -34.250   5.355   2.893  1.00 79.62           C  
ATOM   1455  CB  VAL A 183     -32.031   6.039   3.906  1.00 79.62           C  
ATOM   1456  O   VAL A 183     -34.656   5.949   1.898  1.00 79.62           O  
ATOM   1457  CG1 VAL A 183     -31.594   6.336   2.475  1.00 79.62           C  
ATOM   1458  CG2 VAL A 183     -31.359   7.000   4.887  1.00 79.62           C  
ATOM   1459  N   ASP A 184     -34.375   4.137   2.957  1.00 79.56           N  
ATOM   1460  CA  ASP A 184     -35.000   3.291   1.953  1.00 79.56           C  
ATOM   1461  C   ASP A 184     -36.500   3.633   1.809  1.00 79.56           C  
ATOM   1462  CB  ASP A 184     -34.844   1.813   2.312  1.00 79.56           C  
ATOM   1463  O   ASP A 184     -37.031   3.699   0.694  1.00 79.56           O  
ATOM   1464  CG  ASP A 184     -33.438   1.302   2.076  1.00 79.56           C  
ATOM   1465  OD1 ASP A 184     -32.656   1.977   1.373  1.00 79.56           O  
ATOM   1466  OD2 ASP A 184     -33.094   0.213   2.594  1.00 79.56           O  
ATOM   1467  N   GLU A 185     -37.156   3.834   2.852  1.00 80.38           N  
ATOM   1468  CA  GLU A 185     -38.562   4.211   2.871  1.00 80.38           C  
ATOM   1469  C   GLU A 185     -38.781   5.578   2.227  1.00 80.38           C  
ATOM   1470  CB  GLU A 185     -39.094   4.215   4.305  1.00 80.38           C  
ATOM   1471  O   GLU A 185     -39.750   5.773   1.485  1.00 80.38           O  
ATOM   1472  CG  GLU A 185     -39.500   2.838   4.824  1.00 80.38           C  
ATOM   1473  CD  GLU A 185     -40.062   2.865   6.230  1.00 80.38           C  
ATOM   1474  OE1 GLU A 185     -40.469   1.797   6.738  1.00 80.38           O  
ATOM   1475  OE2 GLU A 185     -40.125   3.965   6.824  1.00 80.38           O  
ATOM   1476  N   LEU A 186     -37.969   6.461   2.539  1.00 74.06           N  
ATOM   1477  CA  LEU A 186     -38.031   7.785   1.929  1.00 74.06           C  
ATOM   1478  C   LEU A 186     -37.781   7.707   0.430  1.00 74.06           C  
ATOM   1479  CB  LEU A 186     -37.031   8.727   2.594  1.00 74.06           C  
ATOM   1480  O   LEU A 186     -38.375   8.438  -0.355  1.00 74.06           O  
ATOM   1481  CG  LEU A 186     -37.594   9.695   3.641  1.00 74.06           C  
ATOM   1482  CD1 LEU A 186     -36.875   9.508   4.973  1.00 74.06           C  
ATOM   1483  CD2 LEU A 186     -37.500  11.133   3.158  1.00 74.06           C  
ATOM   1484  N   GLY A 187     -36.844   6.984   0.047  1.00 67.88           N  
ATOM   1485  CA  GLY A 187     -36.531   6.742  -1.354  1.00 67.88           C  
ATOM   1486  C   GLY A 187     -37.719   6.168  -2.125  1.00 67.88           C  
ATOM   1487  O   GLY A 187     -37.938   6.516  -3.287  1.00 67.88           O  
ATOM   1488  N   LYS A 188     -38.469   5.328  -1.583  1.00 72.88           N  
ATOM   1489  CA  LYS A 188     -39.656   4.711  -2.193  1.00 72.88           C  
ATOM   1490  C   LYS A 188     -40.781   5.707  -2.309  1.00 72.88           C  
ATOM   1491  CB  LYS A 188     -40.094   3.488  -1.388  1.00 72.88           C  
ATOM   1492  O   LYS A 188     -41.531   5.695  -3.293  1.00 72.88           O  
ATOM   1493  CG  LYS A 188     -39.188   2.281  -1.535  1.00 72.88           C  
ATOM   1494  CD  LYS A 188     -39.688   1.083  -0.756  1.00 72.88           C  
ATOM   1495  CE  LYS A 188     -38.750  -0.097  -0.829  1.00 72.88           C  
ATOM   1496  NZ  LYS A 188     -39.188  -1.220   0.056  1.00 72.88           N  
ATOM   1497  N   GLU A 189     -40.938   6.629  -1.404  1.00 68.44           N  
ATOM   1498  CA  GLU A 189     -41.938   7.688  -1.404  1.00 68.44           C  
ATOM   1499  C   GLU A 189     -41.625   8.742  -2.461  1.00 68.44           C  
ATOM   1500  CB  GLU A 189     -42.031   8.336  -0.022  1.00 68.44           C  
ATOM   1501  O   GLU A 189     -42.531   9.273  -3.100  1.00 68.44           O  
ATOM   1502  CG  GLU A 189     -42.875   7.559   0.966  1.00 68.44           C  
ATOM   1503  CD  GLU A 189     -43.062   8.281   2.291  1.00 68.44           C  
ATOM   1504  OE1 GLU A 189     -43.812   7.758   3.164  1.00 68.44           O  
ATOM   1505  OE2 GLU A 189     -42.500   9.375   2.455  1.00 68.44           O  
ATOM   1506  N   ILE A 190     -40.406   9.023  -2.711  1.00 60.81           N  
ATOM   1507  CA  ILE A 190     -39.969   9.977  -3.719  1.00 60.81           C  
ATOM   1508  C   ILE A 190     -40.125   9.375  -5.113  1.00 60.81           C  
ATOM   1509  CB  ILE A 190     -38.469  10.367  -3.490  1.00 60.81           C  
ATOM   1510  O   ILE A 190     -40.531  10.078  -6.051  1.00 60.81           O  
ATOM   1511  CG1 ILE A 190     -38.344  11.188  -2.205  1.00 60.81           C  
ATOM   1512  CG2 ILE A 190     -37.938  11.141  -4.695  1.00 60.81           C  
ATOM   1513  CD1 ILE A 190     -36.906  11.508  -1.829  1.00 60.81           C  
ATOM   1514  N   ASP A 191     -40.031   8.117  -5.301  1.00 53.62           N  
ATOM   1515  CA  ASP A 191     -40.125   7.410  -6.578  1.00 53.62           C  
ATOM   1516  C   ASP A 191     -41.594   7.199  -6.984  1.00 53.62           C  
ATOM   1517  CB  ASP A 191     -39.406   6.066  -6.504  1.00 53.62           C  
ATOM   1518  O   ASP A 191     -41.906   7.160  -8.172  1.00 53.62           O  
ATOM   1519  CG  ASP A 191     -37.906   6.184  -6.781  1.00 53.62           C  
ATOM   1520  OD1 ASP A 191     -37.438   7.266  -7.203  1.00 53.62           O  
ATOM   1521  OD2 ASP A 191     -37.188   5.184  -6.578  1.00 53.62           O  
ATOM   1522  N   HIS A 192     -42.531   7.344  -6.102  1.00 54.03           N  
ATOM   1523  CA  HIS A 192     -43.938   7.207  -6.355  1.00 54.03           C  
ATOM   1524  C   HIS A 192     -44.656   8.562  -6.328  1.00 54.03           C  
ATOM   1525  CB  HIS A 192     -44.594   6.266  -5.332  1.00 54.03           C  
ATOM   1526  O   HIS A 192     -45.875   8.648  -6.512  1.00 54.03           O  
ATOM   1527  CG  HIS A 192     -44.125   4.848  -5.449  1.00 54.03           C  
ATOM   1528  CD2 HIS A 192     -43.438   4.062  -4.586  1.00 54.03           C  
ATOM   1529  ND1 HIS A 192     -44.375   4.078  -6.570  1.00 54.03           N  
ATOM   1530  CE1 HIS A 192     -43.844   2.877  -6.387  1.00 54.03           C  
ATOM   1531  NE2 HIS A 192     -43.281   2.842  -5.191  1.00 54.03           N  
ATOM   1532  N   ALA A 193     -44.031   9.711  -6.117  1.00 50.53           N  
ATOM   1533  CA  ALA A 193     -44.531  11.078  -6.215  1.00 50.53           C  
ATOM   1534  C   ALA A 193     -44.250  11.672  -7.590  1.00 50.53           C  
ATOM   1535  CB  ALA A 193     -43.938  11.953  -5.121  1.00 50.53           C  
ATOM   1536  O   ALA A 193     -45.062  12.406  -8.141  1.00 50.53           O  
TER    1537      ALA A 193                                                      
ENDMDL                                                                          
END                                                                             
