# Supplementary material for: New Phage-Derived Antibacterial Enzyme PolaR Targeting Rothia spp
Source: Cells. 2023 Aug 4;12(15):1997. doi: 10.3390/cells12151997 (PMC10417112; doi:10.3390/cells12151997)
Supplement: Supplementary file 1 [file cells-12-01997-s001.zip › File S1/PolaR AlphaFold/monomer/Rothia_monomer_8696f_unrelaxed_rank_004_alphafold2_ptm_model_5_seed_000.pdb]

MODEL     1                                                                     
ATOM      1  N   MET A   1     -18.078   3.234   0.261  1.00 62.97           N  
ATOM      2  CA  MET A   1     -17.656   3.977  -0.924  1.00 62.97           C  
ATOM      3  C   MET A   1     -17.312   3.029  -2.070  1.00 62.97           C  
ATOM      4  CB  MET A   1     -16.453   4.863  -0.606  1.00 62.97           C  
ATOM      5  O   MET A   1     -16.719   1.976  -1.854  1.00 62.97           O  
ATOM      6  CG  MET A   1     -16.094   5.848  -1.710  1.00 62.97           C  
ATOM      7  SD  MET A   1     -15.211   7.324  -1.082  1.00 62.97           S  
ATOM      8  CE  MET A   1     -13.523   6.656  -0.972  1.00 62.97           C  
ATOM      9  N   LYS A   2     -17.844   3.348  -3.305  1.00 77.88           N  
ATOM     10  CA  LYS A   2     -17.500   2.611  -4.516  1.00 77.88           C  
ATOM     11  C   LYS A   2     -16.312   3.266  -5.227  1.00 77.88           C  
ATOM     12  CB  LYS A   2     -18.688   2.521  -5.461  1.00 77.88           C  
ATOM     13  O   LYS A   2     -16.141   4.484  -5.164  1.00 77.88           O  
ATOM     14  CG  LYS A   2     -19.781   1.577  -4.984  1.00 77.88           C  
ATOM     15  CD  LYS A   2     -20.844   1.370  -6.055  1.00 77.88           C  
ATOM     16  CE  LYS A   2     -21.969   0.460  -5.562  1.00 77.88           C  
ATOM     17  NZ  LYS A   2     -22.984   0.219  -6.621  1.00 77.88           N  
ATOM     18  N   TYR A   3     -15.195   2.480  -5.434  1.00 85.69           N  
ATOM     19  CA  TYR A   3     -14.109   2.949  -6.289  1.00 85.69           C  
ATOM     20  C   TYR A   3     -14.031   2.127  -7.570  1.00 85.69           C  
ATOM     21  CB  TYR A   3     -12.773   2.887  -5.547  1.00 85.69           C  
ATOM     22  O   TYR A   3     -14.547   1.007  -7.629  1.00 85.69           O  
ATOM     23  CG  TYR A   3     -12.445   1.520  -4.996  1.00 85.69           C  
ATOM     24  CD1 TYR A   3     -12.734   1.191  -3.674  1.00 85.69           C  
ATOM     25  CD2 TYR A   3     -11.852   0.553  -5.801  1.00 85.69           C  
ATOM     26  CE1 TYR A   3     -12.430  -0.068  -3.164  1.00 85.69           C  
ATOM     27  CE2 TYR A   3     -11.547  -0.709  -5.305  1.00 85.69           C  
ATOM     28  OH  TYR A   3     -11.539  -2.258  -3.486  1.00 85.69           O  
ATOM     29  CZ  TYR A   3     -11.836  -1.010  -3.984  1.00 85.69           C  
ATOM     30  N   VAL A   4     -13.477   2.666  -8.547  1.00 83.56           N  
ATOM     31  CA  VAL A   4     -13.234   1.966  -9.805  1.00 83.56           C  
ATOM     32  C   VAL A   4     -11.930   1.167  -9.711  1.00 83.56           C  
ATOM     33  CB  VAL A   4     -13.164   2.947 -11.000  1.00 83.56           C  
ATOM     34  O   VAL A   4     -10.898   1.699  -9.297  1.00 83.56           O  
ATOM     35  CG1 VAL A   4     -12.859   2.199 -12.297  1.00 83.56           C  
ATOM     36  CG2 VAL A   4     -14.477   3.723 -11.125  1.00 83.56           C  
ATOM     37  N   ASP A   5     -12.141  -0.128 -10.008  1.00 81.56           N  
ATOM     38  CA  ASP A   5     -10.953  -0.965 -10.125  1.00 81.56           C  
ATOM     39  C   ASP A   5     -10.320  -0.830 -11.508  1.00 81.56           C  
ATOM     40  CB  ASP A   5     -11.297  -2.430  -9.844  1.00 81.56           C  
ATOM     41  O   ASP A   5     -10.969  -1.091 -12.523  1.00 81.56           O  
ATOM     42  CG  ASP A   5     -11.492  -2.721  -8.367  1.00 81.56           C  
ATOM     43  OD1 ASP A   5     -10.820  -2.086  -7.523  1.00 81.56           O  
ATOM     44  OD2 ASP A   5     -12.328  -3.594  -8.039  1.00 81.56           O  
ATOM     45  N   ILE A   6      -9.062  -0.441 -11.547  1.00 82.50           N  
ATOM     46  CA  ILE A   6      -8.344  -0.221 -12.797  1.00 82.50           C  
ATOM     47  C   ILE A   6      -7.266  -1.285 -12.969  1.00 82.50           C  
ATOM     48  CB  ILE A   6      -7.723   1.191 -12.852  1.00 82.50           C  
ATOM     49  O   ILE A   6      -6.387  -1.431 -12.117  1.00 82.50           O  
ATOM     50  CG1 ILE A   6      -8.812   2.262 -12.766  1.00 82.50           C  
ATOM     51  CG2 ILE A   6      -6.891   1.365 -14.125  1.00 82.50           C  
ATOM     52  CD1 ILE A   6      -8.289   3.658 -12.461  1.00 82.50           C  
ATOM     53  N   THR A   7      -7.285  -1.960 -14.164  1.00 83.50           N  
ATOM     54  CA  THR A   7      -6.379  -3.090 -14.352  1.00 83.50           C  
ATOM     55  C   THR A   7      -5.539  -2.898 -15.609  1.00 83.50           C  
ATOM     56  CB  THR A   7      -7.156  -4.414 -14.445  1.00 83.50           C  
ATOM     57  O   THR A   7      -4.867  -3.830 -16.062  1.00 83.50           O  
ATOM     58  CG2 THR A   7      -7.949  -4.680 -13.172  1.00 83.50           C  
ATOM     59  OG1 THR A   7      -8.062  -4.355 -15.555  1.00 83.50           O  
ATOM     60  N   GLU A   8      -5.512  -1.698 -16.125  1.00 86.31           N  
ATOM     61  CA  GLU A   8      -4.875  -1.481 -17.422  1.00 86.31           C  
ATOM     62  C   GLU A   8      -3.393  -1.152 -17.250  1.00 86.31           C  
ATOM     63  CB  GLU A   8      -5.582  -0.362 -18.188  1.00 86.31           C  
ATOM     64  O   GLU A   8      -2.654  -1.087 -18.234  1.00 86.31           O  
ATOM     65  CG  GLU A   8      -5.660   0.953 -17.422  1.00 86.31           C  
ATOM     66  CD  GLU A   8      -6.527   1.994 -18.109  1.00 86.31           C  
ATOM     67  OE1 GLU A   8      -6.570   3.154 -17.641  1.00 86.31           O  
ATOM     68  OE2 GLU A   8      -7.168   1.648 -19.125  1.00 86.31           O  
ATOM     69  N   TYR A   9      -2.914  -0.939 -15.992  1.00 88.19           N  
ATOM     70  CA  TYR A   9      -1.509  -0.618 -15.773  1.00 88.19           C  
ATOM     71  C   TYR A   9      -0.771  -1.797 -15.148  1.00 88.19           C  
ATOM     72  CB  TYR A   9      -1.371   0.617 -14.875  1.00 88.19           C  
ATOM     73  O   TYR A   9      -1.267  -2.418 -14.203  1.00 88.19           O  
ATOM     74  CG  TYR A   9      -2.051   1.846 -15.430  1.00 88.19           C  
ATOM     75  CD1 TYR A   9      -1.465   2.590 -16.453  1.00 88.19           C  
ATOM     76  CD2 TYR A   9      -3.279   2.266 -14.930  1.00 88.19           C  
ATOM     77  CE1 TYR A   9      -2.086   3.725 -16.969  1.00 88.19           C  
ATOM     78  CE2 TYR A   9      -3.910   3.398 -15.438  1.00 88.19           C  
ATOM     79  OH  TYR A   9      -3.928   5.242 -16.953  1.00 88.19           O  
ATOM     80  CZ  TYR A   9      -3.307   4.121 -16.453  1.00 88.19           C  
ATOM     81  N   ASN A  10       0.455  -2.078 -15.781  1.00 89.88           N  
ATOM     82  CA  ASN A  10       1.320  -3.092 -15.188  1.00 89.88           C  
ATOM     83  C   ASN A  10       2.715  -2.541 -14.906  1.00 89.88           C  
ATOM     84  CB  ASN A  10       1.408  -4.320 -16.094  1.00 89.88           C  
ATOM     85  O   ASN A  10       3.383  -2.035 -15.805  1.00 89.88           O  
ATOM     86  CG  ASN A  10       0.070  -5.008 -16.281  1.00 89.88           C  
ATOM     87  ND2 ASN A  10      -0.410  -5.051 -17.516  1.00 89.88           N  
ATOM     88  OD1 ASN A  10      -0.528  -5.496 -15.312  1.00 89.88           O  
ATOM     89  N   ALA A  11       3.094  -2.707 -13.656  1.00 94.19           N  
ATOM     90  CA  ALA A  11       4.473  -2.354 -13.336  1.00 94.19           C  
ATOM     91  C   ALA A  11       5.449  -3.375 -13.914  1.00 94.19           C  
ATOM     92  CB  ALA A  11       4.656  -2.238 -11.828  1.00 94.19           C  
ATOM     93  O   ALA A  11       5.105  -4.547 -14.070  1.00 94.19           O  
ATOM     94  N   THR A  12       6.676  -2.930 -14.125  1.00 93.12           N  
ATOM     95  CA  THR A  12       7.672  -3.826 -14.703  1.00 93.12           C  
ATOM     96  C   THR A  12       8.734  -4.188 -13.672  1.00 93.12           C  
ATOM     97  CB  THR A  12       8.344  -3.195 -15.938  1.00 93.12           C  
ATOM     98  O   THR A  12       9.453  -5.176 -13.828  1.00 93.12           O  
ATOM     99  CG2 THR A  12       7.332  -2.971 -17.062  1.00 93.12           C  
ATOM    100  OG1 THR A  12       8.922  -1.938 -15.570  1.00 93.12           O  
ATOM    101  N   SER A  13       8.789  -3.404 -12.633  1.00 96.25           N  
ATOM    102  CA  SER A  13       9.789  -3.592 -11.586  1.00 96.25           C  
ATOM    103  C   SER A  13       9.203  -4.348 -10.398  1.00 96.25           C  
ATOM    104  CB  SER A  13      10.336  -2.244 -11.125  1.00 96.25           C  
ATOM    105  O   SER A  13       8.656  -3.736  -9.477  1.00 96.25           O  
ATOM    106  OG  SER A  13      10.930  -1.543 -12.203  1.00 96.25           O  
ATOM    107  N   PHE A  14       9.227  -5.711 -10.516  1.00 98.25           N  
ATOM    108  CA  PHE A  14       8.789  -6.609  -9.453  1.00 98.25           C  
ATOM    109  C   PHE A  14       9.438  -7.980  -9.609  1.00 98.25           C  
ATOM    110  CB  PHE A  14       7.266  -6.738  -9.445  1.00 98.25           C  
ATOM    111  O   PHE A  14      10.070  -8.266 -10.633  1.00 98.25           O  
ATOM    112  CG  PHE A  14       6.707  -7.402 -10.672  1.00 98.25           C  
ATOM    113  CD1 PHE A  14       6.355  -6.648 -11.789  1.00 98.25           C  
ATOM    114  CD2 PHE A  14       6.527  -8.781 -10.719  1.00 98.25           C  
ATOM    115  CE1 PHE A  14       5.840  -7.258 -12.930  1.00 98.25           C  
ATOM    116  CE2 PHE A  14       6.012  -9.398 -11.852  1.00 98.25           C  
ATOM    117  CZ  PHE A  14       5.664  -8.633 -12.953  1.00 98.25           C  
ATOM    118  N   THR A  15       9.383  -8.695  -8.531  1.00 98.44           N  
ATOM    119  CA  THR A  15       9.844 -10.078  -8.555  1.00 98.44           C  
ATOM    120  C   THR A  15       8.656 -11.039  -8.656  1.00 98.44           C  
ATOM    121  CB  THR A  15      10.672 -10.414  -7.301  1.00 98.44           C  
ATOM    122  O   THR A  15       7.750 -11.008  -7.824  1.00 98.44           O  
ATOM    123  CG2 THR A  15      11.125 -11.875  -7.316  1.00 98.44           C  
ATOM    124  OG1 THR A  15      11.828  -9.570  -7.258  1.00 98.44           O  
ATOM    125  N   GLU A  16       8.695 -11.820  -9.852  1.00 97.31           N  
ATOM    126  CA  GLU A  16       7.703 -12.891  -9.930  1.00 97.31           C  
ATOM    127  C   GLU A  16       7.852 -13.859  -8.758  1.00 97.31           C  
ATOM    128  CB  GLU A  16       7.820 -13.648 -11.258  1.00 97.31           C  
ATOM    129  O   GLU A  16       8.953 -14.320  -8.461  1.00 97.31           O  
ATOM    130  CG  GLU A  16       7.402 -12.828 -12.469  1.00 97.31           C  
ATOM    131  CD  GLU A  16       7.445 -13.609 -13.766  1.00 97.31           C  
ATOM    132  OE1 GLU A  16       7.145 -13.031 -14.836  1.00 97.31           O  
ATOM    133  OE2 GLU A  16       7.785 -14.812 -13.719  1.00 97.31           O  
ATOM    134  N   ALA A  17       6.801 -14.141  -8.094  1.00 95.44           N  
ATOM    135  CA  ALA A  17       6.758 -15.031  -6.938  1.00 95.44           C  
ATOM    136  C   ALA A  17       5.438 -15.805  -6.887  1.00 95.44           C  
ATOM    137  CB  ALA A  17       6.961 -14.250  -5.648  1.00 95.44           C  
ATOM    138  O   ALA A  17       4.676 -15.797  -7.855  1.00 95.44           O  
ATOM    139  N   ASN A  18       5.219 -16.641  -5.926  1.00 93.00           N  
ATOM    140  CA  ASN A  18       3.973 -17.359  -5.684  1.00 93.00           C  
ATOM    141  C   ASN A  18       3.520 -17.219  -4.234  1.00 93.00           C  
ATOM    142  CB  ASN A  18       4.125 -18.828  -6.062  1.00 93.00           C  
ATOM    143  O   ASN A  18       3.195 -18.219  -3.586  1.00 93.00           O  
ATOM    144  CG  ASN A  18       4.215 -19.047  -7.559  1.00 93.00           C  
ATOM    145  ND2 ASN A  18       5.133 -19.906  -7.980  1.00 93.00           N  
ATOM    146  OD1 ASN A  18       3.467 -18.438  -8.328  1.00 93.00           O  
ATOM    147  N   ARG A  19       3.588 -15.914  -3.812  1.00 96.00           N  
ATOM    148  CA  ARG A  19       3.178 -15.727  -2.424  1.00 96.00           C  
ATOM    149  C   ARG A  19       1.706 -16.078  -2.236  1.00 96.00           C  
ATOM    150  CB  ARG A  19       3.430 -14.289  -1.977  1.00 96.00           C  
ATOM    151  O   ARG A  19       0.891 -15.867  -3.137  1.00 96.00           O  
ATOM    152  CG  ARG A  19       4.887 -13.859  -2.057  1.00 96.00           C  
ATOM    153  CD  ARG A  19       5.086 -12.430  -1.589  1.00 96.00           C  
ATOM    154  NE  ARG A  19       4.477 -11.469  -2.510  1.00 96.00           N  
ATOM    155  NH1 ARG A  19       4.383  -9.742  -0.981  1.00 96.00           N  
ATOM    156  NH2 ARG A  19       3.607  -9.438  -3.115  1.00 96.00           N  
ATOM    157  CZ  ARG A  19       4.156 -10.219  -2.199  1.00 96.00           C  
ATOM    158  N   THR A  20       1.451 -16.719  -1.194  1.00 92.19           N  
ATOM    159  CA  THR A  20       0.063 -16.766  -0.749  1.00 92.19           C  
ATOM    160  C   THR A  20      -0.214 -15.680   0.285  1.00 92.19           C  
ATOM    161  CB  THR A  20      -0.281 -18.141  -0.152  1.00 92.19           C  
ATOM    162  O   THR A  20       0.716 -15.086   0.836  1.00 92.19           O  
ATOM    163  CG2 THR A  20       0.159 -19.266  -1.081  1.00 92.19           C  
ATOM    164  OG1 THR A  20       0.383 -18.297   1.108  1.00 92.19           O  
ATOM    165  N   ILE A  21      -1.534 -15.438   0.465  1.00 90.00           N  
ATOM    166  CA  ILE A  21      -1.896 -14.367   1.383  1.00 90.00           C  
ATOM    167  C   ILE A  21      -1.342 -14.664   2.773  1.00 90.00           C  
ATOM    168  CB  ILE A  21      -3.426 -14.172   1.446  1.00 90.00           C  
ATOM    169  O   ILE A  21      -1.067 -13.750   3.551  1.00 90.00           O  
ATOM    170  CG1 ILE A  21      -3.766 -12.852   2.150  1.00 90.00           C  
ATOM    171  CG2 ILE A  21      -4.094 -15.352   2.150  1.00 90.00           C  
ATOM    172  CD1 ILE A  21      -3.186 -11.617   1.468  1.00 90.00           C  
ATOM    173  N   ASP A  22      -1.026 -15.852   3.121  1.00 91.81           N  
ATOM    174  CA  ASP A  22      -0.459 -16.219   4.418  1.00 91.81           C  
ATOM    175  C   ASP A  22       0.987 -15.742   4.535  1.00 91.81           C  
ATOM    176  CB  ASP A  22      -0.537 -17.734   4.633  1.00 91.81           C  
ATOM    177  O   ASP A  22       1.524 -15.641   5.641  1.00 91.81           O  
ATOM    178  CG  ASP A  22      -1.948 -18.219   4.906  1.00 91.81           C  
ATOM    179  OD1 ASP A  22      -2.811 -17.406   5.301  1.00 91.81           O  
ATOM    180  OD2 ASP A  22      -2.199 -19.422   4.727  1.00 91.81           O  
ATOM    181  N   ASP A  23       1.582 -15.453   3.418  1.00 95.44           N  
ATOM    182  CA  ASP A  23       2.947 -14.930   3.396  1.00 95.44           C  
ATOM    183  C   ASP A  23       2.967 -13.430   3.668  1.00 95.44           C  
ATOM    184  CB  ASP A  23       3.615 -15.234   2.053  1.00 95.44           C  
ATOM    185  O   ASP A  23       4.023 -12.852   3.930  1.00 95.44           O  
ATOM    186  CG  ASP A  23       3.771 -16.719   1.789  1.00 95.44           C  
ATOM    187  OD1 ASP A  23       4.117 -17.469   2.727  1.00 95.44           O  
ATOM    188  OD2 ASP A  23       3.553 -17.141   0.634  1.00 95.44           O  
ATOM    189  N   ILE A  24       1.834 -12.812   3.543  1.00 96.50           N  
ATOM    190  CA  ILE A  24       1.732 -11.359   3.594  1.00 96.50           C  
ATOM    191  C   ILE A  24       1.017 -10.938   4.875  1.00 96.50           C  
ATOM    192  CB  ILE A  24       0.994 -10.805   2.355  1.00 96.50           C  
ATOM    193  O   ILE A  24      -0.109 -11.367   5.133  1.00 96.50           O  
ATOM    194  CG1 ILE A  24       1.706 -11.234   1.069  1.00 96.50           C  
ATOM    195  CG2 ILE A  24       0.884  -9.273   2.436  1.00 96.50           C  
ATOM    196  CD1 ILE A  24       0.882 -11.023  -0.194  1.00 96.50           C  
ATOM    197  N   ASP A  25       1.656 -10.125   5.621  1.00 97.19           N  
ATOM    198  CA  ASP A  25       1.006  -9.750   6.871  1.00 97.19           C  
ATOM    199  C   ASP A  25       0.892  -8.227   6.996  1.00 97.19           C  
ATOM    200  CB  ASP A  25       1.771 -10.320   8.070  1.00 97.19           C  
ATOM    201  O   ASP A  25       0.363  -7.719   7.988  1.00 97.19           O  
ATOM    202  CG  ASP A  25       3.213  -9.844   8.133  1.00 97.19           C  
ATOM    203  OD1 ASP A  25       3.580  -8.906   7.383  1.00 97.19           O  
ATOM    204  OD2 ASP A  25       3.988 -10.406   8.930  1.00 97.19           O  
ATOM    205  N   THR A  26       1.477  -7.508   5.980  1.00 98.50           N  
ATOM    206  CA  THR A  26       1.611  -6.070   6.184  1.00 98.50           C  
ATOM    207  C   THR A  26       1.142  -5.301   4.949  1.00 98.50           C  
ATOM    208  CB  THR A  26       3.068  -5.684   6.508  1.00 98.50           C  
ATOM    209  O   THR A  26       1.350  -5.746   3.820  1.00 98.50           O  
ATOM    210  CG2 THR A  26       3.199  -4.184   6.746  1.00 98.50           C  
ATOM    211  OG1 THR A  26       3.490  -6.387   7.684  1.00 98.50           O  
ATOM    212  N   ILE A  27       0.461  -4.238   5.203  1.00 98.88           N  
ATOM    213  CA  ILE A  27       0.260  -3.184   4.215  1.00 98.88           C  
ATOM    214  C   ILE A  27       1.174  -2.002   4.527  1.00 98.88           C  
ATOM    215  CB  ILE A  27      -1.215  -2.725   4.172  1.00 98.88           C  
ATOM    216  O   ILE A  27       1.210  -1.521   5.664  1.00 98.88           O  
ATOM    217  CG1 ILE A  27      -2.100  -3.824   3.574  1.00 98.88           C  
ATOM    218  CG2 ILE A  27      -1.351  -1.421   3.379  1.00 98.88           C  
ATOM    219  CD1 ILE A  27      -3.590  -3.521   3.637  1.00 98.88           C  
ATOM    220  N   VAL A  28       1.929  -1.540   3.527  1.00 98.94           N  
ATOM    221  CA  VAL A  28       2.779  -0.366   3.701  1.00 98.94           C  
ATOM    222  C   VAL A  28       2.193   0.815   2.930  1.00 98.94           C  
ATOM    223  CB  VAL A  28       4.227  -0.640   3.236  1.00 98.94           C  
ATOM    224  O   VAL A  28       2.012   0.741   1.713  1.00 98.94           O  
ATOM    225  CG1 VAL A  28       5.105   0.589   3.457  1.00 98.94           C  
ATOM    226  CG2 VAL A  28       4.801  -1.851   3.971  1.00 98.94           C  
ATOM    227  N   ILE A  29       1.924   1.880   3.650  1.00 98.94           N  
ATOM    228  CA  ILE A  29       1.347   3.088   3.072  1.00 98.94           C  
ATOM    229  C   ILE A  29       2.459   3.998   2.561  1.00 98.94           C  
ATOM    230  CB  ILE A  29       0.467   3.840   4.098  1.00 98.94           C  
ATOM    231  O   ILE A  29       3.441   4.246   3.266  1.00 98.94           O  
ATOM    232  CG1 ILE A  29      -0.712   2.965   4.535  1.00 98.94           C  
ATOM    233  CG2 ILE A  29      -0.024   5.168   3.514  1.00 98.94           C  
ATOM    234  CD1 ILE A  29      -1.656   2.586   3.400  1.00 98.94           C  
ATOM    235  N   HIS A  30       2.334   4.406   1.269  1.00 98.88           N  
ATOM    236  CA  HIS A  30       3.191   5.383   0.606  1.00 98.88           C  
ATOM    237  C   HIS A  30       2.400   6.617   0.190  1.00 98.88           C  
ATOM    238  CB  HIS A  30       3.871   4.758  -0.614  1.00 98.88           C  
ATOM    239  O   HIS A  30       1.181   6.551   0.024  1.00 98.88           O  
ATOM    240  CG  HIS A  30       4.695   3.553  -0.290  1.00 98.88           C  
ATOM    241  CD2 HIS A  30       4.352   2.254  -0.129  1.00 98.88           C  
ATOM    242  ND1 HIS A  30       6.059   3.617  -0.091  1.00 98.88           N  
ATOM    243  CE1 HIS A  30       6.516   2.406   0.179  1.00 98.88           C  
ATOM    244  NE2 HIS A  30       5.500   1.561   0.162  1.00 98.88           N  
ATOM    245  N   HIS A  31       2.990   7.707   0.157  1.00 98.62           N  
ATOM    246  CA  HIS A  31       2.525   8.734  -0.769  1.00 98.62           C  
ATOM    247  C   HIS A  31       3.363   8.750  -2.043  1.00 98.62           C  
ATOM    248  CB  HIS A  31       2.561  10.109  -0.103  1.00 98.62           C  
ATOM    249  O   HIS A  31       4.535   8.359  -2.025  1.00 98.62           O  
ATOM    250  CG  HIS A  31       3.943  10.594   0.201  1.00 98.62           C  
ATOM    251  CD2 HIS A  31       4.711  10.453   1.309  1.00 98.62           C  
ATOM    252  ND1 HIS A  31       4.691  11.328  -0.698  1.00 98.62           N  
ATOM    253  CE1 HIS A  31       5.863  11.609  -0.156  1.00 98.62           C  
ATOM    254  NE2 HIS A  31       5.898  11.094   1.062  1.00 98.62           N  
ATOM    255  N   TRP A  32       2.674   9.094  -3.107  1.00 97.88           N  
ATOM    256  CA  TRP A  32       3.496   9.172  -4.312  1.00 97.88           C  
ATOM    257  C   TRP A  32       3.994  10.602  -4.535  1.00 97.88           C  
ATOM    258  CB  TRP A  32       2.709   8.695  -5.535  1.00 97.88           C  
ATOM    259  O   TRP A  32       3.428  11.555  -4.000  1.00 97.88           O  
ATOM    260  CG  TRP A  32       1.506   9.531  -5.848  1.00 97.88           C  
ATOM    261  CD1 TRP A  32       1.496  10.797  -6.367  1.00 97.88           C  
ATOM    262  CD2 TRP A  32       0.136   9.164  -5.660  1.00 97.88           C  
ATOM    263  CE2 TRP A  32      -0.652  10.258  -6.086  1.00 97.88           C  
ATOM    264  CE3 TRP A  32      -0.503   8.023  -5.172  1.00 97.88           C  
ATOM    265  NE1 TRP A  32       0.202  11.242  -6.516  1.00 97.88           N  
ATOM    266  CH2 TRP A  32      -2.646   9.102  -5.559  1.00 97.88           C  
ATOM    267  CZ2 TRP A  32      -2.047  10.234  -6.039  1.00 97.88           C  
ATOM    268  CZ3 TRP A  32      -1.893   8.000  -5.125  1.00 97.88           C  
ATOM    269  N   GLY A  33       4.988  10.734  -5.223  1.00 93.06           N  
ATOM    270  CA  GLY A  33       5.594  11.945  -5.762  1.00 93.06           C  
ATOM    271  C   GLY A  33       5.270  13.188  -4.949  1.00 93.06           C  
ATOM    272  O   GLY A  33       5.367  13.172  -3.723  1.00 93.06           O  
ATOM    273  N   ASP A  34       4.723  14.211  -5.754  1.00 93.50           N  
ATOM    274  CA  ASP A  34       4.449  15.531  -5.199  1.00 93.50           C  
ATOM    275  C   ASP A  34       2.953  15.844  -5.246  1.00 93.50           C  
ATOM    276  CB  ASP A  34       5.234  16.609  -5.953  1.00 93.50           C  
ATOM    277  O   ASP A  34       2.184  15.133  -5.895  1.00 93.50           O  
ATOM    278  CG  ASP A  34       6.734  16.391  -5.895  1.00 93.50           C  
ATOM    279  OD1 ASP A  34       7.297  16.312  -4.781  1.00 93.50           O  
ATOM    280  OD2 ASP A  34       7.363  16.297  -6.973  1.00 93.50           O  
ATOM    281  N   ASP A  35       2.527  16.875  -4.512  1.00 96.88           N  
ATOM    282  CA  ASP A  35       1.151  17.359  -4.609  1.00 96.88           C  
ATOM    283  C   ASP A  35       0.773  17.656  -6.059  1.00 96.88           C  
ATOM    284  CB  ASP A  35       0.955  18.609  -3.746  1.00 96.88           C  
ATOM    285  O   ASP A  35       1.623  18.062  -6.855  1.00 96.88           O  
ATOM    286  CG  ASP A  35       0.940  18.297  -2.258  1.00 96.88           C  
ATOM    287  OD1 ASP A  35       1.145  17.125  -1.872  1.00 96.88           O  
ATOM    288  OD2 ASP A  35       0.719  19.234  -1.463  1.00 96.88           O  
ATOM    289  N   ASN A  36      -0.422  17.359  -6.473  1.00 95.75           N  
ATOM    290  CA  ASN A  36      -1.106  17.766  -7.699  1.00 95.75           C  
ATOM    291  C   ASN A  36      -0.667  16.922  -8.891  1.00 95.75           C  
ATOM    292  CB  ASN A  36      -0.869  19.250  -7.984  1.00 95.75           C  
ATOM    293  O   ASN A  36      -0.977  17.250 -10.039  1.00 95.75           O  
ATOM    294  CG  ASN A  36      -1.471  20.156  -6.926  1.00 95.75           C  
ATOM    295  ND2 ASN A  36      -0.719  21.172  -6.516  1.00 95.75           N  
ATOM    296  OD1 ASN A  36      -2.602  19.938  -6.480  1.00 95.75           O  
ATOM    297  N   GLN A  37       0.161  15.891  -8.617  1.00 97.31           N  
ATOM    298  CA  GLN A  37       0.465  14.945  -9.688  1.00 97.31           C  
ATOM    299  C   GLN A  37      -0.765  14.125 -10.062  1.00 97.31           C  
ATOM    300  CB  GLN A  37       1.611  14.023  -9.281  1.00 97.31           C  
ATOM    301  O   GLN A  37      -1.562  13.758  -9.195  1.00 97.31           O  
ATOM    302  CG  GLN A  37       2.982  14.680  -9.320  1.00 97.31           C  
ATOM    303  CD  GLN A  37       4.109  13.719  -9.016  1.00 97.31           C  
ATOM    304  NE2 GLN A  37       5.262  13.930  -9.648  1.00 97.31           N  
ATOM    305  OE1 GLN A  37       3.951  12.781  -8.227  1.00 97.31           O  
ATOM    306  N   ARG A  38      -0.832  13.875 -11.336  1.00 97.88           N  
ATOM    307  CA  ARG A  38      -1.999  13.164 -11.844  1.00 97.88           C  
ATOM    308  C   ARG A  38      -1.872  11.664 -11.609  1.00 97.88           C  
ATOM    309  CB  ARG A  38      -2.191  13.438 -13.336  1.00 97.88           C  
ATOM    310  O   ARG A  38      -0.810  11.078 -11.836  1.00 97.88           O  
ATOM    311  CG  ARG A  38      -2.555  14.883 -13.656  1.00 97.88           C  
ATOM    312  CD  ARG A  38      -2.586  15.141 -15.156  1.00 97.88           C  
ATOM    313  NE  ARG A  38      -3.502  14.234 -15.836  1.00 97.88           N  
ATOM    314  NH1 ARG A  38      -3.199  15.172 -17.922  1.00 97.88           N  
ATOM    315  NH2 ARG A  38      -4.621  13.391 -17.656  1.00 97.88           N  
ATOM    316  CZ  ARG A  38      -3.771  14.266 -17.141  1.00 97.88           C  
ATOM    317  N   PHE A  39      -2.943  11.078 -11.258  1.00 98.06           N  
ATOM    318  CA  PHE A  39      -3.068   9.648 -11.016  1.00 98.06           C  
ATOM    319  C   PHE A  39      -2.512   8.852 -12.188  1.00 98.06           C  
ATOM    320  CB  PHE A  39      -4.535   9.273 -10.766  1.00 98.06           C  
ATOM    321  O   PHE A  39      -1.690   7.949 -11.992  1.00 98.06           O  
ATOM    322  CG  PHE A  39      -4.762   7.793 -10.617  1.00 98.06           C  
ATOM    323  CD1 PHE A  39      -5.043   6.996 -11.719  1.00 98.06           C  
ATOM    324  CD2 PHE A  39      -4.691   7.195  -9.359  1.00 98.06           C  
ATOM    325  CE1 PHE A  39      -5.254   5.629 -11.578  1.00 98.06           C  
ATOM    326  CE2 PHE A  39      -4.902   5.824  -9.211  1.00 98.06           C  
ATOM    327  CZ  PHE A  39      -5.184   5.047 -10.320  1.00 98.06           C  
ATOM    328  N   GLU A  40      -2.857   9.219 -13.336  1.00 98.12           N  
ATOM    329  CA  GLU A  40      -2.461   8.492 -14.531  1.00 98.12           C  
ATOM    330  C   GLU A  40      -0.947   8.523 -14.727  1.00 98.12           C  
ATOM    331  CB  GLU A  40      -3.160   9.062 -15.773  1.00 98.12           C  
ATOM    332  O   GLU A  40      -0.340   7.512 -15.086  1.00 98.12           O  
ATOM    333  CG  GLU A  40      -4.648   8.758 -15.828  1.00 98.12           C  
ATOM    334  CD  GLU A  40      -5.477   9.625 -14.891  1.00 98.12           C  
ATOM    335  OE1 GLU A  40      -6.613   9.227 -14.547  1.00 98.12           O  
ATOM    336  OE2 GLU A  40      -4.988  10.703 -14.500  1.00 98.12           O  
ATOM    337  N   LYS A  41      -0.367   9.695 -14.430  1.00 98.19           N  
ATOM    338  CA  LYS A  41       1.075   9.836 -14.609  1.00 98.19           C  
ATOM    339  C   LYS A  41       1.842   8.969 -13.617  1.00 98.19           C  
ATOM    340  CB  LYS A  41       1.496  11.297 -14.461  1.00 98.19           C  
ATOM    341  O   LYS A  41       2.900   8.430 -13.945  1.00 98.19           O  
ATOM    342  CG  LYS A  41       1.000  12.203 -15.586  1.00 98.19           C  
ATOM    343  CD  LYS A  41       1.567  11.781 -16.938  1.00 98.19           C  
ATOM    344  CE  LYS A  41       1.164  12.750 -18.031  1.00 98.19           C  
ATOM    345  NZ  LYS A  41       1.700  12.328 -19.359  1.00 98.19           N  
ATOM    346  N   VAL A  42       1.265   8.836 -12.500  1.00 98.50           N  
ATOM    347  CA  VAL A  42       1.893   7.988 -11.492  1.00 98.50           C  
ATOM    348  C   VAL A  42       1.837   6.527 -11.938  1.00 98.50           C  
ATOM    349  CB  VAL A  42       1.216   8.148 -10.117  1.00 98.50           C  
ATOM    350  O   VAL A  42       2.836   5.809 -11.859  1.00 98.50           O  
ATOM    351  CG1 VAL A  42       1.831   7.195  -9.094  1.00 98.50           C  
ATOM    352  CG2 VAL A  42       1.330   9.594  -9.633  1.00 98.50           C  
ATOM    353  N   CYS A  43       0.722   6.109 -12.398  1.00 98.12           N  
ATOM    354  CA  CYS A  43       0.584   4.750 -12.914  1.00 98.12           C  
ATOM    355  C   CYS A  43       1.541   4.504 -14.070  1.00 98.12           C  
ATOM    356  CB  CYS A  43      -0.853   4.488 -13.359  1.00 98.12           C  
ATOM    357  O   CYS A  43       2.205   3.467 -14.125  1.00 98.12           O  
ATOM    358  SG  CYS A  43      -2.049   4.484 -12.008  1.00 98.12           S  
ATOM    359  N   GLU A  44       1.621   5.469 -14.945  1.00 98.25           N  
ATOM    360  CA  GLU A  44       2.504   5.344 -16.109  1.00 98.25           C  
ATOM    361  C   GLU A  44       3.967   5.281 -15.672  1.00 98.25           C  
ATOM    362  CB  GLU A  44       2.291   6.504 -17.078  1.00 98.25           C  
ATOM    363  O   GLU A  44       4.770   4.578 -16.297  1.00 98.25           O  
ATOM    364  CG  GLU A  44       0.973   6.441 -17.828  1.00 98.25           C  
ATOM    365  CD  GLU A  44       0.638   7.727 -18.562  1.00 98.25           C  
ATOM    366  OE1 GLU A  44      -0.422   7.789 -19.234  1.00 98.25           O  
ATOM    367  OE2 GLU A  44       1.442   8.680 -18.484  1.00 98.25           O  
ATOM    368  N   PHE A  45       4.254   6.039 -14.672  1.00 98.12           N  
ATOM    369  CA  PHE A  45       5.609   6.016 -14.133  1.00 98.12           C  
ATOM    370  C   PHE A  45       6.004   4.602 -13.719  1.00 98.12           C  
ATOM    371  CB  PHE A  45       5.734   6.969 -12.945  1.00 98.12           C  
ATOM    372  O   PHE A  45       7.059   4.105 -14.109  1.00 98.12           O  
ATOM    373  CG  PHE A  45       7.051   6.863 -12.219  1.00 98.12           C  
ATOM    374  CD1 PHE A  45       7.145   6.164 -11.016  1.00 98.12           C  
ATOM    375  CD2 PHE A  45       8.195   7.465 -12.727  1.00 98.12           C  
ATOM    376  CE1 PHE A  45       8.359   6.062 -10.344  1.00 98.12           C  
ATOM    377  CE2 PHE A  45       9.406   7.367 -12.062  1.00 98.12           C  
ATOM    378  CZ  PHE A  45       9.492   6.668 -10.867  1.00 98.12           C  
ATOM    379  N   PHE A  46       5.164   3.975 -12.945  1.00 98.06           N  
ATOM    380  CA  PHE A  46       5.477   2.627 -12.484  1.00 98.06           C  
ATOM    381  C   PHE A  46       5.465   1.641 -13.648  1.00 98.06           C  
ATOM    382  CB  PHE A  46       4.484   2.180 -11.406  1.00 98.06           C  
ATOM    383  O   PHE A  46       6.262   0.702 -13.680  1.00 98.06           O  
ATOM    384  CG  PHE A  46       4.715   2.822 -10.070  1.00 98.06           C  
ATOM    385  CD1 PHE A  46       5.938   2.695  -9.422  1.00 98.06           C  
ATOM    386  CD2 PHE A  46       3.707   3.557  -9.453  1.00 98.06           C  
ATOM    387  CE1 PHE A  46       6.152   3.289  -8.180  1.00 98.06           C  
ATOM    388  CE2 PHE A  46       3.914   4.152  -8.211  1.00 98.06           C  
ATOM    389  CZ  PHE A  46       5.137   4.016  -7.578  1.00 98.06           C  
ATOM    390  N   ALA A  47       4.660   1.886 -14.664  1.00 96.69           N  
ATOM    391  CA  ALA A  47       4.559   1.000 -15.820  1.00 96.69           C  
ATOM    392  C   ALA A  47       5.773   1.147 -16.734  1.00 96.69           C  
ATOM    393  CB  ALA A  47       3.275   1.284 -16.594  1.00 96.69           C  
ATOM    394  O   ALA A  47       6.094   0.236 -17.500  1.00 96.69           O  
ATOM    395  N   GLY A  48       6.469   2.256 -16.594  1.00 97.25           N  
ATOM    396  CA  GLY A  48       7.594   2.549 -17.469  1.00 97.25           C  
ATOM    397  C   GLY A  48       8.906   1.959 -16.969  1.00 97.25           C  
ATOM    398  O   GLY A  48       9.945   2.121 -17.609  1.00 97.25           O  
ATOM    399  N   GLY A  49       8.930   1.385 -15.859  1.00 93.62           N  
ATOM    400  CA  GLY A  49      10.094   0.667 -15.359  1.00 93.62           C  
ATOM    401  C   GLY A  49      11.094   1.563 -14.648  1.00 93.62           C  
ATOM    402  O   GLY A  49      12.281   1.548 -14.961  1.00 93.62           O  
ATOM    403  N   PRO A  50      10.859   2.199 -13.648  1.00 95.25           N  
ATOM    404  CA  PRO A  50      11.781   3.074 -12.922  1.00 95.25           C  
ATOM    405  C   PRO A  50      12.688   2.307 -11.961  1.00 95.25           C  
ATOM    406  CB  PRO A  50      10.852   4.016 -12.156  1.00 95.25           C  
ATOM    407  O   PRO A  50      13.562   2.900 -11.320  1.00 95.25           O  
ATOM    408  CG  PRO A  50       9.641   3.193 -11.852  1.00 95.25           C  
ATOM    409  CD  PRO A  50       9.391   2.270 -13.008  1.00 95.25           C  
ATOM    410  N   GLY A  51      12.523   1.045 -11.938  1.00 96.94           N  
ATOM    411  CA  GLY A  51      13.273   0.288 -10.945  1.00 96.94           C  
ATOM    412  C   GLY A  51      12.625   0.303  -9.570  1.00 96.94           C  
ATOM    413  O   GLY A  51      13.305   0.119  -8.555  1.00 96.94           O  
ATOM    414  N   THR A  52      11.375   0.676  -9.523  1.00 97.88           N  
ATOM    415  CA  THR A  52      10.523   0.606  -8.336  1.00 97.88           C  
ATOM    416  C   THR A  52       9.070   0.387  -8.734  1.00 97.88           C  
ATOM    417  CB  THR A  52      10.648   1.885  -7.488  1.00 97.88           C  
ATOM    418  O   THR A  52       8.672   0.672  -9.867  1.00 97.88           O  
ATOM    419  CG2 THR A  52      10.070   3.090  -8.227  1.00 97.88           C  
ATOM    420  OG1 THR A  52       9.938   1.702  -6.262  1.00 97.88           O  
ATOM    421  N   SER A  53       8.289  -0.135  -7.777  1.00 98.69           N  
ATOM    422  CA  SER A  53       6.887  -0.413  -8.047  1.00 98.69           C  
ATOM    423  C   SER A  53       6.070  -0.456  -6.762  1.00 98.69           C  
ATOM    424  CB  SER A  53       6.738  -1.735  -8.805  1.00 98.69           C  
ATOM    425  O   SER A  53       6.617  -0.288  -5.668  1.00 98.69           O  
ATOM    426  OG  SER A  53       7.246  -2.812  -8.031  1.00 98.69           O  
ATOM    427  N   ALA A  54       4.730  -0.563  -6.910  1.00 98.69           N  
ATOM    428  CA  ALA A  54       3.752  -0.813  -5.855  1.00 98.69           C  
ATOM    429  C   ALA A  54       2.641  -1.735  -6.348  1.00 98.69           C  
ATOM    430  CB  ALA A  54       3.164   0.503  -5.355  1.00 98.69           C  
ATOM    431  O   ALA A  54       2.402  -1.843  -7.555  1.00 98.69           O  
ATOM    432  N   HIS A  55       2.004  -2.330  -5.344  1.00 98.69           N  
ATOM    433  CA  HIS A  55       0.901  -3.195  -5.742  1.00 98.69           C  
ATOM    434  C   HIS A  55      -0.289  -2.381  -6.238  1.00 98.69           C  
ATOM    435  CB  HIS A  55       0.475  -4.094  -4.582  1.00 98.69           C  
ATOM    436  O   HIS A  55      -0.883  -2.703  -7.270  1.00 98.69           O  
ATOM    437  CG  HIS A  55       1.520  -5.086  -4.176  1.00 98.69           C  
ATOM    438  CD2 HIS A  55       1.690  -6.387  -4.508  1.00 98.69           C  
ATOM    439  ND1 HIS A  55       2.549  -4.770  -3.314  1.00 98.69           N  
ATOM    440  CE1 HIS A  55       3.311  -5.836  -3.139  1.00 98.69           C  
ATOM    441  NE2 HIS A  55       2.811  -6.828  -3.852  1.00 98.69           N  
ATOM    442  N   PHE A  56      -0.523  -1.301  -5.457  1.00 98.69           N  
ATOM    443  CA  PHE A  56      -1.680  -0.481  -5.801  1.00 98.69           C  
ATOM    444  C   PHE A  56      -1.309   0.997  -5.824  1.00 98.69           C  
ATOM    445  CB  PHE A  56      -2.822  -0.720  -4.809  1.00 98.69           C  
ATOM    446  O   PHE A  56      -0.458   1.440  -5.051  1.00 98.69           O  
ATOM    447  CG  PHE A  56      -3.318  -2.141  -4.785  1.00 98.69           C  
ATOM    448  CD1 PHE A  56      -4.180  -2.605  -5.770  1.00 98.69           C  
ATOM    449  CD2 PHE A  56      -2.922  -3.010  -3.775  1.00 98.69           C  
ATOM    450  CE1 PHE A  56      -4.641  -3.920  -5.750  1.00 98.69           C  
ATOM    451  CE2 PHE A  56      -3.379  -4.324  -3.748  1.00 98.69           C  
ATOM    452  CZ  PHE A  56      -4.238  -4.777  -4.734  1.00 98.69           C  
ATOM    453  N   VAL A  57      -1.970   1.764  -6.703  1.00 98.75           N  
ATOM    454  CA  VAL A  57      -2.100   3.217  -6.680  1.00 98.75           C  
ATOM    455  C   VAL A  57      -3.557   3.602  -6.426  1.00 98.75           C  
ATOM    456  CB  VAL A  57      -1.603   3.852  -7.996  1.00 98.75           C  
ATOM    457  O   VAL A  57      -4.457   3.162  -7.148  1.00 98.75           O  
ATOM    458  CG1 VAL A  57      -1.749   5.371  -7.953  1.00 98.75           C  
ATOM    459  CG2 VAL A  57      -0.150   3.459  -8.266  1.00 98.75           C  
ATOM    460  N   VAL A  58      -3.672   4.441  -5.422  1.00 98.50           N  
ATOM    461  CA  VAL A  58      -5.051   4.711  -5.023  1.00 98.50           C  
ATOM    462  C   VAL A  58      -5.258   6.215  -4.855  1.00 98.50           C  
ATOM    463  CB  VAL A  58      -5.414   3.973  -3.715  1.00 98.50           C  
ATOM    464  O   VAL A  58      -4.418   6.902  -4.270  1.00 98.50           O  
ATOM    465  CG1 VAL A  58      -6.879   4.211  -3.352  1.00 98.50           C  
ATOM    466  CG2 VAL A  58      -5.133   2.479  -3.848  1.00 98.50           C  
ATOM    467  N   GLU A  59      -6.402   6.723  -5.488  1.00 97.62           N  
ATOM    468  CA  GLU A  59      -6.875   8.086  -5.273  1.00 97.62           C  
ATOM    469  C   GLU A  59      -8.398   8.156  -5.352  1.00 97.62           C  
ATOM    470  CB  GLU A  59      -6.250   9.039  -6.293  1.00 97.62           C  
ATOM    471  O   GLU A  59      -9.031   7.363  -6.051  1.00 97.62           O  
ATOM    472  CG  GLU A  59      -6.816   8.898  -7.699  1.00 97.62           C  
ATOM    473  CD  GLU A  59      -6.348   9.984  -8.648  1.00 97.62           C  
ATOM    474  OE1 GLU A  59      -6.777   9.992  -9.828  1.00 97.62           O  
ATOM    475  OE2 GLU A  59      -5.547  10.844  -8.219  1.00 97.62           O  
ATOM    476  N   ALA A  60      -8.992   9.062  -4.688  1.00 95.75           N  
ATOM    477  CA  ALA A  60     -10.406   9.414  -4.672  1.00 95.75           C  
ATOM    478  C   ALA A  60     -11.180   8.625  -5.727  1.00 95.75           C  
ATOM    479  CB  ALA A  60     -10.578  10.914  -4.898  1.00 95.75           C  
ATOM    480  O   ALA A  60     -11.438   9.133  -6.820  1.00 95.75           O  
ATOM    481  N   GLY A  61     -11.680   7.500  -5.301  1.00 91.00           N  
ATOM    482  CA  GLY A  61     -12.625   6.750  -6.113  1.00 91.00           C  
ATOM    483  C   GLY A  61     -11.945   5.840  -7.121  1.00 91.00           C  
ATOM    484  O   GLY A  61     -12.617   5.164  -7.902  1.00 91.00           O  
ATOM    485  N   ARG A  62     -10.633   5.820  -7.141  1.00 96.38           N  
ATOM    486  CA  ARG A  62      -9.938   5.004  -8.133  1.00 96.38           C  
ATOM    487  C   ARG A  62      -8.836   4.172  -7.477  1.00 96.38           C  
ATOM    488  CB  ARG A  62      -9.344   5.883  -9.234  1.00 96.38           C  
ATOM    489  O   ARG A  62      -8.117   4.660  -6.605  1.00 96.38           O  
ATOM    490  CG  ARG A  62     -10.375   6.695  -9.992  1.00 96.38           C  
ATOM    491  CD  ARG A  62      -9.727   7.605 -11.031  1.00 96.38           C  
ATOM    492  NE  ARG A  62      -8.930   8.656 -10.398  1.00 96.38           N  
ATOM    493  NH1 ARG A  62      -8.047   9.461 -12.375  1.00 96.38           N  
ATOM    494  NH2 ARG A  62      -7.473  10.430 -10.383  1.00 96.38           N  
ATOM    495  CZ  ARG A  62      -8.148   9.516 -11.055  1.00 96.38           C  
ATOM    496  N   CYS A  63      -8.688   2.957  -7.914  1.00 96.12           N  
ATOM    497  CA  CYS A  63      -7.648   2.037  -7.473  1.00 96.12           C  
ATOM    498  C   CYS A  63      -7.074   1.255  -8.648  1.00 96.12           C  
ATOM    499  CB  CYS A  63      -8.195   1.069  -6.426  1.00 96.12           C  
ATOM    500  O   CYS A  63      -7.785   0.486  -9.297  1.00 96.12           O  
ATOM    501  SG  CYS A  63      -6.992  -0.147  -5.852  1.00 96.12           S  
ATOM    502  N   ALA A  64      -5.801   1.456  -8.844  1.00 93.56           N  
ATOM    503  CA  ALA A  64      -5.105   0.701  -9.883  1.00 93.56           C  
ATOM    504  C   ALA A  64      -4.184  -0.352  -9.266  1.00 93.56           C  
ATOM    505  CB  ALA A  64      -4.305   1.644 -10.773  1.00 93.56           C  
ATOM    506  O   ALA A  64      -3.354  -0.039  -8.414  1.00 93.56           O  
ATOM    507  N   GLN A  65      -4.355  -1.563  -9.742  1.00 95.50           N  
ATOM    508  CA  GLN A  65      -3.424  -2.619  -9.359  1.00 95.50           C  
ATOM    509  C   GLN A  65      -2.342  -2.803 -10.422  1.00 95.50           C  
ATOM    510  CB  GLN A  65      -4.168  -3.938  -9.141  1.00 95.50           C  
ATOM    511  O   GLN A  65      -2.635  -3.178 -11.555  1.00 95.50           O  
ATOM    512  CG  GLN A  65      -3.293  -5.051  -8.578  1.00 95.50           C  
ATOM    513  CD  GLN A  65      -4.074  -6.312  -8.266  1.00 95.50           C  
ATOM    514  NE2 GLN A  65      -3.383  -7.332  -7.773  1.00 95.50           N  
ATOM    515  OE1 GLN A  65      -5.293  -6.371  -8.477  1.00 95.50           O  
ATOM    516  N   LEU A  66      -1.105  -2.607  -9.938  1.00 93.88           N  
ATOM    517  CA  LEU A  66      -0.019  -2.652 -10.906  1.00 93.88           C  
ATOM    518  C   LEU A  66       0.792  -3.934 -10.758  1.00 93.88           C  
ATOM    519  CB  LEU A  66       0.895  -1.434 -10.750  1.00 93.88           C  
ATOM    520  O   LEU A  66       1.458  -4.367 -11.703  1.00 93.88           O  
ATOM    521  CG  LEU A  66       0.378  -0.116 -11.328  1.00 93.88           C  
ATOM    522  CD1 LEU A  66      -0.679   0.488 -10.406  1.00 93.88           C  
ATOM    523  CD2 LEU A  66       1.528   0.861 -11.539  1.00 93.88           C  
ATOM    524  N   VAL A  67       0.877  -4.484  -9.562  1.00 94.88           N  
ATOM    525  CA  VAL A  67       1.544  -5.750  -9.289  1.00 94.88           C  
ATOM    526  C   VAL A  67       0.569  -6.707  -8.602  1.00 94.88           C  
ATOM    527  CB  VAL A  67       2.799  -5.551  -8.406  1.00 94.88           C  
ATOM    528  O   VAL A  67      -0.155  -6.316  -7.684  1.00 94.88           O  
ATOM    529  CG1 VAL A  67       3.482  -6.891  -8.125  1.00 94.88           C  
ATOM    530  CG2 VAL A  67       3.770  -4.578  -9.078  1.00 94.88           C  
ATOM    531  N   GLU A  68       0.583  -7.922  -9.148  1.00 92.56           N  
ATOM    532  CA  GLU A  68      -0.271  -8.914  -8.508  1.00 92.56           C  
ATOM    533  C   GLU A  68       0.189  -9.211  -7.082  1.00 92.56           C  
ATOM    534  CB  GLU A  68      -0.293 -10.211  -9.328  1.00 92.56           C  
ATOM    535  O   GLU A  68       1.388  -9.180  -6.793  1.00 92.56           O  
ATOM    536  CG  GLU A  68      -0.909 -10.047 -10.711  1.00 92.56           C  
ATOM    537  CD  GLU A  68      -2.428  -9.977 -10.688  1.00 92.56           C  
ATOM    538  OE1 GLU A  68      -3.016  -9.297 -11.555  1.00 92.56           O  
ATOM    539  OE2 GLU A  68      -3.033 -10.609  -9.797  1.00 92.56           O  
ATOM    540  N   ILE A  69      -0.736  -9.516  -6.191  1.00 92.19           N  
ATOM    541  CA  ILE A  69      -0.465  -9.734  -4.777  1.00 92.19           C  
ATOM    542  C   ILE A  69       0.434 -10.953  -4.605  1.00 92.19           C  
ATOM    543  CB  ILE A  69      -1.772  -9.906  -3.973  1.00 92.19           C  
ATOM    544  O   ILE A  69       1.233 -11.016  -3.668  1.00 92.19           O  
ATOM    545  CG1 ILE A  69      -2.506  -8.570  -3.842  1.00 92.19           C  
ATOM    546  CG2 ILE A  69      -1.480 -10.508  -2.594  1.00 92.19           C  
ATOM    547  CD1 ILE A  69      -3.855  -8.672  -3.143  1.00 92.19           C  
ATOM    548  N   LYS A  70       0.421 -11.906  -5.547  1.00 93.88           N  
ATOM    549  CA  LYS A  70       1.256 -13.102  -5.453  1.00 93.88           C  
ATOM    550  C   LYS A  70       2.717 -12.773  -5.754  1.00 93.88           C  
ATOM    551  CB  LYS A  70       0.754 -14.180  -6.410  1.00 93.88           C  
ATOM    552  O   LYS A  70       3.609 -13.562  -5.449  1.00 93.88           O  
ATOM    553  CG  LYS A  70       0.897 -13.828  -7.879  1.00 93.88           C  
ATOM    554  CD  LYS A  70       0.393 -14.945  -8.781  1.00 93.88           C  
ATOM    555  CE  LYS A  70       0.504 -14.578 -10.250  1.00 93.88           C  
ATOM    556  NZ  LYS A  70       1.845 -14.930 -10.812  1.00 93.88           N  
ATOM    557  N   ASP A  71       2.932 -11.594  -6.383  1.00 97.62           N  
ATOM    558  CA  ASP A  71       4.293 -11.172  -6.703  1.00 97.62           C  
ATOM    559  C   ASP A  71       4.777 -10.094  -5.730  1.00 97.62           C  
ATOM    560  CB  ASP A  71       4.371 -10.656  -8.141  1.00 97.62           C  
ATOM    561  O   ASP A  71       3.982  -9.531  -4.977  1.00 97.62           O  
ATOM    562  CG  ASP A  71       4.051 -11.727  -9.172  1.00 97.62           C  
ATOM    563  OD1 ASP A  71       4.457 -12.891  -8.992  1.00 97.62           O  
ATOM    564  OD2 ASP A  71       3.385 -11.391 -10.180  1.00 97.62           O  
ATOM    565  N   ILE A  72       6.090  -9.867  -5.758  1.00 98.62           N  
ATOM    566  CA  ILE A  72       6.699  -8.961  -4.793  1.00 98.62           C  
ATOM    567  C   ILE A  72       7.000  -7.621  -5.465  1.00 98.62           C  
ATOM    568  CB  ILE A  72       7.984  -9.562  -4.188  1.00 98.62           C  
ATOM    569  O   ILE A  72       7.863  -7.539  -6.344  1.00 98.62           O  
ATOM    570  CG1 ILE A  72       7.695 -10.922  -3.557  1.00 98.62           C  
ATOM    571  CG2 ILE A  72       8.602  -8.602  -3.162  1.00 98.62           C  
ATOM    572  CD1 ILE A  72       8.938 -11.734  -3.221  1.00 98.62           C  
ATOM    573  N   ALA A  73       6.281  -6.562  -5.012  1.00 98.69           N  
ATOM    574  CA  ALA A  73       6.598  -5.219  -5.488  1.00 98.69           C  
ATOM    575  C   ALA A  73       7.855  -4.680  -4.820  1.00 98.69           C  
ATOM    576  CB  ALA A  73       5.422  -4.277  -5.238  1.00 98.69           C  
ATOM    577  O   ALA A  73       8.133  -4.992  -3.660  1.00 98.69           O  
ATOM    578  N   TRP A  74       8.656  -3.955  -5.527  1.00 98.62           N  
ATOM    579  CA  TRP A  74       9.867  -3.309  -5.027  1.00 98.62           C  
ATOM    580  C   TRP A  74       9.555  -1.915  -4.492  1.00 98.62           C  
ATOM    581  CB  TRP A  74      10.922  -3.221  -6.133  1.00 98.62           C  
ATOM    582  O   TRP A  74       9.859  -0.912  -5.145  1.00 98.62           O  
ATOM    583  CG  TRP A  74      11.242  -4.539  -6.773  1.00 98.62           C  
ATOM    584  CD1 TRP A  74      10.852  -5.777  -6.352  1.00 98.62           C  
ATOM    585  CD2 TRP A  74      12.031  -4.746  -7.949  1.00 98.62           C  
ATOM    586  CE2 TRP A  74      12.078  -6.137  -8.188  1.00 98.62           C  
ATOM    587  CE3 TRP A  74      12.703  -3.889  -8.828  1.00 98.62           C  
ATOM    588  NE1 TRP A  74      11.344  -6.742  -7.195  1.00 98.62           N  
ATOM    589  CH2 TRP A  74      13.414  -5.832 -10.109  1.00 98.62           C  
ATOM    590  CZ2 TRP A  74      12.766  -6.691  -9.266  1.00 98.62           C  
ATOM    591  CZ3 TRP A  74      13.391  -4.441  -9.906  1.00 98.62           C  
ATOM    592  N   HIS A  75       9.055  -1.729  -3.250  1.00 98.62           N  
ATOM    593  CA  HIS A  75       8.500  -0.435  -2.875  1.00 98.62           C  
ATOM    594  C   HIS A  75       9.031   0.024  -1.523  1.00 98.62           C  
ATOM    595  CB  HIS A  75       6.969  -0.499  -2.842  1.00 98.62           C  
ATOM    596  O   HIS A  75       8.969   1.212  -1.198  1.00 98.62           O  
ATOM    597  CG  HIS A  75       6.434  -1.511  -1.881  1.00 98.62           C  
ATOM    598  CD2 HIS A  75       6.160  -2.828  -2.037  1.00 98.62           C  
ATOM    599  ND1 HIS A  75       6.109  -1.200  -0.578  1.00 98.62           N  
ATOM    600  CE1 HIS A  75       5.660  -2.287   0.029  1.00 98.62           C  
ATOM    601  NE2 HIS A  75       5.680  -3.287  -0.834  1.00 98.62           N  
ATOM    602  N   ALA A  76       9.602  -0.778  -0.746  1.00 98.12           N  
ATOM    603  CA  ALA A  76       9.844  -0.397   0.643  1.00 98.12           C  
ATOM    604  C   ALA A  76      11.320  -0.079   0.874  1.00 98.12           C  
ATOM    605  CB  ALA A  76       9.391  -1.507   1.587  1.00 98.12           C  
ATOM    606  O   ALA A  76      11.688   0.460   1.920  1.00 98.12           O  
ATOM    607  N   GLY A  77      12.172  -0.363  -0.134  1.00 96.75           N  
ATOM    608  CA  GLY A  77      13.609  -0.199   0.050  1.00 96.75           C  
ATOM    609  C   GLY A  77      14.188  -1.157   1.071  1.00 96.75           C  
ATOM    610  O   GLY A  77      15.281  -0.923   1.600  1.00 96.75           O  
ATOM    611  N   ASN A  78      13.375  -2.047   1.476  1.00 98.19           N  
ATOM    612  CA  ASN A  78      13.703  -3.121   2.404  1.00 98.19           C  
ATOM    613  C   ASN A  78      13.148  -4.461   1.931  1.00 98.19           C  
ATOM    614  CB  ASN A  78      13.188  -2.799   3.807  1.00 98.19           C  
ATOM    615  O   ASN A  78      11.938  -4.668   1.926  1.00 98.19           O  
ATOM    616  CG  ASN A  78      13.586  -3.838   4.832  1.00 98.19           C  
ATOM    617  ND2 ASN A  78      14.469  -3.453   5.754  1.00 98.19           N  
ATOM    618  OD1 ASN A  78      13.117  -4.977   4.801  1.00 98.19           O  
ATOM    619  N   TRP A  79      14.062  -5.352   1.593  1.00 97.25           N  
ATOM    620  CA  TRP A  79      13.656  -6.594   0.943  1.00 97.25           C  
ATOM    621  C   TRP A  79      12.805  -7.441   1.878  1.00 97.25           C  
ATOM    622  CB  TRP A  79      14.883  -7.391   0.490  1.00 97.25           C  
ATOM    623  O   TRP A  79      11.812  -8.039   1.450  1.00 97.25           O  
ATOM    624  CG  TRP A  79      14.547  -8.672  -0.210  1.00 97.25           C  
ATOM    625  CD1 TRP A  79      14.859  -9.938   0.201  1.00 97.25           C  
ATOM    626  CD2 TRP A  79      13.844  -8.812  -1.447  1.00 97.25           C  
ATOM    627  CE2 TRP A  79      13.766 -10.195  -1.728  1.00 97.25           C  
ATOM    628  CE3 TRP A  79      13.273  -7.906  -2.348  1.00 97.25           C  
ATOM    629  NE1 TRP A  79      14.391 -10.859  -0.707  1.00 97.25           N  
ATOM    630  CH2 TRP A  79      12.586  -9.781  -3.736  1.00 97.25           C  
ATOM    631  CZ2 TRP A  79      13.133 -10.688  -2.871  1.00 97.25           C  
ATOM    632  CZ3 TRP A  79      12.648  -8.398  -3.486  1.00 97.25           C  
ATOM    633  N   ALA A  80      13.188  -7.551   3.109  1.00 96.88           N  
ATOM    634  CA  ALA A  80      12.406  -8.320   4.070  1.00 96.88           C  
ATOM    635  C   ALA A  80      10.969  -7.793   4.148  1.00 96.88           C  
ATOM    636  CB  ALA A  80      13.055  -8.273   5.449  1.00 96.88           C  
ATOM    637  O   ALA A  80      10.023  -8.578   4.207  1.00 96.88           O  
ATOM    638  N   ALA A  81      10.844  -6.500   4.109  1.00 97.75           N  
ATOM    639  CA  ALA A  81       9.508  -5.902   4.113  1.00 97.75           C  
ATOM    640  C   ALA A  81       8.789  -6.168   2.795  1.00 97.75           C  
ATOM    641  CB  ALA A  81       9.602  -4.398   4.371  1.00 97.75           C  
ATOM    642  O   ALA A  81       7.598  -6.500   2.787  1.00 97.75           O  
ATOM    643  N   ASN A  82       9.430  -6.070   1.737  1.00 98.62           N  
ATOM    644  CA  ASN A  82       8.828  -6.285   0.425  1.00 98.62           C  
ATOM    645  C   ASN A  82       8.234  -7.684   0.304  1.00 98.62           C  
ATOM    646  CB  ASN A  82       9.859  -6.047  -0.682  1.00 98.62           C  
ATOM    647  O   ASN A  82       7.148  -7.855  -0.252  1.00 98.62           O  
ATOM    648  CG  ASN A  82      10.148  -4.578  -0.910  1.00 98.62           C  
ATOM    649  ND2 ASN A  82      11.258  -4.285  -1.580  1.00 98.62           N  
ATOM    650  OD1 ASN A  82       9.375  -3.711  -0.486  1.00 98.62           O  
ATOM    651  N   GLN A  83       8.859  -8.672   0.833  1.00 98.31           N  
ATOM    652  CA  GLN A  83       8.461 -10.070   0.701  1.00 98.31           C  
ATOM    653  C   GLN A  83       7.168 -10.344   1.460  1.00 98.31           C  
ATOM    654  CB  GLN A  83       9.570 -10.992   1.203  1.00 98.31           C  
ATOM    655  O   GLN A  83       6.480 -11.328   1.185  1.00 98.31           O  
ATOM    656  CG  GLN A  83      10.805 -11.016   0.310  1.00 98.31           C  
ATOM    657  CD  GLN A  83      11.906 -11.914   0.845  1.00 98.31           C  
ATOM    658  NE2 GLN A  83      12.984 -11.312   1.334  1.00 98.31           N  
ATOM    659  OE1 GLN A  83      11.781 -13.148   0.818  1.00 98.31           O  
ATOM    660  N   ARG A  84       6.848  -9.438   2.332  1.00 98.06           N  
ATOM    661  CA  ARG A  84       5.730  -9.805   3.201  1.00 98.06           C  
ATOM    662  C   ARG A  84       4.676  -8.703   3.223  1.00 98.06           C  
ATOM    663  CB  ARG A  84       6.223 -10.086   4.621  1.00 98.06           C  
ATOM    664  O   ARG A  84       3.906  -8.586   4.180  1.00 98.06           O  
ATOM    665  CG  ARG A  84       6.902  -8.898   5.285  1.00 98.06           C  
ATOM    666  CD  ARG A  84       7.441  -9.258   6.664  1.00 98.06           C  
ATOM    667  NE  ARG A  84       6.383  -9.719   7.555  1.00 98.06           N  
ATOM    668  NH1 ARG A  84       5.996  -7.656   8.516  1.00 98.06           N  
ATOM    669  NH2 ARG A  84       4.773  -9.484   9.172  1.00 98.06           N  
ATOM    670  CZ  ARG A  84       5.719  -8.953   8.414  1.00 98.06           C  
ATOM    671  N   SER A  85       4.836  -7.715   2.277  1.00 98.75           N  
ATOM    672  CA  SER A  85       3.902  -6.598   2.365  1.00 98.75           C  
ATOM    673  C   SER A  85       3.283  -6.285   1.008  1.00 98.75           C  
ATOM    674  CB  SER A  85       4.605  -5.355   2.912  1.00 98.75           C  
ATOM    675  O   SER A  85       3.793  -6.719  -0.027  1.00 98.75           O  
ATOM    676  OG  SER A  85       5.625  -4.922   2.027  1.00 98.75           O  
ATOM    677  N   ILE A  86       2.135  -5.684   1.087  1.00 98.88           N  
ATOM    678  CA  ILE A  86       1.468  -5.008  -0.022  1.00 98.88           C  
ATOM    679  C   ILE A  86       1.736  -3.508   0.051  1.00 98.88           C  
ATOM    680  CB  ILE A  86      -0.053  -5.281  -0.018  1.00 98.88           C  
ATOM    681  O   ILE A  86       1.480  -2.873   1.078  1.00 98.88           O  
ATOM    682  CG1 ILE A  86      -0.326  -6.781  -0.186  1.00 98.88           C  
ATOM    683  CG2 ILE A  86      -0.750  -4.473  -1.114  1.00 98.88           C  
ATOM    684  CD1 ILE A  86      -1.754  -7.191   0.147  1.00 98.88           C  
ATOM    685  N   GLY A  87       2.301  -2.949  -0.980  1.00 98.88           N  
ATOM    686  CA  GLY A  87       2.506  -1.510  -1.023  1.00 98.88           C  
ATOM    687  C   GLY A  87       1.368  -0.766  -1.698  1.00 98.88           C  
ATOM    688  O   GLY A  87       0.937  -1.140  -2.791  1.00 98.88           O  
ATOM    689  N   ILE A  88       0.936   0.313  -1.031  1.00 98.94           N  
ATOM    690  CA  ILE A  88      -0.121   1.146  -1.595  1.00 98.94           C  
ATOM    691  C   ILE A  88       0.375   2.584  -1.735  1.00 98.94           C  
ATOM    692  CB  ILE A  88      -1.398   1.103  -0.727  1.00 98.94           C  
ATOM    693  O   ILE A  88       0.715   3.230  -0.742  1.00 98.94           O  
ATOM    694  CG1 ILE A  88      -1.886  -0.342  -0.565  1.00 98.94           C  
ATOM    695  CG2 ILE A  88      -2.494   1.985  -1.333  1.00 98.94           C  
ATOM    696  CD1 ILE A  88      -3.131  -0.483   0.299  1.00 98.94           C  
ATOM    697  N   GLU A  89       0.477   3.084  -2.963  1.00 98.88           N  
ATOM    698  CA  GLU A  89       0.809   4.480  -3.234  1.00 98.88           C  
ATOM    699  C   GLU A  89      -0.429   5.367  -3.154  1.00 98.88           C  
ATOM    700  CB  GLU A  89       1.465   4.617  -4.609  1.00 98.88           C  
ATOM    701  O   GLU A  89      -1.402   5.152  -3.879  1.00 98.88           O  
ATOM    702  CG  GLU A  89       2.838   3.967  -4.707  1.00 98.88           C  
ATOM    703  CD  GLU A  89       3.928   4.758  -4.004  1.00 98.88           C  
ATOM    704  OE1 GLU A  89       5.055   4.234  -3.846  1.00 98.88           O  
ATOM    705  OE2 GLU A  89       3.652   5.910  -3.602  1.00 98.88           O  
ATOM    706  N   CYS A  90      -0.309   6.359  -2.268  1.00 98.88           N  
ATOM    707  CA  CYS A  90      -1.454   7.215  -1.988  1.00 98.88           C  
ATOM    708  C   CYS A  90      -1.177   8.648  -2.418  1.00 98.88           C  
ATOM    709  CB  CYS A  90      -1.804   7.180  -0.501  1.00 98.88           C  
ATOM    710  O   CYS A  90      -0.031   9.102  -2.381  1.00 98.88           O  
ATOM    711  SG  CYS A  90      -1.974   5.508   0.164  1.00 98.88           S  
ATOM    712  N   ARG A  91      -2.244   9.266  -2.869  1.00 98.44           N  
ATOM    713  CA  ARG A  91      -2.090  10.688  -3.152  1.00 98.44           C  
ATOM    714  C   ARG A  91      -1.591  11.445  -1.922  1.00 98.44           C  
ATOM    715  CB  ARG A  91      -3.412  11.289  -3.631  1.00 98.44           C  
ATOM    716  O   ARG A  91      -2.178  11.336  -0.843  1.00 98.44           O  
ATOM    717  CG  ARG A  91      -3.281  12.688  -4.215  1.00 98.44           C  
ATOM    718  CD  ARG A  91      -4.586  13.172  -4.832  1.00 98.44           C  
ATOM    719  NE  ARG A  91      -4.438  13.445  -6.258  1.00 98.44           N  
ATOM    720  NH1 ARG A  91      -4.414  15.742  -6.016  1.00 98.44           N  
ATOM    721  NH2 ARG A  91      -4.223  14.805  -8.094  1.00 98.44           N  
ATOM    722  CZ  ARG A  91      -4.359  14.664  -6.785  1.00 98.44           C  
ATOM    723  N   PRO A  92      -0.607  12.344  -2.133  1.00 98.62           N  
ATOM    724  CA  PRO A  92       0.058  12.977  -0.988  1.00 98.62           C  
ATOM    725  C   PRO A  92      -0.839  13.969  -0.257  1.00 98.62           C  
ATOM    726  CB  PRO A  92       1.258  13.680  -1.621  1.00 98.62           C  
ATOM    727  O   PRO A  92      -0.745  14.109   0.965  1.00 98.62           O  
ATOM    728  CG  PRO A  92       1.461  12.992  -2.932  1.00 98.62           C  
ATOM    729  CD  PRO A  92       0.145  12.422  -3.379  1.00 98.62           C  
ATOM    730  N   GLU A  93      -1.794  14.578  -0.937  1.00 98.12           N  
ATOM    731  CA  GLU A  93      -2.654  15.625  -0.380  1.00 98.12           C  
ATOM    732  C   GLU A  93      -3.662  15.031   0.604  1.00 98.12           C  
ATOM    733  CB  GLU A  93      -3.385  16.375  -1.497  1.00 98.12           C  
ATOM    734  O   GLU A  93      -4.227  15.758   1.429  1.00 98.12           O  
ATOM    735  CG  GLU A  93      -2.467  17.188  -2.387  1.00 98.12           C  
ATOM    736  CD  GLU A  93      -1.943  16.422  -3.588  1.00 98.12           C  
ATOM    737  OE1 GLU A  93      -1.620  17.047  -4.621  1.00 98.12           O  
ATOM    738  OE2 GLU A  93      -1.857  15.180  -3.496  1.00 98.12           O  
ATOM    739  N   MET A  94      -3.893  13.734   0.538  1.00 98.50           N  
ATOM    740  CA  MET A  94      -4.770  12.984   1.425  1.00 98.50           C  
ATOM    741  C   MET A  94      -6.082  13.719   1.652  1.00 98.50           C  
ATOM    742  CB  MET A  94      -4.082  12.711   2.766  1.00 98.50           C  
ATOM    743  O   MET A  94      -6.426  14.055   2.789  1.00 98.50           O  
ATOM    744  CG  MET A  94      -4.820  11.719   3.645  1.00 98.50           C  
ATOM    745  SD  MET A  94      -3.898  11.320   5.180  1.00 98.50           S  
ATOM    746  CE  MET A  94      -4.047  12.898   6.062  1.00 98.50           C  
ATOM    747  N   SER A  95      -6.742  14.141   0.532  1.00 98.38           N  
ATOM    748  CA  SER A  95      -8.086  14.680   0.722  1.00 98.38           C  
ATOM    749  C   SER A  95      -8.984  13.688   1.448  1.00 98.38           C  
ATOM    750  CB  SER A  95      -8.711  15.055  -0.624  1.00 98.38           C  
ATOM    751  O   SER A  95      -8.625  12.516   1.603  1.00 98.38           O  
ATOM    752  OG  SER A  95      -9.031  13.891  -1.370  1.00 98.38           O  
ATOM    753  N   ASN A  96     -10.102  14.094   1.893  1.00 98.31           N  
ATOM    754  CA  ASN A  96     -11.055  13.195   2.541  1.00 98.31           C  
ATOM    755  C   ASN A  96     -11.438  12.039   1.629  1.00 98.31           C  
ATOM    756  CB  ASN A  96     -12.297  13.969   2.979  1.00 98.31           C  
ATOM    757  O   ASN A  96     -11.539  10.898   2.082  1.00 98.31           O  
ATOM    758  CG  ASN A  96     -12.055  14.844   4.191  1.00 98.31           C  
ATOM    759  ND2 ASN A  96     -12.945  15.797   4.426  1.00 98.31           N  
ATOM    760  OD1 ASN A  96     -11.062  14.664   4.906  1.00 98.31           O  
ATOM    761  N   GLU A  97     -11.609  12.375   0.433  1.00 97.81           N  
ATOM    762  CA  GLU A  97     -11.992  11.336  -0.519  1.00 97.81           C  
ATOM    763  C   GLU A  97     -10.859  10.344  -0.729  1.00 97.81           C  
ATOM    764  CB  GLU A  97     -12.398  11.961  -1.856  1.00 97.81           C  
ATOM    765  O   GLU A  97     -11.094   9.133  -0.834  1.00 97.81           O  
ATOM    766  CG  GLU A  97     -13.734  12.695  -1.811  1.00 97.81           C  
ATOM    767  CD  GLU A  97     -14.109  13.336  -3.137  1.00 97.81           C  
ATOM    768  OE1 GLU A  97     -15.117  14.070  -3.189  1.00 97.81           O  
ATOM    769  OE2 GLU A  97     -13.383  13.109  -4.129  1.00 97.81           O  
ATOM    770  N   ASP A  98      -9.648  10.844  -0.747  1.00 98.62           N  
ATOM    771  CA  ASP A  98      -8.492   9.961  -0.841  1.00 98.62           C  
ATOM    772  C   ASP A  98      -8.430   9.008   0.355  1.00 98.62           C  
ATOM    773  CB  ASP A  98      -7.199  10.766  -0.940  1.00 98.62           C  
ATOM    774  O   ASP A  98      -8.250   7.805   0.189  1.00 98.62           O  
ATOM    775  CG  ASP A  98      -7.066  11.516  -2.256  1.00 98.62           C  
ATOM    776  OD1 ASP A  98      -7.434  10.961  -3.312  1.00 98.62           O  
ATOM    777  OD2 ASP A  98      -6.590  12.672  -2.234  1.00 98.62           O  
ATOM    778  N   PHE A  99      -8.570   9.594   1.453  1.00 98.81           N  
ATOM    779  CA  PHE A  99      -8.516   8.820   2.689  1.00 98.81           C  
ATOM    780  C   PHE A  99      -9.586   7.734   2.703  1.00 98.81           C  
ATOM    781  CB  PHE A  99      -8.680   9.734   3.904  1.00 98.81           C  
ATOM    782  O   PHE A  99      -9.297   6.578   3.014  1.00 98.81           O  
ATOM    783  CG  PHE A  99      -8.578   9.023   5.223  1.00 98.81           C  
ATOM    784  CD1 PHE A  99      -9.703   8.453   5.812  1.00 98.81           C  
ATOM    785  CD2 PHE A  99      -7.359   8.914   5.879  1.00 98.81           C  
ATOM    786  CE1 PHE A  99      -9.617   7.793   7.035  1.00 98.81           C  
ATOM    787  CE2 PHE A  99      -7.262   8.250   7.098  1.00 98.81           C  
ATOM    788  CZ  PHE A  99      -8.391   7.691   7.676  1.00 98.81           C  
ATOM    789  N   GLU A 100     -10.758   8.102   2.326  1.00 98.25           N  
ATOM    790  CA  GLU A 100     -11.875   7.160   2.346  1.00 98.25           C  
ATOM    791  C   GLU A 100     -11.664   6.031   1.341  1.00 98.25           C  
ATOM    792  CB  GLU A 100     -13.188   7.887   2.053  1.00 98.25           C  
ATOM    793  O   GLU A 100     -11.984   4.875   1.625  1.00 98.25           O  
ATOM    794  CG  GLU A 100     -13.672   8.766   3.197  1.00 98.25           C  
ATOM    795  CD  GLU A 100     -13.906   8.000   4.488  1.00 98.25           C  
ATOM    796  OE1 GLU A 100     -13.711   8.578   5.582  1.00 98.25           O  
ATOM    797  OE2 GLU A 100     -14.281   6.809   4.410  1.00 98.25           O  
ATOM    798  N   THR A 101     -11.148   6.379   0.234  1.00 97.62           N  
ATOM    799  CA  THR A 101     -10.914   5.359  -0.785  1.00 97.62           C  
ATOM    800  C   THR A 101      -9.828   4.387  -0.340  1.00 97.62           C  
ATOM    801  CB  THR A 101     -10.523   5.996  -2.131  1.00 97.62           C  
ATOM    802  O   THR A 101      -9.969   3.172  -0.494  1.00 97.62           O  
ATOM    803  CG2 THR A 101     -10.297   4.930  -3.197  1.00 97.62           C  
ATOM    804  OG1 THR A 101     -11.570   6.875  -2.561  1.00 97.62           O  
ATOM    805  N   VAL A 102      -8.773   4.859   0.248  1.00 98.75           N  
ATOM    806  CA  VAL A 102      -7.711   3.990   0.741  1.00 98.75           C  
ATOM    807  C   VAL A 102      -8.258   3.074   1.835  1.00 98.75           C  
ATOM    808  CB  VAL A 102      -6.512   4.805   1.275  1.00 98.75           C  
ATOM    809  O   VAL A 102      -7.992   1.870   1.834  1.00 98.75           O  
ATOM    810  CG1 VAL A 102      -5.520   3.898   1.998  1.00 98.75           C  
ATOM    811  CG2 VAL A 102      -5.824   5.555   0.134  1.00 98.75           C  
ATOM    812  N   ALA A 103      -9.031   3.648   2.730  1.00 98.69           N  
ATOM    813  CA  ALA A 103      -9.648   2.848   3.787  1.00 98.69           C  
ATOM    814  C   ALA A 103     -10.523   1.746   3.201  1.00 98.69           C  
ATOM    815  CB  ALA A 103     -10.469   3.738   4.719  1.00 98.69           C  
ATOM    816  O   ALA A 103     -10.484   0.601   3.656  1.00 98.69           O  
ATOM    817  N   GLN A 104     -11.289   2.129   2.199  1.00 95.69           N  
ATOM    818  CA  GLN A 104     -12.188   1.165   1.573  1.00 95.69           C  
ATOM    819  C   GLN A 104     -11.406   0.059   0.871  1.00 95.69           C  
ATOM    820  CB  GLN A 104     -13.117   1.864   0.580  1.00 95.69           C  
ATOM    821  O   GLN A 104     -11.773  -1.116   0.957  1.00 95.69           O  
ATOM    822  CG  GLN A 104     -14.148   0.939  -0.056  1.00 95.69           C  
ATOM    823  CD  GLN A 104     -15.117   0.361   0.955  1.00 95.69           C  
ATOM    824  NE2 GLN A 104     -15.133  -0.962   1.072  1.00 95.69           N  
ATOM    825  OE1 GLN A 104     -15.852   1.099   1.625  1.00 95.69           O  
ATOM    826  N   VAL A 105     -10.344   0.399   0.221  1.00 96.06           N  
ATOM    827  CA  VAL A 105      -9.523  -0.582  -0.480  1.00 96.06           C  
ATOM    828  C   VAL A 105      -8.938  -1.574   0.521  1.00 96.06           C  
ATOM    829  CB  VAL A 105      -8.391   0.098  -1.281  1.00 96.06           C  
ATOM    830  O   VAL A 105      -9.008  -2.789   0.314  1.00 96.06           O  
ATOM    831  CG1 VAL A 105      -7.348  -0.929  -1.720  1.00 96.06           C  
ATOM    832  CG2 VAL A 105      -8.961   0.835  -2.490  1.00 96.06           C  
ATOM    833  N   ILE A 106      -8.414  -1.078   1.592  1.00 98.00           N  
ATOM    834  CA  ILE A 106      -7.816  -1.953   2.594  1.00 98.00           C  
ATOM    835  C   ILE A 106      -8.891  -2.836   3.219  1.00 98.00           C  
ATOM    836  CB  ILE A 106      -7.086  -1.142   3.688  1.00 98.00           C  
ATOM    837  O   ILE A 106      -8.688  -4.039   3.408  1.00 98.00           O  
ATOM    838  CG1 ILE A 106      -5.898  -0.384   3.084  1.00 98.00           C  
ATOM    839  CG2 ILE A 106      -6.633  -2.059   4.824  1.00 98.00           C  
ATOM    840  CD1 ILE A 106      -5.238   0.595   4.047  1.00 98.00           C  
ATOM    841  N   ALA A 107     -10.031  -2.277   3.500  1.00 94.50           N  
ATOM    842  CA  ALA A 107     -11.141  -3.047   4.055  1.00 94.50           C  
ATOM    843  C   ALA A 107     -11.562  -4.164   3.102  1.00 94.50           C  
ATOM    844  CB  ALA A 107     -12.328  -2.131   4.352  1.00 94.50           C  
ATOM    845  O   ALA A 107     -11.812  -5.293   3.529  1.00 94.50           O  
ATOM    846  N   ASP A 108     -11.633  -3.873   1.869  1.00 86.31           N  
ATOM    847  CA  ASP A 108     -12.023  -4.867   0.871  1.00 86.31           C  
ATOM    848  C   ASP A 108     -10.992  -5.992   0.789  1.00 86.31           C  
ATOM    849  CB  ASP A 108     -12.195  -4.211  -0.500  1.00 86.31           C  
ATOM    850  O   ASP A 108     -11.352  -7.164   0.658  1.00 86.31           O  
ATOM    851  CG  ASP A 108     -13.461  -3.373  -0.601  1.00 86.31           C  
ATOM    852  OD1 ASP A 108     -14.328  -3.471   0.290  1.00 86.31           O  
ATOM    853  OD2 ASP A 108     -13.586  -2.607  -1.582  1.00 86.31           O  
ATOM    854  N   LEU A 109      -9.688  -5.598   0.873  1.00 88.00           N  
ATOM    855  CA  LEU A 109      -8.641  -6.617   0.868  1.00 88.00           C  
ATOM    856  C   LEU A 109      -8.781  -7.543   2.070  1.00 88.00           C  
ATOM    857  CB  LEU A 109      -7.262  -5.961   0.870  1.00 88.00           C  
ATOM    858  O   LEU A 109      -8.719  -8.766   1.926  1.00 88.00           O  
ATOM    859  CG  LEU A 109      -6.797  -5.348  -0.453  1.00 88.00           C  
ATOM    860  CD1 LEU A 109      -5.543  -4.508  -0.240  1.00 88.00           C  
ATOM    861  CD2 LEU A 109      -6.547  -6.438  -1.488  1.00 88.00           C  
ATOM    862  N   GLU A 110      -9.008  -6.969   3.234  1.00 93.56           N  
ATOM    863  CA  GLU A 110      -9.102  -7.766   4.453  1.00 93.56           C  
ATOM    864  C   GLU A 110     -10.344  -8.648   4.441  1.00 93.56           C  
ATOM    865  CB  GLU A 110      -9.109  -6.859   5.688  1.00 93.56           C  
ATOM    866  O   GLU A 110     -10.297  -9.805   4.875  1.00 93.56           O  
ATOM    867  CG  GLU A 110      -7.777  -6.172   5.957  1.00 93.56           C  
ATOM    868  CD  GLU A 110      -7.715  -5.500   7.320  1.00 93.56           C  
ATOM    869  OE1 GLU A 110      -6.613  -5.086   7.742  1.00 93.56           O  
ATOM    870  OE2 GLU A 110      -8.781  -5.387   7.973  1.00 93.56           O  
ATOM    871  N   THR A 111     -11.430  -8.133   3.908  1.00 85.00           N  
ATOM    872  CA  THR A 111     -12.672  -8.898   3.828  1.00 85.00           C  
ATOM    873  C   THR A 111     -12.539 -10.039   2.826  1.00 85.00           C  
ATOM    874  CB  THR A 111     -13.859  -8.000   3.430  1.00 85.00           C  
ATOM    875  O   THR A 111     -12.922 -11.180   3.117  1.00 85.00           O  
ATOM    876  CG2 THR A 111     -15.133  -8.820   3.275  1.00 85.00           C  
ATOM    877  OG1 THR A 111     -14.055  -7.008   4.445  1.00 85.00           O  
ATOM    878  N   PHE A 112     -11.984  -9.695   1.740  1.00 80.56           N  
ATOM    879  CA  PHE A 112     -11.844 -10.680   0.674  1.00 80.56           C  
ATOM    880  C   PHE A 112     -10.945 -11.828   1.115  1.00 80.56           C  
ATOM    881  CB  PHE A 112     -11.273 -10.023  -0.591  1.00 80.56           C  
ATOM    882  O   PHE A 112     -11.258 -13.000   0.879  1.00 80.56           O  
ATOM    883  CG  PHE A 112     -11.117 -10.977  -1.746  1.00 80.56           C  
ATOM    884  CD1 PHE A 112      -9.875 -11.539  -2.035  1.00 80.56           C  
ATOM    885  CD2 PHE A 112     -12.203 -11.305  -2.543  1.00 80.56           C  
ATOM    886  CE1 PHE A 112      -9.727 -12.422  -3.105  1.00 80.56           C  
ATOM    887  CE2 PHE A 112     -12.062 -12.188  -3.613  1.00 80.56           C  
ATOM    888  CZ  PHE A 112     -10.820 -12.742  -3.893  1.00 80.56           C  
ATOM    889  N   TYR A 113      -9.914 -11.508   1.826  1.00 84.25           N  
ATOM    890  CA  TYR A 113      -8.945 -12.547   2.172  1.00 84.25           C  
ATOM    891  C   TYR A 113      -9.203 -13.086   3.572  1.00 84.25           C  
ATOM    892  CB  TYR A 113      -7.516 -11.992   2.078  1.00 84.25           C  
ATOM    893  O   TYR A 113      -8.523 -14.016   4.016  1.00 84.25           O  
ATOM    894  CG  TYR A 113      -7.043 -11.773   0.662  1.00 84.25           C  
ATOM    895  CD1 TYR A 113      -6.824 -12.852  -0.196  1.00 84.25           C  
ATOM    896  CD2 TYR A 113      -6.812 -10.492   0.180  1.00 84.25           C  
ATOM    897  CE1 TYR A 113      -6.387 -12.648  -1.501  1.00 84.25           C  
ATOM    898  CE2 TYR A 113      -6.375 -10.281  -1.123  1.00 84.25           C  
ATOM    899  OH  TYR A 113      -5.730 -11.156  -3.246  1.00 84.25           O  
ATOM    900  CZ  TYR A 113      -6.164 -11.359  -1.955  1.00 84.25           C  
ATOM    901  N   GLY A 114     -10.195 -12.453   4.238  1.00 84.19           N  
ATOM    902  CA  GLY A 114     -10.500 -12.898   5.590  1.00 84.19           C  
ATOM    903  C   GLY A 114      -9.328 -12.766   6.543  1.00 84.19           C  
ATOM    904  O   GLY A 114      -9.117 -13.625   7.402  1.00 84.19           O  
ATOM    905  N   LYS A 115      -8.484 -11.727   6.297  1.00 87.31           N  
ATOM    906  CA  LYS A 115      -7.277 -11.477   7.078  1.00 87.31           C  
ATOM    907  C   LYS A 115      -7.078  -9.984   7.324  1.00 87.31           C  
ATOM    908  CB  LYS A 115      -6.055 -12.062   6.375  1.00 87.31           C  
ATOM    909  O   LYS A 115      -7.312  -9.172   6.430  1.00 87.31           O  
ATOM    910  CG  LYS A 115      -4.742 -11.812   7.098  1.00 87.31           C  
ATOM    911  CD  LYS A 115      -3.561 -12.406   6.344  1.00 87.31           C  
ATOM    912  CE  LYS A 115      -2.250 -12.180   7.082  1.00 87.31           C  
ATOM    913  NZ  LYS A 115      -1.110 -12.883   6.426  1.00 87.31           N  
ATOM    914  N   SER A 116      -6.656  -9.742   8.594  1.00 92.06           N  
ATOM    915  CA  SER A 116      -6.258  -8.367   8.898  1.00 92.06           C  
ATOM    916  C   SER A 116      -4.758  -8.172   8.703  1.00 92.06           C  
ATOM    917  CB  SER A 116      -6.648  -8.000  10.328  1.00 92.06           C  
ATOM    918  O   SER A 116      -3.973  -9.094   8.922  1.00 92.06           O  
ATOM    919  OG  SER A 116      -8.062  -7.992  10.477  1.00 92.06           O  
ATOM    920  N   PHE A 117      -4.355  -6.926   8.250  1.00 93.88           N  
ATOM    921  CA  PHE A 117      -2.953  -6.617   7.992  1.00 93.88           C  
ATOM    922  C   PHE A 117      -2.430  -5.594   8.992  1.00 93.88           C  
ATOM    923  CB  PHE A 117      -2.770  -6.098   6.566  1.00 93.88           C  
ATOM    924  O   PHE A 117      -3.184  -4.742   9.469  1.00 93.88           O  
ATOM    925  CG  PHE A 117      -3.189  -7.078   5.504  1.00 93.88           C  
ATOM    926  CD1 PHE A 117      -2.311  -8.055   5.055  1.00 93.88           C  
ATOM    927  CD2 PHE A 117      -4.465  -7.023   4.957  1.00 93.88           C  
ATOM    928  CE1 PHE A 117      -2.695  -8.969   4.070  1.00 93.88           C  
ATOM    929  CE2 PHE A 117      -4.855  -7.930   3.973  1.00 93.88           C  
ATOM    930  CZ  PHE A 117      -3.971  -8.898   3.531  1.00 93.88           C  
ATOM    931  N   TYR A 118      -1.200  -5.746   9.297  1.00 96.00           N  
ATOM    932  CA  TYR A 118      -0.556  -4.582   9.898  1.00 96.00           C  
ATOM    933  C   TYR A 118      -0.477  -3.434   8.898  1.00 96.00           C  
ATOM    934  CB  TYR A 118       0.849  -4.941  10.391  1.00 96.00           C  
ATOM    935  O   TYR A 118      -0.276  -3.654   7.699  1.00 96.00           O  
ATOM    936  CG  TYR A 118       0.864  -6.027  11.438  1.00 96.00           C  
ATOM    937  CD1 TYR A 118       0.340  -5.801  12.711  1.00 96.00           C  
ATOM    938  CD2 TYR A 118       1.403  -7.277  11.164  1.00 96.00           C  
ATOM    939  CE1 TYR A 118       0.354  -6.797  13.680  1.00 96.00           C  
ATOM    940  CE2 TYR A 118       1.423  -8.281  12.125  1.00 96.00           C  
ATOM    941  OH  TYR A 118       0.912  -9.023  14.336  1.00 96.00           O  
ATOM    942  CZ  TYR A 118       0.896  -8.031  13.375  1.00 96.00           C  
ATOM    943  N   VAL A 119      -0.648  -2.217   9.461  1.00 98.25           N  
ATOM    944  CA  VAL A 119      -0.525  -1.054   8.594  1.00 98.25           C  
ATOM    945  C   VAL A 119       0.636  -0.178   9.055  1.00 98.25           C  
ATOM    946  CB  VAL A 119      -1.832  -0.230   8.555  1.00 98.25           C  
ATOM    947  O   VAL A 119       0.613   0.354  10.172  1.00 98.25           O  
ATOM    948  CG1 VAL A 119      -1.675   0.992   7.652  1.00 98.25           C  
ATOM    949  CG2 VAL A 119      -2.996  -1.100   8.086  1.00 98.25           C  
ATOM    950  N   HIS A 120       1.628  -0.072   8.188  1.00 98.44           N  
ATOM    951  CA  HIS A 120       2.824   0.723   8.445  1.00 98.44           C  
ATOM    952  C   HIS A 120       3.035   1.765   7.348  1.00 98.44           C  
ATOM    953  CB  HIS A 120       4.055  -0.179   8.547  1.00 98.44           C  
ATOM    954  O   HIS A 120       2.520   1.616   6.234  1.00 98.44           O  
ATOM    955  CG  HIS A 120       4.012  -1.111   9.719  1.00 98.44           C  
ATOM    956  CD2 HIS A 120       3.791  -2.445   9.781  1.00 98.44           C  
ATOM    957  ND1 HIS A 120       4.215  -0.689  11.016  1.00 98.44           N  
ATOM    958  CE1 HIS A 120       4.117  -1.727  11.828  1.00 98.44           C  
ATOM    959  NE2 HIS A 120       3.861  -2.805  11.109  1.00 98.44           N  
ATOM    960  N   GLY A 121       3.758   2.760   7.773  1.00 98.56           N  
ATOM    961  CA  GLY A 121       4.230   3.689   6.758  1.00 98.56           C  
ATOM    962  C   GLY A 121       5.598   3.332   6.211  1.00 98.56           C  
ATOM    963  O   GLY A 121       6.348   2.586   6.844  1.00 98.56           O  
ATOM    964  N   HIS A 122       5.969   3.850   5.059  1.00 98.69           N  
ATOM    965  CA  HIS A 122       7.242   3.570   4.398  1.00 98.69           C  
ATOM    966  C   HIS A 122       8.422   3.914   5.305  1.00 98.69           C  
ATOM    967  CB  HIS A 122       7.344   4.348   3.084  1.00 98.69           C  
ATOM    968  O   HIS A 122       9.406   3.174   5.355  1.00 98.69           O  
ATOM    969  CG  HIS A 122       8.469   3.898   2.209  1.00 98.69           C  
ATOM    970  CD2 HIS A 122       9.320   2.852   2.322  1.00 98.69           C  
ATOM    971  ND1 HIS A 122       8.828   4.562   1.056  1.00 98.69           N  
ATOM    972  CE1 HIS A 122       9.852   3.941   0.496  1.00 98.69           C  
ATOM    973  NE2 HIS A 122      10.172   2.900   1.244  1.00 98.69           N  
ATOM    974  N   LYS A 123       8.258   4.898   6.027  1.00 98.38           N  
ATOM    975  CA  LYS A 123       9.383   5.359   6.836  1.00 98.38           C  
ATOM    976  C   LYS A 123       9.648   4.410   8.000  1.00 98.38           C  
ATOM    977  CB  LYS A 123       9.117   6.770   7.363  1.00 98.38           C  
ATOM    978  O   LYS A 123      10.688   4.500   8.656  1.00 98.38           O  
ATOM    979  CG  LYS A 123       7.930   6.867   8.312  1.00 98.38           C  
ATOM    980  CD  LYS A 123       7.715   8.297   8.797  1.00 98.38           C  
ATOM    981  CE  LYS A 123       8.797   8.711   9.789  1.00 98.38           C  
ATOM    982  NZ  LYS A 123       8.602  10.117  10.250  1.00 98.38           N  
ATOM    983  N   ASP A 124       8.797   3.504   8.281  1.00 98.25           N  
ATOM    984  CA  ASP A 124       9.039   2.502   9.312  1.00 98.25           C  
ATOM    985  C   ASP A 124      10.070   1.475   8.852  1.00 98.25           C  
ATOM    986  CB  ASP A 124       7.734   1.802   9.695  1.00 98.25           C  
ATOM    987  O   ASP A 124      10.617   0.732   9.664  1.00 98.25           O  
ATOM    988  CG  ASP A 124       6.750   2.723  10.398  1.00 98.25           C  
ATOM    989  OD1 ASP A 124       7.188   3.689  11.062  1.00 98.25           O  
ATOM    990  OD2 ASP A 124       5.531   2.480  10.297  1.00 98.25           O  
ATOM    991  N   PHE A 125      10.367   1.445   7.562  1.00 97.50           N  
ATOM    992  CA  PHE A 125      11.234   0.415   7.008  1.00 97.50           C  
ATOM    993  C   PHE A 125      12.469   1.036   6.352  1.00 97.50           C  
ATOM    994  CB  PHE A 125      10.477  -0.440   5.988  1.00 97.50           C  
ATOM    995  O   PHE A 125      13.461   0.351   6.113  1.00 97.50           O  
ATOM    996  CG  PHE A 125       9.273  -1.142   6.562  1.00 97.50           C  
ATOM    997  CD1 PHE A 125       9.422  -2.285   7.340  1.00 97.50           C  
ATOM    998  CD2 PHE A 125       7.996  -0.656   6.332  1.00 97.50           C  
ATOM    999  CE1 PHE A 125       8.312  -2.938   7.871  1.00 97.50           C  
ATOM   1000  CE2 PHE A 125       6.883  -1.302   6.859  1.00 97.50           C  
ATOM   1001  CZ  PHE A 125       7.043  -2.441   7.629  1.00 97.50           C  
ATOM   1002  N   PHE A 126      12.391   2.242   5.957  1.00 96.31           N  
ATOM   1003  CA  PHE A 126      13.422   2.924   5.188  1.00 96.31           C  
ATOM   1004  C   PHE A 126      13.523   4.387   5.598  1.00 96.31           C  
ATOM   1005  CB  PHE A 126      13.133   2.820   3.686  1.00 96.31           C  
ATOM   1006  O   PHE A 126      12.531   4.996   6.004  1.00 96.31           O  
ATOM   1007  CG  PHE A 126      14.289   3.219   2.814  1.00 96.31           C  
ATOM   1008  CD1 PHE A 126      14.320   4.465   2.201  1.00 96.31           C  
ATOM   1009  CD2 PHE A 126      15.352   2.348   2.609  1.00 96.31           C  
ATOM   1010  CE1 PHE A 126      15.391   4.836   1.394  1.00 96.31           C  
ATOM   1011  CE2 PHE A 126      16.422   2.711   1.805  1.00 96.31           C  
ATOM   1012  CZ  PHE A 126      16.453   3.957   1.196  1.00 96.31           C  
ATOM   1013  N   ALA A 127      14.781   4.883   5.645  1.00 97.06           N  
ATOM   1014  CA  ALA A 127      15.000   6.285   5.988  1.00 97.06           C  
ATOM   1015  C   ALA A 127      14.469   7.211   4.895  1.00 97.06           C  
ATOM   1016  CB  ALA A 127      16.484   6.547   6.234  1.00 97.06           C  
ATOM   1017  O   ALA A 127      15.188   7.520   3.939  1.00 97.06           O  
ATOM   1018  N   THR A 128      13.203   7.617   4.961  1.00 97.62           N  
ATOM   1019  CA  THR A 128      12.484   8.422   3.975  1.00 97.62           C  
ATOM   1020  C   THR A 128      11.398   9.258   4.648  1.00 97.62           C  
ATOM   1021  CB  THR A 128      11.852   7.531   2.887  1.00 97.62           C  
ATOM   1022  O   THR A 128      10.922   8.906   5.727  1.00 97.62           O  
ATOM   1023  CG2 THR A 128      10.828   6.574   3.484  1.00 97.62           C  
ATOM   1024  OG1 THR A 128      11.203   8.367   1.918  1.00 97.62           O  
ATOM   1025  N   ALA A 129      11.023  10.328   3.928  1.00 97.69           N  
ATOM   1026  CA  ALA A 129       9.930  11.141   4.438  1.00 97.69           C  
ATOM   1027  C   ALA A 129       8.578  10.531   4.074  1.00 97.69           C  
ATOM   1028  CB  ALA A 129      10.023  12.570   3.902  1.00 97.69           C  
ATOM   1029  O   ALA A 129       7.539  10.945   4.602  1.00 97.69           O  
ATOM   1030  N   CYS A 130       8.570   9.648   3.191  1.00 98.50           N  
ATOM   1031  CA  CYS A 130       7.367   8.891   2.846  1.00 98.50           C  
ATOM   1032  C   CYS A 130       6.895   8.047   4.023  1.00 98.50           C  
ATOM   1033  CB  CYS A 130       7.625   8.000   1.634  1.00 98.50           C  
ATOM   1034  O   CYS A 130       7.699   7.391   4.680  1.00 98.50           O  
ATOM   1035  SG  CYS A 130       6.219   6.961   1.183  1.00 98.50           S  
ATOM   1036  N   PRO A 131       5.535   8.234   4.355  1.00 98.50           N  
ATOM   1037  CA  PRO A 131       4.398   8.562   3.488  1.00 98.50           C  
ATOM   1038  C   PRO A 131       3.842   9.953   3.750  1.00 98.50           C  
ATOM   1039  CB  PRO A 131       3.369   7.484   3.842  1.00 98.50           C  
ATOM   1040  O   PRO A 131       2.646  10.195   3.557  1.00 98.50           O  
ATOM   1041  CG  PRO A 131       3.551   7.250   5.309  1.00 98.50           C  
ATOM   1042  CD  PRO A 131       5.012   7.363   5.633  1.00 98.50           C  
ATOM   1043  N   GLY A 132       4.605  10.852   4.391  1.00 97.94           N  
ATOM   1044  CA  GLY A 132       4.246  12.242   4.617  1.00 97.94           C  
ATOM   1045  C   GLY A 132       3.037  12.406   5.520  1.00 97.94           C  
ATOM   1046  O   GLY A 132       3.006  11.867   6.629  1.00 97.94           O  
ATOM   1047  N   ARG A 133       1.986  13.102   4.977  1.00 98.25           N  
ATOM   1048  CA  ARG A 133       0.808  13.453   5.762  1.00 98.25           C  
ATOM   1049  C   ARG A 133       0.082  12.203   6.246  1.00 98.25           C  
ATOM   1050  CB  ARG A 133      -0.145  14.328   4.941  1.00 98.25           C  
ATOM   1051  O   ARG A 133      -0.651  12.250   7.234  1.00 98.25           O  
ATOM   1052  CG  ARG A 133       0.445  15.664   4.535  1.00 98.25           C  
ATOM   1053  CD  ARG A 133      -0.466  16.422   3.574  1.00 98.25           C  
ATOM   1054  NE  ARG A 133       0.263  17.438   2.828  1.00 98.25           N  
ATOM   1055  NH1 ARG A 133      -1.276  17.578   1.110  1.00 98.25           N  
ATOM   1056  NH2 ARG A 133       0.602  18.891   1.081  1.00 98.25           N  
ATOM   1057  CZ  ARG A 133      -0.139  17.969   1.675  1.00 98.25           C  
ATOM   1058  N   TRP A 134       0.285  11.039   5.625  1.00 98.75           N  
ATOM   1059  CA  TRP A 134      -0.433   9.812   5.945  1.00 98.75           C  
ATOM   1060  C   TRP A 134       0.067   9.219   7.258  1.00 98.75           C  
ATOM   1061  CB  TRP A 134      -0.283   8.789   4.820  1.00 98.75           C  
ATOM   1062  O   TRP A 134      -0.689   8.562   7.980  1.00 98.75           O  
ATOM   1063  CG  TRP A 134      -1.085   9.109   3.594  1.00 98.75           C  
ATOM   1064  CD1 TRP A 134      -0.713   9.914   2.553  1.00 98.75           C  
ATOM   1065  CD2 TRP A 134      -2.398   8.641   3.283  1.00 98.75           C  
ATOM   1066  CE2 TRP A 134      -2.762   9.195   2.039  1.00 98.75           C  
ATOM   1067  CE3 TRP A 134      -3.305   7.793   3.939  1.00 98.75           C  
ATOM   1068  NE1 TRP A 134      -1.718   9.969   1.614  1.00 98.75           N  
ATOM   1069  CH2 TRP A 134      -4.863   8.109   2.098  1.00 98.75           C  
ATOM   1070  CZ2 TRP A 134      -3.994   8.938   1.435  1.00 98.75           C  
ATOM   1071  CZ3 TRP A 134      -4.531   7.535   3.336  1.00 98.75           C  
ATOM   1072  N   TYR A 135       1.334   9.477   7.531  1.00 98.62           N  
ATOM   1073  CA  TYR A 135       1.957   8.758   8.633  1.00 98.62           C  
ATOM   1074  C   TYR A 135       1.235   9.039   9.945  1.00 98.62           C  
ATOM   1075  CB  TYR A 135       3.436   9.141   8.758  1.00 98.62           C  
ATOM   1076  O   TYR A 135       0.948   8.117  10.711  1.00 98.62           O  
ATOM   1077  CG  TYR A 135       4.227   8.211   9.648  1.00 98.62           C  
ATOM   1078  CD1 TYR A 135       4.672   8.633  10.906  1.00 98.62           C  
ATOM   1079  CD2 TYR A 135       4.535   6.918   9.242  1.00 98.62           C  
ATOM   1080  CE1 TYR A 135       5.402   7.785  11.727  1.00 98.62           C  
ATOM   1081  CE2 TYR A 135       5.266   6.062  10.062  1.00 98.62           C  
ATOM   1082  OH  TYR A 135       6.418   5.660  12.109  1.00 98.62           O  
ATOM   1083  CZ  TYR A 135       5.695   6.504  11.297  1.00 98.62           C  
ATOM   1084  N   ASP A 136       0.889  10.234  10.203  1.00 98.25           N  
ATOM   1085  CA  ASP A 136       0.264  10.609  11.469  1.00 98.25           C  
ATOM   1086  C   ASP A 136      -1.204  10.195  11.500  1.00 98.25           C  
ATOM   1087  CB  ASP A 136       0.387  12.117  11.703  1.00 98.25           C  
ATOM   1088  O   ASP A 136      -1.856  10.281  12.547  1.00 98.25           O  
ATOM   1089  CG  ASP A 136       1.805  12.555  12.023  1.00 98.25           C  
ATOM   1090  OD1 ASP A 136       2.605  11.719  12.500  1.00 98.25           O  
ATOM   1091  OD2 ASP A 136       2.123  13.742  11.812  1.00 98.25           O  
ATOM   1092  N   GLN A 137      -1.689   9.680  10.375  1.00 98.56           N  
ATOM   1093  CA  GLN A 137      -3.104   9.328  10.289  1.00 98.56           C  
ATOM   1094  C   GLN A 137      -3.291   7.816  10.203  1.00 98.56           C  
ATOM   1095  CB  GLN A 137      -3.748  10.008   9.078  1.00 98.56           C  
ATOM   1096  O   GLN A 137      -4.402   7.336   9.961  1.00 98.56           O  
ATOM   1097  CG  GLN A 137      -3.691  11.531   9.125  1.00 98.56           C  
ATOM   1098  CD  GLN A 137      -4.488  12.109  10.273  1.00 98.56           C  
ATOM   1099  NE2 GLN A 137      -3.879  13.023  11.016  1.00 98.56           N  
ATOM   1100  OE1 GLN A 137      -5.648  11.742  10.492  1.00 98.56           O  
ATOM   1101  N   LEU A 138      -2.234   7.094  10.398  1.00 98.69           N  
ATOM   1102  CA  LEU A 138      -2.330   5.648  10.234  1.00 98.69           C  
ATOM   1103  C   LEU A 138      -3.307   5.047  11.242  1.00 98.69           C  
ATOM   1104  CB  LEU A 138      -0.953   4.996  10.398  1.00 98.69           C  
ATOM   1105  O   LEU A 138      -4.090   4.160  10.898  1.00 98.69           O  
ATOM   1106  CG  LEU A 138       0.062   5.281   9.289  1.00 98.69           C  
ATOM   1107  CD1 LEU A 138       1.360   4.523   9.555  1.00 98.69           C  
ATOM   1108  CD2 LEU A 138      -0.513   4.902   7.926  1.00 98.69           C  
ATOM   1109  N   ASP A 139      -3.330   5.574  12.484  1.00 97.81           N  
ATOM   1110  CA  ASP A 139      -4.270   5.055  13.477  1.00 97.81           C  
ATOM   1111  C   ASP A 139      -5.715   5.336  13.055  1.00 97.81           C  
ATOM   1112  CB  ASP A 139      -3.994   5.668  14.852  1.00 97.81           C  
ATOM   1113  O   ASP A 139      -6.582   4.469  13.188  1.00 97.81           O  
ATOM   1114  CG  ASP A 139      -2.750   5.098  15.508  1.00 97.81           C  
ATOM   1115  OD1 ASP A 139      -2.283   4.016  15.102  1.00 97.81           O  
ATOM   1116  OD2 ASP A 139      -2.236   5.738  16.453  1.00 97.81           O  
ATOM   1117  N   ARG A 140      -5.879   6.520  12.578  1.00 98.38           N  
ATOM   1118  CA  ARG A 140      -7.199   6.891  12.086  1.00 98.38           C  
ATOM   1119  C   ARG A 140      -7.605   6.016  10.898  1.00 98.38           C  
ATOM   1120  CB  ARG A 140      -7.227   8.367  11.672  1.00 98.38           C  
ATOM   1121  O   ARG A 140      -8.758   5.590  10.805  1.00 98.38           O  
ATOM   1122  CG  ARG A 140      -8.602   8.859  11.250  1.00 98.38           C  
ATOM   1123  CD  ARG A 140      -8.570  10.328  10.844  1.00 98.38           C  
ATOM   1124  NE  ARG A 140      -9.781  10.719  10.133  1.00 98.38           N  
ATOM   1125  NH1 ARG A 140      -8.750  12.320   8.828  1.00 98.38           N  
ATOM   1126  NH2 ARG A 140     -10.992  11.922   8.602  1.00 98.38           N  
ATOM   1127  CZ  ARG A 140      -9.836  11.656   9.188  1.00 98.38           C  
ATOM   1128  N   LEU A 141      -6.695   5.766  10.055  1.00 98.56           N  
ATOM   1129  CA  LEU A 141      -6.938   4.906   8.898  1.00 98.56           C  
ATOM   1130  C   LEU A 141      -7.355   3.508   9.336  1.00 98.56           C  
ATOM   1131  CB  LEU A 141      -5.688   4.824   8.016  1.00 98.56           C  
ATOM   1132  O   LEU A 141      -8.336   2.959   8.828  1.00 98.56           O  
ATOM   1133  CG  LEU A 141      -5.793   3.951   6.770  1.00 98.56           C  
ATOM   1134  CD1 LEU A 141      -6.910   4.461   5.859  1.00 98.56           C  
ATOM   1135  CD2 LEU A 141      -4.465   3.918   6.023  1.00 98.56           C  
ATOM   1136  N   ILE A 142      -6.656   2.959  10.258  1.00 98.00           N  
ATOM   1137  CA  ILE A 142      -6.949   1.630  10.781  1.00 98.00           C  
ATOM   1138  C   ILE A 142      -8.352   1.613  11.391  1.00 98.00           C  
ATOM   1139  CB  ILE A 142      -5.902   1.192  11.828  1.00 98.00           C  
ATOM   1140  O   ILE A 142      -9.133   0.693  11.141  1.00 98.00           O  
ATOM   1141  CG1 ILE A 142      -4.543   0.948  11.164  1.00 98.00           C  
ATOM   1142  CG2 ILE A 142      -6.375  -0.058  12.578  1.00 98.00           C  
ATOM   1143  CD1 ILE A 142      -3.373   0.908  12.133  1.00 98.00           C  
ATOM   1144  N   ASP A 143      -8.688   2.631  12.164  1.00 97.31           N  
ATOM   1145  CA  ASP A 143     -10.016   2.725  12.766  1.00 97.31           C  
ATOM   1146  C   ASP A 143     -11.102   2.758  11.695  1.00 97.31           C  
ATOM   1147  CB  ASP A 143     -10.109   3.967  13.656  1.00 97.31           C  
ATOM   1148  O   ASP A 143     -12.133   2.096  11.828  1.00 97.31           O  
ATOM   1149  CG  ASP A 143      -9.312   3.840  14.938  1.00 97.31           C  
ATOM   1150  OD1 ASP A 143      -8.922   2.711  15.305  1.00 97.31           O  
ATOM   1151  OD2 ASP A 143      -9.070   4.879  15.594  1.00 97.31           O  
ATOM   1152  N   ARG A 144     -10.812   3.492  10.711  1.00 97.25           N  
ATOM   1153  CA  ARG A 144     -11.797   3.623   9.641  1.00 97.25           C  
ATOM   1154  C   ARG A 144     -11.969   2.309   8.891  1.00 97.25           C  
ATOM   1155  CB  ARG A 144     -11.398   4.738   8.672  1.00 97.25           C  
ATOM   1156  O   ARG A 144     -13.086   1.920   8.547  1.00 97.25           O  
ATOM   1157  CG  ARG A 144     -12.383   4.934   7.527  1.00 97.25           C  
ATOM   1158  CD  ARG A 144     -13.781   5.254   8.031  1.00 97.25           C  
ATOM   1159  NE  ARG A 144     -14.711   5.461   6.926  1.00 97.25           N  
ATOM   1160  NH1 ARG A 144     -16.562   4.668   8.070  1.00 97.25           N  
ATOM   1161  NH2 ARG A 144     -16.766   5.402   5.906  1.00 97.25           N  
ATOM   1162  CZ  ARG A 144     -16.016   5.176   6.969  1.00 97.25           C  
ATOM   1163  N   VAL A 145     -10.891   1.600   8.586  1.00 96.19           N  
ATOM   1164  CA  VAL A 145     -10.945   0.287   7.949  1.00 96.19           C  
ATOM   1165  C   VAL A 145     -11.820  -0.653   8.781  1.00 96.19           C  
ATOM   1166  CB  VAL A 145      -9.539  -0.316   7.773  1.00 96.19           C  
ATOM   1167  O   VAL A 145     -12.695  -1.332   8.242  1.00 96.19           O  
ATOM   1168  CG1 VAL A 145      -9.625  -1.791   7.383  1.00 96.19           C  
ATOM   1169  CG2 VAL A 145      -8.750   0.470   6.723  1.00 96.19           C  
ATOM   1170  N   ASN A 146     -11.625  -0.631  10.031  1.00 92.94           N  
ATOM   1171  CA  ASN A 146     -12.406  -1.491  10.922  1.00 92.94           C  
ATOM   1172  C   ASN A 146     -13.875  -1.102  10.930  1.00 92.94           C  
ATOM   1173  CB  ASN A 146     -11.828  -1.452  12.336  1.00 92.94           C  
ATOM   1174  O   ASN A 146     -14.750  -1.968  10.969  1.00 92.94           O  
ATOM   1175  CG  ASN A 146     -10.492  -2.162  12.453  1.00 92.94           C  
ATOM   1176  ND2 ASN A 146      -9.672  -1.730  13.398  1.00 92.94           N  
ATOM   1177  OD1 ASN A 146     -10.211  -3.092  11.688  1.00 92.94           O  
ATOM   1178  N   ALA A 147     -14.164   0.133  10.984  1.00 92.75           N  
ATOM   1179  CA  ALA A 147     -15.547   0.611  10.953  1.00 92.75           C  
ATOM   1180  C   ALA A 147     -16.250   0.181   9.664  1.00 92.75           C  
ATOM   1181  CB  ALA A 147     -15.586   2.131  11.094  1.00 92.75           C  
ATOM   1182  O   ALA A 147     -17.406  -0.216   9.695  1.00 92.75           O  
ATOM   1183  N   ILE A 148     -15.586   0.222   8.547  1.00 88.69           N  
ATOM   1184  CA  ILE A 148     -16.141  -0.187   7.262  1.00 88.69           C  
ATOM   1185  C   ILE A 148     -16.469  -1.678   7.297  1.00 88.69           C  
ATOM   1186  CB  ILE A 148     -15.172   0.120   6.102  1.00 88.69           C  
ATOM   1187  O   ILE A 148     -17.547  -2.092   6.844  1.00 88.69           O  
ATOM   1188  CG1 ILE A 148     -15.062   1.634   5.883  1.00 88.69           C  
ATOM   1189  CG2 ILE A 148     -15.617  -0.586   4.820  1.00 88.69           C  
ATOM   1190  CD1 ILE A 148     -13.914   2.045   4.969  1.00 88.69           C  
ATOM   1191  N   LYS A 149     -15.570  -2.467   7.859  1.00 87.00           N  
ATOM   1192  CA  LYS A 149     -15.773  -3.912   7.898  1.00 87.00           C  
ATOM   1193  C   LYS A 149     -16.938  -4.281   8.812  1.00 87.00           C  
ATOM   1194  CB  LYS A 149     -14.500  -4.617   8.367  1.00 87.00           C  
ATOM   1195  O   LYS A 149     -17.656  -5.242   8.547  1.00 87.00           O  
ATOM   1196  CG  LYS A 149     -13.352  -4.547   7.367  1.00 87.00           C  
ATOM   1197  CD  LYS A 149     -12.055  -5.078   7.969  1.00 87.00           C  
ATOM   1198  CE  LYS A 149     -12.195  -6.523   8.422  1.00 87.00           C  
ATOM   1199  NZ  LYS A 149     -11.023  -6.973   9.227  1.00 87.00           N  
ATOM   1200  N   GLU A 150     -17.078  -3.643   9.930  1.00 84.62           N  
ATOM   1201  CA  GLU A 150     -18.188  -3.891  10.828  1.00 84.62           C  
ATOM   1202  C   GLU A 150     -19.531  -3.666  10.125  1.00 84.62           C  
ATOM   1203  CB  GLU A 150     -18.094  -2.998  12.070  1.00 84.62           C  
ATOM   1204  O   GLU A 150     -20.500  -4.379  10.383  1.00 84.62           O  
ATOM   1205  CG  GLU A 150     -17.078  -3.473  13.094  1.00 84.62           C  
ATOM   1206  CD  GLU A 150     -16.891  -2.508  14.250  1.00 84.62           C  
ATOM   1207  OE1 GLU A 150     -16.016  -2.742  15.109  1.00 84.62           O  
ATOM   1208  OE2 GLU A 150     -17.641  -1.508  14.312  1.00 84.62           O  
ATOM   1209  N   GLY A 151     -19.594  -2.709   9.297  1.00 71.44           N  
ATOM   1210  CA  GLY A 151     -20.812  -2.465   8.531  1.00 71.44           C  
ATOM   1211  C   GLY A 151     -21.109  -3.568   7.531  1.00 71.44           C  
ATOM   1212  O   GLY A 151     -22.281  -3.832   7.227  1.00 71.44           O  
ATOM   1213  N   LYS A 152     -20.109  -4.262   6.945  1.00 57.72           N  
ATOM   1214  CA  LYS A 152     -20.250  -5.355   5.988  1.00 57.72           C  
ATOM   1215  C   LYS A 152     -20.656  -6.648   6.688  1.00 57.72           C  
ATOM   1216  CB  LYS A 152     -18.953  -5.559   5.207  1.00 57.72           C  
ATOM   1217  O   LYS A 152     -21.375  -7.469   6.125  1.00 57.72           O  
ATOM   1218  CG  LYS A 152     -18.688  -4.488   4.156  1.00 57.72           C  
ATOM   1219  CD  LYS A 152     -17.516  -4.863   3.264  1.00 57.72           C  
ATOM   1220  CE  LYS A 152     -17.266  -3.807   2.193  1.00 57.72           C  
ATOM   1221  NZ  LYS A 152     -16.094  -4.152   1.336  1.00 57.72           N  
ATOM   1222  N   VAL A 153     -19.984  -6.887   7.906  1.00 52.25           N  
ATOM   1223  CA  VAL A 153     -20.375  -8.047   8.695  1.00 52.25           C  
ATOM   1224  C   VAL A 153     -21.875  -8.008   8.969  1.00 52.25           C  
ATOM   1225  CB  VAL A 153     -19.594  -8.125  10.023  1.00 52.25           C  
ATOM   1226  O   VAL A 153     -22.547  -9.039   8.914  1.00 52.25           O  
ATOM   1227  CG1 VAL A 153     -20.109  -9.266  10.898  1.00 52.25           C  
ATOM   1228  CG2 VAL A 153     -18.094  -8.289   9.758  1.00 52.25           C  
ATOM   1229  N   GLU A 154     -22.453  -6.824   9.102  1.00 50.88           N  
ATOM   1230  CA  GLU A 154     -23.906  -6.746   9.289  1.00 50.88           C  
ATOM   1231  C   GLU A 154     -24.641  -6.973   7.973  1.00 50.88           C  
ATOM   1232  CB  GLU A 154     -24.297  -5.395   9.883  1.00 50.88           C  
ATOM   1233  O   GLU A 154     -25.719  -7.555   7.957  1.00 50.88           O  
ATOM   1234  CG  GLU A 154     -24.125  -5.316  11.398  1.00 50.88           C  
ATOM   1235  CD  GLU A 154     -24.641  -4.016  11.992  1.00 50.88           C  
ATOM   1236  OE1 GLU A 154     -24.625  -3.867  13.234  1.00 50.88           O  
ATOM   1237  OE2 GLU A 154     -25.062  -3.137  11.211  1.00 50.88           O  
ATOM   1238  N   ARG A 155     -24.062  -6.707   6.742  1.00 47.78           N  
ATOM   1239  CA  ARG A 155     -24.734  -6.785   5.445  1.00 47.78           C  
ATOM   1240  C   ARG A 155     -24.453  -8.125   4.766  1.00 47.78           C  
ATOM   1241  CB  ARG A 155     -24.297  -5.633   4.539  1.00 47.78           C  
ATOM   1242  O   ARG A 155     -24.844  -8.336   3.617  1.00 47.78           O  
ATOM   1243  CG  ARG A 155     -24.828  -4.277   4.969  1.00 47.78           C  
ATOM   1244  CD  ARG A 155     -24.625  -3.225   3.887  1.00 47.78           C  
ATOM   1245  NE  ARG A 155     -25.172  -1.928   4.285  1.00 47.78           N  
ATOM   1246  NH1 ARG A 155     -24.328  -0.783   2.463  1.00 47.78           N  
ATOM   1247  NH2 ARG A 155     -25.547   0.325   4.055  1.00 47.78           N  
ATOM   1248  CZ  ARG A 155     -25.016  -0.798   3.602  1.00 47.78           C  
ATOM   1249  N   GLY A 156     -24.109  -9.289   5.543  1.00 40.31           N  
ATOM   1250  CA  GLY A 156     -24.266 -10.625   5.000  1.00 40.31           C  
ATOM   1251  C   GLY A 156     -22.969 -11.242   4.516  1.00 40.31           C  
ATOM   1252  O   GLY A 156     -22.984 -12.234   3.793  1.00 40.31           O  
ATOM   1253  N   VAL A 157     -21.688 -10.672   4.738  1.00 43.28           N  
ATOM   1254  CA  VAL A 157     -20.500 -11.484   4.484  1.00 43.28           C  
ATOM   1255  C   VAL A 157     -20.172 -12.328   5.715  1.00 43.28           C  
ATOM   1256  CB  VAL A 157     -19.281 -10.609   4.102  1.00 43.28           C  
ATOM   1257  O   VAL A 157     -19.984 -11.789   6.809  1.00 43.28           O  
ATOM   1258  CG1 VAL A 157     -18.078 -11.477   3.727  1.00 43.28           C  
ATOM   1259  CG2 VAL A 157     -19.641  -9.664   2.957  1.00 43.28           C  
ATOM   1260  N   GLU A 158     -20.750 -13.500   5.930  1.00 43.84           N  
ATOM   1261  CA  GLU A 158     -20.516 -14.461   7.000  1.00 43.84           C  
ATOM   1262  C   GLU A 158     -19.047 -14.906   7.020  1.00 43.84           C  
ATOM   1263  CB  GLU A 158     -21.422 -15.680   6.852  1.00 43.84           C  
ATOM   1264  O   GLU A 158     -18.406 -15.000   5.969  1.00 43.84           O  
ATOM   1265  CG  GLU A 158     -22.828 -15.461   7.391  1.00 43.84           C  
ATOM   1266  CD  GLU A 158     -23.656 -16.734   7.469  1.00 43.84           C  
ATOM   1267  OE1 GLU A 158     -24.797 -16.688   7.961  1.00 43.84           O  
ATOM   1268  OE2 GLU A 158     -23.141 -17.797   7.031  1.00 43.84           O  
ATOM   1269  N   ASN A 159     -18.250 -14.688   8.195  1.00 50.69           N  
ATOM   1270  CA  ASN A 159     -16.984 -15.297   8.594  1.00 50.69           C  
ATOM   1271  C   ASN A 159     -15.805 -14.352   8.359  1.00 50.69           C  
ATOM   1272  CB  ASN A 159     -16.750 -16.609   7.848  1.00 50.69           C  
ATOM   1273  O   ASN A 159     -14.688 -14.797   8.078  1.00 50.69           O  
ATOM   1274  CG  ASN A 159     -17.734 -17.688   8.273  1.00 50.69           C  
ATOM   1275  ND2 ASN A 159     -18.266 -18.438   7.301  1.00 50.69           N  
ATOM   1276  OD1 ASN A 159     -18.016 -17.859   9.461  1.00 50.69           O  
ATOM   1277  N   VAL A 160     -15.992 -13.016   8.266  1.00 44.94           N  
ATOM   1278  CA  VAL A 160     -14.852 -12.109   8.328  1.00 44.94           C  
ATOM   1279  C   VAL A 160     -14.273 -12.109   9.742  1.00 44.94           C  
ATOM   1280  CB  VAL A 160     -15.234 -10.672   7.906  1.00 44.94           C  
ATOM   1281  O   VAL A 160     -15.008 -11.961  10.719  1.00 44.94           O  
ATOM   1282  CG1 VAL A 160     -14.016  -9.758   7.934  1.00 44.94           C  
ATOM   1283  CG2 VAL A 160     -15.875 -10.680   6.520  1.00 44.94           C  
ATOM   1284  N   PRO A 161     -12.938 -12.516   9.859  1.00 49.69           N  
ATOM   1285  CA  PRO A 161     -12.430 -12.359  11.227  1.00 49.69           C  
ATOM   1286  C   PRO A 161     -12.688 -10.969  11.797  1.00 49.69           C  
ATOM   1287  CB  PRO A 161     -10.930 -12.617  11.070  1.00 49.69           C  
ATOM   1288  O   PRO A 161     -12.742  -9.992  11.055  1.00 49.69           O  
ATOM   1289  CG  PRO A 161     -10.758 -13.062   9.656  1.00 49.69           C  
ATOM   1290  CD  PRO A 161     -12.031 -12.789   8.914  1.00 49.69           C  
ATOM   1291  N   ALA A 162     -13.250 -10.930  12.984  1.00 48.22           N  
ATOM   1292  CA  ALA A 162     -13.398  -9.695  13.750  1.00 48.22           C  
ATOM   1293  C   ALA A 162     -12.117  -8.867  13.711  1.00 48.22           C  
ATOM   1294  CB  ALA A 162     -13.781 -10.008  15.195  1.00 48.22           C  
ATOM   1295  O   ALA A 162     -11.016  -9.422  13.672  1.00 48.22           O  
ATOM   1296  N   PRO A 163     -12.273  -7.574  13.453  1.00 44.50           N  
ATOM   1297  CA  PRO A 163     -11.148  -6.641  13.484  1.00 44.50           C  
ATOM   1298  C   PRO A 163     -10.297  -6.785  14.750  1.00 44.50           C  
ATOM   1299  CB  PRO A 163     -11.820  -5.270  13.430  1.00 44.50           C  
ATOM   1300  O   PRO A 163     -10.805  -7.195  15.789  1.00 44.50           O  
ATOM   1301  CG  PRO A 163     -13.258  -5.562  13.148  1.00 44.50           C  
ATOM   1302  CD  PRO A 163     -13.508  -7.023  13.391  1.00 44.50           C  
ATOM   1303  N   LEU A 164      -8.859  -6.570  14.516  1.00 51.38           N  
ATOM   1304  CA  LEU A 164      -8.016  -6.480  15.703  1.00 51.38           C  
ATOM   1305  C   LEU A 164      -8.305  -5.203  16.484  1.00 51.38           C  
ATOM   1306  CB  LEU A 164      -6.535  -6.520  15.305  1.00 51.38           C  
ATOM   1307  O   LEU A 164      -8.500  -4.141  15.891  1.00 51.38           O  
ATOM   1308  CG  LEU A 164      -6.031  -7.832  14.695  1.00 51.38           C  
ATOM   1309  CD1 LEU A 164      -4.633  -7.645  14.117  1.00 51.38           C  
ATOM   1310  CD2 LEU A 164      -6.039  -8.945  15.734  1.00 51.38           C  
ATOM   1311  N   ASP A 165      -8.594  -5.312  17.703  1.00 55.06           N  
ATOM   1312  CA  ASP A 165      -8.758  -4.094  18.484  1.00 55.06           C  
ATOM   1313  C   ASP A 165      -7.406  -3.461  18.812  1.00 55.06           C  
ATOM   1314  CB  ASP A 165      -9.531  -4.383  19.781  1.00 55.06           C  
ATOM   1315  O   ASP A 165      -6.359  -4.027  18.500  1.00 55.06           O  
ATOM   1316  CG  ASP A 165      -8.773  -5.293  20.734  1.00 55.06           C  
ATOM   1317  OD1 ASP A 165      -7.520  -5.293  20.703  1.00 55.06           O  
ATOM   1318  OD2 ASP A 165      -9.430  -6.016  21.516  1.00 55.06           O  
ATOM   1319  N   LYS A 166      -7.496  -2.150  19.344  1.00 49.28           N  
ATOM   1320  CA  LYS A 166      -6.332  -1.305  19.578  1.00 49.28           C  
ATOM   1321  C   LYS A 166      -5.277  -2.047  20.391  1.00 49.28           C  
ATOM   1322  CB  LYS A 166      -6.746  -0.022  20.312  1.00 49.28           C  
ATOM   1323  O   LYS A 166      -4.082  -1.943  20.109  1.00 49.28           O  
ATOM   1324  CG  LYS A 166      -7.234   1.082  19.391  1.00 49.28           C  
ATOM   1325  CD  LYS A 166      -7.504   2.371  20.141  1.00 49.28           C  
ATOM   1326  CE  LYS A 166      -8.125   3.436  19.250  1.00 49.28           C  
ATOM   1327  NZ  LYS A 166      -8.359   4.711  19.984  1.00 49.28           N  
ATOM   1328  N   ALA A 167      -5.723  -2.771  21.391  1.00 60.50           N  
ATOM   1329  CA  ALA A 167      -4.809  -3.490  22.281  1.00 60.50           C  
ATOM   1330  C   ALA A 167      -4.074  -4.598  21.531  1.00 60.50           C  
ATOM   1331  CB  ALA A 167      -5.562  -4.070  23.469  1.00 60.50           C  
ATOM   1332  O   ALA A 167      -2.873  -4.797  21.719  1.00 60.50           O  
ATOM   1333  N   GLU A 168      -4.844  -5.207  20.625  1.00 60.28           N  
ATOM   1334  CA  GLU A 168      -4.250  -6.277  19.828  1.00 60.28           C  
ATOM   1335  C   GLU A 168      -3.225  -5.730  18.844  1.00 60.28           C  
ATOM   1336  CB  GLU A 168      -5.336  -7.055  19.078  1.00 60.28           C  
ATOM   1337  O   GLU A 168      -2.160  -6.324  18.656  1.00 60.28           O  
ATOM   1338  CG  GLU A 168      -6.211  -7.914  19.984  1.00 60.28           C  
ATOM   1339  CD  GLU A 168      -7.367  -8.570  19.250  1.00 60.28           C  
ATOM   1340  OE1 GLU A 168      -7.691  -9.742  19.547  1.00 60.28           O  
ATOM   1341  OE2 GLU A 168      -7.961  -7.902  18.375  1.00 60.28           O  
ATOM   1342  N   VAL A 169      -3.506  -4.504  18.375  1.00 48.97           N  
ATOM   1343  CA  VAL A 169      -2.623  -3.863  17.406  1.00 48.97           C  
ATOM   1344  C   VAL A 169      -1.332  -3.428  18.094  1.00 48.97           C  
ATOM   1345  CB  VAL A 169      -3.305  -2.650  16.734  1.00 48.97           C  
ATOM   1346  O   VAL A 169      -0.237  -3.641  17.562  1.00 48.97           O  
ATOM   1347  CG1 VAL A 169      -2.297  -1.860  15.898  1.00 48.97           C  
ATOM   1348  CG2 VAL A 169      -4.477  -3.109  15.867  1.00 48.97           C  
ATOM   1349  N   SER A 170      -1.493  -2.908  19.328  1.00 52.31           N  
ATOM   1350  CA  SER A 170      -0.350  -2.445  20.109  1.00 52.31           C  
ATOM   1351  C   SER A 170       0.560  -3.605  20.500  1.00 52.31           C  
ATOM   1352  CB  SER A 170      -0.821  -1.712  21.359  1.00 52.31           C  
ATOM   1353  O   SER A 170       1.784  -3.502  20.391  1.00 52.31           O  
ATOM   1354  OG  SER A 170       0.281  -1.167  22.078  1.00 52.31           O  
ATOM   1355  N   ALA A 171      -0.077  -4.605  21.109  1.00 57.00           N  
ATOM   1356  CA  ALA A 171       0.676  -5.789  21.500  1.00 57.00           C  
ATOM   1357  C   ALA A 171       1.412  -6.402  20.312  1.00 57.00           C  
ATOM   1358  CB  ALA A 171      -0.254  -6.820  22.141  1.00 57.00           C  
ATOM   1359  O   ALA A 171       2.568  -6.812  20.438  1.00 57.00           O  
ATOM   1360  N   LEU A 172       0.847  -6.273  19.250  1.00 52.25           N  
ATOM   1361  CA  LEU A 172       1.430  -6.840  18.047  1.00 52.25           C  
ATOM   1362  C   LEU A 172       2.572  -5.969  17.531  1.00 52.25           C  
ATOM   1363  CB  LEU A 172       0.362  -6.996  16.953  1.00 52.25           C  
ATOM   1364  O   LEU A 172       3.607  -6.484  17.109  1.00 52.25           O  
ATOM   1365  CG  LEU A 172      -0.539  -8.227  17.062  1.00 52.25           C  
ATOM   1366  CD1 LEU A 172      -1.815  -8.023  16.250  1.00 52.25           C  
ATOM   1367  CD2 LEU A 172       0.203  -9.477  16.594  1.00 52.25           C  
ATOM   1368  N   ARG A 173       2.436  -4.605  17.547  1.00 48.72           N  
ATOM   1369  CA  ARG A 173       3.498  -3.670  17.188  1.00 48.72           C  
ATOM   1370  C   ARG A 173       4.719  -3.863  18.094  1.00 48.72           C  
ATOM   1371  CB  ARG A 173       3.000  -2.227  17.281  1.00 48.72           C  
ATOM   1372  O   ARG A 173       5.855  -3.840  17.609  1.00 48.72           O  
ATOM   1373  CG  ARG A 173       2.250  -1.750  16.047  1.00 48.72           C  
ATOM   1374  CD  ARG A 173       1.831  -0.292  16.172  1.00 48.72           C  
ATOM   1375  NE  ARG A 173       1.035   0.138  15.031  1.00 48.72           N  
ATOM   1376  NH1 ARG A 173       0.591   2.244  15.867  1.00 48.72           N  
ATOM   1377  NH2 ARG A 173      -0.239   1.620  13.820  1.00 48.72           N  
ATOM   1378  CZ  ARG A 173       0.464   1.333  14.906  1.00 48.72           C  
ATOM   1379  N   ALA A 174       4.422  -4.086  19.375  1.00 54.94           N  
ATOM   1380  CA  ALA A 174       5.492  -4.316  20.344  1.00 54.94           C  
ATOM   1381  C   ALA A 174       6.227  -5.621  20.047  1.00 54.94           C  
ATOM   1382  CB  ALA A 174       4.930  -4.340  21.766  1.00 54.94           C  
ATOM   1383  O   ALA A 174       7.457  -5.680  20.125  1.00 54.94           O  
ATOM   1384  N   SER A 175       5.402  -6.672  19.859  1.00 55.75           N  
ATOM   1385  CA  SER A 175       5.984  -7.969  19.531  1.00 55.75           C  
ATOM   1386  C   SER A 175       6.848  -7.875  18.266  1.00 55.75           C  
ATOM   1387  CB  SER A 175       4.883  -9.008  19.312  1.00 55.75           C  
ATOM   1388  O   SER A 175       7.930  -8.469  18.219  1.00 55.75           O  
ATOM   1389  OG  SER A 175       5.441 -10.273  19.000  1.00 55.75           O  
ATOM   1390  N   TRP A 176       6.516  -7.012  17.359  1.00 51.34           N  
ATOM   1391  CA  TRP A 176       7.223  -6.723  16.125  1.00 51.34           C  
ATOM   1392  C   TRP A 176       8.562  -6.059  16.406  1.00 51.34           C  
ATOM   1393  CB  TRP A 176       6.375  -5.828  15.211  1.00 51.34           C  
ATOM   1394  O   TRP A 176       9.578  -6.402  15.789  1.00 51.34           O  
ATOM   1395  CG  TRP A 176       5.773  -6.543  14.039  1.00 51.34           C  
ATOM   1396  CD1 TRP A 176       4.551  -7.156  13.984  1.00 51.34           C  
ATOM   1397  CD2 TRP A 176       6.367  -6.727  12.750  1.00 51.34           C  
ATOM   1398  CE2 TRP A 176       5.449  -7.461  11.969  1.00 51.34           C  
ATOM   1399  CE3 TRP A 176       7.590  -6.344  12.180  1.00 51.34           C  
ATOM   1400  NE1 TRP A 176       4.352  -7.707  12.742  1.00 51.34           N  
ATOM   1401  CH2 TRP A 176       6.918  -7.426  10.109  1.00 51.34           C  
ATOM   1402  CZ2 TRP A 176       5.719  -7.816  10.641  1.00 51.34           C  
ATOM   1403  CZ3 TRP A 176       7.855  -6.695  10.867  1.00 51.34           C  
ATOM   1404  N   GLU A 177       8.562  -4.988  17.188  1.00 51.97           N  
ATOM   1405  CA  GLU A 177       9.789  -4.293  17.562  1.00 51.97           C  
ATOM   1406  C   GLU A 177      10.805  -5.258  18.156  1.00 51.97           C  
ATOM   1407  CB  GLU A 177       9.484  -3.162  18.547  1.00 51.97           C  
ATOM   1408  O   GLU A 177      12.000  -5.176  17.859  1.00 51.97           O  
ATOM   1409  CG  GLU A 177       9.047  -1.867  17.875  1.00 51.97           C  
ATOM   1410  CD  GLU A 177       8.648  -0.787  18.875  1.00 51.97           C  
ATOM   1411  OE1 GLU A 177       8.227   0.309  18.438  1.00 51.97           O  
ATOM   1412  OE2 GLU A 177       8.766  -1.038  20.094  1.00 51.97           O  
ATOM   1413  N   LYS A 178      10.188  -6.207  18.859  1.00 60.06           N  
ATOM   1414  CA  LYS A 178      11.055  -7.199  19.500  1.00 60.06           C  
ATOM   1415  C   LYS A 178      11.664  -8.133  18.453  1.00 60.06           C  
ATOM   1416  CB  LYS A 178      10.273  -8.008  20.531  1.00 60.06           C  
ATOM   1417  O   LYS A 178      12.852  -8.453  18.516  1.00 60.06           O  
ATOM   1418  CG  LYS A 178      10.102  -7.297  21.859  1.00 60.06           C  
ATOM   1419  CD  LYS A 178       9.398  -8.180  22.891  1.00 60.06           C  
ATOM   1420  CE  LYS A 178       9.102  -7.426  24.172  1.00 60.06           C  
ATOM   1421  NZ  LYS A 178       8.367  -8.273  25.156  1.00 60.06           N  
ATOM   1422  N   LEU A 179      10.797  -8.602  17.531  1.00 56.06           N  
ATOM   1423  CA  LEU A 179      11.258  -9.500  16.484  1.00 56.06           C  
ATOM   1424  C   LEU A 179      12.297  -8.820  15.594  1.00 56.06           C  
ATOM   1425  CB  LEU A 179      10.078  -9.977  15.625  1.00 56.06           C  
ATOM   1426  O   LEU A 179      13.289  -9.445  15.211  1.00 56.06           O  
ATOM   1427  CG  LEU A 179       9.273 -11.164  16.172  1.00 56.06           C  
ATOM   1428  CD1 LEU A 179       7.949 -11.289  15.438  1.00 56.06           C  
ATOM   1429  CD2 LEU A 179      10.086 -12.453  16.062  1.00 56.06           C  
ATOM   1430  N   GLN A 180      12.070  -7.562  15.328  1.00 50.47           N  
ATOM   1431  CA  GLN A 180      13.023  -6.789  14.547  1.00 50.47           C  
ATOM   1432  C   GLN A 180      14.367  -6.684  15.266  1.00 50.47           C  
ATOM   1433  CB  GLN A 180      12.477  -5.395  14.242  1.00 50.47           C  
ATOM   1434  O   GLN A 180      15.422  -6.820  14.648  1.00 50.47           O  
ATOM   1435  CG  GLN A 180      11.547  -5.348  13.039  1.00 50.47           C  
ATOM   1436  CD  GLN A 180      11.047  -3.945  12.742  1.00 50.47           C  
ATOM   1437  NE2 GLN A 180      10.438  -3.770  11.570  1.00 50.47           N  
ATOM   1438  OE1 GLN A 180      11.203  -3.029  13.555  1.00 50.47           O  
ATOM   1439  N   ASN A 181      14.297  -6.453  16.562  1.00 59.06           N  
ATOM   1440  CA  ASN A 181      15.508  -6.340  17.375  1.00 59.06           C  
ATOM   1441  C   ASN A 181      16.266  -7.664  17.453  1.00 59.06           C  
ATOM   1442  CB  ASN A 181      15.172  -5.840  18.781  1.00 59.06           C  
ATOM   1443  O   ASN A 181      17.500  -7.691  17.406  1.00 59.06           O  
ATOM   1444  CG  ASN A 181      14.789  -4.375  18.797  1.00 59.06           C  
ATOM   1445  ND2 ASN A 181      14.102  -3.959  19.859  1.00 59.06           N  
ATOM   1446  OD1 ASN A 181      15.109  -3.621  17.875  1.00 59.06           O  
ATOM   1447  N   ALA A 182      15.516  -8.719  17.469  1.00 55.88           N  
ATOM   1448  CA  ALA A 182      16.125 -10.039  17.562  1.00 55.88           C  
ATOM   1449  C   ALA A 182      16.828 -10.406  16.250  1.00 55.88           C  
ATOM   1450  CB  ALA A 182      15.078 -11.086  17.906  1.00 55.88           C  
ATOM   1451  O   ALA A 182      17.922 -10.977  16.266  1.00 55.88           O  
ATOM   1452  N   VAL A 183      16.188 -10.109  15.195  1.00 55.16           N  
ATOM   1453  CA  VAL A 183      16.750 -10.383  13.875  1.00 55.16           C  
ATOM   1454  C   VAL A 183      18.000  -9.523  13.664  1.00 55.16           C  
ATOM   1455  CB  VAL A 183      15.719 -10.117  12.750  1.00 55.16           C  
ATOM   1456  O   VAL A 183      19.000 -10.000  13.133  1.00 55.16           O  
ATOM   1457  CG1 VAL A 183      16.391 -10.156  11.383  1.00 55.16           C  
ATOM   1458  CG2 VAL A 183      14.586 -11.133  12.820  1.00 55.16           C  
ATOM   1459  N   ASP A 184      17.953  -8.281  14.109  1.00 52.84           N  
ATOM   1460  CA  ASP A 184      19.109  -7.395  14.008  1.00 52.84           C  
ATOM   1461  C   ASP A 184      20.266  -7.914  14.844  1.00 52.84           C  
ATOM   1462  CB  ASP A 184      18.734  -5.980  14.453  1.00 52.84           C  
ATOM   1463  O   ASP A 184      21.422  -7.875  14.398  1.00 52.84           O  
ATOM   1464  CG  ASP A 184      17.906  -5.234  13.422  1.00 52.84           C  
ATOM   1465  OD1 ASP A 184      17.828  -5.680  12.258  1.00 52.84           O  
ATOM   1466  OD2 ASP A 184      17.312  -4.191  13.781  1.00 52.84           O  
ATOM   1467  N   GLU A 185      19.938  -8.414  16.031  1.00 59.53           N  
ATOM   1468  CA  GLU A 185      20.953  -8.977  16.906  1.00 59.53           C  
ATOM   1469  C   GLU A 185      21.594 -10.219  16.297  1.00 59.53           C  
ATOM   1470  CB  GLU A 185      20.359  -9.312  18.281  1.00 59.53           C  
ATOM   1471  O   GLU A 185      22.797 -10.414  16.406  1.00 59.53           O  
ATOM   1472  CG  GLU A 185      20.109  -8.094  19.156  1.00 59.53           C  
ATOM   1473  CD  GLU A 185      20.172  -8.398  20.641  1.00 59.53           C  
ATOM   1474  OE1 GLU A 185      20.406  -7.473  21.453  1.00 59.53           O  
ATOM   1475  OE2 GLU A 185      19.969  -9.578  21.016  1.00 59.53           O  
ATOM   1476  N   LEU A 186      20.797 -11.039  15.703  1.00 50.97           N  
ATOM   1477  CA  LEU A 186      21.297 -12.250  15.070  1.00 50.97           C  
ATOM   1478  C   LEU A 186      22.141 -11.914  13.844  1.00 50.97           C  
ATOM   1479  CB  LEU A 186      20.156 -13.172  14.664  1.00 50.97           C  
ATOM   1480  O   LEU A 186      23.141 -12.594  13.562  1.00 50.97           O  
ATOM   1481  CG  LEU A 186      20.047 -14.500  15.422  1.00 50.97           C  
ATOM   1482  CD1 LEU A 186      18.672 -14.641  16.062  1.00 50.97           C  
ATOM   1483  CD2 LEU A 186      20.328 -15.672  14.484  1.00 50.97           C  
ATOM   1484  N   GLY A 187      21.750 -10.898  13.148  1.00 48.78           N  
ATOM   1485  CA  GLY A 187      22.531 -10.445  12.008  1.00 48.78           C  
ATOM   1486  C   GLY A 187      23.891  -9.898  12.398  1.00 48.78           C  
ATOM   1487  O   GLY A 187      24.875 -10.094  11.672  1.00 48.78           O  
ATOM   1488  N   LYS A 188      23.953  -9.258  13.586  1.00 59.94           N  
ATOM   1489  CA  LYS A 188      25.234  -8.734  14.078  1.00 59.94           C  
ATOM   1490  C   LYS A 188      26.141  -9.867  14.539  1.00 59.94           C  
ATOM   1491  CB  LYS A 188      25.000  -7.754  15.227  1.00 59.94           C  
ATOM   1492  O   LYS A 188      27.375  -9.773  14.398  1.00 59.94           O  
ATOM   1493  CG  LYS A 188      24.391  -6.430  14.789  1.00 59.94           C  
ATOM   1494  CD  LYS A 188      24.250  -5.461  15.961  1.00 59.94           C  
ATOM   1495  CE  LYS A 188      23.625  -4.145  15.531  1.00 59.94           C  
ATOM   1496  NZ  LYS A 188      23.266  -3.289  16.703  1.00 59.94           N  
ATOM   1497  N   GLU A 189      25.625 -10.969  14.992  1.00 56.94           N  
ATOM   1498  CA  GLU A 189      26.438 -12.094  15.469  1.00 56.94           C  
ATOM   1499  C   GLU A 189      26.984 -12.914  14.305  1.00 56.94           C  
ATOM   1500  CB  GLU A 189      25.609 -12.977  16.406  1.00 56.94           C  
ATOM   1501  O   GLU A 189      28.094 -13.445  14.383  1.00 56.94           O  
ATOM   1502  CG  GLU A 189      25.734 -12.602  17.875  1.00 56.94           C  
ATOM   1503  CD  GLU A 189      24.984 -13.547  18.797  1.00 56.94           C  
ATOM   1504  OE1 GLU A 189      25.078 -13.383  20.047  1.00 56.94           O  
ATOM   1505  OE2 GLU A 189      24.312 -14.461  18.281  1.00 56.94           O  
ATOM   1506  N   ILE A 190      26.359 -12.969  13.203  1.00 53.41           N  
ATOM   1507  CA  ILE A 190      26.859 -13.719  12.055  1.00 53.41           C  
ATOM   1508  C   ILE A 190      27.922 -12.898  11.336  1.00 53.41           C  
ATOM   1509  CB  ILE A 190      25.719 -14.086  11.078  1.00 53.41           C  
ATOM   1510  O   ILE A 190      28.891 -13.453  10.820  1.00 53.41           O  
ATOM   1511  CG1 ILE A 190      24.641 -14.914  11.805  1.00 53.41           C  
ATOM   1512  CG2 ILE A 190      26.266 -14.836   9.867  1.00 53.41           C  
ATOM   1513  CD1 ILE A 190      23.422 -15.227  10.945  1.00 53.41           C  
ATOM   1514  N   ASP A 191      27.922 -11.586  11.406  1.00 54.59           N  
ATOM   1515  CA  ASP A 191      28.969 -10.789  10.750  1.00 54.59           C  
ATOM   1516  C   ASP A 191      30.250 -10.766  11.578  1.00 54.59           C  
ATOM   1517  CB  ASP A 191      28.469  -9.367  10.492  1.00 54.59           C  
ATOM   1518  O   ASP A 191      31.328 -10.562  11.039  1.00 54.59           O  
ATOM   1519  CG  ASP A 191      27.781  -9.211   9.148  1.00 54.59           C  
ATOM   1520  OD1 ASP A 191      27.844 -10.141   8.320  1.00 54.59           O  
ATOM   1521  OD2 ASP A 191      27.172  -8.141   8.914  1.00 54.59           O  
ATOM   1522  N   HIS A 192      30.203 -11.266  12.758  1.00 52.94           N  
ATOM   1523  CA  HIS A 192      31.438 -11.344  13.531  1.00 52.94           C  
ATOM   1524  C   HIS A 192      31.922 -12.789  13.656  1.00 52.94           C  
ATOM   1525  CB  HIS A 192      31.234 -10.727  14.922  1.00 52.94           C  
ATOM   1526  O   HIS A 192      32.938 -13.055  14.312  1.00 52.94           O  
ATOM   1527  CG  HIS A 192      30.938  -9.266  14.891  1.00 52.94           C  
ATOM   1528  CD2 HIS A 192      29.828  -8.586  15.258  1.00 52.94           C  
ATOM   1529  ND1 HIS A 192      31.844  -8.328  14.438  1.00 52.94           N  
ATOM   1530  CE1 HIS A 192      31.297  -7.125  14.531  1.00 52.94           C  
ATOM   1531  NE2 HIS A 192      30.078  -7.254  15.023  1.00 52.94           N  
ATOM   1532  N   ALA A 193      31.328 -13.750  12.977  1.00 49.22           N  
ATOM   1533  CA  ALA A 193      31.953 -15.070  12.953  1.00 49.22           C  
ATOM   1534  C   ALA A 193      32.750 -15.289  11.656  1.00 49.22           C  
ATOM   1535  CB  ALA A 193      30.891 -16.156  13.109  1.00 49.22           C  
ATOM   1536  O   ALA A 193      33.812 -15.906  11.672  1.00 49.22           O  
TER    1537      ALA A 193                                                      
ENDMDL                                                                          
END                                                                             
