# Supplementary material for: New Phage-Derived Antibacterial Enzyme PolaR Targeting Rothia spp
Source: Cells. 2023 Aug 4;12(15):1997. doi: 10.3390/cells12151997 (PMC10417112; doi:10.3390/cells12151997)
Supplement: Supplementary file 1 [file cells-12-01997-s001.zip › File S1/PolaR AlphaFold/monomer/Rothia_monomer_8696f_unrelaxed_rank_005_alphafold2_ptm_model_3_seed_000.pdb]

MODEL     1                                                                     
ATOM      1  N   MET A   1     -12.359  10.359   6.910  1.00 57.72           N  
ATOM      2  CA  MET A   1     -12.750   9.047   6.414  1.00 57.72           C  
ATOM      3  C   MET A   1     -12.070   7.938   7.211  1.00 57.72           C  
ATOM      4  CB  MET A   1     -12.406   8.906   4.930  1.00 57.72           C  
ATOM      5  O   MET A   1     -10.859   8.000   7.461  1.00 57.72           O  
ATOM      6  CG  MET A   1     -13.109   7.746   4.246  1.00 57.72           C  
ATOM      7  SD  MET A   1     -13.203   7.953   2.424  1.00 57.72           S  
ATOM      8  CE  MET A   1     -11.742   7.004   1.920  1.00 57.72           C  
ATOM      9  N   LYS A   2     -12.859   7.086   7.742  1.00 75.31           N  
ATOM     10  CA  LYS A   2     -12.414   5.918   8.492  1.00 75.31           C  
ATOM     11  C   LYS A   2     -12.500   4.652   7.645  1.00 75.31           C  
ATOM     12  CB  LYS A   2     -13.234   5.754   9.766  1.00 75.31           C  
ATOM     13  O   LYS A   2     -13.422   4.508   6.836  1.00 75.31           O  
ATOM     14  CG  LYS A   2     -12.930   6.793  10.836  1.00 75.31           C  
ATOM     15  CD  LYS A   2     -13.656   6.480  12.141  1.00 75.31           C  
ATOM     16  CE  LYS A   2     -13.391   7.543  13.203  1.00 75.31           C  
ATOM     17  NZ  LYS A   2     -14.047   7.207  14.500  1.00 75.31           N  
ATOM     18  N   TYR A   3     -11.359   4.102   7.207  1.00 84.94           N  
ATOM     19  CA  TYR A   3     -11.383   2.809   6.535  1.00 84.94           C  
ATOM     20  C   TYR A   3     -11.250   1.670   7.539  1.00 84.94           C  
ATOM     21  CB  TYR A   3     -10.266   2.723   5.496  1.00 84.94           C  
ATOM     22  O   TYR A   3     -10.766   1.873   8.656  1.00 84.94           O  
ATOM     23  CG  TYR A   3      -8.898   3.078   6.039  1.00 84.94           C  
ATOM     24  CD1 TYR A   3      -8.375   4.355   5.875  1.00 84.94           C  
ATOM     25  CD2 TYR A   3      -8.141   2.135   6.719  1.00 84.94           C  
ATOM     26  CE1 TYR A   3      -7.117   4.688   6.375  1.00 84.94           C  
ATOM     27  CE2 TYR A   3      -6.879   2.453   7.223  1.00 84.94           C  
ATOM     28  OH  TYR A   3      -5.137   4.051   7.539  1.00 84.94           O  
ATOM     29  CZ  TYR A   3      -6.379   3.730   7.043  1.00 84.94           C  
ATOM     30  N   VAL A   4     -11.805   0.523   7.191  1.00 89.44           N  
ATOM     31  CA  VAL A   4     -11.664  -0.699   7.977  1.00 89.44           C  
ATOM     32  C   VAL A   4     -10.289  -1.315   7.734  1.00 89.44           C  
ATOM     33  CB  VAL A   4     -12.773  -1.720   7.637  1.00 89.44           C  
ATOM     34  O   VAL A   4      -9.891  -1.539   6.586  1.00 89.44           O  
ATOM     35  CG1 VAL A   4     -12.594  -3.002   8.445  1.00 89.44           C  
ATOM     36  CG2 VAL A   4     -14.148  -1.113   7.887  1.00 89.44           C  
ATOM     37  N   ASP A   5      -9.586  -1.518   8.883  1.00 84.44           N  
ATOM     38  CA  ASP A   5      -8.297  -2.201   8.797  1.00 84.44           C  
ATOM     39  C   ASP A   5      -8.477  -3.717   8.828  1.00 84.44           C  
ATOM     40  CB  ASP A   5      -7.383  -1.758   9.945  1.00 84.44           C  
ATOM     41  O   ASP A   5      -9.047  -4.262   9.781  1.00 84.44           O  
ATOM     42  CG  ASP A   5      -5.914  -2.016   9.664  1.00 84.44           C  
ATOM     43  OD1 ASP A   5      -5.559  -3.143   9.250  1.00 84.44           O  
ATOM     44  OD2 ASP A   5      -5.105  -1.082   9.852  1.00 84.44           O  
ATOM     45  N   ILE A   6      -7.973  -4.352   7.844  1.00 90.69           N  
ATOM     46  CA  ILE A   6      -8.125  -5.797   7.699  1.00 90.69           C  
ATOM     47  C   ILE A   6      -6.766  -6.477   7.840  1.00 90.69           C  
ATOM     48  CB  ILE A   6      -8.766  -6.160   6.344  1.00 90.69           C  
ATOM     49  O   ILE A   6      -5.848  -6.215   7.055  1.00 90.69           O  
ATOM     50  CG1 ILE A   6     -10.156  -5.516   6.219  1.00 90.69           C  
ATOM     51  CG2 ILE A   6      -8.859  -7.680   6.180  1.00 90.69           C  
ATOM     52  CD1 ILE A   6     -10.711  -5.512   4.801  1.00 90.69           C  
ATOM     53  N   THR A   7      -6.613  -7.406   8.883  1.00 87.88           N  
ATOM     54  CA  THR A   7      -5.305  -7.980   9.172  1.00 87.88           C  
ATOM     55  C   THR A   7      -5.336  -9.500   9.039  1.00 87.88           C  
ATOM     56  CB  THR A   7      -4.832  -7.594  10.586  1.00 87.88           C  
ATOM     57  O   THR A   7      -4.379 -10.180   9.422  1.00 87.88           O  
ATOM     58  CG2 THR A   7      -4.645  -6.086  10.719  1.00 87.88           C  
ATOM     59  OG1 THR A   7      -5.809  -8.023  11.547  1.00 87.88           O  
ATOM     60  N   GLU A   8      -6.379 -10.016   8.539  1.00 91.88           N  
ATOM     61  CA  GLU A   8      -6.551 -11.469   8.555  1.00 91.88           C  
ATOM     62  C   GLU A   8      -5.875 -12.109   7.344  1.00 91.88           C  
ATOM     63  CB  GLU A   8      -8.039 -11.828   8.586  1.00 91.88           C  
ATOM     64  O   GLU A   8      -5.711 -13.336   7.297  1.00 91.88           O  
ATOM     65  CG  GLU A   8      -8.828 -11.289   7.402  1.00 91.88           C  
ATOM     66  CD  GLU A   8      -9.719 -10.117   7.770  1.00 91.88           C  
ATOM     67  OE1 GLU A   8     -10.820  -9.984   7.188  1.00 91.88           O  
ATOM     68  OE2 GLU A   8      -9.320  -9.312   8.641  1.00 91.88           O  
ATOM     69  N   TYR A   9      -5.387 -11.266   6.289  1.00 94.75           N  
ATOM     70  CA  TYR A   9      -4.715 -11.828   5.125  1.00 94.75           C  
ATOM     71  C   TYR A   9      -3.201 -11.711   5.258  1.00 94.75           C  
ATOM     72  CB  TYR A   9      -5.184 -11.133   3.844  1.00 94.75           C  
ATOM     73  O   TYR A   9      -2.688 -10.664   5.660  1.00 94.75           O  
ATOM     74  CG  TYR A   9      -6.664 -11.273   3.586  1.00 94.75           C  
ATOM     75  CD1 TYR A   9      -7.191 -12.445   3.043  1.00 94.75           C  
ATOM     76  CD2 TYR A   9      -7.539 -10.234   3.883  1.00 94.75           C  
ATOM     77  CE1 TYR A   9      -8.555 -12.578   2.803  1.00 94.75           C  
ATOM     78  CE2 TYR A   9      -8.906 -10.352   3.646  1.00 94.75           C  
ATOM     79  OH  TYR A   9     -10.758 -11.648   2.869  1.00 94.75           O  
ATOM     80  CZ  TYR A   9      -9.406 -11.523   3.105  1.00 94.75           C  
ATOM     81  N   ASN A  10      -2.508 -12.922   4.887  1.00 96.62           N  
ATOM     82  CA  ASN A  10      -1.049 -12.906   4.879  1.00 96.62           C  
ATOM     83  C   ASN A  10      -0.492 -13.359   3.533  1.00 96.62           C  
ATOM     84  CB  ASN A  10      -0.497 -13.789   6.004  1.00 96.62           C  
ATOM     85  O   ASN A  10      -0.720 -14.500   3.111  1.00 96.62           O  
ATOM     86  CG  ASN A  10      -0.913 -13.305   7.379  1.00 96.62           C  
ATOM     87  ND2 ASN A  10      -1.771 -14.070   8.047  1.00 96.62           N  
ATOM     88  OD1 ASN A  10      -0.468 -12.250   7.844  1.00 96.62           O  
ATOM     89  N   ALA A  11       0.228 -12.391   2.926  1.00 97.00           N  
ATOM     90  CA  ALA A  11       0.891 -12.789   1.686  1.00 97.00           C  
ATOM     91  C   ALA A  11       2.002 -13.797   1.956  1.00 97.00           C  
ATOM     92  CB  ALA A  11       1.452 -11.562   0.967  1.00 97.00           C  
ATOM     93  O   ALA A  11       2.588 -13.812   3.043  1.00 97.00           O  
ATOM     94  N   THR A  12       2.342 -14.625   0.975  1.00 96.62           N  
ATOM     95  CA  THR A  12       3.326 -15.688   1.159  1.00 96.62           C  
ATOM     96  C   THR A  12       4.621 -15.359   0.423  1.00 96.62           C  
ATOM     97  CB  THR A  12       2.783 -17.047   0.669  1.00 96.62           C  
ATOM     98  O   THR A  12       5.660 -15.969   0.684  1.00 96.62           O  
ATOM     99  CG2 THR A  12       1.572 -17.484   1.487  1.00 96.62           C  
ATOM    100  OG1 THR A  12       2.400 -16.922  -0.707  1.00 96.62           O  
ATOM    101  N   SER A  13       4.570 -14.344  -0.469  1.00 97.62           N  
ATOM    102  CA  SER A  13       5.719 -14.000  -1.299  1.00 97.62           C  
ATOM    103  C   SER A  13       6.363 -12.695  -0.835  1.00 97.62           C  
ATOM    104  CB  SER A  13       5.305 -13.875  -2.766  1.00 97.62           C  
ATOM    105  O   SER A  13       5.938 -11.609  -1.239  1.00 97.62           O  
ATOM    106  OG  SER A  13       4.758 -15.102  -3.234  1.00 97.62           O  
ATOM    107  N   PHE A  14       7.316 -12.852   0.136  1.00 98.19           N  
ATOM    108  CA  PHE A  14       8.078 -11.727   0.669  1.00 98.19           C  
ATOM    109  C   PHE A  14       9.383 -12.203   1.296  1.00 98.19           C  
ATOM    110  CB  PHE A  14       7.250 -10.961   1.702  1.00 98.19           C  
ATOM    111  O   PHE A  14       9.586 -13.406   1.479  1.00 98.19           O  
ATOM    112  CG  PHE A  14       6.875 -11.773   2.910  1.00 98.19           C  
ATOM    113  CD1 PHE A  14       5.707 -12.523   2.924  1.00 98.19           C  
ATOM    114  CD2 PHE A  14       7.691 -11.789   4.035  1.00 98.19           C  
ATOM    115  CE1 PHE A  14       5.359 -13.281   4.043  1.00 98.19           C  
ATOM    116  CE2 PHE A  14       7.352 -12.539   5.152  1.00 98.19           C  
ATOM    117  CZ  PHE A  14       6.184 -13.281   5.156  1.00 98.19           C  
ATOM    118  N   THR A  15      10.258 -11.305   1.382  1.00 98.38           N  
ATOM    119  CA  THR A  15      11.516 -11.562   2.074  1.00 98.38           C  
ATOM    120  C   THR A  15      11.469 -11.023   3.500  1.00 98.38           C  
ATOM    121  CB  THR A  15      12.703 -10.938   1.323  1.00 98.38           C  
ATOM    122  O   THR A  15      11.242  -9.828   3.709  1.00 98.38           O  
ATOM    123  CG2 THR A  15      14.016 -11.219   2.049  1.00 98.38           C  
ATOM    124  OG1 THR A  15      12.773 -11.500   0.005  1.00 98.38           O  
ATOM    125  N   GLU A  16      11.523 -12.062   4.473  1.00 97.62           N  
ATOM    126  CA  GLU A  16      11.656 -11.609   5.852  1.00 97.62           C  
ATOM    127  C   GLU A  16      12.875 -10.695   6.012  1.00 97.62           C  
ATOM    128  CB  GLU A  16      11.766 -12.797   6.805  1.00 97.62           C  
ATOM    129  O   GLU A  16      13.969 -11.031   5.555  1.00 97.62           O  
ATOM    130  CG  GLU A  16      10.492 -13.625   6.895  1.00 97.62           C  
ATOM    131  CD  GLU A  16      10.578 -14.766   7.898  1.00 97.62           C  
ATOM    132  OE1 GLU A  16       9.617 -15.555   8.016  1.00 97.62           O  
ATOM    133  OE2 GLU A  16      11.633 -14.867   8.578  1.00 97.62           O  
ATOM    134  N   ALA A  17      12.711  -9.562   6.617  1.00 95.12           N  
ATOM    135  CA  ALA A  17      13.773  -8.586   6.852  1.00 95.12           C  
ATOM    136  C   ALA A  17      13.586  -7.887   8.195  1.00 95.12           C  
ATOM    137  CB  ALA A  17      13.812  -7.562   5.719  1.00 95.12           C  
ATOM    138  O   ALA A  17      13.023  -8.461   9.125  1.00 95.12           O  
ATOM    139  N   ASN A  18      14.180  -6.883   8.492  1.00 93.62           N  
ATOM    140  CA  ASN A  18      14.047  -6.055   9.680  1.00 93.62           C  
ATOM    141  C   ASN A  18      14.180  -4.570   9.344  1.00 93.62           C  
ATOM    142  CB  ASN A  18      15.086  -6.457  10.734  1.00 93.62           C  
ATOM    143  O   ASN A  18      14.930  -3.848  10.000  1.00 93.62           O  
ATOM    144  CG  ASN A  18      14.812  -7.828  11.320  1.00 93.62           C  
ATOM    145  ND2 ASN A  18      15.859  -8.641  11.430  1.00 93.62           N  
ATOM    146  OD1 ASN A  18      13.680  -8.156  11.672  1.00 93.62           O  
ATOM    147  N   ARG A  19      13.430  -4.250   8.203  1.00 94.12           N  
ATOM    148  CA  ARG A  19      13.516  -2.850   7.805  1.00 94.12           C  
ATOM    149  C   ARG A  19      12.945  -1.938   8.883  1.00 94.12           C  
ATOM    150  CB  ARG A  19      12.781  -2.621   6.484  1.00 94.12           C  
ATOM    151  O   ARG A  19      12.008  -2.316   9.594  1.00 94.12           O  
ATOM    152  CG  ARG A  19      13.391  -3.359   5.305  1.00 94.12           C  
ATOM    153  CD  ARG A  19      12.656  -3.051   4.004  1.00 94.12           C  
ATOM    154  NE  ARG A  19      11.305  -3.588   4.012  1.00 94.12           N  
ATOM    155  NH1 ARG A  19      10.562  -2.289   2.252  1.00 94.12           N  
ATOM    156  NH2 ARG A  19       9.133  -3.766   3.275  1.00 94.12           N  
ATOM    157  CZ  ARG A  19      10.336  -3.213   3.180  1.00 94.12           C  
ATOM    158  N   THR A  20      13.703  -0.921   9.078  1.00 91.62           N  
ATOM    159  CA  THR A  20      13.070   0.178   9.805  1.00 91.62           C  
ATOM    160  C   THR A  20      12.508   1.211   8.836  1.00 91.62           C  
ATOM    161  CB  THR A  20      14.070   0.859  10.758  1.00 91.62           C  
ATOM    162  O   THR A  20      12.812   1.180   7.637  1.00 91.62           O  
ATOM    163  CG2 THR A  20      14.797  -0.168  11.625  1.00 91.62           C  
ATOM    164  OG1 THR A  20      15.039   1.588   9.992  1.00 91.62           O  
ATOM    165  N   ILE A  21      11.633   2.020   9.359  1.00 90.44           N  
ATOM    166  CA  ILE A  21      10.977   2.996   8.500  1.00 90.44           C  
ATOM    167  C   ILE A  21      12.023   3.908   7.863  1.00 90.44           C  
ATOM    168  CB  ILE A  21       9.945   3.836   9.281  1.00 90.44           C  
ATOM    169  O   ILE A  21      11.820   4.426   6.762  1.00 90.44           O  
ATOM    170  CG1 ILE A  21       9.055   4.629   8.320  1.00 90.44           C  
ATOM    171  CG2 ILE A  21      10.648   4.770  10.273  1.00 90.44           C  
ATOM    172  CD1 ILE A  21       8.289   3.760   7.328  1.00 90.44           C  
ATOM    173  N   ASP A  22      13.172   4.102   8.391  1.00 91.81           N  
ATOM    174  CA  ASP A  22      14.242   4.918   7.820  1.00 91.81           C  
ATOM    175  C   ASP A  22      14.828   4.254   6.574  1.00 91.81           C  
ATOM    176  CB  ASP A  22      15.344   5.160   8.852  1.00 91.81           C  
ATOM    177  O   ASP A  22      15.469   4.922   5.754  1.00 91.81           O  
ATOM    178  CG  ASP A  22      14.922   6.117   9.953  1.00 91.81           C  
ATOM    179  OD1 ASP A  22      14.008   6.938   9.727  1.00 91.81           O  
ATOM    180  OD2 ASP A  22      15.516   6.059  11.055  1.00 91.81           O  
ATOM    181  N   ASP A  23      14.562   2.977   6.402  1.00 94.50           N  
ATOM    182  CA  ASP A  23      15.008   2.234   5.230  1.00 94.50           C  
ATOM    183  C   ASP A  23      14.047   2.432   4.055  1.00 94.50           C  
ATOM    184  CB  ASP A  23      15.141   0.745   5.555  1.00 94.50           C  
ATOM    185  O   ASP A  23      14.375   2.090   2.918  1.00 94.50           O  
ATOM    186  CG  ASP A  23      16.203   0.459   6.605  1.00 94.50           C  
ATOM    187  OD1 ASP A  23      17.297   1.061   6.547  1.00 94.50           O  
ATOM    188  OD2 ASP A  23      15.938  -0.378   7.496  1.00 94.50           O  
ATOM    189  N   ILE A  24      12.906   2.926   4.336  1.00 96.88           N  
ATOM    190  CA  ILE A  24      11.836   3.025   3.350  1.00 96.88           C  
ATOM    191  C   ILE A  24      11.555   4.496   3.033  1.00 96.88           C  
ATOM    192  CB  ILE A  24      10.539   2.332   3.842  1.00 96.88           C  
ATOM    193  O   ILE A  24      11.234   5.277   3.930  1.00 96.88           O  
ATOM    194  CG1 ILE A  24      10.820   0.864   4.180  1.00 96.88           C  
ATOM    195  CG2 ILE A  24       9.430   2.451   2.795  1.00 96.88           C  
ATOM    196  CD1 ILE A  24       9.711   0.190   4.977  1.00 96.88           C  
ATOM    197  N   ASP A  25      11.648   4.875   1.804  1.00 96.69           N  
ATOM    198  CA  ASP A  25      11.430   6.281   1.468  1.00 96.69           C  
ATOM    199  C   ASP A  25      10.352   6.422   0.397  1.00 96.69           C  
ATOM    200  CB  ASP A  25      12.727   6.930   0.993  1.00 96.69           C  
ATOM    201  O   ASP A  25      10.000   7.539   0.007  1.00 96.69           O  
ATOM    202  CG  ASP A  25      13.297   6.277  -0.254  1.00 96.69           C  
ATOM    203  OD1 ASP A  25      12.570   5.531  -0.939  1.00 96.69           O  
ATOM    204  OD2 ASP A  25      14.492   6.512  -0.554  1.00 96.69           O  
ATOM    205  N   THR A  26       9.859   5.215  -0.112  1.00 98.12           N  
ATOM    206  CA  THR A  26       9.008   5.293  -1.292  1.00 98.12           C  
ATOM    207  C   THR A  26       7.738   4.465  -1.099  1.00 98.12           C  
ATOM    208  CB  THR A  26       9.750   4.812  -2.553  1.00 98.12           C  
ATOM    209  O   THR A  26       7.789   3.369  -0.533  1.00 98.12           O  
ATOM    210  CG2 THR A  26       8.859   4.918  -3.787  1.00 98.12           C  
ATOM    211  OG1 THR A  26      10.914   5.621  -2.746  1.00 98.12           O  
ATOM    212  N   ILE A  27       6.652   5.023  -1.465  1.00 98.75           N  
ATOM    213  CA  ILE A  27       5.422   4.273  -1.688  1.00 98.75           C  
ATOM    214  C   ILE A  27       5.219   4.051  -3.186  1.00 98.75           C  
ATOM    215  CB  ILE A  27       4.199   4.996  -1.084  1.00 98.75           C  
ATOM    216  O   ILE A  27       5.281   4.996  -3.975  1.00 98.75           O  
ATOM    217  CG1 ILE A  27       4.258   4.957   0.447  1.00 98.75           C  
ATOM    218  CG2 ILE A  27       2.896   4.379  -1.600  1.00 98.75           C  
ATOM    219  CD1 ILE A  27       3.188   5.797   1.130  1.00 98.75           C  
ATOM    220  N   VAL A  28       4.988   2.771  -3.604  1.00 98.81           N  
ATOM    221  CA  VAL A  28       4.719   2.445  -5.000  1.00 98.81           C  
ATOM    222  C   VAL A  28       3.242   2.098  -5.176  1.00 98.81           C  
ATOM    223  CB  VAL A  28       5.605   1.278  -5.492  1.00 98.81           C  
ATOM    224  O   VAL A  28       2.742   1.155  -4.559  1.00 98.81           O  
ATOM    225  CG1 VAL A  28       5.316   0.962  -6.957  1.00 98.81           C  
ATOM    226  CG2 VAL A  28       7.082   1.609  -5.293  1.00 98.81           C  
ATOM    227  N   ILE A  29       2.559   2.859  -6.047  1.00 98.88           N  
ATOM    228  CA  ILE A  29       1.133   2.682  -6.301  1.00 98.88           C  
ATOM    229  C   ILE A  29       0.932   1.651  -7.410  1.00 98.88           C  
ATOM    230  CB  ILE A  29       0.454   4.016  -6.680  1.00 98.88           C  
ATOM    231  O   ILE A  29       1.566   1.734  -8.469  1.00 98.88           O  
ATOM    232  CG1 ILE A  29       0.558   5.016  -5.523  1.00 98.88           C  
ATOM    233  CG2 ILE A  29      -1.007   3.787  -7.074  1.00 98.88           C  
ATOM    234  CD1 ILE A  29      -0.139   4.562  -4.246  1.00 98.88           C  
ATOM    235  N   HIS A  30       0.080   0.596  -7.078  1.00 98.75           N  
ATOM    236  CA  HIS A  30      -0.337  -0.433  -8.023  1.00 98.75           C  
ATOM    237  C   HIS A  30      -1.846  -0.401  -8.242  1.00 98.75           C  
ATOM    238  CB  HIS A  30       0.094  -1.816  -7.539  1.00 98.75           C  
ATOM    239  O   HIS A  30      -2.598   0.006  -7.355  1.00 98.75           O  
ATOM    240  CG  HIS A  30       1.573  -1.961  -7.375  1.00 98.75           C  
ATOM    241  CD2 HIS A  30       2.371  -1.771  -6.297  1.00 98.75           C  
ATOM    242  ND1 HIS A  30       2.402  -2.344  -8.406  1.00 98.75           N  
ATOM    243  CE1 HIS A  30       3.650  -2.383  -7.969  1.00 98.75           C  
ATOM    244  NE2 HIS A  30       3.658  -2.039  -6.691  1.00 98.75           N  
ATOM    245  N   HIS A  31      -2.281  -0.622  -9.484  1.00 98.06           N  
ATOM    246  CA  HIS A  31      -3.625  -1.178  -9.594  1.00 98.06           C  
ATOM    247  C   HIS A  31      -3.592  -2.703  -9.609  1.00 98.06           C  
ATOM    248  CB  HIS A  31      -4.312  -0.660 -10.859  1.00 98.06           C  
ATOM    249  O   HIS A  31      -2.600  -3.303 -10.023  1.00 98.06           O  
ATOM    250  CG  HIS A  31      -3.707  -1.173 -12.125  1.00 98.06           C  
ATOM    251  CD2 HIS A  31      -2.738  -0.659 -12.922  1.00 98.06           C  
ATOM    252  ND1 HIS A  31      -4.098  -2.359 -12.711  1.00 98.06           N  
ATOM    253  CE1 HIS A  31      -3.393  -2.551 -13.812  1.00 98.06           C  
ATOM    254  NE2 HIS A  31      -2.561  -1.534 -13.969  1.00 98.06           N  
ATOM    255  N   TRP A  32      -4.637  -3.229  -9.023  1.00 95.00           N  
ATOM    256  CA  TRP A  32      -4.621  -4.684  -9.133  1.00 95.00           C  
ATOM    257  C   TRP A  32      -5.312  -5.145 -10.406  1.00 95.00           C  
ATOM    258  CB  TRP A  32      -5.297  -5.316  -7.910  1.00 95.00           C  
ATOM    259  O   TRP A  32      -6.215  -4.469 -10.914  1.00 95.00           O  
ATOM    260  CG  TRP A  32      -6.703  -4.855  -7.684  1.00 95.00           C  
ATOM    261  CD1 TRP A  32      -7.781  -5.074  -8.500  1.00 95.00           C  
ATOM    262  CD2 TRP A  32      -7.184  -4.094  -6.574  1.00 95.00           C  
ATOM    263  CE2 TRP A  32      -8.570  -3.883  -6.777  1.00 95.00           C  
ATOM    264  CE3 TRP A  32      -6.582  -3.564  -5.426  1.00 95.00           C  
ATOM    265  NE1 TRP A  32      -8.906  -4.492  -7.957  1.00 95.00           N  
ATOM    266  CH2 TRP A  32      -8.742  -2.662  -4.758  1.00 95.00           C  
ATOM    267  CZ2 TRP A  32      -9.352  -3.168  -5.875  1.00 95.00           C  
ATOM    268  CZ3 TRP A  32      -7.367  -2.852  -4.527  1.00 95.00           C  
ATOM    269  N   GLY A  33      -4.750  -6.070 -11.125  1.00 88.00           N  
ATOM    270  CA  GLY A  33      -5.137  -6.895 -12.258  1.00 88.00           C  
ATOM    271  C   GLY A  33      -6.191  -6.246 -13.133  1.00 88.00           C  
ATOM    272  O   GLY A  33      -5.934  -5.227 -13.773  1.00 88.00           O  
ATOM    273  N   ASP A  34      -7.512  -6.660 -12.969  1.00 92.56           N  
ATOM    274  CA  ASP A  34      -8.609  -6.328 -13.875  1.00 92.56           C  
ATOM    275  C   ASP A  34      -9.695  -5.535 -13.148  1.00 92.56           C  
ATOM    276  CB  ASP A  34      -9.203  -7.598 -14.484  1.00 92.56           C  
ATOM    277  O   ASP A  34      -9.797  -5.586 -11.922  1.00 92.56           O  
ATOM    278  CG  ASP A  34      -8.211  -8.367 -15.344  1.00 92.56           C  
ATOM    279  OD1 ASP A  34      -7.531  -7.746 -16.188  1.00 92.56           O  
ATOM    280  OD2 ASP A  34      -8.109  -9.602 -15.172  1.00 92.56           O  
ATOM    281  N   ASP A  35     -10.469  -4.754 -13.883  1.00 96.12           N  
ATOM    282  CA  ASP A  35     -11.664  -4.098 -13.367  1.00 96.12           C  
ATOM    283  C   ASP A  35     -12.633  -5.117 -12.781  1.00 96.12           C  
ATOM    284  CB  ASP A  35     -12.352  -3.283 -14.461  1.00 96.12           C  
ATOM    285  O   ASP A  35     -12.656  -6.277 -13.195  1.00 96.12           O  
ATOM    286  CG  ASP A  35     -11.570  -2.041 -14.859  1.00 96.12           C  
ATOM    287  OD1 ASP A  35     -10.461  -1.820 -14.320  1.00 96.12           O  
ATOM    288  OD2 ASP A  35     -12.062  -1.275 -15.711  1.00 96.12           O  
ATOM    289  N   ASN A  36     -13.297  -4.797 -11.711  1.00 95.62           N  
ATOM    290  CA  ASN A  36     -14.445  -5.473 -11.125  1.00 95.62           C  
ATOM    291  C   ASN A  36     -14.023  -6.691 -10.305  1.00 95.62           C  
ATOM    292  CB  ASN A  36     -15.445  -5.883 -12.203  1.00 95.62           C  
ATOM    293  O   ASN A  36     -14.836  -7.574 -10.031  1.00 95.62           O  
ATOM    294  CG  ASN A  36     -16.078  -4.691 -12.891  1.00 95.62           C  
ATOM    295  ND2 ASN A  36     -16.172  -4.742 -14.219  1.00 95.62           N  
ATOM    296  OD1 ASN A  36     -16.500  -3.734 -12.234  1.00 95.62           O  
ATOM    297  N   GLN A  37     -12.648  -6.789 -10.062  1.00 96.69           N  
ATOM    298  CA  GLN A  37     -12.211  -7.812  -9.117  1.00 96.69           C  
ATOM    299  C   GLN A  37     -12.602  -7.445  -7.691  1.00 96.69           C  
ATOM    300  CB  GLN A  37     -10.695  -8.023  -9.211  1.00 96.69           C  
ATOM    301  O   GLN A  37     -12.578  -6.273  -7.316  1.00 96.69           O  
ATOM    302  CG  GLN A  37     -10.250  -8.734 -10.477  1.00 96.69           C  
ATOM    303  CD  GLN A  37      -8.758  -9.016 -10.500  1.00 96.69           C  
ATOM    304  NE2 GLN A  37      -8.375 -10.125 -11.133  1.00 96.69           N  
ATOM    305  OE1 GLN A  37      -7.961  -8.250  -9.953  1.00 96.69           O  
ATOM    306  N   ARG A  38     -13.016  -8.484  -7.016  1.00 97.25           N  
ATOM    307  CA  ARG A  38     -13.406  -8.273  -5.625  1.00 97.25           C  
ATOM    308  C   ARG A  38     -12.180  -8.102  -4.734  1.00 97.25           C  
ATOM    309  CB  ARG A  38     -14.258  -9.445  -5.125  1.00 97.25           C  
ATOM    310  O   ARG A  38     -11.195  -8.820  -4.879  1.00 97.25           O  
ATOM    311  CG  ARG A  38     -15.602  -9.578  -5.828  1.00 97.25           C  
ATOM    312  CD  ARG A  38     -16.328 -10.852  -5.426  1.00 97.25           C  
ATOM    313  NE  ARG A  38     -16.531 -10.922  -3.980  1.00 97.25           N  
ATOM    314  NH1 ARG A  38     -17.484 -13.031  -4.012  1.00 97.25           N  
ATOM    315  NH2 ARG A  38     -17.234 -11.914  -2.025  1.00 97.25           N  
ATOM    316  CZ  ARG A  38     -17.078 -11.953  -3.342  1.00 97.25           C  
ATOM    317  N   PHE A  39     -12.289  -7.191  -3.781  1.00 97.62           N  
ATOM    318  CA  PHE A  39     -11.258  -6.879  -2.799  1.00 97.62           C  
ATOM    319  C   PHE A  39     -10.750  -8.148  -2.127  1.00 97.62           C  
ATOM    320  CB  PHE A  39     -11.797  -5.906  -1.744  1.00 97.62           C  
ATOM    321  O   PHE A  39      -9.547  -8.391  -2.070  1.00 97.62           O  
ATOM    322  CG  PHE A  39     -10.820  -5.621  -0.632  1.00 97.62           C  
ATOM    323  CD1 PHE A  39     -10.805  -6.402   0.516  1.00 97.62           C  
ATOM    324  CD2 PHE A  39      -9.922  -4.566  -0.734  1.00 97.62           C  
ATOM    325  CE1 PHE A  39      -9.906  -6.141   1.547  1.00 97.62           C  
ATOM    326  CE2 PHE A  39      -9.023  -4.297   0.292  1.00 97.62           C  
ATOM    327  CZ  PHE A  39      -9.016  -5.086   1.432  1.00 97.62           C  
ATOM    328  N   GLU A  40     -11.641  -9.031  -1.707  1.00 97.81           N  
ATOM    329  CA  GLU A  40     -11.273 -10.242  -0.981  1.00 97.81           C  
ATOM    330  C   GLU A  40     -10.477 -11.195  -1.866  1.00 97.81           C  
ATOM    331  CB  GLU A  40     -12.523 -10.945  -0.446  1.00 97.81           C  
ATOM    332  O   GLU A  40      -9.516 -11.820  -1.408  1.00 97.81           O  
ATOM    333  CG  GLU A  40     -13.203 -10.203   0.698  1.00 97.81           C  
ATOM    334  CD  GLU A  40     -14.039  -9.016   0.236  1.00 97.81           C  
ATOM    335  OE1 GLU A  40     -14.359  -8.141   1.068  1.00 97.81           O  
ATOM    336  OE2 GLU A  40     -14.367  -8.969  -0.969  1.00 97.81           O  
ATOM    337  N   LYS A  41     -10.898 -11.242  -3.141  1.00 97.94           N  
ATOM    338  CA  LYS A  41     -10.219 -12.156  -4.062  1.00 97.94           C  
ATOM    339  C   LYS A  41      -8.789 -11.703  -4.328  1.00 97.94           C  
ATOM    340  CB  LYS A  41     -10.992 -12.250  -5.379  1.00 97.94           C  
ATOM    341  O   LYS A  41      -7.891 -12.531  -4.488  1.00 97.94           O  
ATOM    342  CG  LYS A  41     -12.320 -12.992  -5.266  1.00 97.94           C  
ATOM    343  CD  LYS A  41     -12.125 -14.430  -4.812  1.00 97.94           C  
ATOM    344  CE  LYS A  41     -13.438 -15.195  -4.793  1.00 97.94           C  
ATOM    345  NZ  LYS A  41     -13.258 -16.594  -4.309  1.00 97.94           N  
ATOM    346  N   VAL A  42      -8.594 -10.406  -4.312  1.00 98.12           N  
ATOM    347  CA  VAL A  42      -7.242  -9.883  -4.488  1.00 98.12           C  
ATOM    348  C   VAL A  42      -6.387 -10.242  -3.275  1.00 98.12           C  
ATOM    349  CB  VAL A  42      -7.246  -8.352  -4.699  1.00 98.12           C  
ATOM    350  O   VAL A  42      -5.250 -10.695  -3.422  1.00 98.12           O  
ATOM    351  CG1 VAL A  42      -5.820  -7.820  -4.812  1.00 98.12           C  
ATOM    352  CG2 VAL A  42      -8.055  -7.992  -5.945  1.00 98.12           C  
ATOM    353  N   CYS A  43      -6.941 -10.062  -2.090  1.00 98.31           N  
ATOM    354  CA  CYS A  43      -6.234 -10.445  -0.872  1.00 98.31           C  
ATOM    355  C   CYS A  43      -5.926 -11.938  -0.864  1.00 98.31           C  
ATOM    356  CB  CYS A  43      -7.059 -10.078   0.362  1.00 98.31           C  
ATOM    357  O   CYS A  43      -4.809 -12.336  -0.532  1.00 98.31           O  
ATOM    358  SG  CYS A  43      -7.277  -8.297   0.592  1.00 98.31           S  
ATOM    359  N   GLU A  44      -6.891 -12.773  -1.260  1.00 98.19           N  
ATOM    360  CA  GLU A  44      -6.711 -14.227  -1.304  1.00 98.19           C  
ATOM    361  C   GLU A  44      -5.652 -14.617  -2.330  1.00 98.19           C  
ATOM    362  CB  GLU A  44      -8.039 -14.922  -1.619  1.00 98.19           C  
ATOM    363  O   GLU A  44      -4.906 -15.578  -2.123  1.00 98.19           O  
ATOM    364  CG  GLU A  44      -9.039 -14.875  -0.476  1.00 98.19           C  
ATOM    365  CD  GLU A  44     -10.445 -15.289  -0.895  1.00 98.19           C  
ATOM    366  OE1 GLU A  44     -11.375 -15.211  -0.057  1.00 98.19           O  
ATOM    367  OE2 GLU A  44     -10.617 -15.680  -2.068  1.00 98.19           O  
ATOM    368  N   PHE A  45      -5.641 -13.898  -3.410  1.00 98.06           N  
ATOM    369  CA  PHE A  45      -4.633 -14.141  -4.438  1.00 98.06           C  
ATOM    370  C   PHE A  45      -3.229 -14.031  -3.854  1.00 98.06           C  
ATOM    371  CB  PHE A  45      -4.797 -13.156  -5.598  1.00 98.06           C  
ATOM    372  O   PHE A  45      -2.404 -14.930  -4.035  1.00 98.06           O  
ATOM    373  CG  PHE A  45      -3.699 -13.242  -6.625  1.00 98.06           C  
ATOM    374  CD1 PHE A  45      -2.668 -12.305  -6.637  1.00 98.06           C  
ATOM    375  CD2 PHE A  45      -3.697 -14.250  -7.574  1.00 98.06           C  
ATOM    376  CE1 PHE A  45      -1.650 -12.383  -7.586  1.00 98.06           C  
ATOM    377  CE2 PHE A  45      -2.686 -14.328  -8.531  1.00 98.06           C  
ATOM    378  CZ  PHE A  45      -1.663 -13.398  -8.531  1.00 98.06           C  
ATOM    379  N   PHE A  46      -2.961 -12.969  -3.117  1.00 98.19           N  
ATOM    380  CA  PHE A  46      -1.637 -12.766  -2.545  1.00 98.19           C  
ATOM    381  C   PHE A  46      -1.371 -13.766  -1.425  1.00 98.19           C  
ATOM    382  CB  PHE A  46      -1.492 -11.336  -2.018  1.00 98.19           C  
ATOM    383  O   PHE A  46      -0.239 -14.219  -1.247  1.00 98.19           O  
ATOM    384  CG  PHE A  46      -1.338 -10.297  -3.100  1.00 98.19           C  
ATOM    385  CD1 PHE A  46      -0.274 -10.359  -3.992  1.00 98.19           C  
ATOM    386  CD2 PHE A  46      -2.256  -9.266  -3.227  1.00 98.19           C  
ATOM    387  CE1 PHE A  46      -0.129  -9.406  -4.996  1.00 98.19           C  
ATOM    388  CE2 PHE A  46      -2.117  -8.305  -4.227  1.00 98.19           C  
ATOM    389  CZ  PHE A  46      -1.053  -8.375  -5.109  1.00 98.19           C  
ATOM    390  N   ALA A  47      -2.441 -14.164  -0.709  1.00 97.81           N  
ATOM    391  CA  ALA A  47      -2.309 -15.125   0.383  1.00 97.81           C  
ATOM    392  C   ALA A  47      -2.062 -16.531  -0.152  1.00 97.81           C  
ATOM    393  CB  ALA A  47      -3.555 -15.102   1.265  1.00 97.81           C  
ATOM    394  O   ALA A  47      -1.501 -17.375   0.547  1.00 97.81           O  
ATOM    395  N   GLY A  48      -2.439 -16.734  -1.429  1.00 97.56           N  
ATOM    396  CA  GLY A  48      -2.354 -18.062  -2.037  1.00 97.56           C  
ATOM    397  C   GLY A  48      -0.997 -18.344  -2.650  1.00 97.56           C  
ATOM    398  O   GLY A  48      -0.769 -19.422  -3.188  1.00 97.56           O  
ATOM    399  N   GLY A  49      -0.069 -17.422  -2.666  1.00 95.81           N  
ATOM    400  CA  GLY A  49       1.312 -17.625  -3.074  1.00 95.81           C  
ATOM    401  C   GLY A  49       1.521 -17.469  -4.570  1.00 95.81           C  
ATOM    402  O   GLY A  49       2.072 -18.375  -5.219  1.00 95.81           O  
ATOM    403  N   PRO A  50       1.273 -16.406  -5.195  1.00 96.31           N  
ATOM    404  CA  PRO A  50       1.459 -16.203  -6.633  1.00 96.31           C  
ATOM    405  C   PRO A  50       2.900 -15.859  -6.996  1.00 96.31           C  
ATOM    406  CB  PRO A  50       0.519 -15.039  -6.949  1.00 96.31           C  
ATOM    407  O   PRO A  50       3.227 -15.727  -8.180  1.00 96.31           O  
ATOM    408  CG  PRO A  50       0.500 -14.219  -5.699  1.00 96.31           C  
ATOM    409  CD  PRO A  50       0.564 -15.141  -4.520  1.00 96.31           C  
ATOM    410  N   GLY A  51       3.799 -15.891  -6.051  1.00 97.25           N  
ATOM    411  CA  GLY A  51       5.164 -15.477  -6.340  1.00 97.25           C  
ATOM    412  C   GLY A  51       5.316 -13.977  -6.465  1.00 97.25           C  
ATOM    413  O   GLY A  51       6.242 -13.492  -7.121  1.00 97.25           O  
ATOM    414  N   THR A  52       4.340 -13.242  -5.980  1.00 97.50           N  
ATOM    415  CA  THR A  52       4.355 -11.789  -5.855  1.00 97.50           C  
ATOM    416  C   THR A  52       3.494 -11.336  -4.680  1.00 97.50           C  
ATOM    417  CB  THR A  52       3.865 -11.109  -7.148  1.00 97.50           C  
ATOM    418  O   THR A  52       2.631 -12.086  -4.215  1.00 97.50           O  
ATOM    419  CG2 THR A  52       2.393 -11.414  -7.402  1.00 97.50           C  
ATOM    420  OG1 THR A  52       4.039  -9.695  -7.031  1.00 97.50           O  
ATOM    421  N   SER A  53       3.787 -10.047  -4.227  1.00 98.44           N  
ATOM    422  CA  SER A  53       3.049  -9.539  -3.076  1.00 98.44           C  
ATOM    423  C   SER A  53       3.098  -8.016  -3.018  1.00 98.44           C  
ATOM    424  CB  SER A  53       3.607 -10.125  -1.778  1.00 98.44           C  
ATOM    425  O   SER A  53       3.750  -7.379  -3.848  1.00 98.44           O  
ATOM    426  OG  SER A  53       4.973  -9.781  -1.617  1.00 98.44           O  
ATOM    427  N   ALA A  54       2.229  -7.457  -2.174  1.00 98.38           N  
ATOM    428  CA  ALA A  54       2.211  -6.051  -1.774  1.00 98.38           C  
ATOM    429  C   ALA A  54       1.960  -5.910  -0.276  1.00 98.38           C  
ATOM    430  CB  ALA A  54       1.151  -5.289  -2.562  1.00 98.38           C  
ATOM    431  O   ALA A  54       1.450  -6.832   0.364  1.00 98.38           O  
ATOM    432  N   HIS A  55       2.350  -4.688   0.218  1.00 98.50           N  
ATOM    433  CA  HIS A  55       2.137  -4.480   1.646  1.00 98.50           C  
ATOM    434  C   HIS A  55       0.657  -4.289   1.959  1.00 98.50           C  
ATOM    435  CB  HIS A  55       2.938  -3.270   2.135  1.00 98.50           C  
ATOM    436  O   HIS A  55       0.148  -4.844   2.936  1.00 98.50           O  
ATOM    437  CG  HIS A  55       4.418  -3.455   2.045  1.00 98.50           C  
ATOM    438  CD2 HIS A  55       5.324  -3.828   2.977  1.00 98.50           C  
ATOM    439  ND1 HIS A  55       5.125  -3.246   0.880  1.00 98.50           N  
ATOM    440  CE1 HIS A  55       6.406  -3.482   1.102  1.00 98.50           C  
ATOM    441  NE2 HIS A  55       6.555  -3.838   2.365  1.00 98.50           N  
ATOM    442  N   PHE A  56       0.024  -3.553   1.062  1.00 98.69           N  
ATOM    443  CA  PHE A  56      -1.371  -3.223   1.326  1.00 98.69           C  
ATOM    444  C   PHE A  56      -2.227  -3.455   0.087  1.00 98.69           C  
ATOM    445  CB  PHE A  56      -1.502  -1.768   1.789  1.00 98.69           C  
ATOM    446  O   PHE A  56      -1.750  -3.303  -1.040  1.00 98.69           O  
ATOM    447  CG  PHE A  56      -0.750  -1.464   3.057  1.00 98.69           C  
ATOM    448  CD1 PHE A  56      -1.232  -1.893   4.289  1.00 98.69           C  
ATOM    449  CD2 PHE A  56       0.440  -0.749   3.018  1.00 98.69           C  
ATOM    450  CE1 PHE A  56      -0.539  -1.612   5.461  1.00 98.69           C  
ATOM    451  CE2 PHE A  56       1.139  -0.466   4.188  1.00 98.69           C  
ATOM    452  CZ  PHE A  56       0.647  -0.898   5.410  1.00 98.69           C  
ATOM    453  N   VAL A  57      -3.486  -3.826   0.286  1.00 98.56           N  
ATOM    454  CA  VAL A  57      -4.598  -3.736  -0.656  1.00 98.56           C  
ATOM    455  C   VAL A  57      -5.641  -2.752  -0.133  1.00 98.56           C  
ATOM    456  CB  VAL A  57      -5.246  -5.117  -0.904  1.00 98.56           C  
ATOM    457  O   VAL A  57      -6.129  -2.895   0.991  1.00 98.56           O  
ATOM    458  CG1 VAL A  57      -6.402  -5.000  -1.896  1.00 98.56           C  
ATOM    459  CG2 VAL A  57      -4.203  -6.113  -1.410  1.00 98.56           C  
ATOM    460  N   VAL A  58      -5.945  -1.771  -0.986  1.00 98.38           N  
ATOM    461  CA  VAL A  58      -6.805  -0.699  -0.490  1.00 98.38           C  
ATOM    462  C   VAL A  58      -7.945  -0.454  -1.474  1.00 98.38           C  
ATOM    463  CB  VAL A  58      -6.008   0.605  -0.262  1.00 98.38           C  
ATOM    464  O   VAL A  58      -7.727  -0.389  -2.686  1.00 98.38           O  
ATOM    465  CG1 VAL A  58      -6.910   1.696   0.311  1.00 98.38           C  
ATOM    466  CG2 VAL A  58      -4.820   0.350   0.663  1.00 98.38           C  
ATOM    467  N   GLU A  59      -9.227  -0.401  -0.936  1.00 97.06           N  
ATOM    468  CA  GLU A  59     -10.398  -0.023  -1.726  1.00 97.06           C  
ATOM    469  C   GLU A  59     -11.477   0.600  -0.847  1.00 97.06           C  
ATOM    470  CB  GLU A  59     -10.961  -1.237  -2.471  1.00 97.06           C  
ATOM    471  O   GLU A  59     -11.781   0.089   0.235  1.00 97.06           O  
ATOM    472  CG  GLU A  59     -12.320  -1.693  -1.964  1.00 97.06           C  
ATOM    473  CD  GLU A  59     -12.836  -2.938  -2.670  1.00 97.06           C  
ATOM    474  OE1 GLU A  59     -14.062  -3.193  -2.629  1.00 97.06           O  
ATOM    475  OE2 GLU A  59     -12.008  -3.662  -3.268  1.00 97.06           O  
ATOM    476  N   ALA A  60     -12.016   1.667  -1.256  1.00 93.00           N  
ATOM    477  CA  ALA A  60     -13.242   2.277  -0.752  1.00 93.00           C  
ATOM    478  C   ALA A  60     -13.516   1.851   0.688  1.00 93.00           C  
ATOM    479  CB  ALA A  60     -14.422   1.908  -1.646  1.00 93.00           C  
ATOM    480  O   ALA A  60     -14.500   1.156   0.960  1.00 93.00           O  
ATOM    481  N   GLY A  61     -12.734   2.463   1.611  1.00 91.44           N  
ATOM    482  CA  GLY A  61     -13.016   2.328   3.033  1.00 91.44           C  
ATOM    483  C   GLY A  61     -12.336   1.120   3.660  1.00 91.44           C  
ATOM    484  O   GLY A  61     -12.516   0.853   4.852  1.00 91.44           O  
ATOM    485  N   ARG A  62     -11.656   0.354   2.844  1.00 96.44           N  
ATOM    486  CA  ARG A  62     -11.023  -0.849   3.379  1.00 96.44           C  
ATOM    487  C   ARG A  62      -9.531  -0.869   3.072  1.00 96.44           C  
ATOM    488  CB  ARG A  62     -11.695  -2.104   2.812  1.00 96.44           C  
ATOM    489  O   ARG A  62      -9.109  -0.492   1.977  1.00 96.44           O  
ATOM    490  CG  ARG A  62     -13.156  -2.246   3.191  1.00 96.44           C  
ATOM    491  CD  ARG A  62     -13.781  -3.494   2.580  1.00 96.44           C  
ATOM    492  NE  ARG A  62     -13.883  -3.389   1.126  1.00 96.44           N  
ATOM    493  NH1 ARG A  62     -14.719  -5.520   0.822  1.00 96.44           N  
ATOM    494  NH2 ARG A  62     -14.367  -4.152  -0.984  1.00 96.44           N  
ATOM    495  CZ  ARG A  62     -14.320  -4.352   0.325  1.00 96.44           C  
ATOM    496  N   CYS A  63      -8.758  -1.285   4.000  1.00 96.75           N  
ATOM    497  CA  CYS A  63      -7.320  -1.454   3.852  1.00 96.75           C  
ATOM    498  C   CYS A  63      -6.855  -2.762   4.484  1.00 96.75           C  
ATOM    499  CB  CYS A  63      -6.574  -0.280   4.484  1.00 96.75           C  
ATOM    500  O   CYS A  63      -6.977  -2.947   5.695  1.00 96.75           O  
ATOM    501  SG  CYS A  63      -4.773  -0.425   4.395  1.00 96.75           S  
ATOM    502  N   ALA A  64      -6.324  -3.639   3.666  1.00 97.44           N  
ATOM    503  CA  ALA A  64      -5.738  -4.891   4.145  1.00 97.44           C  
ATOM    504  C   ALA A  64      -4.215  -4.832   4.109  1.00 97.44           C  
ATOM    505  CB  ALA A  64      -6.242  -6.066   3.312  1.00 97.44           C  
ATOM    506  O   ALA A  64      -3.625  -4.484   3.084  1.00 97.44           O  
ATOM    507  N   GLN A  65      -3.602  -5.164   5.238  1.00 96.75           N  
ATOM    508  CA  GLN A  65      -2.150  -5.316   5.281  1.00 96.75           C  
ATOM    509  C   GLN A  65      -1.747  -6.781   5.133  1.00 96.75           C  
ATOM    510  CB  GLN A  65      -1.587  -4.750   6.586  1.00 96.75           C  
ATOM    511  O   GLN A  65      -2.045  -7.605   6.004  1.00 96.75           O  
ATOM    512  CG  GLN A  65      -0.066  -4.730   6.641  1.00 96.75           C  
ATOM    513  CD  GLN A  65       0.467  -4.059   7.895  1.00 96.75           C  
ATOM    514  NE2 GLN A  65       1.788  -3.965   8.000  1.00 96.75           N  
ATOM    515  OE1 GLN A  65      -0.302  -3.631   8.758  1.00 96.75           O  
ATOM    516  N   LEU A  66      -1.039  -7.090   4.070  1.00 97.56           N  
ATOM    517  CA  LEU A  66      -0.697  -8.477   3.762  1.00 97.56           C  
ATOM    518  C   LEU A  66       0.753  -8.773   4.125  1.00 97.56           C  
ATOM    519  CB  LEU A  66      -0.932  -8.766   2.277  1.00 97.56           C  
ATOM    520  O   LEU A  66       1.108  -9.922   4.391  1.00 97.56           O  
ATOM    521  CG  LEU A  66      -2.387  -8.938   1.840  1.00 97.56           C  
ATOM    522  CD1 LEU A  66      -3.039  -7.570   1.631  1.00 97.56           C  
ATOM    523  CD2 LEU A  66      -2.471  -9.773   0.570  1.00 97.56           C  
ATOM    524  N   VAL A  67       1.642  -7.824   4.012  1.00 97.44           N  
ATOM    525  CA  VAL A  67       3.049  -7.941   4.379  1.00 97.44           C  
ATOM    526  C   VAL A  67       3.408  -6.871   5.402  1.00 97.44           C  
ATOM    527  CB  VAL A  67       3.969  -7.824   3.141  1.00 97.44           C  
ATOM    528  O   VAL A  67       3.039  -5.703   5.246  1.00 97.44           O  
ATOM    529  CG1 VAL A  67       5.434  -7.977   3.541  1.00 97.44           C  
ATOM    530  CG2 VAL A  67       3.586  -8.867   2.092  1.00 97.44           C  
ATOM    531  N   GLU A  68       4.090  -7.336   6.414  1.00 95.50           N  
ATOM    532  CA  GLU A  68       4.562  -6.363   7.395  1.00 95.50           C  
ATOM    533  C   GLU A  68       5.551  -5.383   6.770  1.00 95.50           C  
ATOM    534  CB  GLU A  68       5.211  -7.070   8.586  1.00 95.50           C  
ATOM    535  O   GLU A  68       6.355  -5.766   5.918  1.00 95.50           O  
ATOM    536  CG  GLU A  68       4.242  -7.930   9.391  1.00 95.50           C  
ATOM    537  CD  GLU A  68       3.373  -7.125  10.344  1.00 95.50           C  
ATOM    538  OE1 GLU A  68       2.338  -7.652  10.812  1.00 95.50           O  
ATOM    539  OE2 GLU A  68       3.730  -5.961  10.625  1.00 95.50           O  
ATOM    540  N   ILE A  69       5.531  -4.129   7.137  1.00 94.81           N  
ATOM    541  CA  ILE A  69       6.375  -3.066   6.602  1.00 94.81           C  
ATOM    542  C   ILE A  69       7.840  -3.375   6.895  1.00 94.81           C  
ATOM    543  CB  ILE A  69       5.988  -1.688   7.188  1.00 94.81           C  
ATOM    544  O   ILE A  69       8.727  -2.967   6.141  1.00 94.81           O  
ATOM    545  CG1 ILE A  69       4.633  -1.232   6.637  1.00 94.81           C  
ATOM    546  CG2 ILE A  69       7.078  -0.653   6.891  1.00 94.81           C  
ATOM    547  CD1 ILE A  69       4.113   0.054   7.262  1.00 94.81           C  
ATOM    548  N   LYS A  70       8.141  -4.176   7.953  1.00 95.44           N  
ATOM    549  CA  LYS A  70       9.516  -4.547   8.281  1.00 95.44           C  
ATOM    550  C   LYS A  70      10.062  -5.555   7.277  1.00 95.44           C  
ATOM    551  CB  LYS A  70       9.594  -5.117   9.695  1.00 95.44           C  
ATOM    552  O   LYS A  70      11.281  -5.742   7.180  1.00 95.44           O  
ATOM    553  CG  LYS A  70       8.883  -6.453   9.859  1.00 95.44           C  
ATOM    554  CD  LYS A  70       9.008  -6.977  11.289  1.00 95.44           C  
ATOM    555  CE  LYS A  70       8.273  -8.297  11.469  1.00 95.44           C  
ATOM    556  NZ  LYS A  70       9.148  -9.469  11.164  1.00 95.44           N  
ATOM    557  N   ASP A  71       9.094  -6.195   6.562  1.00 98.00           N  
ATOM    558  CA  ASP A  71       9.508  -7.156   5.551  1.00 98.00           C  
ATOM    559  C   ASP A  71       9.422  -6.551   4.148  1.00 98.00           C  
ATOM    560  CB  ASP A  71       8.656  -8.422   5.629  1.00 98.00           C  
ATOM    561  O   ASP A  71       8.852  -5.477   3.967  1.00 98.00           O  
ATOM    562  CG  ASP A  71       8.805  -9.156   6.949  1.00 98.00           C  
ATOM    563  OD1 ASP A  71       9.922  -9.211   7.500  1.00 98.00           O  
ATOM    564  OD2 ASP A  71       7.785  -9.688   7.449  1.00 98.00           O  
ATOM    565  N   ILE A  72      10.039  -7.180   3.195  1.00 98.50           N  
ATOM    566  CA  ILE A  72      10.109  -6.676   1.828  1.00 98.50           C  
ATOM    567  C   ILE A  72       9.109  -7.426   0.949  1.00 98.50           C  
ATOM    568  CB  ILE A  72      11.539  -6.801   1.248  1.00 98.50           C  
ATOM    569  O   ILE A  72       9.281  -8.617   0.682  1.00 98.50           O  
ATOM    570  CG1 ILE A  72      12.547  -6.086   2.152  1.00 98.50           C  
ATOM    571  CG2 ILE A  72      11.594  -6.250  -0.179  1.00 98.50           C  
ATOM    572  CD1 ILE A  72      14.000  -6.402   1.829  1.00 98.50           C  
ATOM    573  N   ALA A  73       8.047  -6.742   0.490  1.00 98.50           N  
ATOM    574  CA  ALA A  73       7.113  -7.328  -0.474  1.00 98.50           C  
ATOM    575  C   ALA A  73       7.738  -7.395  -1.866  1.00 98.50           C  
ATOM    576  CB  ALA A  73       5.816  -6.527  -0.513  1.00 98.50           C  
ATOM    577  O   ALA A  73       8.492  -6.500  -2.258  1.00 98.50           O  
ATOM    578  N   TRP A  74       7.480  -8.469  -2.596  1.00 98.50           N  
ATOM    579  CA  TRP A  74       7.934  -8.641  -3.973  1.00 98.50           C  
ATOM    580  C   TRP A  74       6.953  -8.000  -4.953  1.00 98.50           C  
ATOM    581  CB  TRP A  74       8.109 -10.125  -4.297  1.00 98.50           C  
ATOM    582  O   TRP A  74       6.254  -8.703  -5.688  1.00 98.50           O  
ATOM    583  CG  TRP A  74       9.039 -10.852  -3.373  1.00 98.50           C  
ATOM    584  CD1 TRP A  74       9.859 -10.297  -2.426  1.00 98.50           C  
ATOM    585  CD2 TRP A  74       9.258 -12.258  -3.309  1.00 98.50           C  
ATOM    586  CE2 TRP A  74      10.219 -12.492  -2.299  1.00 98.50           C  
ATOM    587  CE3 TRP A  74       8.727 -13.359  -4.008  1.00 98.50           C  
ATOM    588  NE1 TRP A  74      10.562 -11.273  -1.777  1.00 98.50           N  
ATOM    589  CH2 TRP A  74      10.133 -14.828  -2.670  1.00 98.50           C  
ATOM    590  CZ2 TRP A  74      10.664 -13.773  -1.972  1.00 98.50           C  
ATOM    591  CZ3 TRP A  74       9.172 -14.633  -3.680  1.00 98.50           C  
ATOM    592  N   HIS A  75       6.941  -6.703  -5.164  1.00 98.25           N  
ATOM    593  CA  HIS A  75       5.809  -6.094  -5.855  1.00 98.25           C  
ATOM    594  C   HIS A  75       6.270  -5.285  -7.062  1.00 98.25           C  
ATOM    595  CB  HIS A  75       5.012  -5.203  -4.898  1.00 98.25           C  
ATOM    596  O   HIS A  75       5.496  -5.051  -7.992  1.00 98.25           O  
ATOM    597  CG  HIS A  75       5.812  -4.082  -4.316  1.00 98.25           C  
ATOM    598  CD2 HIS A  75       6.562  -4.012  -3.191  1.00 98.25           C  
ATOM    599  ND1 HIS A  75       5.902  -2.842  -4.914  1.00 98.25           N  
ATOM    600  CE1 HIS A  75       6.672  -2.059  -4.180  1.00 98.25           C  
ATOM    601  NE2 HIS A  75       7.086  -2.744  -3.127  1.00 98.25           N  
ATOM    602  N   ALA A  76       7.496  -4.891  -7.148  1.00 97.56           N  
ATOM    603  CA  ALA A  76       7.852  -3.873  -8.133  1.00 97.56           C  
ATOM    604  C   ALA A  76       8.641  -4.480  -9.289  1.00 97.56           C  
ATOM    605  CB  ALA A  76       8.648  -2.752  -7.477  1.00 97.56           C  
ATOM    606  O   ALA A  76       8.906  -3.809 -10.289  1.00 97.56           O  
ATOM    607  N   GLY A  77       9.016  -5.801  -9.242  1.00 96.12           N  
ATOM    608  CA  GLY A  77       9.844  -6.426 -10.258  1.00 96.12           C  
ATOM    609  C   GLY A  77      11.250  -5.852 -10.312  1.00 96.12           C  
ATOM    610  O   GLY A  77      11.953  -6.012 -11.312  1.00 96.12           O  
ATOM    611  N   ASN A  78      11.562  -5.055  -9.383  1.00 97.88           N  
ATOM    612  CA  ASN A  78      12.859  -4.418  -9.180  1.00 97.88           C  
ATOM    613  C   ASN A  78      13.305  -4.504  -7.727  1.00 97.88           C  
ATOM    614  CB  ASN A  78      12.820  -2.959  -9.641  1.00 97.88           C  
ATOM    615  O   ASN A  78      12.719  -3.867  -6.852  1.00 97.88           O  
ATOM    616  CG  ASN A  78      14.172  -2.283  -9.562  1.00 97.88           C  
ATOM    617  ND2 ASN A  78      14.672  -1.813 -10.695  1.00 97.88           N  
ATOM    618  OD1 ASN A  78      14.766  -2.186  -8.484  1.00 97.88           O  
ATOM    619  N   TRP A  79      14.422  -5.270  -7.512  1.00 97.69           N  
ATOM    620  CA  TRP A  79      14.820  -5.590  -6.141  1.00 97.69           C  
ATOM    621  C   TRP A  79      15.258  -4.332  -5.395  1.00 97.69           C  
ATOM    622  CB  TRP A  79      15.945  -6.625  -6.133  1.00 97.69           C  
ATOM    623  O   TRP A  79      14.922  -4.152  -4.223  1.00 97.69           O  
ATOM    624  CG  TRP A  79      16.406  -7.012  -4.762  1.00 97.69           C  
ATOM    625  CD1 TRP A  79      17.656  -6.840  -4.230  1.00 97.69           C  
ATOM    626  CD2 TRP A  79      15.625  -7.645  -3.744  1.00 97.69           C  
ATOM    627  CE2 TRP A  79      16.453  -7.824  -2.621  1.00 97.69           C  
ATOM    628  CE3 TRP A  79      14.289  -8.070  -3.674  1.00 97.69           C  
ATOM    629  NE1 TRP A  79      17.688  -7.328  -2.943  1.00 97.69           N  
ATOM    630  CH2 TRP A  79      14.703  -8.828  -1.397  1.00 97.69           C  
ATOM    631  CZ2 TRP A  79      16.016  -8.422  -1.440  1.00 97.69           C  
ATOM    632  CZ3 TRP A  79      13.844  -8.664  -2.496  1.00 97.69           C  
ATOM    633  N   ALA A  80      15.984  -3.480  -6.023  1.00 97.25           N  
ATOM    634  CA  ALA A  80      16.406  -2.240  -5.379  1.00 97.25           C  
ATOM    635  C   ALA A  80      15.211  -1.409  -4.941  1.00 97.25           C  
ATOM    636  CB  ALA A  80      17.297  -1.430  -6.320  1.00 97.25           C  
ATOM    637  O   ALA A  80      15.203  -0.838  -3.848  1.00 97.25           O  
ATOM    638  N   ALA A  81      14.180  -1.352  -5.746  1.00 97.44           N  
ATOM    639  CA  ALA A  81      12.953  -0.635  -5.395  1.00 97.44           C  
ATOM    640  C   ALA A  81      12.211  -1.341  -4.262  1.00 97.44           C  
ATOM    641  CB  ALA A  81      12.047  -0.497  -6.617  1.00 97.44           C  
ATOM    642  O   ALA A  81      11.727  -0.693  -3.332  1.00 97.44           O  
ATOM    643  N   ASN A  82      12.086  -2.588  -4.289  1.00 98.50           N  
ATOM    644  CA  ASN A  82      11.398  -3.365  -3.268  1.00 98.50           C  
ATOM    645  C   ASN A  82      12.000  -3.146  -1.885  1.00 98.50           C  
ATOM    646  CB  ASN A  82      11.414  -4.855  -3.623  1.00 98.50           C  
ATOM    647  O   ASN A  82      11.281  -3.068  -0.889  1.00 98.50           O  
ATOM    648  CG  ASN A  82      10.461  -5.191  -4.758  1.00 98.50           C  
ATOM    649  ND2 ASN A  82      10.609  -6.387  -5.316  1.00 98.50           N  
ATOM    650  OD1 ASN A  82       9.602  -4.387  -5.125  1.00 98.50           O  
ATOM    651  N   GLN A  83      13.336  -2.963  -1.797  1.00 98.06           N  
ATOM    652  CA  GLN A  83      14.039  -2.828  -0.525  1.00 98.06           C  
ATOM    653  C   GLN A  83      13.695  -1.504   0.154  1.00 98.06           C  
ATOM    654  CB  GLN A  83      15.547  -2.939  -0.732  1.00 98.06           C  
ATOM    655  O   GLN A  83      13.867  -1.360   1.366  1.00 98.06           O  
ATOM    656  CG  GLN A  83      16.016  -4.344  -1.094  1.00 98.06           C  
ATOM    657  CD  GLN A  83      17.516  -4.426  -1.297  1.00 98.06           C  
ATOM    658  NE2 GLN A  83      18.188  -5.230  -0.478  1.00 98.06           N  
ATOM    659  OE1 GLN A  83      18.078  -3.770  -2.184  1.00 98.06           O  
ATOM    660  N   ARG A  84      13.211  -0.594  -0.615  1.00 97.75           N  
ATOM    661  CA  ARG A  84      13.055   0.740  -0.043  1.00 97.75           C  
ATOM    662  C   ARG A  84      11.617   1.232  -0.182  1.00 97.75           C  
ATOM    663  CB  ARG A  84      14.016   1.727  -0.711  1.00 97.75           C  
ATOM    664  O   ARG A  84      11.367   2.438  -0.133  1.00 97.75           O  
ATOM    665  CG  ARG A  84      13.742   1.945  -2.191  1.00 97.75           C  
ATOM    666  CD  ARG A  84      14.742   2.914  -2.811  1.00 97.75           C  
ATOM    667  NE  ARG A  84      14.648   4.242  -2.209  1.00 97.75           N  
ATOM    668  NH1 ARG A  84      12.883   4.941  -3.527  1.00 97.75           N  
ATOM    669  NH2 ARG A  84      13.773   6.348  -1.950  1.00 97.75           N  
ATOM    670  CZ  ARG A  84      13.766   5.176  -2.564  1.00 97.75           C  
ATOM    671  N   SER A  85      10.680   0.335  -0.525  1.00 98.50           N  
ATOM    672  CA  SER A  85       9.344   0.848  -0.817  1.00 98.50           C  
ATOM    673  C   SER A  85       8.266   0.018  -0.121  1.00 98.50           C  
ATOM    674  CB  SER A  85       9.094   0.861  -2.324  1.00 98.50           C  
ATOM    675  O   SER A  85       8.531  -1.107   0.310  1.00 98.50           O  
ATOM    676  OG  SER A  85       9.102  -0.455  -2.850  1.00 98.50           O  
ATOM    677  N   ILE A  86       7.172   0.662   0.096  1.00 98.69           N  
ATOM    678  CA  ILE A  86       5.887   0.064   0.442  1.00 98.69           C  
ATOM    679  C   ILE A  86       5.004  -0.017  -0.801  1.00 98.69           C  
ATOM    680  CB  ILE A  86       5.172   0.862   1.556  1.00 98.69           C  
ATOM    681  O   ILE A  86       4.785   0.988  -1.482  1.00 98.69           O  
ATOM    682  CG1 ILE A  86       6.016   0.865   2.836  1.00 98.69           C  
ATOM    683  CG2 ILE A  86       3.777   0.290   1.820  1.00 98.69           C  
ATOM    684  CD1 ILE A  86       5.574   1.894   3.867  1.00 98.69           C  
ATOM    685  N   GLY A  87       4.539  -1.240  -1.129  1.00 98.62           N  
ATOM    686  CA  GLY A  87       3.619  -1.387  -2.246  1.00 98.62           C  
ATOM    687  C   GLY A  87       2.162  -1.353  -1.829  1.00 98.62           C  
ATOM    688  O   GLY A  87       1.772  -2.010  -0.861  1.00 98.62           O  
ATOM    689  N   ILE A  88       1.364  -0.544  -2.568  1.00 98.81           N  
ATOM    690  CA  ILE A  88      -0.067  -0.461  -2.299  1.00 98.81           C  
ATOM    691  C   ILE A  88      -0.853  -0.841  -3.551  1.00 98.81           C  
ATOM    692  CB  ILE A  88      -0.471   0.952  -1.820  1.00 98.81           C  
ATOM    693  O   ILE A  88      -0.752  -0.170  -4.582  1.00 98.81           O  
ATOM    694  CG1 ILE A  88       0.319   1.336  -0.563  1.00 98.81           C  
ATOM    695  CG2 ILE A  88      -1.979   1.024  -1.562  1.00 98.81           C  
ATOM    696  CD1 ILE A  88      -0.016   2.719  -0.020  1.00 98.81           C  
ATOM    697  N   GLU A  89      -1.623  -1.973  -3.500  1.00 98.75           N  
ATOM    698  CA  GLU A  89      -2.539  -2.373  -4.562  1.00 98.75           C  
ATOM    699  C   GLU A  89      -3.877  -1.648  -4.441  1.00 98.75           C  
ATOM    700  CB  GLU A  89      -2.758  -3.889  -4.543  1.00 98.75           C  
ATOM    701  O   GLU A  89      -4.539  -1.728  -3.404  1.00 98.75           O  
ATOM    702  CG  GLU A  89      -1.503  -4.695  -4.836  1.00 98.75           C  
ATOM    703  CD  GLU A  89      -1.120  -4.691  -6.309  1.00 98.75           C  
ATOM    704  OE1 GLU A  89       0.008  -5.117  -6.645  1.00 98.75           O  
ATOM    705  OE2 GLU A  89      -1.955  -4.258  -7.133  1.00 98.75           O  
ATOM    706  N   CYS A  90      -4.242  -0.954  -5.566  1.00 98.69           N  
ATOM    707  CA  CYS A  90      -5.449  -0.134  -5.562  1.00 98.69           C  
ATOM    708  C   CYS A  90      -6.465  -0.651  -6.578  1.00 98.69           C  
ATOM    709  CB  CYS A  90      -5.109   1.324  -5.867  1.00 98.69           C  
ATOM    710  O   CYS A  90      -6.086  -1.233  -7.598  1.00 98.69           O  
ATOM    711  SG  CYS A  90      -3.773   1.987  -4.848  1.00 98.69           S  
ATOM    712  N   ARG A  91      -7.676  -0.508  -6.230  1.00 98.25           N  
ATOM    713  CA  ARG A  91      -8.703  -0.833  -7.215  1.00 98.25           C  
ATOM    714  C   ARG A  91      -8.508  -0.035  -8.500  1.00 98.25           C  
ATOM    715  CB  ARG A  91     -10.102  -0.569  -6.641  1.00 98.25           C  
ATOM    716  O   ARG A  91      -8.430   1.194  -8.461  1.00 98.25           O  
ATOM    717  CG  ARG A  91     -11.234  -1.017  -7.547  1.00 98.25           C  
ATOM    718  CD  ARG A  91     -12.562  -1.083  -6.801  1.00 98.25           C  
ATOM    719  NE  ARG A  91     -13.578  -1.793  -7.570  1.00 98.25           N  
ATOM    720  NH1 ARG A  91     -15.367  -0.905  -6.414  1.00 98.25           N  
ATOM    721  NH2 ARG A  91     -15.727  -2.383  -8.133  1.00 98.25           N  
ATOM    722  CZ  ARG A  91     -14.891  -1.692  -7.371  1.00 98.25           C  
ATOM    723  N   PRO A  92      -8.570  -0.733  -9.688  1.00 98.25           N  
ATOM    724  CA  PRO A  92      -8.211  -0.121 -10.969  1.00 98.25           C  
ATOM    725  C   PRO A  92      -9.203   0.960 -11.406  1.00 98.25           C  
ATOM    726  CB  PRO A  92      -8.234  -1.302 -11.945  1.00 98.25           C  
ATOM    727  O   PRO A  92      -8.812   1.940 -12.039  1.00 98.25           O  
ATOM    728  CG  PRO A  92      -7.980  -2.504 -11.094  1.00 98.25           C  
ATOM    729  CD  PRO A  92      -8.570  -2.264  -9.734  1.00 98.25           C  
ATOM    730  N   GLU A  93     -10.500   0.911 -11.047  1.00 97.94           N  
ATOM    731  CA  GLU A  93     -11.562   1.824 -11.477  1.00 97.94           C  
ATOM    732  C   GLU A  93     -11.414   3.186 -10.797  1.00 97.94           C  
ATOM    733  CB  GLU A  93     -12.938   1.230 -11.172  1.00 97.94           C  
ATOM    734  O   GLU A  93     -11.969   4.180 -11.273  1.00 97.94           O  
ATOM    735  CG  GLU A  93     -13.289   0.020 -12.023  1.00 97.94           C  
ATOM    736  CD  GLU A  93     -12.820  -1.296 -11.414  1.00 97.94           C  
ATOM    737  OE1 GLU A  93     -13.375  -2.359 -11.781  1.00 97.94           O  
ATOM    738  OE2 GLU A  93     -11.898  -1.262 -10.570  1.00 97.94           O  
ATOM    739  N   MET A  94     -10.641   3.258  -9.672  1.00 98.12           N  
ATOM    740  CA  MET A  94     -10.297   4.480  -8.953  1.00 98.12           C  
ATOM    741  C   MET A  94     -11.523   5.355  -8.742  1.00 98.12           C  
ATOM    742  CB  MET A  94      -9.219   5.262  -9.711  1.00 98.12           C  
ATOM    743  O   MET A  94     -11.547   6.512  -9.172  1.00 98.12           O  
ATOM    744  CG  MET A  94      -8.625   6.418  -8.922  1.00 98.12           C  
ATOM    745  SD  MET A  94      -7.262   7.254  -9.812  1.00 98.12           S  
ATOM    746  CE  MET A  94      -8.180   7.992 -11.188  1.00 98.12           C  
ATOM    747  N   SER A  95     -12.656   4.738  -8.234  1.00 98.06           N  
ATOM    748  CA  SER A  95     -13.773   5.598  -7.855  1.00 98.06           C  
ATOM    749  C   SER A  95     -13.320   6.699  -6.906  1.00 98.06           C  
ATOM    750  CB  SER A  95     -14.883   4.773  -7.207  1.00 98.06           C  
ATOM    751  O   SER A  95     -12.203   6.656  -6.375  1.00 98.06           O  
ATOM    752  OG  SER A  95     -14.484   4.305  -5.930  1.00 98.06           O  
ATOM    753  N   ASN A  96     -14.102   7.660  -6.699  1.00 97.62           N  
ATOM    754  CA  ASN A  96     -13.789   8.727  -5.750  1.00 97.62           C  
ATOM    755  C   ASN A  96     -13.500   8.172  -4.359  1.00 97.62           C  
ATOM    756  CB  ASN A  96     -14.922   9.750  -5.691  1.00 97.62           C  
ATOM    757  O   ASN A  96     -12.578   8.625  -3.684  1.00 97.62           O  
ATOM    758  CG  ASN A  96     -14.992  10.617  -6.934  1.00 97.62           C  
ATOM    759  ND2 ASN A  96     -16.125  11.289  -7.121  1.00 97.62           N  
ATOM    760  OD1 ASN A  96     -14.047  10.680  -7.719  1.00 97.62           O  
ATOM    761  N   GLU A  97     -14.258   7.258  -3.996  1.00 96.50           N  
ATOM    762  CA  GLU A  97     -14.078   6.660  -2.676  1.00 96.50           C  
ATOM    763  C   GLU A  97     -12.758   5.891  -2.598  1.00 96.50           C  
ATOM    764  CB  GLU A  97     -15.250   5.738  -2.336  1.00 96.50           C  
ATOM    765  O   GLU A  97     -12.070   5.926  -1.577  1.00 96.50           O  
ATOM    766  CG  GLU A  97     -16.500   6.477  -1.900  1.00 96.50           C  
ATOM    767  CD  GLU A  97     -17.750   5.605  -1.919  1.00 96.50           C  
ATOM    768  OE1 GLU A  97     -18.875   6.145  -1.781  1.00 96.50           O  
ATOM    769  OE2 GLU A  97     -17.609   4.371  -2.070  1.00 96.50           O  
ATOM    770  N   ASP A  98     -12.391   5.195  -3.674  1.00 98.00           N  
ATOM    771  CA  ASP A  98     -11.102   4.516  -3.734  1.00 98.00           C  
ATOM    772  C   ASP A  98      -9.953   5.508  -3.578  1.00 98.00           C  
ATOM    773  CB  ASP A  98     -10.961   3.752  -5.051  1.00 98.00           C  
ATOM    774  O   ASP A  98      -9.039   5.289  -2.775  1.00 98.00           O  
ATOM    775  CG  ASP A  98     -11.914   2.572  -5.156  1.00 98.00           C  
ATOM    776  OD1 ASP A  98     -12.125   1.868  -4.148  1.00 98.00           O  
ATOM    777  OD2 ASP A  98     -12.445   2.344  -6.262  1.00 98.00           O  
ATOM    778  N   PHE A  99     -10.039   6.543  -4.344  1.00 98.44           N  
ATOM    779  CA  PHE A  99      -9.000   7.570  -4.324  1.00 98.44           C  
ATOM    780  C   PHE A  99      -8.852   8.156  -2.926  1.00 98.44           C  
ATOM    781  CB  PHE A  99      -9.328   8.680  -5.328  1.00 98.44           C  
ATOM    782  O   PHE A  99      -7.738   8.281  -2.416  1.00 98.44           O  
ATOM    783  CG  PHE A  99      -8.281   9.758  -5.398  1.00 98.44           C  
ATOM    784  CD1 PHE A  99      -8.344  10.867  -4.555  1.00 98.44           C  
ATOM    785  CD2 PHE A  99      -7.230   9.672  -6.301  1.00 98.44           C  
ATOM    786  CE1 PHE A  99      -7.379  11.867  -4.617  1.00 98.44           C  
ATOM    787  CE2 PHE A  99      -6.262  10.664  -6.367  1.00 98.44           C  
ATOM    788  CZ  PHE A  99      -6.340  11.766  -5.523  1.00 98.44           C  
ATOM    789  N   GLU A 100      -9.961   8.492  -2.291  1.00 96.62           N  
ATOM    790  CA  GLU A 100      -9.945   9.102  -0.965  1.00 96.62           C  
ATOM    791  C   GLU A 100      -9.383   8.141   0.078  1.00 96.62           C  
ATOM    792  CB  GLU A 100     -11.352   9.547  -0.563  1.00 96.62           C  
ATOM    793  O   GLU A 100      -8.633   8.555   0.966  1.00 96.62           O  
ATOM    794  CG  GLU A 100     -11.852  10.766  -1.322  1.00 96.62           C  
ATOM    795  CD  GLU A 100     -10.977  12.000  -1.121  1.00 96.62           C  
ATOM    796  OE1 GLU A 100     -10.930  12.859  -2.027  1.00 96.62           O  
ATOM    797  OE2 GLU A 100     -10.344  12.102  -0.050  1.00 96.62           O  
ATOM    798  N   THR A 101      -9.734   6.902  -0.064  1.00 96.25           N  
ATOM    799  CA  THR A 101      -9.250   5.910   0.889  1.00 96.25           C  
ATOM    800  C   THR A 101      -7.738   5.719   0.753  1.00 96.25           C  
ATOM    801  CB  THR A 101      -9.961   4.559   0.697  1.00 96.25           C  
ATOM    802  O   THR A 101      -7.023   5.660   1.754  1.00 96.25           O  
ATOM    803  CG2 THR A 101      -9.453   3.521   1.695  1.00 96.25           C  
ATOM    804  OG1 THR A 101     -11.367   4.734   0.883  1.00 96.25           O  
ATOM    805  N   VAL A 102      -7.199   5.656  -0.438  1.00 98.25           N  
ATOM    806  CA  VAL A 102      -5.762   5.523  -0.658  1.00 98.25           C  
ATOM    807  C   VAL A 102      -5.039   6.750  -0.102  1.00 98.25           C  
ATOM    808  CB  VAL A 102      -5.430   5.348  -2.156  1.00 98.25           C  
ATOM    809  O   VAL A 102      -4.020   6.621   0.580  1.00 98.25           O  
ATOM    810  CG1 VAL A 102      -3.924   5.434  -2.391  1.00 98.25           C  
ATOM    811  CG2 VAL A 102      -5.980   4.016  -2.668  1.00 98.25           C  
ATOM    812  N   ALA A 103      -5.574   7.941  -0.400  1.00 97.12           N  
ATOM    813  CA  ALA A 103      -4.988   9.172   0.133  1.00 97.12           C  
ATOM    814  C   ALA A 103      -4.945   9.141   1.657  1.00 97.12           C  
ATOM    815  CB  ALA A 103      -5.777  10.383  -0.352  1.00 97.12           C  
ATOM    816  O   ALA A 103      -3.939   9.508   2.264  1.00 97.12           O  
ATOM    817  N   GLN A 104      -6.059   8.703   2.264  1.00 95.31           N  
ATOM    818  CA  GLN A 104      -6.152   8.641   3.719  1.00 95.31           C  
ATOM    819  C   GLN A 104      -5.152   7.641   4.293  1.00 95.31           C  
ATOM    820  CB  GLN A 104      -7.574   8.273   4.148  1.00 95.31           C  
ATOM    821  O   GLN A 104      -4.508   7.910   5.305  1.00 95.31           O  
ATOM    822  CG  GLN A 104      -7.781   8.273   5.656  1.00 95.31           C  
ATOM    823  CD  GLN A 104      -7.598   9.656   6.270  1.00 95.31           C  
ATOM    824  NE2 GLN A 104      -6.598   9.789   7.137  1.00 95.31           N  
ATOM    825  OE1 GLN A 104      -8.344  10.586   5.965  1.00 95.31           O  
ATOM    826  N   VAL A 105      -4.996   6.488   3.625  1.00 95.81           N  
ATOM    827  CA  VAL A 105      -4.059   5.469   4.078  1.00 95.81           C  
ATOM    828  C   VAL A 105      -2.637   6.023   4.055  1.00 95.81           C  
ATOM    829  CB  VAL A 105      -4.148   4.188   3.217  1.00 95.81           C  
ATOM    830  O   VAL A 105      -1.891   5.887   5.027  1.00 95.81           O  
ATOM    831  CG1 VAL A 105      -2.941   3.283   3.467  1.00 95.81           C  
ATOM    832  CG2 VAL A 105      -5.449   3.441   3.504  1.00 95.81           C  
ATOM    833  N   ILE A 106      -2.252   6.664   2.988  1.00 96.44           N  
ATOM    834  CA  ILE A 106      -0.910   7.219   2.861  1.00 96.44           C  
ATOM    835  C   ILE A 106      -0.716   8.336   3.887  1.00 96.44           C  
ATOM    836  CB  ILE A 106      -0.648   7.750   1.435  1.00 96.44           C  
ATOM    837  O   ILE A 106       0.330   8.414   4.535  1.00 96.44           O  
ATOM    838  CG1 ILE A 106      -0.665   6.594   0.425  1.00 96.44           C  
ATOM    839  CG2 ILE A 106       0.680   8.508   1.376  1.00 96.44           C  
ATOM    840  CD1 ILE A 106      -0.581   7.043  -1.027  1.00 96.44           C  
ATOM    841  N   ALA A 107      -1.687   9.211   4.059  1.00 93.19           N  
ATOM    842  CA  ALA A 107      -1.621  10.281   5.051  1.00 93.19           C  
ATOM    843  C   ALA A 107      -1.436   9.711   6.457  1.00 93.19           C  
ATOM    844  CB  ALA A 107      -2.881  11.141   4.992  1.00 93.19           C  
ATOM    845  O   ALA A 107      -0.634  10.227   7.238  1.00 93.19           O  
ATOM    846  N   ASP A 108      -2.162   8.648   6.750  1.00 88.50           N  
ATOM    847  CA  ASP A 108      -2.045   8.016   8.055  1.00 88.50           C  
ATOM    848  C   ASP A 108      -0.650   7.430   8.266  1.00 88.50           C  
ATOM    849  CB  ASP A 108      -3.104   6.922   8.219  1.00 88.50           C  
ATOM    850  O   ASP A 108      -0.081   7.535   9.352  1.00 88.50           O  
ATOM    851  CG  ASP A 108      -4.504   7.477   8.422  1.00 88.50           C  
ATOM    852  OD1 ASP A 108      -4.648   8.688   8.680  1.00 88.50           O  
ATOM    853  OD2 ASP A 108      -5.473   6.691   8.320  1.00 88.50           O  
ATOM    854  N   LEU A 109      -0.092   6.809   7.164  1.00 90.19           N  
ATOM    855  CA  LEU A 109       1.267   6.285   7.246  1.00 90.19           C  
ATOM    856  C   LEU A 109       2.266   7.406   7.516  1.00 90.19           C  
ATOM    857  CB  LEU A 109       1.640   5.555   5.953  1.00 90.19           C  
ATOM    858  O   LEU A 109       3.129   7.277   8.383  1.00 90.19           O  
ATOM    859  CG  LEU A 109       1.000   4.180   5.746  1.00 90.19           C  
ATOM    860  CD1 LEU A 109       1.237   3.697   4.316  1.00 90.19           C  
ATOM    861  CD2 LEU A 109       1.547   3.176   6.754  1.00 90.19           C  
ATOM    862  N   GLU A 110       2.172   8.500   6.781  1.00 92.25           N  
ATOM    863  CA  GLU A 110       3.105   9.609   6.926  1.00 92.25           C  
ATOM    864  C   GLU A 110       2.955  10.289   8.289  1.00 92.25           C  
ATOM    865  CB  GLU A 110       2.898  10.633   5.805  1.00 92.25           C  
ATOM    866  O   GLU A 110       3.947  10.680   8.898  1.00 92.25           O  
ATOM    867  CG  GLU A 110       3.316  10.133   4.430  1.00 92.25           C  
ATOM    868  CD  GLU A 110       3.346  11.227   3.377  1.00 92.25           C  
ATOM    869  OE1 GLU A 110       3.891  10.992   2.273  1.00 92.25           O  
ATOM    870  OE2 GLU A 110       2.820  12.328   3.656  1.00 92.25           O  
ATOM    871  N   THR A 111       1.737  10.438   8.781  1.00 85.38           N  
ATOM    872  CA  THR A 111       1.488  11.031  10.094  1.00 85.38           C  
ATOM    873  C   THR A 111       2.053  10.148  11.195  1.00 85.38           C  
ATOM    874  CB  THR A 111      -0.017  11.258  10.328  1.00 85.38           C  
ATOM    875  O   THR A 111       2.729  10.633  12.109  1.00 85.38           O  
ATOM    876  CG2 THR A 111      -0.278  11.812  11.719  1.00 85.38           C  
ATOM    877  OG1 THR A 111      -0.514  12.180   9.352  1.00 85.38           O  
ATOM    878  N   PHE A 112       1.852   8.914  11.031  1.00 81.94           N  
ATOM    879  CA  PHE A 112       2.307   7.961  12.039  1.00 81.94           C  
ATOM    880  C   PHE A 112       3.828   7.938  12.117  1.00 81.94           C  
ATOM    881  CB  PHE A 112       1.774   6.559  11.734  1.00 81.94           C  
ATOM    882  O   PHE A 112       4.402   7.957  13.203  1.00 81.94           O  
ATOM    883  CG  PHE A 112       2.209   5.516  12.727  1.00 81.94           C  
ATOM    884  CD1 PHE A 112       3.273   4.668  12.445  1.00 81.94           C  
ATOM    885  CD2 PHE A 112       1.550   5.379  13.945  1.00 81.94           C  
ATOM    886  CE1 PHE A 112       3.678   3.701  13.367  1.00 81.94           C  
ATOM    887  CE2 PHE A 112       1.947   4.418  14.867  1.00 81.94           C  
ATOM    888  CZ  PHE A 112       3.010   3.576  14.578  1.00 81.94           C  
ATOM    889  N   TYR A 113       4.473   7.969  11.039  1.00 85.38           N  
ATOM    890  CA  TYR A 113       5.922   7.805  11.016  1.00 85.38           C  
ATOM    891  C   TYR A 113       6.625   9.156  11.023  1.00 85.38           C  
ATOM    892  CB  TYR A 113       6.355   7.000   9.789  1.00 85.38           C  
ATOM    893  O   TYR A 113       7.855   9.227  11.094  1.00 85.38           O  
ATOM    894  CG  TYR A 113       5.969   5.539   9.852  1.00 85.38           C  
ATOM    895  CD1 TYR A 113       6.520   4.699  10.812  1.00 85.38           C  
ATOM    896  CD2 TYR A 113       5.059   5.004   8.953  1.00 85.38           C  
ATOM    897  CE1 TYR A 113       6.172   3.354  10.875  1.00 85.38           C  
ATOM    898  CE2 TYR A 113       4.699   3.658   9.008  1.00 85.38           C  
ATOM    899  OH  TYR A 113       4.914   1.513  10.023  1.00 85.38           O  
ATOM    900  CZ  TYR A 113       5.262   2.844   9.969  1.00 85.38           C  
ATOM    901  N   GLY A 114       5.828  10.180  10.961  1.00 85.31           N  
ATOM    902  CA  GLY A 114       6.383  11.523  11.039  1.00 85.31           C  
ATOM    903  C   GLY A 114       7.285  11.867   9.875  1.00 85.31           C  
ATOM    904  O   GLY A 114       8.266  12.594  10.031  1.00 85.31           O  
ATOM    905  N   LYS A 115       7.027  11.180   8.719  1.00 89.19           N  
ATOM    906  CA  LYS A 115       7.793  11.492   7.520  1.00 89.19           C  
ATOM    907  C   LYS A 115       6.949  11.297   6.262  1.00 89.19           C  
ATOM    908  CB  LYS A 115       9.055  10.633   7.449  1.00 89.19           C  
ATOM    909  O   LYS A 115       5.961  10.555   6.281  1.00 89.19           O  
ATOM    910  CG  LYS A 115       8.781   9.156   7.172  1.00 89.19           C  
ATOM    911  CD  LYS A 115      10.078   8.375   7.008  1.00 89.19           C  
ATOM    912  CE  LYS A 115      10.586   8.422   5.574  1.00 89.19           C  
ATOM    913  NZ  LYS A 115      11.906   7.742   5.430  1.00 89.19           N  
ATOM    914  N   SER A 116       7.395  12.047   5.242  1.00 93.06           N  
ATOM    915  CA  SER A 116       6.750  11.906   3.939  1.00 93.06           C  
ATOM    916  C   SER A 116       7.480  10.898   3.062  1.00 93.06           C  
ATOM    917  CB  SER A 116       6.684  13.258   3.229  1.00 93.06           C  
ATOM    918  O   SER A 116       8.695  10.719   3.191  1.00 93.06           O  
ATOM    919  OG  SER A 116       5.871  14.172   3.951  1.00 93.06           O  
ATOM    920  N   PHE A 117       6.719  10.180   2.188  1.00 95.19           N  
ATOM    921  CA  PHE A 117       7.277   9.227   1.234  1.00 95.19           C  
ATOM    922  C   PHE A 117       7.207   9.781  -0.185  1.00 95.19           C  
ATOM    923  CB  PHE A 117       6.539   7.887   1.316  1.00 95.19           C  
ATOM    924  O   PHE A 117       6.297  10.539  -0.515  1.00 95.19           O  
ATOM    925  CG  PHE A 117       6.594   7.246   2.676  1.00 95.19           C  
ATOM    926  CD1 PHE A 117       7.684   6.469   3.047  1.00 95.19           C  
ATOM    927  CD2 PHE A 117       5.559   7.422   3.584  1.00 95.19           C  
ATOM    928  CE1 PHE A 117       7.738   5.871   4.305  1.00 95.19           C  
ATOM    929  CE2 PHE A 117       5.605   6.832   4.844  1.00 95.19           C  
ATOM    930  CZ  PHE A 117       6.695   6.055   5.199  1.00 95.19           C  
ATOM    931  N   TYR A 118       8.242   9.430  -0.937  1.00 97.44           N  
ATOM    932  CA  TYR A 118       8.023   9.602  -2.369  1.00 97.44           C  
ATOM    933  C   TYR A 118       6.926   8.680  -2.871  1.00 97.44           C  
ATOM    934  CB  TYR A 118       9.320   9.344  -3.145  1.00 97.44           C  
ATOM    935  O   TYR A 118       6.797   7.547  -2.398  1.00 97.44           O  
ATOM    936  CG  TYR A 118      10.453  10.273  -2.768  1.00 97.44           C  
ATOM    937  CD1 TYR A 118      10.414  11.625  -3.104  1.00 97.44           C  
ATOM    938  CD2 TYR A 118      11.562   9.797  -2.076  1.00 97.44           C  
ATOM    939  CE1 TYR A 118      11.453  12.477  -2.762  1.00 97.44           C  
ATOM    940  CE2 TYR A 118      12.609  10.648  -1.729  1.00 97.44           C  
ATOM    941  OH  TYR A 118      13.578  12.828  -1.732  1.00 97.44           O  
ATOM    942  CZ  TYR A 118      12.547  11.984  -2.074  1.00 97.44           C  
ATOM    943  N   VAL A 119       6.078   9.219  -3.766  1.00 98.25           N  
ATOM    944  CA  VAL A 119       5.020   8.398  -4.344  1.00 98.25           C  
ATOM    945  C   VAL A 119       5.281   8.188  -5.832  1.00 98.25           C  
ATOM    946  CB  VAL A 119       3.629   9.039  -4.133  1.00 98.25           C  
ATOM    947  O   VAL A 119       5.309   9.148  -6.605  1.00 98.25           O  
ATOM    948  CG1 VAL A 119       2.539   8.180  -4.770  1.00 98.25           C  
ATOM    949  CG2 VAL A 119       3.354   9.234  -2.643  1.00 98.25           C  
ATOM    950  N   HIS A 120       5.465   6.922  -6.176  1.00 98.12           N  
ATOM    951  CA  HIS A 120       5.727   6.527  -7.555  1.00 98.12           C  
ATOM    952  C   HIS A 120       4.727   5.477  -8.023  1.00 98.12           C  
ATOM    953  CB  HIS A 120       7.152   5.992  -7.699  1.00 98.12           C  
ATOM    954  O   HIS A 120       4.098   4.801  -7.207  1.00 98.12           O  
ATOM    955  CG  HIS A 120       8.203   7.020  -7.430  1.00 98.12           C  
ATOM    956  CD2 HIS A 120       9.086   7.145  -6.406  1.00 98.12           C  
ATOM    957  ND1 HIS A 120       8.445   8.078  -8.273  1.00 98.12           N  
ATOM    958  CE1 HIS A 120       9.430   8.820  -7.781  1.00 98.12           C  
ATOM    959  NE2 HIS A 120       9.828   8.273  -6.648  1.00 98.12           N  
ATOM    960  N   GLY A 121       4.566   5.445  -9.320  1.00 98.31           N  
ATOM    961  CA  GLY A 121       3.816   4.340  -9.898  1.00 98.31           C  
ATOM    962  C   GLY A 121       4.688   3.152 -10.258  1.00 98.31           C  
ATOM    963  O   GLY A 121       5.891   3.303 -10.484  1.00 98.31           O  
ATOM    964  N   HIS A 122       4.168   1.947 -10.352  1.00 98.50           N  
ATOM    965  CA  HIS A 122       4.891   0.719 -10.656  1.00 98.50           C  
ATOM    966  C   HIS A 122       5.684   0.854 -11.953  1.00 98.50           C  
ATOM    967  CB  HIS A 122       3.926  -0.464 -10.750  1.00 98.50           C  
ATOM    968  O   HIS A 122       6.820   0.385 -12.039  1.00 98.50           O  
ATOM    969  CG  HIS A 122       4.609  -1.792 -10.828  1.00 98.50           C  
ATOM    970  CD2 HIS A 122       5.895  -2.145 -10.594  1.00 98.50           C  
ATOM    971  ND1 HIS A 122       3.949  -2.947 -11.188  1.00 98.50           N  
ATOM    972  CE1 HIS A 122       4.805  -3.957 -11.172  1.00 98.50           C  
ATOM    973  NE2 HIS A 122       5.992  -3.496 -10.820  1.00 98.50           N  
ATOM    974  N   LYS A 123       5.129   1.564 -12.906  1.00 98.00           N  
ATOM    975  CA  LYS A 123       5.766   1.637 -14.219  1.00 98.00           C  
ATOM    976  C   LYS A 123       7.027   2.494 -14.172  1.00 98.00           C  
ATOM    977  CB  LYS A 123       4.789   2.193 -15.258  1.00 98.00           C  
ATOM    978  O   LYS A 123       7.812   2.504 -15.117  1.00 98.00           O  
ATOM    979  CG  LYS A 123       4.355   3.627 -14.992  1.00 98.00           C  
ATOM    980  CD  LYS A 123       3.367   4.117 -16.047  1.00 98.00           C  
ATOM    981  CE  LYS A 123       4.023   4.242 -17.406  1.00 98.00           C  
ATOM    982  NZ  LYS A 123       3.043   4.656 -18.453  1.00 98.00           N  
ATOM    983  N   ASP A 124       7.293   3.193 -13.102  1.00 97.75           N  
ATOM    984  CA  ASP A 124       8.531   3.945 -12.922  1.00 97.75           C  
ATOM    985  C   ASP A 124       9.711   3.010 -12.664  1.00 97.75           C  
ATOM    986  CB  ASP A 124       8.391   4.949 -11.781  1.00 97.75           C  
ATOM    987  O   ASP A 124      10.867   3.414 -12.781  1.00 97.75           O  
ATOM    988  CG  ASP A 124       7.402   6.059 -12.078  1.00 97.75           C  
ATOM    989  OD1 ASP A 124       7.246   6.434 -13.266  1.00 97.75           O  
ATOM    990  OD2 ASP A 124       6.773   6.566 -11.125  1.00 97.75           O  
ATOM    991  N   PHE A 125       9.477   1.716 -12.383  1.00 96.81           N  
ATOM    992  CA  PHE A 125      10.523   0.789 -11.969  1.00 96.81           C  
ATOM    993  C   PHE A 125      10.586  -0.411 -12.906  1.00 96.81           C  
ATOM    994  CB  PHE A 125      10.289   0.318 -10.531  1.00 96.81           C  
ATOM    995  O   PHE A 125      11.578  -1.139 -12.930  1.00 96.81           O  
ATOM    996  CG  PHE A 125      10.273   1.435  -9.523  1.00 96.81           C  
ATOM    997  CD1 PHE A 125      11.453   2.035  -9.102  1.00 96.81           C  
ATOM    998  CD2 PHE A 125       9.070   1.885  -8.984  1.00 96.81           C  
ATOM    999  CE1 PHE A 125      11.438   3.068  -8.172  1.00 96.81           C  
ATOM   1000  CE2 PHE A 125       9.047   2.918  -8.055  1.00 96.81           C  
ATOM   1001  CZ  PHE A 125      10.234   3.508  -7.648  1.00 96.81           C  
ATOM   1002  N   PHE A 126       9.531  -0.704 -13.586  1.00 93.75           N  
ATOM   1003  CA  PHE A 126       9.383  -1.901 -14.406  1.00 93.75           C  
ATOM   1004  C   PHE A 126       8.516  -1.615 -15.633  1.00 93.75           C  
ATOM   1005  CB  PHE A 126       8.766  -3.041 -13.586  1.00 93.75           C  
ATOM   1006  O   PHE A 126       7.605  -0.784 -15.570  1.00 93.75           O  
ATOM   1007  CG  PHE A 126       8.734  -4.359 -14.312  1.00 93.75           C  
ATOM   1008  CD1 PHE A 126       7.562  -4.820 -14.898  1.00 93.75           C  
ATOM   1009  CD2 PHE A 126       9.883  -5.141 -14.406  1.00 93.75           C  
ATOM   1010  CE1 PHE A 126       7.531  -6.039 -15.570  1.00 93.75           C  
ATOM   1011  CE2 PHE A 126       9.859  -6.363 -15.078  1.00 93.75           C  
ATOM   1012  CZ  PHE A 126       8.680  -6.809 -15.656  1.00 93.75           C  
ATOM   1013  N   ALA A 127       8.891  -2.154 -16.781  1.00 96.44           N  
ATOM   1014  CA  ALA A 127       8.102  -1.981 -18.000  1.00 96.44           C  
ATOM   1015  C   ALA A 127       6.754  -2.689 -17.875  1.00 96.44           C  
ATOM   1016  CB  ALA A 127       8.867  -2.502 -19.203  1.00 96.44           C  
ATOM   1017  O   ALA A 127       6.652  -3.891 -18.141  1.00 96.44           O  
ATOM   1018  N   THR A 128       5.715  -1.938 -17.422  1.00 96.88           N  
ATOM   1019  CA  THR A 128       4.371  -2.441 -17.156  1.00 96.88           C  
ATOM   1020  C   THR A 128       3.332  -1.347 -17.375  1.00 96.88           C  
ATOM   1021  CB  THR A 128       4.250  -2.992 -15.727  1.00 96.88           C  
ATOM   1022  O   THR A 128       3.652  -0.158 -17.312  1.00 96.88           O  
ATOM   1023  CG2 THR A 128       4.520  -1.902 -14.695  1.00 96.88           C  
ATOM   1024  OG1 THR A 128       2.930  -3.508 -15.523  1.00 96.88           O  
ATOM   1025  N   ALA A 129       2.074  -1.861 -17.578  1.00 96.62           N  
ATOM   1026  CA  ALA A 129       0.983  -0.898 -17.703  1.00 96.62           C  
ATOM   1027  C   ALA A 129       0.518  -0.425 -16.328  1.00 96.62           C  
ATOM   1028  CB  ALA A 129      -0.183  -1.509 -18.469  1.00 96.62           C  
ATOM   1029  O   ALA A 129      -0.222   0.557 -16.219  1.00 96.62           O  
ATOM   1030  N   CYS A 130       0.876  -1.135 -15.297  1.00 97.75           N  
ATOM   1031  CA  CYS A 130       0.598  -0.727 -13.922  1.00 97.75           C  
ATOM   1032  C   CYS A 130       1.358   0.545 -13.570  1.00 97.75           C  
ATOM   1033  CB  CYS A 130       0.967  -1.843 -12.945  1.00 97.75           C  
ATOM   1034  O   CYS A 130       2.553   0.660 -13.852  1.00 97.75           O  
ATOM   1035  SG  CYS A 130       0.633  -1.437 -11.219  1.00 97.75           S  
ATOM   1036  N   PRO A 131       0.518   1.537 -12.945  1.00 97.94           N  
ATOM   1037  CA  PRO A 131      -0.698   1.450 -12.133  1.00 97.94           C  
ATOM   1038  C   PRO A 131      -1.939   1.938 -12.875  1.00 97.94           C  
ATOM   1039  CB  PRO A 131      -0.389   2.354 -10.938  1.00 97.94           C  
ATOM   1040  O   PRO A 131      -2.873   2.451 -12.258  1.00 97.94           O  
ATOM   1041  CG  PRO A 131       0.456   3.453 -11.492  1.00 97.94           C  
ATOM   1042  CD  PRO A 131       1.341   2.877 -12.562  1.00 97.94           C  
ATOM   1043  N   GLY A 132      -1.929   1.982 -14.242  1.00 97.12           N  
ATOM   1044  CA  GLY A 132      -3.084   2.344 -15.047  1.00 97.12           C  
ATOM   1045  C   GLY A 132      -3.588   3.748 -14.766  1.00 97.12           C  
ATOM   1046  O   GLY A 132      -2.814   4.707 -14.789  1.00 97.12           O  
ATOM   1047  N   ARG A 133      -4.938   3.898 -14.469  1.00 97.69           N  
ATOM   1048  CA  ARG A 133      -5.613   5.180 -14.289  1.00 97.69           C  
ATOM   1049  C   ARG A 133      -4.969   5.980 -13.164  1.00 97.69           C  
ATOM   1050  CB  ARG A 133      -7.098   4.969 -14.000  1.00 97.69           C  
ATOM   1051  O   ARG A 133      -5.051   7.211 -13.148  1.00 97.69           O  
ATOM   1052  CG  ARG A 133      -7.867   4.348 -15.156  1.00 97.69           C  
ATOM   1053  CD  ARG A 133      -9.359   4.246 -14.852  1.00 97.69           C  
ATOM   1054  NE  ARG A 133      -9.656   3.109 -13.984  1.00 97.69           N  
ATOM   1055  NH1 ARG A 133      -9.727   1.561 -15.695  1.00 97.69           N  
ATOM   1056  NH2 ARG A 133     -10.094   0.902 -13.531  1.00 97.69           N  
ATOM   1057  CZ  ARG A 133      -9.828   1.860 -14.406  1.00 97.69           C  
ATOM   1058  N   TRP A 134      -4.219   5.336 -12.258  1.00 98.50           N  
ATOM   1059  CA  TRP A 134      -3.648   5.980 -11.078  1.00 98.50           C  
ATOM   1060  C   TRP A 134      -2.445   6.836 -11.461  1.00 98.50           C  
ATOM   1061  CB  TRP A 134      -3.238   4.930 -10.039  1.00 98.50           C  
ATOM   1062  O   TRP A 134      -2.158   7.840 -10.797  1.00 98.50           O  
ATOM   1063  CG  TRP A 134      -4.395   4.309  -9.320  1.00 98.50           C  
ATOM   1064  CD1 TRP A 134      -5.098   3.199  -9.695  1.00 98.50           C  
ATOM   1065  CD2 TRP A 134      -4.977   4.762  -8.094  1.00 98.50           C  
ATOM   1066  CE2 TRP A 134      -6.035   3.881  -7.781  1.00 98.50           C  
ATOM   1067  CE3 TRP A 134      -4.711   5.832  -7.227  1.00 98.50           C  
ATOM   1068  NE1 TRP A 134      -6.090   2.938  -8.773  1.00 98.50           N  
ATOM   1069  CH2 TRP A 134      -6.543   5.090  -5.812  1.00 98.50           C  
ATOM   1070  CZ2 TRP A 134      -6.828   4.035  -6.641  1.00 98.50           C  
ATOM   1071  CZ3 TRP A 134      -5.496   5.984  -6.094  1.00 98.50           C  
ATOM   1072  N   TYR A 135      -1.764   6.430 -12.570  1.00 98.44           N  
ATOM   1073  CA  TYR A 135      -0.478   7.055 -12.852  1.00 98.44           C  
ATOM   1074  C   TYR A 135      -0.642   8.547 -13.109  1.00 98.44           C  
ATOM   1075  CB  TYR A 135       0.184   6.391 -14.062  1.00 98.44           C  
ATOM   1076  O   TYR A 135       0.112   9.359 -12.570  1.00 98.44           O  
ATOM   1077  CG  TYR A 135       1.634   6.770 -14.250  1.00 98.44           C  
ATOM   1078  CD1 TYR A 135       2.023   7.629 -15.273  1.00 98.44           C  
ATOM   1079  CD2 TYR A 135       2.615   6.266 -13.406  1.00 98.44           C  
ATOM   1080  CE1 TYR A 135       3.359   7.980 -15.445  1.00 98.44           C  
ATOM   1081  CE2 TYR A 135       3.953   6.609 -13.570  1.00 98.44           C  
ATOM   1082  OH  TYR A 135       5.637   7.809 -14.758  1.00 98.44           O  
ATOM   1083  CZ  TYR A 135       4.312   7.465 -14.594  1.00 98.44           C  
ATOM   1084  N   ASP A 136      -1.645   8.961 -13.852  1.00 98.00           N  
ATOM   1085  CA  ASP A 136      -1.850  10.359 -14.203  1.00 98.00           C  
ATOM   1086  C   ASP A 136      -2.441  11.141 -13.031  1.00 98.00           C  
ATOM   1087  CB  ASP A 136      -2.760  10.477 -15.430  1.00 98.00           C  
ATOM   1088  O   ASP A 136      -2.543  12.367 -13.086  1.00 98.00           O  
ATOM   1089  CG  ASP A 136      -2.098  10.000 -16.703  1.00 98.00           C  
ATOM   1090  OD1 ASP A 136      -0.851  10.039 -16.797  1.00 98.00           O  
ATOM   1091  OD2 ASP A 136      -2.826   9.578 -17.641  1.00 98.00           O  
ATOM   1092  N   GLN A 137      -2.775  10.406 -11.930  1.00 98.38           N  
ATOM   1093  CA  GLN A 137      -3.420  11.047 -10.789  1.00 98.38           C  
ATOM   1094  C   GLN A 137      -2.482  11.102  -9.586  1.00 98.38           C  
ATOM   1095  CB  GLN A 137      -4.711  10.312 -10.422  1.00 98.38           C  
ATOM   1096  O   GLN A 137      -2.898  11.469  -8.484  1.00 98.38           O  
ATOM   1097  CG  GLN A 137      -5.750  10.297 -11.531  1.00 98.38           C  
ATOM   1098  CD  GLN A 137      -6.234  11.688 -11.898  1.00 98.38           C  
ATOM   1099  NE2 GLN A 137      -6.305  11.961 -13.203  1.00 98.38           N  
ATOM   1100  OE1 GLN A 137      -6.547  12.500 -11.031  1.00 98.38           O  
ATOM   1101  N   LEU A 138      -1.214  10.750  -9.805  1.00 98.38           N  
ATOM   1102  CA  LEU A 138      -0.285  10.672  -8.680  1.00 98.38           C  
ATOM   1103  C   LEU A 138      -0.074  12.055  -8.062  1.00 98.38           C  
ATOM   1104  CB  LEU A 138       1.058  10.094  -9.133  1.00 98.38           C  
ATOM   1105  O   LEU A 138      -0.038  12.188  -6.836  1.00 98.38           O  
ATOM   1106  CG  LEU A 138       1.072   8.602  -9.469  1.00 98.38           C  
ATOM   1107  CD1 LEU A 138       2.473   8.164  -9.883  1.00 98.38           C  
ATOM   1108  CD2 LEU A 138       0.580   7.781  -8.281  1.00 98.38           C  
ATOM   1109  N   ASP A 139       0.019  13.125  -8.898  1.00 97.31           N  
ATOM   1110  CA  ASP A 139       0.196  14.469  -8.359  1.00 97.31           C  
ATOM   1111  C   ASP A 139      -1.021  14.891  -7.535  1.00 97.31           C  
ATOM   1112  CB  ASP A 139       0.448  15.477  -9.484  1.00 97.31           C  
ATOM   1113  O   ASP A 139      -0.876  15.484  -6.461  1.00 97.31           O  
ATOM   1114  CG  ASP A 139       1.830  15.344 -10.094  1.00 97.31           C  
ATOM   1115  OD1 ASP A 139       2.740  14.789  -9.438  1.00 97.31           O  
ATOM   1116  OD2 ASP A 139       2.012  15.797 -11.250  1.00 97.31           O  
ATOM   1117  N   ARG A 140      -2.174  14.523  -8.047  1.00 98.25           N  
ATOM   1118  CA  ARG A 140      -3.408  14.812  -7.324  1.00 98.25           C  
ATOM   1119  C   ARG A 140      -3.473  14.031  -6.016  1.00 98.25           C  
ATOM   1120  CB  ARG A 140      -4.625  14.484  -8.188  1.00 98.25           C  
ATOM   1121  O   ARG A 140      -3.906  14.562  -4.992  1.00 98.25           O  
ATOM   1122  CG  ARG A 140      -5.953  14.883  -7.566  1.00 98.25           C  
ATOM   1123  CD  ARG A 140      -7.125  14.578  -8.484  1.00 98.25           C  
ATOM   1124  NE  ARG A 140      -8.375  14.461  -7.746  1.00 98.25           N  
ATOM   1125  NH1 ARG A 140      -9.578  13.578  -9.508  1.00 98.25           N  
ATOM   1126  NH2 ARG A 140     -10.594  13.914  -7.484  1.00 98.25           N  
ATOM   1127  CZ  ARG A 140      -9.516  13.984  -8.250  1.00 98.25           C  
ATOM   1128  N   LEU A 141      -3.031  12.852  -6.066  1.00 98.31           N  
ATOM   1129  CA  LEU A 141      -2.984  12.023  -4.871  1.00 98.31           C  
ATOM   1130  C   LEU A 141      -2.064  12.633  -3.818  1.00 98.31           C  
ATOM   1131  CB  LEU A 141      -2.512  10.609  -5.223  1.00 98.31           C  
ATOM   1132  O   LEU A 141      -2.439  12.734  -2.648  1.00 98.31           O  
ATOM   1133  CG  LEU A 141      -2.418   9.617  -4.059  1.00 98.31           C  
ATOM   1134  CD1 LEU A 141      -3.785   9.430  -3.408  1.00 98.31           C  
ATOM   1135  CD2 LEU A 141      -1.864   8.281  -4.543  1.00 98.31           C  
ATOM   1136  N   ILE A 142      -0.879  13.062  -4.219  1.00 97.44           N  
ATOM   1137  CA  ILE A 142       0.094  13.672  -3.322  1.00 97.44           C  
ATOM   1138  C   ILE A 142      -0.493  14.945  -2.711  1.00 97.44           C  
ATOM   1139  CB  ILE A 142       1.417  13.992  -4.055  1.00 97.44           C  
ATOM   1140  O   ILE A 142      -0.387  15.164  -1.503  1.00 97.44           O  
ATOM   1141  CG1 ILE A 142       2.143  12.695  -4.434  1.00 97.44           C  
ATOM   1142  CG2 ILE A 142       2.311  14.883  -3.189  1.00 97.44           C  
ATOM   1143  CD1 ILE A 142       3.236  12.883  -5.477  1.00 97.44           C  
ATOM   1144  N   ASP A 143      -1.167  15.789  -3.516  1.00 95.81           N  
ATOM   1145  CA  ASP A 143      -1.807  17.000  -3.025  1.00 95.81           C  
ATOM   1146  C   ASP A 143      -2.883  16.688  -1.991  1.00 95.81           C  
ATOM   1147  CB  ASP A 143      -2.412  17.797  -4.184  1.00 95.81           C  
ATOM   1148  O   ASP A 143      -2.979  17.344  -0.958  1.00 95.81           O  
ATOM   1149  CG  ASP A 143      -1.364  18.469  -5.059  1.00 95.81           C  
ATOM   1150  OD1 ASP A 143      -0.206  18.625  -4.613  1.00 95.81           O  
ATOM   1151  OD2 ASP A 143      -1.700  18.844  -6.203  1.00 95.81           O  
ATOM   1152  N   ARG A 144      -3.629  15.625  -2.336  1.00 95.06           N  
ATOM   1153  CA  ARG A 144      -4.707  15.250  -1.427  1.00 95.06           C  
ATOM   1154  C   ARG A 144      -4.152  14.719  -0.108  1.00 95.06           C  
ATOM   1155  CB  ARG A 144      -5.613  14.203  -2.074  1.00 95.06           C  
ATOM   1156  O   ARG A 144      -4.672  15.047   0.963  1.00 95.06           O  
ATOM   1157  CG  ARG A 144      -6.766  13.758  -1.189  1.00 95.06           C  
ATOM   1158  CD  ARG A 144      -7.660  14.922  -0.795  1.00 95.06           C  
ATOM   1159  NE  ARG A 144      -8.758  14.492   0.071  1.00 95.06           N  
ATOM   1160  NH1 ARG A 144      -8.992  16.531   1.124  1.00 95.06           N  
ATOM   1161  NH2 ARG A 144     -10.352  14.781   1.699  1.00 95.06           N  
ATOM   1162  CZ  ARG A 144      -9.367  15.273   0.962  1.00 95.06           C  
ATOM   1163  N   VAL A 145      -3.059  13.906  -0.125  1.00 94.94           N  
ATOM   1164  CA  VAL A 145      -2.381  13.422   1.074  1.00 94.94           C  
ATOM   1165  C   VAL A 145      -1.928  14.609   1.925  1.00 94.94           C  
ATOM   1166  CB  VAL A 145      -1.173  12.531   0.722  1.00 94.94           C  
ATOM   1167  O   VAL A 145      -2.170  14.641   3.133  1.00 94.94           O  
ATOM   1168  CG1 VAL A 145      -0.311  12.273   1.957  1.00 94.94           C  
ATOM   1169  CG2 VAL A 145      -1.646  11.211   0.115  1.00 94.94           C  
ATOM   1170  N   ASN A 146      -1.316  15.594   1.300  1.00 91.88           N  
ATOM   1171  CA  ASN A 146      -0.833  16.766   2.018  1.00 91.88           C  
ATOM   1172  C   ASN A 146      -1.985  17.578   2.605  1.00 91.88           C  
ATOM   1173  CB  ASN A 146       0.017  17.656   1.097  1.00 91.88           C  
ATOM   1174  O   ASN A 146      -1.882  18.094   3.721  1.00 91.88           O  
ATOM   1175  CG  ASN A 146       1.354  17.016   0.761  1.00 91.88           C  
ATOM   1176  ND2 ASN A 146       1.900  17.375  -0.397  1.00 91.88           N  
ATOM   1177  OD1 ASN A 146       1.892  16.219   1.535  1.00 91.88           O  
ATOM   1178  N   ALA A 147      -3.055  17.703   1.888  1.00 90.38           N  
ATOM   1179  CA  ALA A 147      -4.227  18.422   2.379  1.00 90.38           C  
ATOM   1180  C   ALA A 147      -4.828  17.734   3.596  1.00 90.38           C  
ATOM   1181  CB  ALA A 147      -5.273  18.562   1.274  1.00 90.38           C  
ATOM   1182  O   ALA A 147      -5.250  18.391   4.551  1.00 90.38           O  
ATOM   1183  N   ILE A 148      -4.895  16.375   3.529  1.00 86.12           N  
ATOM   1184  CA  ILE A 148      -5.430  15.609   4.645  1.00 86.12           C  
ATOM   1185  C   ILE A 148      -4.574  15.844   5.891  1.00 86.12           C  
ATOM   1186  CB  ILE A 148      -5.492  14.102   4.312  1.00 86.12           C  
ATOM   1187  O   ILE A 148      -5.105  15.977   6.996  1.00 86.12           O  
ATOM   1188  CG1 ILE A 148      -6.559  13.836   3.246  1.00 86.12           C  
ATOM   1189  CG2 ILE A 148      -5.762  13.281   5.578  1.00 86.12           C  
ATOM   1190  CD1 ILE A 148      -6.516  12.430   2.666  1.00 86.12           C  
ATOM   1191  N   LYS A 149      -3.291  16.031   5.602  1.00 85.50           N  
ATOM   1192  CA  LYS A 149      -2.369  16.219   6.719  1.00 85.50           C  
ATOM   1193  C   LYS A 149      -2.438  17.656   7.254  1.00 85.50           C  
ATOM   1194  CB  LYS A 149      -0.938  15.891   6.293  1.00 85.50           C  
ATOM   1195  O   LYS A 149      -2.189  17.891   8.438  1.00 85.50           O  
ATOM   1196  CG  LYS A 149      -0.685  14.406   6.082  1.00 85.50           C  
ATOM   1197  CD  LYS A 149       0.784  14.125   5.789  1.00 85.50           C  
ATOM   1198  CE  LYS A 149       1.257  14.859   4.543  1.00 85.50           C  
ATOM   1199  NZ  LYS A 149       2.627  14.430   4.133  1.00 85.50           N  
ATOM   1200  N   GLU A 150      -2.750  18.734   6.172  1.00 78.06           N  
ATOM   1201  CA  GLU A 150      -2.812  20.172   6.449  1.00 78.06           C  
ATOM   1202  C   GLU A 150      -4.141  20.547   7.098  1.00 78.06           C  
ATOM   1203  CB  GLU A 150      -2.607  20.969   5.160  1.00 78.06           C  
ATOM   1204  O   GLU A 150      -5.207  20.219   6.570  1.00 78.06           O  
ATOM   1205  CG  GLU A 150      -1.168  20.984   4.664  1.00 78.06           C  
ATOM   1206  CD  GLU A 150      -0.995  21.703   3.344  1.00 78.06           C  
ATOM   1207  OE1 GLU A 150       0.134  21.719   2.801  1.00 78.06           O  
ATOM   1208  OE2 GLU A 150      -1.995  22.281   2.846  1.00 78.06           O  
ATOM   1209  N   GLY A 151      -4.219  20.797   8.305  1.00 59.25           N  
ATOM   1210  CA  GLY A 151      -5.289  21.141   9.227  1.00 59.25           C  
ATOM   1211  C   GLY A 151      -5.418  20.188  10.391  1.00 59.25           C  
ATOM   1212  O   GLY A 151      -6.316  20.328  11.227  1.00 59.25           O  
ATOM   1213  N   LYS A 152      -4.477  19.234  10.328  1.00 51.03           N  
ATOM   1214  CA  LYS A 152      -4.223  18.438  11.516  1.00 51.03           C  
ATOM   1215  C   LYS A 152      -2.996  18.938  12.273  1.00 51.03           C  
ATOM   1216  CB  LYS A 152      -4.035  16.969  11.141  1.00 51.03           C  
ATOM   1217  O   LYS A 152      -1.868  18.812  11.789  1.00 51.03           O  
ATOM   1218  CG  LYS A 152      -5.289  16.297  10.594  1.00 51.03           C  
ATOM   1219  CD  LYS A 152      -5.098  14.797  10.414  1.00 51.03           C  
ATOM   1220  CE  LYS A 152      -6.344  14.141   9.844  1.00 51.03           C  
ATOM   1221  NZ  LYS A 152      -6.137  12.680   9.602  1.00 51.03           N  
ATOM   1222  N   VAL A 153      -2.674  20.453  12.609  1.00 38.72           N  
ATOM   1223  CA  VAL A 153      -1.807  20.844  13.711  1.00 38.72           C  
ATOM   1224  C   VAL A 153      -2.277  20.188  15.008  1.00 38.72           C  
ATOM   1225  CB  VAL A 153      -1.776  22.375  13.883  1.00 38.72           C  
ATOM   1226  O   VAL A 153      -1.923  20.625  16.109  1.00 38.72           O  
ATOM   1227  CG1 VAL A 153      -0.804  22.781  14.992  1.00 38.72           C  
ATOM   1228  CG2 VAL A 153      -1.399  23.062  12.570  1.00 38.72           C  
ATOM   1229  N   GLU A 154      -2.824  18.906  14.953  1.00 36.19           N  
ATOM   1230  CA  GLU A 154      -2.799  18.125  16.172  1.00 36.19           C  
ATOM   1231  C   GLU A 154      -1.793  16.984  16.078  1.00 36.19           C  
ATOM   1232  CB  GLU A 154      -4.191  17.578  16.500  1.00 36.19           C  
ATOM   1233  O   GLU A 154      -1.756  16.266  15.078  1.00 36.19           O  
ATOM   1234  CG  GLU A 154      -5.031  18.484  17.375  1.00 36.19           C  
ATOM   1235  CD  GLU A 154      -6.328  17.844  17.844  1.00 36.19           C  
ATOM   1236  OE1 GLU A 154      -7.055  18.469  18.641  1.00 36.19           O  
ATOM   1237  OE2 GLU A 154      -6.617  16.719  17.406  1.00 36.19           O  
ATOM   1238  N   ARG A 155      -0.521  17.031  16.234  1.00 36.69           N  
ATOM   1239  CA  ARG A 155       0.219  15.969  16.891  1.00 36.69           C  
ATOM   1240  C   ARG A 155      -0.638  14.711  17.031  1.00 36.69           C  
ATOM   1241  CB  ARG A 155       0.710  16.422  18.266  1.00 36.69           C  
ATOM   1242  O   ARG A 155      -1.819  14.797  17.375  1.00 36.69           O  
ATOM   1243  CG  ARG A 155       2.025  17.188  18.234  1.00 36.69           C  
ATOM   1244  CD  ARG A 155       2.559  17.453  19.625  1.00 36.69           C  
ATOM   1245  NE  ARG A 155       3.842  18.141  19.594  1.00 36.69           N  
ATOM   1246  NH1 ARG A 155       4.152  18.125  21.875  1.00 36.69           N  
ATOM   1247  NH2 ARG A 155       5.727  19.078  20.516  1.00 36.69           N  
ATOM   1248  CZ  ARG A 155       4.570  18.453  20.656  1.00 36.69           C  
ATOM   1249  N   GLY A 156      -1.181  13.914  15.898  1.00 37.38           N  
ATOM   1250  CA  GLY A 156      -1.563  12.508  15.984  1.00 37.38           C  
ATOM   1251  C   GLY A 156      -2.908  12.305  16.656  1.00 37.38           C  
ATOM   1252  O   GLY A 156      -3.340  13.125  17.469  1.00 37.38           O  
ATOM   1253  N   VAL A 157      -4.125  12.492  16.281  1.00 34.94           N  
ATOM   1254  CA  VAL A 157      -5.047  11.953  17.281  1.00 34.94           C  
ATOM   1255  C   VAL A 157      -4.270  11.188  18.344  1.00 34.94           C  
ATOM   1256  CB  VAL A 157      -6.113  11.039  16.625  1.00 34.94           C  
ATOM   1257  O   VAL A 157      -3.375  10.398  18.016  1.00 34.94           O  
ATOM   1258  CG1 VAL A 157      -7.305  10.852  17.562  1.00 34.94           C  
ATOM   1259  CG2 VAL A 157      -6.566  11.609  15.289  1.00 34.94           C  
ATOM   1260  N   GLU A 158      -3.727  11.797  19.359  1.00 33.53           N  
ATOM   1261  CA  GLU A 158      -3.619  11.062  20.625  1.00 33.53           C  
ATOM   1262  C   GLU A 158      -4.270   9.688  20.516  1.00 33.53           C  
ATOM   1263  CB  GLU A 158      -4.254  11.852  21.766  1.00 33.53           C  
ATOM   1264  O   GLU A 158      -5.438   9.570  20.141  1.00 33.53           O  
ATOM   1265  CG  GLU A 158      -3.246  12.461  22.719  1.00 33.53           C  
ATOM   1266  CD  GLU A 158      -3.893  13.195  23.891  1.00 33.53           C  
ATOM   1267  OE1 GLU A 158      -3.158  13.734  24.750  1.00 33.53           O  
ATOM   1268  OE2 GLU A 158      -5.141  13.242  23.938  1.00 33.53           O  
ATOM   1269  N   ASN A 159      -3.537   8.617  20.016  1.00 35.38           N  
ATOM   1270  CA  ASN A 159      -3.369   7.223  20.406  1.00 35.38           C  
ATOM   1271  C   ASN A 159      -4.070   6.285  19.422  1.00 35.38           C  
ATOM   1272  CB  ASN A 159      -3.885   6.988  21.828  1.00 35.38           C  
ATOM   1273  O   ASN A 159      -4.664   5.285  19.828  1.00 35.38           O  
ATOM   1274  CG  ASN A 159      -2.980   7.598  22.875  1.00 35.38           C  
ATOM   1275  ND2 ASN A 159      -3.572   8.031  23.984  1.00 35.38           N  
ATOM   1276  OD1 ASN A 159      -1.764   7.680  22.703  1.00 35.38           O  
ATOM   1277  N   VAL A 160      -3.973   6.586  18.094  1.00 33.00           N  
ATOM   1278  CA  VAL A 160      -4.176   5.375  17.297  1.00 33.00           C  
ATOM   1279  C   VAL A 160      -3.078   5.254  16.250  1.00 33.00           C  
ATOM   1280  CB  VAL A 160      -5.566   5.367  16.625  1.00 33.00           C  
ATOM   1281  O   VAL A 160      -2.998   6.070  15.328  1.00 33.00           O  
ATOM   1282  CG1 VAL A 160      -5.773   4.074  15.836  1.00 33.00           C  
ATOM   1283  CG2 VAL A 160      -6.668   5.543  17.672  1.00 33.00           C  
ATOM   1284  N   PRO A 161      -2.105   4.270  16.375  1.00 37.00           N  
ATOM   1285  CA  PRO A 161      -0.953   4.176  15.469  1.00 37.00           C  
ATOM   1286  C   PRO A 161      -1.252   3.371  14.211  1.00 37.00           C  
ATOM   1287  CB  PRO A 161       0.106   3.477  16.328  1.00 37.00           C  
ATOM   1288  O   PRO A 161      -1.996   2.389  14.258  1.00 37.00           O  
ATOM   1289  CG  PRO A 161      -0.616   3.066  17.578  1.00 37.00           C  
ATOM   1290  CD  PRO A 161      -2.037   3.541  17.469  1.00 37.00           C  
ATOM   1291  N   ALA A 162      -1.303   4.109  12.984  1.00 45.38           N  
ATOM   1292  CA  ALA A 162      -1.120   3.312  11.773  1.00 45.38           C  
ATOM   1293  C   ALA A 162       0.314   3.416  11.266  1.00 45.38           C  
ATOM   1294  CB  ALA A 162      -2.102   3.756  10.695  1.00 45.38           C  
ATOM   1295  O   ALA A 162       0.902   4.500  11.258  1.00 45.38           O  
ATOM   1296  N   PRO A 163       0.867   2.318  10.430  1.00 49.66           N  
ATOM   1297  CA  PRO A 163       0.449   0.926  10.602  1.00 49.66           C  
ATOM   1298  C   PRO A 163       1.378   0.143  11.531  1.00 49.66           C  
ATOM   1299  CB  PRO A 163       0.497   0.364   9.180  1.00 49.66           C  
ATOM   1300  O   PRO A 163       2.586   0.393  11.555  1.00 49.66           O  
ATOM   1301  CG  PRO A 163       1.304   1.354   8.406  1.00 49.66           C  
ATOM   1302  CD  PRO A 163       1.486   2.584   9.250  1.00 49.66           C  
ATOM   1303  N   LEU A 164       0.935  -0.165  12.766  1.00 46.16           N  
ATOM   1304  CA  LEU A 164       1.395  -1.081  13.805  1.00 46.16           C  
ATOM   1305  C   LEU A 164       1.497  -2.504  13.266  1.00 46.16           C  
ATOM   1306  CB  LEU A 164       0.449  -1.044  15.008  1.00 46.16           C  
ATOM   1307  O   LEU A 164       0.800  -2.865  12.312  1.00 46.16           O  
ATOM   1308  CG  LEU A 164       0.368   0.282  15.766  1.00 46.16           C  
ATOM   1309  CD1 LEU A 164      -0.865   0.306  16.656  1.00 46.16           C  
ATOM   1310  CD2 LEU A 164       1.635   0.509  16.578  1.00 46.16           C  
ATOM   1311  N   ASP A 165       2.609  -3.143  13.531  1.00 53.28           N  
ATOM   1312  CA  ASP A 165       2.863  -4.582  13.562  1.00 53.28           C  
ATOM   1313  C   ASP A 165       1.578  -5.359  13.828  1.00 53.28           C  
ATOM   1314  CB  ASP A 165       3.912  -4.922  14.617  1.00 53.28           C  
ATOM   1315  O   ASP A 165       0.669  -4.863  14.492  1.00 53.28           O  
ATOM   1316  CG  ASP A 165       3.398  -4.750  16.047  1.00 53.28           C  
ATOM   1317  OD1 ASP A 165       2.166  -4.770  16.250  1.00 53.28           O  
ATOM   1318  OD2 ASP A 165       4.234  -4.590  16.953  1.00 53.28           O  
ATOM   1319  N   LYS A 166       1.142  -6.215  12.914  1.00 53.91           N  
ATOM   1320  CA  LYS A 166      -0.030  -7.086  12.953  1.00 53.91           C  
ATOM   1321  C   LYS A 166      -0.420  -7.422  14.391  1.00 53.91           C  
ATOM   1322  CB  LYS A 166       0.229  -8.367  12.164  1.00 53.91           C  
ATOM   1323  O   LYS A 166      -1.604  -7.418  14.734  1.00 53.91           O  
ATOM   1324  CG  LYS A 166       0.180  -8.188  10.656  1.00 53.91           C  
ATOM   1325  CD  LYS A 166       0.252  -9.523   9.930  1.00 53.91           C  
ATOM   1326  CE  LYS A 166       0.182  -9.344   8.414  1.00 53.91           C  
ATOM   1327  NZ  LYS A 166       0.059 -10.656   7.707  1.00 53.91           N  
ATOM   1328  N   ALA A 167       0.542  -7.637  15.289  1.00 51.47           N  
ATOM   1329  CA  ALA A 167       0.278  -8.109  16.641  1.00 51.47           C  
ATOM   1330  C   ALA A 167      -0.146  -6.965  17.562  1.00 51.47           C  
ATOM   1331  CB  ALA A 167       1.512  -8.812  17.219  1.00 51.47           C  
ATOM   1332  O   ALA A 167      -0.979  -7.145  18.453  1.00 51.47           O  
ATOM   1333  N   GLU A 168       0.116  -5.727  17.203  1.00 47.91           N  
ATOM   1334  CA  GLU A 168      -0.157  -4.551  18.016  1.00 47.91           C  
ATOM   1335  C   GLU A 168      -1.478  -3.896  17.625  1.00 47.91           C  
ATOM   1336  CB  GLU A 168       0.986  -3.539  17.906  1.00 47.91           C  
ATOM   1337  O   GLU A 168      -2.170  -3.326  18.469  1.00 47.91           O  
ATOM   1338  CG  GLU A 168       2.193  -3.881  18.766  1.00 47.91           C  
ATOM   1339  CD  GLU A 168       3.357  -2.920  18.578  1.00 47.91           C  
ATOM   1340  OE1 GLU A 168       4.273  -2.898  19.438  1.00 47.91           O  
ATOM   1341  OE2 GLU A 168       3.352  -2.184  17.562  1.00 47.91           O  
ATOM   1342  N   VAL A 169      -2.113  -4.316  16.484  1.00 46.78           N  
ATOM   1343  CA  VAL A 169      -3.316  -3.730  15.898  1.00 46.78           C  
ATOM   1344  C   VAL A 169      -4.551  -4.227  16.656  1.00 46.78           C  
ATOM   1345  CB  VAL A 169      -3.436  -4.062  14.398  1.00 46.78           C  
ATOM   1346  O   VAL A 169      -5.438  -3.441  16.984  1.00 46.78           O  
ATOM   1347  CG1 VAL A 169      -4.816  -3.670  13.867  1.00 46.78           C  
ATOM   1348  CG2 VAL A 169      -2.336  -3.354  13.609  1.00 46.78           C  
ATOM   1349  N   SER A 170      -4.605  -5.605  17.109  1.00 44.38           N  
ATOM   1350  CA  SER A 170      -5.801  -6.133  17.766  1.00 44.38           C  
ATOM   1351  C   SER A 170      -5.926  -5.613  19.188  1.00 44.38           C  
ATOM   1352  CB  SER A 170      -5.773  -7.660  17.766  1.00 44.38           C  
ATOM   1353  O   SER A 170      -7.016  -5.234  19.625  1.00 44.38           O  
ATOM   1354  OG  SER A 170      -6.883  -8.188  17.047  1.00 44.38           O  
ATOM   1355  N   ALA A 171      -4.809  -5.430  19.875  1.00 40.62           N  
ATOM   1356  CA  ALA A 171      -4.750  -5.098  21.297  1.00 40.62           C  
ATOM   1357  C   ALA A 171      -4.867  -3.590  21.500  1.00 40.62           C  
ATOM   1358  CB  ALA A 171      -3.455  -5.621  21.906  1.00 40.62           C  
ATOM   1359  O   ALA A 171      -5.547  -3.139  22.438  1.00 40.62           O  
ATOM   1360  N   LEU A 172      -4.449  -2.854  20.703  1.00 41.62           N  
ATOM   1361  CA  LEU A 172      -4.496  -1.405  20.875  1.00 41.62           C  
ATOM   1362  C   LEU A 172      -5.828  -0.846  20.391  1.00 41.62           C  
ATOM   1363  CB  LEU A 172      -3.344  -0.738  20.125  1.00 41.62           C  
ATOM   1364  O   LEU A 172      -6.371   0.089  20.984  1.00 41.62           O  
ATOM   1365  CG  LEU A 172      -1.952  -0.890  20.734  1.00 41.62           C  
ATOM   1366  CD1 LEU A 172      -0.883  -0.452  19.734  1.00 41.62           C  
ATOM   1367  CD2 LEU A 172      -1.848  -0.088  22.031  1.00 41.62           C  
ATOM   1368  N   ARG A 173      -6.742  -1.641  19.641  1.00 43.12           N  
ATOM   1369  CA  ARG A 173      -7.988  -1.186  19.047  1.00 43.12           C  
ATOM   1370  C   ARG A 173      -9.180  -1.496  19.938  1.00 43.12           C  
ATOM   1371  CB  ARG A 173      -8.180  -1.830  17.672  1.00 43.12           C  
ATOM   1372  O   ARG A 173     -10.125  -0.712  20.016  1.00 43.12           O  
ATOM   1373  CG  ARG A 173      -7.305  -1.234  16.578  1.00 43.12           C  
ATOM   1374  CD  ARG A 173      -7.582  -1.871  15.219  1.00 43.12           C  
ATOM   1375  NE  ARG A 173      -6.816  -1.228  14.156  1.00 43.12           N  
ATOM   1376  NH1 ARG A 173      -7.047  -2.965  12.656  1.00 43.12           N  
ATOM   1377  NH2 ARG A 173      -5.871  -1.088  12.070  1.00 43.12           N  
ATOM   1378  CZ  ARG A 173      -6.578  -1.762  12.961  1.00 43.12           C  
ATOM   1379  N   ALA A 174      -9.188  -2.699  20.734  1.00 43.25           N  
ATOM   1380  CA  ALA A 174     -10.188  -2.943  21.766  1.00 43.25           C  
ATOM   1381  C   ALA A 174     -10.156  -1.844  22.828  1.00 43.25           C  
ATOM   1382  CB  ALA A 174      -9.961  -4.309  22.422  1.00 43.25           C  
ATOM   1383  O   ALA A 174     -11.203  -1.420  23.328  1.00 43.25           O  
ATOM   1384  N   SER A 175      -9.023  -1.271  23.000  1.00 40.66           N  
ATOM   1385  CA  SER A 175      -8.891  -0.210  24.000  1.00 40.66           C  
ATOM   1386  C   SER A 175      -9.414   1.117  23.453  1.00 40.66           C  
ATOM   1387  CB  SER A 175      -7.426  -0.055  24.422  1.00 40.66           C  
ATOM   1388  O   SER A 175     -10.039   1.885  24.188  1.00 40.66           O  
ATOM   1389  OG  SER A 175      -6.645   0.472  23.359  1.00 40.66           O  
ATOM   1390  N   TRP A 176      -9.555   1.231  22.062  1.00 36.78           N  
ATOM   1391  CA  TRP A 176      -9.930   2.400  21.266  1.00 36.78           C  
ATOM   1392  C   TRP A 176     -11.445   2.545  21.203  1.00 36.78           C  
ATOM   1393  CB  TRP A 176      -9.352   2.305  19.859  1.00 36.78           C  
ATOM   1394  O   TRP A 176     -11.977   3.656  21.281  1.00 36.78           O  
ATOM   1395  CG  TRP A 176      -9.742   3.439  18.953  1.00 36.78           C  
ATOM   1396  CD1 TRP A 176     -10.836   3.502  18.141  1.00 36.78           C  
ATOM   1397  CD2 TRP A 176      -9.039   4.672  18.781  1.00 36.78           C  
ATOM   1398  CE2 TRP A 176      -9.766   5.438  17.844  1.00 36.78           C  
ATOM   1399  CE3 TRP A 176      -7.863   5.207  19.328  1.00 36.78           C  
ATOM   1400  NE1 TRP A 176     -10.859   4.703  17.469  1.00 36.78           N  
ATOM   1401  CH2 TRP A 176      -8.203   7.207  17.984  1.00 36.78           C  
ATOM   1402  CZ2 TRP A 176      -9.359   6.711  17.438  1.00 36.78           C  
ATOM   1403  CZ3 TRP A 176      -7.457   6.473  18.922  1.00 36.78           C  
ATOM   1404  N   GLU A 177     -12.227   1.429  20.953  1.00 43.03           N  
ATOM   1405  CA  GLU A 177     -13.680   1.463  21.078  1.00 43.03           C  
ATOM   1406  C   GLU A 177     -14.117   1.929  22.453  1.00 43.03           C  
ATOM   1407  CB  GLU A 177     -14.281   0.086  20.766  1.00 43.03           C  
ATOM   1408  O   GLU A 177     -15.062   2.707  22.594  1.00 43.03           O  
ATOM   1409  CG  GLU A 177     -15.641   0.141  20.094  1.00 43.03           C  
ATOM   1410  CD  GLU A 177     -16.188  -1.232  19.734  1.00 43.03           C  
ATOM   1411  OE1 GLU A 177     -17.281  -1.311  19.125  1.00 43.03           O  
ATOM   1412  OE2 GLU A 177     -15.523  -2.238  20.078  1.00 43.03           O  
ATOM   1413  N   LYS A 178     -13.219   1.695  23.359  1.00 43.72           N  
ATOM   1414  CA  LYS A 178     -13.539   2.084  24.734  1.00 43.72           C  
ATOM   1415  C   LYS A 178     -13.266   3.568  24.953  1.00 43.72           C  
ATOM   1416  CB  LYS A 178     -12.734   1.246  25.719  1.00 43.72           C  
ATOM   1417  O   LYS A 178     -14.047   4.254  25.609  1.00 43.72           O  
ATOM   1418  CG  LYS A 178     -13.352  -0.112  26.031  1.00 43.72           C  
ATOM   1419  CD  LYS A 178     -12.578  -0.843  27.125  1.00 43.72           C  
ATOM   1420  CE  LYS A 178     -13.117  -2.252  27.344  1.00 43.72           C  
ATOM   1421  NZ  LYS A 178     -12.336  -2.986  28.375  1.00 43.72           N  
ATOM   1422  N   LEU A 179     -12.281   4.125  24.328  1.00 36.16           N  
ATOM   1423  CA  LEU A 179     -11.898   5.512  24.562  1.00 36.16           C  
ATOM   1424  C   LEU A 179     -12.797   6.461  23.781  1.00 36.16           C  
ATOM   1425  CB  LEU A 179     -10.438   5.742  24.188  1.00 36.16           C  
ATOM   1426  O   LEU A 179     -13.195   7.512  24.297  1.00 36.16           O  
ATOM   1427  CG  LEU A 179      -9.406   5.559  25.297  1.00 36.16           C  
ATOM   1428  CD1 LEU A 179      -8.047   5.207  24.703  1.00 36.16           C  
ATOM   1429  CD2 LEU A 179      -9.312   6.816  26.156  1.00 36.16           C  
ATOM   1430  N   GLN A 180     -13.250   6.074  22.562  1.00 33.00           N  
ATOM   1431  CA  GLN A 180     -14.188   6.859  21.766  1.00 33.00           C  
ATOM   1432  C   GLN A 180     -15.547   6.941  22.453  1.00 33.00           C  
ATOM   1433  CB  GLN A 180     -14.336   6.266  20.375  1.00 33.00           C  
ATOM   1434  O   GLN A 180     -16.188   7.992  22.453  1.00 33.00           O  
ATOM   1435  CG  GLN A 180     -13.352   6.824  19.359  1.00 33.00           C  
ATOM   1436  CD  GLN A 180     -13.523   6.230  17.969  1.00 33.00           C  
ATOM   1437  NE2 GLN A 180     -12.914   6.855  16.969  1.00 33.00           N  
ATOM   1438  OE1 GLN A 180     -14.211   5.215  17.797  1.00 33.00           O  
ATOM   1439  N   ASN A 181     -15.938   5.828  23.047  1.00 46.16           N  
ATOM   1440  CA  ASN A 181     -17.156   5.867  23.844  1.00 46.16           C  
ATOM   1441  C   ASN A 181     -17.000   6.773  25.062  1.00 46.16           C  
ATOM   1442  CB  ASN A 181     -17.562   4.457  24.266  1.00 46.16           C  
ATOM   1443  O   ASN A 181     -17.953   7.457  25.453  1.00 46.16           O  
ATOM   1444  CG  ASN A 181     -18.156   3.648  23.141  1.00 46.16           C  
ATOM   1445  ND2 ASN A 181     -18.172   2.330  23.297  1.00 46.16           N  
ATOM   1446  OD1 ASN A 181     -18.609   4.203  22.125  1.00 46.16           O  
ATOM   1447  N   ALA A 182     -15.773   6.957  25.484  1.00 43.56           N  
ATOM   1448  CA  ALA A 182     -15.539   7.789  26.656  1.00 43.56           C  
ATOM   1449  C   ALA A 182     -15.500   9.266  26.281  1.00 43.56           C  
ATOM   1450  CB  ALA A 182     -14.242   7.375  27.344  1.00 43.56           C  
ATOM   1451  O   ALA A 182     -16.016  10.109  27.031  1.00 43.56           O  
ATOM   1452  N   VAL A 183     -14.883   9.586  25.125  1.00 42.56           N  
ATOM   1453  CA  VAL A 183     -14.812  10.961  24.641  1.00 42.56           C  
ATOM   1454  C   VAL A 183     -16.188  11.430  24.203  1.00 42.56           C  
ATOM   1455  CB  VAL A 183     -13.805  11.102  23.484  1.00 42.56           C  
ATOM   1456  O   VAL A 183     -16.578  12.578  24.469  1.00 42.56           O  
ATOM   1457  CG1 VAL A 183     -13.898  12.492  22.859  1.00 42.56           C  
ATOM   1458  CG2 VAL A 183     -12.383  10.828  23.969  1.00 42.56           C  
ATOM   1459  N   ASP A 184     -16.984  10.562  23.562  1.00 48.91           N  
ATOM   1460  CA  ASP A 184     -18.375  10.875  23.219  1.00 48.91           C  
ATOM   1461  C   ASP A 184     -19.203  11.117  24.469  1.00 48.91           C  
ATOM   1462  CB  ASP A 184     -18.984   9.750  22.375  1.00 48.91           C  
ATOM   1463  O   ASP A 184     -20.031  12.031  24.500  1.00 48.91           O  
ATOM   1464  CG  ASP A 184     -18.609   9.836  20.906  1.00 48.91           C  
ATOM   1465  OD1 ASP A 184     -18.047  10.867  20.469  1.00 48.91           O  
ATOM   1466  OD2 ASP A 184     -18.875   8.859  20.172  1.00 48.91           O  
ATOM   1467  N   GLU A 185     -18.906  10.383  25.469  1.00 52.34           N  
ATOM   1468  CA  GLU A 185     -19.625  10.578  26.734  1.00 52.34           C  
ATOM   1469  C   GLU A 185     -19.203  11.883  27.406  1.00 52.34           C  
ATOM   1470  CB  GLU A 185     -19.391   9.398  27.672  1.00 52.34           C  
ATOM   1471  O   GLU A 185     -20.031  12.578  27.984  1.00 52.34           O  
ATOM   1472  CG  GLU A 185     -20.297   8.211  27.422  1.00 52.34           C  
ATOM   1473  CD  GLU A 185     -20.375   7.242  28.578  1.00 52.34           C  
ATOM   1474  OE1 GLU A 185     -21.219   6.320  28.562  1.00 52.34           O  
ATOM   1475  OE2 GLU A 185     -19.594   7.414  29.547  1.00 52.34           O  
ATOM   1476  N   LEU A 186     -17.953  12.281  27.250  1.00 44.75           N  
ATOM   1477  CA  LEU A 186     -17.453  13.508  27.875  1.00 44.75           C  
ATOM   1478  C   LEU A 186     -17.922  14.734  27.094  1.00 44.75           C  
ATOM   1479  CB  LEU A 186     -15.930  13.492  27.953  1.00 44.75           C  
ATOM   1480  O   LEU A 186     -18.172  15.789  27.688  1.00 44.75           O  
ATOM   1481  CG  LEU A 186     -15.328  13.141  29.312  1.00 44.75           C  
ATOM   1482  CD1 LEU A 186     -14.023  12.367  29.141  1.00 44.75           C  
ATOM   1483  CD2 LEU A 186     -15.102  14.398  30.141  1.00 44.75           C  
ATOM   1484  N   GLY A 187     -17.969  14.664  25.750  1.00 41.31           N  
ATOM   1485  CA  GLY A 187     -18.516  15.734  24.922  1.00 41.31           C  
ATOM   1486  C   GLY A 187     -19.984  16.000  25.156  1.00 41.31           C  
ATOM   1487  O   GLY A 187     -20.438  17.141  25.078  1.00 41.31           O  
ATOM   1488  N   LYS A 188     -20.703  14.938  25.531  1.00 54.78           N  
ATOM   1489  CA  LYS A 188     -22.109  15.086  25.859  1.00 54.78           C  
ATOM   1490  C   LYS A 188     -22.297  15.703  27.250  1.00 54.78           C  
ATOM   1491  CB  LYS A 188     -22.828  13.734  25.797  1.00 54.78           C  
ATOM   1492  O   LYS A 188     -23.234  16.453  27.484  1.00 54.78           O  
ATOM   1493  CG  LYS A 188     -23.016  13.203  24.391  1.00 54.78           C  
ATOM   1494  CD  LYS A 188     -23.859  11.922  24.391  1.00 54.78           C  
ATOM   1495  CE  LYS A 188     -24.031  11.383  22.969  1.00 54.78           C  
ATOM   1496  NZ  LYS A 188     -24.578   9.992  22.984  1.00 54.78           N  
ATOM   1497  N   GLU A 189     -21.281  15.625  28.094  1.00 50.75           N  
ATOM   1498  CA  GLU A 189     -21.359  16.219  29.422  1.00 50.75           C  
ATOM   1499  C   GLU A 189     -20.953  17.688  29.391  1.00 50.75           C  
ATOM   1500  CB  GLU A 189     -20.484  15.453  30.422  1.00 50.75           C  
ATOM   1501  O   GLU A 189     -21.500  18.516  30.125  1.00 50.75           O  
ATOM   1502  CG  GLU A 189     -21.172  14.234  31.016  1.00 50.75           C  
ATOM   1503  CD  GLU A 189     -20.359  13.586  32.125  1.00 50.75           C  
ATOM   1504  OE1 GLU A 189     -20.844  12.609  32.750  1.00 50.75           O  
ATOM   1505  OE2 GLU A 189     -19.234  14.062  32.406  1.00 50.75           O  
ATOM   1506  N   ILE A 190     -20.078  18.094  28.422  1.00 47.31           N  
ATOM   1507  CA  ILE A 190     -19.609  19.469  28.328  1.00 47.31           C  
ATOM   1508  C   ILE A 190     -20.656  20.312  27.594  1.00 47.31           C  
ATOM   1509  CB  ILE A 190     -18.250  19.562  27.609  1.00 47.31           C  
ATOM   1510  O   ILE A 190     -20.891  21.469  27.953  1.00 47.31           O  
ATOM   1511  CG1 ILE A 190     -17.172  18.828  28.406  1.00 47.31           C  
ATOM   1512  CG2 ILE A 190     -17.875  21.031  27.375  1.00 47.31           C  
ATOM   1513  CD1 ILE A 190     -15.812  18.812  27.719  1.00 47.31           C  
ATOM   1514  N   ASP A 191     -21.516  19.672  26.766  1.00 46.47           N  
ATOM   1515  CA  ASP A 191     -22.578  20.406  26.078  1.00 46.47           C  
ATOM   1516  C   ASP A 191     -23.797  20.547  26.984  1.00 46.47           C  
ATOM   1517  CB  ASP A 191     -22.969  19.703  24.781  1.00 46.47           C  
ATOM   1518  O   ASP A 191     -24.578  21.500  26.844  1.00 46.47           O  
ATOM   1519  CG  ASP A 191     -22.578  20.500  23.547  1.00 46.47           C  
ATOM   1520  OD1 ASP A 191     -22.078  21.641  23.688  1.00 46.47           O  
ATOM   1521  OD2 ASP A 191     -22.797  19.984  22.422  1.00 46.47           O  
ATOM   1522  N   HIS A 192     -23.750  19.875  28.094  1.00 44.25           N  
ATOM   1523  CA  HIS A 192     -24.844  20.094  29.016  1.00 44.25           C  
ATOM   1524  C   HIS A 192     -24.359  20.688  30.328  1.00 44.25           C  
ATOM   1525  CB  HIS A 192     -25.594  18.781  29.297  1.00 44.25           C  
ATOM   1526  O   HIS A 192     -25.156  20.953  31.234  1.00 44.25           O  
ATOM   1527  CG  HIS A 192     -26.344  18.266  28.109  1.00 44.25           C  
ATOM   1528  CD2 HIS A 192     -26.188  17.156  27.359  1.00 44.25           C  
ATOM   1529  ND1 HIS A 192     -27.438  18.922  27.578  1.00 44.25           N  
ATOM   1530  CE1 HIS A 192     -27.906  18.234  26.547  1.00 44.25           C  
ATOM   1531  NE2 HIS A 192     -27.156  17.156  26.391  1.00 44.25           N  
ATOM   1532  N   ALA A 193     -23.172  21.281  30.484  1.00 46.50           N  
ATOM   1533  CA  ALA A 193     -22.875  22.094  31.656  1.00 46.50           C  
ATOM   1534  C   ALA A 193     -22.844  23.578  31.312  1.00 46.50           C  
ATOM   1535  CB  ALA A 193     -21.547  21.656  32.281  1.00 46.50           C  
ATOM   1536  O   ALA A 193     -23.297  24.406  32.094  1.00 46.50           O  
TER    1537      ALA A 193                                                      
ENDMDL                                                                          
END                                                                             
