# Supplementary material for: New Phage-Derived Antibacterial Enzyme PolaR Targeting Rothia spp
Source: Cells. 2023 Aug 4;12(15):1997. doi: 10.3390/cells12151997 (PMC10417112; doi:10.3390/cells12151997)
Supplement: Supplementary file 1 [file cells-12-01997-s001.zip › File S1/PolaR AlphaFold/trimer/log.txt]

2023-04-24 11:29:57	451 Running on GPU
2023-04-24 11:29:57	546 Found 4 citations for tools or databases
2023-04-24 11:29:57	547 Query 1/1: trimer_rothia_f4755 (length 579)
2023-04-24 11:29:59	587 Setting max_seq=508	max_extra_seq=1540
2023-04-24 11:32:24	924 alphafold2_multimer_v3_model_1_seed_000 recycle=0 pLDDT=69.1 pTM=0.344 ipTM=0.116
2023-04-24 11:33:57	557 alphafold2_multimer_v3_model_1_seed_000 recycle=1 pLDDT=70.7 pTM=0.344 ipTM=0.115 tol=6.05
2023-04-24 11:35:30	278 alphafold2_multimer_v3_model_1_seed_000 recycle=2 pLDDT=71.6 pTM=0.344 ipTM=0.114 tol=3.17
2023-04-24 11:37:03	129 alphafold2_multimer_v3_model_1_seed_000 recycle=3 pLDDT=71.8 pTM=0.343 ipTM=0.122 tol=4.16
2023-04-24 11:38:35	848 alphafold2_multimer_v3_model_1_seed_000 recycle=4 pLDDT=72.1 pTM=0.341 ipTM=0.115 tol=3.37
2023-04-24 11:40:08	511 alphafold2_multimer_v3_model_1_seed_000 recycle=5 pLDDT=72.1 pTM=0.342 ipTM=0.115 tol=1.38
2023-04-24 11:41:41	224 alphafold2_multimer_v3_model_1_seed_000 recycle=6 pLDDT=72.8 pTM=0.345 ipTM=0.111 tol=3.04
2023-04-24 11:43:13	930 alphafold2_multimer_v3_model_1_seed_000 recycle=7 pLDDT=72.1 pTM=0.346 ipTM=0.116 tol=2.34
2023-04-24 11:44:46	847 alphafold2_multimer_v3_model_1_seed_000 recycle=8 pLDDT=71.8 pTM=0.345 ipTM=0.117 tol=1.44
2023-04-24 11:46:19	932 alphafold2_multimer_v3_model_1_seed_000 recycle=9 pLDDT=71.7 pTM=0.347 ipTM=0.117 tol=2.65
2023-04-24 11:47:52	764 alphafold2_multimer_v3_model_1_seed_000 recycle=10 pLDDT=71.3 pTM=0.347 ipTM=0.121 tol=2.05
2023-04-24 11:49:25	452 alphafold2_multimer_v3_model_1_seed_000 recycle=11 pLDDT=72.2 pTM=0.346 ipTM=0.118 tol=1.29
2023-04-24 11:50:58	283 alphafold2_multimer_v3_model_1_seed_000 recycle=12 pLDDT=71.8 pTM=0.345 ipTM=0.117 tol=1.21
2023-04-24 11:52:30	953 alphafold2_multimer_v3_model_1_seed_000 recycle=13 pLDDT=72 pTM=0.346 ipTM=0.116 tol=1.75
2023-04-24 11:54:03	850 alphafold2_multimer_v3_model_1_seed_000 recycle=14 pLDDT=72.4 pTM=0.343 ipTM=0.114 tol=1.73
2023-04-24 11:55:36	637 alphafold2_multimer_v3_model_1_seed_000 recycle=15 pLDDT=72.4 pTM=0.342 ipTM=0.112 tol=1.59
2023-04-24 11:57:09	248 alphafold2_multimer_v3_model_1_seed_000 recycle=16 pLDDT=72.4 pTM=0.342 ipTM=0.113 tol=1.16
2023-04-24 11:58:42	251 alphafold2_multimer_v3_model_1_seed_000 recycle=17 pLDDT=72.6 pTM=0.339 ipTM=0.112 tol=1.89
2023-04-24 12:00:15	388 alphafold2_multimer_v3_model_1_seed_000 recycle=18 pLDDT=72.7 pTM=0.338 ipTM=0.117 tol=2.13
2023-04-24 12:01:48	325 alphafold2_multimer_v3_model_1_seed_000 recycle=19 pLDDT=73.1 pTM=0.339 ipTM=0.115 tol=1.19
2023-04-24 12:03:21	130 alphafold2_multimer_v3_model_1_seed_000 recycle=20 pLDDT=73.2 pTM=0.338 ipTM=0.117 tol=1.17
2023-04-24 12:03:21	131 alphafold2_multimer_v3_model_1_seed_000 took 1994.4s (20 recycles)
2023-04-24 12:04:54	584 alphafold2_multimer_v3_model_2_seed_000 recycle=0 pLDDT=68.9 pTM=0.341 ipTM=0.11
2023-04-24 12:06:27	420 alphafold2_multimer_v3_model_2_seed_000 recycle=1 pLDDT=71.1 pTM=0.334 ipTM=0.134 tol=7.2
2023-04-24 12:08:00	054 alphafold2_multimer_v3_model_2_seed_000 recycle=2 pLDDT=72.9 pTM=0.333 ipTM=0.134 tol=8.76
2023-04-24 12:09:32	754 alphafold2_multimer_v3_model_2_seed_000 recycle=3 pLDDT=73.6 pTM=0.34 ipTM=0.13 tol=6.52
2023-04-24 12:11:05	731 alphafold2_multimer_v3_model_2_seed_000 recycle=4 pLDDT=73.2 pTM=0.336 ipTM=0.12 tol=3.32
2023-04-24 12:12:38	818 alphafold2_multimer_v3_model_2_seed_000 recycle=5 pLDDT=70.9 pTM=0.341 ipTM=0.13 tol=7.31
2023-04-24 12:14:11	704 alphafold2_multimer_v3_model_2_seed_000 recycle=6 pLDDT=72.9 pTM=0.338 ipTM=0.117 tol=4.84
2023-04-24 12:15:44	473 alphafold2_multimer_v3_model_2_seed_000 recycle=7 pLDDT=72.8 pTM=0.34 ipTM=0.119 tol=4.27
2023-04-24 12:17:17	148 alphafold2_multimer_v3_model_2_seed_000 recycle=8 pLDDT=72.8 pTM=0.338 ipTM=0.13 tol=3.7
2023-04-24 12:18:49	825 alphafold2_multimer_v3_model_2_seed_000 recycle=9 pLDDT=72.4 pTM=0.337 ipTM=0.115 tol=3.17
2023-04-24 12:20:22	593 alphafold2_multimer_v3_model_2_seed_000 recycle=10 pLDDT=71.8 pTM=0.336 ipTM=0.127 tol=4.16
2023-04-24 12:21:55	400 alphafold2_multimer_v3_model_2_seed_000 recycle=11 pLDDT=72.7 pTM=0.338 ipTM=0.133 tol=4.32
2023-04-24 12:23:28	083 alphafold2_multimer_v3_model_2_seed_000 recycle=12 pLDDT=73 pTM=0.34 ipTM=0.133 tol=6.72
2023-04-24 12:25:00	812 alphafold2_multimer_v3_model_2_seed_000 recycle=13 pLDDT=72.7 pTM=0.339 ipTM=0.13 tol=4.41
2023-04-24 12:26:33	875 alphafold2_multimer_v3_model_2_seed_000 recycle=14 pLDDT=72.6 pTM=0.339 ipTM=0.124 tol=4.23
2023-04-24 12:28:06	817 alphafold2_multimer_v3_model_2_seed_000 recycle=15 pLDDT=72.5 pTM=0.338 ipTM=0.115 tol=4.31
2023-04-24 12:29:39	845 alphafold2_multimer_v3_model_2_seed_000 recycle=16 pLDDT=72 pTM=0.34 ipTM=0.122 tol=3.08
2023-04-24 12:31:12	506 alphafold2_multimer_v3_model_2_seed_000 recycle=17 pLDDT=72.1 pTM=0.339 ipTM=0.117 tol=2.51
2023-04-24 12:32:45	226 alphafold2_multimer_v3_model_2_seed_000 recycle=18 pLDDT=72.2 pTM=0.341 ipTM=0.125 tol=2.64
2023-04-24 12:34:17	849 alphafold2_multimer_v3_model_2_seed_000 recycle=19 pLDDT=71.8 pTM=0.337 ipTM=0.113 tol=5.94
2023-04-24 12:35:50	474 alphafold2_multimer_v3_model_2_seed_000 recycle=20 pLDDT=72.2 pTM=0.337 ipTM=0.118 tol=4.11
2023-04-24 12:35:50	476 alphafold2_multimer_v3_model_2_seed_000 took 1948.7s (20 recycles)
2023-04-24 12:37:24	014 alphafold2_multimer_v3_model_3_seed_000 recycle=0 pLDDT=69.9 pTM=0.346 ipTM=0.116
2023-04-24 12:38:56	856 alphafold2_multimer_v3_model_3_seed_000 recycle=1 pLDDT=72 pTM=0.338 ipTM=0.112 tol=5.25
2023-04-24 12:40:29	408 alphafold2_multimer_v3_model_3_seed_000 recycle=2 pLDDT=71.4 pTM=0.342 ipTM=0.117 tol=6.81
2023-04-24 12:42:02	379 alphafold2_multimer_v3_model_3_seed_000 recycle=3 pLDDT=71.8 pTM=0.346 ipTM=0.115 tol=3.42
2023-04-24 12:43:35	308 alphafold2_multimer_v3_model_3_seed_000 recycle=4 pLDDT=71.7 pTM=0.343 ipTM=0.111 tol=2.44
2023-04-24 12:45:08	313 alphafold2_multimer_v3_model_3_seed_000 recycle=5 pLDDT=71.2 pTM=0.347 ipTM=0.119 tol=2.83
2023-04-24 12:46:40	964 alphafold2_multimer_v3_model_3_seed_000 recycle=6 pLDDT=71.9 pTM=0.347 ipTM=0.115 tol=1.63
2023-04-24 12:48:13	539 alphafold2_multimer_v3_model_3_seed_000 recycle=7 pLDDT=71.2 pTM=0.348 ipTM=0.121 tol=1.74
2023-04-24 12:49:46	255 alphafold2_multimer_v3_model_3_seed_000 recycle=8 pLDDT=72.2 pTM=0.364 ipTM=0.125 tol=5.01
2023-04-24 12:51:18	749 alphafold2_multimer_v3_model_3_seed_000 recycle=9 pLDDT=76.9 pTM=0.39 ipTM=0.144 tol=6.32
2023-04-24 12:52:51	335 alphafold2_multimer_v3_model_3_seed_000 recycle=10 pLDDT=78.4 pTM=0.397 ipTM=0.151 tol=1.4
2023-04-24 12:54:24	005 alphafold2_multimer_v3_model_3_seed_000 recycle=11 pLDDT=77.2 pTM=0.395 ipTM=0.15 tol=3.87
2023-04-24 12:55:56	935 alphafold2_multimer_v3_model_3_seed_000 recycle=12 pLDDT=78.2 pTM=0.4 ipTM=0.156 tol=3.15
2023-04-24 12:57:29	956 alphafold2_multimer_v3_model_3_seed_000 recycle=13 pLDDT=78.1 pTM=0.398 ipTM=0.153 tol=0.962
2023-04-24 12:59:02	675 alphafold2_multimer_v3_model_3_seed_000 recycle=14 pLDDT=78.4 pTM=0.399 ipTM=0.154 tol=1.32
2023-04-24 13:00:35	378 alphafold2_multimer_v3_model_3_seed_000 recycle=15 pLDDT=78.7 pTM=0.406 ipTM=0.166 tol=1.28
2023-04-24 13:02:08	002 alphafold2_multimer_v3_model_3_seed_000 recycle=16 pLDDT=78.6 pTM=0.4 ipTM=0.157 tol=1.62
2023-04-24 13:03:40	609 alphafold2_multimer_v3_model_3_seed_000 recycle=17 pLDDT=78.4 pTM=0.401 ipTM=0.159 tol=0.635
2023-04-24 13:05:13	369 alphafold2_multimer_v3_model_3_seed_000 recycle=18 pLDDT=78.4 pTM=0.404 ipTM=0.161 tol=0.744
2023-04-24 13:06:45	944 alphafold2_multimer_v3_model_3_seed_000 recycle=19 pLDDT=78.2 pTM=0.4 ipTM=0.156 tol=0.689
2023-04-24 13:08:18	547 alphafold2_multimer_v3_model_3_seed_000 recycle=20 pLDDT=78.1 pTM=0.402 ipTM=0.16 tol=1.26
2023-04-24 13:08:18	549 alphafold2_multimer_v3_model_3_seed_000 took 1947.4s (20 recycles)
2023-04-24 13:09:51	955 alphafold2_multimer_v3_model_4_seed_000 recycle=0 pLDDT=73.7 pTM=0.346 ipTM=0.121
2023-04-24 13:11:24	805 alphafold2_multimer_v3_model_4_seed_000 recycle=1 pLDDT=74.7 pTM=0.35 ipTM=0.136 tol=5.32
2023-04-24 13:12:57	513 alphafold2_multimer_v3_model_4_seed_000 recycle=2 pLDDT=75.1 pTM=0.359 ipTM=0.137 tol=9.53
2023-04-24 13:14:30	381 alphafold2_multimer_v3_model_4_seed_000 recycle=3 pLDDT=79.4 pTM=0.394 ipTM=0.146 tol=6.16
2023-04-24 13:16:03	104 alphafold2_multimer_v3_model_4_seed_000 recycle=4 pLDDT=80.1 pTM=0.402 ipTM=0.156 tol=2.41
2023-04-24 13:17:35	802 alphafold2_multimer_v3_model_4_seed_000 recycle=5 pLDDT=80.2 pTM=0.402 ipTM=0.157 tol=3.1
2023-04-24 13:19:08	456 alphafold2_multimer_v3_model_4_seed_000 recycle=6 pLDDT=80.4 pTM=0.398 ipTM=0.153 tol=1.26
2023-04-24 13:20:41	021 alphafold2_multimer_v3_model_4_seed_000 recycle=7 pLDDT=80.4 pTM=0.4 ipTM=0.154 tol=0.768
2023-04-24 13:22:14	040 alphafold2_multimer_v3_model_4_seed_000 recycle=8 pLDDT=80.5 pTM=0.397 ipTM=0.151 tol=1.04
2023-04-24 13:23:46	805 alphafold2_multimer_v3_model_4_seed_000 recycle=9 pLDDT=80.6 pTM=0.401 ipTM=0.153 tol=0.666
2023-04-24 13:25:19	778 alphafold2_multimer_v3_model_4_seed_000 recycle=10 pLDDT=80.5 pTM=0.397 ipTM=0.151 tol=0.624
2023-04-24 13:26:52	461 alphafold2_multimer_v3_model_4_seed_000 recycle=11 pLDDT=80.9 pTM=0.401 ipTM=0.154 tol=0.899
2023-04-24 13:28:25	145 alphafold2_multimer_v3_model_4_seed_000 recycle=12 pLDDT=80.6 pTM=0.4 ipTM=0.155 tol=1.07
2023-04-24 13:29:57	824 alphafold2_multimer_v3_model_4_seed_000 recycle=13 pLDDT=77 pTM=0.401 ipTM=0.154 tol=10.3
2023-04-24 13:31:30	495 alphafold2_multimer_v3_model_4_seed_000 recycle=14 pLDDT=81 pTM=0.401 ipTM=0.152 tol=8.4
2023-04-24 13:33:03	327 alphafold2_multimer_v3_model_4_seed_000 recycle=15 pLDDT=81.3 pTM=0.408 ipTM=0.165 tol=1.99
2023-04-24 13:34:35	909 alphafold2_multimer_v3_model_4_seed_000 recycle=16 pLDDT=81.2 pTM=0.406 ipTM=0.162 tol=1.58
2023-04-24 13:36:08	830 alphafold2_multimer_v3_model_4_seed_000 recycle=17 pLDDT=81.2 pTM=0.401 ipTM=0.157 tol=1.27
2023-04-24 13:37:41	610 alphafold2_multimer_v3_model_4_seed_000 recycle=18 pLDDT=81.1 pTM=0.406 ipTM=0.162 tol=1.42
2023-04-24 13:39:14	311 alphafold2_multimer_v3_model_4_seed_000 recycle=19 pLDDT=81.2 pTM=0.406 ipTM=0.161 tol=1.82
2023-04-24 13:40:46	888 alphafold2_multimer_v3_model_4_seed_000 recycle=20 pLDDT=81.2 pTM=0.4 ipTM=0.155 tol=1.1
2023-04-24 13:40:46	889 alphafold2_multimer_v3_model_4_seed_000 took 1947.7s (20 recycles)
2023-04-24 13:42:20	168 alphafold2_multimer_v3_model_5_seed_000 recycle=0 pLDDT=71 pTM=0.359 ipTM=0.12
2023-04-24 13:43:53	243 alphafold2_multimer_v3_model_5_seed_000 recycle=1 pLDDT=71.7 pTM=0.352 ipTM=0.12 tol=2.91
2023-04-24 13:45:25	980 alphafold2_multimer_v3_model_5_seed_000 recycle=2 pLDDT=71.5 pTM=0.349 ipTM=0.125 tol=4.12
2023-04-24 13:46:59	063 alphafold2_multimer_v3_model_5_seed_000 recycle=3 pLDDT=71.2 pTM=0.351 ipTM=0.124 tol=3.84
2023-04-24 13:48:31	478 alphafold2_multimer_v3_model_5_seed_000 recycle=4 pLDDT=71.4 pTM=0.349 ipTM=0.121 tol=1.35
2023-04-24 13:50:04	302 alphafold2_multimer_v3_model_5_seed_000 recycle=5 pLDDT=71.5 pTM=0.345 ipTM=0.118 tol=1.02
2023-04-24 13:51:37	111 alphafold2_multimer_v3_model_5_seed_000 recycle=6 pLDDT=71.8 pTM=0.344 ipTM=0.114 tol=1.33
2023-04-24 13:53:09	832 alphafold2_multimer_v3_model_5_seed_000 recycle=7 pLDDT=71 pTM=0.347 ipTM=0.119 tol=1.3
2023-04-24 13:54:42	533 alphafold2_multimer_v3_model_5_seed_000 recycle=8 pLDDT=71 pTM=0.347 ipTM=0.121 tol=1
2023-04-24 13:56:15	119 alphafold2_multimer_v3_model_5_seed_000 recycle=9 pLDDT=71.1 pTM=0.344 ipTM=0.115 tol=2.04
2023-04-24 13:57:47	775 alphafold2_multimer_v3_model_5_seed_000 recycle=10 pLDDT=70.9 pTM=0.341 ipTM=0.113 tol=3.02
2023-04-24 13:59:20	583 alphafold2_multimer_v3_model_5_seed_000 recycle=11 pLDDT=70.6 pTM=0.341 ipTM=0.11 tol=2.85
2023-04-24 14:00:53	123 alphafold2_multimer_v3_model_5_seed_000 recycle=12 pLDDT=71.2 pTM=0.344 ipTM=0.117 tol=3.02
2023-04-24 14:02:25	873 alphafold2_multimer_v3_model_5_seed_000 recycle=13 pLDDT=70.6 pTM=0.346 ipTM=0.117 tol=4.04
2023-04-24 14:03:58	648 alphafold2_multimer_v3_model_5_seed_000 recycle=14 pLDDT=71.1 pTM=0.342 ipTM=0.112 tol=2.52
2023-04-24 14:05:31	454 alphafold2_multimer_v3_model_5_seed_000 recycle=15 pLDDT=70.9 pTM=0.343 ipTM=0.115 tol=1.4
2023-04-24 14:07:04	141 alphafold2_multimer_v3_model_5_seed_000 recycle=16 pLDDT=70.8 pTM=0.344 ipTM=0.117 tol=1.14
2023-04-24 14:08:36	814 alphafold2_multimer_v3_model_5_seed_000 recycle=17 pLDDT=70.2 pTM=0.346 ipTM=0.121 tol=1.49
2023-04-24 14:10:09	384 alphafold2_multimer_v3_model_5_seed_000 recycle=18 pLDDT=70.7 pTM=0.342 ipTM=0.113 tol=1.21
2023-04-24 14:11:42	018 alphafold2_multimer_v3_model_5_seed_000 recycle=19 pLDDT=70.2 pTM=0.346 ipTM=0.119 tol=1.03
2023-04-24 14:13:14	913 alphafold2_multimer_v3_model_5_seed_000 recycle=20 pLDDT=70.5 pTM=0.339 ipTM=0.112 tol=3.79
2023-04-24 14:13:14	915 alphafold2_multimer_v3_model_5_seed_000 took 1947.3s (20 recycles)
2023-04-24 14:13:16	074 reranking models by 'multimer' metric
2023-04-24 14:13:16	075 rank_001_alphafold2_multimer_v3_model_3_seed_000 pLDDT=78.1 pTM=0.402 ipTM=0.16
2023-04-24 14:13:16	076 rank_002_alphafold2_multimer_v3_model_4_seed_000 pLDDT=81.2 pTM=0.4 ipTM=0.155
2023-04-24 14:13:16	077 rank_003_alphafold2_multimer_v3_model_2_seed_000 pLDDT=72.2 pTM=0.337 ipTM=0.118
2023-04-24 14:13:16	078 rank_004_alphafold2_multimer_v3_model_1_seed_000 pLDDT=73.2 pTM=0.338 ipTM=0.117
2023-04-24 14:13:16	078 rank_005_alphafold2_multimer_v3_model_5_seed_000 pLDDT=70.5 pTM=0.339 ipTM=0.112
2023-04-24 14:13:18	960 Done
