# Supplementary material for: New Phage-Derived Antibacterial Enzyme PolaR Targeting Rothia spp
Source: Cells. 2023 Aug 4;12(15):1997. doi: 10.3390/cells12151997 (PMC10417112; doi:10.3390/cells12151997)
Supplement: Supplementary file 1 [file cells-12-01997-s001.zip › File S1/PolaR AlphaFold/trimer/trimer_rothia_f4755_unrelaxed_rank_001_alphafold2_multimer_v3_model_3_seed_000.pdb]

MODEL     1                                                                     
ATOM      1  N   MET A   1       3.395 -37.156  -1.486  1.00 68.44           N  
ATOM      2  CA  MET A   1       4.609 -36.781  -2.191  1.00 68.44           C  
ATOM      3  C   MET A   1       5.637 -36.188  -1.223  1.00 68.44           C  
ATOM      4  CB  MET A   1       4.289 -35.750  -3.279  1.00 68.44           C  
ATOM      5  O   MET A   1       5.285 -35.469  -0.301  1.00 68.44           O  
ATOM      6  CG  MET A   1       5.465 -35.438  -4.191  1.00 68.44           C  
ATOM      7  SD  MET A   1       5.195 -36.000  -5.910  1.00 68.44           S  
ATOM      8  CE  MET A   1       6.461 -35.031  -6.777  1.00 68.44           C  
ATOM      9  N   LYS A   2       6.809 -36.688  -1.252  1.00 81.81           N  
ATOM     10  CA  LYS A   2       7.934 -36.219  -0.441  1.00 81.81           C  
ATOM     11  C   LYS A   2       8.648 -35.062  -1.108  1.00 81.81           C  
ATOM     12  CB  LYS A   2       8.922 -37.375  -0.188  1.00 81.81           C  
ATOM     13  O   LYS A   2       8.672 -34.969  -2.338  1.00 81.81           O  
ATOM     14  CG  LYS A   2       8.414 -38.406   0.791  1.00 81.81           C  
ATOM     15  CD  LYS A   2       9.461 -39.500   1.056  1.00 81.81           C  
ATOM     16  CE  LYS A   2       8.945 -40.562   2.010  1.00 81.81           C  
ATOM     17  NZ  LYS A   2       9.977 -41.594   2.277  1.00 81.81           N  
ATOM     18  N   TYR A   3       8.992 -34.031  -0.375  1.00 87.81           N  
ATOM     19  CA  TYR A   3       9.805 -32.938  -0.861  1.00 87.81           C  
ATOM     20  C   TYR A   3      10.977 -32.656   0.079  1.00 87.81           C  
ATOM     21  CB  TYR A   3       8.953 -31.672  -1.013  1.00 87.81           C  
ATOM     22  O   TYR A   3      11.000 -33.156   1.204  1.00 87.81           O  
ATOM     23  CG  TYR A   3       8.289 -31.219   0.270  1.00 87.81           C  
ATOM     24  CD1 TYR A   3       7.004 -31.641   0.596  1.00 87.81           C  
ATOM     25  CD2 TYR A   3       8.945 -30.375   1.156  1.00 87.81           C  
ATOM     26  CE1 TYR A   3       6.391 -31.234   1.775  1.00 87.81           C  
ATOM     27  CE2 TYR A   3       8.344 -29.969   2.338  1.00 87.81           C  
ATOM     28  OH  TYR A   3       6.461 -30.000   3.809  1.00 87.81           O  
ATOM     29  CZ  TYR A   3       7.066 -30.406   2.639  1.00 87.81           C  
ATOM     30  N   VAL A   4      12.000 -32.031  -0.491  1.00 88.88           N  
ATOM     31  CA  VAL A   4      13.172 -31.656   0.289  1.00 88.88           C  
ATOM     32  C   VAL A   4      12.969 -30.250   0.855  1.00 88.88           C  
ATOM     33  CB  VAL A   4      14.461 -31.719  -0.558  1.00 88.88           C  
ATOM     34  O   VAL A   4      12.570 -29.328   0.135  1.00 88.88           O  
ATOM     35  CG1 VAL A   4      15.664 -31.250   0.260  1.00 88.88           C  
ATOM     36  CG2 VAL A   4      14.688 -33.125  -1.089  1.00 88.88           C  
ATOM     37  N   ASP A   5      13.172 -30.156   2.195  1.00 88.31           N  
ATOM     38  CA  ASP A   5      13.156 -28.844   2.844  1.00 88.31           C  
ATOM     39  C   ASP A   5      14.516 -28.156   2.744  1.00 88.31           C  
ATOM     40  CB  ASP A   5      12.742 -28.984   4.309  1.00 88.31           C  
ATOM     41  O   ASP A   5      15.539 -28.766   3.092  1.00 88.31           O  
ATOM     42  CG  ASP A   5      11.273 -29.344   4.480  1.00 88.31           C  
ATOM     43  OD1 ASP A   5      10.422 -28.781   3.768  1.00 88.31           O  
ATOM     44  OD2 ASP A   5      10.977 -30.203   5.340  1.00 88.31           O  
ATOM     45  N   ILE A   6      14.555 -26.984   2.262  1.00 88.75           N  
ATOM     46  CA  ILE A   6      15.766 -26.188   2.096  1.00 88.75           C  
ATOM     47  C   ILE A   6      15.703 -24.953   3.006  1.00 88.75           C  
ATOM     48  CB  ILE A   6      15.953 -25.750   0.625  1.00 88.75           C  
ATOM     49  O   ILE A   6      14.727 -24.203   2.982  1.00 88.75           O  
ATOM     50  CG1 ILE A   6      16.031 -26.984  -0.289  1.00 88.75           C  
ATOM     51  CG2 ILE A   6      17.219 -24.891   0.478  1.00 88.75           C  
ATOM     52  CD1 ILE A   6      15.812 -26.672  -1.764  1.00 88.75           C  
ATOM     53  N   THR A   7      16.719 -24.766   3.863  1.00 85.31           N  
ATOM     54  CA  THR A   7      16.703 -23.672   4.840  1.00 85.31           C  
ATOM     55  C   THR A   7      17.938 -22.797   4.688  1.00 85.31           C  
ATOM     56  CB  THR A   7      16.625 -24.219   6.277  1.00 85.31           C  
ATOM     57  O   THR A   7      18.250 -22.016   5.582  1.00 85.31           O  
ATOM     58  CG2 THR A   7      15.336 -25.000   6.504  1.00 85.31           C  
ATOM     59  OG1 THR A   7      17.750 -25.078   6.516  1.00 85.31           O  
ATOM     60  N   GLU A   8      18.594 -22.875   3.580  1.00 78.19           N  
ATOM     61  CA  GLU A   8      19.875 -22.188   3.416  1.00 78.19           C  
ATOM     62  C   GLU A   8      19.672 -20.766   2.928  1.00 78.19           C  
ATOM     63  CB  GLU A   8      20.781 -22.953   2.443  1.00 78.19           C  
ATOM     64  O   GLU A   8      20.625 -19.969   2.912  1.00 78.19           O  
ATOM     65  CG  GLU A   8      20.203 -23.078   1.040  1.00 78.19           C  
ATOM     66  CD  GLU A   8      21.047 -23.953   0.120  1.00 78.19           C  
ATOM     67  OE1 GLU A   8      20.703 -24.062  -1.081  1.00 78.19           O  
ATOM     68  OE2 GLU A   8      22.047 -24.531   0.605  1.00 78.19           O  
ATOM     69  N   TYR A   9      18.438 -20.438   2.508  1.00 81.75           N  
ATOM     70  CA  TYR A   9      18.156 -19.094   2.006  1.00 81.75           C  
ATOM     71  C   TYR A   9      17.500 -18.234   3.076  1.00 81.75           C  
ATOM     72  CB  TYR A   9      17.266 -19.156   0.761  1.00 81.75           C  
ATOM     73  O   TYR A   9      16.516 -18.656   3.695  1.00 81.75           O  
ATOM     74  CG  TYR A   9      17.859 -19.969  -0.366  1.00 81.75           C  
ATOM     75  CD1 TYR A   9      18.844 -19.438  -1.195  1.00 81.75           C  
ATOM     76  CD2 TYR A   9      17.422 -21.281  -0.605  1.00 81.75           C  
ATOM     77  CE1 TYR A   9      19.375 -20.188  -2.236  1.00 81.75           C  
ATOM     78  CE2 TYR A   9      17.953 -22.031  -1.644  1.00 81.75           C  
ATOM     79  OH  TYR A   9      19.469 -22.219  -3.482  1.00 81.75           O  
ATOM     80  CZ  TYR A   9      18.938 -21.484  -2.453  1.00 81.75           C  
ATOM     81  N   ASN A  10      18.078 -17.109   3.381  1.00 81.25           N  
ATOM     82  CA  ASN A  10      17.516 -16.188   4.367  1.00 81.25           C  
ATOM     83  C   ASN A  10      17.125 -14.852   3.730  1.00 81.25           C  
ATOM     84  CB  ASN A  10      18.500 -15.961   5.512  1.00 81.25           C  
ATOM     85  O   ASN A  10      18.000 -14.055   3.379  1.00 81.25           O  
ATOM     86  CG  ASN A  10      18.812 -17.234   6.270  1.00 81.25           C  
ATOM     87  ND2 ASN A  10      20.109 -17.516   6.441  1.00 81.25           N  
ATOM     88  OD1 ASN A  10      17.922 -17.953   6.699  1.00 81.25           O  
ATOM     89  N   ALA A  11      15.828 -14.672   3.650  1.00 75.38           N  
ATOM     90  CA  ALA A  11      15.359 -13.406   3.082  1.00 75.38           C  
ATOM     91  C   ALA A  11      15.594 -12.250   4.043  1.00 75.38           C  
ATOM     92  CB  ALA A  11      13.875 -13.508   2.727  1.00 75.38           C  
ATOM     93  O   ALA A  11      15.648 -12.445   5.258  1.00 75.38           O  
ATOM     94  N   THR A  12      15.805 -11.086   3.436  1.00 69.44           N  
ATOM     95  CA  THR A  12      16.078  -9.922   4.262  1.00 69.44           C  
ATOM     96  C   THR A  12      14.883  -8.984   4.297  1.00 69.44           C  
ATOM     97  CB  THR A  12      17.312  -9.156   3.752  1.00 69.44           C  
ATOM     98  O   THR A  12      14.820  -8.070   5.121  1.00 69.44           O  
ATOM     99  CG2 THR A  12      18.578 -10.008   3.863  1.00 69.44           C  
ATOM    100  OG1 THR A  12      17.125  -8.797   2.379  1.00 69.44           O  
ATOM    101  N   SER A  13      13.898  -9.234   3.461  1.00 65.62           N  
ATOM    102  CA  SER A  13      12.727  -8.375   3.357  1.00 65.62           C  
ATOM    103  C   SER A  13      11.570  -8.906   4.195  1.00 65.62           C  
ATOM    104  CB  SER A  13      12.289  -8.234   1.898  1.00 65.62           C  
ATOM    105  O   SER A  13      10.641  -9.516   3.664  1.00 65.62           O  
ATOM    106  OG  SER A  13      13.344  -7.719   1.103  1.00 65.62           O  
ATOM    107  N   PHE A  14      11.711  -8.820   5.477  1.00 73.94           N  
ATOM    108  CA  PHE A  14      10.688  -9.234   6.430  1.00 73.94           C  
ATOM    109  C   PHE A  14      10.773  -8.414   7.711  1.00 73.94           C  
ATOM    110  CB  PHE A  14      10.828 -10.727   6.754  1.00 73.94           C  
ATOM    111  O   PHE A  14      11.742  -7.680   7.922  1.00 73.94           O  
ATOM    112  CG  PHE A  14      12.047 -11.055   7.574  1.00 73.94           C  
ATOM    113  CD1 PHE A  14      13.266 -11.320   6.965  1.00 73.94           C  
ATOM    114  CD2 PHE A  14      11.977 -11.102   8.961  1.00 73.94           C  
ATOM    115  CE1 PHE A  14      14.391 -11.625   7.723  1.00 73.94           C  
ATOM    116  CE2 PHE A  14      13.094 -11.398   9.727  1.00 73.94           C  
ATOM    117  CZ  PHE A  14      14.305 -11.664   9.102  1.00 73.94           C  
ATOM    118  N   THR A  15       9.773  -8.406   8.453  1.00 63.56           N  
ATOM    119  CA  THR A  15       9.750  -7.812   9.781  1.00 63.56           C  
ATOM    120  C   THR A  15       9.883  -8.891  10.859  1.00 63.56           C  
ATOM    121  CB  THR A  15       8.461  -7.004  10.016  1.00 63.56           C  
ATOM    122  O   THR A  15       9.102  -9.844  10.883  1.00 63.56           O  
ATOM    123  CG2 THR A  15       8.461  -6.352  11.398  1.00 63.56           C  
ATOM    124  OG1 THR A  15       8.352  -5.984   9.016  1.00 63.56           O  
ATOM    125  N   GLU A  16      10.984  -8.688  11.633  1.00 69.50           N  
ATOM    126  CA  GLU A  16      11.102  -9.594  12.766  1.00 69.50           C  
ATOM    127  C   GLU A  16       9.906  -9.461  13.703  1.00 69.50           C  
ATOM    128  CB  GLU A  16      12.398  -9.328  13.531  1.00 69.50           C  
ATOM    129  O   GLU A  16       9.484  -8.352  14.031  1.00 69.50           O  
ATOM    130  CG  GLU A  16      12.891 -10.523  14.344  1.00 69.50           C  
ATOM    131  CD  GLU A  16      14.266 -10.312  14.945  1.00 69.50           C  
ATOM    132  OE1 GLU A  16      14.789 -11.234  15.609  1.00 69.50           O  
ATOM    133  OE2 GLU A  16      14.836  -9.219  14.750  1.00 69.50           O  
ATOM    134  N   ALA A  17       9.281 -10.617  13.945  1.00 70.75           N  
ATOM    135  CA  ALA A  17       8.102 -10.688  14.805  1.00 70.75           C  
ATOM    136  C   ALA A  17       8.086 -11.992  15.602  1.00 70.75           C  
ATOM    137  CB  ALA A  17       6.828 -10.555  13.977  1.00 70.75           C  
ATOM    138  O   ALA A  17       9.070 -12.734  15.609  1.00 70.75           O  
ATOM    139  N   ASN A  18       7.203 -12.188  16.484  1.00 74.62           N  
ATOM    140  CA  ASN A  18       6.973 -13.406  17.266  1.00 74.62           C  
ATOM    141  C   ASN A  18       5.543 -13.914  17.094  1.00 74.62           C  
ATOM    142  CB  ASN A  18       7.273 -13.164  18.750  1.00 74.62           C  
ATOM    143  O   ASN A  18       4.855 -14.188  18.078  1.00 74.62           O  
ATOM    144  CG  ASN A  18       8.758 -13.023  19.016  1.00 74.62           C  
ATOM    145  ND2 ASN A  18       9.109 -12.062  19.875  1.00 74.62           N  
ATOM    146  OD1 ASN A  18       9.578 -13.758  18.469  1.00 74.62           O  
ATOM    147  N   ARG A  19       5.117 -13.953  15.812  1.00 75.00           N  
ATOM    148  CA  ARG A  19       3.781 -14.477  15.539  1.00 75.00           C  
ATOM    149  C   ARG A  19       3.650 -15.914  16.016  1.00 75.00           C  
ATOM    150  CB  ARG A  19       3.467 -14.383  14.039  1.00 75.00           C  
ATOM    151  O   ARG A  19       4.609 -16.688  15.938  1.00 75.00           O  
ATOM    152  CG  ARG A  19       3.459 -12.961  13.500  1.00 75.00           C  
ATOM    153  CD  ARG A  19       3.000 -12.914  12.047  1.00 75.00           C  
ATOM    154  NE  ARG A  19       3.918 -13.625  11.172  1.00 75.00           N  
ATOM    155  NH1 ARG A  19       2.570 -13.484   9.297  1.00 75.00           N  
ATOM    156  NH2 ARG A  19       4.598 -14.539   9.172  1.00 75.00           N  
ATOM    157  CZ  ARG A  19       3.693 -13.883   9.883  1.00 75.00           C  
ATOM    158  N   THR A  20       2.527 -16.234  16.547  1.00 79.75           N  
ATOM    159  CA  THR A  20       2.117 -17.609  16.781  1.00 79.75           C  
ATOM    160  C   THR A  20       1.104 -18.062  15.734  1.00 79.75           C  
ATOM    161  CB  THR A  20       1.515 -17.781  18.188  1.00 79.75           C  
ATOM    162  O   THR A  20       0.645 -17.266  14.922  1.00 79.75           O  
ATOM    163  CG2 THR A  20       2.441 -17.203  19.250  1.00 79.75           C  
ATOM    164  OG1 THR A  20       0.256 -17.094  18.250  1.00 79.75           O  
ATOM    165  N   ILE A  21       0.837 -19.375  15.703  1.00 83.75           N  
ATOM    166  CA  ILE A  21      -0.071 -19.922  14.695  1.00 83.75           C  
ATOM    167  C   ILE A  21      -1.462 -19.312  14.875  1.00 83.75           C  
ATOM    168  CB  ILE A  21      -0.143 -21.469  14.781  1.00 83.75           C  
ATOM    169  O   ILE A  21      -2.240 -19.234  13.922  1.00 83.75           O  
ATOM    170  CG1 ILE A  21      -0.768 -22.031  13.508  1.00 83.75           C  
ATOM    171  CG2 ILE A  21      -0.927 -21.906  16.016  1.00 83.75           C  
ATOM    172  CD1 ILE A  21       0.012 -21.719  12.234  1.00 83.75           C  
ATOM    173  N   ASP A  22      -1.706 -18.719  16.031  1.00 75.12           N  
ATOM    174  CA  ASP A  22      -2.992 -18.078  16.266  1.00 75.12           C  
ATOM    175  C   ASP A  22      -3.078 -16.734  15.555  1.00 75.12           C  
ATOM    176  CB  ASP A  22      -3.223 -17.891  17.766  1.00 75.12           C  
ATOM    177  O   ASP A  22      -4.172 -16.219  15.328  1.00 75.12           O  
ATOM    178  CG  ASP A  22      -3.457 -19.203  18.500  1.00 75.12           C  
ATOM    179  OD1 ASP A  22      -3.918 -20.172  17.875  1.00 75.12           O  
ATOM    180  OD2 ASP A  22      -3.180 -19.250  19.719  1.00 75.12           O  
ATOM    181  N   ASP A  23      -1.989 -16.188  15.141  1.00 73.00           N  
ATOM    182  CA  ASP A  23      -1.949 -14.898  14.445  1.00 73.00           C  
ATOM    183  C   ASP A  23      -2.111 -15.086  12.945  1.00 73.00           C  
ATOM    184  CB  ASP A  23      -0.640 -14.172  14.750  1.00 73.00           C  
ATOM    185  O   ASP A  23      -2.332 -14.117  12.211  1.00 73.00           O  
ATOM    186  CG  ASP A  23      -0.471 -13.836  16.219  1.00 73.00           C  
ATOM    187  OD1 ASP A  23      -1.417 -13.305  16.844  1.00 73.00           O  
ATOM    188  OD2 ASP A  23       0.619 -14.109  16.766  1.00 73.00           O  
ATOM    189  N   ILE A  24      -2.012 -16.297  12.469  1.00 85.44           N  
ATOM    190  CA  ILE A  24      -2.000 -16.609  11.047  1.00 85.44           C  
ATOM    191  C   ILE A  24      -3.238 -17.438  10.688  1.00 85.44           C  
ATOM    192  CB  ILE A  24      -0.718 -17.375  10.641  1.00 85.44           C  
ATOM    193  O   ILE A  24      -3.508 -18.469  11.305  1.00 85.44           O  
ATOM    194  CG1 ILE A  24       0.527 -16.609  11.086  1.00 85.44           C  
ATOM    195  CG2 ILE A  24      -0.692 -17.641   9.133  1.00 85.44           C  
ATOM    196  CD1 ILE A  24       1.827 -17.375  10.938  1.00 85.44           C  
ATOM    197  N   ASP A  25      -4.016 -16.953   9.688  1.00 78.44           N  
ATOM    198  CA  ASP A  25      -5.203 -17.719   9.312  1.00 78.44           C  
ATOM    199  C   ASP A  25      -5.242 -17.984   7.809  1.00 78.44           C  
ATOM    200  CB  ASP A  25      -6.473 -16.984   9.750  1.00 78.44           C  
ATOM    201  O   ASP A  25      -6.125 -18.672   7.312  1.00 78.44           O  
ATOM    202  CG  ASP A  25      -6.574 -15.586   9.188  1.00 78.44           C  
ATOM    203  OD1 ASP A  25      -5.973 -15.312   8.125  1.00 78.44           O  
ATOM    204  OD2 ASP A  25      -7.258 -14.742   9.812  1.00 78.44           O  
ATOM    205  N   THR A  26      -4.262 -17.422   7.098  1.00 86.62           N  
ATOM    206  CA  THR A  26      -4.359 -17.438   5.641  1.00 86.62           C  
ATOM    207  C   THR A  26      -3.029 -17.828   5.008  1.00 86.62           C  
ATOM    208  CB  THR A  26      -4.793 -16.047   5.109  1.00 86.62           C  
ATOM    209  O   THR A  26      -1.965 -17.453   5.500  1.00 86.62           O  
ATOM    210  CG2 THR A  26      -4.891 -16.062   3.586  1.00 86.62           C  
ATOM    211  OG1 THR A  26      -6.074 -15.719   5.656  1.00 86.62           O  
ATOM    212  N   ILE A  27      -3.105 -18.672   3.953  1.00 93.06           N  
ATOM    213  CA  ILE A  27      -2.014 -18.875   3.008  1.00 93.06           C  
ATOM    214  C   ILE A  27      -2.252 -18.031   1.758  1.00 93.06           C  
ATOM    215  CB  ILE A  27      -1.860 -20.359   2.629  1.00 93.06           C  
ATOM    216  O   ILE A  27      -3.354 -18.031   1.201  1.00 93.06           O  
ATOM    217  CG1 ILE A  27      -1.423 -21.188   3.848  1.00 93.06           C  
ATOM    218  CG2 ILE A  27      -0.869 -20.531   1.473  1.00 93.06           C  
ATOM    219  CD1 ILE A  27      -1.154 -22.656   3.543  1.00 93.06           C  
ATOM    220  N   VAL A  28      -1.307 -17.250   1.447  1.00 89.75           N  
ATOM    221  CA  VAL A  28      -1.369 -16.500   0.194  1.00 89.75           C  
ATOM    222  C   VAL A  28      -0.470 -17.156  -0.848  1.00 89.75           C  
ATOM    223  CB  VAL A  28      -0.958 -15.023   0.390  1.00 89.75           C  
ATOM    224  O   VAL A  28       0.738 -17.297  -0.640  1.00 89.75           O  
ATOM    225  CG1 VAL A  28      -0.935 -14.289  -0.948  1.00 89.75           C  
ATOM    226  CG2 VAL A  28      -1.906 -14.336   1.368  1.00 89.75           C  
ATOM    227  N   ILE A  29      -1.088 -17.547  -1.937  1.00 93.75           N  
ATOM    228  CA  ILE A  29      -0.378 -18.203  -3.033  1.00 93.75           C  
ATOM    229  C   ILE A  29       0.111 -17.141  -4.027  1.00 93.75           C  
ATOM    230  CB  ILE A  29      -1.271 -19.234  -3.750  1.00 93.75           C  
ATOM    231  O   ILE A  29      -0.659 -16.281  -4.453  1.00 93.75           O  
ATOM    232  CG1 ILE A  29      -1.663 -20.359  -2.783  1.00 93.75           C  
ATOM    233  CG2 ILE A  29      -0.561 -19.797  -4.984  1.00 93.75           C  
ATOM    234  CD1 ILE A  29      -0.483 -21.156  -2.258  1.00 93.75           C  
ATOM    235  N   HIS A  30       1.409 -17.234  -4.305  1.00 89.50           N  
ATOM    236  CA  HIS A  30       2.092 -16.438  -5.324  1.00 89.50           C  
ATOM    237  C   HIS A  30       2.660 -17.328  -6.422  1.00 89.50           C  
ATOM    238  CB  HIS A  30       3.209 -15.602  -4.695  1.00 89.50           C  
ATOM    239  O   HIS A  30       2.840 -18.531  -6.219  1.00 89.50           O  
ATOM    240  CG  HIS A  30       2.742 -14.711  -3.588  1.00 89.50           C  
ATOM    241  CD2 HIS A  30       2.527 -14.969  -2.275  1.00 89.50           C  
ATOM    242  ND1 HIS A  30       2.438 -13.383  -3.779  1.00 89.50           N  
ATOM    243  CE1 HIS A  30       2.053 -12.859  -2.629  1.00 89.50           C  
ATOM    244  NE2 HIS A  30       2.100 -13.797  -1.700  1.00 89.50           N  
ATOM    245  N   HIS A  31       2.801 -16.859  -7.559  1.00 90.00           N  
ATOM    246  CA  HIS A  31       3.766 -17.406  -8.500  1.00 90.00           C  
ATOM    247  C   HIS A  31       5.043 -16.578  -8.539  1.00 90.00           C  
ATOM    248  CB  HIS A  31       3.156 -17.500  -9.898  1.00 90.00           C  
ATOM    249  O   HIS A  31       5.004 -15.367  -8.328  1.00 90.00           O  
ATOM    250  CG  HIS A  31       2.939 -16.172 -10.547  1.00 90.00           C  
ATOM    251  CD2 HIS A  31       3.029 -14.922 -10.055  1.00 90.00           C  
ATOM    252  ND1 HIS A  31       2.584 -16.047 -11.875  1.00 90.00           N  
ATOM    253  CE1 HIS A  31       2.463 -14.766 -12.172  1.00 90.00           C  
ATOM    254  NE2 HIS A  31       2.727 -14.062 -11.086  1.00 90.00           N  
ATOM    255  N   TRP A  32       6.129 -17.391  -8.672  1.00 81.56           N  
ATOM    256  CA  TRP A  32       7.348 -16.578  -8.719  1.00 81.56           C  
ATOM    257  C   TRP A  32       7.609 -16.062 -10.125  1.00 81.56           C  
ATOM    258  CB  TRP A  32       8.547 -17.406  -8.227  1.00 81.56           C  
ATOM    259  O   TRP A  32       7.590 -16.828 -11.094  1.00 81.56           O  
ATOM    260  CG  TRP A  32       8.914 -18.547  -9.125  1.00 81.56           C  
ATOM    261  CD1 TRP A  32       9.320 -18.469 -10.430  1.00 81.56           C  
ATOM    262  CD2 TRP A  32       8.914 -19.938  -8.789  1.00 81.56           C  
ATOM    263  CE2 TRP A  32       9.328 -20.641  -9.938  1.00 81.56           C  
ATOM    264  CE3 TRP A  32       8.602 -20.641  -7.625  1.00 81.56           C  
ATOM    265  NE1 TRP A  32       9.570 -19.719 -10.922  1.00 81.56           N  
ATOM    266  CH2 TRP A  32       9.125 -22.703  -8.805  1.00 81.56           C  
ATOM    267  CZ2 TRP A  32       9.438 -22.031  -9.953  1.00 81.56           C  
ATOM    268  CZ3 TRP A  32       8.711 -22.031  -7.645  1.00 81.56           C  
ATOM    269  N   GLY A  33       7.398 -14.812 -10.500  1.00 71.44           N  
ATOM    270  CA  GLY A  33       7.863 -14.109 -11.680  1.00 71.44           C  
ATOM    271  C   GLY A  33       7.469 -14.797 -12.977  1.00 71.44           C  
ATOM    272  O   GLY A  33       6.289 -15.078 -13.203  1.00 71.44           O  
ATOM    273  N   ASP A  34       8.523 -15.242 -13.781  1.00 72.25           N  
ATOM    274  CA  ASP A  34       8.344 -15.734 -15.141  1.00 72.25           C  
ATOM    275  C   ASP A  34       8.570 -17.250 -15.211  1.00 72.25           C  
ATOM    276  CB  ASP A  34       9.281 -15.016 -16.109  1.00 72.25           C  
ATOM    277  O   ASP A  34       9.203 -17.828 -14.336  1.00 72.25           O  
ATOM    278  CG  ASP A  34       8.984 -13.531 -16.219  1.00 72.25           C  
ATOM    279  OD1 ASP A  34       7.797 -13.141 -16.203  1.00 72.25           O  
ATOM    280  OD2 ASP A  34       9.945 -12.742 -16.344  1.00 72.25           O  
ATOM    281  N   ASP A  35       8.047 -17.828 -16.328  1.00 81.88           N  
ATOM    282  CA  ASP A  35       8.320 -19.219 -16.641  1.00 81.88           C  
ATOM    283  C   ASP A  35       9.812 -19.453 -16.859  1.00 81.88           C  
ATOM    284  CB  ASP A  35       7.531 -19.656 -17.875  1.00 81.88           C  
ATOM    285  O   ASP A  35      10.539 -18.547 -17.266  1.00 81.88           O  
ATOM    286  CG  ASP A  35       6.039 -19.781 -17.609  1.00 81.88           C  
ATOM    287  OD1 ASP A  35       5.590 -19.469 -16.484  1.00 81.88           O  
ATOM    288  OD2 ASP A  35       5.305 -20.188 -18.547  1.00 81.88           O  
ATOM    289  N   ASN A  36      10.281 -20.594 -16.438  1.00 83.69           N  
ATOM    290  CA  ASN A  36      11.609 -21.125 -16.719  1.00 83.69           C  
ATOM    291  C   ASN A  36      12.664 -20.516 -15.805  1.00 83.69           C  
ATOM    292  CB  ASN A  36      11.977 -20.891 -18.188  1.00 83.69           C  
ATOM    293  O   ASN A  36      13.867 -20.672 -16.047  1.00 83.69           O  
ATOM    294  CG  ASN A  36      11.086 -21.656 -19.141  1.00 83.69           C  
ATOM    295  ND2 ASN A  36      10.773 -21.047 -20.281  1.00 83.69           N  
ATOM    296  OD1 ASN A  36      10.688 -22.797 -18.859  1.00 83.69           O  
ATOM    297  N   GLN A  37      12.234 -19.766 -14.820  1.00 85.56           N  
ATOM    298  CA  GLN A  37      13.203 -19.328 -13.828  1.00 85.56           C  
ATOM    299  C   GLN A  37      13.648 -20.484 -12.938  1.00 85.56           C  
ATOM    300  CB  GLN A  37      12.617 -18.203 -12.969  1.00 85.56           C  
ATOM    301  O   GLN A  37      12.844 -21.344 -12.586  1.00 85.56           O  
ATOM    302  CG  GLN A  37      12.641 -16.844 -13.648  1.00 85.56           C  
ATOM    303  CD  GLN A  37      12.203 -15.719 -12.727  1.00 85.56           C  
ATOM    304  NE2 GLN A  37      13.156 -14.922 -12.258  1.00 85.56           N  
ATOM    305  OE1 GLN A  37      11.008 -15.562 -12.438  1.00 85.56           O  
ATOM    306  N   ARG A  38      14.859 -20.500 -12.672  1.00 89.00           N  
ATOM    307  CA  ARG A  38      15.398 -21.562 -11.820  1.00 89.00           C  
ATOM    308  C   ARG A  38      15.039 -21.312 -10.352  1.00 89.00           C  
ATOM    309  CB  ARG A  38      16.922 -21.656 -11.977  1.00 89.00           C  
ATOM    310  O   ARG A  38      15.055 -20.172  -9.891  1.00 89.00           O  
ATOM    311  CG  ARG A  38      17.359 -22.203 -13.320  1.00 89.00           C  
ATOM    312  CD  ARG A  38      18.875 -22.359 -13.391  1.00 89.00           C  
ATOM    313  NE  ARG A  38      19.328 -23.609 -12.781  1.00 89.00           N  
ATOM    314  NH1 ARG A  38      21.578 -23.109 -12.898  1.00 89.00           N  
ATOM    315  NH2 ARG A  38      20.875 -25.109 -12.008  1.00 89.00           N  
ATOM    316  CZ  ARG A  38      20.594 -23.938 -12.562  1.00 89.00           C  
ATOM    317  N   PHE A  39      14.789 -22.375  -9.672  1.00 92.50           N  
ATOM    318  CA  PHE A  39      14.430 -22.359  -8.258  1.00 92.50           C  
ATOM    319  C   PHE A  39      15.484 -21.641  -7.434  1.00 92.50           C  
ATOM    320  CB  PHE A  39      14.250 -23.797  -7.742  1.00 92.50           C  
ATOM    321  O   PHE A  39      15.156 -20.734  -6.656  1.00 92.50           O  
ATOM    322  CG  PHE A  39      13.961 -23.875  -6.270  1.00 92.50           C  
ATOM    323  CD1 PHE A  39      14.992 -24.062  -5.355  1.00 92.50           C  
ATOM    324  CD2 PHE A  39      12.664 -23.781  -5.797  1.00 92.50           C  
ATOM    325  CE1 PHE A  39      14.734 -24.141  -3.990  1.00 92.50           C  
ATOM    326  CE2 PHE A  39      12.391 -23.859  -4.430  1.00 92.50           C  
ATOM    327  CZ  PHE A  39      13.430 -24.031  -3.531  1.00 92.50           C  
ATOM    328  N   GLU A  40      16.766 -21.953  -7.668  1.00 91.44           N  
ATOM    329  CA  GLU A  40      17.875 -21.375  -6.902  1.00 91.44           C  
ATOM    330  C   GLU A  40      17.953 -19.859  -7.098  1.00 91.44           C  
ATOM    331  CB  GLU A  40      19.203 -22.031  -7.301  1.00 91.44           C  
ATOM    332  O   GLU A  40      18.250 -19.125  -6.152  1.00 91.44           O  
ATOM    333  CG  GLU A  40      19.297 -23.500  -6.934  1.00 91.44           C  
ATOM    334  CD  GLU A  40      18.641 -24.422  -7.953  1.00 91.44           C  
ATOM    335  OE1 GLU A  40      18.672 -25.656  -7.766  1.00 91.44           O  
ATOM    336  OE2 GLU A  40      18.094 -23.891  -8.953  1.00 91.44           O  
ATOM    337  N   LYS A  41      17.703 -19.406  -8.250  1.00 84.94           N  
ATOM    338  CA  LYS A  41      17.781 -17.969  -8.547  1.00 84.94           C  
ATOM    339  C   LYS A  41      16.656 -17.203  -7.863  1.00 84.94           C  
ATOM    340  CB  LYS A  41      17.734 -17.734 -10.055  1.00 84.94           C  
ATOM    341  O   LYS A  41      16.859 -16.062  -7.426  1.00 84.94           O  
ATOM    342  CG  LYS A  41      19.016 -18.109 -10.781  1.00 84.94           C  
ATOM    343  CD  LYS A  41      20.141 -17.125 -10.492  1.00 84.94           C  
ATOM    344  CE  LYS A  41      21.406 -17.484 -11.242  1.00 84.94           C  
ATOM    345  NZ  LYS A  41      22.547 -16.578 -10.883  1.00 84.94           N  
ATOM    346  N   VAL A  42      15.508 -17.828  -7.805  1.00 86.44           N  
ATOM    347  CA  VAL A  42      14.383 -17.188  -7.121  1.00 86.44           C  
ATOM    348  C   VAL A  42      14.680 -17.078  -5.633  1.00 86.44           C  
ATOM    349  CB  VAL A  42      13.070 -17.984  -7.336  1.00 86.44           C  
ATOM    350  O   VAL A  42      14.484 -16.016  -5.035  1.00 86.44           O  
ATOM    351  CG1 VAL A  42      11.945 -17.422  -6.480  1.00 86.44           C  
ATOM    352  CG2 VAL A  42      12.680 -17.984  -8.812  1.00 86.44           C  
ATOM    353  N   CYS A  43      15.211 -18.141  -5.055  1.00 89.94           N  
ATOM    354  CA  CYS A  43      15.594 -18.109  -3.645  1.00 89.94           C  
ATOM    355  C   CYS A  43      16.656 -17.047  -3.385  1.00 89.94           C  
ATOM    356  CB  CYS A  43      16.109 -19.484  -3.201  1.00 89.94           C  
ATOM    357  O   CYS A  43      16.562 -16.297  -2.420  1.00 89.94           O  
ATOM    358  SG  CYS A  43      14.844 -20.781  -3.234  1.00 89.94           S  
ATOM    359  N   GLU A  44      17.578 -16.969  -4.258  1.00 82.00           N  
ATOM    360  CA  GLU A  44      18.656 -15.984  -4.129  1.00 82.00           C  
ATOM    361  C   GLU A  44      18.109 -14.562  -4.262  1.00 82.00           C  
ATOM    362  CB  GLU A  44      19.734 -16.234  -5.172  1.00 82.00           C  
ATOM    363  O   GLU A  44      18.594 -13.648  -3.588  1.00 82.00           O  
ATOM    364  CG  GLU A  44      20.594 -17.453  -4.879  1.00 82.00           C  
ATOM    365  CD  GLU A  44      21.500 -17.844  -6.039  1.00 82.00           C  
ATOM    366  OE1 GLU A  44      22.188 -18.891  -5.957  1.00 82.00           O  
ATOM    367  OE2 GLU A  44      21.547 -17.078  -7.035  1.00 82.00           O  
ATOM    368  N   PHE A  45      17.219 -14.406  -5.125  1.00 73.81           N  
ATOM    369  CA  PHE A  45      16.594 -13.109  -5.328  1.00 73.81           C  
ATOM    370  C   PHE A  45      15.984 -12.594  -4.031  1.00 73.81           C  
ATOM    371  CB  PHE A  45      15.523 -13.195  -6.422  1.00 73.81           C  
ATOM    372  O   PHE A  45      16.266 -11.469  -3.609  1.00 73.81           O  
ATOM    373  CG  PHE A  45      14.680 -11.953  -6.539  1.00 73.81           C  
ATOM    374  CD1 PHE A  45      13.383 -11.930  -6.039  1.00 73.81           C  
ATOM    375  CD2 PHE A  45      15.180 -10.812  -7.145  1.00 73.81           C  
ATOM    376  CE1 PHE A  45      12.602 -10.781  -6.145  1.00 73.81           C  
ATOM    377  CE2 PHE A  45      14.406  -9.656  -7.258  1.00 73.81           C  
ATOM    378  CZ  PHE A  45      13.109  -9.648  -6.758  1.00 73.81           C  
ATOM    379  N   PHE A  46      15.172 -13.383  -3.365  1.00 79.56           N  
ATOM    380  CA  PHE A  46      14.523 -12.969  -2.125  1.00 79.56           C  
ATOM    381  C   PHE A  46      15.547 -12.789  -1.011  1.00 79.56           C  
ATOM    382  CB  PHE A  46      13.469 -14.000  -1.707  1.00 79.56           C  
ATOM    383  O   PHE A  46      15.414 -11.898  -0.174  1.00 79.56           O  
ATOM    384  CG  PHE A  46      12.211 -13.945  -2.527  1.00 79.56           C  
ATOM    385  CD1 PHE A  46      11.461 -12.773  -2.598  1.00 79.56           C  
ATOM    386  CD2 PHE A  46      11.773 -15.062  -3.230  1.00 79.56           C  
ATOM    387  CE1 PHE A  46      10.289 -12.727  -3.357  1.00 79.56           C  
ATOM    388  CE2 PHE A  46      10.609 -15.016  -3.992  1.00 79.56           C  
ATOM    389  CZ  PHE A  46       9.867 -13.844  -4.055  1.00 79.56           C  
ATOM    390  N   ALA A  47      16.578 -13.656  -1.067  1.00 77.88           N  
ATOM    391  CA  ALA A  47      17.625 -13.555  -0.061  1.00 77.88           C  
ATOM    392  C   ALA A  47      18.406 -12.250  -0.220  1.00 77.88           C  
ATOM    393  CB  ALA A  47      18.578 -14.750  -0.149  1.00 77.88           C  
ATOM    394  O   ALA A  47      18.953 -11.727   0.753  1.00 77.88           O  
ATOM    395  N   GLY A  48      18.406 -11.758  -1.346  1.00 67.12           N  
ATOM    396  CA  GLY A  48      19.141 -10.547  -1.654  1.00 67.12           C  
ATOM    397  C   GLY A  48      18.453  -9.289  -1.163  1.00 67.12           C  
ATOM    398  O   GLY A  48      19.031  -8.195  -1.202  1.00 67.12           O  
ATOM    399  N   GLY A  49      17.203  -9.312  -0.778  1.00 59.50           N  
ATOM    400  CA  GLY A  49      16.500  -8.203  -0.146  1.00 59.50           C  
ATOM    401  C   GLY A  49      15.891  -7.238  -1.142  1.00 59.50           C  
ATOM    402  O   GLY A  49      16.234  -6.055  -1.158  1.00 59.50           O  
ATOM    403  N   PRO A  50      15.125  -7.695  -2.004  1.00 56.81           N  
ATOM    404  CA  PRO A  50      14.547  -6.852  -3.049  1.00 56.81           C  
ATOM    405  C   PRO A  50      13.414  -5.965  -2.531  1.00 56.81           C  
ATOM    406  CB  PRO A  50      14.016  -7.863  -4.070  1.00 56.81           C  
ATOM    407  O   PRO A  50      12.812  -5.215  -3.303  1.00 56.81           O  
ATOM    408  CG  PRO A  50      13.648  -9.062  -3.260  1.00 56.81           C  
ATOM    409  CD  PRO A  50      14.602  -9.172  -2.102  1.00 56.81           C  
ATOM    410  N   GLY A  51      13.109  -6.059  -1.280  1.00 59.81           N  
ATOM    411  CA  GLY A  51      12.000  -5.297  -0.736  1.00 59.81           C  
ATOM    412  C   GLY A  51      10.711  -6.098  -0.659  1.00 59.81           C  
ATOM    413  O   GLY A  51       9.656  -5.555  -0.322  1.00 59.81           O  
ATOM    414  N   THR A  52      10.750  -7.281  -1.127  1.00 68.81           N  
ATOM    415  CA  THR A  52       9.680  -8.266  -1.025  1.00 68.81           C  
ATOM    416  C   THR A  52      10.242  -9.641  -0.688  1.00 68.81           C  
ATOM    417  CB  THR A  52       8.867  -8.344  -2.332  1.00 68.81           C  
ATOM    418  O   THR A  52      11.430  -9.906  -0.905  1.00 68.81           O  
ATOM    419  CG2 THR A  52       9.727  -8.859  -3.482  1.00 68.81           C  
ATOM    420  OG1 THR A  52       7.758  -9.227  -2.143  1.00 68.81           O  
ATOM    421  N   SER A  53       9.445 -10.391  -0.064  1.00 81.69           N  
ATOM    422  CA  SER A  53       9.844 -11.758   0.248  1.00 81.69           C  
ATOM    423  C   SER A  53       8.625 -12.672   0.383  1.00 81.69           C  
ATOM    424  CB  SER A  53      10.664 -11.797   1.536  1.00 81.69           C  
ATOM    425  O   SER A  53       7.520 -12.305  -0.024  1.00 81.69           O  
ATOM    426  OG  SER A  53       9.852 -11.523   2.662  1.00 81.69           O  
ATOM    427  N   ALA A  54       8.797 -13.898   0.749  1.00 90.56           N  
ATOM    428  CA  ALA A  54       7.809 -14.922   1.066  1.00 90.56           C  
ATOM    429  C   ALA A  54       8.336 -15.883   2.127  1.00 90.56           C  
ATOM    430  CB  ALA A  54       7.414 -15.688  -0.194  1.00 90.56           C  
ATOM    431  O   ALA A  54       9.539 -15.914   2.398  1.00 90.56           O  
ATOM    432  N   HIS A  55       7.453 -16.484   2.705  1.00 95.12           N  
ATOM    433  CA  HIS A  55       7.891 -17.484   3.672  1.00 95.12           C  
ATOM    434  C   HIS A  55       8.516 -18.688   2.975  1.00 95.12           C  
ATOM    435  CB  HIS A  55       6.719 -17.938   4.543  1.00 95.12           C  
ATOM    436  O   HIS A  55       9.547 -19.203   3.414  1.00 95.12           O  
ATOM    437  CG  HIS A  55       6.184 -16.859   5.430  1.00 95.12           C  
ATOM    438  CD2 HIS A  55       6.434 -16.562   6.727  1.00 95.12           C  
ATOM    439  ND1 HIS A  55       5.266 -15.922   4.996  1.00 95.12           N  
ATOM    440  CE1 HIS A  55       4.977 -15.102   5.992  1.00 95.12           C  
ATOM    441  NE2 HIS A  55       5.672 -15.469   7.055  1.00 95.12           N  
ATOM    442  N   PHE A  56       7.879 -19.062   1.869  1.00 95.56           N  
ATOM    443  CA  PHE A  56       8.344 -20.266   1.188  1.00 95.56           C  
ATOM    444  C   PHE A  56       8.414 -20.047  -0.317  1.00 95.56           C  
ATOM    445  CB  PHE A  56       7.414 -21.453   1.498  1.00 95.56           C  
ATOM    446  O   PHE A  56       7.613 -19.297  -0.879  1.00 95.56           O  
ATOM    447  CG  PHE A  56       7.312 -21.766   2.963  1.00 95.56           C  
ATOM    448  CD1 PHE A  56       8.305 -22.516   3.598  1.00 95.56           C  
ATOM    449  CD2 PHE A  56       6.227 -21.328   3.709  1.00 95.56           C  
ATOM    450  CE1 PHE A  56       8.211 -22.812   4.953  1.00 95.56           C  
ATOM    451  CE2 PHE A  56       6.125 -21.625   5.066  1.00 95.56           C  
ATOM    452  CZ  PHE A  56       7.117 -22.375   5.688  1.00 95.56           C  
ATOM    453  N   VAL A  57       9.414 -20.750  -0.924  1.00 94.81           N  
ATOM    454  CA  VAL A  57       9.508 -20.984  -2.361  1.00 94.81           C  
ATOM    455  C   VAL A  57       9.398 -22.469  -2.658  1.00 94.81           C  
ATOM    456  CB  VAL A  57      10.820 -20.422  -2.943  1.00 94.81           C  
ATOM    457  O   VAL A  57      10.172 -23.281  -2.131  1.00 94.81           O  
ATOM    458  CG1 VAL A  57      10.906 -20.688  -4.445  1.00 94.81           C  
ATOM    459  CG2 VAL A  57      10.938 -18.922  -2.658  1.00 94.81           C  
ATOM    460  N   VAL A  58       8.328 -22.766  -3.486  1.00 96.38           N  
ATOM    461  CA  VAL A  58       8.023 -24.188  -3.625  1.00 96.38           C  
ATOM    462  C   VAL A  58       7.977 -24.562  -5.105  1.00 96.38           C  
ATOM    463  CB  VAL A  58       6.688 -24.547  -2.939  1.00 96.38           C  
ATOM    464  O   VAL A  58       7.383 -23.844  -5.914  1.00 96.38           O  
ATOM    465  CG1 VAL A  58       6.414 -26.047  -3.049  1.00 96.38           C  
ATOM    466  CG2 VAL A  58       6.703 -24.109  -1.478  1.00 96.38           C  
ATOM    467  N   GLU A  59       8.656 -25.641  -5.504  1.00 95.81           N  
ATOM    468  CA  GLU A  59       8.523 -26.328  -6.789  1.00 95.81           C  
ATOM    469  C   GLU A  59       8.531 -27.844  -6.609  1.00 95.81           C  
ATOM    470  CB  GLU A  59       9.641 -25.891  -7.746  1.00 95.81           C  
ATOM    471  O   GLU A  59       8.547 -28.344  -5.484  1.00 95.81           O  
ATOM    472  CG  GLU A  59      11.000 -26.469  -7.391  1.00 95.81           C  
ATOM    473  CD  GLU A  59      12.078 -26.141  -8.414  1.00 95.81           C  
ATOM    474  OE1 GLU A  59      13.227 -26.609  -8.266  1.00 95.81           O  
ATOM    475  OE2 GLU A  59      11.766 -25.406  -9.383  1.00 95.81           O  
ATOM    476  N   ALA A  60       8.484 -28.500  -7.730  1.00 95.69           N  
ATOM    477  CA  ALA A  60       8.406 -29.953  -7.699  1.00 95.69           C  
ATOM    478  C   ALA A  60       9.508 -30.531  -6.812  1.00 95.69           C  
ATOM    479  CB  ALA A  60       8.516 -30.516  -9.117  1.00 95.69           C  
ATOM    480  O   ALA A  60      10.695 -30.391  -7.105  1.00 95.69           O  
ATOM    481  N   GLY A  61       9.055 -31.062  -5.707  1.00 95.19           N  
ATOM    482  CA  GLY A  61       9.938 -31.828  -4.844  1.00 95.19           C  
ATOM    483  C   GLY A  61      10.820 -30.953  -3.967  1.00 95.19           C  
ATOM    484  O   GLY A  61      11.695 -31.453  -3.258  1.00 95.19           O  
ATOM    485  N   ARG A  62      10.617 -29.641  -3.990  1.00 95.19           N  
ATOM    486  CA  ARG A  62      11.484 -28.766  -3.213  1.00 95.19           C  
ATOM    487  C   ARG A  62      10.680 -27.656  -2.541  1.00 95.19           C  
ATOM    488  CB  ARG A  62      12.570 -28.156  -4.102  1.00 95.19           C  
ATOM    489  O   ARG A  62       9.750 -27.109  -3.139  1.00 95.19           O  
ATOM    490  CG  ARG A  62      13.594 -29.156  -4.598  1.00 95.19           C  
ATOM    491  CD  ARG A  62      14.758 -28.484  -5.312  1.00 95.19           C  
ATOM    492  NE  ARG A  62      14.328 -27.859  -6.562  1.00 95.19           N  
ATOM    493  NH1 ARG A  62      16.375 -26.906  -7.031  1.00 95.19           N  
ATOM    494  NH2 ARG A  62      14.617 -26.609  -8.469  1.00 95.19           N  
ATOM    495  CZ  ARG A  62      15.109 -27.125  -7.352  1.00 95.19           C  
ATOM    496  N   CYS A  63      11.008 -27.406  -1.271  1.00 95.69           N  
ATOM    497  CA  CYS A  63      10.445 -26.312  -0.487  1.00 95.69           C  
ATOM    498  C   CYS A  63      11.539 -25.562   0.274  1.00 95.69           C  
ATOM    499  CB  CYS A  63       9.398 -26.844   0.491  1.00 95.69           C  
ATOM    500  O   CYS A  63      12.172 -26.125   1.169  1.00 95.69           O  
ATOM    501  SG  CYS A  63       8.703 -25.562   1.572  1.00 95.69           S  
ATOM    502  N   ALA A  64      11.766 -24.312  -0.133  1.00 94.50           N  
ATOM    503  CA  ALA A  64      12.719 -23.453   0.576  1.00 94.50           C  
ATOM    504  C   ALA A  64      12.000 -22.500   1.522  1.00 94.50           C  
ATOM    505  CB  ALA A  64      13.570 -22.672  -0.416  1.00 94.50           C  
ATOM    506  O   ALA A  64      11.055 -21.812   1.121  1.00 94.50           O  
ATOM    507  N   GLN A  65      12.398 -22.531   2.795  1.00 94.50           N  
ATOM    508  CA  GLN A  65      11.922 -21.516   3.727  1.00 94.50           C  
ATOM    509  C   GLN A  65      12.867 -20.312   3.768  1.00 94.50           C  
ATOM    510  CB  GLN A  65      11.758 -22.109   5.129  1.00 94.50           C  
ATOM    511  O   GLN A  65      14.047 -20.469   4.070  1.00 94.50           O  
ATOM    512  CG  GLN A  65      11.133 -21.156   6.133  1.00 94.50           C  
ATOM    513  CD  GLN A  65      10.820 -21.812   7.461  1.00 94.50           C  
ATOM    514  NE2 GLN A  65      10.391 -21.016   8.430  1.00 94.50           N  
ATOM    515  OE1 GLN A  65      10.961 -23.031   7.609  1.00 94.50           O  
ATOM    516  N   LEU A  66      12.336 -19.156   3.477  1.00 92.88           N  
ATOM    517  CA  LEU A  66      13.141 -17.938   3.396  1.00 92.88           C  
ATOM    518  C   LEU A  66      12.930 -17.062   4.633  1.00 92.88           C  
ATOM    519  CB  LEU A  66      12.789 -17.141   2.135  1.00 92.88           C  
ATOM    520  O   LEU A  66      13.828 -16.312   5.023  1.00 92.88           O  
ATOM    521  CG  LEU A  66      13.297 -17.719   0.812  1.00 92.88           C  
ATOM    522  CD1 LEU A  66      12.609 -19.047   0.505  1.00 92.88           C  
ATOM    523  CD2 LEU A  66      13.078 -16.719  -0.322  1.00 92.88           C  
ATOM    524  N   VAL A  67      11.711 -17.047   5.125  1.00 92.00           N  
ATOM    525  CA  VAL A  67      11.336 -16.281   6.309  1.00 92.00           C  
ATOM    526  C   VAL A  67      10.695 -17.203   7.344  1.00 92.00           C  
ATOM    527  CB  VAL A  67      10.367 -15.133   5.953  1.00 92.00           C  
ATOM    528  O   VAL A  67       9.914 -18.094   6.996  1.00 92.00           O  
ATOM    529  CG1 VAL A  67       9.945 -14.367   7.207  1.00 92.00           C  
ATOM    530  CG2 VAL A  67      11.008 -14.188   4.941  1.00 92.00           C  
ATOM    531  N   GLU A  68      11.133 -17.062   8.586  1.00 91.12           N  
ATOM    532  CA  GLU A  68      10.508 -17.844   9.656  1.00 91.12           C  
ATOM    533  C   GLU A  68       9.008 -17.562   9.742  1.00 91.12           C  
ATOM    534  CB  GLU A  68      11.180 -17.562  11.000  1.00 91.12           C  
ATOM    535  O   GLU A  68       8.570 -16.438   9.477  1.00 91.12           O  
ATOM    536  CG  GLU A  68      12.633 -18.000  11.070  1.00 91.12           C  
ATOM    537  CD  GLU A  68      13.062 -18.438  12.461  1.00 91.12           C  
ATOM    538  OE1 GLU A  68      14.047 -19.188  12.586  1.00 91.12           O  
ATOM    539  OE2 GLU A  68      12.406 -18.000  13.438  1.00 91.12           O  
ATOM    540  N   ILE A  69       8.297 -18.594  10.125  1.00 90.31           N  
ATOM    541  CA  ILE A  69       6.844 -18.484  10.211  1.00 90.31           C  
ATOM    542  C   ILE A  69       6.465 -17.438  11.250  1.00 90.31           C  
ATOM    543  CB  ILE A  69       6.188 -19.844  10.555  1.00 90.31           C  
ATOM    544  O   ILE A  69       5.477 -16.719  11.094  1.00 90.31           O  
ATOM    545  CG1 ILE A  69       6.305 -20.797   9.367  1.00 90.31           C  
ATOM    546  CG2 ILE A  69       4.723 -19.641  10.953  1.00 90.31           C  
ATOM    547  CD1 ILE A  69       5.355 -20.484   8.219  1.00 90.31           C  
ATOM    548  N   LYS A  70       7.336 -17.312  12.297  1.00 86.06           N  
ATOM    549  CA  LYS A  70       7.035 -16.344  13.359  1.00 86.06           C  
ATOM    550  C   LYS A  70       7.227 -14.914  12.875  1.00 86.06           C  
ATOM    551  CB  LYS A  70       7.914 -16.609  14.586  1.00 86.06           C  
ATOM    552  O   LYS A  70       6.734 -13.977  13.500  1.00 86.06           O  
ATOM    553  CG  LYS A  70       9.391 -16.344  14.352  1.00 86.06           C  
ATOM    554  CD  LYS A  70      10.211 -16.609  15.609  1.00 86.06           C  
ATOM    555  CE  LYS A  70      11.695 -16.359  15.375  1.00 86.06           C  
ATOM    556  NZ  LYS A  70      12.008 -14.898  15.312  1.00 86.06           N  
ATOM    557  N   ASP A  71       7.992 -14.703  11.820  1.00 82.88           N  
ATOM    558  CA  ASP A  71       8.234 -13.375  11.273  1.00 82.88           C  
ATOM    559  C   ASP A  71       7.254 -13.047  10.156  1.00 82.88           C  
ATOM    560  CB  ASP A  71       9.672 -13.258  10.766  1.00 82.88           C  
ATOM    561  O   ASP A  71       6.500 -13.914   9.711  1.00 82.88           O  
ATOM    562  CG  ASP A  71      10.711 -13.359  11.875  1.00 82.88           C  
ATOM    563  OD1 ASP A  71      10.430 -12.930  13.008  1.00 82.88           O  
ATOM    564  OD2 ASP A  71      11.820 -13.875  11.602  1.00 82.88           O  
ATOM    565  N   ILE A  72       7.227 -11.773   9.781  1.00 76.00           N  
ATOM    566  CA  ILE A  72       6.270 -11.297   8.789  1.00 76.00           C  
ATOM    567  C   ILE A  72       6.988 -11.023   7.469  1.00 76.00           C  
ATOM    568  CB  ILE A  72       5.535 -10.031   9.273  1.00 76.00           C  
ATOM    569  O   ILE A  72       7.719 -10.039   7.348  1.00 76.00           O  
ATOM    570  CG1 ILE A  72       4.836 -10.297  10.609  1.00 76.00           C  
ATOM    571  CG2 ILE A  72       4.531  -9.547   8.219  1.00 76.00           C  
ATOM    572  CD1 ILE A  72       4.379  -9.039  11.336  1.00 76.00           C  
ATOM    573  N   ALA A  73       6.781 -11.891   6.492  1.00 83.00           N  
ATOM    574  CA  ALA A  73       7.305 -11.641   5.152  1.00 83.00           C  
ATOM    575  C   ALA A  73       6.539 -10.523   4.461  1.00 83.00           C  
ATOM    576  CB  ALA A  73       7.246 -12.922   4.316  1.00 83.00           C  
ATOM    577  O   ALA A  73       5.316 -10.422   4.594  1.00 83.00           O  
ATOM    578  N   TRP A  74       7.270  -9.734   3.750  1.00 75.25           N  
ATOM    579  CA  TRP A  74       6.648  -8.711   2.912  1.00 75.25           C  
ATOM    580  C   TRP A  74       6.301  -9.273   1.537  1.00 75.25           C  
ATOM    581  CB  TRP A  74       7.570  -7.500   2.766  1.00 75.25           C  
ATOM    582  O   TRP A  74       7.133  -9.258   0.625  1.00 75.25           O  
ATOM    583  CG  TRP A  74       7.996  -6.895   4.070  1.00 75.25           C  
ATOM    584  CD1 TRP A  74       7.453  -7.133   5.305  1.00 75.25           C  
ATOM    585  CD2 TRP A  74       9.047  -5.949   4.273  1.00 75.25           C  
ATOM    586  CE2 TRP A  74       9.086  -5.656   5.652  1.00 75.25           C  
ATOM    587  CE3 TRP A  74       9.961  -5.316   3.416  1.00 75.25           C  
ATOM    588  NE1 TRP A  74       8.109  -6.391   6.258  1.00 75.25           N  
ATOM    589  CH2 TRP A  74      10.891  -4.156   5.340  1.00 75.25           C  
ATOM    590  CZ2 TRP A  74      10.008  -4.758   6.199  1.00 75.25           C  
ATOM    591  CZ3 TRP A  74      10.875  -4.426   3.963  1.00 75.25           C  
ATOM    592  N   HIS A  75       5.047  -9.773   1.407  1.00 76.94           N  
ATOM    593  CA  HIS A  75       4.801 -10.500   0.166  1.00 76.94           C  
ATOM    594  C   HIS A  75       3.494 -10.047  -0.482  1.00 76.94           C  
ATOM    595  CB  HIS A  75       4.766 -12.008   0.423  1.00 76.94           C  
ATOM    596  O   HIS A  75       3.340 -10.133  -1.702  1.00 76.94           O  
ATOM    597  CG  HIS A  75       3.672 -12.430   1.348  1.00 76.94           C  
ATOM    598  CD2 HIS A  75       3.621 -12.492   2.699  1.00 76.94           C  
ATOM    599  ND1 HIS A  75       2.445 -12.867   0.896  1.00 76.94           N  
ATOM    600  CE1 HIS A  75       1.686 -13.180   1.934  1.00 76.94           C  
ATOM    601  NE2 HIS A  75       2.377 -12.961   3.039  1.00 76.94           N  
ATOM    602  N   ALA A  76       2.545  -9.461   0.280  1.00 73.44           N  
ATOM    603  CA  ALA A  76       1.188  -9.336  -0.244  1.00 73.44           C  
ATOM    604  C   ALA A  76       0.875  -7.887  -0.607  1.00 73.44           C  
ATOM    605  CB  ALA A  76       0.174  -9.859   0.772  1.00 73.44           C  
ATOM    606  O   ALA A  76      -0.203  -7.590  -1.127  1.00 73.44           O  
ATOM    607  N   GLY A  77       1.812  -6.957  -0.425  1.00 61.44           N  
ATOM    608  CA  GLY A  77       1.542  -5.551  -0.689  1.00 61.44           C  
ATOM    609  C   GLY A  77       0.468  -4.969   0.211  1.00 61.44           C  
ATOM    610  O   GLY A  77      -0.005  -3.855  -0.018  1.00 61.44           O  
ATOM    611  N   ASN A  78       0.041  -5.824   0.996  1.00 59.59           N  
ATOM    612  CA  ASN A  78      -0.962  -5.527   2.012  1.00 59.59           C  
ATOM    613  C   ASN A  78      -0.509  -5.984   3.396  1.00 59.59           C  
ATOM    614  CB  ASN A  78      -2.299  -6.180   1.651  1.00 59.59           C  
ATOM    615  O   ASN A  78      -0.422  -7.184   3.662  1.00 59.59           O  
ATOM    616  CG  ASN A  78      -3.400  -5.832   2.635  1.00 59.59           C  
ATOM    617  ND2 ASN A  78      -4.547  -5.414   2.117  1.00 59.59           N  
ATOM    618  OD1 ASN A  78      -3.221  -5.945   3.852  1.00 59.59           O  
ATOM    619  N   TRP A  79      -0.218  -5.023   4.180  1.00 60.09           N  
ATOM    620  CA  TRP A  79       0.396  -5.352   5.461  1.00 60.09           C  
ATOM    621  C   TRP A  79      -0.537  -6.215   6.305  1.00 60.09           C  
ATOM    622  CB  TRP A  79       0.761  -4.074   6.227  1.00 60.09           C  
ATOM    623  O   TRP A  79      -0.093  -7.160   6.965  1.00 60.09           O  
ATOM    624  CG  TRP A  79       1.463  -4.324   7.527  1.00 60.09           C  
ATOM    625  CD1 TRP A  79       1.029  -3.979   8.773  1.00 60.09           C  
ATOM    626  CD2 TRP A  79       2.729  -4.969   7.707  1.00 60.09           C  
ATOM    627  CE2 TRP A  79       2.998  -4.980   9.094  1.00 60.09           C  
ATOM    628  CE3 TRP A  79       3.658  -5.539   6.828  1.00 60.09           C  
ATOM    629  NE1 TRP A  79       1.948  -4.371   9.719  1.00 60.09           N  
ATOM    630  CH2 TRP A  79       5.059  -6.094   8.742  1.00 60.09           C  
ATOM    631  CZ2 TRP A  79       4.164  -5.539   9.617  1.00 60.09           C  
ATOM    632  CZ3 TRP A  79       4.816  -6.098   7.355  1.00 60.09           C  
ATOM    633  N   ALA A  80      -1.766  -5.820   6.324  1.00 57.66           N  
ATOM    634  CA  ALA A  80      -2.719  -6.637   7.074  1.00 57.66           C  
ATOM    635  C   ALA A  80      -2.689  -8.086   6.598  1.00 57.66           C  
ATOM    636  CB  ALA A  80      -4.129  -6.066   6.945  1.00 57.66           C  
ATOM    637  O   ALA A  80      -2.732  -9.016   7.410  1.00 57.66           O  
ATOM    638  N   ALA A  81      -2.605  -8.211   5.352  1.00 70.81           N  
ATOM    639  CA  ALA A  81      -2.486  -9.562   4.809  1.00 70.81           C  
ATOM    640  C   ALA A  81      -1.149 -10.195   5.188  1.00 70.81           C  
ATOM    641  CB  ALA A  81      -2.650  -9.539   3.289  1.00 70.81           C  
ATOM    642  O   ALA A  81      -1.091 -11.367   5.559  1.00 70.81           O  
ATOM    643  N   ASN A  82      -0.027  -9.422   5.113  1.00 75.06           N  
ATOM    644  CA  ASN A  82       1.289  -9.945   5.469  1.00 75.06           C  
ATOM    645  C   ASN A  82       1.321 -10.453   6.906  1.00 75.06           C  
ATOM    646  CB  ASN A  82       2.363  -8.875   5.258  1.00 75.06           C  
ATOM    647  O   ASN A  82       1.890 -11.508   7.184  1.00 75.06           O  
ATOM    648  CG  ASN A  82       2.715  -8.680   3.797  1.00 75.06           C  
ATOM    649  ND2 ASN A  82       3.344  -7.555   3.484  1.00 75.06           N  
ATOM    650  OD1 ASN A  82       2.422  -9.531   2.955  1.00 75.06           O  
ATOM    651  N   GLN A  83       0.600  -9.789   7.770  1.00 67.69           N  
ATOM    652  CA  GLN A  83       0.627 -10.125   9.188  1.00 67.69           C  
ATOM    653  C   GLN A  83      -0.091 -11.445   9.461  1.00 67.69           C  
ATOM    654  CB  GLN A  83      -0.004  -9.008  10.016  1.00 67.69           C  
ATOM    655  O   GLN A  83       0.289 -12.188  10.367  1.00 67.69           O  
ATOM    656  CG  GLN A  83       0.887  -7.781  10.180  1.00 67.69           C  
ATOM    657  CD  GLN A  83       0.262  -6.711  11.047  1.00 67.69           C  
ATOM    658  NE2 GLN A  83       0.928  -6.379  12.148  1.00 67.69           N  
ATOM    659  OE1 GLN A  83      -0.811  -6.184  10.742  1.00 67.69           O  
ATOM    660  N   ARG A  84      -1.021 -11.711   8.641  1.00 75.44           N  
ATOM    661  CA  ARG A  84      -1.907 -12.820   8.969  1.00 75.44           C  
ATOM    662  C   ARG A  84      -1.691 -13.992   8.008  1.00 75.44           C  
ATOM    663  CB  ARG A  84      -3.369 -12.375   8.930  1.00 75.44           C  
ATOM    664  O   ARG A  84      -2.477 -14.938   7.996  1.00 75.44           O  
ATOM    665  CG  ARG A  84      -3.707 -11.273   9.922  1.00 75.44           C  
ATOM    666  CD  ARG A  84      -5.172 -10.875   9.844  1.00 75.44           C  
ATOM    667  NE  ARG A  84      -6.051 -12.039   9.844  1.00 75.44           N  
ATOM    668  NH1 ARG A  84      -8.016 -10.820   9.828  1.00 75.44           N  
ATOM    669  NH2 ARG A  84      -8.078 -13.117   9.828  1.00 75.44           N  
ATOM    670  CZ  ARG A  84      -7.379 -11.992   9.836  1.00 75.44           C  
ATOM    671  N   SER A  85      -0.665 -13.875   7.184  1.00 85.88           N  
ATOM    672  CA  SER A  85      -0.588 -14.898   6.152  1.00 85.88           C  
ATOM    673  C   SER A  85       0.822 -15.469   6.043  1.00 85.88           C  
ATOM    674  CB  SER A  85      -1.022 -14.336   4.797  1.00 85.88           C  
ATOM    675  O   SER A  85       1.775 -14.891   6.562  1.00 85.88           O  
ATOM    676  OG  SER A  85      -0.087 -13.375   4.332  1.00 85.88           O  
ATOM    677  N   ILE A  86       0.862 -16.672   5.520  1.00 93.62           N  
ATOM    678  CA  ILE A  86       2.062 -17.328   5.000  1.00 93.62           C  
ATOM    679  C   ILE A  86       2.098 -17.203   3.479  1.00 93.62           C  
ATOM    680  CB  ILE A  86       2.135 -18.812   5.418  1.00 93.62           C  
ATOM    681  O   ILE A  86       1.183 -17.656   2.789  1.00 93.62           O  
ATOM    682  CG1 ILE A  86       2.184 -18.938   6.945  1.00 93.62           C  
ATOM    683  CG2 ILE A  86       3.344 -19.484   4.773  1.00 93.62           C  
ATOM    684  CD1 ILE A  86       1.946 -20.344   7.457  1.00 93.62           C  
ATOM    685  N   GLY A  87       3.115 -16.500   3.076  1.00 94.38           N  
ATOM    686  CA  GLY A  87       3.283 -16.391   1.635  1.00 94.38           C  
ATOM    687  C   GLY A  87       4.059 -17.547   1.036  1.00 94.38           C  
ATOM    688  O   GLY A  87       5.105 -17.938   1.560  1.00 94.38           O  
ATOM    689  N   ILE A  88       3.523 -18.078  -0.078  1.00 95.75           N  
ATOM    690  CA  ILE A  88       4.184 -19.172  -0.782  1.00 95.75           C  
ATOM    691  C   ILE A  88       4.363 -18.812  -2.254  1.00 95.75           C  
ATOM    692  CB  ILE A  88       3.387 -20.484  -0.652  1.00 95.75           C  
ATOM    693  O   ILE A  88       3.381 -18.609  -2.973  1.00 95.75           O  
ATOM    694  CG1 ILE A  88       3.119 -20.812   0.824  1.00 95.75           C  
ATOM    695  CG2 ILE A  88       4.133 -21.641  -1.334  1.00 95.75           C  
ATOM    696  CD1 ILE A  88       2.324 -22.094   1.047  1.00 95.75           C  
ATOM    697  N   GLU A  89       5.609 -18.734  -2.646  1.00 94.44           N  
ATOM    698  CA  GLU A  89       5.941 -18.562  -4.059  1.00 94.44           C  
ATOM    699  C   GLU A  89       5.992 -19.906  -4.777  1.00 94.44           C  
ATOM    700  CB  GLU A  89       7.277 -17.828  -4.207  1.00 94.44           C  
ATOM    701  O   GLU A  89       6.750 -20.797  -4.391  1.00 94.44           O  
ATOM    702  CG  GLU A  89       7.238 -16.375  -3.766  1.00 94.44           C  
ATOM    703  CD  GLU A  89       6.457 -15.484  -4.715  1.00 94.44           C  
ATOM    704  OE1 GLU A  89       6.109 -14.344  -4.328  1.00 94.44           O  
ATOM    705  OE2 GLU A  89       6.184 -15.930  -5.852  1.00 94.44           O  
ATOM    706  N   CYS A  90       5.234 -19.938  -5.793  1.00 95.69           N  
ATOM    707  CA  CYS A  90       5.098 -21.188  -6.527  1.00 95.69           C  
ATOM    708  C   CYS A  90       5.645 -21.047  -7.945  1.00 95.69           C  
ATOM    709  CB  CYS A  90       3.633 -21.625  -6.578  1.00 95.69           C  
ATOM    710  O   CYS A  90       5.582 -19.969  -8.539  1.00 95.69           O  
ATOM    711  SG  CYS A  90       2.826 -21.641  -4.961  1.00 95.69           S  
ATOM    712  N   ARG A  91       6.156 -22.172  -8.383  1.00 94.00           N  
ATOM    713  CA  ARG A  91       6.555 -22.203  -9.789  1.00 94.00           C  
ATOM    714  C   ARG A  91       5.375 -21.875 -10.695  1.00 94.00           C  
ATOM    715  CB  ARG A  91       7.133 -23.578 -10.148  1.00 94.00           C  
ATOM    716  O   ARG A  91       4.320 -22.500 -10.602  1.00 94.00           O  
ATOM    717  CG  ARG A  91       7.715 -23.641 -11.555  1.00 94.00           C  
ATOM    718  CD  ARG A  91       8.531 -24.922 -11.766  1.00 94.00           C  
ATOM    719  NE  ARG A  91       9.953 -24.688 -11.547  1.00 94.00           N  
ATOM    720  NH1 ARG A  91      10.477 -24.484 -13.789  1.00 94.00           N  
ATOM    721  NH2 ARG A  91      12.117 -24.297 -12.203  1.00 94.00           N  
ATOM    722  CZ  ARG A  91      10.844 -24.484 -12.516  1.00 94.00           C  
ATOM    723  N   PRO A  92       5.555 -20.922 -11.633  1.00 91.56           N  
ATOM    724  CA  PRO A  92       4.426 -20.422 -12.430  1.00 91.56           C  
ATOM    725  C   PRO A  92       3.889 -21.469 -13.406  1.00 91.56           C  
ATOM    726  CB  PRO A  92       5.020 -19.234 -13.188  1.00 91.56           C  
ATOM    727  O   PRO A  92       2.695 -21.484 -13.711  1.00 91.56           O  
ATOM    728  CG  PRO A  92       6.379 -19.047 -12.594  1.00 91.56           C  
ATOM    729  CD  PRO A  92       6.629 -20.156 -11.602  1.00 91.56           C  
ATOM    730  N   GLU A  93       4.691 -22.375 -13.875  1.00 90.88           N  
ATOM    731  CA  GLU A  93       4.289 -23.375 -14.852  1.00 90.88           C  
ATOM    732  C   GLU A  93       3.312 -24.375 -14.250  1.00 90.88           C  
ATOM    733  CB  GLU A  93       5.516 -24.109 -15.406  1.00 90.88           C  
ATOM    734  O   GLU A  93       2.459 -24.922 -14.945  1.00 90.88           O  
ATOM    735  CG  GLU A  93       6.430 -23.219 -16.250  1.00 90.88           C  
ATOM    736  CD  GLU A  93       7.559 -22.594 -15.438  1.00 90.88           C  
ATOM    737  OE1 GLU A  93       8.633 -22.328 -16.016  1.00 90.88           O  
ATOM    738  OE2 GLU A  93       7.359 -22.375 -14.219  1.00 90.88           O  
ATOM    739  N   MET A  94       3.389 -24.594 -12.922  1.00 95.38           N  
ATOM    740  CA  MET A  94       2.449 -25.422 -12.164  1.00 95.38           C  
ATOM    741  C   MET A  94       2.355 -26.828 -12.750  1.00 95.38           C  
ATOM    742  CB  MET A  94       1.065 -24.766 -12.133  1.00 95.38           C  
ATOM    743  O   MET A  94       1.265 -27.281 -13.086  1.00 95.38           O  
ATOM    744  CG  MET A  94       0.085 -25.453 -11.195  1.00 95.38           C  
ATOM    745  SD  MET A  94      -1.604 -24.734 -11.305  1.00 95.38           S  
ATOM    746  CE  MET A  94      -1.211 -22.969 -11.211  1.00 95.38           C  
ATOM    747  N   SER A  95       3.535 -27.516 -13.016  1.00 94.94           N  
ATOM    748  CA  SER A  95       3.445 -28.922 -13.375  1.00 94.94           C  
ATOM    749  C   SER A  95       2.650 -29.703 -12.328  1.00 94.94           C  
ATOM    750  CB  SER A  95       4.840 -29.531 -13.523  1.00 94.94           C  
ATOM    751  O   SER A  95       2.363 -29.188 -11.250  1.00 94.94           O  
ATOM    752  OG  SER A  95       5.465 -29.672 -12.258  1.00 94.94           O  
ATOM    753  N   ASN A  96       2.201 -30.891 -12.727  1.00 95.12           N  
ATOM    754  CA  ASN A  96       1.510 -31.734 -11.758  1.00 95.12           C  
ATOM    755  C   ASN A  96       2.336 -31.922 -10.492  1.00 95.12           C  
ATOM    756  CB  ASN A  96       1.168 -33.094 -12.375  1.00 95.12           C  
ATOM    757  O   ASN A  96       1.798 -31.875  -9.383  1.00 95.12           O  
ATOM    758  CG  ASN A  96       0.008 -33.031 -13.352  1.00 95.12           C  
ATOM    759  ND2 ASN A  96      -0.145 -34.062 -14.172  1.00 95.12           N  
ATOM    760  OD1 ASN A  96      -0.743 -32.031 -13.359  1.00 95.12           O  
ATOM    761  N   GLU A  97       3.590 -32.125 -10.680  1.00 95.06           N  
ATOM    762  CA  GLU A  97       4.461 -32.344  -9.531  1.00 95.06           C  
ATOM    763  C   GLU A  97       4.633 -31.062  -8.727  1.00 95.06           C  
ATOM    764  CB  GLU A  97       5.828 -32.875  -9.977  1.00 95.06           C  
ATOM    765  O   GLU A  97       4.750 -31.094  -7.504  1.00 95.06           O  
ATOM    766  CG  GLU A  97       5.836 -34.344 -10.328  1.00 95.06           C  
ATOM    767  CD  GLU A  97       6.867 -34.719 -11.383  1.00 95.06           C  
ATOM    768  OE1 GLU A  97       6.902 -35.875 -11.820  1.00 95.06           O  
ATOM    769  OE2 GLU A  97       7.648 -33.812 -11.773  1.00 95.06           O  
ATOM    770  N   ASP A  98       4.695 -29.891  -9.430  1.00 95.88           N  
ATOM    771  CA  ASP A  98       4.684 -28.609  -8.734  1.00 95.88           C  
ATOM    772  C   ASP A  98       3.436 -28.469  -7.867  1.00 95.88           C  
ATOM    773  CB  ASP A  98       4.770 -27.453  -9.727  1.00 95.88           C  
ATOM    774  O   ASP A  98       3.529 -28.125  -6.688  1.00 95.88           O  
ATOM    775  CG  ASP A  98       6.105 -27.391 -10.453  1.00 95.88           C  
ATOM    776  OD1 ASP A  98       7.148 -27.672  -9.828  1.00 95.88           O  
ATOM    777  OD2 ASP A  98       6.113 -27.047 -11.656  1.00 95.88           O  
ATOM    778  N   PHE A  99       2.316 -28.703  -8.484  1.00 96.81           N  
ATOM    779  CA  PHE A  99       1.019 -28.594  -7.828  1.00 96.81           C  
ATOM    780  C   PHE A  99       0.945 -29.500  -6.609  1.00 96.81           C  
ATOM    781  CB  PHE A  99      -0.112 -28.922  -8.805  1.00 96.81           C  
ATOM    782  O   PHE A  99       0.571 -29.062  -5.520  1.00 96.81           O  
ATOM    783  CG  PHE A  99      -1.488 -28.672  -8.258  1.00 96.81           C  
ATOM    784  CD1 PHE A  99      -2.166 -29.656  -7.547  1.00 96.81           C  
ATOM    785  CD2 PHE A  99      -2.104 -27.438  -8.445  1.00 96.81           C  
ATOM    786  CE1 PHE A  99      -3.439 -29.422  -7.035  1.00 96.81           C  
ATOM    787  CE2 PHE A  99      -3.375 -27.188  -7.934  1.00 96.81           C  
ATOM    788  CZ  PHE A  99      -4.043 -28.188  -7.230  1.00 96.81           C  
ATOM    789  N   GLU A 100       1.340 -30.703  -6.816  1.00 96.69           N  
ATOM    790  CA  GLU A 100       1.297 -31.703  -5.746  1.00 96.69           C  
ATOM    791  C   GLU A 100       2.209 -31.297  -4.590  1.00 96.69           C  
ATOM    792  CB  GLU A 100       1.689 -33.062  -6.273  1.00 96.69           C  
ATOM    793  O   GLU A 100       1.865 -31.500  -3.422  1.00 96.69           O  
ATOM    794  CG  GLU A 100       0.581 -33.781  -7.047  1.00 96.69           C  
ATOM    795  CD  GLU A 100      -0.645 -34.062  -6.195  1.00 96.69           C  
ATOM    796  OE1 GLU A 100      -1.768 -34.125  -6.746  1.00 96.69           O  
ATOM    797  OE2 GLU A 100      -0.480 -34.250  -4.969  1.00 96.69           O  
ATOM    798  N   THR A 101       3.340 -30.797  -4.934  1.00 96.88           N  
ATOM    799  CA  THR A 101       4.277 -30.391  -3.893  1.00 96.88           C  
ATOM    800  C   THR A 101       3.701 -29.234  -3.068  1.00 96.88           C  
ATOM    801  CB  THR A 101       5.629 -29.969  -4.492  1.00 96.88           C  
ATOM    802  O   THR A 101       3.793 -29.234  -1.839  1.00 96.88           O  
ATOM    803  CG2 THR A 101       6.625 -29.594  -3.396  1.00 96.88           C  
ATOM    804  OG1 THR A 101       6.164 -31.047  -5.266  1.00 96.88           O  
ATOM    805  N   VAL A 102       3.080 -28.250  -3.732  1.00 97.00           N  
ATOM    806  CA  VAL A 102       2.473 -27.141  -3.027  1.00 97.00           C  
ATOM    807  C   VAL A 102       1.355 -27.641  -2.117  1.00 97.00           C  
ATOM    808  CB  VAL A 102       1.921 -26.078  -4.012  1.00 97.00           C  
ATOM    809  O   VAL A 102       1.275 -27.250  -0.948  1.00 97.00           O  
ATOM    810  CG1 VAL A 102       1.101 -25.031  -3.268  1.00 97.00           C  
ATOM    811  CG2 VAL A 102       3.062 -25.422  -4.785  1.00 97.00           C  
ATOM    812  N   ALA A 103       0.547 -28.531  -2.611  1.00 96.62           N  
ATOM    813  CA  ALA A 103      -0.526 -29.109  -1.809  1.00 96.62           C  
ATOM    814  C   ALA A 103       0.033 -29.844  -0.590  1.00 96.62           C  
ATOM    815  CB  ALA A 103      -1.366 -30.062  -2.654  1.00 96.62           C  
ATOM    816  O   ALA A 103      -0.484 -29.688   0.520  1.00 96.62           O  
ATOM    817  N   GLN A 104       1.044 -30.578  -0.821  1.00 96.62           N  
ATOM    818  CA  GLN A 104       1.667 -31.328   0.264  1.00 96.62           C  
ATOM    819  C   GLN A 104       2.240 -30.391   1.323  1.00 96.62           C  
ATOM    820  CB  GLN A 104       2.768 -32.250  -0.277  1.00 96.62           C  
ATOM    821  O   GLN A 104       2.111 -30.656   2.521  1.00 96.62           O  
ATOM    822  CG  GLN A 104       3.311 -33.219   0.751  1.00 96.62           C  
ATOM    823  CD  GLN A 104       2.277 -34.250   1.196  1.00 96.62           C  
ATOM    824  NE2 GLN A 104       2.055 -34.344   2.504  1.00 96.62           N  
ATOM    825  OE1 GLN A 104       1.683 -34.938   0.371  1.00 96.62           O  
ATOM    826  N   VAL A 105       2.916 -29.328   0.874  1.00 96.56           N  
ATOM    827  CA  VAL A 105       3.500 -28.359   1.797  1.00 96.56           C  
ATOM    828  C   VAL A 105       2.404 -27.734   2.662  1.00 96.56           C  
ATOM    829  CB  VAL A 105       4.273 -27.250   1.045  1.00 96.56           C  
ATOM    830  O   VAL A 105       2.549 -27.641   3.885  1.00 96.56           O  
ATOM    831  CG1 VAL A 105       4.598 -26.094   1.980  1.00 96.56           C  
ATOM    832  CG2 VAL A 105       5.551 -27.812   0.426  1.00 96.56           C  
ATOM    833  N   ILE A 106       1.314 -27.359   2.082  1.00 95.94           N  
ATOM    834  CA  ILE A 106       0.215 -26.750   2.822  1.00 95.94           C  
ATOM    835  C   ILE A 106      -0.375 -27.766   3.797  1.00 95.94           C  
ATOM    836  CB  ILE A 106      -0.882 -26.219   1.871  1.00 95.94           C  
ATOM    837  O   ILE A 106      -0.603 -27.453   4.969  1.00 95.94           O  
ATOM    838  CG1 ILE A 106      -0.337 -25.078   1.015  1.00 95.94           C  
ATOM    839  CG2 ILE A 106      -2.115 -25.781   2.664  1.00 95.94           C  
ATOM    840  CD1 ILE A 106      -1.291 -24.609  -0.077  1.00 95.94           C  
ATOM    841  N   ALA A 107      -0.569 -29.016   3.338  1.00 95.25           N  
ATOM    842  CA  ALA A 107      -1.106 -30.062   4.203  1.00 95.25           C  
ATOM    843  C   ALA A 107      -0.185 -30.312   5.395  1.00 95.25           C  
ATOM    844  CB  ALA A 107      -1.317 -31.344   3.412  1.00 95.25           C  
ATOM    845  O   ALA A 107      -0.652 -30.516   6.516  1.00 95.25           O  
ATOM    846  N   ASP A 108       1.091 -30.328   5.109  1.00 94.94           N  
ATOM    847  CA  ASP A 108       2.066 -30.547   6.172  1.00 94.94           C  
ATOM    848  C   ASP A 108       2.045 -29.391   7.180  1.00 94.94           C  
ATOM    849  CB  ASP A 108       3.471 -30.703   5.590  1.00 94.94           C  
ATOM    850  O   ASP A 108       2.129 -29.609   8.391  1.00 94.94           O  
ATOM    851  CG  ASP A 108       3.658 -32.031   4.852  1.00 94.94           C  
ATOM    852  OD1 ASP A 108       2.781 -32.906   4.953  1.00 94.94           O  
ATOM    853  OD2 ASP A 108       4.691 -32.156   4.168  1.00 94.94           O  
ATOM    854  N   LEU A 109       1.947 -28.156   6.637  1.00 95.06           N  
ATOM    855  CA  LEU A 109       1.844 -27.000   7.516  1.00 95.06           C  
ATOM    856  C   LEU A 109       0.600 -27.094   8.391  1.00 95.06           C  
ATOM    857  CB  LEU A 109       1.812 -25.703   6.699  1.00 95.06           C  
ATOM    858  O   LEU A 109       0.670 -26.859   9.602  1.00 95.06           O  
ATOM    859  CG  LEU A 109       3.148 -25.219   6.129  1.00 95.06           C  
ATOM    860  CD1 LEU A 109       2.928 -24.078   5.145  1.00 95.06           C  
ATOM    861  CD2 LEU A 109       4.090 -24.797   7.250  1.00 95.06           C  
ATOM    862  N   GLU A 110      -0.508 -27.391   7.836  1.00 94.25           N  
ATOM    863  CA  GLU A 110      -1.764 -27.484   8.570  1.00 94.25           C  
ATOM    864  C   GLU A 110      -1.706 -28.594   9.625  1.00 94.25           C  
ATOM    865  CB  GLU A 110      -2.934 -27.719   7.617  1.00 94.25           C  
ATOM    866  O   GLU A 110      -2.182 -28.406  10.750  1.00 94.25           O  
ATOM    867  CG  GLU A 110      -3.234 -26.547   6.703  1.00 94.25           C  
ATOM    868  CD  GLU A 110      -4.547 -26.688   5.945  1.00 94.25           C  
ATOM    869  OE1 GLU A 110      -5.098 -25.672   5.480  1.00 94.25           O  
ATOM    870  OE2 GLU A 110      -5.027 -27.844   5.816  1.00 94.25           O  
ATOM    871  N   THR A 111      -1.130 -29.719   9.234  1.00 93.44           N  
ATOM    872  CA  THR A 111      -0.995 -30.828  10.164  1.00 93.44           C  
ATOM    873  C   THR A 111      -0.062 -30.453  11.320  1.00 93.44           C  
ATOM    874  CB  THR A 111      -0.469 -32.094   9.461  1.00 93.44           C  
ATOM    875  O   THR A 111      -0.359 -30.734  12.477  1.00 93.44           O  
ATOM    876  CG2 THR A 111      -0.364 -33.250  10.430  1.00 93.44           C  
ATOM    877  OG1 THR A 111      -1.363 -32.438   8.398  1.00 93.44           O  
ATOM    878  N   PHE A 112       1.024 -29.828  10.984  1.00 92.50           N  
ATOM    879  CA  PHE A 112       1.999 -29.438  11.992  1.00 92.50           C  
ATOM    880  C   PHE A 112       1.372 -28.500  13.016  1.00 92.50           C  
ATOM    881  CB  PHE A 112       3.213 -28.766  11.344  1.00 92.50           C  
ATOM    882  O   PHE A 112       1.593 -28.641  14.219  1.00 92.50           O  
ATOM    883  CG  PHE A 112       4.285 -28.375  12.320  1.00 92.50           C  
ATOM    884  CD1 PHE A 112       4.418 -27.047  12.734  1.00 92.50           C  
ATOM    885  CD2 PHE A 112       5.168 -29.312  12.820  1.00 92.50           C  
ATOM    886  CE1 PHE A 112       5.410 -26.688  13.641  1.00 92.50           C  
ATOM    887  CE2 PHE A 112       6.164 -28.969  13.727  1.00 92.50           C  
ATOM    888  CZ  PHE A 112       6.281 -27.641  14.133  1.00 92.50           C  
ATOM    889  N   TYR A 113       0.575 -27.578  12.539  1.00 92.12           N  
ATOM    890  CA  TYR A 113       0.029 -26.547  13.414  1.00 92.12           C  
ATOM    891  C   TYR A 113      -1.357 -26.938  13.914  1.00 92.12           C  
ATOM    892  CB  TYR A 113      -0.034 -25.188  12.695  1.00 92.12           C  
ATOM    893  O   TYR A 113      -1.938 -26.250  14.758  1.00 92.12           O  
ATOM    894  CG  TYR A 113       1.319 -24.578  12.453  1.00 92.12           C  
ATOM    895  CD1 TYR A 113       2.094 -24.109  13.508  1.00 92.12           C  
ATOM    896  CD2 TYR A 113       1.827 -24.453  11.164  1.00 92.12           C  
ATOM    897  CE1 TYR A 113       3.340 -23.531  13.289  1.00 92.12           C  
ATOM    898  CE2 TYR A 113       3.072 -23.875  10.930  1.00 92.12           C  
ATOM    899  OH  TYR A 113       5.055 -22.844  11.781  1.00 92.12           O  
ATOM    900  CZ  TYR A 113       3.820 -23.422  12.000  1.00 92.12           C  
ATOM    901  N   GLY A 114      -1.891 -28.000  13.344  1.00 91.31           N  
ATOM    902  CA  GLY A 114      -3.230 -28.422  13.727  1.00 91.31           C  
ATOM    903  C   GLY A 114      -4.293 -27.391  13.375  1.00 91.31           C  
ATOM    904  O   GLY A 114      -5.254 -27.203  14.125  1.00 91.31           O  
ATOM    905  N   LYS A 115      -4.086 -26.672  12.305  1.00 91.69           N  
ATOM    906  CA  LYS A 115      -4.977 -25.594  11.883  1.00 91.69           C  
ATOM    907  C   LYS A 115      -5.094 -25.531  10.359  1.00 91.69           C  
ATOM    908  CB  LYS A 115      -4.484 -24.250  12.414  1.00 91.69           C  
ATOM    909  O   LYS A 115      -4.086 -25.594   9.656  1.00 91.69           O  
ATOM    910  CG  LYS A 115      -5.340 -23.062  12.000  1.00 91.69           C  
ATOM    911  CD  LYS A 115      -4.852 -21.766  12.633  1.00 91.69           C  
ATOM    912  CE  LYS A 115      -5.703 -20.578  12.203  1.00 91.69           C  
ATOM    913  NZ  LYS A 115      -5.391 -19.359  13.008  1.00 91.69           N  
ATOM    914  N   SER A 116      -6.324 -25.516   9.891  1.00 90.38           N  
ATOM    915  CA  SER A 116      -6.547 -25.281   8.469  1.00 90.38           C  
ATOM    916  C   SER A 116      -6.551 -23.797   8.141  1.00 90.38           C  
ATOM    917  CB  SER A 116      -7.863 -25.922   8.023  1.00 90.38           C  
ATOM    918  O   SER A 116      -7.082 -22.984   8.906  1.00 90.38           O  
ATOM    919  OG  SER A 116      -7.812 -27.328   8.141  1.00 90.38           O  
ATOM    920  N   PHE A 117      -5.883 -23.438   7.102  1.00 89.00           N  
ATOM    921  CA  PHE A 117      -5.770 -22.047   6.680  1.00 89.00           C  
ATOM    922  C   PHE A 117      -6.703 -21.750   5.512  1.00 89.00           C  
ATOM    923  CB  PHE A 117      -4.324 -21.719   6.293  1.00 89.00           C  
ATOM    924  O   PHE A 117      -7.012 -22.641   4.719  1.00 89.00           O  
ATOM    925  CG  PHE A 117      -3.326 -21.969   7.395  1.00 89.00           C  
ATOM    926  CD1 PHE A 117      -3.227 -21.109   8.469  1.00 89.00           C  
ATOM    927  CD2 PHE A 117      -2.490 -23.078   7.348  1.00 89.00           C  
ATOM    928  CE1 PHE A 117      -2.307 -21.328   9.492  1.00 89.00           C  
ATOM    929  CE2 PHE A 117      -1.567 -23.312   8.367  1.00 89.00           C  
ATOM    930  CZ  PHE A 117      -1.477 -22.438   9.438  1.00 89.00           C  
ATOM    931  N   TYR A 118      -7.137 -20.469   5.430  1.00 83.12           N  
ATOM    932  CA  TYR A 118      -7.676 -19.984   4.168  1.00 83.12           C  
ATOM    933  C   TYR A 118      -6.586 -19.891   3.109  1.00 83.12           C  
ATOM    934  CB  TYR A 118      -8.344 -18.609   4.359  1.00 83.12           C  
ATOM    935  O   TYR A 118      -5.422 -19.641   3.430  1.00 83.12           O  
ATOM    936  CG  TYR A 118      -9.477 -18.625   5.355  1.00 83.12           C  
ATOM    937  CD1 TYR A 118     -10.719 -19.141   5.016  1.00 83.12           C  
ATOM    938  CD2 TYR A 118      -9.297 -18.109   6.641  1.00 83.12           C  
ATOM    939  CE1 TYR A 118     -11.773 -19.141   5.930  1.00 83.12           C  
ATOM    940  CE2 TYR A 118     -10.344 -18.125   7.562  1.00 83.12           C  
ATOM    941  OH  TYR A 118     -12.602 -18.641   8.109  1.00 83.12           O  
ATOM    942  CZ  TYR A 118     -11.570 -18.641   7.199  1.00 83.12           C  
ATOM    943  N   VAL A 119      -6.996 -20.266   1.897  1.00 87.81           N  
ATOM    944  CA  VAL A 119      -6.055 -20.141   0.790  1.00 87.81           C  
ATOM    945  C   VAL A 119      -6.543 -19.078  -0.185  1.00 87.81           C  
ATOM    946  CB  VAL A 119      -5.863 -21.484   0.053  1.00 87.81           C  
ATOM    947  O   VAL A 119      -7.645 -19.188  -0.731  1.00 87.81           O  
ATOM    948  CG1 VAL A 119      -4.867 -21.344  -1.097  1.00 87.81           C  
ATOM    949  CG2 VAL A 119      -5.398 -22.578   1.027  1.00 87.81           C  
ATOM    950  N   HIS A 120      -5.695 -18.047  -0.302  1.00 83.50           N  
ATOM    951  CA  HIS A 120      -5.992 -16.938  -1.194  1.00 83.50           C  
ATOM    952  C   HIS A 120      -4.875 -16.734  -2.209  1.00 83.50           C  
ATOM    953  CB  HIS A 120      -6.219 -15.656  -0.393  1.00 83.50           C  
ATOM    954  O   HIS A 120      -3.746 -17.188  -1.997  1.00 83.50           O  
ATOM    955  CG  HIS A 120      -7.488 -15.656   0.402  1.00 83.50           C  
ATOM    956  CD2 HIS A 120      -7.711 -15.898   1.715  1.00 83.50           C  
ATOM    957  ND1 HIS A 120      -8.719 -15.398  -0.158  1.00 83.50           N  
ATOM    958  CE1 HIS A 120      -9.648 -15.469   0.779  1.00 83.50           C  
ATOM    959  NE2 HIS A 120      -9.062 -15.781   1.925  1.00 83.50           N  
ATOM    960  N   GLY A 121      -5.234 -16.219  -3.316  1.00 84.94           N  
ATOM    961  CA  GLY A 121      -4.234 -15.711  -4.246  1.00 84.94           C  
ATOM    962  C   GLY A 121      -3.814 -14.281  -3.959  1.00 84.94           C  
ATOM    963  O   GLY A 121      -4.598 -13.500  -3.428  1.00 84.94           O  
ATOM    964  N   HIS A 122      -2.564 -13.984  -4.309  1.00 80.44           N  
ATOM    965  CA  HIS A 122      -2.049 -12.633  -4.113  1.00 80.44           C  
ATOM    966  C   HIS A 122      -3.010 -11.586  -4.672  1.00 80.44           C  
ATOM    967  CB  HIS A 122      -0.674 -12.484  -4.770  1.00 80.44           C  
ATOM    968  O   HIS A 122      -3.193 -10.523  -4.078  1.00 80.44           O  
ATOM    969  CG  HIS A 122      -0.026 -11.164  -4.512  1.00 80.44           C  
ATOM    970  CD2 HIS A 122      -0.293 -10.203  -3.590  1.00 80.44           C  
ATOM    971  ND1 HIS A 122       1.034 -10.695  -5.258  1.00 80.44           N  
ATOM    972  CE1 HIS A 122       1.393  -9.508  -4.805  1.00 80.44           C  
ATOM    973  NE2 HIS A 122       0.604  -9.188  -3.793  1.00 80.44           N  
ATOM    974  N   LYS A 123      -3.631 -12.016  -5.730  1.00 69.31           N  
ATOM    975  CA  LYS A 123      -4.516 -11.078  -6.418  1.00 69.31           C  
ATOM    976  C   LYS A 123      -5.719 -10.727  -5.551  1.00 69.31           C  
ATOM    977  CB  LYS A 123      -4.984 -11.664  -7.750  1.00 69.31           C  
ATOM    978  O   LYS A 123      -6.387  -9.719  -5.789  1.00 69.31           O  
ATOM    979  CG  LYS A 123      -6.051 -12.742  -7.613  1.00 69.31           C  
ATOM    980  CD  LYS A 123      -6.496 -13.266  -8.977  1.00 69.31           C  
ATOM    981  CE  LYS A 123      -7.363 -12.250  -9.711  1.00 69.31           C  
ATOM    982  NZ  LYS A 123      -7.605 -12.656 -11.125  1.00 69.31           N  
ATOM    983  N   ASP A 124      -5.945 -11.523  -4.496  1.00 66.12           N  
ATOM    984  CA  ASP A 124      -7.047 -11.234  -3.580  1.00 66.12           C  
ATOM    985  C   ASP A 124      -6.707 -10.070  -2.658  1.00 66.12           C  
ATOM    986  CB  ASP A 124      -7.391 -12.477  -2.754  1.00 66.12           C  
ATOM    987  O   ASP A 124      -7.598  -9.477  -2.043  1.00 66.12           O  
ATOM    988  CG  ASP A 124      -7.969 -13.602  -3.588  1.00 66.12           C  
ATOM    989  OD1 ASP A 124      -8.648 -13.328  -4.602  1.00 66.12           O  
ATOM    990  OD2 ASP A 124      -7.750 -14.781  -3.229  1.00 66.12           O  
ATOM    991  N   PHE A 125      -5.410  -9.633  -2.590  1.00 62.91           N  
ATOM    992  CA  PHE A 125      -4.961  -8.656  -1.600  1.00 62.91           C  
ATOM    993  C   PHE A 125      -4.336  -7.445  -2.277  1.00 62.91           C  
ATOM    994  CB  PHE A 125      -3.961  -9.297  -0.632  1.00 62.91           C  
ATOM    995  O   PHE A 125      -4.141  -6.406  -1.644  1.00 62.91           O  
ATOM    996  CG  PHE A 125      -4.504 -10.492   0.104  1.00 62.91           C  
ATOM    997  CD1 PHE A 125      -5.395 -10.328   1.157  1.00 62.91           C  
ATOM    998  CD2 PHE A 125      -4.121 -11.773  -0.257  1.00 62.91           C  
ATOM    999  CE1 PHE A 125      -5.898 -11.430   1.841  1.00 62.91           C  
ATOM   1000  CE2 PHE A 125      -4.621 -12.883   0.421  1.00 62.91           C  
ATOM   1001  CZ  PHE A 125      -5.512 -12.711   1.471  1.00 62.91           C  
ATOM   1002  N   PHE A 126      -3.947  -7.688  -3.508  1.00 60.56           N  
ATOM   1003  CA  PHE A 126      -3.191  -6.672  -4.230  1.00 60.56           C  
ATOM   1004  C   PHE A 126      -3.520  -6.707  -5.719  1.00 60.56           C  
ATOM   1005  CB  PHE A 126      -1.687  -6.871  -4.023  1.00 60.56           C  
ATOM   1006  O   PHE A 126      -3.803  -7.773  -6.273  1.00 60.56           O  
ATOM   1007  CG  PHE A 126      -0.871  -5.633  -4.273  1.00 60.56           C  
ATOM   1008  CD1 PHE A 126      -0.152  -5.484  -5.457  1.00 60.56           C  
ATOM   1009  CD2 PHE A 126      -0.822  -4.613  -3.332  1.00 60.56           C  
ATOM   1010  CE1 PHE A 126       0.605  -4.340  -5.691  1.00 60.56           C  
ATOM   1011  CE2 PHE A 126      -0.068  -3.465  -3.562  1.00 60.56           C  
ATOM   1012  CZ  PHE A 126       0.645  -3.332  -4.742  1.00 60.56           C  
ATOM   1013  N   ALA A 127      -3.568  -5.559  -6.293  1.00 51.38           N  
ATOM   1014  CA  ALA A 127      -3.805  -5.492  -7.734  1.00 51.38           C  
ATOM   1015  C   ALA A 127      -2.633  -6.086  -8.508  1.00 51.38           C  
ATOM   1016  CB  ALA A 127      -4.051  -4.047  -8.164  1.00 51.38           C  
ATOM   1017  O   ALA A 127      -1.699  -5.371  -8.883  1.00 51.38           O  
ATOM   1018  N   THR A 128      -2.574  -7.355  -8.680  1.00 56.66           N  
ATOM   1019  CA  THR A 128      -1.525  -8.125  -9.344  1.00 56.66           C  
ATOM   1020  C   THR A 128      -2.119  -9.305 -10.109  1.00 56.66           C  
ATOM   1021  CB  THR A 128      -0.483  -8.633  -8.336  1.00 56.66           C  
ATOM   1022  O   THR A 128      -3.230  -9.742  -9.812  1.00 56.66           O  
ATOM   1023  CG2 THR A 128      -1.123  -9.562  -7.309  1.00 56.66           C  
ATOM   1024  OG1 THR A 128       0.541  -9.352  -9.039  1.00 56.66           O  
ATOM   1025  N   ALA A 129      -1.465  -9.672 -11.148  1.00 62.59           N  
ATOM   1026  CA  ALA A 129      -1.818 -10.914 -11.836  1.00 62.59           C  
ATOM   1027  C   ALA A 129      -1.412 -12.125 -11.008  1.00 62.59           C  
ATOM   1028  CB  ALA A 129      -1.162 -10.969 -13.211  1.00 62.59           C  
ATOM   1029  O   ALA A 129      -1.879 -13.242 -11.258  1.00 62.59           O  
ATOM   1030  N   CYS A 130      -0.604 -11.859 -10.078  1.00 72.62           N  
ATOM   1031  CA  CYS A 130      -0.209 -12.945  -9.188  1.00 72.62           C  
ATOM   1032  C   CYS A 130      -1.399 -13.445  -8.375  1.00 72.62           C  
ATOM   1033  CB  CYS A 130       0.903 -12.484  -8.242  1.00 72.62           C  
ATOM   1034  O   CYS A 130      -2.213 -12.648  -7.906  1.00 72.62           O  
ATOM   1035  SG  CYS A 130       1.531 -13.789  -7.164  1.00 72.62           S  
ATOM   1036  N   PRO A 131      -1.480 -14.805  -8.445  1.00 87.12           N  
ATOM   1037  CA  PRO A 131      -0.497 -15.859  -8.703  1.00 87.12           C  
ATOM   1038  C   PRO A 131      -0.644 -16.469 -10.094  1.00 87.12           C  
ATOM   1039  CB  PRO A 131      -0.793 -16.891  -7.617  1.00 87.12           C  
ATOM   1040  O   PRO A 131      -0.438 -17.672 -10.266  1.00 87.12           O  
ATOM   1041  CG  PRO A 131      -2.273 -16.828  -7.422  1.00 87.12           C  
ATOM   1042  CD  PRO A 131      -2.719 -15.406  -7.602  1.00 87.12           C  
ATOM   1043  N   GLY A 132      -1.245 -15.758 -11.039  1.00 79.62           N  
ATOM   1044  CA  GLY A 132      -1.334 -16.234 -12.414  1.00 79.62           C  
ATOM   1045  C   GLY A 132      -2.166 -17.500 -12.555  1.00 79.62           C  
ATOM   1046  O   GLY A 132      -3.301 -17.547 -12.070  1.00 79.62           O  
ATOM   1047  N   ARG A 133      -1.537 -18.547 -13.133  1.00 86.38           N  
ATOM   1048  CA  ARG A 133      -2.193 -19.812 -13.430  1.00 86.38           C  
ATOM   1049  C   ARG A 133      -2.689 -20.484 -12.156  1.00 86.38           C  
ATOM   1050  CB  ARG A 133      -1.240 -20.750 -14.180  1.00 86.38           C  
ATOM   1051  O   ARG A 133      -3.652 -21.250 -12.188  1.00 86.38           O  
ATOM   1052  CG  ARG A 133      -0.874 -20.281 -15.570  1.00 86.38           C  
ATOM   1053  CD  ARG A 133       0.105 -21.219 -16.250  1.00 86.38           C  
ATOM   1054  NE  ARG A 133       0.760 -20.578 -17.391  1.00 86.38           N  
ATOM   1055  NH1 ARG A 133       2.709 -20.078 -16.266  1.00 86.38           N  
ATOM   1056  NH2 ARG A 133       2.480 -19.500 -18.469  1.00 86.38           N  
ATOM   1057  CZ  ARG A 133       1.981 -20.062 -17.375  1.00 86.38           C  
ATOM   1058  N   TRP A 134      -2.135 -20.078 -11.078  1.00 92.38           N  
ATOM   1059  CA  TRP A 134      -2.486 -20.719  -9.812  1.00 92.38           C  
ATOM   1060  C   TRP A 134      -3.867 -20.281  -9.344  1.00 92.38           C  
ATOM   1061  CB  TRP A 134      -1.441 -20.391  -8.742  1.00 92.38           C  
ATOM   1062  O   TRP A 134      -4.551 -21.000  -8.617  1.00 92.38           O  
ATOM   1063  CG  TRP A 134      -0.191 -21.219  -8.836  1.00 92.38           C  
ATOM   1064  CD1 TRP A 134       0.910 -20.953  -9.602  1.00 92.38           C  
ATOM   1065  CD2 TRP A 134       0.084 -22.438  -8.148  1.00 92.38           C  
ATOM   1066  CE2 TRP A 134       1.372 -22.859  -8.547  1.00 92.38           C  
ATOM   1067  CE3 TRP A 134      -0.635 -23.219  -7.234  1.00 92.38           C  
ATOM   1068  NE1 TRP A 134       1.854 -21.938  -9.430  1.00 92.38           N  
ATOM   1069  CH2 TRP A 134       1.233 -24.766  -7.160  1.00 92.38           C  
ATOM   1070  CZ2 TRP A 134       1.958 -24.031  -8.055  1.00 92.38           C  
ATOM   1071  CZ3 TRP A 134      -0.051 -24.375  -6.746  1.00 92.38           C  
ATOM   1072  N   TYR A 135      -4.215 -19.094  -9.789  1.00 87.06           N  
ATOM   1073  CA  TYR A 135      -5.418 -18.500  -9.211  1.00 87.06           C  
ATOM   1074  C   TYR A 135      -6.645 -19.359  -9.516  1.00 87.06           C  
ATOM   1075  CB  TYR A 135      -5.629 -17.094  -9.742  1.00 87.06           C  
ATOM   1076  O   TYR A 135      -7.426 -19.672  -8.609  1.00 87.06           O  
ATOM   1077  CG  TYR A 135      -6.613 -16.281  -8.938  1.00 87.06           C  
ATOM   1078  CD1 TYR A 135      -7.883 -15.992  -9.430  1.00 87.06           C  
ATOM   1079  CD2 TYR A 135      -6.273 -15.789  -7.676  1.00 87.06           C  
ATOM   1080  CE1 TYR A 135      -8.797 -15.242  -8.688  1.00 87.06           C  
ATOM   1081  CE2 TYR A 135      -7.176 -15.039  -6.930  1.00 87.06           C  
ATOM   1082  OH  TYR A 135      -9.328 -14.031  -6.707  1.00 87.06           O  
ATOM   1083  CZ  TYR A 135      -8.430 -14.773  -7.441  1.00 87.06           C  
ATOM   1084  N   ASP A 136      -6.824 -19.750 -10.672  1.00 83.88           N  
ATOM   1085  CA  ASP A 136      -7.996 -20.516 -11.070  1.00 83.88           C  
ATOM   1086  C   ASP A 136      -7.934 -21.938 -10.523  1.00 83.88           C  
ATOM   1087  CB  ASP A 136      -8.125 -20.547 -12.594  1.00 83.88           C  
ATOM   1088  O   ASP A 136      -8.891 -22.703 -10.656  1.00 83.88           O  
ATOM   1089  CG  ASP A 136      -8.445 -19.188 -13.195  1.00 83.88           C  
ATOM   1090  OD1 ASP A 136      -8.953 -18.312 -12.461  1.00 83.88           O  
ATOM   1091  OD2 ASP A 136      -8.203 -19.000 -14.406  1.00 83.88           O  
ATOM   1092  N   GLN A 137      -6.820 -22.344  -9.945  1.00 91.88           N  
ATOM   1093  CA  GLN A 137      -6.645 -23.688  -9.430  1.00 91.88           C  
ATOM   1094  C   GLN A 137      -6.715 -23.719  -7.902  1.00 91.88           C  
ATOM   1095  CB  GLN A 137      -5.316 -24.281  -9.898  1.00 91.88           C  
ATOM   1096  O   GLN A 137      -6.473 -24.750  -7.277  1.00 91.88           O  
ATOM   1097  CG  GLN A 137      -5.172 -24.344 -11.414  1.00 91.88           C  
ATOM   1098  CD  GLN A 137      -6.199 -25.234 -12.062  1.00 91.88           C  
ATOM   1099  NE2 GLN A 137      -6.867 -24.734 -13.102  1.00 91.88           N  
ATOM   1100  OE1 GLN A 137      -6.395 -26.391 -11.648  1.00 91.88           O  
ATOM   1101  N   LEU A 138      -7.137 -22.562  -7.281  1.00 89.88           N  
ATOM   1102  CA  LEU A 138      -7.102 -22.484  -5.824  1.00 89.88           C  
ATOM   1103  C   LEU A 138      -8.086 -23.469  -5.203  1.00 89.88           C  
ATOM   1104  CB  LEU A 138      -7.414 -21.062  -5.355  1.00 89.88           C  
ATOM   1105  O   LEU A 138      -7.781 -24.109  -4.195  1.00 89.88           O  
ATOM   1106  CG  LEU A 138      -6.324 -20.016  -5.594  1.00 89.88           C  
ATOM   1107  CD1 LEU A 138      -6.762 -18.656  -5.047  1.00 89.88           C  
ATOM   1108  CD2 LEU A 138      -5.012 -20.453  -4.957  1.00 89.88           C  
ATOM   1109  N   ASP A 139      -9.211 -23.578  -5.781  1.00 86.31           N  
ATOM   1110  CA  ASP A 139     -10.172 -24.547  -5.258  1.00 86.31           C  
ATOM   1111  C   ASP A 139      -9.625 -25.969  -5.355  1.00 86.31           C  
ATOM   1112  CB  ASP A 139     -11.500 -24.438  -6.008  1.00 86.31           C  
ATOM   1113  O   ASP A 139      -9.758 -26.766  -4.418  1.00 86.31           O  
ATOM   1114  CG  ASP A 139     -12.289 -23.203  -5.633  1.00 86.31           C  
ATOM   1115  OD1 ASP A 139     -11.961 -22.547  -4.621  1.00 86.31           O  
ATOM   1116  OD2 ASP A 139     -13.250 -22.875  -6.363  1.00 86.31           O  
ATOM   1117  N   ARG A 140      -9.086 -26.312  -6.504  1.00 92.25           N  
ATOM   1118  CA  ARG A 140      -8.461 -27.625  -6.680  1.00 92.25           C  
ATOM   1119  C   ARG A 140      -7.344 -27.844  -5.668  1.00 92.25           C  
ATOM   1120  CB  ARG A 140      -7.922 -27.781  -8.102  1.00 92.25           C  
ATOM   1121  O   ARG A 140      -7.168 -28.938  -5.148  1.00 92.25           O  
ATOM   1122  CG  ARG A 140      -7.379 -29.172  -8.406  1.00 92.25           C  
ATOM   1123  CD  ARG A 140      -6.781 -29.234  -9.805  1.00 92.25           C  
ATOM   1124  NE  ARG A 140      -6.004 -30.469 -10.000  1.00 92.25           N  
ATOM   1125  NH1 ARG A 140      -4.746 -29.641 -11.750  1.00 92.25           N  
ATOM   1126  NH2 ARG A 140      -4.414 -31.781 -11.000  1.00 92.25           N  
ATOM   1127  CZ  ARG A 140      -5.059 -30.625 -10.914  1.00 92.25           C  
ATOM   1128  N   LEU A 141      -6.625 -26.797  -5.422  1.00 94.56           N  
ATOM   1129  CA  LEU A 141      -5.547 -26.859  -4.438  1.00 94.56           C  
ATOM   1130  C   LEU A 141      -6.098 -27.156  -3.047  1.00 94.56           C  
ATOM   1131  CB  LEU A 141      -4.762 -25.547  -4.418  1.00 94.56           C  
ATOM   1132  O   LEU A 141      -5.590 -28.031  -2.350  1.00 94.56           O  
ATOM   1133  CG  LEU A 141      -3.584 -25.469  -3.445  1.00 94.56           C  
ATOM   1134  CD1 LEU A 141      -2.555 -26.547  -3.781  1.00 94.56           C  
ATOM   1135  CD2 LEU A 141      -2.947 -24.078  -3.475  1.00 94.56           C  
ATOM   1136  N   ILE A 142      -7.141 -26.484  -2.697  1.00 91.31           N  
ATOM   1137  CA  ILE A 142      -7.773 -26.703  -1.399  1.00 91.31           C  
ATOM   1138  C   ILE A 142      -8.273 -28.141  -1.300  1.00 91.31           C  
ATOM   1139  CB  ILE A 142      -8.930 -25.719  -1.165  1.00 91.31           C  
ATOM   1140  O   ILE A 142      -8.070 -28.812  -0.284  1.00 91.31           O  
ATOM   1141  CG1 ILE A 142      -8.398 -24.281  -1.069  1.00 91.31           C  
ATOM   1142  CG2 ILE A 142      -9.719 -26.094   0.094  1.00 91.31           C  
ATOM   1143  CD1 ILE A 142      -9.469 -23.203  -1.221  1.00 91.31           C  
ATOM   1144  N   ASP A 143      -8.883 -28.578  -2.350  1.00 93.06           N  
ATOM   1145  CA  ASP A 143      -9.375 -29.953  -2.375  1.00 93.06           C  
ATOM   1146  C   ASP A 143      -8.227 -30.938  -2.203  1.00 93.06           C  
ATOM   1147  CB  ASP A 143     -10.117 -30.234  -3.682  1.00 93.06           C  
ATOM   1148  O   ASP A 143      -8.359 -31.938  -1.485  1.00 93.06           O  
ATOM   1149  CG  ASP A 143     -11.477 -29.547  -3.744  1.00 93.06           C  
ATOM   1150  OD1 ASP A 143     -11.977 -29.078  -2.697  1.00 93.06           O  
ATOM   1151  OD2 ASP A 143     -12.055 -29.484  -4.852  1.00 93.06           O  
ATOM   1152  N   ARG A 144      -7.203 -30.688  -2.912  1.00 95.50           N  
ATOM   1153  CA  ARG A 144      -6.066 -31.594  -2.836  1.00 95.50           C  
ATOM   1154  C   ARG A 144      -5.449 -31.594  -1.441  1.00 95.50           C  
ATOM   1155  CB  ARG A 144      -5.008 -31.234  -3.879  1.00 95.50           C  
ATOM   1156  O   ARG A 144      -5.066 -32.656  -0.918  1.00 95.50           O  
ATOM   1157  CG  ARG A 144      -3.811 -32.156  -3.902  1.00 95.50           C  
ATOM   1158  CD  ARG A 144      -4.223 -33.594  -4.238  1.00 95.50           C  
ATOM   1159  NE  ARG A 144      -3.068 -34.500  -4.289  1.00 95.50           N  
ATOM   1160  NH1 ARG A 144      -3.957 -36.062  -2.836  1.00 95.50           N  
ATOM   1161  NH2 ARG A 144      -1.874 -36.375  -3.738  1.00 95.50           N  
ATOM   1162  CZ  ARG A 144      -2.969 -35.625  -3.621  1.00 95.50           C  
ATOM   1163  N   VAL A 145      -5.312 -30.438  -0.853  1.00 95.56           N  
ATOM   1164  CA  VAL A 145      -4.824 -30.312   0.516  1.00 95.56           C  
ATOM   1165  C   VAL A 145      -5.699 -31.156   1.453  1.00 95.56           C  
ATOM   1166  CB  VAL A 145      -4.793 -28.844   0.980  1.00 95.56           C  
ATOM   1167  O   VAL A 145      -5.188 -31.922   2.270  1.00 95.56           O  
ATOM   1168  CG1 VAL A 145      -4.566 -28.766   2.488  1.00 95.56           C  
ATOM   1169  CG2 VAL A 145      -3.709 -28.078   0.229  1.00 95.56           C  
ATOM   1170  N   ASN A 146      -6.953 -31.016   1.290  1.00 93.88           N  
ATOM   1171  CA  ASN A 146      -7.891 -31.750   2.137  1.00 93.88           C  
ATOM   1172  C   ASN A 146      -7.785 -33.250   1.913  1.00 93.88           C  
ATOM   1173  CB  ASN A 146      -9.320 -31.266   1.890  1.00 93.88           C  
ATOM   1174  O   ASN A 146      -7.895 -34.031   2.861  1.00 93.88           O  
ATOM   1175  CG  ASN A 146      -9.570 -29.875   2.412  1.00 93.88           C  
ATOM   1176  ND2 ASN A 146     -10.555 -29.188   1.839  1.00 93.88           N  
ATOM   1177  OD1 ASN A 146      -8.883 -29.406   3.322  1.00 93.88           O  
ATOM   1178  N   ALA A 147      -7.605 -33.625   0.678  1.00 95.81           N  
ATOM   1179  CA  ALA A 147      -7.434 -35.062   0.376  1.00 95.81           C  
ATOM   1180  C   ALA A 147      -6.176 -35.594   1.037  1.00 95.81           C  
ATOM   1181  CB  ALA A 147      -7.379 -35.281  -1.134  1.00 95.81           C  
ATOM   1182  O   ALA A 147      -6.180 -36.719   1.561  1.00 95.81           O  
ATOM   1183  N   ILE A 148      -5.137 -34.875   0.967  1.00 95.75           N  
ATOM   1184  CA  ILE A 148      -3.889 -35.312   1.604  1.00 95.75           C  
ATOM   1185  C   ILE A 148      -4.102 -35.438   3.109  1.00 95.75           C  
ATOM   1186  CB  ILE A 148      -2.746 -34.312   1.313  1.00 95.75           C  
ATOM   1187  O   ILE A 148      -3.652 -36.406   3.717  1.00 95.75           O  
ATOM   1188  CG1 ILE A 148      -2.338 -34.375  -0.162  1.00 95.75           C  
ATOM   1189  CG2 ILE A 148      -1.548 -34.562   2.229  1.00 95.75           C  
ATOM   1190  CD1 ILE A 148      -1.439 -33.219  -0.611  1.00 95.75           C  
ATOM   1191  N   LYS A 149      -4.754 -34.500   3.703  1.00 94.50           N  
ATOM   1192  CA  LYS A 149      -5.031 -34.562   5.137  1.00 94.50           C  
ATOM   1193  C   LYS A 149      -5.883 -35.781   5.488  1.00 94.50           C  
ATOM   1194  CB  LYS A 149      -5.734 -33.281   5.594  1.00 94.50           C  
ATOM   1195  O   LYS A 149      -5.645 -36.438   6.504  1.00 94.50           O  
ATOM   1196  CG  LYS A 149      -4.820 -32.062   5.676  1.00 94.50           C  
ATOM   1197  CD  LYS A 149      -5.469 -30.938   6.453  1.00 94.50           C  
ATOM   1198  CE  LYS A 149      -6.723 -30.422   5.762  1.00 94.50           C  
ATOM   1199  NZ  LYS A 149      -7.344 -29.281   6.504  1.00 94.50           N  
ATOM   1200  N   GLU A 150      -6.871 -36.031   4.695  1.00 94.56           N  
ATOM   1201  CA  GLU A 150      -7.676 -37.219   4.902  1.00 94.56           C  
ATOM   1202  C   GLU A 150      -6.812 -38.469   4.887  1.00 94.56           C  
ATOM   1203  CB  GLU A 150      -8.773 -37.312   3.838  1.00 94.56           C  
ATOM   1204  O   GLU A 150      -7.004 -39.375   5.703  1.00 94.56           O  
ATOM   1205  CG  GLU A 150      -9.805 -38.406   4.117  1.00 94.56           C  
ATOM   1206  CD  GLU A 150     -10.938 -38.438   3.102  1.00 94.56           C  
ATOM   1207  OE1 GLU A 150     -11.922 -39.188   3.314  1.00 94.56           O  
ATOM   1208  OE2 GLU A 150     -10.836 -37.719   2.086  1.00 94.56           O  
ATOM   1209  N   GLY A 151      -5.957 -38.500   3.887  1.00 94.50           N  
ATOM   1210  CA  GLY A 151      -5.012 -39.594   3.846  1.00 94.50           C  
ATOM   1211  C   GLY A 151      -4.172 -39.719   5.102  1.00 94.50           C  
ATOM   1212  O   GLY A 151      -3.879 -40.812   5.559  1.00 94.50           O  
ATOM   1213  N   LYS A 152      -3.770 -38.656   5.645  1.00 93.25           N  
ATOM   1214  CA  LYS A 152      -3.004 -38.625   6.891  1.00 93.25           C  
ATOM   1215  C   LYS A 152      -3.822 -39.188   8.047  1.00 93.25           C  
ATOM   1216  CB  LYS A 152      -2.535 -37.219   7.223  1.00 93.25           C  
ATOM   1217  O   LYS A 152      -3.311 -39.969   8.859  1.00 93.25           O  
ATOM   1218  CG  LYS A 152      -1.424 -36.688   6.320  1.00 93.25           C  
ATOM   1219  CD  LYS A 152      -0.929 -35.344   6.766  1.00 93.25           C  
ATOM   1220  CE  LYS A 152       0.320 -34.906   6.004  1.00 93.25           C  
ATOM   1221  NZ  LYS A 152       0.928 -33.688   6.574  1.00 93.25           N  
ATOM   1222  N   VAL A 153      -5.055 -38.812   8.094  1.00 92.56           N  
ATOM   1223  CA  VAL A 153      -5.945 -39.344   9.133  1.00 92.56           C  
ATOM   1224  C   VAL A 153      -6.074 -40.844   8.992  1.00 92.56           C  
ATOM   1225  CB  VAL A 153      -7.340 -38.688   9.055  1.00 92.56           C  
ATOM   1226  O   VAL A 153      -5.969 -41.562   9.984  1.00 92.56           O  
ATOM   1227  CG1 VAL A 153      -8.312 -39.344  10.016  1.00 92.56           C  
ATOM   1228  CG2 VAL A 153      -7.242 -37.188   9.367  1.00 92.56           C  
ATOM   1229  N   GLU A 154      -6.262 -41.250   7.828  1.00 94.06           N  
ATOM   1230  CA  GLU A 154      -6.414 -42.688   7.562  1.00 94.06           C  
ATOM   1231  C   GLU A 154      -5.164 -43.438   7.969  1.00 94.06           C  
ATOM   1232  CB  GLU A 154      -6.727 -42.906   6.086  1.00 94.06           C  
ATOM   1233  O   GLU A 154      -5.246 -44.625   8.352  1.00 94.06           O  
ATOM   1234  CG  GLU A 154      -8.125 -42.500   5.672  1.00 94.06           C  
ATOM   1235  CD  GLU A 154      -8.398 -42.656   4.188  1.00 94.06           C  
ATOM   1236  OE1 GLU A 154      -9.547 -42.438   3.750  1.00 94.06           O  
ATOM   1237  OE2 GLU A 154      -7.445 -43.000   3.453  1.00 94.06           O  
ATOM   1238  N   ARG A 155      -4.035 -42.750   7.824  1.00 94.56           N  
ATOM   1239  CA  ARG A 155      -2.771 -43.375   8.180  1.00 94.56           C  
ATOM   1240  C   ARG A 155      -2.475 -43.219   9.664  1.00 94.56           C  
ATOM   1241  CB  ARG A 155      -1.625 -42.812   7.348  1.00 94.56           C  
ATOM   1242  O   ARG A 155      -1.402 -43.625  10.133  1.00 94.56           O  
ATOM   1243  CG  ARG A 155      -1.629 -43.250   5.895  1.00 94.56           C  
ATOM   1244  CD  ARG A 155      -0.540 -42.562   5.090  1.00 94.56           C  
ATOM   1245  NE  ARG A 155      -0.847 -41.125   4.875  1.00 94.56           N  
ATOM   1246  NH1 ARG A 155       1.195 -40.625   3.926  1.00 94.56           N  
ATOM   1247  NH2 ARG A 155      -0.397 -39.000   4.180  1.00 94.56           N  
ATOM   1248  CZ  ARG A 155      -0.016 -40.250   4.328  1.00 94.56           C  
ATOM   1249  N   GLY A 156      -3.412 -42.562  10.430  1.00 92.50           N  
ATOM   1250  CA  GLY A 156      -3.303 -42.469  11.875  1.00 92.50           C  
ATOM   1251  C   GLY A 156      -2.506 -41.281  12.359  1.00 92.50           C  
ATOM   1252  O   GLY A 156      -2.072 -41.250  13.516  1.00 92.50           O  
ATOM   1253  N   VAL A 157      -2.232 -40.406  11.352  1.00 91.25           N  
ATOM   1254  CA  VAL A 157      -1.533 -39.188  11.773  1.00 91.25           C  
ATOM   1255  C   VAL A 157      -2.420 -38.375  12.719  1.00 91.25           C  
ATOM   1256  CB  VAL A 157      -1.114 -38.344  10.570  1.00 91.25           C  
ATOM   1257  O   VAL A 157      -3.604 -38.188  12.438  1.00 91.25           O  
ATOM   1258  CG1 VAL A 157      -0.428 -37.062  11.031  1.00 91.25           C  
ATOM   1259  CG2 VAL A 157      -0.197 -39.125   9.641  1.00 91.25           C  
ATOM   1260  N   GLU A 158      -1.849 -38.000  13.898  1.00 90.81           N  
ATOM   1261  CA  GLU A 158      -2.600 -37.250  14.914  1.00 90.81           C  
ATOM   1262  C   GLU A 158      -2.646 -35.781  14.594  1.00 90.81           C  
ATOM   1263  CB  GLU A 158      -1.991 -37.500  16.297  1.00 90.81           C  
ATOM   1264  O   GLU A 158      -1.782 -35.250  13.883  1.00 90.81           O  
ATOM   1265  CG  GLU A 158      -2.057 -38.938  16.781  1.00 90.81           C  
ATOM   1266  CD  GLU A 158      -1.496 -39.125  18.172  1.00 90.81           C  
ATOM   1267  OE1 GLU A 158      -1.607 -40.250  18.719  1.00 90.81           O  
ATOM   1268  OE2 GLU A 158      -0.943 -38.156  18.734  1.00 90.81           O  
ATOM   1269  N   ASN A 159      -3.629 -35.062  15.078  1.00 89.06           N  
ATOM   1270  CA  ASN A 159      -3.781 -33.625  15.086  1.00 89.06           C  
ATOM   1271  C   ASN A 159      -3.939 -33.062  13.680  1.00 89.06           C  
ATOM   1272  CB  ASN A 159      -2.592 -32.969  15.789  1.00 89.06           C  
ATOM   1273  O   ASN A 159      -3.486 -31.953  13.391  1.00 89.06           O  
ATOM   1274  CG  ASN A 159      -2.562 -33.250  17.281  1.00 89.06           C  
ATOM   1275  ND2 ASN A 159      -1.365 -33.281  17.844  1.00 89.06           N  
ATOM   1276  OD1 ASN A 159      -3.609 -33.406  17.906  1.00 89.06           O  
ATOM   1277  N   VAL A 160      -4.441 -33.906  12.773  1.00 92.25           N  
ATOM   1278  CA  VAL A 160      -4.766 -33.406  11.445  1.00 92.25           C  
ATOM   1279  C   VAL A 160      -6.047 -32.562  11.516  1.00 92.25           C  
ATOM   1280  CB  VAL A 160      -4.914 -34.531  10.414  1.00 92.25           C  
ATOM   1281  O   VAL A 160      -7.102 -33.094  11.898  1.00 92.25           O  
ATOM   1282  CG1 VAL A 160      -5.195 -33.969   9.023  1.00 92.25           C  
ATOM   1283  CG2 VAL A 160      -3.658 -35.406  10.391  1.00 92.25           C  
ATOM   1284  N   PRO A 161      -5.973 -31.281  11.156  1.00 92.75           N  
ATOM   1285  CA  PRO A 161      -7.164 -30.438  11.289  1.00 92.75           C  
ATOM   1286  C   PRO A 161      -8.219 -30.734  10.227  1.00 92.75           C  
ATOM   1287  CB  PRO A 161      -6.613 -29.016  11.133  1.00 92.75           C  
ATOM   1288  O   PRO A 161      -7.875 -31.109   9.102  1.00 92.75           O  
ATOM   1289  CG  PRO A 161      -5.438 -29.172  10.227  1.00 92.75           C  
ATOM   1290  CD  PRO A 161      -4.770 -30.484  10.516  1.00 92.75           C  
ATOM   1291  N   ALA A 162      -9.398 -30.500  10.547  1.00 89.69           N  
ATOM   1292  CA  ALA A 162     -10.500 -30.641   9.602  1.00 89.69           C  
ATOM   1293  C   ALA A 162     -10.492 -29.516   8.578  1.00 89.69           C  
ATOM   1294  CB  ALA A 162     -11.836 -30.672  10.344  1.00 89.69           C  
ATOM   1295  O   ALA A 162      -9.945 -28.438   8.828  1.00 89.69           O  
ATOM   1296  N   PRO A 163     -11.008 -29.875   7.355  1.00 87.38           N  
ATOM   1297  CA  PRO A 163     -11.211 -28.781   6.398  1.00 87.38           C  
ATOM   1298  C   PRO A 163     -12.062 -27.656   6.965  1.00 87.38           C  
ATOM   1299  CB  PRO A 163     -11.914 -29.469   5.227  1.00 87.38           C  
ATOM   1300  O   PRO A 163     -12.883 -27.875   7.859  1.00 87.38           O  
ATOM   1301  CG  PRO A 163     -11.625 -30.922   5.395  1.00 87.38           C  
ATOM   1302  CD  PRO A 163     -11.398 -31.188   6.852  1.00 87.38           C  
ATOM   1303  N   LEU A 164     -11.648 -26.422   6.504  1.00 79.88           N  
ATOM   1304  CA  LEU A 164     -12.508 -25.312   6.879  1.00 79.88           C  
ATOM   1305  C   LEU A 164     -13.914 -25.500   6.328  1.00 79.88           C  
ATOM   1306  CB  LEU A 164     -11.930 -23.984   6.367  1.00 79.88           C  
ATOM   1307  O   LEU A 164     -14.094 -26.062   5.246  1.00 79.88           O  
ATOM   1308  CG  LEU A 164     -10.625 -23.516   7.023  1.00 79.88           C  
ATOM   1309  CD1 LEU A 164     -10.078 -22.297   6.301  1.00 79.88           C  
ATOM   1310  CD2 LEU A 164     -10.844 -23.219   8.500  1.00 79.88           C  
ATOM   1311  N   ASP A 165     -14.805 -25.094   7.184  1.00 67.38           N  
ATOM   1312  CA  ASP A 165     -16.188 -25.156   6.738  1.00 67.38           C  
ATOM   1313  C   ASP A 165     -16.422 -24.219   5.555  1.00 67.38           C  
ATOM   1314  CB  ASP A 165     -17.141 -24.797   7.887  1.00 67.38           C  
ATOM   1315  O   ASP A 165     -16.078 -23.031   5.609  1.00 67.38           O  
ATOM   1316  CG  ASP A 165     -18.594 -25.047   7.559  1.00 67.38           C  
ATOM   1317  OD1 ASP A 165     -18.922 -25.344   6.387  1.00 67.38           O  
ATOM   1318  OD2 ASP A 165     -19.438 -24.953   8.484  1.00 67.38           O  
ATOM   1319  N   LYS A 166     -16.859 -24.891   4.477  1.00 58.09           N  
ATOM   1320  CA  LYS A 166     -17.094 -24.141   3.244  1.00 58.09           C  
ATOM   1321  C   LYS A 166     -17.891 -22.859   3.512  1.00 58.09           C  
ATOM   1322  CB  LYS A 166     -17.812 -25.000   2.209  1.00 58.09           C  
ATOM   1323  O   LYS A 166     -17.656 -21.828   2.891  1.00 58.09           O  
ATOM   1324  CG  LYS A 166     -16.875 -25.922   1.425  1.00 58.09           C  
ATOM   1325  CD  LYS A 166     -17.641 -26.719   0.369  1.00 58.09           C  
ATOM   1326  CE  LYS A 166     -16.719 -27.656  -0.388  1.00 58.09           C  
ATOM   1327  NZ  LYS A 166     -17.469 -28.438  -1.424  1.00 58.09           N  
ATOM   1328  N   ALA A 167     -18.812 -22.953   4.418  1.00 49.69           N  
ATOM   1329  CA  ALA A 167     -19.625 -21.797   4.758  1.00 49.69           C  
ATOM   1330  C   ALA A 167     -18.781 -20.703   5.414  1.00 49.69           C  
ATOM   1331  CB  ALA A 167     -20.781 -22.203   5.680  1.00 49.69           C  
ATOM   1332  O   ALA A 167     -18.984 -19.516   5.141  1.00 49.69           O  
ATOM   1333  N   GLU A 168     -17.922 -21.047   6.227  1.00 49.78           N  
ATOM   1334  CA  GLU A 168     -17.047 -20.094   6.898  1.00 49.78           C  
ATOM   1335  C   GLU A 168     -16.078 -19.453   5.914  1.00 49.78           C  
ATOM   1336  CB  GLU A 168     -16.281 -20.781   8.031  1.00 49.78           C  
ATOM   1337  O   GLU A 168     -15.805 -18.250   6.000  1.00 49.78           O  
ATOM   1338  CG  GLU A 168     -17.062 -20.891   9.328  1.00 49.78           C  
ATOM   1339  CD  GLU A 168     -16.297 -21.594  10.438  1.00 49.78           C  
ATOM   1340  OE1 GLU A 168     -16.797 -21.656  11.578  1.00 49.78           O  
ATOM   1341  OE2 GLU A 168     -15.180 -22.094  10.156  1.00 49.78           O  
ATOM   1342  N   VAL A 169     -15.578 -20.203   5.031  1.00 51.47           N  
ATOM   1343  CA  VAL A 169     -14.664 -19.703   4.012  1.00 51.47           C  
ATOM   1344  C   VAL A 169     -15.375 -18.672   3.143  1.00 51.47           C  
ATOM   1345  CB  VAL A 169     -14.109 -20.844   3.137  1.00 51.47           C  
ATOM   1346  O   VAL A 169     -14.820 -17.609   2.848  1.00 51.47           O  
ATOM   1347  CG1 VAL A 169     -13.305 -20.281   1.963  1.00 51.47           C  
ATOM   1348  CG2 VAL A 169     -13.242 -21.781   3.975  1.00 51.47           C  
ATOM   1349  N   SER A 170     -16.516 -19.125   2.783  1.00 49.25           N  
ATOM   1350  CA  SER A 170     -17.328 -18.203   1.988  1.00 49.25           C  
ATOM   1351  C   SER A 170     -17.578 -16.906   2.742  1.00 49.25           C  
ATOM   1352  CB  SER A 170     -18.656 -18.859   1.598  1.00 49.25           C  
ATOM   1353  O   SER A 170     -17.516 -15.828   2.162  1.00 49.25           O  
ATOM   1354  OG  SER A 170     -18.562 -19.438   0.307  1.00 49.25           O  
ATOM   1355  N   ALA A 171     -17.891 -17.000   4.031  1.00 43.28           N  
ATOM   1356  CA  ALA A 171     -18.141 -15.812   4.852  1.00 43.28           C  
ATOM   1357  C   ALA A 171     -16.906 -14.938   4.949  1.00 43.28           C  
ATOM   1358  CB  ALA A 171     -18.609 -16.219   6.246  1.00 43.28           C  
ATOM   1359  O   ALA A 171     -16.984 -13.711   4.883  1.00 43.28           O  
ATOM   1360  N   LEU A 172     -15.828 -15.562   5.070  1.00 43.00           N  
ATOM   1361  CA  LEU A 172     -14.578 -14.820   5.176  1.00 43.00           C  
ATOM   1362  C   LEU A 172     -14.234 -14.141   3.852  1.00 43.00           C  
ATOM   1363  CB  LEU A 172     -13.430 -15.750   5.598  1.00 43.00           C  
ATOM   1364  O   LEU A 172     -13.820 -12.984   3.832  1.00 43.00           O  
ATOM   1365  CG  LEU A 172     -12.930 -15.586   7.031  1.00 43.00           C  
ATOM   1366  CD1 LEU A 172     -12.656 -16.953   7.652  1.00 43.00           C  
ATOM   1367  CD2 LEU A 172     -11.672 -14.719   7.066  1.00 43.00           C  
ATOM   1368  N   ARG A 173     -14.359 -14.984   2.869  1.00 45.56           N  
ATOM   1369  CA  ARG A 173     -14.148 -14.375   1.561  1.00 45.56           C  
ATOM   1370  C   ARG A 173     -15.047 -13.164   1.372  1.00 45.56           C  
ATOM   1371  CB  ARG A 173     -14.398 -15.391   0.445  1.00 45.56           C  
ATOM   1372  O   ARG A 173     -14.617 -12.133   0.848  1.00 45.56           O  
ATOM   1373  CG  ARG A 173     -13.141 -16.078  -0.052  1.00 45.56           C  
ATOM   1374  CD  ARG A 173     -13.445 -17.109  -1.133  1.00 45.56           C  
ATOM   1375  NE  ARG A 173     -12.250 -17.844  -1.538  1.00 45.56           N  
ATOM   1376  NH1 ARG A 173     -13.391 -19.406  -2.803  1.00 45.56           N  
ATOM   1377  NH2 ARG A 173     -11.102 -19.500  -2.629  1.00 45.56           N  
ATOM   1378  CZ  ARG A 173     -12.250 -18.922  -2.322  1.00 45.56           C  
ATOM   1379  N   ALA A 174     -16.328 -13.406   1.836  1.00 42.19           N  
ATOM   1380  CA  ALA A 174     -17.266 -12.297   1.757  1.00 42.19           C  
ATOM   1381  C   ALA A 174     -16.812 -11.117   2.615  1.00 42.19           C  
ATOM   1382  CB  ALA A 174     -18.656 -12.750   2.186  1.00 42.19           C  
ATOM   1383  O   ALA A 174     -16.938  -9.961   2.215  1.00 42.19           O  
ATOM   1384  N   SER A 175     -16.359 -11.406   3.773  1.00 40.09           N  
ATOM   1385  CA  SER A 175     -15.867 -10.352   4.656  1.00 40.09           C  
ATOM   1386  C   SER A 175     -14.672  -9.641   4.043  1.00 40.09           C  
ATOM   1387  CB  SER A 175     -15.484 -10.938   6.016  1.00 40.09           C  
ATOM   1388  O   SER A 175     -14.570  -8.414   4.117  1.00 40.09           O  
ATOM   1389  OG  SER A 175     -14.391 -11.836   5.887  1.00 40.09           O  
ATOM   1390  N   TRP A 176     -13.781 -10.500   3.498  1.00 41.59           N  
ATOM   1391  CA  TRP A 176     -12.617  -9.883   2.857  1.00 41.59           C  
ATOM   1392  C   TRP A 176     -13.039  -9.055   1.647  1.00 41.59           C  
ATOM   1393  CB  TRP A 176     -11.609 -10.953   2.434  1.00 41.59           C  
ATOM   1394  O   TRP A 176     -12.531  -7.953   1.434  1.00 41.59           O  
ATOM   1395  CG  TRP A 176     -10.266 -10.414   2.066  1.00 41.59           C  
ATOM   1396  CD1 TRP A 176      -9.711 -10.359   0.817  1.00 41.59           C  
ATOM   1397  CD2 TRP A 176      -9.297  -9.844   2.959  1.00 41.59           C  
ATOM   1398  CE2 TRP A 176      -8.180  -9.469   2.182  1.00 41.59           C  
ATOM   1399  CE3 TRP A 176      -9.273  -9.617   4.340  1.00 41.59           C  
ATOM   1400  NE1 TRP A 176      -8.453  -9.797   0.880  1.00 41.59           N  
ATOM   1401  CH2 TRP A 176      -7.043  -8.672   4.098  1.00 41.59           C  
ATOM   1402  CZ2 TRP A 176      -7.047  -8.883   2.742  1.00 41.59           C  
ATOM   1403  CZ3 TRP A 176      -8.141  -9.031   4.898  1.00 41.59           C  
ATOM   1404  N   GLU A 177     -14.000  -9.633   0.957  1.00 43.53           N  
ATOM   1405  CA  GLU A 177     -14.562  -8.859  -0.145  1.00 43.53           C  
ATOM   1406  C   GLU A 177     -15.195  -7.566   0.356  1.00 43.53           C  
ATOM   1407  CB  GLU A 177     -15.602  -9.695  -0.907  1.00 43.53           C  
ATOM   1408  O   GLU A 177     -15.039  -6.512  -0.265  1.00 43.53           O  
ATOM   1409  CG  GLU A 177     -15.719  -9.320  -2.379  1.00 43.53           C  
ATOM   1410  CD  GLU A 177     -16.672 -10.227  -3.146  1.00 43.53           C  
ATOM   1411  OE1 GLU A 177     -16.797 -10.055  -4.379  1.00 43.53           O  
ATOM   1412  OE2 GLU A 177     -17.297 -11.109  -2.510  1.00 43.53           O  
ATOM   1413  N   LYS A 178     -15.914  -7.746   1.453  1.00 40.00           N  
ATOM   1414  CA  LYS A 178     -16.516  -6.562   2.062  1.00 40.00           C  
ATOM   1415  C   LYS A 178     -15.438  -5.574   2.506  1.00 40.00           C  
ATOM   1416  CB  LYS A 178     -17.391  -6.953   3.252  1.00 40.00           C  
ATOM   1417  O   LYS A 178     -15.594  -4.363   2.344  1.00 40.00           O  
ATOM   1418  CG  LYS A 178     -18.828  -7.277   2.881  1.00 40.00           C  
ATOM   1419  CD  LYS A 178     -19.656  -7.633   4.109  1.00 40.00           C  
ATOM   1420  CE  LYS A 178     -21.078  -8.031   3.732  1.00 40.00           C  
ATOM   1421  NZ  LYS A 178     -21.891  -8.391   4.934  1.00 40.00           N  
ATOM   1422  N   LEU A 179     -14.531  -6.066   3.123  1.00 37.47           N  
ATOM   1423  CA  LEU A 179     -13.422  -5.211   3.539  1.00 37.47           C  
ATOM   1424  C   LEU A 179     -12.727  -4.594   2.328  1.00 37.47           C  
ATOM   1425  CB  LEU A 179     -12.414  -6.000   4.375  1.00 37.47           C  
ATOM   1426  O   LEU A 179     -12.438  -3.396   2.318  1.00 37.47           O  
ATOM   1427  CG  LEU A 179     -11.539  -5.188   5.332  1.00 37.47           C  
ATOM   1428  CD1 LEU A 179     -12.203  -5.102   6.703  1.00 37.47           C  
ATOM   1429  CD2 LEU A 179     -10.148  -5.805   5.441  1.00 37.47           C  
ATOM   1430  N   GLN A 180     -12.625  -5.508   1.451  1.00 38.38           N  
ATOM   1431  CA  GLN A 180     -12.062  -4.957   0.225  1.00 38.38           C  
ATOM   1432  C   GLN A 180     -13.000  -3.930  -0.403  1.00 38.38           C  
ATOM   1433  CB  GLN A 180     -11.758  -6.070  -0.776  1.00 38.38           C  
ATOM   1434  O   GLN A 180     -12.562  -2.863  -0.839  1.00 38.38           O  
ATOM   1435  CG  GLN A 180     -10.953  -5.609  -1.985  1.00 38.38           C  
ATOM   1436  CD  GLN A 180      -9.602  -5.043  -1.607  1.00 38.38           C  
ATOM   1437  NE2 GLN A 180      -9.219  -3.943  -2.252  1.00 38.38           N  
ATOM   1438  OE1 GLN A 180      -8.906  -5.582  -0.743  1.00 38.38           O  
ATOM   1439  N   ASN A 181     -14.344  -4.379  -0.416  1.00 39.44           N  
ATOM   1440  CA  ASN A 181     -15.344  -3.430  -0.893  1.00 39.44           C  
ATOM   1441  C   ASN A 181     -15.375  -2.172  -0.029  1.00 39.44           C  
ATOM   1442  CB  ASN A 181     -16.719  -4.082  -0.937  1.00 39.44           C  
ATOM   1443  O   ASN A 181     -15.508  -1.061  -0.547  1.00 39.44           O  
ATOM   1444  CG  ASN A 181     -16.906  -4.996  -2.131  1.00 39.44           C  
ATOM   1445  ND2 ASN A 181     -17.969  -5.777  -2.127  1.00 39.44           N  
ATOM   1446  OD1 ASN A 181     -16.078  -5.004  -3.051  1.00 39.44           O  
ATOM   1447  N   ALA A 182     -15.430  -2.391   1.214  1.00 36.34           N  
ATOM   1448  CA  ALA A 182     -15.422  -1.249   2.125  1.00 36.34           C  
ATOM   1449  C   ALA A 182     -14.172  -0.393   1.916  1.00 36.34           C  
ATOM   1450  CB  ALA A 182     -15.500  -1.725   3.574  1.00 36.34           C  
ATOM   1451  O   ALA A 182     -14.242   0.838   1.944  1.00 36.34           O  
ATOM   1452  N   VAL A 183     -13.172  -1.086   1.784  1.00 35.72           N  
ATOM   1453  CA  VAL A 183     -11.945  -0.355   1.467  1.00 35.72           C  
ATOM   1454  C   VAL A 183     -12.094   0.337   0.113  1.00 35.72           C  
ATOM   1455  CB  VAL A 183     -10.711  -1.287   1.457  1.00 35.72           C  
ATOM   1456  O   VAL A 183     -11.719   1.502  -0.039  1.00 35.72           O  
ATOM   1457  CG1 VAL A 183      -9.508  -0.577   0.852  1.00 35.72           C  
ATOM   1458  CG2 VAL A 183     -10.398  -1.771   2.871  1.00 35.72           C  
ATOM   1459  N   ASP A 184     -12.766  -0.428  -0.664  1.00 36.28           N  
ATOM   1460  CA  ASP A 184     -13.094   0.138  -1.970  1.00 36.28           C  
ATOM   1461  C   ASP A 184     -14.125   1.257  -1.845  1.00 36.28           C  
ATOM   1462  CB  ASP A 184     -13.609  -0.950  -2.914  1.00 36.28           C  
ATOM   1463  O   ASP A 184     -13.977   2.316  -2.459  1.00 36.28           O  
ATOM   1464  CG  ASP A 184     -12.508  -1.865  -3.422  1.00 36.28           C  
ATOM   1465  OD1 ASP A 184     -11.312  -1.551  -3.229  1.00 36.28           O  
ATOM   1466  OD2 ASP A 184     -12.836  -2.908  -4.027  1.00 36.28           O  
ATOM   1467  N   GLU A 185     -15.266   0.966  -1.170  1.00 36.78           N  
ATOM   1468  CA  GLU A 185     -16.328   1.951  -0.948  1.00 36.78           C  
ATOM   1469  C   GLU A 185     -15.805   3.137  -0.139  1.00 36.78           C  
ATOM   1470  CB  GLU A 185     -17.516   1.309  -0.239  1.00 36.78           C  
ATOM   1471  O   GLU A 185     -16.156   4.285  -0.420  1.00 36.78           O  
ATOM   1472  CG  GLU A 185     -18.516   0.662  -1.185  1.00 36.78           C  
ATOM   1473  CD  GLU A 185     -19.938   1.194  -1.015  1.00 36.78           C  
ATOM   1474  OE1 GLU A 185     -20.766   1.004  -1.930  1.00 36.78           O  
ATOM   1475  OE2 GLU A 185     -20.203   1.806   0.041  1.00 36.78           O  
ATOM   1476  N   LEU A 186     -15.344   3.053   0.960  1.00 31.58           N  
ATOM   1477  CA  LEU A 186     -14.727   4.141   1.708  1.00 31.58           C  
ATOM   1478  C   LEU A 186     -13.734   4.910   0.835  1.00 31.58           C  
ATOM   1479  CB  LEU A 186     -14.008   3.602   2.951  1.00 31.58           C  
ATOM   1480  O   LEU A 186     -13.633   6.133   0.937  1.00 31.58           O  
ATOM   1481  CG  LEU A 186     -14.234   4.375   4.250  1.00 31.58           C  
ATOM   1482  CD1 LEU A 186     -15.398   3.777   5.031  1.00 31.58           C  
ATOM   1483  CD2 LEU A 186     -12.961   4.379   5.098  1.00 31.58           C  
ATOM   1484  N   GLY A 187     -13.078   4.297   0.063  1.00 29.56           N  
ATOM   1485  CA  GLY A 187     -12.336   5.000  -0.968  1.00 29.56           C  
ATOM   1486  C   GLY A 187     -13.219   5.863  -1.855  1.00 29.56           C  
ATOM   1487  O   GLY A 187     -12.844   6.984  -2.207  1.00 29.56           O  
ATOM   1488  N   LYS A 188     -14.406   5.391  -2.104  1.00 30.48           N  
ATOM   1489  CA  LYS A 188     -15.359   6.176  -2.879  1.00 30.48           C  
ATOM   1490  C   LYS A 188     -15.906   7.340  -2.059  1.00 30.48           C  
ATOM   1491  CB  LYS A 188     -16.516   5.293  -3.365  1.00 30.48           C  
ATOM   1492  O   LYS A 188     -16.156   8.422  -2.598  1.00 30.48           O  
ATOM   1493  CG  LYS A 188     -16.141   4.363  -4.508  1.00 30.48           C  
ATOM   1494  CD  LYS A 188     -17.328   3.520  -4.957  1.00 30.48           C  
ATOM   1495  CE  LYS A 188     -16.922   2.527  -6.043  1.00 30.48           C  
ATOM   1496  NZ  LYS A 188     -18.078   1.651  -6.438  1.00 30.48           N  
ATOM   1497  N   GLU A 189     -16.375   7.227  -0.880  1.00 29.22           N  
ATOM   1498  CA  GLU A 189     -16.953   8.273  -0.044  1.00 29.22           C  
ATOM   1499  C   GLU A 189     -15.914   9.336   0.303  1.00 29.22           C  
ATOM   1500  CB  GLU A 189     -17.547   7.680   1.235  1.00 29.22           C  
ATOM   1501  O   GLU A 189     -16.250  10.516   0.433  1.00 29.22           O  
ATOM   1502  CG  GLU A 189     -18.953   7.129   1.064  1.00 29.22           C  
ATOM   1503  CD  GLU A 189     -19.562   6.633   2.363  1.00 29.22           C  
ATOM   1504  OE1 GLU A 189     -20.766   6.266   2.369  1.00 29.22           O  
ATOM   1505  OE2 GLU A 189     -18.844   6.613   3.387  1.00 29.22           O  
ATOM   1506  N   ILE A 190     -14.758   9.180   0.595  1.00 25.70           N  
ATOM   1507  CA  ILE A 190     -13.758  10.227   0.784  1.00 25.70           C  
ATOM   1508  C   ILE A 190     -13.594  11.023  -0.507  1.00 25.70           C  
ATOM   1509  CB  ILE A 190     -12.398   9.633   1.223  1.00 25.70           C  
ATOM   1510  O   ILE A 190     -13.383  12.242  -0.471  1.00 25.70           O  
ATOM   1511  CG1 ILE A 190     -12.523   8.969   2.598  1.00 25.70           C  
ATOM   1512  CG2 ILE A 190     -11.312  10.719   1.237  1.00 25.70           C  
ATOM   1513  CD1 ILE A 190     -11.289   8.188   3.025  1.00 25.70           C  
ATOM   1514  N   ASP A 191     -13.930  10.500  -1.605  1.00 24.97           N  
ATOM   1515  CA  ASP A 191     -13.961  11.289  -2.832  1.00 24.97           C  
ATOM   1516  C   ASP A 191     -15.125  12.273  -2.820  1.00 24.97           C  
ATOM   1517  CB  ASP A 191     -14.055  10.375  -4.059  1.00 24.97           C  
ATOM   1518  O   ASP A 191     -15.047  13.344  -3.436  1.00 24.97           O  
ATOM   1519  CG  ASP A 191     -12.703   9.852  -4.512  1.00 24.97           C  
ATOM   1520  OD1 ASP A 191     -11.664  10.336  -4.020  1.00 24.97           O  
ATOM   1521  OD2 ASP A 191     -12.680   8.945  -5.375  1.00 24.97           O  
ATOM   1522  N   HIS A 192     -16.188  11.961  -2.211  1.00 24.42           N  
ATOM   1523  CA  HIS A 192     -17.281  12.930  -2.193  1.00 24.42           C  
ATOM   1524  C   HIS A 192     -17.203  13.828  -0.962  1.00 24.42           C  
ATOM   1525  CB  HIS A 192     -18.625  12.211  -2.236  1.00 24.42           C  
ATOM   1526  O   HIS A 192     -18.047  14.703  -0.771  1.00 24.42           O  
ATOM   1527  CG  HIS A 192     -18.859  11.453  -3.504  1.00 24.42           C  
ATOM   1528  CD2 HIS A 192     -18.938  10.125  -3.746  1.00 24.42           C  
ATOM   1529  ND1 HIS A 192     -19.062  12.078  -4.719  1.00 24.42           N  
ATOM   1530  CE1 HIS A 192     -19.234  11.164  -5.652  1.00 24.42           C  
ATOM   1531  NE2 HIS A 192     -19.172   9.969  -5.090  1.00 24.42           N  
ATOM   1532  N   ALA A 193     -16.547  13.594   0.040  1.00 20.97           N  
ATOM   1533  CA  ALA A 193     -16.562  14.680   1.021  1.00 20.97           C  
ATOM   1534  C   ALA A 193     -15.461  15.703   0.727  1.00 20.97           C  
ATOM   1535  CB  ALA A 193     -16.391  14.125   2.432  1.00 20.97           C  
ATOM   1536  O   ALA A 193     -14.359  15.336   0.314  1.00 20.97           O  
TER    1537      ALA A 193                                                      
ATOM   1538  N   MET B   1      -2.836  18.328 -32.281  1.00 68.56           N  
ATOM   1539  CA  MET B   1      -1.523  18.797 -31.875  1.00 68.56           C  
ATOM   1540  C   MET B   1      -0.476  17.703 -32.000  1.00 68.56           C  
ATOM   1541  CB  MET B   1      -1.573  19.297 -30.422  1.00 68.56           C  
ATOM   1542  O   MET B   1      -0.745  16.531 -31.688  1.00 68.56           O  
ATOM   1543  CG  MET B   1      -0.302  20.000 -29.969  1.00 68.56           C  
ATOM   1544  SD  MET B   1      -0.564  21.781 -29.641  1.00 68.56           S  
ATOM   1545  CE  MET B   1       0.916  22.141 -28.656  1.00 68.56           C  
ATOM   1546  N   LYS B   2       0.589  17.969 -32.656  1.00 82.25           N  
ATOM   1547  CA  LYS B   2       1.716  17.062 -32.844  1.00 82.25           C  
ATOM   1548  C   LYS B   2       2.676  17.125 -31.656  1.00 82.25           C  
ATOM   1549  CB  LYS B   2       2.459  17.375 -34.156  1.00 82.25           C  
ATOM   1550  O   LYS B   2       2.803  18.172 -31.016  1.00 82.25           O  
ATOM   1551  CG  LYS B   2       1.711  16.953 -35.406  1.00 82.25           C  
ATOM   1552  CD  LYS B   2       2.533  17.219 -36.656  1.00 82.25           C  
ATOM   1553  CE  LYS B   2       1.771  16.844 -37.906  1.00 82.25           C  
ATOM   1554  NZ  LYS B   2       2.580  17.078 -39.156  1.00 82.25           N  
ATOM   1555  N   TYR B   3       3.143  16.016 -31.156  1.00 88.19           N  
ATOM   1556  CA  TYR B   3       4.172  15.961 -30.125  1.00 88.19           C  
ATOM   1557  C   TYR B   3       5.301  15.016 -30.547  1.00 88.19           C  
ATOM   1558  CB  TYR B   3       3.570  15.500 -28.797  1.00 88.19           C  
ATOM   1559  O   TYR B   3       5.156  14.250 -31.500  1.00 88.19           O  
ATOM   1560  CG  TYR B   3       2.900  14.148 -28.875  1.00 88.19           C  
ATOM   1561  CD1 TYR B   3       1.537  14.039 -29.141  1.00 88.19           C  
ATOM   1562  CD2 TYR B   3       3.627  12.984 -28.672  1.00 88.19           C  
ATOM   1563  CE1 TYR B   3       0.915  12.797 -29.203  1.00 88.19           C  
ATOM   1564  CE2 TYR B   3       3.016  11.734 -28.719  1.00 88.19           C  
ATOM   1565  OH  TYR B   3       1.050  10.422 -29.047  1.00 88.19           O  
ATOM   1566  CZ  TYR B   3       1.661  11.648 -28.984  1.00 88.19           C  
ATOM   1567  N   VAL B   4       6.469  15.266 -29.969  1.00 88.75           N  
ATOM   1568  CA  VAL B   4       7.629  14.414 -30.203  1.00 88.75           C  
ATOM   1569  C   VAL B   4       7.652  13.273 -29.203  1.00 88.75           C  
ATOM   1570  CB  VAL B   4       8.945  15.219 -30.141  1.00 88.75           C  
ATOM   1571  O   VAL B   4       7.480  13.500 -28.000  1.00 88.75           O  
ATOM   1572  CG1 VAL B   4      10.156  14.305 -30.312  1.00 88.75           C  
ATOM   1573  CG2 VAL B   4       8.953  16.328 -31.188  1.00 88.75           C  
ATOM   1574  N   ASP B   5       7.773  12.039 -29.734  1.00 88.62           N  
ATOM   1575  CA  ASP B   5       7.945  10.875 -28.875  1.00 88.62           C  
ATOM   1576  C   ASP B   5       9.414  10.680 -28.500  1.00 88.62           C  
ATOM   1577  CB  ASP B   5       7.406   9.617 -29.562  1.00 88.62           C  
ATOM   1578  O   ASP B   5      10.281  10.664 -29.375  1.00 88.62           O  
ATOM   1579  CG  ASP B   5       5.891   9.609 -29.688  1.00 88.62           C  
ATOM   1580  OD1 ASP B   5       5.203   9.953 -28.688  1.00 88.62           O  
ATOM   1581  OD2 ASP B   5       5.379   9.250 -30.766  1.00 88.62           O  
ATOM   1582  N   ILE B   6       9.711  10.570 -27.266  1.00 89.06           N  
ATOM   1583  CA  ILE B   6      11.055  10.367 -26.734  1.00 89.06           C  
ATOM   1584  C   ILE B   6      11.148   9.000 -26.062  1.00 89.06           C  
ATOM   1585  CB  ILE B   6      11.438  11.484 -25.734  1.00 89.06           C  
ATOM   1586  O   ILE B   6      10.320   8.664 -25.203  1.00 89.06           O  
ATOM   1587  CG1 ILE B   6      11.359  12.859 -26.406  1.00 89.06           C  
ATOM   1588  CG2 ILE B   6      12.828  11.242 -25.141  1.00 89.06           C  
ATOM   1589  CD1 ILE B   6      11.312  14.031 -25.438  1.00 89.06           C  
ATOM   1590  N   THR B   7      12.102   8.164 -26.469  1.00 85.88           N  
ATOM   1591  CA  THR B   7      12.203   6.805 -25.953  1.00 85.88           C  
ATOM   1592  C   THR B   7      13.586   6.555 -25.344  1.00 85.88           C  
ATOM   1593  CB  THR B   7      11.930   5.762 -27.047  1.00 85.88           C  
ATOM   1594  O   THR B   7      13.977   5.406 -25.125  1.00 85.88           O  
ATOM   1595  CG2 THR B   7      10.508   5.902 -27.594  1.00 85.88           C  
ATOM   1596  OG1 THR B   7      12.852   5.953 -28.125  1.00 85.88           O  
ATOM   1597  N   GLU B   8      14.320   7.586 -25.062  1.00 78.69           N  
ATOM   1598  CA  GLU B   8      15.711   7.438 -24.641  1.00 78.69           C  
ATOM   1599  C   GLU B   8      15.805   7.211 -23.141  1.00 78.69           C  
ATOM   1600  CB  GLU B   8      16.531   8.664 -25.047  1.00 78.69           C  
ATOM   1601  O   GLU B   8      16.875   6.875 -22.625  1.00 78.69           O  
ATOM   1602  CG  GLU B   8      16.047   9.961 -24.406  1.00 78.69           C  
ATOM   1603  CD  GLU B   8      16.781  11.188 -24.922  1.00 78.69           C  
ATOM   1604  OE1 GLU B   8      16.516  12.305 -24.422  1.00 78.69           O  
ATOM   1605  OE2 GLU B   8      17.641  11.031 -25.812  1.00 78.69           O  
ATOM   1606  N   TYR B   9      14.680   7.426 -22.406  1.00 82.94           N  
ATOM   1607  CA  TYR B   9      14.688   7.254 -20.953  1.00 82.94           C  
ATOM   1608  C   TYR B   9      14.109   5.902 -20.562  1.00 82.94           C  
ATOM   1609  CB  TYR B   9      13.898   8.375 -20.281  1.00 82.94           C  
ATOM   1610  O   TYR B   9      13.031   5.527 -21.016  1.00 82.94           O  
ATOM   1611  CG  TYR B   9      14.414   9.758 -20.594  1.00 82.94           C  
ATOM   1612  CD1 TYR B   9      15.539  10.273 -19.938  1.00 82.94           C  
ATOM   1613  CD2 TYR B   9      13.789  10.562 -21.547  1.00 82.94           C  
ATOM   1614  CE1 TYR B   9      16.016  11.547 -20.234  1.00 82.94           C  
ATOM   1615  CE2 TYR B   9      14.258  11.836 -21.828  1.00 82.94           C  
ATOM   1616  OH  TYR B   9      15.836  13.578 -21.469  1.00 82.94           O  
ATOM   1617  CZ  TYR B   9      15.367  12.320 -21.172  1.00 82.94           C  
ATOM   1618  N   ASN B  10      14.852   5.137 -19.812  1.00 82.12           N  
ATOM   1619  CA  ASN B  10      14.398   3.832 -19.344  1.00 82.12           C  
ATOM   1620  C   ASN B  10      14.297   3.785 -17.812  1.00 82.12           C  
ATOM   1621  CB  ASN B  10      15.320   2.723 -19.844  1.00 82.12           C  
ATOM   1622  O   ASN B  10      15.320   3.744 -17.125  1.00 82.12           O  
ATOM   1623  CG  ASN B  10      15.344   2.631 -21.359  1.00 82.12           C  
ATOM   1624  ND2 ASN B  10      16.547   2.627 -21.938  1.00 82.12           N  
ATOM   1625  OD1 ASN B  10      14.297   2.564 -22.000  1.00 82.12           O  
ATOM   1626  N   ALA B  11      13.055   3.754 -17.375  1.00 76.62           N  
ATOM   1627  CA  ALA B  11      12.859   3.686 -15.922  1.00 76.62           C  
ATOM   1628  C   ALA B  11      13.219   2.303 -15.391  1.00 76.62           C  
ATOM   1629  CB  ALA B  11      11.414   4.031 -15.562  1.00 76.62           C  
ATOM   1630  O   ALA B  11      13.141   1.309 -16.109  1.00 76.62           O  
ATOM   1631  N   THR B  12      13.680   2.316 -14.156  1.00 69.62           N  
ATOM   1632  CA  THR B  12      14.094   1.053 -13.555  1.00 69.62           C  
ATOM   1633  C   THR B  12      13.078   0.587 -12.516  1.00 69.62           C  
ATOM   1634  CB  THR B  12      15.484   1.173 -12.906  1.00 69.62           C  
ATOM   1635  O   THR B  12      13.125  -0.558 -12.062  1.00 69.62           O  
ATOM   1636  CG2 THR B  12      16.562   1.463 -13.953  1.00 69.62           C  
ATOM   1637  OG1 THR B  12      15.469   2.236 -11.945  1.00 69.62           O  
ATOM   1638  N   SER B  13      12.148   1.453 -12.164  1.00 66.00           N  
ATOM   1639  CA  SER B  13      11.164   1.141 -11.133  1.00 66.00           C  
ATOM   1640  C   SER B  13       9.875   0.614 -11.750  1.00 66.00           C  
ATOM   1641  CB  SER B  13      10.867   2.377 -10.281  1.00 66.00           C  
ATOM   1642  O   SER B  13       8.891   1.348 -11.859  1.00 66.00           O  
ATOM   1643  OG  SER B  13      12.055   2.867  -9.680  1.00 66.00           O  
ATOM   1644  N   PHE B  14       9.922  -0.556 -12.281  1.00 74.56           N  
ATOM   1645  CA  PHE B  14       8.773  -1.231 -12.875  1.00 74.56           C  
ATOM   1646  C   PHE B  14       8.914  -2.744 -12.750  1.00 74.56           C  
ATOM   1647  CB  PHE B  14       8.617  -0.838 -14.352  1.00 74.56           C  
ATOM   1648  O   PHE B  14       9.977  -3.248 -12.383  1.00 74.56           O  
ATOM   1649  CG  PHE B  14       9.688  -1.403 -15.242  1.00 74.56           C  
ATOM   1650  CD1 PHE B  14      10.883  -0.719 -15.438  1.00 74.56           C  
ATOM   1651  CD2 PHE B  14       9.500  -2.619 -15.891  1.00 74.56           C  
ATOM   1652  CE1 PHE B  14      11.875  -1.239 -16.266  1.00 74.56           C  
ATOM   1653  CE2 PHE B  14      10.492  -3.145 -16.719  1.00 74.56           C  
ATOM   1654  CZ  PHE B  14      11.672  -2.453 -16.906  1.00 74.56           C  
ATOM   1655  N   THR B  15       7.891  -3.430 -12.875  1.00 63.34           N  
ATOM   1656  CA  THR B  15       7.879  -4.887 -12.953  1.00 63.34           C  
ATOM   1657  C   THR B  15       7.734  -5.352 -14.398  1.00 63.34           C  
ATOM   1658  CB  THR B  15       6.742  -5.480 -12.102  1.00 63.34           C  
ATOM   1659  O   THR B  15       6.793  -4.957 -15.094  1.00 63.34           O  
ATOM   1660  CG2 THR B  15       6.762  -7.004 -12.148  1.00 63.34           C  
ATOM   1661  OG1 THR B  15       6.898  -5.051 -10.742  1.00 63.34           O  
ATOM   1662  N   GLU B  16       8.789  -6.094 -14.820  1.00 69.50           N  
ATOM   1663  CA  GLU B  16       8.656  -6.691 -16.141  1.00 69.50           C  
ATOM   1664  C   GLU B  16       7.441  -7.605 -16.219  1.00 69.50           C  
ATOM   1665  CB  GLU B  16       9.922  -7.469 -16.516  1.00 69.50           C  
ATOM   1666  O   GLU B  16       7.203  -8.414 -15.320  1.00 69.50           O  
ATOM   1667  CG  GLU B  16      10.148  -7.617 -18.000  1.00 69.50           C  
ATOM   1668  CD  GLU B  16      11.492  -8.234 -18.359  1.00 69.50           C  
ATOM   1669  OE1 GLU B  16      11.797  -8.391 -19.562  1.00 69.50           O  
ATOM   1670  OE2 GLU B  16      12.250  -8.562 -17.422  1.00 69.50           O  
ATOM   1671  N   ALA B  17       6.602  -7.293 -17.219  1.00 70.38           N  
ATOM   1672  CA  ALA B  17       5.371  -8.047 -17.438  1.00 70.38           C  
ATOM   1673  C   ALA B  17       5.059  -8.164 -18.922  1.00 70.38           C  
ATOM   1674  CB  ALA B  17       4.203  -7.387 -16.703  1.00 70.38           C  
ATOM   1675  O   ALA B  17       5.891  -7.816 -19.766  1.00 70.38           O  
ATOM   1676  N   ASN B  18       4.129  -8.922 -19.297  1.00 73.88           N  
ATOM   1677  CA  ASN B  18       3.627  -9.078 -20.656  1.00 73.88           C  
ATOM   1678  C   ASN B  18       2.146  -8.727 -20.750  1.00 73.88           C  
ATOM   1679  CB  ASN B  18       3.867 -10.508 -21.156  1.00 73.88           C  
ATOM   1680  O   ASN B  18       1.354  -9.492 -21.297  1.00 73.88           O  
ATOM   1681  CG  ASN B  18       5.328 -10.789 -21.438  1.00 73.88           C  
ATOM   1682  ND2 ASN B  18       5.793 -11.961 -21.031  1.00 73.88           N  
ATOM   1683  OD1 ASN B  18       6.039  -9.961 -22.016  1.00 73.88           O  
ATOM   1684  N   ARG B  19       1.779  -7.539 -20.156  1.00 73.44           N  
ATOM   1685  CA  ARG B  19       0.395  -7.082 -20.250  1.00 73.44           C  
ATOM   1686  C   ARG B  19      -0.022  -6.863 -21.688  1.00 73.44           C  
ATOM   1687  CB  ARG B  19       0.203  -5.793 -19.438  1.00 73.44           C  
ATOM   1688  O   ARG B  19       0.785  -6.430 -22.516  1.00 73.44           O  
ATOM   1689  CG  ARG B  19       0.480  -5.949 -17.953  1.00 73.44           C  
ATOM   1690  CD  ARG B  19       0.127  -4.684 -17.172  1.00 73.44           C  
ATOM   1691  NE  ARG B  19       0.958  -3.555 -17.578  1.00 73.44           N  
ATOM   1692  NH1 ARG B  19      -0.236  -1.981 -16.391  1.00 73.44           N  
ATOM   1693  NH2 ARG B  19       1.584  -1.346 -17.625  1.00 73.44           N  
ATOM   1694  CZ  ARG B  19       0.767  -2.297 -17.203  1.00 73.44           C  
ATOM   1695  N   THR B  20      -1.223  -7.215 -21.953  1.00 79.00           N  
ATOM   1696  CA  THR B  20      -1.884  -6.812 -23.188  1.00 79.00           C  
ATOM   1697  C   THR B  20      -2.883  -5.688 -22.922  1.00 79.00           C  
ATOM   1698  CB  THR B  20      -2.605  -8.000 -23.844  1.00 79.00           C  
ATOM   1699  O   THR B  20      -3.135  -5.332 -21.766  1.00 79.00           O  
ATOM   1700  CG2 THR B  20      -1.671  -9.195 -24.000  1.00 79.00           C  
ATOM   1701  OG1 THR B  20      -3.725  -8.383 -23.031  1.00 79.00           O  
ATOM   1702  N   ILE B  21      -3.369  -5.082 -23.984  1.00 82.94           N  
ATOM   1703  CA  ILE B  21      -4.285  -3.957 -23.844  1.00 82.94           C  
ATOM   1704  C   ILE B  21      -5.559  -4.414 -23.125  1.00 82.94           C  
ATOM   1705  CB  ILE B  21      -4.637  -3.340 -25.219  1.00 82.94           C  
ATOM   1706  O   ILE B  21      -6.238  -3.609 -22.484  1.00 82.94           O  
ATOM   1707  CG1 ILE B  21      -5.270  -1.955 -25.031  1.00 82.94           C  
ATOM   1708  CG2 ILE B  21      -5.566  -4.266 -26.000  1.00 82.94           C  
ATOM   1709  CD1 ILE B  21      -4.363  -0.950 -24.328  1.00 82.94           C  
ATOM   1710  N   ASP B  22      -5.781  -5.699 -23.062  1.00 73.56           N  
ATOM   1711  CA  ASP B  22      -6.945  -6.227 -22.375  1.00 73.56           C  
ATOM   1712  C   ASP B  22      -6.738  -6.199 -20.859  1.00 73.56           C  
ATOM   1713  CB  ASP B  22      -7.246  -7.656 -22.828  1.00 73.56           C  
ATOM   1714  O   ASP B  22      -7.703  -6.246 -20.094  1.00 73.56           O  
ATOM   1715  CG  ASP B  22      -7.758  -7.723 -24.250  1.00 73.56           C  
ATOM   1716  OD1 ASP B  22      -8.352  -6.730 -24.734  1.00 73.56           O  
ATOM   1717  OD2 ASP B  22      -7.570  -8.773 -24.906  1.00 73.56           O  
ATOM   1718  N   ASP B  23      -5.551  -6.070 -20.391  1.00 72.38           N  
ATOM   1719  CA  ASP B  23      -5.230  -6.031 -18.969  1.00 72.38           C  
ATOM   1720  C   ASP B  23      -5.312  -4.605 -18.422  1.00 72.38           C  
ATOM   1721  CB  ASP B  23      -3.836  -6.609 -18.719  1.00 72.38           C  
ATOM   1722  O   ASP B  23      -5.293  -4.395 -17.219  1.00 72.38           O  
ATOM   1723  CG  ASP B  23      -3.717  -8.070 -19.125  1.00 72.38           C  
ATOM   1724  OD1 ASP B  23      -4.590  -8.883 -18.734  1.00 72.38           O  
ATOM   1725  OD2 ASP B  23      -2.740  -8.414 -19.812  1.00 72.38           O  
ATOM   1726  N   ILE B  24      -5.402  -3.625 -19.328  1.00 84.69           N  
ATOM   1727  CA  ILE B  24      -5.344  -2.213 -18.953  1.00 84.69           C  
ATOM   1728  C   ILE B  24      -6.676  -1.543 -19.281  1.00 84.69           C  
ATOM   1729  CB  ILE B  24      -4.191  -1.490 -19.688  1.00 84.69           C  
ATOM   1730  O   ILE B  24      -7.172  -1.635 -20.406  1.00 84.69           O  
ATOM   1731  CG1 ILE B  24      -2.863  -2.217 -19.453  1.00 84.69           C  
ATOM   1732  CG2 ILE B  24      -4.105  -0.027 -19.250  1.00 84.69           C  
ATOM   1733  CD1 ILE B  24      -1.713  -1.712 -20.312  1.00 84.69           C  
ATOM   1734  N   ASP B  25      -7.266  -0.884 -18.266  1.00 77.75           N  
ATOM   1735  CA  ASP B  25      -8.539  -0.225 -18.531  1.00 77.75           C  
ATOM   1736  C   ASP B  25      -8.516   1.231 -18.078  1.00 77.75           C  
ATOM   1737  CB  ASP B  25      -9.688  -0.972 -17.859  1.00 77.75           C  
ATOM   1738  O   ASP B  25      -9.477   1.973 -18.297  1.00 77.75           O  
ATOM   1739  CG  ASP B  25      -9.500  -1.106 -16.359  1.00 77.75           C  
ATOM   1740  OD1 ASP B  25      -8.773  -0.287 -15.750  1.00 77.75           O  
ATOM   1741  OD2 ASP B  25     -10.086  -2.043 -15.766  1.00 77.75           O  
ATOM   1742  N   THR B  26      -7.410   1.622 -17.469  1.00 86.38           N  
ATOM   1743  CA  THR B  26      -7.398   2.914 -16.781  1.00 86.38           C  
ATOM   1744  C   THR B  26      -6.125   3.686 -17.109  1.00 86.38           C  
ATOM   1745  CB  THR B  26      -7.523   2.748 -15.258  1.00 86.38           C  
ATOM   1746  O   THR B  26      -5.047   3.096 -17.219  1.00 86.38           O  
ATOM   1747  CG2 THR B  26      -7.504   4.102 -14.555  1.00 86.38           C  
ATOM   1748  OG1 THR B  26      -8.758   2.084 -14.953  1.00 86.38           O  
ATOM   1749  N   ILE B  27      -6.277   5.004 -17.375  1.00 93.06           N  
ATOM   1750  CA  ILE B  27      -5.176   5.961 -17.328  1.00 93.06           C  
ATOM   1751  C   ILE B  27      -5.164   6.688 -15.992  1.00 93.06           C  
ATOM   1752  CB  ILE B  27      -5.273   6.977 -18.500  1.00 93.06           C  
ATOM   1753  O   ILE B  27      -6.203   7.164 -15.531  1.00 93.06           O  
ATOM   1754  CG1 ILE B  27      -5.082   6.270 -19.844  1.00 93.06           C  
ATOM   1755  CG2 ILE B  27      -4.246   8.102 -18.312  1.00 93.06           C  
ATOM   1756  CD1 ILE B  27      -5.066   7.215 -21.031  1.00 93.06           C  
ATOM   1757  N   VAL B  28      -4.074   6.633 -15.328  1.00 89.69           N  
ATOM   1758  CA  VAL B  28      -3.908   7.406 -14.102  1.00 89.69           C  
ATOM   1759  C   VAL B  28      -3.070   8.648 -14.383  1.00 89.69           C  
ATOM   1760  CB  VAL B  28      -3.252   6.566 -12.984  1.00 89.69           C  
ATOM   1761  O   VAL B  28      -1.924   8.547 -14.828  1.00 89.69           O  
ATOM   1762  CG1 VAL B  28      -2.990   7.426 -11.742  1.00 89.69           C  
ATOM   1763  CG2 VAL B  28      -4.133   5.367 -12.633  1.00 89.69           C  
ATOM   1764  N   ILE B  29      -3.660   9.781 -14.117  1.00 93.69           N  
ATOM   1765  CA  ILE B  29      -3.000  11.062 -14.328  1.00 93.69           C  
ATOM   1766  C   ILE B  29      -2.260  11.484 -13.062  1.00 93.69           C  
ATOM   1767  CB  ILE B  29      -4.012  12.156 -14.742  1.00 93.69           C  
ATOM   1768  O   ILE B  29      -2.826  11.453 -11.969  1.00 93.69           O  
ATOM   1769  CG1 ILE B  29      -4.668  11.805 -16.078  1.00 93.69           C  
ATOM   1770  CG2 ILE B  29      -3.328  13.531 -14.812  1.00 93.69           C  
ATOM   1771  CD1 ILE B  29      -3.691  11.727 -17.250  1.00 93.69           C  
ATOM   1772  N   HIS B  30      -0.972  11.781 -13.242  1.00 89.44           N  
ATOM   1773  CA  HIS B  30      -0.083  12.344 -12.234  1.00 89.44           C  
ATOM   1774  C   HIS B  30       0.393  13.742 -12.633  1.00 89.44           C  
ATOM   1775  CB  HIS B  30       1.118  11.422 -12.008  1.00 89.44           C  
ATOM   1776  O   HIS B  30       0.337  14.109 -13.805  1.00 89.44           O  
ATOM   1777  CG  HIS B  30       0.740  10.023 -11.641  1.00 89.44           C  
ATOM   1778  CD2 HIS B  30       0.386   8.969 -12.406  1.00 89.44           C  
ATOM   1779  ND1 HIS B  30       0.697   9.586 -10.328  1.00 89.44           N  
ATOM   1780  CE1 HIS B  30       0.332   8.320 -10.312  1.00 89.44           C  
ATOM   1781  NE2 HIS B  30       0.137   7.918 -11.555  1.00 89.44           N  
ATOM   1782  N   HIS B  31       0.700  14.547 -11.734  1.00 90.12           N  
ATOM   1783  CA  HIS B  31       1.618  15.648 -11.992  1.00 90.12           C  
ATOM   1784  C   HIS B  31       3.023  15.320 -11.492  1.00 90.12           C  
ATOM   1785  CB  HIS B  31       1.110  16.938 -11.336  1.00 90.12           C  
ATOM   1786  O   HIS B  31       3.186  14.586 -10.516  1.00 90.12           O  
ATOM   1787  CG  HIS B  31       1.187  16.906  -9.844  1.00 90.12           C  
ATOM   1788  CD2 HIS B  31       1.468  15.906  -8.977  1.00 90.12           C  
ATOM   1789  ND1 HIS B  31       0.952  18.031  -9.070  1.00 90.12           N  
ATOM   1790  CE1 HIS B  31       1.087  17.703  -7.793  1.00 90.12           C  
ATOM   1791  NE2 HIS B  31       1.399  16.422  -7.711  1.00 90.12           N  
ATOM   1792  N   TRP B  32       3.941  15.820 -12.359  1.00 81.69           N  
ATOM   1793  CA  TRP B  32       5.281  15.523 -11.867  1.00 81.69           C  
ATOM   1794  C   TRP B  32       5.727  16.562 -10.836  1.00 81.69           C  
ATOM   1795  CB  TRP B  32       6.281  15.477 -13.023  1.00 81.69           C  
ATOM   1796  O   TRP B  32       5.574  17.766 -11.047  1.00 81.69           O  
ATOM   1797  CG  TRP B  32       6.512  16.797 -13.688  1.00 81.69           C  
ATOM   1798  CD1 TRP B  32       7.031  17.922 -13.117  1.00 81.69           C  
ATOM   1799  CD2 TRP B  32       6.219  17.141 -15.047  1.00 81.69           C  
ATOM   1800  CE2 TRP B  32       6.590  18.484 -15.234  1.00 81.69           C  
ATOM   1801  CE3 TRP B  32       5.684  16.422 -16.125  1.00 81.69           C  
ATOM   1802  NE1 TRP B  32       7.082  18.953 -14.039  1.00 81.69           N  
ATOM   1803  CH2 TRP B  32       5.910  18.422 -17.500  1.00 81.69           C  
ATOM   1804  CZ2 TRP B  32       6.441  19.141 -16.453  1.00 81.69           C  
ATOM   1805  CZ3 TRP B  32       5.531  17.078 -17.344  1.00 81.69           C  
ATOM   1806  N   GLY B  33       5.855  16.328  -9.555  1.00 71.56           N  
ATOM   1807  CA  GLY B  33       6.531  17.078  -8.508  1.00 71.56           C  
ATOM   1808  C   GLY B  33       6.090  18.531  -8.438  1.00 71.56           C  
ATOM   1809  O   GLY B  33       4.895  18.812  -8.336  1.00 71.56           O  
ATOM   1810  N   ASP B  34       7.082  19.484  -8.641  1.00 73.06           N  
ATOM   1811  CA  ASP B  34       6.895  20.922  -8.430  1.00 73.06           C  
ATOM   1812  C   ASP B  34       6.855  21.672  -9.750  1.00 73.06           C  
ATOM   1813  CB  ASP B  34       8.000  21.469  -7.535  1.00 73.06           C  
ATOM   1814  O   ASP B  34       7.312  21.156 -10.773  1.00 73.06           O  
ATOM   1815  CG  ASP B  34       7.984  20.891  -6.129  1.00 73.06           C  
ATOM   1816  OD1 ASP B  34       6.887  20.672  -5.582  1.00 73.06           O  
ATOM   1817  OD2 ASP B  34       9.078  20.672  -5.570  1.00 73.06           O  
ATOM   1818  N   ASP B  35       6.309  22.906  -9.695  1.00 81.88           N  
ATOM   1819  CA  ASP B  35       6.344  23.812 -10.836  1.00 81.88           C  
ATOM   1820  C   ASP B  35       7.785  24.141 -11.234  1.00 81.88           C  
ATOM   1821  CB  ASP B  35       5.586  25.109 -10.516  1.00 81.88           C  
ATOM   1822  O   ASP B  35       8.688  24.109 -10.391  1.00 81.88           O  
ATOM   1823  CG  ASP B  35       4.082  24.906 -10.445  1.00 81.88           C  
ATOM   1824  OD1 ASP B  35       3.611  23.766 -10.586  1.00 81.88           O  
ATOM   1825  OD2 ASP B  35       3.361  25.906 -10.250  1.00 81.88           O  
ATOM   1826  N   ASN B  36       8.008  24.250 -12.477  1.00 83.62           N  
ATOM   1827  CA  ASN B  36       9.234  24.766 -13.078  1.00 83.62           C  
ATOM   1828  C   ASN B  36      10.312  23.703 -13.164  1.00 83.62           C  
ATOM   1829  CB  ASN B  36       9.750  25.984 -12.289  1.00 83.62           C  
ATOM   1830  O   ASN B  36      11.477  24.000 -13.438  1.00 83.62           O  
ATOM   1831  CG  ASN B  36       8.820  27.172 -12.375  1.00 83.62           C  
ATOM   1832  ND2 ASN B  36       8.711  27.922 -11.289  1.00 83.62           N  
ATOM   1833  OD1 ASN B  36       8.203  27.422 -13.414  1.00 83.62           O  
ATOM   1834  N   GLN B  37       9.984  22.484 -12.828  1.00 85.62           N  
ATOM   1835  CA  GLN B  37      10.938  21.406 -13.078  1.00 85.62           C  
ATOM   1836  C   GLN B  37      11.094  21.141 -14.570  1.00 85.62           C  
ATOM   1837  CB  GLN B  37      10.500  20.125 -12.359  1.00 85.62           C  
ATOM   1838  O   GLN B  37      10.125  21.203 -15.320  1.00 85.62           O  
ATOM   1839  CG  GLN B  37      10.828  20.109 -10.875  1.00 85.62           C  
ATOM   1840  CD  GLN B  37      10.531  18.766 -10.227  1.00 85.62           C  
ATOM   1841  NE2 GLN B  37      11.586  18.047  -9.852  1.00 85.62           N  
ATOM   1842  OE1 GLN B  37       9.367  18.391 -10.062  1.00 85.62           O  
ATOM   1843  N   ARG B  38      12.250  20.938 -14.930  1.00 89.06           N  
ATOM   1844  CA  ARG B  38      12.523  20.656 -16.344  1.00 89.06           C  
ATOM   1845  C   ARG B  38      12.109  19.250 -16.719  1.00 89.06           C  
ATOM   1846  CB  ARG B  38      14.008  20.875 -16.641  1.00 89.06           C  
ATOM   1847  O   ARG B  38      12.305  18.312 -15.938  1.00 89.06           O  
ATOM   1848  CG  ARG B  38      14.445  22.328 -16.594  1.00 89.06           C  
ATOM   1849  CD  ARG B  38      15.898  22.500 -17.016  1.00 89.06           C  
ATOM   1850  NE  ARG B  38      16.016  22.828 -18.438  1.00 89.06           N  
ATOM   1851  NH1 ARG B  38      18.281  22.453 -18.562  1.00 89.06           N  
ATOM   1852  NH2 ARG B  38      17.125  23.125 -20.422  1.00 89.06           N  
ATOM   1853  CZ  ARG B  38      17.141  22.797 -19.141  1.00 89.06           C  
ATOM   1854  N   PHE B  39      11.617  19.109 -17.906  1.00 92.62           N  
ATOM   1855  CA  PHE B  39      11.156  17.844 -18.469  1.00 92.62           C  
ATOM   1856  C   PHE B  39      12.266  16.797 -18.406  1.00 92.62           C  
ATOM   1857  CB  PHE B  39      10.688  18.031 -19.906  1.00 92.62           C  
ATOM   1858  O   PHE B  39      12.055  15.680 -17.922  1.00 92.62           O  
ATOM   1859  CG  PHE B  39      10.289  16.750 -20.594  1.00 92.62           C  
ATOM   1860  CD1 PHE B  39      11.211  16.047 -21.359  1.00 92.62           C  
ATOM   1861  CD2 PHE B  39       9.000  16.250 -20.469  1.00 92.62           C  
ATOM   1862  CE1 PHE B  39      10.844  14.859 -22.000  1.00 92.62           C  
ATOM   1863  CE2 PHE B  39       8.633  15.070 -21.094  1.00 92.62           C  
ATOM   1864  CZ  PHE B  39       9.555  14.375 -21.859  1.00 92.62           C  
ATOM   1865  N   GLU B  40      13.492  17.156 -18.828  1.00 91.44           N  
ATOM   1866  CA  GLU B  40      14.625  16.234 -18.891  1.00 91.44           C  
ATOM   1867  C   GLU B  40      14.992  15.727 -17.500  1.00 91.44           C  
ATOM   1868  CB  GLU B  40      15.836  16.922 -19.547  1.00 91.44           C  
ATOM   1869  O   GLU B  40      15.336  14.555 -17.344  1.00 91.44           O  
ATOM   1870  CG  GLU B  40      15.625  17.266 -21.000  1.00 91.44           C  
ATOM   1871  CD  GLU B  40      14.898  18.594 -21.203  1.00 91.44           C  
ATOM   1872  OE1 GLU B  40      14.695  19.000 -22.375  1.00 91.44           O  
ATOM   1873  OE2 GLU B  40      14.539  19.219 -20.188  1.00 91.44           O  
ATOM   1874  N   LYS B  41      14.922  16.547 -16.531  1.00 85.25           N  
ATOM   1875  CA  LYS B  41      15.281  16.156 -15.164  1.00 85.25           C  
ATOM   1876  C   LYS B  41      14.266  15.188 -14.578  1.00 85.25           C  
ATOM   1877  CB  LYS B  41      15.398  17.391 -14.273  1.00 85.25           C  
ATOM   1878  O   LYS B  41      14.633  14.289 -13.820  1.00 85.25           O  
ATOM   1879  CG  LYS B  41      16.641  18.234 -14.531  1.00 85.25           C  
ATOM   1880  CD  LYS B  41      17.906  17.547 -14.039  1.00 85.25           C  
ATOM   1881  CE  LYS B  41      19.141  18.406 -14.266  1.00 85.25           C  
ATOM   1882  NZ  LYS B  41      20.391  17.688 -13.875  1.00 85.25           N  
ATOM   1883  N   VAL B  42      13.031  15.414 -14.938  1.00 86.69           N  
ATOM   1884  CA  VAL B  42      11.992  14.500 -14.469  1.00 86.69           C  
ATOM   1885  C   VAL B  42      12.195  13.117 -15.094  1.00 86.69           C  
ATOM   1886  CB  VAL B  42      10.578  15.031 -14.812  1.00 86.69           C  
ATOM   1887  O   VAL B  42      12.148  12.102 -14.398  1.00 86.69           O  
ATOM   1888  CG1 VAL B  42       9.516  13.992 -14.469  1.00 86.69           C  
ATOM   1889  CG2 VAL B  42      10.312  16.344 -14.070  1.00 86.69           C  
ATOM   1890  N   CYS B  43      12.461  13.078 -16.391  1.00 90.00           N  
ATOM   1891  CA  CYS B  43      12.734  11.820 -17.062  1.00 90.00           C  
ATOM   1892  C   CYS B  43      13.945  11.125 -16.469  1.00 90.00           C  
ATOM   1893  CB  CYS B  43      12.953  12.055 -18.562  1.00 90.00           C  
ATOM   1894  O   CYS B  43      13.914   9.914 -16.219  1.00 90.00           O  
ATOM   1895  SG  CYS B  43      11.484  12.648 -19.422  1.00 90.00           S  
ATOM   1896  N   GLU B  44      14.945  11.875 -16.188  1.00 82.12           N  
ATOM   1897  CA  GLU B  44      16.156  11.328 -15.586  1.00 82.12           C  
ATOM   1898  C   GLU B  44      15.898  10.797 -14.180  1.00 82.12           C  
ATOM   1899  CB  GLU B  44      17.266  12.383 -15.547  1.00 82.12           C  
ATOM   1900  O   GLU B  44      16.469   9.781 -13.773  1.00 82.12           O  
ATOM   1901  CG  GLU B  44      17.875  12.688 -16.906  1.00 82.12           C  
ATOM   1902  CD  GLU B  44      18.797  13.891 -16.906  1.00 82.12           C  
ATOM   1903  OE1 GLU B  44      19.266  14.305 -17.984  1.00 82.12           O  
ATOM   1904  OE2 GLU B  44      19.062  14.430 -15.797  1.00 82.12           O  
ATOM   1905  N   PHE B  45      15.133  11.500 -13.469  1.00 75.00           N  
ATOM   1906  CA  PHE B  45      14.766  11.078 -12.125  1.00 75.00           C  
ATOM   1907  C   PHE B  45      14.156   9.688 -12.141  1.00 75.00           C  
ATOM   1908  CB  PHE B  45      13.781  12.078 -11.500  1.00 75.00           C  
ATOM   1909  O   PHE B  45      14.602   8.805 -11.398  1.00 75.00           O  
ATOM   1910  CG  PHE B  45      13.180  11.609 -10.203  1.00 75.00           C  
ATOM   1911  CD1 PHE B  45      11.875  11.133 -10.156  1.00 75.00           C  
ATOM   1912  CD2 PHE B  45      13.922  11.633  -9.031  1.00 75.00           C  
ATOM   1913  CE1 PHE B  45      11.320  10.703  -8.953  1.00 75.00           C  
ATOM   1914  CE2 PHE B  45      13.375  11.203  -7.828  1.00 75.00           C  
ATOM   1915  CZ  PHE B  45      12.070  10.734  -7.789  1.00 75.00           C  
ATOM   1916  N   PHE B  46      13.172   9.438 -12.977  1.00 80.00           N  
ATOM   1917  CA  PHE B  46      12.516   8.141 -13.047  1.00 80.00           C  
ATOM   1918  C   PHE B  46      13.469   7.082 -13.594  1.00 80.00           C  
ATOM   1919  CB  PHE B  46      11.266   8.219 -13.930  1.00 80.00           C  
ATOM   1920  O   PHE B  46      13.438   5.930 -13.156  1.00 80.00           O  
ATOM   1921  CG  PHE B  46      10.102   8.898 -13.266  1.00 80.00           C  
ATOM   1922  CD1 PHE B  46       9.586   8.422 -12.062  1.00 80.00           C  
ATOM   1923  CD2 PHE B  46       9.516  10.023 -13.836  1.00 80.00           C  
ATOM   1924  CE1 PHE B  46       8.508   9.047 -11.445  1.00 80.00           C  
ATOM   1925  CE2 PHE B  46       8.438  10.656 -13.227  1.00 80.00           C  
ATOM   1926  CZ  PHE B  46       7.934  10.172 -12.031  1.00 80.00           C  
ATOM   1927  N   ALA B  47      14.312   7.523 -14.516  1.00 78.25           N  
ATOM   1928  CA  ALA B  47      15.281   6.598 -15.086  1.00 78.25           C  
ATOM   1929  C   ALA B  47      16.297   6.156 -14.031  1.00 78.25           C  
ATOM   1930  CB  ALA B  47      16.000   7.234 -16.266  1.00 78.25           C  
ATOM   1931  O   ALA B  47      16.859   5.059 -14.117  1.00 78.25           O  
ATOM   1932  N   GLY B  48      16.484   6.930 -13.078  1.00 67.88           N  
ATOM   1933  CA  GLY B  48      17.438   6.664 -12.023  1.00 67.88           C  
ATOM   1934  C   GLY B  48      16.953   5.648 -11.008  1.00 67.88           C  
ATOM   1935  O   GLY B  48      17.719   5.195 -10.156  1.00 67.88           O  
ATOM   1936  N   GLY B  49      15.703   5.301 -10.953  1.00 60.41           N  
ATOM   1937  CA  GLY B  49      15.172   4.230 -10.125  1.00 60.41           C  
ATOM   1938  C   GLY B  49      14.820   4.676  -8.719  1.00 60.41           C  
ATOM   1939  O   GLY B  49      15.367   4.156  -7.742  1.00 60.41           O  
ATOM   1940  N   PRO B  50      14.047   5.641  -8.594  1.00 58.16           N  
ATOM   1941  CA  PRO B  50      13.711   6.184  -7.277  1.00 58.16           C  
ATOM   1942  C   PRO B  50      12.719   5.305  -6.516  1.00 58.16           C  
ATOM   1943  CB  PRO B  50      13.094   7.543  -7.605  1.00 58.16           C  
ATOM   1944  O   PRO B  50      12.312   5.648  -5.402  1.00 58.16           O  
ATOM   1945  CG  PRO B  50      12.453   7.359  -8.945  1.00 58.16           C  
ATOM   1946  CD  PRO B  50      13.273   6.387  -9.734  1.00 58.16           C  
ATOM   1947  N   GLY B  51      12.297   4.238  -7.090  1.00 59.62           N  
ATOM   1948  CA  GLY B  51      11.305   3.391  -6.449  1.00 59.62           C  
ATOM   1949  C   GLY B  51       9.891   3.660  -6.934  1.00 59.62           C  
ATOM   1950  O   GLY B  51       8.930   3.096  -6.402  1.00 59.62           O  
ATOM   1951  N   THR B  52       9.758   4.605  -7.797  1.00 69.12           N  
ATOM   1952  CA  THR B  52       8.516   4.938  -8.492  1.00 69.12           C  
ATOM   1953  C   THR B  52       8.789   5.273  -9.953  1.00 69.12           C  
ATOM   1954  CB  THR B  52       7.797   6.121  -7.816  1.00 69.12           C  
ATOM   1955  O   THR B  52       9.922   5.605 -10.320  1.00 69.12           O  
ATOM   1956  CG2 THR B  52       8.633   7.395  -7.906  1.00 69.12           C  
ATOM   1957  OG1 THR B  52       6.539   6.336  -8.469  1.00 69.12           O  
ATOM   1958  N   SER B  53       7.836   5.031 -10.734  1.00 82.00           N  
ATOM   1959  CA  SER B  53       7.953   5.387 -12.148  1.00 82.00           C  
ATOM   1960  C   SER B  53       6.586   5.652 -12.766  1.00 82.00           C  
ATOM   1961  CB  SER B  53       8.664   4.273 -12.922  1.00 82.00           C  
ATOM   1962  O   SER B  53       5.598   5.816 -12.055  1.00 82.00           O  
ATOM   1963  OG  SER B  53       7.840   3.129 -13.023  1.00 82.00           O  
ATOM   1964  N   ALA B  54       6.504   5.902 -14.039  1.00 90.69           N  
ATOM   1965  CA  ALA B  54       5.328   6.070 -14.891  1.00 90.69           C  
ATOM   1966  C   ALA B  54       5.602   5.574 -16.312  1.00 90.69           C  
ATOM   1967  CB  ALA B  54       4.891   7.531 -14.914  1.00 90.69           C  
ATOM   1968  O   ALA B  54       6.758   5.379 -16.688  1.00 90.69           O  
ATOM   1969  N   HIS B  55       4.574   5.309 -16.938  1.00 95.06           N  
ATOM   1970  CA  HIS B  55       4.754   4.906 -18.328  1.00 95.06           C  
ATOM   1971  C   HIS B  55       5.199   6.086 -19.188  1.00 95.06           C  
ATOM   1972  CB  HIS B  55       3.459   4.312 -18.891  1.00 95.06           C  
ATOM   1973  O   HIS B  55       6.090   5.941 -20.031  1.00 95.06           O  
ATOM   1974  CG  HIS B  55       3.062   3.023 -18.234  1.00 95.06           C  
ATOM   1975  CD2 HIS B  55       3.266   1.739 -18.609  1.00 95.06           C  
ATOM   1976  ND1 HIS B  55       2.363   2.973 -17.047  1.00 95.06           N  
ATOM   1977  CE1 HIS B  55       2.154   1.708 -16.719  1.00 95.06           C  
ATOM   1978  NE2 HIS B  55       2.691   0.940 -17.656  1.00 95.06           N  
ATOM   1979  N   PHE B  56       4.594   7.234 -18.906  1.00 95.50           N  
ATOM   1980  CA  PHE B  56       4.879   8.391 -19.734  1.00 95.50           C  
ATOM   1981  C   PHE B  56       5.102   9.633 -18.875  1.00 95.50           C  
ATOM   1982  CB  PHE B  56       3.736   8.641 -20.734  1.00 95.50           C  
ATOM   1983  O   PHE B  56       4.488   9.781 -17.828  1.00 95.50           O  
ATOM   1984  CG  PHE B  56       3.473   7.477 -21.641  1.00 95.50           C  
ATOM   1985  CD1 PHE B  56       4.262   7.262 -22.766  1.00 95.50           C  
ATOM   1986  CD2 PHE B  56       2.432   6.594 -21.391  1.00 95.50           C  
ATOM   1987  CE1 PHE B  56       4.020   6.188 -23.625  1.00 95.50           C  
ATOM   1988  CE2 PHE B  56       2.182   5.516 -22.234  1.00 95.50           C  
ATOM   1989  CZ  PHE B  56       2.979   5.316 -23.344  1.00 95.50           C  
ATOM   1990  N   VAL B  57       6.012  10.523 -19.406  1.00 94.81           N  
ATOM   1991  CA  VAL B  57       6.168  11.906 -18.984  1.00 94.81           C  
ATOM   1992  C   VAL B  57       5.816  12.852 -20.125  1.00 94.81           C  
ATOM   1993  CB  VAL B  57       7.602  12.188 -18.484  1.00 94.81           C  
ATOM   1994  O   VAL B  57       6.391  12.766 -21.219  1.00 94.81           O  
ATOM   1995  CG1 VAL B  57       7.750  13.648 -18.047  1.00 94.81           C  
ATOM   1996  CG2 VAL B  57       7.957  11.250 -17.328  1.00 94.81           C  
ATOM   1997  N   VAL B  58       4.770  13.703 -19.828  1.00 96.25           N  
ATOM   1998  CA  VAL B  58       4.227  14.461 -20.938  1.00 96.25           C  
ATOM   1999  C   VAL B  58       4.219  15.953 -20.594  1.00 96.25           C  
ATOM   2000  CB  VAL B  58       2.799  13.992 -21.312  1.00 96.25           C  
ATOM   2001  O   VAL B  58       3.822  16.344 -19.500  1.00 96.25           O  
ATOM   2002  CG1 VAL B  58       2.271  14.758 -22.516  1.00 96.25           C  
ATOM   2003  CG2 VAL B  58       2.787  12.484 -21.578  1.00 96.25           C  
ATOM   2004  N   GLU B  59       4.723  16.797 -21.484  1.00 95.75           N  
ATOM   2005  CA  GLU B  59       4.559  18.250 -21.469  1.00 95.75           C  
ATOM   2006  C   GLU B  59       4.281  18.781 -22.875  1.00 95.75           C  
ATOM   2007  CB  GLU B  59       5.801  18.922 -20.891  1.00 95.75           C  
ATOM   2008  O   GLU B  59       4.129  18.000 -23.812  1.00 95.75           O  
ATOM   2009  CG  GLU B  59       7.012  18.891 -21.812  1.00 95.75           C  
ATOM   2010  CD  GLU B  59       8.195  19.672 -21.266  1.00 95.75           C  
ATOM   2011  OE1 GLU B  59       9.219  19.812 -21.984  1.00 95.75           O  
ATOM   2012  OE2 GLU B  59       8.109  20.172 -20.125  1.00 95.75           O  
ATOM   2013  N   ALA B  60       4.180  20.062 -22.953  1.00 95.56           N  
ATOM   2014  CA  ALA B  60       3.842  20.688 -24.219  1.00 95.56           C  
ATOM   2015  C   ALA B  60       4.746  20.188 -25.344  1.00 95.56           C  
ATOM   2016  CB  ALA B  60       3.941  22.203 -24.109  1.00 95.56           C  
ATOM   2017  O   ALA B  60       5.961  20.391 -25.312  1.00 95.56           O  
ATOM   2018  N   GLY B  61       4.129  19.406 -26.203  1.00 94.94           N  
ATOM   2019  CA  GLY B  61       4.797  19.000 -27.422  1.00 94.94           C  
ATOM   2020  C   GLY B  61       5.750  17.844 -27.234  1.00 94.94           C  
ATOM   2021  O   GLY B  61       6.465  17.453 -28.156  1.00 94.94           O  
ATOM   2022  N   ARG B  62       5.812  17.266 -26.047  1.00 95.00           N  
ATOM   2023  CA  ARG B  62       6.766  16.188 -25.797  1.00 95.00           C  
ATOM   2024  C   ARG B  62       6.125  15.078 -24.969  1.00 95.00           C  
ATOM   2025  CB  ARG B  62       8.008  16.734 -25.078  1.00 95.00           C  
ATOM   2026  O   ARG B  62       5.355  15.352 -24.047  1.00 95.00           O  
ATOM   2027  CG  ARG B  62       8.859  17.656 -25.938  1.00 95.00           C  
ATOM   2028  CD  ARG B  62      10.172  18.000 -25.250  1.00 95.00           C  
ATOM   2029  NE  ARG B  62       9.961  18.812 -24.062  1.00 95.00           N  
ATOM   2030  NH1 ARG B  62      12.188  18.875 -23.438  1.00 95.00           N  
ATOM   2031  NH2 ARG B  62      10.609  19.953 -22.172  1.00 95.00           N  
ATOM   2032  CZ  ARG B  62      10.922  19.219 -23.219  1.00 95.00           C  
ATOM   2033  N   CYS B  63       6.398  13.859 -25.391  1.00 95.50           N  
ATOM   2034  CA  CYS B  63       5.988  12.656 -24.672  1.00 95.50           C  
ATOM   2035  C   CYS B  63       7.133  11.656 -24.578  1.00 95.50           C  
ATOM   2036  CB  CYS B  63       4.789  12.008 -25.375  1.00 95.50           C  
ATOM   2037  O   CYS B  63       7.582  11.125 -25.594  1.00 95.50           O  
ATOM   2038  SG  CYS B  63       4.266  10.453 -24.609  1.00 95.50           S  
ATOM   2039  N   ALA B  64       7.625  11.445 -23.344  1.00 94.56           N  
ATOM   2040  CA  ALA B  64       8.656  10.438 -23.109  1.00 94.56           C  
ATOM   2041  C   ALA B  64       8.055   9.148 -22.562  1.00 94.56           C  
ATOM   2042  CB  ALA B  64       9.711  10.977 -22.141  1.00 94.56           C  
ATOM   2043  O   ALA B  64       7.277   9.172 -21.609  1.00 94.56           O  
ATOM   2044  N   GLN B  65       8.359   8.055 -23.250  1.00 94.94           N  
ATOM   2045  CA  GLN B  65       8.008   6.758 -22.688  1.00 94.94           C  
ATOM   2046  C   GLN B  65       9.141   6.195 -21.844  1.00 94.94           C  
ATOM   2047  CB  GLN B  65       7.641   5.773 -23.797  1.00 94.94           C  
ATOM   2048  O   GLN B  65      10.258   6.023 -22.328  1.00 94.94           O  
ATOM   2049  CG  GLN B  65       7.133   4.434 -23.297  1.00 94.94           C  
ATOM   2050  CD  GLN B  65       6.617   3.539 -24.406  1.00 94.94           C  
ATOM   2051  NE2 GLN B  65       6.273   2.303 -24.062  1.00 94.94           N  
ATOM   2052  OE1 GLN B  65       6.535   3.957 -25.562  1.00 94.94           O  
ATOM   2053  N   LEU B  66       8.844   5.887 -20.562  1.00 92.81           N  
ATOM   2054  CA  LEU B  66       9.859   5.426 -19.625  1.00 92.81           C  
ATOM   2055  C   LEU B  66       9.719   3.928 -19.359  1.00 92.81           C  
ATOM   2056  CB  LEU B  66       9.758   6.191 -18.297  1.00 92.81           C  
ATOM   2057  O   LEU B  66      10.695   3.254 -19.047  1.00 92.81           O  
ATOM   2058  CG  LEU B  66      10.242   7.641 -18.312  1.00 92.81           C  
ATOM   2059  CD1 LEU B  66       9.344   8.492 -19.203  1.00 92.81           C  
ATOM   2060  CD2 LEU B  66      10.305   8.203 -16.891  1.00 92.81           C  
ATOM   2061  N   VAL B  67       8.492   3.479 -19.344  1.00 92.06           N  
ATOM   2062  CA  VAL B  67       8.180   2.070 -19.125  1.00 92.06           C  
ATOM   2063  C   VAL B  67       7.312   1.555 -20.281  1.00 92.06           C  
ATOM   2064  CB  VAL B  67       7.457   1.852 -17.781  1.00 92.06           C  
ATOM   2065  O   VAL B  67       6.406   2.252 -20.734  1.00 92.06           O  
ATOM   2066  CG1 VAL B  67       7.090   0.380 -17.594  1.00 92.06           C  
ATOM   2067  CG2 VAL B  67       8.328   2.338 -16.625  1.00 92.06           C  
ATOM   2068  N   GLU B  68       7.652   0.381 -20.781  1.00 91.06           N  
ATOM   2069  CA  GLU B  68       6.820  -0.228 -21.812  1.00 91.06           C  
ATOM   2070  C   GLU B  68       5.398  -0.465 -21.312  1.00 91.06           C  
ATOM   2071  CB  GLU B  68       7.438  -1.547 -22.297  1.00 91.06           C  
ATOM   2072  O   GLU B  68       5.191  -0.750 -20.141  1.00 91.06           O  
ATOM   2073  CG  GLU B  68       8.773  -1.381 -23.000  1.00 91.06           C  
ATOM   2074  CD  GLU B  68       9.023  -2.432 -24.062  1.00 91.06           C  
ATOM   2075  OE1 GLU B  68       9.883  -2.207 -24.953  1.00 91.06           O  
ATOM   2076  OE2 GLU B  68       8.352  -3.486 -24.031  1.00 91.06           O  
ATOM   2077  N   ILE B  69       4.484  -0.340 -22.234  1.00 90.12           N  
ATOM   2078  CA  ILE B  69       3.074  -0.488 -21.891  1.00 90.12           C  
ATOM   2079  C   ILE B  69       2.816  -1.897 -21.375  1.00 90.12           C  
ATOM   2080  CB  ILE B  69       2.162  -0.194 -23.109  1.00 90.12           C  
ATOM   2081  O   ILE B  69       1.983  -2.092 -20.484  1.00 90.12           O  
ATOM   2082  CG1 ILE B  69       2.195   1.300 -23.453  1.00 90.12           C  
ATOM   2083  CG2 ILE B  69       0.731  -0.663 -22.828  1.00 90.12           C  
ATOM   2084  CD1 ILE B  69       1.409   2.174 -22.484  1.00 90.12           C  
ATOM   2085  N   LYS B  70       3.635  -2.867 -21.906  1.00 85.25           N  
ATOM   2086  CA  LYS B  70       3.430  -4.250 -21.469  1.00 85.25           C  
ATOM   2087  C   LYS B  70       3.908  -4.461 -20.047  1.00 85.25           C  
ATOM   2088  CB  LYS B  70       4.156  -5.215 -22.422  1.00 85.25           C  
ATOM   2089  O   LYS B  70       3.535  -5.441 -19.391  1.00 85.25           O  
ATOM   2090  CG  LYS B  70       5.672  -5.113 -22.359  1.00 85.25           C  
ATOM   2091  CD  LYS B  70       6.336  -6.094 -23.312  1.00 85.25           C  
ATOM   2092  CE  LYS B  70       7.852  -5.992 -23.266  1.00 85.25           C  
ATOM   2093  NZ  LYS B  70       8.406  -6.676 -22.062  1.00 85.25           N  
ATOM   2094  N   ASP B  71       4.777  -3.607 -19.547  1.00 82.75           N  
ATOM   2095  CA  ASP B  71       5.301  -3.717 -18.188  1.00 82.75           C  
ATOM   2096  C   ASP B  71       4.477  -2.881 -17.219  1.00 82.75           C  
ATOM   2097  CB  ASP B  71       6.770  -3.285 -18.141  1.00 82.75           C  
ATOM   2098  O   ASP B  71       3.609  -2.107 -17.641  1.00 82.75           O  
ATOM   2099  CG  ASP B  71       7.684  -4.211 -18.922  1.00 82.75           C  
ATOM   2100  OD1 ASP B  71       7.402  -5.430 -19.000  1.00 82.75           O  
ATOM   2101  OD2 ASP B  71       8.695  -3.723 -19.469  1.00 82.75           O  
ATOM   2102  N   ILE B  72       4.688  -3.127 -15.930  1.00 75.56           N  
ATOM   2103  CA  ILE B  72       3.908  -2.471 -14.891  1.00 75.56           C  
ATOM   2104  C   ILE B  72       4.762  -1.410 -14.195  1.00 75.56           C  
ATOM   2105  CB  ILE B  72       3.377  -3.490 -13.852  1.00 75.56           C  
ATOM   2106  O   ILE B  72       5.660  -1.737 -13.422  1.00 75.56           O  
ATOM   2107  CG1 ILE B  72       2.549  -4.574 -14.555  1.00 75.56           C  
ATOM   2108  CG2 ILE B  72       2.557  -2.785 -12.773  1.00 75.56           C  
ATOM   2109  CD1 ILE B  72       2.268  -5.793 -13.680  1.00 75.56           C  
ATOM   2110  N   ALA B  73       4.484  -0.166 -14.477  1.00 82.94           N  
ATOM   2111  CA  ALA B  73       5.141   0.926 -13.766  1.00 82.94           C  
ATOM   2112  C   ALA B  73       4.637   1.021 -12.328  1.00 82.94           C  
ATOM   2113  CB  ALA B  73       4.914   2.248 -14.492  1.00 82.94           C  
ATOM   2114  O   ALA B  73       3.447   0.830 -12.062  1.00 82.94           O  
ATOM   2115  N   TRP B  74       5.535   1.335 -11.445  1.00 75.25           N  
ATOM   2116  CA  TRP B  74       5.172   1.605 -10.062  1.00 75.25           C  
ATOM   2117  C   TRP B  74       4.828   3.078  -9.859  1.00 75.25           C  
ATOM   2118  CB  TRP B  74       6.309   1.204  -9.117  1.00 75.25           C  
ATOM   2119  O   TRP B  74       5.707   3.895  -9.586  1.00 75.25           O  
ATOM   2120  CG  TRP B  74       6.742  -0.225  -9.258  1.00 75.25           C  
ATOM   2121  CD1 TRP B  74       6.082  -1.225  -9.914  1.00 75.25           C  
ATOM   2122  CD2 TRP B  74       7.934  -0.813  -8.727  1.00 75.25           C  
ATOM   2123  CE2 TRP B  74       7.930  -2.176  -9.102  1.00 75.25           C  
ATOM   2124  CE3 TRP B  74       9.008  -0.321  -7.969  1.00 75.25           C  
ATOM   2125  NE1 TRP B  74       6.789  -2.400  -9.820  1.00 75.25           N  
ATOM   2126  CH2 TRP B  74       9.992  -2.543  -8.000  1.00 75.25           C  
ATOM   2127  CZ2 TRP B  74       8.953  -3.051  -8.742  1.00 75.25           C  
ATOM   2128  CZ3 TRP B  74      10.023  -1.194  -7.613  1.00 75.25           C  
ATOM   2129  N   HIS B  75       3.533   3.379 -10.016  1.00 76.75           N  
ATOM   2130  CA  HIS B  75       3.244   4.809 -10.047  1.00 76.75           C  
ATOM   2131  C   HIS B  75       2.098   5.160  -9.102  1.00 76.75           C  
ATOM   2132  CB  HIS B  75       2.912   5.258 -11.469  1.00 76.75           C  
ATOM   2133  O   HIS B  75       2.027   6.281  -8.594  1.00 76.75           O  
ATOM   2134  CG  HIS B  75       1.688   4.609 -12.031  1.00 76.75           C  
ATOM   2135  CD2 HIS B  75       1.525   3.430 -12.680  1.00 76.75           C  
ATOM   2136  ND1 HIS B  75       0.439   5.188 -11.961  1.00 76.75           N  
ATOM   2137  CE1 HIS B  75      -0.442   4.391 -12.547  1.00 76.75           C  
ATOM   2138  NE2 HIS B  75       0.192   3.316 -12.984  1.00 76.75           N  
ATOM   2139  N   ALA B  76       1.198   4.195  -8.766  1.00 73.31           N  
ATOM   2140  CA  ALA B  76      -0.070   4.582  -8.156  1.00 73.31           C  
ATOM   2141  C   ALA B  76      -0.081   4.246  -6.664  1.00 73.31           C  
ATOM   2142  CB  ALA B  76      -1.234   3.893  -8.859  1.00 73.31           C  
ATOM   2143  O   ALA B  76      -1.036   4.570  -5.957  1.00 73.31           O  
ATOM   2144  N   GLY B  77       0.986   3.688  -6.117  1.00 62.31           N  
ATOM   2145  CA  GLY B  77       1.004   3.281  -4.719  1.00 62.31           C  
ATOM   2146  C   GLY B  77      -0.006   2.195  -4.402  1.00 62.31           C  
ATOM   2147  O   GLY B  77      -0.241   1.882  -3.232  1.00 62.31           O  
ATOM   2148  N   ASN B  78      -0.651   1.868  -5.395  1.00 59.22           N  
ATOM   2149  CA  ASN B  78      -1.652   0.808  -5.391  1.00 59.22           C  
ATOM   2150  C   ASN B  78      -1.395  -0.212  -6.496  1.00 59.22           C  
ATOM   2151  CB  ASN B  78      -3.059   1.396  -5.527  1.00 59.22           C  
ATOM   2152  O   ASN B  78      -1.544   0.099  -7.680  1.00 59.22           O  
ATOM   2153  CG  ASN B  78      -4.145   0.341  -5.445  1.00 59.22           C  
ATOM   2154  ND2 ASN B  78      -5.129   0.570  -4.586  1.00 59.22           N  
ATOM   2155  OD1 ASN B  78      -4.098  -0.672  -6.148  1.00 59.22           O  
ATOM   2156  N   TRP B  79      -0.996  -1.333  -6.109  1.00 60.03           N  
ATOM   2157  CA  TRP B  79      -0.546  -2.311  -7.094  1.00 60.03           C  
ATOM   2158  C   TRP B  79      -1.680  -2.691  -8.039  1.00 60.03           C  
ATOM   2159  CB  TRP B  79      -0.001  -3.562  -6.402  1.00 60.03           C  
ATOM   2160  O   TRP B  79      -1.467  -2.844  -9.242  1.00 60.03           O  
ATOM   2161  CG  TRP B  79       0.556  -4.586  -7.344  1.00 60.03           C  
ATOM   2162  CD1 TRP B  79       0.113  -5.867  -7.523  1.00 60.03           C  
ATOM   2163  CD2 TRP B  79       1.665  -4.418  -8.234  1.00 60.03           C  
ATOM   2164  CE2 TRP B  79       1.838  -5.637  -8.922  1.00 60.03           C  
ATOM   2165  CE3 TRP B  79       2.529  -3.352  -8.508  1.00 60.03           C  
ATOM   2166  NE1 TRP B  79       0.879  -6.504  -8.469  1.00 60.03           N  
ATOM   2167  CH2 TRP B  79       3.674  -4.762 -10.133  1.00 60.03           C  
ATOM   2168  CZ2 TRP B  79       2.842  -5.820  -9.875  1.00 60.03           C  
ATOM   2169  CZ3 TRP B  79       3.527  -3.535  -9.461  1.00 60.03           C  
ATOM   2170  N   ALA B  80      -2.820  -2.904  -7.430  1.00 57.66           N  
ATOM   2171  CA  ALA B  80      -3.959  -3.217  -8.289  1.00 57.66           C  
ATOM   2172  C   ALA B  80      -4.160  -2.137  -9.352  1.00 57.66           C  
ATOM   2173  CB  ALA B  80      -5.227  -3.381  -7.457  1.00 57.66           C  
ATOM   2174  O   ALA B  80      -4.430  -2.441 -10.516  1.00 57.66           O  
ATOM   2175  N   ALA B  81      -3.992  -0.962  -8.945  1.00 70.25           N  
ATOM   2176  CA  ALA B  81      -4.078   0.134  -9.906  1.00 70.25           C  
ATOM   2177  C   ALA B  81      -2.908   0.101 -10.883  1.00 70.25           C  
ATOM   2178  CB  ALA B  81      -4.125   1.477  -9.180  1.00 70.25           C  
ATOM   2179  O   ALA B  81      -3.090   0.302 -12.086  1.00 70.25           O  
ATOM   2180  N   ASN B  82      -1.663  -0.153 -10.398  1.00 75.38           N  
ATOM   2181  CA  ASN B  82      -0.494  -0.216 -11.273  1.00 75.38           C  
ATOM   2182  C   ASN B  82      -0.665  -1.268 -12.367  1.00 75.38           C  
ATOM   2183  CB  ASN B  82       0.769  -0.500 -10.453  1.00 75.38           C  
ATOM   2184  O   ASN B  82      -0.318  -1.026 -13.523  1.00 75.38           O  
ATOM   2185  CG  ASN B  82       1.265   0.719  -9.703  1.00 75.38           C  
ATOM   2186  ND2 ASN B  82       2.117   0.498  -8.711  1.00 75.38           N  
ATOM   2187  OD1 ASN B  82       0.884   1.852 -10.016  1.00 75.38           O  
ATOM   2188  N   GLN B  83      -1.331  -2.338 -12.031  1.00 67.69           N  
ATOM   2189  CA  GLN B  83      -1.470  -3.455 -12.961  1.00 67.69           C  
ATOM   2190  C   GLN B  83      -2.436  -3.111 -14.094  1.00 67.69           C  
ATOM   2191  CB  GLN B  83      -1.946  -4.711 -12.227  1.00 67.69           C  
ATOM   2192  O   GLN B  83      -2.264  -3.570 -15.219  1.00 67.69           O  
ATOM   2193  CG  GLN B  83      -0.860  -5.391 -11.406  1.00 67.69           C  
ATOM   2194  CD  GLN B  83      -1.338  -6.672 -10.750  1.00 67.69           C  
ATOM   2195  NE2 GLN B  83      -0.660  -7.777 -11.039  1.00 67.69           N  
ATOM   2196  OE1 GLN B  83      -2.309  -6.668  -9.984  1.00 67.69           O  
ATOM   2197  N   ARG B  84      -3.334  -2.301 -13.781  1.00 75.56           N  
ATOM   2198  CA  ARG B  84      -4.426  -2.098 -14.727  1.00 75.56           C  
ATOM   2199  C   ARG B  84      -4.352  -0.711 -15.359  1.00 75.56           C  
ATOM   2200  CB  ARG B  84      -5.777  -2.289 -14.039  1.00 75.56           C  
ATOM   2201  O   ARG B  84      -5.293  -0.276 -16.016  1.00 75.56           O  
ATOM   2202  CG  ARG B  84      -5.992  -3.686 -13.477  1.00 75.56           C  
ATOM   2203  CD  ARG B  84      -7.344  -3.816 -12.789  1.00 75.56           C  
ATOM   2204  NE  ARG B  84      -8.422  -3.268 -13.609  1.00 75.56           N  
ATOM   2205  NH1 ARG B  84     -10.117  -3.943 -12.195  1.00 75.56           N  
ATOM   2206  NH2 ARG B  84     -10.609  -2.807 -14.125  1.00 75.56           N  
ATOM   2207  CZ  ARG B  84      -9.711  -3.340 -13.312  1.00 75.56           C  
ATOM   2208  N   SER B  85      -3.246  -0.008 -15.094  1.00 85.38           N  
ATOM   2209  CA  SER B  85      -3.283   1.380 -15.539  1.00 85.38           C  
ATOM   2210  C   SER B  85      -1.994   1.761 -16.266  1.00 85.38           C  
ATOM   2211  CB  SER B  85      -3.512   2.322 -14.359  1.00 85.38           C  
ATOM   2212  O   SER B  85      -0.989   1.054 -16.172  1.00 85.38           O  
ATOM   2213  OG  SER B  85      -2.391   2.326 -13.492  1.00 85.38           O  
ATOM   2214  N   ILE B  86      -2.141   2.775 -17.094  1.00 93.62           N  
ATOM   2215  CA  ILE B  86      -1.041   3.549 -17.656  1.00 93.62           C  
ATOM   2216  C   ILE B  86      -0.874   4.852 -16.875  1.00 93.62           C  
ATOM   2217  CB  ILE B  86      -1.271   3.846 -19.156  1.00 93.62           C  
ATOM   2218  O   ILE B  86      -1.804   5.656 -16.797  1.00 93.62           O  
ATOM   2219  CG1 ILE B  86      -1.358   2.539 -19.953  1.00 93.62           C  
ATOM   2220  CG2 ILE B  86      -0.161   4.750 -19.703  1.00 93.62           C  
ATOM   2221  CD1 ILE B  86      -1.887   2.713 -21.359  1.00 93.62           C  
ATOM   2222  N   GLY B  87       0.284   4.910 -16.250  1.00 94.25           N  
ATOM   2223  CA  GLY B  87       0.571   6.148 -15.547  1.00 94.25           C  
ATOM   2224  C   GLY B  87       1.170   7.223 -16.438  1.00 94.25           C  
ATOM   2225  O   GLY B  87       2.090   6.949 -17.219  1.00 94.25           O  
ATOM   2226  N   ILE B  88       0.633   8.445 -16.328  1.00 95.75           N  
ATOM   2227  CA  ILE B  88       1.137   9.578 -17.094  1.00 95.75           C  
ATOM   2228  C   ILE B  88       1.487  10.727 -16.141  1.00 95.75           C  
ATOM   2229  CB  ILE B  88       0.111  10.047 -18.141  1.00 95.75           C  
ATOM   2230  O   ILE B  88       0.615  11.258 -15.453  1.00 95.75           O  
ATOM   2231  CG1 ILE B  88      -0.320   8.875 -19.031  1.00 95.75           C  
ATOM   2232  CG2 ILE B  88       0.688  11.188 -18.984  1.00 95.75           C  
ATOM   2233  CD1 ILE B  88      -1.345   9.242 -20.094  1.00 95.75           C  
ATOM   2234  N   GLU B  89       2.756  11.070 -16.125  1.00 94.44           N  
ATOM   2235  CA  GLU B  89       3.221  12.250 -15.414  1.00 94.44           C  
ATOM   2236  C   GLU B  89       3.084  13.508 -16.266  1.00 94.44           C  
ATOM   2237  CB  GLU B  89       4.676  12.070 -14.969  1.00 94.44           C  
ATOM   2238  O   GLU B  89       3.637  13.578 -17.375  1.00 94.44           O  
ATOM   2239  CG  GLU B  89       4.863  11.016 -13.891  1.00 94.44           C  
ATOM   2240  CD  GLU B  89       4.336  11.438 -12.531  1.00 94.44           C  
ATOM   2241  OE1 GLU B  89       4.184  10.570 -11.641  1.00 94.44           O  
ATOM   2242  OE2 GLU B  89       4.070  12.648 -12.352  1.00 94.44           O  
ATOM   2243  N   CYS B  90       2.410  14.414 -15.695  1.00 95.50           N  
ATOM   2244  CA  CYS B  90       2.104  15.633 -16.438  1.00 95.50           C  
ATOM   2245  C   CYS B  90       2.766  16.844 -15.781  1.00 95.50           C  
ATOM   2246  CB  CYS B  90       0.592  15.852 -16.516  1.00 95.50           C  
ATOM   2247  O   CYS B  90       2.938  16.891 -14.562  1.00 95.50           O  
ATOM   2248  SG  CYS B  90      -0.320  14.406 -17.094  1.00 95.50           S  
ATOM   2249  N   ARG B  91       3.094  17.750 -16.688  1.00 94.12           N  
ATOM   2250  CA  ARG B  91       3.582  19.031 -16.156  1.00 94.12           C  
ATOM   2251  C   ARG B  91       2.553  19.672 -15.234  1.00 94.12           C  
ATOM   2252  CB  ARG B  91       3.928  19.984 -17.297  1.00 94.12           C  
ATOM   2253  O   ARG B  91       1.395  19.844 -15.617  1.00 94.12           O  
ATOM   2254  CG  ARG B  91       4.602  21.266 -16.844  1.00 94.12           C  
ATOM   2255  CD  ARG B  91       5.176  22.047 -18.016  1.00 94.12           C  
ATOM   2256  NE  ARG B  91       6.605  21.797 -18.188  1.00 94.12           N  
ATOM   2257  NH1 ARG B  91       7.281  23.766 -17.172  1.00 94.12           N  
ATOM   2258  NH2 ARG B  91       8.844  22.281 -17.984  1.00 94.12           N  
ATOM   2259  CZ  ARG B  91       7.574  22.609 -17.781  1.00 94.12           C  
ATOM   2260  N   PRO B  92       2.969  20.078 -13.992  1.00 91.44           N  
ATOM   2261  CA  PRO B  92       2.008  20.531 -12.992  1.00 91.44           C  
ATOM   2262  C   PRO B  92       1.361  21.875 -13.367  1.00 91.44           C  
ATOM   2263  CB  PRO B  92       2.857  20.672 -11.727  1.00 91.44           C  
ATOM   2264  O   PRO B  92       0.213  22.125 -12.992  1.00 91.44           O  
ATOM   2265  CG  PRO B  92       4.164  20.031 -12.070  1.00 91.44           C  
ATOM   2266  CD  PRO B  92       4.152  19.688 -13.531  1.00 91.44           C  
ATOM   2267  N   GLU B  93       2.027  22.719 -14.086  1.00 91.00           N  
ATOM   2268  CA  GLU B  93       1.524  24.031 -14.445  1.00 91.00           C  
ATOM   2269  C   GLU B  93       0.339  23.938 -15.406  1.00 91.00           C  
ATOM   2270  CB  GLU B  93       2.635  24.875 -15.078  1.00 91.00           C  
ATOM   2271  O   GLU B  93      -0.545  24.797 -15.398  1.00 91.00           O  
ATOM   2272  CG  GLU B  93       3.758  25.234 -14.109  1.00 91.00           C  
ATOM   2273  CD  GLU B  93       4.914  24.250 -14.148  1.00 91.00           C  
ATOM   2274  OE1 GLU B  93       6.062  24.656 -13.859  1.00 91.00           O  
ATOM   2275  OE2 GLU B  93       4.672  23.062 -14.477  1.00 91.00           O  
ATOM   2276  N   MET B  94       0.266  22.844 -16.203  1.00 95.19           N  
ATOM   2277  CA  MET B  94      -0.859  22.531 -17.078  1.00 95.19           C  
ATOM   2278  C   MET B  94      -1.160  23.688 -18.031  1.00 95.19           C  
ATOM   2279  CB  MET B  94      -2.102  22.188 -16.266  1.00 95.19           C  
ATOM   2280  O   MET B  94      -2.291  24.172 -18.078  1.00 95.19           O  
ATOM   2281  CG  MET B  94      -3.260  21.656 -17.094  1.00 95.19           C  
ATOM   2282  SD  MET B  94      -4.770  21.375 -16.094  1.00 95.19           S  
ATOM   2283  CE  MET B  94      -4.035  20.641 -14.594  1.00 95.19           C  
ATOM   2284  N   SER B  95      -0.115  24.250 -18.719  1.00 94.94           N  
ATOM   2285  CA  SER B  95      -0.434  25.203 -19.781  1.00 94.94           C  
ATOM   2286  C   SER B  95      -1.429  24.625 -20.766  1.00 94.94           C  
ATOM   2287  CB  SER B  95       0.836  25.641 -20.500  1.00 94.94           C  
ATOM   2288  O   SER B  95      -1.686  23.422 -20.766  1.00 94.94           O  
ATOM   2289  OG  SER B  95       1.327  24.594 -21.328  1.00 94.94           O  
ATOM   2290  N   ASN B  96      -2.064  25.500 -21.547  1.00 95.44           N  
ATOM   2291  CA  ASN B  96      -2.973  25.000 -22.578  1.00 95.44           C  
ATOM   2292  C   ASN B  96      -2.293  23.969 -23.469  1.00 95.44           C  
ATOM   2293  CB  ASN B  96      -3.512  26.156 -23.422  1.00 95.44           C  
ATOM   2294  O   ASN B  96      -2.895  22.953 -23.812  1.00 95.44           O  
ATOM   2295  CG  ASN B  96      -4.562  26.969 -22.688  1.00 95.44           C  
ATOM   2296  ND2 ASN B  96      -4.863  28.156 -23.203  1.00 95.44           N  
ATOM   2297  OD1 ASN B  96      -5.094  26.547 -21.656  1.00 95.44           O  
ATOM   2298  N   GLU B  97      -1.077  24.250 -23.828  1.00 95.31           N  
ATOM   2299  CA  GLU B  97      -0.347  23.344 -24.688  1.00 95.31           C  
ATOM   2300  C   GLU B  97      -0.008  22.047 -23.953  1.00 95.31           C  
ATOM   2301  CB  GLU B  97       0.933  24.000 -25.219  1.00 95.31           C  
ATOM   2302  O   GLU B  97       0.017  20.969 -24.562  1.00 95.31           O  
ATOM   2303  CG  GLU B  97       0.693  25.000 -26.328  1.00 95.31           C  
ATOM   2304  CD  GLU B  97       0.336  26.391 -25.828  1.00 95.31           C  
ATOM   2305  OE1 GLU B  97      -0.027  27.250 -26.656  1.00 95.31           O  
ATOM   2306  OE2 GLU B  97       0.420  26.609 -24.594  1.00 95.31           O  
ATOM   2307  N   ASP B  98       0.324  22.141 -22.656  1.00 95.88           N  
ATOM   2308  CA  ASP B  98       0.498  20.938 -21.844  1.00 95.88           C  
ATOM   2309  C   ASP B  98      -0.764  20.078 -21.859  1.00 95.88           C  
ATOM   2310  CB  ASP B  98       0.865  21.312 -20.406  1.00 95.88           C  
ATOM   2311  O   ASP B  98      -0.696  18.875 -22.109  1.00 95.88           O  
ATOM   2312  CG  ASP B  98       2.240  21.938 -20.297  1.00 95.88           C  
ATOM   2313  OD1 ASP B  98       3.164  21.531 -21.031  1.00 95.88           O  
ATOM   2314  OD2 ASP B  98       2.400  22.859 -19.453  1.00 95.88           O  
ATOM   2315  N   PHE B  99      -1.868  20.719 -21.578  1.00 96.69           N  
ATOM   2316  CA  PHE B  99      -3.164  20.062 -21.516  1.00 96.69           C  
ATOM   2317  C   PHE B  99      -3.488  19.391 -22.844  1.00 96.69           C  
ATOM   2318  CB  PHE B  99      -4.266  21.062 -21.156  1.00 96.69           C  
ATOM   2319  O   PHE B  99      -3.854  18.203 -22.875  1.00 96.69           O  
ATOM   2320  CG  PHE B  99      -5.605  20.422 -20.906  1.00 96.69           C  
ATOM   2321  CD1 PHE B  99      -6.504  20.219 -21.953  1.00 96.69           C  
ATOM   2322  CD2 PHE B  99      -5.969  20.016 -19.625  1.00 96.69           C  
ATOM   2323  CE1 PHE B  99      -7.742  19.625 -21.719  1.00 96.69           C  
ATOM   2324  CE2 PHE B  99      -7.203  19.422 -19.391  1.00 96.69           C  
ATOM   2325  CZ  PHE B  99      -8.094  19.234 -20.438  1.00 96.69           C  
ATOM   2326  N   GLU B 100      -3.303  20.125 -23.875  1.00 96.69           N  
ATOM   2327  CA  GLU B 100      -3.600  19.609 -25.219  1.00 96.69           C  
ATOM   2328  C   GLU B 100      -2.719  18.422 -25.562  1.00 96.69           C  
ATOM   2329  CB  GLU B 100      -3.424  20.719 -26.266  1.00 96.69           C  
ATOM   2330  O   GLU B 100      -3.178  17.469 -26.203  1.00 96.69           O  
ATOM   2331  CG  GLU B 100      -4.578  21.703 -26.312  1.00 96.69           C  
ATOM   2332  CD  GLU B 100      -5.898  21.062 -26.719  1.00 96.69           C  
ATOM   2333  OE1 GLU B 100      -6.969  21.578 -26.297  1.00 96.69           O  
ATOM   2334  OE2 GLU B 100      -5.859  20.062 -27.453  1.00 96.69           O  
ATOM   2335  N   THR B 101      -1.479  18.500 -25.203  1.00 96.75           N  
ATOM   2336  CA  THR B 101      -0.563  17.406 -25.500  1.00 96.75           C  
ATOM   2337  C   THR B 101      -0.981  16.141 -24.750  1.00 96.75           C  
ATOM   2338  CB  THR B 101       0.885  17.766 -25.125  1.00 96.75           C  
ATOM   2339  O   THR B 101      -0.979  15.047 -25.328  1.00 96.75           O  
ATOM   2340  CG2 THR B 101       1.848  16.641 -25.484  1.00 96.75           C  
ATOM   2341  OG1 THR B 101       1.270  18.953 -25.828  1.00 96.75           O  
ATOM   2342  N   VAL B 102      -1.363  16.281 -23.469  1.00 96.88           N  
ATOM   2343  CA  VAL B 102      -1.809  15.133 -22.688  1.00 96.88           C  
ATOM   2344  C   VAL B 102      -3.062  14.531 -23.328  1.00 96.88           C  
ATOM   2345  CB  VAL B 102      -2.086  15.516 -21.219  1.00 96.88           C  
ATOM   2346  O   VAL B 102      -3.158  13.312 -23.500  1.00 96.88           O  
ATOM   2347  CG1 VAL B 102      -2.754  14.367 -20.484  1.00 96.88           C  
ATOM   2348  CG2 VAL B 102      -0.790  15.930 -20.531  1.00 96.88           C  
ATOM   2349  N   ALA B 103      -3.990  15.375 -23.719  1.00 96.44           N  
ATOM   2350  CA  ALA B 103      -5.207  14.906 -24.375  1.00 96.44           C  
ATOM   2351  C   ALA B 103      -4.879  14.156 -25.656  1.00 96.44           C  
ATOM   2352  CB  ALA B 103      -6.141  16.078 -24.672  1.00 96.44           C  
ATOM   2353  O   ALA B 103      -5.441  13.094 -25.938  1.00 96.44           O  
ATOM   2354  N   GLN B 104      -4.000  14.711 -26.406  1.00 96.56           N  
ATOM   2355  CA  GLN B 104      -3.604  14.094 -27.672  1.00 96.56           C  
ATOM   2356  C   GLN B 104      -2.951  12.734 -27.438  1.00 96.56           C  
ATOM   2357  CB  GLN B 104      -2.652  15.008 -28.453  1.00 96.56           C  
ATOM   2358  O   GLN B 104      -3.209  11.773 -28.172  1.00 96.56           O  
ATOM   2359  CG  GLN B 104      -2.365  14.539 -29.859  1.00 96.56           C  
ATOM   2360  CD  GLN B 104      -3.596  14.570 -30.750  1.00 96.56           C  
ATOM   2361  NE2 GLN B 104      -3.926  13.438 -31.359  1.00 96.56           N  
ATOM   2362  OE1 GLN B 104      -4.242  15.617 -30.906  1.00 96.56           O  
ATOM   2363  N   VAL B 105      -2.053  12.656 -26.453  1.00 96.50           N  
ATOM   2364  CA  VAL B 105      -1.372  11.406 -26.141  1.00 96.50           C  
ATOM   2365  C   VAL B 105      -2.400  10.336 -25.766  1.00 96.50           C  
ATOM   2366  CB  VAL B 105      -0.361  11.586 -24.984  1.00 96.50           C  
ATOM   2367  O   VAL B 105      -2.330   9.203 -26.266  1.00 96.50           O  
ATOM   2368  CG1 VAL B 105       0.097  10.227 -24.453  1.00 96.50           C  
ATOM   2369  CG2 VAL B 105       0.836  12.414 -25.453  1.00 96.50           C  
ATOM   2370  N   ILE B 106      -3.367  10.680 -24.969  1.00 95.81           N  
ATOM   2371  CA  ILE B 106      -4.391   9.727 -24.547  1.00 95.81           C  
ATOM   2372  C   ILE B 106      -5.223   9.305 -25.766  1.00 95.81           C  
ATOM   2373  CB  ILE B 106      -5.305  10.312 -23.453  1.00 95.81           C  
ATOM   2374  O   ILE B 106      -5.477   8.117 -25.969  1.00 95.81           O  
ATOM   2375  CG1 ILE B 106      -4.500  10.562 -22.172  1.00 95.81           C  
ATOM   2376  CG2 ILE B 106      -6.488   9.383 -23.188  1.00 95.81           C  
ATOM   2377  CD1 ILE B 106      -5.273  11.305 -21.094  1.00 95.81           C  
ATOM   2378  N   ALA B 107      -5.602  10.266 -26.594  1.00 95.00           N  
ATOM   2379  CA  ALA B 107      -6.379   9.961 -27.797  1.00 95.00           C  
ATOM   2380  C   ALA B 107      -5.605   9.031 -28.734  1.00 95.00           C  
ATOM   2381  CB  ALA B 107      -6.762  11.250 -28.531  1.00 95.00           C  
ATOM   2382  O   ALA B 107      -6.184   8.117 -29.312  1.00 95.00           O  
ATOM   2383  N   ASP B 108      -4.344   9.312 -28.859  1.00 94.81           N  
ATOM   2384  CA  ASP B 108      -3.500   8.477 -29.719  1.00 94.81           C  
ATOM   2385  C   ASP B 108      -3.389   7.059 -29.156  1.00 94.81           C  
ATOM   2386  CB  ASP B 108      -2.109   9.094 -29.859  1.00 94.81           C  
ATOM   2387  O   ASP B 108      -3.436   6.082 -29.906  1.00 94.81           O  
ATOM   2388  CG  ASP B 108      -2.105  10.352 -30.719  1.00 94.81           C  
ATOM   2389  OD1 ASP B 108      -3.129  10.648 -31.375  1.00 94.81           O  
ATOM   2390  OD2 ASP B 108      -1.067  11.047 -30.734  1.00 94.81           O  
ATOM   2391  N   LEU B 109      -3.209   6.980 -27.812  1.00 94.88           N  
ATOM   2392  CA  LEU B 109      -3.166   5.668 -27.188  1.00 94.88           C  
ATOM   2393  C   LEU B 109      -4.469   4.910 -27.422  1.00 94.88           C  
ATOM   2394  CB  LEU B 109      -2.906   5.809 -25.672  1.00 94.88           C  
ATOM   2395  O   LEU B 109      -4.445   3.730 -27.781  1.00 94.88           O  
ATOM   2396  CG  LEU B 109      -1.471   6.133 -25.266  1.00 94.88           C  
ATOM   2397  CD1 LEU B 109      -1.409   6.477 -23.781  1.00 94.88           C  
ATOM   2398  CD2 LEU B 109      -0.544   4.965 -25.594  1.00 94.88           C  
ATOM   2399  N   GLU B 110      -5.578   5.539 -27.203  1.00 94.12           N  
ATOM   2400  CA  GLU B 110      -6.879   4.898 -27.375  1.00 94.12           C  
ATOM   2401  C   GLU B 110      -7.098   4.473 -28.828  1.00 94.12           C  
ATOM   2402  CB  GLU B 110      -8.000   5.840 -26.922  1.00 94.12           C  
ATOM   2403  O   GLU B 110      -7.613   3.383 -29.078  1.00 94.12           O  
ATOM   2404  CG  GLU B 110      -8.016   6.109 -25.438  1.00 94.12           C  
ATOM   2405  CD  GLU B 110      -9.273   6.828 -24.969  1.00 94.12           C  
ATOM   2406  OE1 GLU B 110      -9.609   6.750 -23.766  1.00 94.12           O  
ATOM   2407  OE2 GLU B 110      -9.938   7.473 -25.812  1.00 94.12           O  
ATOM   2408  N   THR B 111      -6.691   5.332 -29.750  1.00 93.12           N  
ATOM   2409  CA  THR B 111      -6.828   5.008 -31.156  1.00 93.12           C  
ATOM   2410  C   THR B 111      -5.930   3.834 -31.531  1.00 93.12           C  
ATOM   2411  CB  THR B 111      -6.488   6.223 -32.031  1.00 93.12           C  
ATOM   2412  O   THR B 111      -6.355   2.924 -32.250  1.00 93.12           O  
ATOM   2413  CG2 THR B 111      -6.660   5.891 -33.531  1.00 93.12           C  
ATOM   2414  OG1 THR B 111      -7.355   7.312 -31.703  1.00 93.12           O  
ATOM   2415  N   PHE B 112      -4.723   3.855 -31.016  1.00 92.38           N  
ATOM   2416  CA  PHE B 112      -3.770   2.793 -31.328  1.00 92.38           C  
ATOM   2417  C   PHE B 112      -4.293   1.444 -30.844  1.00 92.38           C  
ATOM   2418  CB  PHE B 112      -2.414   3.088 -30.672  1.00 92.38           C  
ATOM   2419  O   PHE B 112      -4.188   0.444 -31.562  1.00 92.38           O  
ATOM   2420  CG  PHE B 112      -1.359   2.059 -30.969  1.00 92.38           C  
ATOM   2421  CD1 PHE B 112      -1.031   1.085 -30.031  1.00 92.38           C  
ATOM   2422  CD2 PHE B 112      -0.696   2.064 -32.188  1.00 92.38           C  
ATOM   2423  CE1 PHE B 112      -0.055   0.130 -30.312  1.00 92.38           C  
ATOM   2424  CE2 PHE B 112       0.281   1.113 -32.469  1.00 92.38           C  
ATOM   2425  CZ  PHE B 112       0.600   0.148 -31.531  1.00 92.38           C  
ATOM   2426  N   TYR B 113      -4.863   1.448 -29.672  1.00 91.94           N  
ATOM   2427  CA  TYR B 113      -5.281   0.188 -29.062  1.00 91.94           C  
ATOM   2428  C   TYR B 113      -6.746  -0.102 -29.359  1.00 91.94           C  
ATOM   2429  CB  TYR B 113      -5.055   0.216 -27.547  1.00 91.94           C  
ATOM   2430  O   TYR B 113      -7.254  -1.176 -29.031  1.00 91.94           O  
ATOM   2431  CG  TYR B 113      -3.598   0.171 -27.156  1.00 91.94           C  
ATOM   2432  CD1 TYR B 113      -2.830  -0.969 -27.375  1.00 91.94           C  
ATOM   2433  CD2 TYR B 113      -2.988   1.268 -26.547  1.00 91.94           C  
ATOM   2434  CE1 TYR B 113      -1.488  -1.016 -27.016  1.00 91.94           C  
ATOM   2435  CE2 TYR B 113      -1.647   1.232 -26.188  1.00 91.94           C  
ATOM   2436  OH  TYR B 113       0.420   0.047 -26.047  1.00 91.94           O  
ATOM   2437  CZ  TYR B 113      -0.907   0.088 -26.422  1.00 91.94           C  
ATOM   2438  N   GLY B 114      -7.430   0.874 -29.922  1.00 90.81           N  
ATOM   2439  CA  GLY B 114      -8.844   0.698 -30.203  1.00 90.81           C  
ATOM   2440  C   GLY B 114      -9.680   0.526 -28.938  1.00 90.81           C  
ATOM   2441  O   GLY B 114     -10.633  -0.253 -28.922  1.00 90.81           O  
ATOM   2442  N   LYS B 115      -9.266   1.151 -27.891  1.00 91.44           N  
ATOM   2443  CA  LYS B 115      -9.922   1.025 -26.594  1.00 91.44           C  
ATOM   2444  C   LYS B 115      -9.914   2.355 -25.844  1.00 91.44           C  
ATOM   2445  CB  LYS B 115      -9.234  -0.051 -25.750  1.00 91.44           C  
ATOM   2446  O   LYS B 115      -8.883   3.029 -25.766  1.00 91.44           O  
ATOM   2447  CG  LYS B 115      -9.828  -0.225 -24.359  1.00 91.44           C  
ATOM   2448  CD  LYS B 115      -9.164  -1.368 -23.594  1.00 91.44           C  
ATOM   2449  CE  LYS B 115      -9.758  -1.541 -22.203  1.00 91.44           C  
ATOM   2450  NZ  LYS B 115      -9.305  -2.811 -21.562  1.00 91.44           N  
ATOM   2451  N   SER B 116     -11.094   2.734 -25.375  1.00 90.00           N  
ATOM   2452  CA  SER B 116     -11.164   3.896 -24.500  1.00 90.00           C  
ATOM   2453  C   SER B 116     -10.883   3.512 -23.047  1.00 90.00           C  
ATOM   2454  CB  SER B 116     -12.539   4.559 -24.594  1.00 90.00           C  
ATOM   2455  O   SER B 116     -11.305   2.453 -22.578  1.00 90.00           O  
ATOM   2456  OG  SER B 116     -12.742   5.098 -25.891  1.00 90.00           O  
ATOM   2457  N   PHE B 117     -10.086   4.305 -22.391  1.00 89.00           N  
ATOM   2458  CA  PHE B 117      -9.695   4.055 -21.016  1.00 89.00           C  
ATOM   2459  C   PHE B 117     -10.477   4.945 -20.062  1.00 89.00           C  
ATOM   2460  CB  PHE B 117      -8.188   4.277 -20.844  1.00 89.00           C  
ATOM   2461  O   PHE B 117     -10.883   6.047 -20.422  1.00 89.00           O  
ATOM   2462  CG  PHE B 117      -7.336   3.438 -21.750  1.00 89.00           C  
ATOM   2463  CD1 PHE B 117      -7.145   2.086 -21.484  1.00 89.00           C  
ATOM   2464  CD2 PHE B 117      -6.727   3.998 -22.859  1.00 89.00           C  
ATOM   2465  CE1 PHE B 117      -6.355   1.303 -22.328  1.00 89.00           C  
ATOM   2466  CE2 PHE B 117      -5.934   3.223 -23.703  1.00 89.00           C  
ATOM   2467  CZ  PHE B 117      -5.750   1.876 -23.438  1.00 89.00           C  
ATOM   2468  N   TYR B 118     -10.672   4.422 -18.797  1.00 83.00           N  
ATOM   2469  CA  TYR B 118     -11.023   5.312 -17.703  1.00 83.00           C  
ATOM   2470  C   TYR B 118      -9.859   6.234 -17.359  1.00 83.00           C  
ATOM   2471  CB  TYR B 118     -11.438   4.512 -16.469  1.00 83.00           C  
ATOM   2472  O   TYR B 118      -8.695   5.852 -17.500  1.00 83.00           O  
ATOM   2473  CG  TYR B 118     -12.625   3.609 -16.703  1.00 83.00           C  
ATOM   2474  CD1 TYR B 118     -13.922   4.125 -16.750  1.00 83.00           C  
ATOM   2475  CD2 TYR B 118     -12.461   2.238 -16.875  1.00 83.00           C  
ATOM   2476  CE1 TYR B 118     -15.016   3.299 -16.969  1.00 83.00           C  
ATOM   2477  CE2 TYR B 118     -13.547   1.402 -17.094  1.00 83.00           C  
ATOM   2478  OH  TYR B 118     -15.906   1.117 -17.344  1.00 83.00           O  
ATOM   2479  CZ  TYR B 118     -14.820   1.940 -17.141  1.00 83.00           C  
ATOM   2480  N   VAL B 119     -10.234   7.492 -17.078  1.00 87.62           N  
ATOM   2481  CA  VAL B 119      -9.211   8.438 -16.656  1.00 87.62           C  
ATOM   2482  C   VAL B 119      -9.422   8.812 -15.188  1.00 87.62           C  
ATOM   2483  CB  VAL B 119      -9.211   9.711 -17.531  1.00 87.62           C  
ATOM   2484  O   VAL B 119     -10.484   9.328 -14.820  1.00 87.62           O  
ATOM   2485  CG1 VAL B 119      -8.125  10.688 -17.078  1.00 87.62           C  
ATOM   2486  CG2 VAL B 119      -9.023   9.336 -19.000  1.00 87.62           C  
ATOM   2487  N   HIS B 120      -8.398   8.469 -14.391  1.00 83.19           N  
ATOM   2488  CA  HIS B 120      -8.422   8.750 -12.961  1.00 83.19           C  
ATOM   2489  C   HIS B 120      -7.207   9.578 -12.539  1.00 83.19           C  
ATOM   2490  CB  HIS B 120      -8.469   7.453 -12.156  1.00 83.19           C  
ATOM   2491  O   HIS B 120      -6.203   9.625 -13.258  1.00 83.19           O  
ATOM   2492  CG  HIS B 120      -9.781   6.734 -12.258  1.00 83.19           C  
ATOM   2493  CD2 HIS B 120     -10.156   5.680 -13.016  1.00 83.19           C  
ATOM   2494  ND1 HIS B 120     -10.883   7.094 -11.516  1.00 83.19           N  
ATOM   2495  CE1 HIS B 120     -11.891   6.289 -11.820  1.00 83.19           C  
ATOM   2496  NE2 HIS B 120     -11.477   5.422 -12.727  1.00 83.19           N  
ATOM   2497  N   GLY B 121      -7.391  10.312 -11.523  1.00 84.94           N  
ATOM   2498  CA  GLY B 121      -6.250  10.938 -10.867  1.00 84.94           C  
ATOM   2499  C   GLY B 121      -5.598  10.047  -9.828  1.00 84.94           C  
ATOM   2500  O   GLY B 121      -6.254   9.195  -9.234  1.00 84.94           O  
ATOM   2501  N   HIS B 122      -4.301  10.242  -9.633  1.00 80.62           N  
ATOM   2502  CA  HIS B 122      -3.557   9.461  -8.648  1.00 80.62           C  
ATOM   2503  C   HIS B 122      -4.266   9.461  -7.297  1.00 80.62           C  
ATOM   2504  CB  HIS B 122      -2.137  10.008  -8.492  1.00 80.62           C  
ATOM   2505  O   HIS B 122      -4.285   8.445  -6.602  1.00 80.62           O  
ATOM   2506  CG  HIS B 122      -1.269   9.180  -7.598  1.00 80.62           C  
ATOM   2507  CD2 HIS B 122      -1.416   7.918  -7.137  1.00 80.62           C  
ATOM   2508  ND1 HIS B 122      -0.086   9.656  -7.070  1.00 80.62           N  
ATOM   2509  CE1 HIS B 122       0.459   8.711  -6.320  1.00 80.62           C  
ATOM   2510  NE2 HIS B 122      -0.329   7.648  -6.340  1.00 80.62           N  
ATOM   2511  N   LYS B 123      -4.863  10.609  -7.070  1.00 69.06           N  
ATOM   2512  CA  LYS B 123      -5.504  10.773  -5.770  1.00 69.06           C  
ATOM   2513  C   LYS B 123      -6.680   9.820  -5.609  1.00 69.06           C  
ATOM   2514  CB  LYS B 123      -5.973  12.219  -5.578  1.00 69.06           C  
ATOM   2515  O   LYS B 123      -7.125   9.555  -4.492  1.00 69.06           O  
ATOM   2516  CG  LYS B 123      -7.242  12.562  -6.344  1.00 69.06           C  
ATOM   2517  CD  LYS B 123      -7.668  14.008  -6.102  1.00 69.06           C  
ATOM   2518  CE  LYS B 123      -8.250  14.188  -4.711  1.00 69.06           C  
ATOM   2519  NZ  LYS B 123      -8.438  15.633  -4.371  1.00 69.06           N  
ATOM   2520  N   ASP B 124      -7.121   9.242  -6.727  1.00 66.00           N  
ATOM   2521  CA  ASP B 124      -8.211   8.273  -6.676  1.00 66.00           C  
ATOM   2522  C   ASP B 124      -7.730   6.930  -6.141  1.00 66.00           C  
ATOM   2523  CB  ASP B 124      -8.836   8.102  -8.062  1.00 66.00           C  
ATOM   2524  O   ASP B 124      -8.539   6.098  -5.719  1.00 66.00           O  
ATOM   2525  CG  ASP B 124      -9.555   9.344  -8.555  1.00 66.00           C  
ATOM   2526  OD1 ASP B 124     -10.086  10.109  -7.723  1.00 66.00           O  
ATOM   2527  OD2 ASP B 124      -9.586   9.562  -9.781  1.00 66.00           O  
ATOM   2528  N   PHE B 125      -6.402   6.688  -6.039  1.00 62.94           N  
ATOM   2529  CA  PHE B 125      -5.855   5.375  -5.723  1.00 62.94           C  
ATOM   2530  C   PHE B 125      -4.969   5.441  -4.484  1.00 62.94           C  
ATOM   2531  CB  PHE B 125      -5.062   4.820  -6.910  1.00 62.94           C  
ATOM   2532  O   PHE B 125      -4.625   4.410  -3.902  1.00 62.94           O  
ATOM   2533  CG  PHE B 125      -5.871   4.691  -8.172  1.00 62.94           C  
ATOM   2534  CD1 PHE B 125      -6.785   3.656  -8.328  1.00 62.94           C  
ATOM   2535  CD2 PHE B 125      -5.715   5.605  -9.203  1.00 62.94           C  
ATOM   2536  CE1 PHE B 125      -7.531   3.535  -9.492  1.00 62.94           C  
ATOM   2537  CE2 PHE B 125      -6.461   5.488 -10.375  1.00 62.94           C  
ATOM   2538  CZ  PHE B 125      -7.367   4.453 -10.516  1.00 62.94           C  
ATOM   2539  N   PHE B 126      -4.547   6.637  -4.203  1.00 60.88           N  
ATOM   2540  CA  PHE B 126      -3.568   6.836  -3.143  1.00 60.88           C  
ATOM   2541  C   PHE B 126      -3.789   8.172  -2.445  1.00 60.88           C  
ATOM   2542  CB  PHE B 126      -2.145   6.770  -3.705  1.00 60.88           C  
ATOM   2543  O   PHE B 126      -4.219   9.148  -3.074  1.00 60.88           O  
ATOM   2544  CG  PHE B 126      -1.097   6.465  -2.668  1.00 60.88           C  
ATOM   2545  CD1 PHE B 126      -0.290   7.473  -2.156  1.00 60.88           C  
ATOM   2546  CD2 PHE B 126      -0.918   5.168  -2.203  1.00 60.88           C  
ATOM   2547  CE1 PHE B 126       0.680   7.195  -1.197  1.00 60.88           C  
ATOM   2548  CE2 PHE B 126       0.049   4.879  -1.245  1.00 60.88           C  
ATOM   2549  CZ  PHE B 126       0.848   5.895  -0.744  1.00 60.88           C  
ATOM   2550  N   ALA B 127      -3.592   8.180  -1.183  1.00 51.97           N  
ATOM   2551  CA  ALA B 127      -3.707   9.430  -0.433  1.00 51.97           C  
ATOM   2552  C   ALA B 127      -2.613  10.414  -0.835  1.00 51.97           C  
ATOM   2553  CB  ALA B 127      -3.648   9.156   1.068  1.00 51.97           C  
ATOM   2554  O   ALA B 127      -1.537  10.438  -0.230  1.00 51.97           O  
ATOM   2555  N   THR B 128      -2.764  11.141  -1.876  1.00 57.09           N  
ATOM   2556  CA  THR B 128      -1.831  12.094  -2.457  1.00 57.09           C  
ATOM   2557  C   THR B 128      -2.576  13.297  -3.029  1.00 57.09           C  
ATOM   2558  CB  THR B 128      -0.976  11.445  -3.561  1.00 57.09           C  
ATOM   2559  O   THR B 128      -3.768  13.211  -3.332  1.00 57.09           O  
ATOM   2560  CG2 THR B 128      -1.850  10.914  -4.691  1.00 57.09           C  
ATOM   2561  OG1 THR B 128      -0.066  12.422  -4.090  1.00 57.09           O  
ATOM   2562  N   ALA B 129      -1.931  14.406  -3.029  1.00 62.75           N  
ATOM   2563  CA  ALA B 129      -2.455  15.562  -3.740  1.00 62.75           C  
ATOM   2564  C   ALA B 129      -2.338  15.383  -5.250  1.00 62.75           C  
ATOM   2565  CB  ALA B 129      -1.723  16.828  -3.303  1.00 62.75           C  
ATOM   2566  O   ALA B 129      -2.980  16.109  -6.020  1.00 62.75           O  
ATOM   2567  N   CYS B 130      -1.569  14.453  -5.578  1.00 72.06           N  
ATOM   2568  CA  CYS B 130      -1.438  14.156  -7.000  1.00 72.06           C  
ATOM   2569  C   CYS B 130      -2.752  13.633  -7.570  1.00 72.06           C  
ATOM   2570  CB  CYS B 130      -0.329  13.133  -7.230  1.00 72.06           C  
ATOM   2571  O   CYS B 130      -3.438  12.836  -6.930  1.00 72.06           O  
ATOM   2572  SG  CYS B 130      -0.022  12.773  -8.977  1.00 72.06           S  
ATOM   2573  N   PRO B 131      -3.070  14.320  -8.727  1.00 86.62           N  
ATOM   2574  CA  PRO B 131      -2.275  15.055  -9.719  1.00 86.62           C  
ATOM   2575  C   PRO B 131      -2.430  16.562  -9.594  1.00 86.62           C  
ATOM   2576  CB  PRO B 131      -2.826  14.547 -11.055  1.00 86.62           C  
ATOM   2577  O   PRO B 131      -2.439  17.266 -10.609  1.00 86.62           O  
ATOM   2578  CG  PRO B 131      -4.281  14.320 -10.805  1.00 86.62           C  
ATOM   2579  CD  PRO B 131      -4.457  13.828  -9.398  1.00 86.62           C  
ATOM   2580  N   GLY B 132      -2.807  17.078  -8.438  1.00 79.88           N  
ATOM   2581  CA  GLY B 132      -2.881  18.516  -8.227  1.00 79.88           C  
ATOM   2582  C   GLY B 132      -3.914  19.188  -9.102  1.00 79.88           C  
ATOM   2583  O   GLY B 132      -5.070  18.766  -9.156  1.00 79.88           O  
ATOM   2584  N   ARG B 133      -3.441  20.203  -9.883  1.00 86.38           N  
ATOM   2585  CA  ARG B 133      -4.293  21.031 -10.727  1.00 86.38           C  
ATOM   2586  C   ARG B 133      -4.996  20.188 -11.789  1.00 86.38           C  
ATOM   2587  CB  ARG B 133      -3.471  22.141 -11.398  1.00 86.38           C  
ATOM   2588  O   ARG B 133      -6.078  20.547 -12.258  1.00 86.38           O  
ATOM   2589  CG  ARG B 133      -2.922  23.172 -10.430  1.00 86.38           C  
ATOM   2590  CD  ARG B 133      -2.078  24.219 -11.141  1.00 86.38           C  
ATOM   2591  NE  ARG B 133      -1.234  24.953 -10.203  1.00 86.38           N  
ATOM   2592  NH1 ARG B 133       0.685  23.766 -10.664  1.00 86.38           N  
ATOM   2593  NH2 ARG B 133       0.732  25.453  -9.125  1.00 86.38           N  
ATOM   2594  CZ  ARG B 133       0.059  24.719 -10.000  1.00 86.38           C  
ATOM   2595  N   TRP B 134      -4.461  19.047 -12.023  1.00 92.06           N  
ATOM   2596  CA  TRP B 134      -5.012  18.203 -13.078  1.00 92.06           C  
ATOM   2597  C   TRP B 134      -6.320  17.562 -12.633  1.00 92.06           C  
ATOM   2598  CB  TRP B 134      -4.008  17.109 -13.477  1.00 92.06           C  
ATOM   2599  O   TRP B 134      -7.176  17.234 -13.461  1.00 92.06           O  
ATOM   2600  CG  TRP B 134      -2.924  17.578 -14.391  1.00 92.06           C  
ATOM   2601  CD1 TRP B 134      -1.738  18.172 -14.039  1.00 92.06           C  
ATOM   2602  CD2 TRP B 134      -2.932  17.531 -15.820  1.00 92.06           C  
ATOM   2603  CE2 TRP B 134      -1.715  18.094 -16.266  1.00 92.06           C  
ATOM   2604  CE3 TRP B 134      -3.848  17.047 -16.766  1.00 92.06           C  
ATOM   2605  NE1 TRP B 134      -1.006  18.469 -15.164  1.00 92.06           N  
ATOM   2606  CH2 TRP B 134      -2.307  17.719 -18.531  1.00 92.06           C  
ATOM   2607  CZ2 TRP B 134      -1.393  18.188 -17.625  1.00 92.06           C  
ATOM   2608  CZ3 TRP B 134      -3.525  17.156 -18.125  1.00 92.06           C  
ATOM   2609  N   TYR B 135      -6.422  17.406 -11.336  1.00 86.81           N  
ATOM   2610  CA  TYR B 135      -7.539  16.609 -10.852  1.00 86.81           C  
ATOM   2611  C   TYR B 135      -8.867  17.234 -11.227  1.00 86.81           C  
ATOM   2612  CB  TYR B 135      -7.449  16.422  -9.328  1.00 86.81           C  
ATOM   2613  O   TYR B 135      -9.758  16.562 -11.750  1.00 86.81           O  
ATOM   2614  CG  TYR B 135      -8.320  15.320  -8.797  1.00 86.81           C  
ATOM   2615  CD1 TYR B 135      -9.484  15.602  -8.078  1.00 86.81           C  
ATOM   2616  CD2 TYR B 135      -7.992  13.984  -9.000  1.00 86.81           C  
ATOM   2617  CE1 TYR B 135     -10.289  14.586  -7.582  1.00 86.81           C  
ATOM   2618  CE2 TYR B 135      -8.789  12.961  -8.516  1.00 86.81           C  
ATOM   2619  OH  TYR B 135     -10.734  12.258  -7.316  1.00 86.81           O  
ATOM   2620  CZ  TYR B 135      -9.938  13.266  -7.805  1.00 86.81           C  
ATOM   2621  N   ASP B 136      -9.023  18.453 -11.016  1.00 83.75           N  
ATOM   2622  CA  ASP B 136     -10.289  19.141 -11.281  1.00 83.75           C  
ATOM   2623  C   ASP B 136     -10.523  19.281 -12.781  1.00 83.75           C  
ATOM   2624  CB  ASP B 136     -10.305  20.500 -10.602  1.00 83.75           C  
ATOM   2625  O   ASP B 136     -11.586  19.734 -13.203  1.00 83.75           O  
ATOM   2626  CG  ASP B 136     -10.336  20.422  -9.086  1.00 83.75           C  
ATOM   2627  OD1 ASP B 136     -10.727  19.359  -8.547  1.00 83.75           O  
ATOM   2628  OD2 ASP B 136      -9.977  21.406  -8.422  1.00 83.75           O  
ATOM   2629  N   GLN B 137      -9.547  18.969 -13.594  1.00 91.62           N  
ATOM   2630  CA  GLN B 137      -9.656  19.141 -15.039  1.00 91.62           C  
ATOM   2631  C   GLN B 137      -9.852  17.781 -15.727  1.00 91.62           C  
ATOM   2632  CB  GLN B 137      -8.422  19.844 -15.594  1.00 91.62           C  
ATOM   2633  O   GLN B 137      -9.836  17.703 -16.953  1.00 91.62           O  
ATOM   2634  CG  GLN B 137      -8.172  21.219 -14.992  1.00 91.62           C  
ATOM   2635  CD  GLN B 137      -9.289  22.203 -15.297  1.00 91.62           C  
ATOM   2636  NE2 GLN B 137      -9.789  22.859 -14.258  1.00 91.62           N  
ATOM   2637  OE1 GLN B 137      -9.703  22.359 -16.453  1.00 91.62           O  
ATOM   2638  N   LEU B 138     -10.102  16.703 -14.945  1.00 89.69           N  
ATOM   2639  CA  LEU B 138     -10.156  15.367 -15.539  1.00 89.69           C  
ATOM   2640  C   LEU B 138     -11.352  15.242 -16.484  1.00 89.69           C  
ATOM   2641  CB  LEU B 138     -10.242  14.297 -14.445  1.00 89.69           C  
ATOM   2642  O   LEU B 138     -11.242  14.633 -17.547  1.00 89.69           O  
ATOM   2643  CG  LEU B 138      -8.969  14.055 -13.633  1.00 89.69           C  
ATOM   2644  CD1 LEU B 138      -9.188  12.938 -12.625  1.00 89.69           C  
ATOM   2645  CD2 LEU B 138      -7.801  13.727 -14.555  1.00 89.69           C  
ATOM   2646  N   ASP B 139     -12.445  15.820 -16.094  1.00 85.88           N  
ATOM   2647  CA  ASP B 139     -13.602  15.781 -16.984  1.00 85.88           C  
ATOM   2648  C   ASP B 139     -13.320  16.516 -18.297  1.00 85.88           C  
ATOM   2649  CB  ASP B 139     -14.828  16.375 -16.297  1.00 85.88           C  
ATOM   2650  O   ASP B 139     -13.664  16.047 -19.375  1.00 85.88           O  
ATOM   2651  CG  ASP B 139     -15.414  15.461 -15.234  1.00 85.88           C  
ATOM   2652  OD1 ASP B 139     -15.039  14.266 -15.188  1.00 85.88           O  
ATOM   2653  OD2 ASP B 139     -16.250  15.938 -14.438  1.00 85.88           O  
ATOM   2654  N   ARG B 140     -12.766  17.703 -18.203  1.00 92.50           N  
ATOM   2655  CA  ARG B 140     -12.383  18.469 -19.391  1.00 92.50           C  
ATOM   2656  C   ARG B 140     -11.398  17.688 -20.250  1.00 92.50           C  
ATOM   2657  CB  ARG B 140     -11.773  19.812 -18.984  1.00 92.50           C  
ATOM   2658  O   ARG B 140     -11.469  17.719 -21.469  1.00 92.50           O  
ATOM   2659  CG  ARG B 140     -11.477  20.734 -20.172  1.00 92.50           C  
ATOM   2660  CD  ARG B 140     -10.812  22.031 -19.719  1.00 92.50           C  
ATOM   2661  NE  ARG B 140     -10.250  22.766 -20.844  1.00 92.50           N  
ATOM   2662  NH1 ARG B 140      -8.703  23.922 -19.594  1.00 92.50           N  
ATOM   2663  NH2 ARG B 140      -8.820  24.250 -21.859  1.00 92.50           N  
ATOM   2664  CZ  ARG B 140      -9.258  23.641 -20.766  1.00 92.50           C  
ATOM   2665  N   LEU B 141     -10.508  16.969 -19.578  1.00 94.25           N  
ATOM   2666  CA  LEU B 141      -9.531  16.141 -20.281  1.00 94.25           C  
ATOM   2667  C   LEU B 141     -10.227  15.039 -21.047  1.00 94.25           C  
ATOM   2668  CB  LEU B 141      -8.531  15.547 -19.297  1.00 94.25           C  
ATOM   2669  O   LEU B 141      -9.938  14.820 -22.234  1.00 94.25           O  
ATOM   2670  CG  LEU B 141      -7.434  14.664 -19.891  1.00 94.25           C  
ATOM   2671  CD1 LEU B 141      -6.590  15.469 -20.875  1.00 94.25           C  
ATOM   2672  CD2 LEU B 141      -6.555  14.070 -18.797  1.00 94.25           C  
ATOM   2673  N   ILE B 142     -11.156  14.406 -20.422  1.00 91.12           N  
ATOM   2674  CA  ILE B 142     -11.914  13.328 -21.078  1.00 91.12           C  
ATOM   2675  C   ILE B 142     -12.672  13.891 -22.281  1.00 91.12           C  
ATOM   2676  CB  ILE B 142     -12.891  12.656 -20.094  1.00 91.12           C  
ATOM   2677  O   ILE B 142     -12.672  13.289 -23.359  1.00 91.12           O  
ATOM   2678  CG1 ILE B 142     -12.109  11.914 -18.984  1.00 91.12           C  
ATOM   2679  CG2 ILE B 142     -13.828  11.695 -20.828  1.00 91.12           C  
ATOM   2680  CD1 ILE B 142     -12.961  11.547 -17.781  1.00 91.12           C  
ATOM   2681  N   ASP B 143     -13.266  15.016 -22.078  1.00 92.81           N  
ATOM   2682  CA  ASP B 143     -13.984  15.656 -23.172  1.00 92.81           C  
ATOM   2683  C   ASP B 143     -13.055  15.969 -24.328  1.00 92.81           C  
ATOM   2684  CB  ASP B 143     -14.672  16.938 -22.688  1.00 92.81           C  
ATOM   2685  O   ASP B 143     -13.414  15.773 -25.500  1.00 92.81           O  
ATOM   2686  CG  ASP B 143     -15.883  16.656 -21.812  1.00 92.81           C  
ATOM   2687  OD1 ASP B 143     -16.359  15.508 -21.766  1.00 92.81           O  
ATOM   2688  OD2 ASP B 143     -16.359  17.609 -21.141  1.00 92.81           O  
ATOM   2689  N   ARG B 144     -11.961  16.500 -23.984  1.00 95.31           N  
ATOM   2690  CA  ARG B 144     -11.016  16.859 -25.031  1.00 95.31           C  
ATOM   2691  C   ARG B 144     -10.516  15.625 -25.766  1.00 95.31           C  
ATOM   2692  CB  ARG B 144      -9.836  17.641 -24.438  1.00 95.31           C  
ATOM   2693  O   ARG B 144     -10.367  15.648 -26.984  1.00 95.31           O  
ATOM   2694  CG  ARG B 144      -8.828  18.109 -25.484  1.00 95.31           C  
ATOM   2695  CD  ARG B 144      -9.469  19.062 -26.500  1.00 95.31           C  
ATOM   2696  NE  ARG B 144      -8.492  19.531 -27.469  1.00 95.31           N  
ATOM   2697  NH1 ARG B 144      -9.742  18.922 -29.312  1.00 95.31           N  
ATOM   2698  NH2 ARG B 144      -7.699  19.922 -29.594  1.00 95.31           N  
ATOM   2699  CZ  ARG B 144      -8.648  19.469 -28.797  1.00 95.31           C  
ATOM   2700  N   VAL B 145     -10.211  14.570 -25.047  1.00 95.31           N  
ATOM   2701  CA  VAL B 145      -9.805  13.297 -25.656  1.00 95.31           C  
ATOM   2702  C   VAL B 145     -10.883  12.828 -26.641  1.00 95.31           C  
ATOM   2703  CB  VAL B 145      -9.547  12.219 -24.578  1.00 95.31           C  
ATOM   2704  O   VAL B 145     -10.578  12.461 -27.766  1.00 95.31           O  
ATOM   2705  CG1 VAL B 145      -9.422  10.836 -25.234  1.00 95.31           C  
ATOM   2706  CG2 VAL B 145      -8.297  12.555 -23.781  1.00 95.31           C  
ATOM   2707  N   ASN B 146     -12.078  12.898 -26.203  1.00 93.62           N  
ATOM   2708  CA  ASN B 146     -13.188  12.461 -27.031  1.00 93.62           C  
ATOM   2709  C   ASN B 146     -13.344  13.344 -28.266  1.00 93.62           C  
ATOM   2710  CB  ASN B 146     -14.492  12.438 -26.234  1.00 93.62           C  
ATOM   2711  O   ASN B 146     -13.656  12.852 -29.359  1.00 93.62           O  
ATOM   2712  CG  ASN B 146     -14.516  11.328 -25.203  1.00 93.62           C  
ATOM   2713  ND2 ASN B 146     -15.312  11.516 -24.156  1.00 93.62           N  
ATOM   2714  OD1 ASN B 146     -13.828  10.312 -25.344  1.00 93.62           O  
ATOM   2715  N   ALA B 147     -13.148  14.625 -28.078  1.00 95.69           N  
ATOM   2716  CA  ALA B 147     -13.211  15.531 -29.219  1.00 95.69           C  
ATOM   2717  C   ALA B 147     -12.125  15.219 -30.234  1.00 95.69           C  
ATOM   2718  CB  ALA B 147     -13.094  16.984 -28.750  1.00 95.69           C  
ATOM   2719  O   ALA B 147     -12.367  15.258 -31.453  1.00 95.69           O  
ATOM   2720  N   ILE B 148     -10.969  14.977 -29.781  1.00 95.69           N  
ATOM   2721  CA  ILE B 148      -9.867  14.625 -30.672  1.00 95.69           C  
ATOM   2722  C   ILE B 148     -10.203  13.344 -31.422  1.00 95.69           C  
ATOM   2723  CB  ILE B 148      -8.539  14.445 -29.891  1.00 95.69           C  
ATOM   2724  O   ILE B 148      -9.984  13.250 -32.625  1.00 95.69           O  
ATOM   2725  CG1 ILE B 148      -8.047  15.797 -29.359  1.00 95.69           C  
ATOM   2726  CG2 ILE B 148      -7.480  13.773 -30.766  1.00 95.69           C  
ATOM   2727  CD1 ILE B 148      -6.934  15.688 -28.328  1.00 95.69           C  
ATOM   2728  N   LYS B 149     -10.727  12.367 -30.750  1.00 94.38           N  
ATOM   2729  CA  LYS B 149     -11.109  11.109 -31.375  1.00 94.38           C  
ATOM   2730  C   LYS B 149     -12.188  11.328 -32.438  1.00 94.38           C  
ATOM   2731  CB  LYS B 149     -11.602  10.102 -30.328  1.00 94.38           C  
ATOM   2732  O   LYS B 149     -12.141  10.727 -33.500  1.00 94.38           O  
ATOM   2733  CG  LYS B 149     -10.484   9.492 -29.500  1.00 94.38           C  
ATOM   2734  CD  LYS B 149     -10.969   8.258 -28.750  1.00 94.38           C  
ATOM   2735  CE  LYS B 149     -12.055   8.609 -27.734  1.00 94.38           C  
ATOM   2736  NZ  LYS B 149     -12.516   7.410 -26.969  1.00 94.38           N  
ATOM   2737  N   GLU B 150     -13.141  12.133 -32.125  1.00 94.38           N  
ATOM   2738  CA  GLU B 150     -14.156  12.477 -33.094  1.00 94.38           C  
ATOM   2739  C   GLU B 150     -13.531  13.078 -34.344  1.00 94.38           C  
ATOM   2740  CB  GLU B 150     -15.172  13.453 -32.500  1.00 94.38           C  
ATOM   2741  O   GLU B 150     -13.938  12.758 -35.469  1.00 94.38           O  
ATOM   2742  CG  GLU B 150     -16.406  13.672 -33.375  1.00 94.38           C  
ATOM   2743  CD  GLU B 150     -17.453  14.562 -32.719  1.00 94.38           C  
ATOM   2744  OE1 GLU B 150     -18.562  14.695 -33.281  1.00 94.38           O  
ATOM   2745  OE2 GLU B 150     -17.141  15.148 -31.656  1.00 94.38           O  
ATOM   2746  N   GLY B 151     -12.617  14.000 -34.094  1.00 94.25           N  
ATOM   2747  CA  GLY B 151     -11.891  14.555 -35.219  1.00 94.25           C  
ATOM   2748  C   GLY B 151     -11.172  13.500 -36.062  1.00 94.25           C  
ATOM   2749  O   GLY B 151     -11.117  13.594 -37.281  1.00 94.25           O  
ATOM   2750  N   LYS B 152     -10.633  12.531 -35.438  1.00 93.12           N  
ATOM   2751  CA  LYS B 152      -9.969  11.430 -36.125  1.00 93.12           C  
ATOM   2752  C   LYS B 152     -10.961  10.648 -36.969  1.00 93.12           C  
ATOM   2753  CB  LYS B 152      -9.281  10.500 -35.125  1.00 93.12           C  
ATOM   2754  O   LYS B 152     -10.648  10.281 -38.125  1.00 93.12           O  
ATOM   2755  CG  LYS B 152      -8.031  11.086 -34.469  1.00 93.12           C  
ATOM   2756  CD  LYS B 152      -7.340  10.070 -33.594  1.00 93.12           C  
ATOM   2757  CE  LYS B 152      -5.980  10.578 -33.125  1.00 93.12           C  
ATOM   2758  NZ  LYS B 152      -5.211   9.516 -32.406  1.00 93.12           N  
ATOM   2759  N   VAL B 153     -12.094  10.406 -36.438  1.00 92.38           N  
ATOM   2760  CA  VAL B 153     -13.141   9.703 -37.156  1.00 92.38           C  
ATOM   2761  C   VAL B 153     -13.523  10.508 -38.406  1.00 92.38           C  
ATOM   2762  CB  VAL B 153     -14.383   9.445 -36.281  1.00 92.38           C  
ATOM   2763  O   VAL B 153     -13.625   9.961 -39.500  1.00 92.38           O  
ATOM   2764  CG1 VAL B 153     -15.531   8.883 -37.125  1.00 92.38           C  
ATOM   2765  CG2 VAL B 153     -14.047   8.484 -35.156  1.00 92.38           C  
ATOM   2766  N   GLU B 154     -13.703  11.727 -38.188  1.00 94.12           N  
ATOM   2767  CA  GLU B 154     -14.086  12.602 -39.312  1.00 94.12           C  
ATOM   2768  C   GLU B 154     -13.023  12.617 -40.406  1.00 94.12           C  
ATOM   2769  CB  GLU B 154     -14.336  14.023 -38.781  1.00 94.12           C  
ATOM   2770  O   GLU B 154     -13.344  12.805 -41.562  1.00 94.12           O  
ATOM   2771  CG  GLU B 154     -15.609  14.172 -37.969  1.00 94.12           C  
ATOM   2772  CD  GLU B 154     -15.797  15.570 -37.406  1.00 94.12           C  
ATOM   2773  OE1 GLU B 154     -16.859  15.844 -36.812  1.00 94.12           O  
ATOM   2774  OE2 GLU B 154     -14.875  16.406 -37.562  1.00 94.12           O  
ATOM   2775  N   ARG B 155     -11.789  12.453 -39.938  1.00 94.38           N  
ATOM   2776  CA  ARG B 155     -10.688  12.453 -40.906  1.00 94.38           C  
ATOM   2777  C   ARG B 155     -10.469  11.062 -41.500  1.00 94.38           C  
ATOM   2778  CB  ARG B 155      -9.398  12.945 -40.219  1.00 94.38           C  
ATOM   2779  O   ARG B 155      -9.523  10.844 -42.250  1.00 94.38           O  
ATOM   2780  CG  ARG B 155      -9.367  14.438 -39.969  1.00 94.38           C  
ATOM   2781  CD  ARG B 155      -8.117  14.852 -39.219  1.00 94.38           C  
ATOM   2782  NE  ARG B 155      -8.148  14.398 -37.812  1.00 94.38           N  
ATOM   2783  NH1 ARG B 155      -6.008  15.117 -37.312  1.00 94.38           N  
ATOM   2784  NH2 ARG B 155      -7.281  14.086 -35.719  1.00 94.38           N  
ATOM   2785  CZ  ARG B 155      -7.145  14.539 -36.969  1.00 94.38           C  
ATOM   2786  N   GLY B 156     -11.328  10.047 -41.062  1.00 92.38           N  
ATOM   2787  CA  GLY B 156     -11.312   8.727 -41.656  1.00 92.38           C  
ATOM   2788  C   GLY B 156     -10.352   7.766 -41.000  1.00 92.38           C  
ATOM   2789  O   GLY B 156     -10.000   6.727 -41.562  1.00 92.38           O  
ATOM   2790  N   VAL B 157      -9.844   8.250 -39.812  1.00 90.56           N  
ATOM   2791  CA  VAL B 157      -8.977   7.340 -39.094  1.00 90.56           C  
ATOM   2792  C   VAL B 157      -9.766   6.117 -38.625  1.00 90.56           C  
ATOM   2793  CB  VAL B 157      -8.320   8.031 -37.875  1.00 90.56           C  
ATOM   2794  O   VAL B 157     -10.867   6.246 -38.094  1.00 90.56           O  
ATOM   2795  CG1 VAL B 157      -7.449   7.047 -37.094  1.00 90.56           C  
ATOM   2796  CG2 VAL B 157      -7.496   9.234 -38.312  1.00 90.56           C  
ATOM   2797  N   GLU B 158      -9.219   4.871 -38.938  1.00 90.31           N  
ATOM   2798  CA  GLU B 158      -9.898   3.625 -38.594  1.00 90.31           C  
ATOM   2799  C   GLU B 158      -9.656   3.240 -37.125  1.00 90.31           C  
ATOM   2800  CB  GLU B 158      -9.445   2.494 -39.500  1.00 90.31           C  
ATOM   2801  O   GLU B 158      -8.656   3.648 -36.531  1.00 90.31           O  
ATOM   2802  CG  GLU B 158      -9.828   2.703 -40.969  1.00 90.31           C  
ATOM   2803  CD  GLU B 158      -9.422   1.542 -41.875  1.00 90.31           C  
ATOM   2804  OE1 GLU B 158      -9.789   1.545 -43.062  1.00 90.31           O  
ATOM   2805  OE2 GLU B 158      -8.734   0.623 -41.375  1.00 90.31           O  
ATOM   2806  N   ASN B 159     -10.484   2.488 -36.531  1.00 87.56           N  
ATOM   2807  CA  ASN B 159     -10.383   1.822 -35.250  1.00 87.56           C  
ATOM   2808  C   ASN B 159     -10.344   2.828 -34.094  1.00 87.56           C  
ATOM   2809  CB  ASN B 159      -9.148   0.921 -35.188  1.00 87.56           C  
ATOM   2810  O   ASN B 159      -9.688   2.590 -33.062  1.00 87.56           O  
ATOM   2811  CG  ASN B 159      -9.281  -0.296 -36.094  1.00 87.56           C  
ATOM   2812  ND2 ASN B 159      -8.156  -0.775 -36.625  1.00 87.56           N  
ATOM   2813  OD1 ASN B 159     -10.383  -0.801 -36.312  1.00 87.56           O  
ATOM   2814  N   VAL B 160     -10.961   4.000 -34.375  1.00 92.00           N  
ATOM   2815  CA  VAL B 160     -11.094   4.941 -33.250  1.00 92.00           C  
ATOM   2816  C   VAL B 160     -12.211   4.488 -32.312  1.00 92.00           C  
ATOM   2817  CB  VAL B 160     -11.375   6.375 -33.750  1.00 92.00           C  
ATOM   2818  O   VAL B 160     -13.367   4.359 -32.719  1.00 92.00           O  
ATOM   2819  CG1 VAL B 160     -11.453   7.355 -32.594  1.00 92.00           C  
ATOM   2820  CG2 VAL B 160     -10.297   6.809 -34.750  1.00 92.00           C  
ATOM   2821  N   PRO B 161     -11.859   4.238 -31.031  1.00 92.38           N  
ATOM   2822  CA  PRO B 161     -12.891   3.713 -30.141  1.00 92.38           C  
ATOM   2823  C   PRO B 161     -13.898   4.777 -29.719  1.00 92.38           C  
ATOM   2824  CB  PRO B 161     -12.078   3.215 -28.938  1.00 92.38           C  
ATOM   2825  O   PRO B 161     -13.555   5.957 -29.609  1.00 92.38           O  
ATOM   2826  CG  PRO B 161     -10.883   4.109 -28.875  1.00 92.38           C  
ATOM   2827  CD  PRO B 161     -10.492   4.469 -30.281  1.00 92.38           C  
ATOM   2828  N   ALA B 162     -15.055   4.348 -29.438  1.00 89.38           N  
ATOM   2829  CA  ALA B 162     -16.094   5.230 -28.922  1.00 89.38           C  
ATOM   2830  C   ALA B 162     -15.812   5.629 -27.469  1.00 89.38           C  
ATOM   2831  CB  ALA B 162     -17.469   4.555 -29.016  1.00 89.38           C  
ATOM   2832  O   ALA B 162     -15.102   4.926 -26.750  1.00 89.38           O  
ATOM   2833  N   PRO B 163     -16.312   6.875 -27.109  1.00 87.38           N  
ATOM   2834  CA  PRO B 163     -16.234   7.227 -25.688  1.00 87.38           C  
ATOM   2835  C   PRO B 163     -16.906   6.191 -24.797  1.00 87.38           C  
ATOM   2836  CB  PRO B 163     -16.969   8.570 -25.625  1.00 87.38           C  
ATOM   2837  O   PRO B 163     -17.828   5.488 -25.234  1.00 87.38           O  
ATOM   2838  CG  PRO B 163     -16.969   9.086 -27.031  1.00 87.38           C  
ATOM   2839  CD  PRO B 163     -16.891   7.910 -27.969  1.00 87.38           C  
ATOM   2840  N   LEU B 164     -16.266   6.086 -23.578  1.00 79.44           N  
ATOM   2841  CA  LEU B 164     -16.922   5.223 -22.609  1.00 79.44           C  
ATOM   2842  C   LEU B 164     -18.312   5.762 -22.266  1.00 79.44           C  
ATOM   2843  CB  LEU B 164     -16.078   5.090 -21.344  1.00 79.44           C  
ATOM   2844  O   LEU B 164     -18.516   6.977 -22.234  1.00 79.44           O  
ATOM   2845  CG  LEU B 164     -14.766   4.312 -21.484  1.00 79.44           C  
ATOM   2846  CD1 LEU B 164     -13.961   4.414 -20.188  1.00 79.44           C  
ATOM   2847  CD2 LEU B 164     -15.047   2.855 -21.828  1.00 79.44           C  
ATOM   2848  N   ASP B 165     -19.172   4.770 -22.109  1.00 66.19           N  
ATOM   2849  CA  ASP B 165     -20.516   5.148 -21.672  1.00 66.19           C  
ATOM   2850  C   ASP B 165     -20.500   5.746 -20.281  1.00 66.19           C  
ATOM   2851  CB  ASP B 165     -21.453   3.939 -21.719  1.00 66.19           C  
ATOM   2852  O   ASP B 165     -19.922   5.168 -19.359  1.00 66.19           O  
ATOM   2853  CG  ASP B 165     -22.922   4.312 -21.531  1.00 66.19           C  
ATOM   2854  OD1 ASP B 165     -23.203   5.477 -21.188  1.00 66.19           O  
ATOM   2855  OD2 ASP B 165     -23.781   3.436 -21.734  1.00 66.19           O  
ATOM   2856  N   LYS B 166     -21.047   6.977 -20.234  1.00 58.00           N  
ATOM   2857  CA  LYS B 166     -21.047   7.703 -18.969  1.00 58.00           C  
ATOM   2858  C   LYS B 166     -21.609   6.836 -17.844  1.00 58.00           C  
ATOM   2859  CB  LYS B 166     -21.859   8.992 -19.094  1.00 58.00           C  
ATOM   2860  O   LYS B 166     -21.141   6.906 -16.719  1.00 58.00           O  
ATOM   2861  CG  LYS B 166     -21.094  10.156 -19.688  1.00 58.00           C  
ATOM   2862  CD  LYS B 166     -21.938  11.430 -19.719  1.00 58.00           C  
ATOM   2863  CE  LYS B 166     -21.172  12.586 -20.344  1.00 58.00           C  
ATOM   2864  NZ  LYS B 166     -22.000  13.836 -20.391  1.00 58.00           N  
ATOM   2865  N   ALA B 167     -22.578   6.055 -18.125  1.00 48.78           N  
ATOM   2866  CA  ALA B 167     -23.172   5.172 -17.125  1.00 48.78           C  
ATOM   2867  C   ALA B 167     -22.172   4.117 -16.656  1.00 48.78           C  
ATOM   2868  CB  ALA B 167     -24.422   4.504 -17.688  1.00 48.78           C  
ATOM   2869  O   ALA B 167     -22.125   3.787 -15.469  1.00 48.78           O  
ATOM   2870  N   GLU B 168     -21.453   3.592 -17.516  1.00 49.25           N  
ATOM   2871  CA  GLU B 168     -20.438   2.588 -17.172  1.00 49.25           C  
ATOM   2872  C   GLU B 168     -19.312   3.193 -16.344  1.00 49.25           C  
ATOM   2873  CB  GLU B 168     -19.875   1.951 -18.438  1.00 49.25           C  
ATOM   2874  O   GLU B 168     -18.828   2.564 -15.406  1.00 49.25           O  
ATOM   2875  CG  GLU B 168     -20.734   0.835 -19.016  1.00 49.25           C  
ATOM   2876  CD  GLU B 168     -20.172   0.230 -20.281  1.00 49.25           C  
ATOM   2877  OE1 GLU B 168     -20.719  -0.783 -20.781  1.00 49.25           O  
ATOM   2878  OE2 GLU B 168     -19.172   0.774 -20.812  1.00 49.25           O  
ATOM   2879  N   VAL B 169     -18.922   4.348 -16.688  1.00 51.16           N  
ATOM   2880  CA  VAL B 169     -17.875   5.043 -15.945  1.00 51.16           C  
ATOM   2881  C   VAL B 169     -18.328   5.277 -14.508  1.00 51.16           C  
ATOM   2882  CB  VAL B 169     -17.516   6.387 -16.609  1.00 51.16           C  
ATOM   2883  O   VAL B 169     -17.562   5.059 -13.562  1.00 51.16           O  
ATOM   2884  CG1 VAL B 169     -16.547   7.180 -15.734  1.00 51.16           C  
ATOM   2885  CG2 VAL B 169     -16.906   6.145 -18.000  1.00 51.16           C  
ATOM   2886  N   SER B 170     -19.531   5.730 -14.453  1.00 48.22           N  
ATOM   2887  CA  SER B 170     -20.094   5.953 -13.133  1.00 48.22           C  
ATOM   2888  C   SER B 170     -20.125   4.660 -12.320  1.00 48.22           C  
ATOM   2889  CB  SER B 170     -21.500   6.543 -13.234  1.00 48.22           C  
ATOM   2890  O   SER B 170     -19.828   4.660 -11.125  1.00 48.22           O  
ATOM   2891  OG  SER B 170     -21.469   7.941 -13.008  1.00 48.22           O  
ATOM   2892  N   ALA B 171     -20.547   3.578 -12.914  1.00 42.56           N  
ATOM   2893  CA  ALA B 171     -20.609   2.283 -12.234  1.00 42.56           C  
ATOM   2894  C   ALA B 171     -19.219   1.834 -11.781  1.00 42.56           C  
ATOM   2895  CB  ALA B 171     -21.219   1.233 -13.156  1.00 42.56           C  
ATOM   2896  O   ALA B 171     -19.062   1.301 -10.680  1.00 42.56           O  
ATOM   2897  N   LEU B 172     -18.266   2.047 -12.586  1.00 42.66           N  
ATOM   2898  CA  LEU B 172     -16.906   1.667 -12.242  1.00 42.66           C  
ATOM   2899  C   LEU B 172     -16.375   2.514 -11.086  1.00 42.66           C  
ATOM   2900  CB  LEU B 172     -15.984   1.813 -13.453  1.00 42.66           C  
ATOM   2901  O   LEU B 172     -15.734   1.991 -10.172  1.00 42.66           O  
ATOM   2902  CG  LEU B 172     -15.336   0.529 -13.977  1.00 42.66           C  
ATOM   2903  CD1 LEU B 172     -15.570   0.382 -15.477  1.00 42.66           C  
ATOM   2904  CD2 LEU B 172     -13.844   0.521 -13.664  1.00 42.66           C  
ATOM   2905  N   ARG B 173     -16.625   3.750 -11.289  1.00 44.75           N  
ATOM   2906  CA  ARG B 173     -16.234   4.602 -10.164  1.00 44.75           C  
ATOM   2907  C   ARG B 173     -16.875   4.121  -8.867  1.00 44.75           C  
ATOM   2908  CB  ARG B 173     -16.625   6.055 -10.438  1.00 44.75           C  
ATOM   2909  O   ARG B 173     -16.219   4.102  -7.820  1.00 44.75           O  
ATOM   2910  CG  ARG B 173     -15.523   6.887 -11.070  1.00 44.75           C  
ATOM   2911  CD  ARG B 173     -15.977   8.312 -11.336  1.00 44.75           C  
ATOM   2912  NE  ARG B 173     -14.945   9.086 -12.031  1.00 44.75           N  
ATOM   2913  NH1 ARG B 173     -16.312  10.898 -12.477  1.00 44.75           N  
ATOM   2914  NH2 ARG B 173     -14.125  10.906 -13.164  1.00 44.75           N  
ATOM   2915  CZ  ARG B 173     -15.133  10.289 -12.555  1.00 44.75           C  
ATOM   2916  N   ALA B 174     -18.172   3.730  -8.961  1.00 41.69           N  
ATOM   2917  CA  ALA B 174     -18.875   3.199  -7.797  1.00 41.69           C  
ATOM   2918  C   ALA B 174     -18.234   1.901  -7.316  1.00 41.69           C  
ATOM   2919  CB  ALA B 174     -20.344   2.973  -8.117  1.00 41.69           C  
ATOM   2920  O   ALA B 174     -18.109   1.676  -6.109  1.00 41.69           O  
ATOM   2921  N   SER B 175     -17.922   1.052  -8.172  1.00 39.94           N  
ATOM   2922  CA  SER B 175     -17.266  -0.207  -7.820  1.00 39.94           C  
ATOM   2923  C   SER B 175     -15.922   0.035  -7.156  1.00 39.94           C  
ATOM   2924  CB  SER B 175     -17.094  -1.079  -9.062  1.00 39.94           C  
ATOM   2925  O   SER B 175     -15.570  -0.632  -6.180  1.00 39.94           O  
ATOM   2926  OG  SER B 175     -16.188  -0.470  -9.977  1.00 39.94           O  
ATOM   2927  N   TRP B 176     -15.172   0.962  -7.773  1.00 40.75           N  
ATOM   2928  CA  TRP B 176     -13.883   1.273  -7.164  1.00 40.75           C  
ATOM   2929  C   TRP B 176     -14.070   1.852  -5.766  1.00 40.75           C  
ATOM   2930  CB  TRP B 176     -13.094   2.258  -8.039  1.00 40.75           C  
ATOM   2931  O   TRP B 176     -13.328   1.505  -4.840  1.00 40.75           O  
ATOM   2932  CG  TRP B 176     -11.648   2.375  -7.668  1.00 40.75           C  
ATOM   2933  CD1 TRP B 176     -11.031   3.451  -7.094  1.00 40.75           C  
ATOM   2934  CD2 TRP B 176     -10.633   1.382  -7.855  1.00 40.75           C  
ATOM   2935  CE2 TRP B 176      -9.422   1.924  -7.371  1.00 40.75           C  
ATOM   2936  CE3 TRP B 176     -10.633   0.085  -8.383  1.00 40.75           C  
ATOM   2937  NE1 TRP B 176      -9.695   3.186  -6.910  1.00 40.75           N  
ATOM   2938  CH2 TRP B 176      -8.250  -0.056  -7.922  1.00 40.75           C  
ATOM   2939  CZ2 TRP B 176      -8.227   1.211  -7.398  1.00 40.75           C  
ATOM   2940  CZ3 TRP B 176      -9.438  -0.623  -8.414  1.00 40.75           C  
ATOM   2941  N   GLU B 177     -15.117   2.617  -5.629  1.00 43.34           N  
ATOM   2942  CA  GLU B 177     -15.453   3.123  -4.301  1.00 43.34           C  
ATOM   2943  C   GLU B 177     -15.805   1.982  -3.350  1.00 43.34           C  
ATOM   2944  CB  GLU B 177     -16.609   4.121  -4.379  1.00 43.34           C  
ATOM   2945  O   GLU B 177     -15.391   1.981  -2.189  1.00 43.34           O  
ATOM   2946  CG  GLU B 177     -16.609   5.164  -3.271  1.00 43.34           C  
ATOM   2947  CD  GLU B 177     -17.703   6.207  -3.422  1.00 43.34           C  
ATOM   2948  OE1 GLU B 177     -17.750   7.156  -2.609  1.00 43.34           O  
ATOM   2949  OE2 GLU B 177     -18.516   6.070  -4.355  1.00 43.34           O  
ATOM   2950  N   LYS B 178     -16.578   1.082  -3.848  1.00 39.84           N  
ATOM   2951  CA  LYS B 178     -16.938  -0.085  -3.051  1.00 39.84           C  
ATOM   2952  C   LYS B 178     -15.711  -0.909  -2.688  1.00 39.84           C  
ATOM   2953  CB  LYS B 178     -17.953  -0.955  -3.803  1.00 39.84           C  
ATOM   2954  O   LYS B 178     -15.594  -1.402  -1.562  1.00 39.84           O  
ATOM   2955  CG  LYS B 178     -19.391  -0.546  -3.590  1.00 39.84           C  
ATOM   2956  CD  LYS B 178     -20.359  -1.465  -4.340  1.00 39.84           C  
ATOM   2957  CE  LYS B 178     -21.797  -1.011  -4.191  1.00 39.84           C  
ATOM   2958  NZ  LYS B 178     -22.734  -1.904  -4.934  1.00 39.84           N  
ATOM   2959  N   LEU B 179     -14.938  -1.149  -3.598  1.00 36.72           N  
ATOM   2960  CA  LEU B 179     -13.703  -1.878  -3.330  1.00 36.72           C  
ATOM   2961  C   LEU B 179     -12.844  -1.129  -2.320  1.00 36.72           C  
ATOM   2962  CB  LEU B 179     -12.922  -2.098  -4.625  1.00 36.72           C  
ATOM   2963  O   LEU B 179     -12.305  -1.732  -1.387  1.00 36.72           O  
ATOM   2964  CG  LEU B 179     -11.961  -3.287  -4.641  1.00 36.72           C  
ATOM   2965  CD1 LEU B 179     -12.664  -4.535  -5.156  1.00 36.72           C  
ATOM   2966  CD2 LEU B 179     -10.734  -2.973  -5.496  1.00 36.72           C  
ATOM   2967  N   GLN B 180     -12.891   0.065  -2.641  1.00 39.78           N  
ATOM   2968  CA  GLN B 180     -12.164   0.836  -1.639  1.00 39.78           C  
ATOM   2969  C   GLN B 180     -12.812   0.700  -0.263  1.00 39.78           C  
ATOM   2970  CB  GLN B 180     -12.094   2.311  -2.043  1.00 39.78           C  
ATOM   2971  O   GLN B 180     -12.117   0.542   0.742  1.00 39.78           O  
ATOM   2972  CG  GLN B 180     -11.164   3.143  -1.174  1.00 39.78           C  
ATOM   2973  CD  GLN B 180      -9.727   2.654  -1.221  1.00 39.78           C  
ATOM   2974  NE2 GLN B 180      -9.078   2.607  -0.061  1.00 39.78           N  
ATOM   2975  OE1 GLN B 180      -9.203   2.322  -2.289  1.00 39.78           O  
ATOM   2976  N   ASN B 181     -14.148   0.732  -0.280  1.00 40.19           N  
ATOM   2977  CA  ASN B 181     -14.859   0.521   0.974  1.00 40.19           C  
ATOM   2978  C   ASN B 181     -14.609  -0.874   1.537  1.00 40.19           C  
ATOM   2979  CB  ASN B 181     -16.359   0.752   0.781  1.00 40.19           C  
ATOM   2980  O   ASN B 181     -14.430  -1.037   2.746  1.00 40.19           O  
ATOM   2981  CG  ASN B 181     -16.719   2.223   0.729  1.00 40.19           C  
ATOM   2982  ND2 ASN B 181     -17.953   2.516   0.337  1.00 40.19           N  
ATOM   2983  OD1 ASN B 181     -15.906   3.090   1.038  1.00 40.19           O  
ATOM   2984  N   ALA B 182     -14.734  -1.778   0.640  1.00 36.44           N  
ATOM   2985  CA  ALA B 182     -14.516  -3.158   1.071  1.00 36.44           C  
ATOM   2986  C   ALA B 182     -13.109  -3.348   1.625  1.00 36.44           C  
ATOM   2987  CB  ALA B 182     -14.766  -4.121  -0.086  1.00 36.44           C  
ATOM   2988  O   ALA B 182     -12.922  -4.039   2.627  1.00 36.44           O  
ATOM   2989  N   VAL B 183     -12.266  -2.805   0.944  1.00 35.47           N  
ATOM   2990  CA  VAL B 183     -10.898  -2.857   1.458  1.00 35.47           C  
ATOM   2991  C   VAL B 183     -10.836  -2.166   2.816  1.00 35.47           C  
ATOM   2992  CB  VAL B 183      -9.898  -2.207   0.478  1.00 35.47           C  
ATOM   2993  O   VAL B 183     -10.203  -2.672   3.748  1.00 35.47           O  
ATOM   2994  CG1 VAL B 183      -8.539  -2.016   1.144  1.00 35.47           C  
ATOM   2995  CG2 VAL B 183      -9.766  -3.053  -0.787  1.00 35.47           C  
ATOM   2996  N   ASP B 184     -11.625  -1.227   2.791  1.00 37.22           N  
ATOM   2997  CA  ASP B 184     -11.742  -0.511   4.059  1.00 37.22           C  
ATOM   2998  C   ASP B 184     -12.430  -1.375   5.113  1.00 37.22           C  
ATOM   2999  CB  ASP B 184     -12.516   0.795   3.863  1.00 37.22           C  
ATOM   3000  O   ASP B 184     -11.984  -1.435   6.262  1.00 37.22           O  
ATOM   3001  CG  ASP B 184     -11.703   1.868   3.164  1.00 37.22           C  
ATOM   3002  OD1 ASP B 184     -10.469   1.699   3.014  1.00 37.22           O  
ATOM   3003  OD2 ASP B 184     -12.289   2.893   2.760  1.00 37.22           O  
ATOM   3004  N   GLU B 185     -13.531  -1.993   4.711  1.00 35.53           N  
ATOM   3005  CA  GLU B 185     -14.289  -2.854   5.613  1.00 35.53           C  
ATOM   3006  C   GLU B 185     -13.484  -4.082   6.016  1.00 35.53           C  
ATOM   3007  CB  GLU B 185     -15.609  -3.281   4.961  1.00 35.53           C  
ATOM   3008  O   GLU B 185     -13.516  -4.500   7.176  1.00 35.53           O  
ATOM   3009  CG  GLU B 185     -16.750  -2.297   5.180  1.00 35.53           C  
ATOM   3010  CD  GLU B 185     -17.969  -2.924   5.855  1.00 35.53           C  
ATOM   3011  OE1 GLU B 185     -18.812  -2.176   6.387  1.00 35.53           O  
ATOM   3012  OE2 GLU B 185     -18.062  -4.172   5.859  1.00 35.53           O  
ATOM   3013  N   LEU B 186     -13.031  -4.848   5.191  1.00 31.30           N  
ATOM   3014  CA  LEU B 186     -12.195  -6.004   5.516  1.00 31.30           C  
ATOM   3015  C   LEU B 186     -11.023  -5.594   6.402  1.00 31.30           C  
ATOM   3016  CB  LEU B 186     -11.680  -6.668   4.238  1.00 31.30           C  
ATOM   3017  O   LEU B 186     -10.633  -6.336   7.305  1.00 31.30           O  
ATOM   3018  CG  LEU B 186     -11.828  -8.188   4.156  1.00 31.30           C  
ATOM   3019  CD1 LEU B 186     -13.062  -8.555   3.344  1.00 31.30           C  
ATOM   3020  CD2 LEU B 186     -10.578  -8.812   3.553  1.00 31.30           C  
ATOM   3021  N   GLY B 187     -10.438  -4.574   6.188  1.00 29.75           N  
ATOM   3022  CA  GLY B 187      -9.469  -4.051   7.141  1.00 29.75           C  
ATOM   3023  C   GLY B 187     -10.023  -3.949   8.547  1.00 29.75           C  
ATOM   3024  O   GLY B 187      -9.320  -4.246   9.516  1.00 29.75           O  
ATOM   3025  N   LYS B 188     -11.289  -3.748   8.641  1.00 30.67           N  
ATOM   3026  CA  LYS B 188     -11.930  -3.705   9.953  1.00 30.67           C  
ATOM   3027  C   LYS B 188     -12.062  -5.105  10.547  1.00 30.67           C  
ATOM   3028  CB  LYS B 188     -13.305  -3.045   9.852  1.00 30.67           C  
ATOM   3029  O   LYS B 188     -11.930  -5.285  11.758  1.00 30.67           O  
ATOM   3030  CG  LYS B 188     -13.258  -1.538   9.656  1.00 30.67           C  
ATOM   3031  CD  LYS B 188     -14.656  -0.940   9.570  1.00 30.67           C  
ATOM   3032  CE  LYS B 188     -14.609   0.557   9.297  1.00 30.67           C  
ATOM   3033  NZ  LYS B 188     -15.977   1.134   9.141  1.00 30.67           N  
ATOM   3034  N   GLU B 189     -12.516  -6.074   9.875  1.00 28.30           N  
ATOM   3035  CA  GLU B 189     -12.750  -7.422  10.391  1.00 28.30           C  
ATOM   3036  C   GLU B 189     -11.438  -8.086  10.797  1.00 28.30           C  
ATOM   3037  CB  GLU B 189     -13.477  -8.273   9.344  1.00 28.30           C  
ATOM   3038  O   GLU B 189     -11.406  -8.875  11.742  1.00 28.30           O  
ATOM   3039  CG  GLU B 189     -14.984  -8.055   9.312  1.00 28.30           C  
ATOM   3040  CD  GLU B 189     -15.703  -8.992   8.352  1.00 28.30           C  
ATOM   3041  OE1 GLU B 189     -16.953  -8.992   8.328  1.00 28.30           O  
ATOM   3042  OE2 GLU B 189     -15.008  -9.727   7.613  1.00 28.30           O  
ATOM   3043  N   ILE B 190     -10.359  -7.984  10.180  1.00 25.62           N  
ATOM   3044  CA  ILE B 190      -9.094  -8.578  10.602  1.00 25.62           C  
ATOM   3045  C   ILE B 190      -8.664  -7.965  11.938  1.00 25.62           C  
ATOM   3046  CB  ILE B 190      -7.996  -8.375   9.539  1.00 25.62           C  
ATOM   3047  O   ILE B 190      -8.125  -8.664  12.797  1.00 25.62           O  
ATOM   3048  CG1 ILE B 190      -8.359  -9.117   8.242  1.00 25.62           C  
ATOM   3049  CG2 ILE B 190      -6.637  -8.836  10.070  1.00 25.62           C  
ATOM   3050  CD1 ILE B 190      -7.426  -8.820   7.078  1.00 25.62           C  
ATOM   3051  N   ASP B 191      -9.000  -6.809  12.273  1.00 24.92           N  
ATOM   3052  CA  ASP B 191      -8.695  -6.262  13.594  1.00 24.92           C  
ATOM   3053  C   ASP B 191      -9.422  -7.035  14.688  1.00 24.92           C  
ATOM   3054  CB  ASP B 191      -9.062  -4.777  13.656  1.00 24.92           C  
ATOM   3055  O   ASP B 191      -8.953  -7.109  15.820  1.00 24.92           O  
ATOM   3056  CG  ASP B 191      -7.980  -3.873  13.094  1.00 24.92           C  
ATOM   3057  OD1 ASP B 191      -6.859  -4.359  12.820  1.00 24.92           O  
ATOM   3058  OD2 ASP B 191      -8.250  -2.664  12.922  1.00 24.92           O  
ATOM   3059  N   HIS B 192     -10.516  -7.637  14.453  1.00 24.23           N  
ATOM   3060  CA  HIS B 192     -11.195  -8.367  15.516  1.00 24.23           C  
ATOM   3061  C   HIS B 192     -10.805  -9.844  15.508  1.00 24.23           C  
ATOM   3062  CB  HIS B 192     -12.711  -8.227  15.367  1.00 24.23           C  
ATOM   3063  O   HIS B 192     -11.281 -10.617  16.344  1.00 24.23           O  
ATOM   3064  CG  HIS B 192     -13.203  -6.824  15.562  1.00 24.23           C  
ATOM   3065  CD2 HIS B 192     -13.742  -5.945  14.680  1.00 24.23           C  
ATOM   3066  ND1 HIS B 192     -13.164  -6.180  16.781  1.00 24.23           N  
ATOM   3067  CE1 HIS B 192     -13.656  -4.961  16.641  1.00 24.23           C  
ATOM   3068  NE2 HIS B 192     -14.023  -4.793  15.375  1.00 24.23           N  
ATOM   3069  N   ALA B 193     -10.188 -10.383  14.602  1.00 20.88           N  
ATOM   3070  CA  ALA B 193      -9.852 -11.773  14.906  1.00 20.88           C  
ATOM   3071  C   ALA B 193      -8.492 -11.875  15.594  1.00 20.88           C  
ATOM   3072  CB  ALA B 193      -9.867 -12.609  13.625  1.00 20.88           C  
ATOM   3073  O   ALA B 193      -7.578 -11.109  15.289  1.00 20.88           O  
TER    3074      ALA B 193                                                      
ATOM   3075  N   MET C   1       3.785  20.609  31.203  1.00 69.81           N  
ATOM   3076  CA  MET C   1       4.988  19.781  31.312  1.00 69.81           C  
ATOM   3077  C   MET C   1       6.020  20.188  30.266  1.00 69.81           C  
ATOM   3078  CB  MET C   1       4.648  18.297  31.156  1.00 69.81           C  
ATOM   3079  O   MET C   1       5.668  20.469  29.125  1.00 69.81           O  
ATOM   3080  CG  MET C   1       5.812  17.375  31.453  1.00 69.81           C  
ATOM   3081  SD  MET C   1       5.535  16.344  32.938  1.00 69.81           S  
ATOM   3082  CE  MET C   1       6.758  15.039  32.688  1.00 69.81           C  
ATOM   3083  N   LYS C   2       7.223  20.453  30.672  1.00 82.94           N  
ATOM   3084  CA  LYS C   2       8.344  20.812  29.812  1.00 82.94           C  
ATOM   3085  C   LYS C   2       9.023  19.562  29.250  1.00 82.94           C  
ATOM   3086  CB  LYS C   2       9.359  21.672  30.562  1.00 82.94           C  
ATOM   3087  O   LYS C   2       9.031  18.516  29.906  1.00 82.94           O  
ATOM   3088  CG  LYS C   2       8.898  23.094  30.828  1.00 82.94           C  
ATOM   3089  CD  LYS C   2       9.984  23.906  31.516  1.00 82.94           C  
ATOM   3090  CE  LYS C   2       9.508  25.328  31.812  1.00 82.94           C  
ATOM   3091  NZ  LYS C   2      10.570  26.141  32.469  1.00 82.94           N  
ATOM   3092  N   TYR C   3       9.344  19.531  28.016  1.00 88.25           N  
ATOM   3093  CA  TYR C   3      10.117  18.469  27.391  1.00 88.25           C  
ATOM   3094  C   TYR C   3      11.289  19.031  26.594  1.00 88.25           C  
ATOM   3095  CB  TYR C   3       9.234  17.609  26.469  1.00 88.25           C  
ATOM   3096  O   TYR C   3      11.336  20.234  26.328  1.00 88.25           O  
ATOM   3097  CG  TYR C   3       8.562  18.406  25.375  1.00 88.25           C  
ATOM   3098  CD1 TYR C   3       7.289  18.938  25.547  1.00 88.25           C  
ATOM   3099  CD2 TYR C   3       9.203  18.609  24.156  1.00 88.25           C  
ATOM   3100  CE1 TYR C   3       6.668  19.672  24.547  1.00 88.25           C  
ATOM   3101  CE2 TYR C   3       8.586  19.328  23.141  1.00 88.25           C  
ATOM   3102  OH  TYR C   3       6.715  20.562  22.328  1.00 88.25           O  
ATOM   3103  CZ  TYR C   3       7.324  19.859  23.344  1.00 88.25           C  
ATOM   3104  N   VAL C   4      12.297  18.188  26.422  1.00 89.12           N  
ATOM   3105  CA  VAL C   4      13.461  18.562  25.625  1.00 89.12           C  
ATOM   3106  C   VAL C   4      13.234  18.188  24.172  1.00 89.12           C  
ATOM   3107  CB  VAL C   4      14.750  17.891  26.156  1.00 89.12           C  
ATOM   3108  O   VAL C   4      12.797  17.078  23.859  1.00 89.12           O  
ATOM   3109  CG1 VAL C   4      15.945  18.234  25.266  1.00 89.12           C  
ATOM   3110  CG2 VAL C   4      15.016  18.312  27.609  1.00 89.12           C  
ATOM   3111  N   ASP C   5      13.453  19.188  23.281  1.00 88.00           N  
ATOM   3112  CA  ASP C   5      13.406  18.938  21.844  1.00 88.00           C  
ATOM   3113  C   ASP C   5      14.750  18.422  21.344  1.00 88.00           C  
ATOM   3114  CB  ASP C   5      13.016  20.203  21.094  1.00 88.00           C  
ATOM   3115  O   ASP C   5      15.797  19.031  21.594  1.00 88.00           O  
ATOM   3116  CG  ASP C   5      11.562  20.594  21.312  1.00 88.00           C  
ATOM   3117  OD1 ASP C   5      10.688  19.703  21.297  1.00 88.00           O  
ATOM   3118  OD2 ASP C   5      11.297  21.812  21.484  1.00 88.00           O  
ATOM   3119  N   ILE C   6      14.758  17.359  20.688  1.00 88.56           N  
ATOM   3120  CA  ILE C   6      15.945  16.719  20.125  1.00 88.56           C  
ATOM   3121  C   ILE C   6      15.867  16.719  18.594  1.00 88.56           C  
ATOM   3122  CB  ILE C   6      16.125  15.273  20.656  1.00 88.56           C  
ATOM   3123  O   ILE C   6      14.867  16.281  18.031  1.00 88.56           O  
ATOM   3124  CG1 ILE C   6      16.219  15.273  22.188  1.00 88.56           C  
ATOM   3125  CG2 ILE C   6      17.344  14.617  20.031  1.00 88.56           C  
ATOM   3126  CD1 ILE C   6      15.992  13.906  22.812  1.00 88.56           C  
ATOM   3127  N   THR C   7      16.891  17.266  17.922  1.00 85.31           N  
ATOM   3128  CA  THR C   7      16.859  17.391  16.469  1.00 85.31           C  
ATOM   3129  C   THR C   7      18.062  16.719  15.828  1.00 85.31           C  
ATOM   3130  CB  THR C   7      16.812  18.875  16.031  1.00 85.31           C  
ATOM   3131  O   THR C   7      18.375  16.969  14.664  1.00 85.31           O  
ATOM   3132  CG2 THR C   7      15.539  19.562  16.562  1.00 85.31           C  
ATOM   3133  OG1 THR C   7      17.953  19.547  16.562  1.00 85.31           O  
ATOM   3134  N   GLU C   8      18.703  15.875  16.547  1.00 79.00           N  
ATOM   3135  CA  GLU C   8      19.969  15.305  16.078  1.00 79.00           C  
ATOM   3136  C   GLU C   8      19.734  14.070  15.219  1.00 79.00           C  
ATOM   3137  CB  GLU C   8      20.875  14.953  17.250  1.00 79.00           C  
ATOM   3138  O   GLU C   8      20.641  13.570  14.570  1.00 79.00           O  
ATOM   3139  CG  GLU C   8      20.281  13.922  18.203  1.00 79.00           C  
ATOM   3140  CD  GLU C   8      21.141  13.688  19.438  1.00 79.00           C  
ATOM   3141  OE1 GLU C   8      20.797  12.797  20.250  1.00 79.00           O  
ATOM   3142  OE2 GLU C   8      22.141  14.398  19.609  1.00 79.00           O  
ATOM   3143  N   TYR C   9      18.484  13.570  15.234  1.00 81.50           N  
ATOM   3144  CA  TYR C   9      18.172  12.375  14.453  1.00 81.50           C  
ATOM   3145  C   TYR C   9      17.484  12.734  13.141  1.00 81.50           C  
ATOM   3146  CB  TYR C   9      17.281  11.422  15.266  1.00 81.50           C  
ATOM   3147  O   TYR C   9      16.516  13.484  13.133  1.00 81.50           O  
ATOM   3148  CG  TYR C   9      17.875  10.992  16.578  1.00 81.50           C  
ATOM   3149  CD1 TYR C   9      18.844   9.992  16.625  1.00 81.50           C  
ATOM   3150  CD2 TYR C   9      17.484  11.586  17.766  1.00 81.50           C  
ATOM   3151  CE1 TYR C   9      19.406   9.586  17.844  1.00 81.50           C  
ATOM   3152  CE2 TYR C   9      18.031  11.195  18.984  1.00 81.50           C  
ATOM   3153  OH  TYR C   9      19.531   9.805  20.203  1.00 81.50           O  
ATOM   3154  CZ  TYR C   9      18.984  10.195  19.016  1.00 81.50           C  
ATOM   3155  N   ASN C  10      18.047  12.297  12.031  1.00 81.81           N  
ATOM   3156  CA  ASN C  10      17.469  12.562  10.719  1.00 81.81           C  
ATOM   3157  C   ASN C  10      17.047  11.273  10.031  1.00 81.81           C  
ATOM   3158  CB  ASN C  10      18.453  13.336   9.844  1.00 81.81           C  
ATOM   3159  O   ASN C  10      17.891  10.492   9.570  1.00 81.81           O  
ATOM   3160  CG  ASN C  10      18.812  14.688  10.422  1.00 81.81           C  
ATOM   3161  ND2 ASN C  10      20.109  14.969  10.516  1.00 81.81           N  
ATOM   3162  OD1 ASN C  10      17.938  15.477  10.773  1.00 81.81           O  
ATOM   3163  N   ALA C  11      15.734  11.133   9.977  1.00 75.56           N  
ATOM   3164  CA  ALA C  11      15.227   9.938   9.312  1.00 75.56           C  
ATOM   3165  C   ALA C  11      15.438  10.023   7.801  1.00 75.56           C  
ATOM   3166  CB  ALA C  11      13.742   9.742   9.625  1.00 75.56           C  
ATOM   3167  O   ALA C  11      15.492  11.117   7.234  1.00 75.56           O  
ATOM   3168  N   THR C  12      15.609   8.828   7.227  1.00 69.56           N  
ATOM   3169  CA  THR C  12      15.867   8.797   5.793  1.00 69.56           C  
ATOM   3170  C   THR C  12      14.641   8.289   5.031  1.00 69.56           C  
ATOM   3171  CB  THR C  12      17.078   7.906   5.461  1.00 69.56           C  
ATOM   3172  O   THR C  12      14.570   8.406   3.807  1.00 69.56           O  
ATOM   3173  CG2 THR C  12      18.359   8.477   6.066  1.00 69.56           C  
ATOM   3174  OG1 THR C  12      16.859   6.590   5.992  1.00 69.56           O  
ATOM   3175  N   SER C  13      13.672   7.777   5.746  1.00 65.62           N  
ATOM   3176  CA  SER C  13      12.477   7.203   5.129  1.00 65.62           C  
ATOM   3177  C   SER C  13      11.344   8.219   5.066  1.00 65.62           C  
ATOM   3178  CB  SER C  13      12.023   5.961   5.895  1.00 65.62           C  
ATOM   3179  O   SER C  13      10.414   8.172   5.875  1.00 65.62           O  
ATOM   3180  OG  SER C  13      13.047   4.988   5.930  1.00 65.62           O  
ATOM   3181  N   PHE C  14      11.492   9.203   4.254  1.00 74.44           N  
ATOM   3182  CA  PHE C  14      10.492  10.242   4.039  1.00 74.44           C  
ATOM   3183  C   PHE C  14      10.578  10.789   2.615  1.00 74.44           C  
ATOM   3184  CB  PHE C  14      10.672  11.383   5.047  1.00 74.44           C  
ATOM   3185  O   PHE C  14      11.523  10.492   1.888  1.00 74.44           O  
ATOM   3186  CG  PHE C  14      11.906  12.219   4.805  1.00 74.44           C  
ATOM   3187  CD1 PHE C  14      13.125  11.852   5.363  1.00 74.44           C  
ATOM   3188  CD2 PHE C  14      11.844  13.359   4.023  1.00 74.44           C  
ATOM   3189  CE1 PHE C  14      14.266  12.625   5.145  1.00 74.44           C  
ATOM   3190  CE2 PHE C  14      12.977  14.133   3.797  1.00 74.44           C  
ATOM   3191  CZ  PHE C  14      14.188  13.766   4.359  1.00 74.44           C  
ATOM   3192  N   THR C  15       9.602  11.398   2.150  1.00 63.38           N  
ATOM   3193  CA  THR C  15       9.586  12.125   0.883  1.00 63.38           C  
ATOM   3194  C   THR C  15       9.742  13.625   1.113  1.00 63.38           C  
ATOM   3195  CB  THR C  15       8.281  11.852   0.106  1.00 63.38           C  
ATOM   3196  O   THR C  15       8.977  14.227   1.870  1.00 63.38           O  
ATOM   3197  CG2 THR C  15       8.281  12.578  -1.235  1.00 63.38           C  
ATOM   3198  OG1 THR C  15       8.148  10.445  -0.125  1.00 63.38           O  
ATOM   3199  N   GLU C  16      10.836  14.094   0.521  1.00 70.56           N  
ATOM   3200  CA  GLU C  16      10.992  15.539   0.576  1.00 70.56           C  
ATOM   3201  C   GLU C  16       9.805  16.250  -0.079  1.00 70.56           C  
ATOM   3202  CB  GLU C  16      12.297  15.969  -0.096  1.00 70.56           C  
ATOM   3203  O   GLU C  16       9.375  15.867  -1.167  1.00 70.56           O  
ATOM   3204  CG  GLU C  16      12.820  17.312   0.379  1.00 70.56           C  
ATOM   3205  CD  GLU C  16      14.211  17.641  -0.153  1.00 70.56           C  
ATOM   3206  OE1 GLU C  16      14.750  18.719   0.191  1.00 70.56           O  
ATOM   3207  OE2 GLU C  16      14.750  16.828  -0.922  1.00 70.56           O  
ATOM   3208  N   ALA C  17       9.211  17.141   0.713  1.00 70.81           N  
ATOM   3209  CA  ALA C  17       8.047  17.906   0.270  1.00 70.81           C  
ATOM   3210  C   ALA C  17       8.070  19.328   0.847  1.00 70.81           C  
ATOM   3211  CB  ALA C  17       6.758  17.188   0.665  1.00 70.81           C  
ATOM   3212  O   ALA C  17       9.070  19.750   1.429  1.00 70.81           O  
ATOM   3213  N   ASN C  18       7.191  20.156   0.467  1.00 74.88           N  
ATOM   3214  CA  ASN C  18       6.992  21.500   0.986  1.00 74.88           C  
ATOM   3215  C   ASN C  18       5.570  21.703   1.508  1.00 74.88           C  
ATOM   3216  CB  ASN C  18       7.312  22.547  -0.088  1.00 74.88           C  
ATOM   3217  O   ASN C  18       4.902  22.672   1.152  1.00 74.88           O  
ATOM   3218  CG  ASN C  18       8.797  22.641  -0.392  1.00 74.88           C  
ATOM   3219  ND2 ASN C  18       9.133  22.750  -1.671  1.00 74.88           N  
ATOM   3220  OD1 ASN C  18       9.633  22.594   0.515  1.00 74.88           O  
ATOM   3221  N   ARG C  19       5.141  20.719   2.352  1.00 75.31           N  
ATOM   3222  CA  ARG C  19       3.812  20.844   2.947  1.00 75.31           C  
ATOM   3223  C   ARG C  19       3.725  22.078   3.832  1.00 75.31           C  
ATOM   3224  CB  ARG C  19       3.469  19.594   3.760  1.00 75.31           C  
ATOM   3225  O   ARG C  19       4.699  22.453   4.484  1.00 75.31           O  
ATOM   3226  CG  ARG C  19       3.414  18.312   2.936  1.00 75.31           C  
ATOM   3227  CD  ARG C  19       2.912  17.125   3.754  1.00 75.31           C  
ATOM   3228  NE  ARG C  19       3.826  16.812   4.848  1.00 75.31           N  
ATOM   3229  NH1 ARG C  19       2.428  15.250   5.828  1.00 75.31           N  
ATOM   3230  NH2 ARG C  19       4.477  15.703   6.754  1.00 75.31           N  
ATOM   3231  CZ  ARG C  19       3.574  15.922   5.809  1.00 75.31           C  
ATOM   3232  N   THR C  20       2.605  22.688   3.770  1.00 80.50           N  
ATOM   3233  CA  THR C  20       2.236  23.703   4.746  1.00 80.50           C  
ATOM   3234  C   THR C  20       1.227  23.156   5.746  1.00 80.50           C  
ATOM   3235  CB  THR C  20       1.649  24.953   4.062  1.00 80.50           C  
ATOM   3236  O   THR C  20       0.735  22.031   5.586  1.00 80.50           O  
ATOM   3237  CG2 THR C  20       2.568  25.453   2.951  1.00 80.50           C  
ATOM   3238  OG1 THR C  20       0.372  24.625   3.500  1.00 80.50           O  
ATOM   3239  N   ILE C  21       0.999  23.906   6.809  1.00 84.25           N  
ATOM   3240  CA  ILE C  21       0.093  23.438   7.855  1.00 84.25           C  
ATOM   3241  C   ILE C  21      -1.310  23.266   7.277  1.00 84.25           C  
ATOM   3242  CB  ILE C  21       0.060  24.422   9.047  1.00 84.25           C  
ATOM   3243  O   ILE C  21      -2.098  22.453   7.793  1.00 84.25           O  
ATOM   3244  CG1 ILE C  21      -0.564  23.750  10.273  1.00 84.25           C  
ATOM   3245  CG2 ILE C  21      -0.702  25.703   8.672  1.00 84.25           C  
ATOM   3246  CD1 ILE C  21       0.194  22.531  10.758  1.00 84.25           C  
ATOM   3247  N   ASP C  22      -1.567  23.844   6.137  1.00 75.75           N  
ATOM   3248  CA  ASP C  22      -2.867  23.688   5.492  1.00 75.75           C  
ATOM   3249  C   ASP C  22      -2.988  22.328   4.832  1.00 75.75           C  
ATOM   3250  CB  ASP C  22      -3.092  24.797   4.457  1.00 75.75           C  
ATOM   3251  O   ASP C  22      -4.098  21.859   4.562  1.00 75.75           O  
ATOM   3252  CG  ASP C  22      -3.289  26.172   5.086  1.00 75.75           C  
ATOM   3253  OD1 ASP C  22      -3.730  26.250   6.250  1.00 75.75           O  
ATOM   3254  OD2 ASP C  22      -3.004  27.172   4.406  1.00 75.75           O  
ATOM   3255  N   ASP C  23      -1.930  21.625   4.609  1.00 73.62           N  
ATOM   3256  CA  ASP C  23      -1.923  20.312   3.986  1.00 73.62           C  
ATOM   3257  C   ASP C  23      -2.092  19.203   5.031  1.00 73.62           C  
ATOM   3258  CB  ASP C  23      -0.629  20.094   3.199  1.00 73.62           C  
ATOM   3259  O   ASP C  23      -2.328  18.047   4.688  1.00 73.62           O  
ATOM   3260  CG  ASP C  23      -0.460  21.078   2.055  1.00 73.62           C  
ATOM   3261  OD1 ASP C  23      -1.416  21.266   1.274  1.00 73.62           O  
ATOM   3262  OD2 ASP C  23       0.641  21.656   1.931  1.00 73.62           O  
ATOM   3263  N   ILE C  24      -1.984  19.547   6.297  1.00 85.44           N  
ATOM   3264  CA  ILE C  24      -1.978  18.594   7.395  1.00 85.44           C  
ATOM   3265  C   ILE C  24      -3.197  18.812   8.289  1.00 85.44           C  
ATOM   3266  CB  ILE C  24      -0.679  18.688   8.227  1.00 85.44           C  
ATOM   3267  O   ILE C  24      -3.436  19.938   8.750  1.00 85.44           O  
ATOM   3268  CG1 ILE C  24       0.549  18.562   7.316  1.00 85.44           C  
ATOM   3269  CG2 ILE C  24      -0.659  17.625   9.328  1.00 85.44           C  
ATOM   3270  CD1 ILE C  24       1.868  18.875   8.016  1.00 85.44           C  
ATOM   3271  N   ASP C  25      -4.000  17.750   8.500  1.00 78.75           N  
ATOM   3272  CA  ASP C  25      -5.168  17.922   9.359  1.00 78.75           C  
ATOM   3273  C   ASP C  25      -5.215  16.859  10.453  1.00 78.75           C  
ATOM   3274  CB  ASP C  25      -6.453  17.875   8.531  1.00 78.75           C  
ATOM   3275  O   ASP C  25      -6.090  16.906  11.328  1.00 78.75           O  
ATOM   3276  CG  ASP C  25      -6.602  16.594   7.730  1.00 78.75           C  
ATOM   3277  OD1 ASP C  25      -6.012  15.562   8.125  1.00 78.75           O  
ATOM   3278  OD2 ASP C  25      -7.312  16.609   6.703  1.00 78.75           O  
ATOM   3279  N   THR C  26      -4.258  15.938  10.398  1.00 86.75           N  
ATOM   3280  CA  THR C  26      -4.375  14.773  11.266  1.00 86.75           C  
ATOM   3281  C   THR C  26      -3.041  14.469  11.945  1.00 86.75           C  
ATOM   3282  CB  THR C  26      -4.844  13.539  10.484  1.00 86.75           C  
ATOM   3283  O   THR C  26      -1.979  14.609  11.336  1.00 86.75           O  
ATOM   3284  CG2 THR C  26      -4.949  12.312  11.391  1.00 86.75           C  
ATOM   3285  OG1 THR C  26      -6.133  13.805   9.914  1.00 86.75           O  
ATOM   3286  N   ILE C  27      -3.105  14.133  13.266  1.00 93.06           N  
ATOM   3287  CA  ILE C  27      -2.018  13.469  13.977  1.00 93.06           C  
ATOM   3288  C   ILE C  27      -2.289  11.969  14.047  1.00 93.06           C  
ATOM   3289  CB  ILE C  27      -1.831  14.055  15.398  1.00 93.06           C  
ATOM   3290  O   ILE C  27      -3.393  11.547  14.398  1.00 93.06           O  
ATOM   3291  CG1 ILE C  27      -1.360  15.508  15.320  1.00 93.06           C  
ATOM   3292  CG2 ILE C  27      -0.848  13.195  16.203  1.00 93.06           C  
ATOM   3293  CD1 ILE C  27      -1.063  16.141  16.672  1.00 93.06           C  
ATOM   3294  N   VAL C  28      -1.375  11.227  13.586  1.00 89.81           N  
ATOM   3295  CA  VAL C  28      -1.470   9.773  13.734  1.00 89.81           C  
ATOM   3296  C   VAL C  28      -0.566   9.305  14.875  1.00 89.81           C  
ATOM   3297  CB  VAL C  28      -1.093   9.047  12.422  1.00 89.81           C  
ATOM   3298  O   VAL C  28       0.647   9.523  14.836  1.00 89.81           O  
ATOM   3299  CG1 VAL C  28      -1.106   7.535  12.617  1.00 89.81           C  
ATOM   3300  CG2 VAL C  28      -2.043   9.453  11.297  1.00 89.81           C  
ATOM   3301  N   ILE C  29      -1.178   8.680  15.828  1.00 93.88           N  
ATOM   3302  CA  ILE C  29      -0.463   8.172  16.984  1.00 93.88           C  
ATOM   3303  C   ILE C  29      -0.011   6.734  16.734  1.00 93.88           C  
ATOM   3304  CB  ILE C  29      -1.337   8.234  18.266  1.00 93.88           C  
ATOM   3305  O   ILE C  29      -0.807   5.895  16.297  1.00 93.88           O  
ATOM   3306  CG1 ILE C  29      -1.685   9.688  18.609  1.00 93.88           C  
ATOM   3307  CG2 ILE C  29      -0.630   7.547  19.438  1.00 93.88           C  
ATOM   3308  CD1 ILE C  29      -0.474  10.555  18.922  1.00 93.88           C  
ATOM   3309  N   HIS C  30       1.288   6.531  16.938  1.00 89.81           N  
ATOM   3310  CA  HIS C  30       1.940   5.227  16.906  1.00 89.81           C  
ATOM   3311  C   HIS C  30       2.520   4.859  18.266  1.00 89.81           C  
ATOM   3312  CB  HIS C  30       3.043   5.211  15.844  1.00 89.81           C  
ATOM   3313  O   HIS C  30       2.736   5.734  19.109  1.00 89.81           O  
ATOM   3314  CG  HIS C  30       2.566   5.586  14.477  1.00 89.81           C  
ATOM   3315  CD2 HIS C  30       2.369   6.797  13.906  1.00 89.81           C  
ATOM   3316  ND1 HIS C  30       2.230   4.652  13.523  1.00 89.81           N  
ATOM   3317  CE1 HIS C  30       1.847   5.273  12.422  1.00 89.81           C  
ATOM   3318  NE2 HIS C  30       1.920   6.578  12.625  1.00 89.81           N  
ATOM   3319  N   HIS C  31       2.629   3.662  18.547  1.00 90.56           N  
ATOM   3320  CA  HIS C  31       3.602   3.219  19.547  1.00 90.56           C  
ATOM   3321  C   HIS C  31       4.859   2.668  18.875  1.00 90.56           C  
ATOM   3322  CB  HIS C  31       2.986   2.158  20.453  1.00 90.56           C  
ATOM   3323  O   HIS C  31       4.793   2.123  17.766  1.00 90.56           O  
ATOM   3324  CG  HIS C  31       2.742   0.848  19.781  1.00 90.56           C  
ATOM   3325  CD2 HIS C  31       2.789   0.502  18.469  1.00 90.56           C  
ATOM   3326  ND1 HIS C  31       2.402  -0.296  20.469  1.00 90.56           N  
ATOM   3327  CE1 HIS C  31       2.248  -1.291  19.609  1.00 90.56           C  
ATOM   3328  NE2 HIS C  31       2.477  -0.833  18.391  1.00 90.56           N  
ATOM   3329  N   TRP C  32       5.965   3.029  19.594  1.00 81.94           N  
ATOM   3330  CA  TRP C  32       7.156   2.484  18.953  1.00 81.94           C  
ATOM   3331  C   TRP C  32       7.391   1.038  19.391  1.00 81.94           C  
ATOM   3332  CB  TRP C  32       8.383   3.334  19.297  1.00 81.94           C  
ATOM   3333  O   TRP C  32       7.348   0.719  20.578  1.00 81.94           O  
ATOM   3334  CG  TRP C  32       8.781   3.275  20.750  1.00 81.94           C  
ATOM   3335  CD1 TRP C  32       9.164   2.170  21.453  1.00 81.94           C  
ATOM   3336  CD2 TRP C  32       8.828   4.371  21.672  1.00 81.94           C  
ATOM   3337  CE2 TRP C  32       9.250   3.857  22.906  1.00 81.94           C  
ATOM   3338  CE3 TRP C  32       8.547   5.742  21.562  1.00 81.94           C  
ATOM   3339  NE1 TRP C  32       9.445   2.514  22.750  1.00 81.94           N  
ATOM   3340  CH2 TRP C  32       9.125   6.004  23.906  1.00 81.94           C  
ATOM   3341  CZ2 TRP C  32       9.398   4.668  24.047  1.00 81.94           C  
ATOM   3342  CZ3 TRP C  32       8.703   6.547  22.688  1.00 81.94           C  
ATOM   3343  N   GLY C  33       7.211   0.004  18.609  1.00 72.38           N  
ATOM   3344  CA  GLY C  33       7.656  -1.374  18.750  1.00 72.38           C  
ATOM   3345  C   GLY C  33       7.246  -2.002  20.062  1.00 72.38           C  
ATOM   3346  O   GLY C  33       6.062  -2.002  20.422  1.00 72.38           O  
ATOM   3347  N   ASP C  34       8.297  -2.428  20.891  1.00 73.50           N  
ATOM   3348  CA  ASP C  34       8.102  -3.225  22.094  1.00 73.50           C  
ATOM   3349  C   ASP C  34       8.367  -2.396  23.344  1.00 73.50           C  
ATOM   3350  CB  ASP C  34       9.008  -4.457  22.078  1.00 73.50           C  
ATOM   3351  O   ASP C  34       9.039  -1.361  23.281  1.00 73.50           O  
ATOM   3352  CG  ASP C  34       8.672  -5.422  20.953  1.00 73.50           C  
ATOM   3353  OD1 ASP C  34       7.477  -5.609  20.641  1.00 73.50           O  
ATOM   3354  OD2 ASP C  34       9.617  -6.004  20.375  1.00 73.50           O  
ATOM   3355  N   ASP C  35       7.836  -2.922  24.484  1.00 83.00           N  
ATOM   3356  CA  ASP C  35       8.133  -2.340  25.781  1.00 83.00           C  
ATOM   3357  C   ASP C  35       9.633  -2.406  26.078  1.00 83.00           C  
ATOM   3358  CB  ASP C  35       7.344  -3.053  26.891  1.00 83.00           C  
ATOM   3359  O   ASP C  35      10.328  -3.293  25.594  1.00 83.00           O  
ATOM   3360  CG  ASP C  35       5.859  -2.744  26.844  1.00 83.00           C  
ATOM   3361  OD1 ASP C  35       5.414  -2.004  25.938  1.00 83.00           O  
ATOM   3362  OD2 ASP C  35       5.125  -3.244  27.719  1.00 83.00           O  
ATOM   3363  N   ASN C  36      10.117  -1.409  26.719  1.00 84.69           N  
ATOM   3364  CA  ASN C  36      11.453  -1.351  27.312  1.00 84.69           C  
ATOM   3365  C   ASN C  36      12.508  -0.991  26.266  1.00 84.69           C  
ATOM   3366  CB  ASN C  36      11.805  -2.682  27.984  1.00 84.69           C  
ATOM   3367  O   ASN C  36      13.703  -1.081  26.531  1.00 84.69           O  
ATOM   3368  CG  ASN C  36      10.938  -2.969  29.188  1.00 84.69           C  
ATOM   3369  ND2 ASN C  36      10.617  -4.238  29.406  1.00 84.69           N  
ATOM   3370  OD1 ASN C  36      10.562  -2.057  29.938  1.00 84.69           O  
ATOM   3371  N   GLN C  37      12.086  -0.671  25.047  1.00 86.25           N  
ATOM   3372  CA  GLN C  37      13.055  -0.152  24.094  1.00 86.25           C  
ATOM   3373  C   GLN C  37      13.531   1.241  24.484  1.00 86.25           C  
ATOM   3374  CB  GLN C  37      12.453  -0.119  22.688  1.00 86.25           C  
ATOM   3375  O   GLN C  37      12.750   2.055  24.984  1.00 86.25           O  
ATOM   3376  CG  GLN C  37      12.461  -1.469  21.984  1.00 86.25           C  
ATOM   3377  CD  GLN C  37      12.000  -1.379  20.531  1.00 86.25           C  
ATOM   3378  NE2 GLN C  37      12.938  -1.553  19.609  1.00 86.25           N  
ATOM   3379  OE1 GLN C  37      10.820  -1.156  20.250  1.00 86.25           O  
ATOM   3380  N   ARG C  38      14.734   1.454  24.328  1.00 89.38           N  
ATOM   3381  CA  ARG C  38      15.305   2.756  24.672  1.00 89.38           C  
ATOM   3382  C   ARG C  38      14.953   3.795  23.609  1.00 89.38           C  
ATOM   3383  CB  ARG C  38      16.828   2.654  24.828  1.00 89.38           C  
ATOM   3384  O   ARG C  38      14.961   3.496  22.422  1.00 89.38           O  
ATOM   3385  CG  ARG C  38      17.266   1.873  26.047  1.00 89.38           C  
ATOM   3386  CD  ARG C  38      18.781   1.851  26.188  1.00 89.38           C  
ATOM   3387  NE  ARG C  38      19.297   3.119  26.703  1.00 89.38           N  
ATOM   3388  NH1 ARG C  38      21.484   2.729  26.047  1.00 89.38           N  
ATOM   3389  NH2 ARG C  38      20.922   4.684  27.109  1.00 89.38           N  
ATOM   3390  CZ  ARG C  38      20.562   3.508  26.625  1.00 89.38           C  
ATOM   3391  N   PHE C  39      14.734   4.992  24.062  1.00 92.62           N  
ATOM   3392  CA  PHE C  39      14.391   6.133  23.234  1.00 92.62           C  
ATOM   3393  C   PHE C  39      15.438   6.348  22.141  1.00 92.62           C  
ATOM   3394  CB  PHE C  39      14.250   7.398  24.078  1.00 92.62           C  
ATOM   3395  O   PHE C  39      15.109   6.445  20.953  1.00 92.62           O  
ATOM   3396  CG  PHE C  39      13.984   8.641  23.266  1.00 92.62           C  
ATOM   3397  CD1 PHE C  39      15.031   9.461  22.859  1.00 92.62           C  
ATOM   3398  CD2 PHE C  39      12.688   8.992  22.922  1.00 92.62           C  
ATOM   3399  CE1 PHE C  39      14.789  10.617  22.125  1.00 92.62           C  
ATOM   3400  CE2 PHE C  39      12.438  10.141  22.172  1.00 92.62           C  
ATOM   3401  CZ  PHE C  39      13.492  10.953  21.781  1.00 92.62           C  
ATOM   3402  N   GLU C  40      16.734   6.312  22.531  1.00 91.62           N  
ATOM   3403  CA  GLU C  40      17.828   6.566  21.594  1.00 91.62           C  
ATOM   3404  C   GLU C  40      17.875   5.512  20.500  1.00 91.62           C  
ATOM   3405  CB  GLU C  40      19.172   6.605  22.344  1.00 91.62           C  
ATOM   3406  O   GLU C  40      18.156   5.832  19.344  1.00 91.62           O  
ATOM   3407  CG  GLU C  40      19.297   7.770  23.312  1.00 91.62           C  
ATOM   3408  CD  GLU C  40      18.656   7.496  24.672  1.00 91.62           C  
ATOM   3409  OE1 GLU C  40      18.703   8.375  25.562  1.00 91.62           O  
ATOM   3410  OE2 GLU C  40      18.094   6.391  24.844  1.00 91.62           O  
ATOM   3411  N   LYS C  41      17.594   4.316  20.812  1.00 85.56           N  
ATOM   3412  CA  LYS C  41      17.656   3.230  19.844  1.00 85.56           C  
ATOM   3413  C   LYS C  41      16.516   3.348  18.828  1.00 85.56           C  
ATOM   3414  CB  LYS C  41      17.578   1.875  20.547  1.00 85.56           C  
ATOM   3415  O   LYS C  41      16.688   3.021  17.656  1.00 85.56           O  
ATOM   3416  CG  LYS C  41      18.859   1.489  21.281  1.00 85.56           C  
ATOM   3417  CD  LYS C  41      19.969   1.130  20.297  1.00 85.56           C  
ATOM   3418  CE  LYS C  41      21.250   0.717  21.016  1.00 85.56           C  
ATOM   3419  NZ  LYS C  41      22.375   0.477  20.062  1.00 85.56           N  
ATOM   3420  N   VAL C  42      15.375   3.787  19.312  1.00 86.69           N  
ATOM   3421  CA  VAL C  42      14.242   3.986  18.422  1.00 86.69           C  
ATOM   3422  C   VAL C  42      14.555   5.105  17.422  1.00 86.69           C  
ATOM   3423  CB  VAL C  42      12.953   4.312  19.203  1.00 86.69           C  
ATOM   3424  O   VAL C  42      14.336   4.957  16.219  1.00 86.69           O  
ATOM   3425  CG1 VAL C  42      11.820   4.684  18.250  1.00 86.69           C  
ATOM   3426  CG2 VAL C  42      12.547   3.133  20.078  1.00 86.69           C  
ATOM   3427  N   CYS C  43      15.109   6.188  17.938  1.00 89.88           N  
ATOM   3428  CA  CYS C  43      15.500   7.297  17.078  1.00 89.88           C  
ATOM   3429  C   CYS C  43      16.547   6.852  16.047  1.00 89.88           C  
ATOM   3430  CB  CYS C  43      16.047   8.453  17.906  1.00 89.88           C  
ATOM   3431  O   CYS C  43      16.438   7.176  14.867  1.00 89.88           O  
ATOM   3432  SG  CYS C  43      14.820   9.219  18.984  1.00 89.88           S  
ATOM   3433  N   GLU C  44      17.453   6.082  16.500  1.00 82.06           N  
ATOM   3434  CA  GLU C  44      18.500   5.574  15.609  1.00 82.06           C  
ATOM   3435  C   GLU C  44      17.938   4.637  14.555  1.00 82.06           C  
ATOM   3436  CB  GLU C  44      19.594   4.859  16.422  1.00 82.06           C  
ATOM   3437  O   GLU C  44      18.391   4.625  13.414  1.00 82.06           O  
ATOM   3438  CG  GLU C  44      20.484   5.797  17.219  1.00 82.06           C  
ATOM   3439  CD  GLU C  44      21.391   5.074  18.188  1.00 82.06           C  
ATOM   3440  OE1 GLU C  44      22.109   5.746  18.984  1.00 82.06           O  
ATOM   3441  OE2 GLU C  44      21.406   3.822  18.172  1.00 82.06           O  
ATOM   3442  N   PHE C  45      17.047   3.883  14.961  1.00 74.06           N  
ATOM   3443  CA  PHE C  45      16.391   2.959  14.047  1.00 74.06           C  
ATOM   3444  C   PHE C  45      15.773   3.709  12.867  1.00 74.06           C  
ATOM   3445  CB  PHE C  45      15.305   2.156  14.781  1.00 74.06           C  
ATOM   3446  O   PHE C  45      16.031   3.371  11.711  1.00 74.06           O  
ATOM   3447  CG  PHE C  45      14.430   1.340  13.867  1.00 74.06           C  
ATOM   3448  CD1 PHE C  45      13.141   1.752  13.570  1.00 74.06           C  
ATOM   3449  CD2 PHE C  45      14.906   0.160  13.305  1.00 74.06           C  
ATOM   3450  CE1 PHE C  45      12.328   0.998  12.719  1.00 74.06           C  
ATOM   3451  CE2 PHE C  45      14.102  -0.599  12.461  1.00 74.06           C  
ATOM   3452  CZ  PHE C  45      12.812  -0.179  12.172  1.00 74.06           C  
ATOM   3453  N   PHE C  46      14.977   4.723  13.117  1.00 79.56           N  
ATOM   3454  CA  PHE C  46      14.328   5.492  12.062  1.00 79.56           C  
ATOM   3455  C   PHE C  46      15.359   6.258  11.242  1.00 79.56           C  
ATOM   3456  CB  PHE C  46      13.305   6.465  12.656  1.00 79.56           C  
ATOM   3457  O   PHE C  46      15.211   6.395  10.023  1.00 79.56           O  
ATOM   3458  CG  PHE C  46      12.031   5.801  13.109  1.00 79.56           C  
ATOM   3459  CD1 PHE C  46      11.250   5.070  12.219  1.00 79.56           C  
ATOM   3460  CD2 PHE C  46      11.617   5.902  14.430  1.00 79.56           C  
ATOM   3461  CE1 PHE C  46      10.078   4.453  12.641  1.00 79.56           C  
ATOM   3462  CE2 PHE C  46      10.445   5.289  14.859  1.00 79.56           C  
ATOM   3463  CZ  PHE C  46       9.672   4.566  13.961  1.00 79.56           C  
ATOM   3464  N   ALA C  47      16.406   6.699  11.961  1.00 78.00           N  
ATOM   3465  CA  ALA C  47      17.469   7.426  11.266  1.00 78.00           C  
ATOM   3466  C   ALA C  47      18.219   6.508  10.297  1.00 78.00           C  
ATOM   3467  CB  ALA C  47      18.438   8.039  12.266  1.00 78.00           C  
ATOM   3468  O   ALA C  47      18.766   6.969   9.289  1.00 78.00           O  
ATOM   3469  N   GLY C  48      18.188   5.312  10.570  1.00 67.06           N  
ATOM   3470  CA  GLY C  48      18.891   4.328   9.766  1.00 67.06           C  
ATOM   3471  C   GLY C  48      18.172   3.992   8.469  1.00 67.06           C  
ATOM   3472  O   GLY C  48      18.719   3.307   7.609  1.00 67.06           O  
ATOM   3473  N   GLY C  49      16.938   4.336   8.281  1.00 58.75           N  
ATOM   3474  CA  GLY C  49      16.219   4.203   7.023  1.00 58.75           C  
ATOM   3475  C   GLY C  49      15.570   2.840   6.848  1.00 58.75           C  
ATOM   3476  O   GLY C  49      15.891   2.115   5.902  1.00 58.75           O  
ATOM   3477  N   PRO C  50      14.797   2.438   7.750  1.00 56.31           N  
ATOM   3478  CA  PRO C  50      14.188   1.105   7.695  1.00 56.31           C  
ATOM   3479  C   PRO C  50      13.039   1.018   6.688  1.00 56.31           C  
ATOM   3480  CB  PRO C  50      13.672   0.896   9.125  1.00 56.31           C  
ATOM   3481  O   PRO C  50      12.414  -0.035   6.555  1.00 56.31           O  
ATOM   3482  CG  PRO C  50      13.336   2.268   9.617  1.00 56.31           C  
ATOM   3483  CD  PRO C  50      14.297   3.244   9.000  1.00 56.31           C  
ATOM   3484  N   GLY C  51      12.766   2.092   6.027  1.00 58.94           N  
ATOM   3485  CA  GLY C  51      11.641   2.102   5.105  1.00 58.94           C  
ATOM   3486  C   GLY C  51      10.367   2.666   5.719  1.00 58.94           C  
ATOM   3487  O   GLY C  51       9.305   2.639   5.094  1.00 58.94           O  
ATOM   3488  N   THR C  52      10.430   2.998   6.961  1.00 68.44           N  
ATOM   3489  CA  THR C  52       9.383   3.689   7.703  1.00 68.44           C  
ATOM   3490  C   THR C  52       9.984   4.770   8.602  1.00 68.44           C  
ATOM   3491  CB  THR C  52       8.562   2.707   8.555  1.00 68.44           C  
ATOM   3492  O   THR C  52      11.172   4.727   8.930  1.00 68.44           O  
ATOM   3493  CG2 THR C  52       9.414   2.074   9.648  1.00 68.44           C  
ATOM   3494  OG1 THR C  52       7.469   3.406   9.164  1.00 68.44           O  
ATOM   3495  N   SER C  53       9.203   5.727   8.820  1.00 81.75           N  
ATOM   3496  CA  SER C  53       9.633   6.781   9.734  1.00 81.75           C  
ATOM   3497  C   SER C  53       8.438   7.461  10.398  1.00 81.75           C  
ATOM   3498  CB  SER C  53      10.477   7.820   8.984  1.00 81.75           C  
ATOM   3499  O   SER C  53       7.320   6.945  10.359  1.00 81.75           O  
ATOM   3500  OG  SER C  53       9.672   8.562   8.086  1.00 81.75           O  
ATOM   3501  N   ALA C  54       8.648   8.453  11.164  1.00 90.81           N  
ATOM   3502  CA  ALA C  54       7.688   9.344  11.812  1.00 90.81           C  
ATOM   3503  C   ALA C  54       8.258  10.750  11.953  1.00 90.81           C  
ATOM   3504  CB  ALA C  54       7.301   8.789  13.188  1.00 90.81           C  
ATOM   3505  O   ALA C  54       9.461  10.961  11.797  1.00 90.81           O  
ATOM   3506  N   HIS C  55       7.395  11.609  12.102  1.00 95.06           N  
ATOM   3507  CA  HIS C  55       7.863  12.977  12.328  1.00 95.06           C  
ATOM   3508  C   HIS C  55       8.508  13.117  13.703  1.00 95.06           C  
ATOM   3509  CB  HIS C  55       6.707  13.969  12.188  1.00 95.06           C  
ATOM   3510  O   HIS C  55       9.555  13.750  13.844  1.00 95.06           O  
ATOM   3511  CG  HIS C  55       6.160  14.055  10.797  1.00 95.06           C  
ATOM   3512  CD2 HIS C  55       6.422  14.930   9.797  1.00 95.06           C  
ATOM   3513  ND1 HIS C  55       5.219  13.180  10.312  1.00 95.06           N  
ATOM   3514  CE1 HIS C  55       4.922  13.500   9.070  1.00 95.06           C  
ATOM   3515  NE2 HIS C  55       5.637  14.555   8.727  1.00 95.06           N  
ATOM   3516  N   PHE C  56       7.879  12.453  14.656  1.00 95.56           N  
ATOM   3517  CA  PHE C  56       8.359  12.617  16.031  1.00 95.56           C  
ATOM   3518  C   PHE C  56       8.414  11.266  16.734  1.00 95.56           C  
ATOM   3519  CB  PHE C  56       7.465  13.586  16.797  1.00 95.56           C  
ATOM   3520  O   PHE C  56       7.590  10.391  16.484  1.00 95.56           O  
ATOM   3521  CG  PHE C  56       7.383  14.953  16.188  1.00 95.56           C  
ATOM   3522  CD1 PHE C  56       8.398  15.883  16.406  1.00 95.56           C  
ATOM   3523  CD2 PHE C  56       6.297  15.320  15.414  1.00 95.56           C  
ATOM   3524  CE1 PHE C  56       8.320  17.156  15.844  1.00 95.56           C  
ATOM   3525  CE2 PHE C  56       6.215  16.594  14.844  1.00 95.56           C  
ATOM   3526  CZ  PHE C  56       7.230  17.500  15.062  1.00 95.56           C  
ATOM   3527  N   VAL C  57       9.430  11.180  17.656  1.00 95.00           N  
ATOM   3528  CA  VAL C  57       9.508  10.156  18.688  1.00 95.00           C  
ATOM   3529  C   VAL C  57       9.438  10.805  20.078  1.00 95.00           C  
ATOM   3530  CB  VAL C  57      10.805   9.320  18.562  1.00 95.00           C  
ATOM   3531  O   VAL C  57      10.234  11.688  20.391  1.00 95.00           O  
ATOM   3532  CG1 VAL C  57      10.883   8.273  19.672  1.00 95.00           C  
ATOM   3533  CG2 VAL C  57      10.883   8.664  17.188  1.00 95.00           C  
ATOM   3534  N   VAL C  58       8.391  10.352  20.812  1.00 96.38           N  
ATOM   3535  CA  VAL C  58       8.117  11.086  22.031  1.00 96.38           C  
ATOM   3536  C   VAL C  58       8.062  10.117  23.219  1.00 96.38           C  
ATOM   3537  CB  VAL C  58       6.793  11.883  21.938  1.00 96.38           C  
ATOM   3538  O   VAL C  58       7.445   9.055  23.141  1.00 96.38           O  
ATOM   3539  CG1 VAL C  58       6.559  12.695  23.203  1.00 96.38           C  
ATOM   3540  CG2 VAL C  58       6.805  12.789  20.719  1.00 96.38           C  
ATOM   3541  N   GLU C  59       8.750  10.422  24.312  1.00 96.00           N  
ATOM   3542  CA  GLU C  59       8.617   9.797  25.625  1.00 96.00           C  
ATOM   3543  C   GLU C  59       8.664  10.836  26.734  1.00 96.00           C  
ATOM   3544  CB  GLU C  59       9.711   8.750  25.828  1.00 96.00           C  
ATOM   3545  O   GLU C  59       8.703  12.039  26.469  1.00 96.00           O  
ATOM   3546  CG  GLU C  59      11.094   9.344  26.078  1.00 96.00           C  
ATOM   3547  CD  GLU C  59      12.148   8.297  26.406  1.00 96.00           C  
ATOM   3548  OE1 GLU C  59      13.305   8.672  26.703  1.00 96.00           O  
ATOM   3549  OE2 GLU C  59      11.812   7.090  26.375  1.00 96.00           O  
ATOM   3550  N   ALA C  60       8.625  10.336  27.922  1.00 95.88           N  
ATOM   3551  CA  ALA C  60       8.586  11.234  29.078  1.00 95.88           C  
ATOM   3552  C   ALA C  60       9.703  12.273  29.000  1.00 95.88           C  
ATOM   3553  CB  ALA C  60       8.695  10.430  30.375  1.00 95.88           C  
ATOM   3554  O   ALA C  60      10.891  11.922  29.047  1.00 95.88           O  
ATOM   3555  N   GLY C  61       9.266  13.484  28.781  1.00 95.38           N  
ATOM   3556  CA  GLY C  61      10.180  14.617  28.875  1.00 95.38           C  
ATOM   3557  C   GLY C  61      11.039  14.789  27.641  1.00 95.38           C  
ATOM   3558  O   GLY C  61      11.930  15.641  27.609  1.00 95.38           O  
ATOM   3559  N   ARG C  62      10.812  14.000  26.609  1.00 95.25           N  
ATOM   3560  CA  ARG C  62      11.664  14.086  25.422  1.00 95.25           C  
ATOM   3561  C   ARG C  62      10.844  13.984  24.141  1.00 95.25           C  
ATOM   3562  CB  ARG C  62      12.727  12.984  25.453  1.00 95.25           C  
ATOM   3563  O   ARG C  62       9.891  13.195  24.078  1.00 95.25           O  
ATOM   3564  CG  ARG C  62      13.773  13.164  26.547  1.00 95.25           C  
ATOM   3565  CD  ARG C  62      14.906  12.156  26.406  1.00 95.25           C  
ATOM   3566  NE  ARG C  62      14.453  10.789  26.656  1.00 95.25           N  
ATOM   3567  NH1 ARG C  62      16.484   9.805  26.203  1.00 95.25           N  
ATOM   3568  NH2 ARG C  62      14.695   8.508  26.797  1.00 95.25           N  
ATOM   3569  CZ  ARG C  62      15.211   9.703  26.547  1.00 95.25           C  
ATOM   3570  N   CYS C  63      11.180  14.828  23.188  1.00 95.62           N  
ATOM   3571  CA  CYS C  63      10.594  14.820  21.859  1.00 95.62           C  
ATOM   3572  C   CYS C  63      11.680  14.969  20.797  1.00 95.62           C  
ATOM   3573  CB  CYS C  63       9.570  15.945  21.719  1.00 95.62           C  
ATOM   3574  O   CYS C  63      12.328  16.016  20.703  1.00 95.62           O  
ATOM   3575  SG  CYS C  63       8.859  16.078  20.062  1.00 95.62           S  
ATOM   3576  N   ALA C  64      11.867  13.914  20.016  1.00 94.69           N  
ATOM   3577  CA  ALA C  64      12.805  13.961  18.906  1.00 94.69           C  
ATOM   3578  C   ALA C  64      12.078  14.172  17.578  1.00 94.69           C  
ATOM   3579  CB  ALA C  64      13.633  12.680  18.844  1.00 94.69           C  
ATOM   3580  O   ALA C  64      11.109  13.469  17.281  1.00 94.69           O  
ATOM   3581  N   GLN C  65      12.492  15.164  16.859  1.00 94.62           N  
ATOM   3582  CA  GLN C  65      12.000  15.328  15.492  1.00 94.62           C  
ATOM   3583  C   GLN C  65      12.914  14.625  14.484  1.00 94.62           C  
ATOM   3584  CB  GLN C  65      11.867  16.812  15.133  1.00 94.62           C  
ATOM   3585  O   GLN C  65      14.102  14.930  14.406  1.00 94.62           O  
ATOM   3586  CG  GLN C  65      11.234  17.062  13.773  1.00 94.62           C  
ATOM   3587  CD  GLN C  65      10.961  18.531  13.516  1.00 94.62           C  
ATOM   3588  NE2 GLN C  65      10.523  18.859  12.305  1.00 94.62           N  
ATOM   3589  OE1 GLN C  65      11.141  19.375  14.406  1.00 94.62           O  
ATOM   3590  N   LEU C  66      12.344  13.727  13.703  1.00 93.00           N  
ATOM   3591  CA  LEU C  66      13.117  12.922  12.766  1.00 93.00           C  
ATOM   3592  C   LEU C  66      12.898  13.398  11.336  1.00 93.00           C  
ATOM   3593  CB  LEU C  66      12.742  11.445  12.891  1.00 93.00           C  
ATOM   3594  O   LEU C  66      13.773  13.242  10.484  1.00 93.00           O  
ATOM   3595  CG  LEU C  66      13.273  10.711  14.117  1.00 93.00           C  
ATOM   3596  CD1 LEU C  66      12.641  11.273  15.391  1.00 93.00           C  
ATOM   3597  CD2 LEU C  66      13.008   9.211  14.000  1.00 93.00           C  
ATOM   3598  N   VAL C  67      11.695  13.797  11.062  1.00 92.25           N  
ATOM   3599  CA  VAL C  67      11.312  14.305   9.750  1.00 92.25           C  
ATOM   3600  C   VAL C  67      10.711  15.703   9.891  1.00 92.25           C  
ATOM   3601  CB  VAL C  67      10.312  13.359   9.047  1.00 92.25           C  
ATOM   3602  O   VAL C  67       9.938  15.961  10.820  1.00 92.25           O  
ATOM   3603  CG1 VAL C  67       9.883  13.930   7.695  1.00 92.25           C  
ATOM   3604  CG2 VAL C  67      10.922  11.969   8.875  1.00 92.25           C  
ATOM   3605  N   GLU C  68      11.141  16.594   9.031  1.00 91.50           N  
ATOM   3606  CA  GLU C  68      10.539  17.938   9.039  1.00 91.50           C  
ATOM   3607  C   GLU C  68       9.039  17.859   8.766  1.00 91.50           C  
ATOM   3608  CB  GLU C  68      11.227  18.828   8.000  1.00 91.50           C  
ATOM   3609  O   GLU C  68       8.578  17.000   8.023  1.00 91.50           O  
ATOM   3610  CG  GLU C  68      12.688  19.125   8.305  1.00 91.50           C  
ATOM   3611  CD  GLU C  68      13.172  20.438   7.711  1.00 91.50           C  
ATOM   3612  OE1 GLU C  68      14.305  20.859   8.031  1.00 91.50           O  
ATOM   3613  OE2 GLU C  68      12.406  21.047   6.918  1.00 91.50           O  
ATOM   3614  N   ILE C  69       8.352  18.781   9.391  1.00 90.38           N  
ATOM   3615  CA  ILE C  69       6.898  18.812   9.266  1.00 90.38           C  
ATOM   3616  C   ILE C  69       6.508  19.047   7.809  1.00 90.38           C  
ATOM   3617  CB  ILE C  69       6.273  19.906  10.164  1.00 90.38           C  
ATOM   3618  O   ILE C  69       5.500  18.516   7.336  1.00 90.38           O  
ATOM   3619  CG1 ILE C  69       6.414  19.516  11.641  1.00 90.38           C  
ATOM   3620  CG2 ILE C  69       4.809  20.141   9.797  1.00 90.38           C  
ATOM   3621  CD1 ILE C  69       5.461  18.422  12.094  1.00 90.38           C  
ATOM   3622  N   LYS C  70       7.398  19.812   7.078  1.00 86.00           N  
ATOM   3623  CA  LYS C  70       7.086  20.094   5.680  1.00 86.00           C  
ATOM   3624  C   LYS C  70       7.242  18.859   4.809  1.00 86.00           C  
ATOM   3625  CB  LYS C  70       7.980  21.219   5.156  1.00 86.00           C  
ATOM   3626  O   LYS C  70       6.730  18.812   3.689  1.00 86.00           O  
ATOM   3627  CG  LYS C  70       9.453  20.859   5.062  1.00 86.00           C  
ATOM   3628  CD  LYS C  70      10.289  22.016   4.535  1.00 86.00           C  
ATOM   3629  CE  LYS C  70      11.766  21.641   4.441  1.00 86.00           C  
ATOM   3630  NZ  LYS C  70      12.031  20.734   3.291  1.00 86.00           N  
ATOM   3631  N   ASP C  71       7.992  17.859   5.254  1.00 83.19           N  
ATOM   3632  CA  ASP C  71       8.203  16.625   4.504  1.00 83.19           C  
ATOM   3633  C   ASP C  71       7.199  15.555   4.918  1.00 83.19           C  
ATOM   3634  CB  ASP C  71       9.633  16.125   4.699  1.00 83.19           C  
ATOM   3635  O   ASP C  71       6.461  15.734   5.891  1.00 83.19           O  
ATOM   3636  CG  ASP C  71      10.680  17.047   4.102  1.00 83.19           C  
ATOM   3637  OD1 ASP C  71      10.398  17.703   3.080  1.00 83.19           O  
ATOM   3638  OD2 ASP C  71      11.797  17.109   4.660  1.00 83.19           O  
ATOM   3639  N   ILE C  72       7.141  14.516   4.102  1.00 76.38           N  
ATOM   3640  CA  ILE C  72       6.160  13.461   4.320  1.00 76.38           C  
ATOM   3641  C   ILE C  72       6.852  12.219   4.871  1.00 76.38           C  
ATOM   3642  CB  ILE C  72       5.398  13.117   3.020  1.00 76.38           C  
ATOM   3643  O   ILE C  72       7.559  11.516   4.141  1.00 76.38           O  
ATOM   3644  CG1 ILE C  72       4.727  14.375   2.449  1.00 76.38           C  
ATOM   3645  CG2 ILE C  72       4.367  12.016   3.273  1.00 76.38           C  
ATOM   3646  CD1 ILE C  72       4.238  14.219   1.015  1.00 76.38           C  
ATOM   3647  N   ALA C  73       6.660  11.938   6.156  1.00 82.75           N  
ATOM   3648  CA  ALA C  73       7.164  10.703   6.750  1.00 82.75           C  
ATOM   3649  C   ALA C  73       6.363   9.492   6.270  1.00 82.75           C  
ATOM   3650  CB  ALA C  73       7.129  10.789   8.273  1.00 82.75           C  
ATOM   3651  O   ALA C  73       5.141   9.570   6.121  1.00 82.75           O  
ATOM   3652  N   TRP C  74       7.047   8.430   6.059  1.00 75.25           N  
ATOM   3653  CA  TRP C  74       6.395   7.164   5.746  1.00 75.25           C  
ATOM   3654  C   TRP C  74       6.051   6.398   7.020  1.00 75.25           C  
ATOM   3655  CB  TRP C  74       7.289   6.305   4.844  1.00 75.25           C  
ATOM   3656  O   TRP C  74       6.867   5.625   7.527  1.00 75.25           O  
ATOM   3657  CG  TRP C  74       7.711   6.988   3.578  1.00 75.25           C  
ATOM   3658  CD1 TRP C  74       7.188   8.133   3.043  1.00 75.25           C  
ATOM   3659  CD2 TRP C  74       8.742   6.562   2.686  1.00 75.25           C  
ATOM   3660  CE2 TRP C  74       8.797   7.500   1.629  1.00 75.25           C  
ATOM   3661  CE3 TRP C  74       9.641   5.484   2.676  1.00 75.25           C  
ATOM   3662  NE1 TRP C  74       7.832   8.445   1.871  1.00 75.25           N  
ATOM   3663  CH2 TRP C  74      10.562   6.320   0.588  1.00 75.25           C  
ATOM   3664  CZ2 TRP C  74       9.703   7.387   0.572  1.00 75.25           C  
ATOM   3665  CZ3 TRP C  74      10.539   5.375   1.624  1.00 75.25           C  
ATOM   3666  N   HIS C  75       4.812   6.617   7.520  1.00 76.88           N  
ATOM   3667  CA  HIS C  75       4.570   6.059   8.844  1.00 76.88           C  
ATOM   3668  C   HIS C  75       3.246   5.297   8.883  1.00 76.88           C  
ATOM   3669  CB  HIS C  75       4.574   7.160   9.906  1.00 76.88           C  
ATOM   3670  O   HIS C  75       3.082   4.371   9.680  1.00 76.88           O  
ATOM   3671  CG  HIS C  75       3.500   8.188   9.711  1.00 76.88           C  
ATOM   3672  CD2 HIS C  75       3.467   9.305   8.953  1.00 76.88           C  
ATOM   3673  ND1 HIS C  75       2.279   8.109  10.344  1.00 76.88           N  
ATOM   3674  CE1 HIS C  75       1.538   9.148   9.984  1.00 76.88           C  
ATOM   3675  NE2 HIS C  75       2.236   9.883   9.141  1.00 76.88           N  
ATOM   3676  N   ALA C  76       2.281   5.613   8.008  1.00 73.44           N  
ATOM   3677  CA  ALA C  76       0.917   5.145   8.227  1.00 73.44           C  
ATOM   3678  C   ALA C  76       0.575   3.990   7.285  1.00 73.44           C  
ATOM   3679  CB  ALA C  76      -0.076   6.289   8.039  1.00 73.44           C  
ATOM   3680  O   ALA C  76      -0.506   3.404   7.383  1.00 73.44           O  
ATOM   3681  N   GLY C  77       1.493   3.580   6.438  1.00 62.56           N  
ATOM   3682  CA  GLY C  77       1.195   2.537   5.469  1.00 62.56           C  
ATOM   3683  C   GLY C  77       0.120   2.934   4.477  1.00 62.56           C  
ATOM   3684  O   GLY C  77      -0.353   2.102   3.699  1.00 62.56           O  
ATOM   3685  N   ASN C  78      -0.334   4.031   4.680  1.00 58.91           N  
ATOM   3686  CA  ASN C  78      -1.326   4.695   3.844  1.00 58.91           C  
ATOM   3687  C   ASN C  78      -0.840   6.066   3.379  1.00 58.91           C  
ATOM   3688  CB  ASN C  78      -2.656   4.828   4.590  1.00 58.91           C  
ATOM   3689  O   ASN C  78      -0.713   6.988   4.184  1.00 58.91           O  
ATOM   3690  CG  ASN C  78      -3.748   5.438   3.730  1.00 58.91           C  
ATOM   3691  ND2 ASN C  78      -4.902   4.781   3.684  1.00 58.91           N  
ATOM   3692  OD1 ASN C  78      -3.557   6.488   3.115  1.00 58.91           O  
ATOM   3693  N   TRP C  79      -0.537   6.141   2.135  1.00 59.12           N  
ATOM   3694  CA  TRP C  79       0.098   7.355   1.635  1.00 59.12           C  
ATOM   3695  C   TRP C  79      -0.809   8.562   1.833  1.00 59.12           C  
ATOM   3696  CB  TRP C  79       0.453   7.203   0.153  1.00 59.12           C  
ATOM   3697  O   TRP C  79      -0.340   9.648   2.193  1.00 59.12           O  
ATOM   3698  CG  TRP C  79       1.181   8.383  -0.422  1.00 59.12           C  
ATOM   3699  CD1 TRP C  79       0.766   9.188  -1.445  1.00 59.12           C  
ATOM   3700  CD2 TRP C  79       2.455   8.883  -0.007  1.00 59.12           C  
ATOM   3701  CE2 TRP C  79       2.752  10.000  -0.824  1.00 59.12           C  
ATOM   3702  CE3 TRP C  79       3.375   8.500   0.977  1.00 59.12           C  
ATOM   3703  NE1 TRP C  79       1.706  10.164  -1.692  1.00 59.12           N  
ATOM   3704  CH2 TRP C  79       4.816  10.336   0.285  1.00 59.12           C  
ATOM   3705  CZ2 TRP C  79       3.932  10.734  -0.686  1.00 59.12           C  
ATOM   3706  CZ3 TRP C  79       4.551   9.234   1.113  1.00 59.12           C  
ATOM   3707  N   ALA C  80      -2.059   8.367   1.520  1.00 57.72           N  
ATOM   3708  CA  ALA C  80      -2.982   9.477   1.742  1.00 57.72           C  
ATOM   3709  C   ALA C  80      -2.924   9.953   3.189  1.00 57.72           C  
ATOM   3710  CB  ALA C  80      -4.406   9.062   1.380  1.00 57.72           C  
ATOM   3711  O   ALA C  80      -2.941  11.156   3.451  1.00 57.72           O  
ATOM   3712  N   ALA C  81      -2.822   9.039   4.047  1.00 70.75           N  
ATOM   3713  CA  ALA C  81      -2.682   9.398   5.453  1.00 70.75           C  
ATOM   3714  C   ALA C  81      -1.325  10.047   5.719  1.00 70.75           C  
ATOM   3715  CB  ALA C  81      -2.861   8.172   6.340  1.00 70.75           C  
ATOM   3716  O   ALA C  81      -1.236  11.047   6.441  1.00 70.75           O  
ATOM   3717  N   ASN C  82      -0.254   9.516   5.133  1.00 75.44           N  
ATOM   3718  CA  ASN C  82       1.077  10.078   5.320  1.00 75.44           C  
ATOM   3719  C   ASN C  82       1.131  11.539   4.875  1.00 75.44           C  
ATOM   3720  CB  ASN C  82       2.123   9.258   4.566  1.00 75.44           C  
ATOM   3721  O   ASN C  82       1.731  12.375   5.551  1.00 75.44           O  
ATOM   3722  CG  ASN C  82       2.477   7.969   5.281  1.00 75.44           C  
ATOM   3723  ND2 ASN C  82       3.086   7.035   4.555  1.00 75.44           N  
ATOM   3724  OD1 ASN C  82       2.203   7.809   6.473  1.00 75.44           O  
ATOM   3725  N   GLN C  83       0.432  11.836   3.828  1.00 67.12           N  
ATOM   3726  CA  GLN C  83       0.480  13.180   3.252  1.00 67.12           C  
ATOM   3727  C   GLN C  83      -0.206  14.188   4.160  1.00 67.12           C  
ATOM   3728  CB  GLN C  83      -0.167  13.188   1.867  1.00 67.12           C  
ATOM   3729  O   GLN C  83       0.201  15.352   4.223  1.00 67.12           O  
ATOM   3730  CG  GLN C  83       0.704  12.586   0.774  1.00 67.12           C  
ATOM   3731  CD  GLN C  83       0.069  12.672  -0.601  1.00 67.12           C  
ATOM   3732  NE2 GLN C  83       0.729  13.383  -1.513  1.00 67.12           N  
ATOM   3733  OE1 GLN C  83      -1.005  12.117  -0.842  1.00 67.12           O  
ATOM   3734  N   ARG C  84      -1.158  13.719   4.852  1.00 75.44           N  
ATOM   3735  CA  ARG C  84      -2.016  14.656   5.566  1.00 75.44           C  
ATOM   3736  C   ARG C  84      -1.780  14.578   7.074  1.00 75.44           C  
ATOM   3737  CB  ARG C  84      -3.488  14.391   5.254  1.00 75.44           C  
ATOM   3738  O   ARG C  84      -2.541  15.148   7.855  1.00 75.44           O  
ATOM   3739  CG  ARG C  84      -3.844  14.562   3.783  1.00 75.44           C  
ATOM   3740  CD  ARG C  84      -5.312  14.250   3.521  1.00 75.44           C  
ATOM   3741  NE  ARG C  84      -6.188  14.961   4.449  1.00 75.44           N  
ATOM   3742  NH1 ARG C  84      -8.148  14.203   3.506  1.00 75.44           N  
ATOM   3743  NH2 ARG C  84      -8.211  15.602   5.316  1.00 75.44           N  
ATOM   3744  CZ  ARG C  84      -7.516  14.922   4.422  1.00 75.44           C  
ATOM   3745  N   SER C  85      -0.742  13.820   7.441  1.00 86.19           N  
ATOM   3746  CA  SER C  85      -0.653  13.594   8.883  1.00 86.19           C  
ATOM   3747  C   SER C  85       0.770  13.812   9.391  1.00 86.19           C  
ATOM   3748  CB  SER C  85      -1.120  12.188   9.234  1.00 86.19           C  
ATOM   3749  O   SER C  85       1.715  13.859   8.594  1.00 86.19           O  
ATOM   3750  OG  SER C  85      -0.214  11.219   8.734  1.00 86.19           O  
ATOM   3751  N   ILE C  86       0.821  14.117  10.680  1.00 93.56           N  
ATOM   3752  CA  ILE C  86       2.033  14.055  11.484  1.00 93.56           C  
ATOM   3753  C   ILE C  86       2.051  12.758  12.289  1.00 93.56           C  
ATOM   3754  CB  ILE C  86       2.145  15.273  12.430  1.00 93.56           C  
ATOM   3755  O   ILE C  86       1.141  12.492  13.078  1.00 93.56           O  
ATOM   3756  CG1 ILE C  86       2.209  16.578  11.617  1.00 93.56           C  
ATOM   3757  CG2 ILE C  86       3.363  15.133  13.344  1.00 93.56           C  
ATOM   3758  CD1 ILE C  86       2.006  17.828  12.453  1.00 93.56           C  
ATOM   3759  N   GLY C  87       3.045  12.000  11.953  1.00 94.12           N  
ATOM   3760  CA  GLY C  87       3.195  10.773  12.719  1.00 94.12           C  
ATOM   3761  C   GLY C  87       3.992  10.961  13.992  1.00 94.12           C  
ATOM   3762  O   GLY C  87       5.055  11.586  13.984  1.00 94.12           O  
ATOM   3763  N   ILE C  88       3.473  10.406  15.078  1.00 95.69           N  
ATOM   3764  CA  ILE C  88       4.152  10.469  16.359  1.00 95.69           C  
ATOM   3765  C   ILE C  88       4.305   9.062  16.938  1.00 95.69           C  
ATOM   3766  CB  ILE C  88       3.393  11.375  17.359  1.00 95.69           C  
ATOM   3767  O   ILE C  88       3.312   8.383  17.219  1.00 95.69           O  
ATOM   3768  CG1 ILE C  88       3.148  12.758  16.750  1.00 95.69           C  
ATOM   3769  CG2 ILE C  88       4.160  11.484  18.688  1.00 95.69           C  
ATOM   3770  CD1 ILE C  88       2.387  13.711  17.656  1.00 95.69           C  
ATOM   3771  N   GLU C  89       5.539   8.656  17.109  1.00 94.69           N  
ATOM   3772  CA  GLU C  89       5.852   7.410  17.797  1.00 94.69           C  
ATOM   3773  C   GLU C  89       5.930   7.625  19.312  1.00 94.69           C  
ATOM   3774  CB  GLU C  89       7.168   6.824  17.281  1.00 94.69           C  
ATOM   3775  O   GLU C  89       6.711   8.453  19.781  1.00 94.69           O  
ATOM   3776  CG  GLU C  89       7.094   6.305  15.859  1.00 94.69           C  
ATOM   3777  CD  GLU C  89       6.270   5.031  15.727  1.00 94.69           C  
ATOM   3778  OE1 GLU C  89       5.887   4.672  14.586  1.00 94.69           O  
ATOM   3779  OE2 GLU C  89       6.008   4.391  16.766  1.00 94.69           O  
ATOM   3780  N   CYS C  90       5.176   6.852  19.922  1.00 95.81           N  
ATOM   3781  CA  CYS C  90       5.062   7.008  21.375  1.00 95.81           C  
ATOM   3782  C   CYS C  90       5.594   5.777  22.094  1.00 95.81           C  
ATOM   3783  CB  CYS C  90       3.609   7.262  21.766  1.00 95.81           C  
ATOM   3784  O   CYS C  90       5.500   4.660  21.578  1.00 95.81           O  
ATOM   3785  SG  CYS C  90       2.820   8.594  20.844  1.00 95.81           S  
ATOM   3786  N   ARG C  91       6.117   6.086  23.266  1.00 94.31           N  
ATOM   3787  CA  ARG C  91       6.500   4.969  24.125  1.00 94.31           C  
ATOM   3788  C   ARG C  91       5.305   4.066  24.422  1.00 94.31           C  
ATOM   3789  CB  ARG C  91       7.105   5.473  25.438  1.00 94.31           C  
ATOM   3790  O   ARG C  91       4.262   4.535  24.875  1.00 94.31           O  
ATOM   3791  CG  ARG C  91       7.664   4.371  26.328  1.00 94.31           C  
ATOM   3792  CD  ARG C  91       8.500   4.934  27.469  1.00 94.31           C  
ATOM   3793  NE  ARG C  91       9.906   5.062  27.094  1.00 94.31           N  
ATOM   3794  NH1 ARG C  91      10.586   3.141  28.172  1.00 94.31           N  
ATOM   3795  NH2 ARG C  91      12.109   4.422  27.031  1.00 94.31           N  
ATOM   3796  CZ  ARG C  91      10.867   4.207  27.438  1.00 94.31           C  
ATOM   3797  N   PRO C  92       5.445   2.742  24.203  1.00 92.12           N  
ATOM   3798  CA  PRO C  92       4.301   1.835  24.297  1.00 92.12           C  
ATOM   3799  C   PRO C  92       3.779   1.689  25.719  1.00 92.12           C  
ATOM   3800  CB  PRO C  92       4.859   0.507  23.781  1.00 92.12           C  
ATOM   3801  O   PRO C  92       2.584   1.464  25.938  1.00 92.12           O  
ATOM   3802  CG  PRO C  92       6.203   0.848  23.219  1.00 92.12           C  
ATOM   3803  CD  PRO C  92       6.492   2.289  23.531  1.00 92.12           C  
ATOM   3804  N   GLU C  93       4.602   1.819  26.703  1.00 91.56           N  
ATOM   3805  CA  GLU C  93       4.215   1.639  28.109  1.00 91.56           C  
ATOM   3806  C   GLU C  93       3.271   2.748  28.562  1.00 91.56           C  
ATOM   3807  CB  GLU C  93       5.449   1.594  29.000  1.00 91.56           C  
ATOM   3808  O   GLU C  93       2.422   2.529  29.422  1.00 91.56           O  
ATOM   3809  CG  GLU C  93       6.336   0.376  28.781  1.00 91.56           C  
ATOM   3810  CD  GLU C  93       7.457   0.628  27.781  1.00 91.56           C  
ATOM   3811  OE1 GLU C  93       8.531  -0.010  27.906  1.00 91.56           O  
ATOM   3812  OE2 GLU C  93       7.266   1.472  26.875  1.00 91.56           O  
ATOM   3813  N   MET C  94       3.371   3.951  27.938  1.00 95.56           N  
ATOM   3814  CA  MET C  94       2.459   5.070  28.156  1.00 95.56           C  
ATOM   3815  C   MET C  94       2.393   5.434  29.641  1.00 95.56           C  
ATOM   3816  CB  MET C  94       1.060   4.734  27.641  1.00 95.56           C  
ATOM   3817  O   MET C  94       1.309   5.477  30.219  1.00 95.56           O  
ATOM   3818  CG  MET C  94       0.102   5.914  27.656  1.00 95.56           C  
ATOM   3819  SD  MET C  94      -1.597   5.445  27.141  1.00 95.56           S  
ATOM   3820  CE  MET C  94      -1.218   4.270  25.812  1.00 95.56           C  
ATOM   3821  N   SER C  95       3.562   5.586  30.344  1.00 95.12           N  
ATOM   3822  CA  SER C  95       3.498   6.145  31.688  1.00 95.12           C  
ATOM   3823  C   SER C  95       2.732   7.465  31.703  1.00 95.12           C  
ATOM   3824  CB  SER C  95       4.902   6.355  32.250  1.00 95.12           C  
ATOM   3825  O   SER C  95       2.451   8.039  30.641  1.00 95.12           O  
ATOM   3826  OG  SER C  95       5.539   7.449  31.609  1.00 95.12           O  
ATOM   3827  N   ASN C  96       2.320   7.871  32.906  1.00 95.94           N  
ATOM   3828  CA  ASN C  96       1.653   9.164  33.000  1.00 95.94           C  
ATOM   3829  C   ASN C  96       2.496  10.281  32.375  1.00 95.94           C  
ATOM   3830  CB  ASN C  96       1.329   9.484  34.469  1.00 95.94           C  
ATOM   3831  O   ASN C  96       1.969  11.148  31.688  1.00 95.94           O  
ATOM   3832  CG  ASN C  96       0.162   8.680  35.000  1.00 95.94           C  
ATOM   3833  ND2 ASN C  96       0.018   8.641  36.312  1.00 95.94           N  
ATOM   3834  OD1 ASN C  96      -0.604   8.094  34.219  1.00 95.94           O  
ATOM   3835  N   GLU C  97       3.762  10.234  32.688  1.00 95.75           N  
ATOM   3836  CA  GLU C  97       4.652  11.258  32.125  1.00 95.75           C  
ATOM   3837  C   GLU C  97       4.797  11.141  30.625  1.00 95.75           C  
ATOM   3838  CB  GLU C  97       6.027  11.180  32.812  1.00 95.75           C  
ATOM   3839  O   GLU C  97       4.930  12.141  29.922  1.00 95.75           O  
ATOM   3840  CG  GLU C  97       6.055  11.750  34.219  1.00 95.75           C  
ATOM   3841  CD  GLU C  97       5.613  10.750  35.281  1.00 95.75           C  
ATOM   3842  OE1 GLU C  97       5.449  11.141  36.469  1.00 95.75           O  
ATOM   3843  OE2 GLU C  97       5.430   9.562  34.938  1.00 95.75           O  
ATOM   3844  N   ASP C  98       4.832   9.898  30.125  1.00 96.00           N  
ATOM   3845  CA  ASP C  98       4.801   9.695  28.672  1.00 96.00           C  
ATOM   3846  C   ASP C  98       3.557  10.336  28.062  1.00 96.00           C  
ATOM   3847  CB  ASP C  98       4.848   8.203  28.328  1.00 96.00           C  
ATOM   3848  O   ASP C  98       3.652  11.078  27.078  1.00 96.00           O  
ATOM   3849  CG  ASP C  98       6.176   7.559  28.688  1.00 96.00           C  
ATOM   3850  OD1 ASP C  98       7.230   8.211  28.547  1.00 96.00           O  
ATOM   3851  OD2 ASP C  98       6.168   6.387  29.125  1.00 96.00           O  
ATOM   3852  N   PHE C  99       2.436   9.992  28.641  1.00 96.88           N  
ATOM   3853  CA  PHE C  99       1.143  10.484  28.172  1.00 96.88           C  
ATOM   3854  C   PHE C  99       1.102  12.008  28.188  1.00 96.88           C  
ATOM   3855  CB  PHE C  99       0.010   9.922  29.047  1.00 96.88           C  
ATOM   3856  O   PHE C  99       0.726  12.625  27.188  1.00 96.88           O  
ATOM   3857  CG  PHE C  99      -1.366  10.234  28.516  1.00 96.88           C  
ATOM   3858  CD1 PHE C  99      -2.020  11.398  28.891  1.00 96.88           C  
ATOM   3859  CD2 PHE C  99      -2.006   9.352  27.656  1.00 96.88           C  
ATOM   3860  CE1 PHE C  99      -3.295  11.688  28.406  1.00 96.88           C  
ATOM   3861  CE2 PHE C  99      -3.277   9.641  27.156  1.00 96.88           C  
ATOM   3862  CZ  PHE C  99      -3.920  10.805  27.547  1.00 96.88           C  
ATOM   3863  N   GLU C 100       1.530  12.531  29.281  1.00 96.88           N  
ATOM   3864  CA  GLU C 100       1.522  13.984  29.438  1.00 96.88           C  
ATOM   3865  C   GLU C 100       2.434  14.656  28.422  1.00 96.88           C  
ATOM   3866  CB  GLU C 100       1.948  14.367  30.859  1.00 96.88           C  
ATOM   3867  O   GLU C 100       2.104  15.727  27.891  1.00 96.88           O  
ATOM   3868  CG  GLU C 100       0.854  14.188  31.891  1.00 96.88           C  
ATOM   3869  CD  GLU C 100      -0.357  15.078  31.656  1.00 96.88           C  
ATOM   3870  OE1 GLU C 100      -1.482  14.688  32.031  1.00 96.88           O  
ATOM   3871  OE2 GLU C 100      -0.179  16.172  31.078  1.00 96.88           O  
ATOM   3872  N   THR C 101       3.553  14.078  28.188  1.00 96.94           N  
ATOM   3873  CA  THR C 101       4.488  14.648  27.219  1.00 96.94           C  
ATOM   3874  C   THR C 101       3.891  14.641  25.828  1.00 96.94           C  
ATOM   3875  CB  THR C 101       5.824  13.891  27.219  1.00 96.94           C  
ATOM   3876  O   THR C 101       3.994  15.633  25.094  1.00 96.94           O  
ATOM   3877  CG2 THR C 101       6.820  14.531  26.266  1.00 96.94           C  
ATOM   3878  OG1 THR C 101       6.379  13.898  28.547  1.00 96.94           O  
ATOM   3879  N   VAL C 102       3.244  13.539  25.438  1.00 97.06           N  
ATOM   3880  CA  VAL C 102       2.615  13.445  24.125  1.00 97.06           C  
ATOM   3881  C   VAL C 102       1.520  14.508  24.000  1.00 97.06           C  
ATOM   3882  CB  VAL C 102       2.031  12.039  23.875  1.00 97.06           C  
ATOM   3883  O   VAL C 102       1.440  15.219  23.000  1.00 97.06           O  
ATOM   3884  CG1 VAL C 102       1.193  12.031  22.594  1.00 97.06           C  
ATOM   3885  CG2 VAL C 102       3.150  11.008  23.781  1.00 97.06           C  
ATOM   3886  N   ALA C 103       0.726  14.648  25.031  1.00 96.69           N  
ATOM   3887  CA  ALA C 103      -0.325  15.664  25.031  1.00 96.69           C  
ATOM   3888  C   ALA C 103       0.264  17.062  24.891  1.00 96.69           C  
ATOM   3889  CB  ALA C 103      -1.147  15.570  26.312  1.00 96.69           C  
ATOM   3890  O   ALA C 103      -0.247  17.875  24.125  1.00 96.69           O  
ATOM   3891  N   GLN C 104       1.299  17.297  25.609  1.00 96.69           N  
ATOM   3892  CA  GLN C 104       1.952  18.594  25.562  1.00 96.69           C  
ATOM   3893  C   GLN C 104       2.512  18.875  24.172  1.00 96.69           C  
ATOM   3894  CB  GLN C 104       3.068  18.688  26.594  1.00 96.69           C  
ATOM   3895  O   GLN C 104       2.400  20.000  23.656  1.00 96.69           O  
ATOM   3896  CG  GLN C 104       3.654  20.078  26.766  1.00 96.69           C  
ATOM   3897  CD  GLN C 104       2.656  21.062  27.328  1.00 96.69           C  
ATOM   3898  NE2 GLN C 104       2.445  22.172  26.625  1.00 96.69           N  
ATOM   3899  OE1 GLN C 104       2.076  20.844  28.391  1.00 96.69           O  
ATOM   3900  N   VAL C 105       3.154  17.875  23.562  1.00 96.62           N  
ATOM   3901  CA  VAL C 105       3.725  18.031  22.234  1.00 96.62           C  
ATOM   3902  C   VAL C 105       2.621  18.391  21.234  1.00 96.62           C  
ATOM   3903  CB  VAL C 105       4.461  16.750  21.781  1.00 96.62           C  
ATOM   3904  O   VAL C 105       2.775  19.312  20.438  1.00 96.62           O  
ATOM   3905  CG1 VAL C 105       4.762  16.812  20.281  1.00 96.62           C  
ATOM   3906  CG2 VAL C 105       5.746  16.562  22.578  1.00 96.62           C  
ATOM   3907  N   ILE C 106       1.521  17.703  21.297  1.00 95.94           N  
ATOM   3908  CA  ILE C 106       0.413  17.969  20.391  1.00 95.94           C  
ATOM   3909  C   ILE C 106      -0.141  19.375  20.625  1.00 95.94           C  
ATOM   3910  CB  ILE C 106      -0.706  16.922  20.547  1.00 95.94           C  
ATOM   3911  O   ILE C 106      -0.363  20.125  19.688  1.00 95.94           O  
ATOM   3912  CG1 ILE C 106      -0.199  15.531  20.109  1.00 95.94           C  
ATOM   3913  CG2 ILE C 106      -1.941  17.312  19.734  1.00 95.94           C  
ATOM   3914  CD1 ILE C 106      -1.175  14.398  20.406  1.00 95.94           C  
ATOM   3915  N   ALA C 107      -0.313  19.750  21.891  1.00 95.44           N  
ATOM   3916  CA  ALA C 107      -0.816  21.078  22.234  1.00 95.44           C  
ATOM   3917  C   ALA C 107       0.124  22.156  21.719  1.00 95.44           C  
ATOM   3918  CB  ALA C 107      -1.004  21.203  23.734  1.00 95.44           C  
ATOM   3919  O   ALA C 107      -0.327  23.188  21.219  1.00 95.44           O  
ATOM   3920  N   ASP C 108       1.400  21.906  21.875  1.00 95.06           N  
ATOM   3921  CA  ASP C 108       2.391  22.859  21.406  1.00 95.06           C  
ATOM   3922  C   ASP C 108       2.350  23.000  19.891  1.00 95.06           C  
ATOM   3923  CB  ASP C 108       3.795  22.453  21.859  1.00 95.06           C  
ATOM   3924  O   ASP C 108       2.449  24.094  19.344  1.00 95.06           O  
ATOM   3925  CG  ASP C 108       4.008  22.641  23.359  1.00 95.06           C  
ATOM   3926  OD1 ASP C 108       3.158  23.266  24.016  1.00 95.06           O  
ATOM   3927  OD2 ASP C 108       5.039  22.156  23.859  1.00 95.06           O  
ATOM   3928  N   LEU C 109       2.223  21.828  19.219  1.00 95.00           N  
ATOM   3929  CA  LEU C 109       2.096  21.859  17.766  1.00 95.00           C  
ATOM   3930  C   LEU C 109       0.863  22.641  17.344  1.00 95.00           C  
ATOM   3931  CB  LEU C 109       2.023  20.422  17.219  1.00 95.00           C  
ATOM   3932  O   LEU C 109       0.938  23.484  16.438  1.00 95.00           O  
ATOM   3933  CG  LEU C 109       3.342  19.656  17.156  1.00 95.00           C  
ATOM   3934  CD1 LEU C 109       3.082  18.188  16.812  1.00 95.00           C  
ATOM   3935  CD2 LEU C 109       4.289  20.281  16.141  1.00 95.00           C  
ATOM   3936  N   GLU C 110      -0.243  22.375  17.953  1.00 94.44           N  
ATOM   3937  CA  GLU C 110      -1.488  23.062  17.609  1.00 94.44           C  
ATOM   3938  C   GLU C 110      -1.393  24.562  17.875  1.00 94.44           C  
ATOM   3939  CB  GLU C 110      -2.662  22.453  18.375  1.00 94.44           C  
ATOM   3940  O   GLU C 110      -1.861  25.375  17.078  1.00 94.44           O  
ATOM   3941  CG  GLU C 110      -2.998  21.031  17.984  1.00 94.44           C  
ATOM   3942  CD  GLU C 110      -4.312  20.547  18.562  1.00 94.44           C  
ATOM   3943  OE1 GLU C 110      -4.895  19.578  18.016  1.00 94.44           O  
ATOM   3944  OE2 GLU C 110      -4.770  21.125  19.578  1.00 94.44           O  
ATOM   3945  N   THR C 111      -0.787  24.906  18.984  1.00 93.62           N  
ATOM   3946  CA  THR C 111      -0.615  26.312  19.328  1.00 93.62           C  
ATOM   3947  C   THR C 111       0.320  27.000  18.344  1.00 93.62           C  
ATOM   3948  CB  THR C 111      -0.063  26.484  20.766  1.00 93.62           C  
ATOM   3949  O   THR C 111       0.041  28.109  17.875  1.00 93.62           O  
ATOM   3950  CG2 THR C 111       0.090  27.953  21.125  1.00 93.62           C  
ATOM   3951  OG1 THR C 111      -0.963  25.859  21.688  1.00 93.62           O  
ATOM   3952  N   PHE C 112       1.384  26.312  18.016  1.00 92.56           N  
ATOM   3953  CA  PHE C 112       2.359  26.875  17.078  1.00 92.56           C  
ATOM   3954  C   PHE C 112       1.720  27.156  15.727  1.00 92.56           C  
ATOM   3955  CB  PHE C 112       3.549  25.922  16.906  1.00 92.56           C  
ATOM   3956  O   PHE C 112       1.957  28.219  15.133  1.00 92.56           O  
ATOM   3957  CG  PHE C 112       4.625  26.453  16.000  1.00 92.56           C  
ATOM   3958  CD1 PHE C 112       4.730  26.000  14.695  1.00 92.56           C  
ATOM   3959  CD2 PHE C 112       5.531  27.391  16.469  1.00 92.56           C  
ATOM   3960  CE1 PHE C 112       5.727  26.500  13.852  1.00 92.56           C  
ATOM   3961  CE2 PHE C 112       6.531  27.891  15.633  1.00 92.56           C  
ATOM   3962  CZ  PHE C 112       6.629  27.438  14.328  1.00 92.56           C  
ATOM   3963  N   TYR C 113       0.900  26.250  15.281  1.00 92.12           N  
ATOM   3964  CA  TYR C 113       0.335  26.359  13.945  1.00 92.12           C  
ATOM   3965  C   TYR C 113      -1.037  27.031  13.984  1.00 92.12           C  
ATOM   3966  CB  TYR C 113       0.230  24.984  13.281  1.00 92.12           C  
ATOM   3967  O   TYR C 113      -1.628  27.312  12.945  1.00 92.12           O  
ATOM   3968  CG  TYR C 113       1.564  24.391  12.898  1.00 92.12           C  
ATOM   3969  CD1 TYR C 113       2.336  24.953  11.891  1.00 92.12           C  
ATOM   3970  CD2 TYR C 113       2.055  23.266  13.555  1.00 92.12           C  
ATOM   3971  CE1 TYR C 113       3.566  24.406  11.531  1.00 92.12           C  
ATOM   3972  CE2 TYR C 113       3.283  22.719  13.203  1.00 92.12           C  
ATOM   3973  OH  TYR C 113       5.246  22.750  11.852  1.00 92.12           O  
ATOM   3974  CZ  TYR C 113       4.031  23.297  12.195  1.00 92.12           C  
ATOM   3975  N   GLY C 114      -1.546  27.203  15.188  1.00 91.62           N  
ATOM   3976  CA  GLY C 114      -2.873  27.781  15.320  1.00 91.62           C  
ATOM   3977  C   GLY C 114      -3.965  26.922  14.719  1.00 91.62           C  
ATOM   3978  O   GLY C 114      -4.918  27.438  14.133  1.00 91.62           O  
ATOM   3979  N   LYS C 115      -3.781  25.625  14.766  1.00 91.88           N  
ATOM   3980  CA  LYS C 115      -4.707  24.672  14.164  1.00 91.88           C  
ATOM   3981  C   LYS C 115      -4.840  23.422  15.023  1.00 91.88           C  
ATOM   3982  CB  LYS C 115      -4.242  24.297  12.750  1.00 91.88           C  
ATOM   3983  O   LYS C 115      -3.838  22.859  15.469  1.00 91.88           O  
ATOM   3984  CG  LYS C 115      -5.133  23.266  12.062  1.00 91.88           C  
ATOM   3985  CD  LYS C 115      -4.672  23.000  10.641  1.00 91.88           C  
ATOM   3986  CE  LYS C 115      -5.559  21.969   9.953  1.00 91.88           C  
ATOM   3987  NZ  LYS C 115      -5.289  21.891   8.484  1.00 91.88           N  
ATOM   3988  N   SER C 116      -6.070  23.062  15.289  1.00 90.69           N  
ATOM   3989  CA  SER C 116      -6.312  21.781  15.953  1.00 90.69           C  
ATOM   3990  C   SER C 116      -6.359  20.641  14.953  1.00 90.69           C  
ATOM   3991  CB  SER C 116      -7.621  21.828  16.750  1.00 90.69           C  
ATOM   3992  O   SER C 116      -6.902  20.781  13.859  1.00 90.69           O  
ATOM   3993  OG  SER C 116      -7.527  22.766  17.812  1.00 90.69           O  
ATOM   3994  N   PHE C 117      -5.719  19.562  15.273  1.00 89.31           N  
ATOM   3995  CA  PHE C 117      -5.641  18.406  14.406  1.00 89.31           C  
ATOM   3996  C   PHE C 117      -6.594  17.312  14.883  1.00 89.31           C  
ATOM   3997  CB  PHE C 117      -4.207  17.859  14.352  1.00 89.31           C  
ATOM   3998  O   PHE C 117      -6.883  17.203  16.078  1.00 89.31           O  
ATOM   3999  CG  PHE C 117      -3.197  18.875  13.891  1.00 89.31           C  
ATOM   4000  CD1 PHE C 117      -3.105  19.219  12.547  1.00 89.31           C  
ATOM   4001  CD2 PHE C 117      -2.338  19.484  14.797  1.00 89.31           C  
ATOM   4002  CE1 PHE C 117      -2.170  20.156  12.109  1.00 89.31           C  
ATOM   4003  CE2 PHE C 117      -1.400  20.422  14.367  1.00 89.31           C  
ATOM   4004  CZ  PHE C 117      -1.317  20.750  13.031  1.00 89.31           C  
ATOM   4005  N   TYR C 118      -7.082  16.500  13.891  1.00 83.88           N  
ATOM   4006  CA  TYR C 118      -7.652  15.211  14.258  1.00 83.88           C  
ATOM   4007  C   TYR C 118      -6.578  14.273  14.797  1.00 83.88           C  
ATOM   4008  CB  TYR C 118      -8.352  14.570  13.062  1.00 83.88           C  
ATOM   4009  O   TYR C 118      -5.418  14.352  14.383  1.00 83.88           O  
ATOM   4010  CG  TYR C 118      -9.477  15.406  12.492  1.00 83.88           C  
ATOM   4011  CD1 TYR C 118     -10.711  15.484  13.141  1.00 83.88           C  
ATOM   4012  CD2 TYR C 118      -9.312  16.125  11.312  1.00 83.88           C  
ATOM   4013  CE1 TYR C 118     -11.750  16.250  12.625  1.00 83.88           C  
ATOM   4014  CE2 TYR C 118     -10.344  16.891  10.789  1.00 83.88           C  
ATOM   4015  OH  TYR C 118     -12.578  17.719  10.930  1.00 83.88           O  
ATOM   4016  CZ  TYR C 118     -11.555  16.953  11.453  1.00 83.88           C  
ATOM   4017  N   VAL C 119      -6.984  13.531  15.836  1.00 87.94           N  
ATOM   4018  CA  VAL C 119      -6.059  12.547  16.375  1.00 87.94           C  
ATOM   4019  C   VAL C 119      -6.582  11.141  16.109  1.00 87.94           C  
ATOM   4020  CB  VAL C 119      -5.840  12.750  17.891  1.00 87.94           C  
ATOM   4021  O   VAL C 119      -7.684  10.789  16.547  1.00 87.94           O  
ATOM   4022  CG1 VAL C 119      -4.863  11.719  18.453  1.00 87.94           C  
ATOM   4023  CG2 VAL C 119      -5.336  14.172  18.172  1.00 87.94           C  
ATOM   4024  N   HIS C 120      -5.773  10.398  15.336  1.00 83.69           N  
ATOM   4025  CA  HIS C 120      -6.109   9.023  14.969  1.00 83.69           C  
ATOM   4026  C   HIS C 120      -5.004   8.062  15.391  1.00 83.69           C  
ATOM   4027  CB  HIS C 120      -6.355   8.914  13.461  1.00 83.69           C  
ATOM   4028  O   HIS C 120      -3.867   8.477  15.617  1.00 83.69           O  
ATOM   4029  CG  HIS C 120      -7.617   9.586  13.016  1.00 83.69           C  
ATOM   4030  CD2 HIS C 120      -7.824  10.781  12.422  1.00 83.69           C  
ATOM   4031  ND1 HIS C 120      -8.859   9.008  13.164  1.00 83.69           N  
ATOM   4032  CE1 HIS C 120      -9.781   9.828  12.672  1.00 83.69           C  
ATOM   4033  NE2 HIS C 120      -9.180  10.914  12.219  1.00 83.69           N  
ATOM   4034  N   GLY C 121      -5.387   6.875  15.625  1.00 85.06           N  
ATOM   4035  CA  GLY C 121      -4.410   5.812  15.773  1.00 85.06           C  
ATOM   4036  C   GLY C 121      -4.020   5.172  14.453  1.00 85.06           C  
ATOM   4037  O   GLY C 121      -4.816   5.145  13.508  1.00 85.06           O  
ATOM   4038  N   HIS C 122      -2.771   4.668  14.398  1.00 80.81           N  
ATOM   4039  CA  HIS C 122      -2.287   4.004  13.188  1.00 80.81           C  
ATOM   4040  C   HIS C 122      -3.281   2.957  12.703  1.00 80.81           C  
ATOM   4041  CB  HIS C 122      -0.924   3.359  13.445  1.00 80.81           C  
ATOM   4042  O   HIS C 122      -3.480   2.799  11.492  1.00 80.81           O  
ATOM   4043  CG  HIS C 122      -0.302   2.770  12.219  1.00 80.81           C  
ATOM   4044  CD2 HIS C 122      -0.580   2.949  10.906  1.00 80.81           C  
ATOM   4045  ND1 HIS C 122       0.742   1.872  12.273  1.00 80.81           N  
ATOM   4046  CE1 HIS C 122       1.080   1.525  11.039  1.00 80.81           C  
ATOM   4047  NE2 HIS C 122       0.293   2.166  10.195  1.00 80.81           N  
ATOM   4048  N   LYS C 123      -3.908   2.412  13.711  1.00 69.25           N  
ATOM   4049  CA  LYS C 123      -4.832   1.327  13.383  1.00 69.25           C  
ATOM   4050  C   LYS C 123      -6.031   1.843  12.594  1.00 69.25           C  
ATOM   4051  CB  LYS C 123      -5.305   0.627  14.664  1.00 69.25           C  
ATOM   4052  O   LYS C 123      -6.730   1.066  11.938  1.00 69.25           O  
ATOM   4053  CG  LYS C 123      -6.332   1.419  15.453  1.00 69.25           C  
ATOM   4054  CD  LYS C 123      -6.789   0.659  16.688  1.00 69.25           C  
ATOM   4055  CE  LYS C 123      -8.117  -0.052  16.453  1.00 69.25           C  
ATOM   4056  NZ  LYS C 123      -8.438  -1.004  17.562  1.00 69.25           N  
ATOM   4057  N   ASP C 124      -6.230   3.164  12.594  1.00 66.31           N  
ATOM   4058  CA  ASP C 124      -7.324   3.760  11.836  1.00 66.31           C  
ATOM   4059  C   ASP C 124      -7.004   3.795  10.344  1.00 66.31           C  
ATOM   4060  CB  ASP C 124      -7.625   5.172  12.344  1.00 66.31           C  
ATOM   4061  O   ASP C 124      -7.898   3.961   9.516  1.00 66.31           O  
ATOM   4062  CG  ASP C 124      -8.188   5.188  13.750  1.00 66.31           C  
ATOM   4063  OD1 ASP C 124      -8.883   4.227  14.141  1.00 66.31           O  
ATOM   4064  OD2 ASP C 124      -7.930   6.172  14.477  1.00 66.31           O  
ATOM   4065  N   PHE C 125      -5.703   3.545   9.945  1.00 62.78           N  
ATOM   4066  CA  PHE C 125      -5.273   3.750   8.570  1.00 62.78           C  
ATOM   4067  C   PHE C 125      -4.680   2.471   7.992  1.00 62.78           C  
ATOM   4068  CB  PHE C 125      -4.250   4.887   8.484  1.00 62.78           C  
ATOM   4069  O   PHE C 125      -4.500   2.357   6.777  1.00 62.78           O  
ATOM   4070  CG  PHE C 125      -4.762   6.203   9.016  1.00 62.78           C  
ATOM   4071  CD1 PHE C 125      -5.656   6.961   8.273  1.00 62.78           C  
ATOM   4072  CD2 PHE C 125      -4.348   6.680  10.250  1.00 62.78           C  
ATOM   4073  CE1 PHE C 125      -6.133   8.180   8.750  1.00 62.78           C  
ATOM   4074  CE2 PHE C 125      -4.816   7.895  10.742  1.00 62.78           C  
ATOM   4075  CZ  PHE C 125      -5.707   8.641   9.992  1.00 62.78           C  
ATOM   4076  N   PHE C 126      -4.305   1.603   8.922  1.00 60.12           N  
ATOM   4077  CA  PHE C 126      -3.576   0.401   8.523  1.00 60.12           C  
ATOM   4078  C   PHE C 126      -3.914  -0.762   9.453  1.00 60.12           C  
ATOM   4079  CB  PHE C 126      -2.066   0.658   8.531  1.00 60.12           C  
ATOM   4080  O   PHE C 126      -4.152  -0.564  10.648  1.00 60.12           O  
ATOM   4081  CG  PHE C 126      -1.282  -0.310   7.691  1.00 60.12           C  
ATOM   4082  CD1 PHE C 126      -0.582  -1.357   8.273  1.00 60.12           C  
ATOM   4083  CD2 PHE C 126      -1.245  -0.173   6.309  1.00 60.12           C  
ATOM   4084  CE1 PHE C 126       0.145  -2.254   7.500  1.00 60.12           C  
ATOM   4085  CE2 PHE C 126      -0.521  -1.066   5.523  1.00 60.12           C  
ATOM   4086  CZ  PHE C 126       0.174  -2.105   6.121  1.00 60.12           C  
ATOM   4087  N   ALA C 127      -4.012  -1.896   8.859  1.00 50.78           N  
ATOM   4088  CA  ALA C 127      -4.262  -3.088   9.664  1.00 50.78           C  
ATOM   4089  C   ALA C 127      -3.080  -3.389  10.586  1.00 50.78           C  
ATOM   4090  CB  ALA C 127      -4.551  -4.289   8.766  1.00 50.78           C  
ATOM   4091  O   ALA C 127      -2.170  -4.129  10.211  1.00 50.78           O  
ATOM   4092  N   THR C 128      -3.000  -2.793  11.695  1.00 56.59           N  
ATOM   4093  CA  THR C 128      -1.938  -2.898  12.688  1.00 56.59           C  
ATOM   4094  C   THR C 128      -2.506  -2.799  14.102  1.00 56.59           C  
ATOM   4095  CB  THR C 128      -0.869  -1.810  12.484  1.00 56.59           C  
ATOM   4096  O   THR C 128      -3.604  -2.271  14.297  1.00 56.59           O  
ATOM   4097  CG2 THR C 128      -1.476  -0.415  12.602  1.00 56.59           C  
ATOM   4098  OG1 THR C 128       0.156  -1.962  13.469  1.00 56.59           O  
ATOM   4099  N   ALA C 129      -1.849  -3.418  14.969  1.00 62.62           N  
ATOM   4100  CA  ALA C 129      -2.178  -3.223  16.375  1.00 62.62           C  
ATOM   4101  C   ALA C 129      -1.736  -1.844  16.859  1.00 62.62           C  
ATOM   4102  CB  ALA C 129      -1.532  -4.312  17.234  1.00 62.62           C  
ATOM   4103  O   ALA C 129      -2.176  -1.378  17.906  1.00 62.62           O  
ATOM   4104  N   CYS C 130      -0.917  -1.274  16.094  1.00 73.00           N  
ATOM   4105  CA  CYS C 130      -0.485   0.078  16.422  1.00 73.00           C  
ATOM   4106  C   CYS C 130      -1.653   1.056  16.359  1.00 73.00           C  
ATOM   4107  CB  CYS C 130       0.625   0.535  15.477  1.00 73.00           C  
ATOM   4108  O   CYS C 130      -2.482   0.979  15.453  1.00 73.00           O  
ATOM   4109  SG  CYS C 130       1.302   2.160  15.883  1.00 73.00           S  
ATOM   4110  N   PRO C 131      -1.715   1.811  17.484  1.00 87.62           N  
ATOM   4111  CA  PRO C 131      -0.705   2.203  18.484  1.00 87.62           C  
ATOM   4112  C   PRO C 131      -0.850   1.454  19.797  1.00 87.62           C  
ATOM   4113  CB  PRO C 131      -0.960   3.699  18.672  1.00 87.62           C  
ATOM   4114  O   PRO C 131      -0.615   2.027  20.859  1.00 87.62           O  
ATOM   4115  CG  PRO C 131      -2.441   3.855  18.531  1.00 87.62           C  
ATOM   4116  CD  PRO C 131      -2.930   2.875  17.500  1.00 87.62           C  
ATOM   4117  N   GLY C 132      -1.470   0.288  19.797  1.00 80.88           N  
ATOM   4118  CA  GLY C 132      -1.560  -0.525  21.000  1.00 80.88           C  
ATOM   4119  C   GLY C 132      -2.361   0.134  22.109  1.00 80.88           C  
ATOM   4120  O   GLY C 132      -3.488   0.581  21.875  1.00 80.88           O  
ATOM   4121  N   ARG C 133      -1.713   0.276  23.281  1.00 87.56           N  
ATOM   4122  CA  ARG C 133      -2.340   0.808  24.484  1.00 87.56           C  
ATOM   4123  C   ARG C 133      -2.809   2.244  24.266  1.00 87.56           C  
ATOM   4124  CB  ARG C 133      -1.372   0.743  25.672  1.00 87.56           C  
ATOM   4125  O   ARG C 133      -3.750   2.699  24.922  1.00 87.56           O  
ATOM   4126  CG  ARG C 133      -1.037  -0.672  26.109  1.00 87.56           C  
ATOM   4127  CD  ARG C 133      -0.045  -0.681  27.266  1.00 87.56           C  
ATOM   4128  NE  ARG C 133       0.598  -1.982  27.406  1.00 87.56           N  
ATOM   4129  NH1 ARG C 133       2.549  -1.373  26.344  1.00 87.56           N  
ATOM   4130  NH2 ARG C 133       2.305  -3.498  27.156  1.00 87.56           N  
ATOM   4131  CZ  ARG C 133       1.815  -2.281  26.969  1.00 87.56           C  
ATOM   4132  N   TRP C 134      -2.254   2.867  23.297  1.00 92.75           N  
ATOM   4133  CA  TRP C 134      -2.576   4.270  23.062  1.00 92.75           C  
ATOM   4134  C   TRP C 134      -3.965   4.410  22.453  1.00 92.75           C  
ATOM   4135  CB  TRP C 134      -1.532   4.910  22.141  1.00 92.75           C  
ATOM   4136  O   TRP C 134      -4.621   5.445  22.625  1.00 92.75           O  
ATOM   4137  CG  TRP C 134      -0.262   5.297  22.844  1.00 92.75           C  
ATOM   4138  CD1 TRP C 134       0.830   4.504  23.062  1.00 92.75           C  
ATOM   4139  CD2 TRP C 134       0.046   6.570  23.422  1.00 92.75           C  
ATOM   4140  CE2 TRP C 134       1.343   6.477  23.969  1.00 92.75           C  
ATOM   4141  CE3 TRP C 134      -0.650   7.781  23.516  1.00 92.75           C  
ATOM   4142  NE1 TRP C 134       1.799   5.207  23.734  1.00 92.75           N  
ATOM   4143  CH2 TRP C 134       1.256   8.727  24.703  1.00 92.75           C  
ATOM   4144  CZ2 TRP C 134       1.959   7.555  24.609  1.00 92.75           C  
ATOM   4145  CZ3 TRP C 134      -0.036   8.852  24.156  1.00 92.75           C  
ATOM   4146  N   TYR C 135      -4.355   3.371  21.781  1.00 88.00           N  
ATOM   4147  CA  TYR C 135      -5.570   3.516  20.984  1.00 88.00           C  
ATOM   4148  C   TYR C 135      -6.773   3.811  21.875  1.00 88.00           C  
ATOM   4149  CB  TYR C 135      -5.824   2.248  20.156  1.00 88.00           C  
ATOM   4150  O   TYR C 135      -7.539   4.738  21.609  1.00 88.00           O  
ATOM   4151  CG  TYR C 135      -6.828   2.439  19.047  1.00 88.00           C  
ATOM   4152  CD1 TYR C 135      -8.109   1.909  19.141  1.00 88.00           C  
ATOM   4153  CD2 TYR C 135      -6.492   3.148  17.906  1.00 88.00           C  
ATOM   4154  CE1 TYR C 135      -9.039   2.080  18.125  1.00 88.00           C  
ATOM   4155  CE2 TYR C 135      -7.410   3.326  16.875  1.00 88.00           C  
ATOM   4156  OH  TYR C 135      -9.594   2.963  15.977  1.00 88.00           O  
ATOM   4157  CZ  TYR C 135      -8.680   2.791  16.984  1.00 88.00           C  
ATOM   4158  N   ASP C 136      -6.953   3.117  22.875  1.00 85.00           N  
ATOM   4159  CA  ASP C 136      -8.109   3.285  23.750  1.00 85.00           C  
ATOM   4160  C   ASP C 136      -8.000   4.574  24.562  1.00 85.00           C  
ATOM   4161  CB  ASP C 136      -8.250   2.084  24.688  1.00 85.00           C  
ATOM   4162  O   ASP C 136      -8.938   4.945  25.266  1.00 85.00           O  
ATOM   4163  CG  ASP C 136      -8.625   0.805  23.953  1.00 85.00           C  
ATOM   4164  OD1 ASP C 136      -9.141   0.878  22.828  1.00 85.00           O  
ATOM   4165  OD2 ASP C 136      -8.406  -0.286  24.516  1.00 85.00           O  
ATOM   4166  N   GLN C 137      -6.879   5.230  24.516  1.00 92.38           N  
ATOM   4167  CA  GLN C 137      -6.660   6.445  25.281  1.00 92.38           C  
ATOM   4168  C   GLN C 137      -6.719   7.688  24.406  1.00 92.38           C  
ATOM   4169  CB  GLN C 137      -5.316   6.383  26.016  1.00 92.38           C  
ATOM   4170  O   GLN C 137      -6.445   8.797  24.859  1.00 92.38           O  
ATOM   4171  CG  GLN C 137      -5.176   5.188  26.953  1.00 92.38           C  
ATOM   4172  CD  GLN C 137      -6.184   5.203  28.078  1.00 92.38           C  
ATOM   4173  NE2 GLN C 137      -6.848   4.074  28.297  1.00 92.38           N  
ATOM   4174  OE1 GLN C 137      -6.363   6.223  28.750  1.00 92.38           O  
ATOM   4175  N   LEU C 138      -7.145   7.520  23.141  1.00 90.31           N  
ATOM   4176  CA  LEU C 138      -7.098   8.641  22.203  1.00 90.31           C  
ATOM   4177  C   LEU C 138      -8.055   9.750  22.641  1.00 90.31           C  
ATOM   4178  CB  LEU C 138      -7.445   8.180  20.797  1.00 90.31           C  
ATOM   4179  O   LEU C 138      -7.723  10.930  22.547  1.00 90.31           O  
ATOM   4180  CG  LEU C 138      -6.387   7.332  20.078  1.00 90.31           C  
ATOM   4181  CD1 LEU C 138      -6.859   6.973  18.672  1.00 90.31           C  
ATOM   4182  CD2 LEU C 138      -5.055   8.078  20.031  1.00 90.31           C  
ATOM   4183  N   ASP C 139      -9.188   9.391  23.109  1.00 87.19           N  
ATOM   4184  CA  ASP C 139     -10.117  10.406  23.578  1.00 87.19           C  
ATOM   4185  C   ASP C 139      -9.539  11.156  24.781  1.00 87.19           C  
ATOM   4186  CB  ASP C 139     -11.461   9.773  23.969  1.00 87.19           C  
ATOM   4187  O   ASP C 139      -9.641  12.383  24.859  1.00 87.19           O  
ATOM   4188  CG  ASP C 139     -12.281   9.352  22.750  1.00 87.19           C  
ATOM   4189  OD1 ASP C 139     -11.953   9.773  21.625  1.00 87.19           O  
ATOM   4190  OD2 ASP C 139     -13.258   8.602  22.938  1.00 87.19           O  
ATOM   4191  N   ARG C 140      -9.008  10.391  25.719  1.00 93.12           N  
ATOM   4192  CA  ARG C 140      -8.352  11.016  26.859  1.00 93.12           C  
ATOM   4193  C   ARG C 140      -7.211  11.930  26.422  1.00 93.12           C  
ATOM   4194  CB  ARG C 140      -7.820   9.945  27.828  1.00 93.12           C  
ATOM   4195  O   ARG C 140      -7.004  12.992  27.000  1.00 93.12           O  
ATOM   4196  CG  ARG C 140      -7.266  10.508  29.125  1.00 93.12           C  
ATOM   4197  CD  ARG C 140      -6.699   9.406  30.016  1.00 93.12           C  
ATOM   4198  NE  ARG C 140      -5.891   9.961  31.094  1.00 93.12           N  
ATOM   4199  NH1 ARG C 140      -4.602   8.062  31.375  1.00 93.12           N  
ATOM   4200  NH2 ARG C 140      -4.238   9.898  32.688  1.00 93.12           N  
ATOM   4201  CZ  ARG C 140      -4.910   9.305  31.719  1.00 93.12           C  
ATOM   4202  N   LEU C 141      -6.512  11.523  25.422  1.00 94.88           N  
ATOM   4203  CA  LEU C 141      -5.422  12.320  24.875  1.00 94.88           C  
ATOM   4204  C   LEU C 141      -5.949  13.633  24.297  1.00 94.88           C  
ATOM   4205  CB  LEU C 141      -4.672  11.539  23.797  1.00 94.88           C  
ATOM   4206  O   LEU C 141      -5.414  14.703  24.578  1.00 94.88           O  
ATOM   4207  CG  LEU C 141      -3.484  12.250  23.141  1.00 94.88           C  
ATOM   4208  CD1 LEU C 141      -2.432  12.594  24.188  1.00 94.88           C  
ATOM   4209  CD2 LEU C 141      -2.887  11.383  22.031  1.00 94.88           C  
ATOM   4210  N   ILE C 142      -7.004  13.547  23.562  1.00 91.69           N  
ATOM   4211  CA  ILE C 142      -7.613  14.734  22.969  1.00 91.69           C  
ATOM   4212  C   ILE C 142      -8.078  15.680  24.078  1.00 91.69           C  
ATOM   4213  CB  ILE C 142      -8.797  14.359  22.062  1.00 91.69           C  
ATOM   4214  O   ILE C 142      -7.848  16.891  24.000  1.00 91.69           O  
ATOM   4215  CG1 ILE C 142      -8.297  13.570  20.844  1.00 91.69           C  
ATOM   4216  CG2 ILE C 142      -9.562  15.609  21.625  1.00 91.69           C  
ATOM   4217  CD1 ILE C 142      -9.398  12.828  20.094  1.00 91.69           C  
ATOM   4218  N   ASP C 143      -8.688  15.117  25.062  1.00 93.56           N  
ATOM   4219  CA  ASP C 143      -9.141  15.922  26.188  1.00 93.56           C  
ATOM   4220  C   ASP C 143      -7.969  16.625  26.875  1.00 93.56           C  
ATOM   4221  CB  ASP C 143      -9.898  15.062  27.203  1.00 93.56           C  
ATOM   4222  O   ASP C 143      -8.070  17.797  27.250  1.00 93.56           O  
ATOM   4223  CG  ASP C 143     -11.273  14.641  26.719  1.00 93.56           C  
ATOM   4224  OD1 ASP C 143     -11.766  15.211  25.719  1.00 93.56           O  
ATOM   4225  OD2 ASP C 143     -11.867  13.727  27.328  1.00 93.56           O  
ATOM   4226  N   ARG C 144      -6.969  15.883  27.062  1.00 95.75           N  
ATOM   4227  CA  ARG C 144      -5.809  16.453  27.734  1.00 95.75           C  
ATOM   4228  C   ARG C 144      -5.176  17.562  26.891  1.00 95.75           C  
ATOM   4229  CB  ARG C 144      -4.773  15.367  28.047  1.00 95.75           C  
ATOM   4230  O   ARG C 144      -4.762  18.594  27.422  1.00 95.75           O  
ATOM   4231  CG  ARG C 144      -3.553  15.875  28.797  1.00 95.75           C  
ATOM   4232  CD  ARG C 144      -3.928  16.469  30.156  1.00 95.75           C  
ATOM   4233  NE  ARG C 144      -2.752  16.922  30.875  1.00 95.75           N  
ATOM   4234  NH1 ARG C 144      -3.555  19.062  31.219  1.00 95.75           N  
ATOM   4235  NH2 ARG C 144      -1.491  18.469  32.031  1.00 95.75           N  
ATOM   4236  CZ  ARG C 144      -2.602  18.156  31.375  1.00 95.75           C  
ATOM   4237  N   VAL C 145      -5.043  17.344  25.625  1.00 95.56           N  
ATOM   4238  CA  VAL C 145      -4.543  18.359  24.703  1.00 95.56           C  
ATOM   4239  C   VAL C 145      -5.387  19.625  24.828  1.00 95.56           C  
ATOM   4240  CB  VAL C 145      -4.551  17.859  23.234  1.00 95.56           C  
ATOM   4241  O   VAL C 145      -4.848  20.734  24.953  1.00 95.56           O  
ATOM   4242  CG1 VAL C 145      -4.305  19.016  22.266  1.00 95.56           C  
ATOM   4243  CG2 VAL C 145      -3.498  16.766  23.047  1.00 95.56           C  
ATOM   4244  N   ASN C 146      -6.656  19.438  24.844  1.00 94.19           N  
ATOM   4245  CA  ASN C 146      -7.562  20.578  24.938  1.00 94.19           C  
ATOM   4246  C   ASN C 146      -7.422  21.281  26.281  1.00 94.19           C  
ATOM   4247  CB  ASN C 146      -9.008  20.125  24.734  1.00 94.19           C  
ATOM   4248  O   ASN C 146      -7.500  22.516  26.359  1.00 94.19           O  
ATOM   4249  CG  ASN C 146      -9.289  19.719  23.297  1.00 94.19           C  
ATOM   4250  ND2 ASN C 146     -10.297  18.875  23.094  1.00 94.19           N  
ATOM   4251  OD1 ASN C 146      -8.609  20.172  22.375  1.00 94.19           O  
ATOM   4252  N   ALA C 147      -7.254  20.516  27.297  1.00 96.06           N  
ATOM   4253  CA  ALA C 147      -7.047  21.109  28.625  1.00 96.06           C  
ATOM   4254  C   ALA C 147      -5.766  21.938  28.656  1.00 96.06           C  
ATOM   4255  CB  ALA C 147      -7.004  20.031  29.688  1.00 96.06           C  
ATOM   4256  O   ALA C 147      -5.734  23.031  29.234  1.00 96.06           O  
ATOM   4257  N   ILE C 148      -4.742  21.438  28.109  1.00 95.94           N  
ATOM   4258  CA  ILE C 148      -3.479  22.172  28.047  1.00 95.94           C  
ATOM   4259  C   ILE C 148      -3.670  23.469  27.281  1.00 95.94           C  
ATOM   4260  CB  ILE C 148      -2.367  21.312  27.406  1.00 95.94           C  
ATOM   4261  O   ILE C 148      -3.188  24.531  27.688  1.00 95.94           O  
ATOM   4262  CG1 ILE C 148      -1.969  20.156  28.328  1.00 95.94           C  
ATOM   4263  CG2 ILE C 148      -1.152  22.188  27.047  1.00 95.94           C  
ATOM   4264  CD1 ILE C 148      -1.107  19.094  27.656  1.00 95.94           C  
ATOM   4265  N   LYS C 149      -4.328  23.406  26.172  1.00 94.75           N  
ATOM   4266  CA  LYS C 149      -4.590  24.594  25.359  1.00 94.75           C  
ATOM   4267  C   LYS C 149      -5.406  25.625  26.141  1.00 94.75           C  
ATOM   4268  CB  LYS C 149      -5.320  24.219  24.078  1.00 94.75           C  
ATOM   4269  O   LYS C 149      -5.141  26.828  26.062  1.00 94.75           O  
ATOM   4270  CG  LYS C 149      -4.434  23.547  23.031  1.00 94.75           C  
ATOM   4271  CD  LYS C 149      -5.094  23.547  21.656  1.00 94.75           C  
ATOM   4272  CE  LYS C 149      -6.371  22.703  21.656  1.00 94.75           C  
ATOM   4273  NZ  LYS C 149      -7.008  22.672  20.312  1.00 94.75           N  
ATOM   4274  N   GLU C 150      -6.402  25.156  26.844  1.00 94.81           N  
ATOM   4275  CA  GLU C 150      -7.172  26.047  27.688  1.00 94.81           C  
ATOM   4276  C   GLU C 150      -6.273  26.766  28.703  1.00 94.81           C  
ATOM   4277  CB  GLU C 150      -8.273  25.281  28.422  1.00 94.81           C  
ATOM   4278  O   GLU C 150      -6.434  27.953  28.953  1.00 94.81           O  
ATOM   4279  CG  GLU C 150      -9.281  26.172  29.141  1.00 94.81           C  
ATOM   4280  CD  GLU C 150     -10.430  25.406  29.766  1.00 94.81           C  
ATOM   4281  OE1 GLU C 150     -11.398  26.031  30.250  1.00 94.81           O  
ATOM   4282  OE2 GLU C 150     -10.352  24.156  29.797  1.00 94.81           O  
ATOM   4283  N   GLY C 151      -5.434  25.953  29.297  1.00 94.81           N  
ATOM   4284  CA  GLY C 151      -4.461  26.562  30.188  1.00 94.81           C  
ATOM   4285  C   GLY C 151      -3.605  27.625  29.516  1.00 94.81           C  
ATOM   4286  O   GLY C 151      -3.277  28.641  30.125  1.00 94.81           O  
ATOM   4287  N   LYS C 152      -3.209  27.422  28.312  1.00 93.56           N  
ATOM   4288  CA  LYS C 152      -2.434  28.391  27.562  1.00 93.56           C  
ATOM   4289  C   LYS C 152      -3.230  29.672  27.344  1.00 93.56           C  
ATOM   4290  CB  LYS C 152      -2.004  27.797  26.219  1.00 93.56           C  
ATOM   4291  O   LYS C 152      -2.691  30.781  27.469  1.00 93.56           O  
ATOM   4292  CG  LYS C 152      -0.919  26.734  26.312  1.00 93.56           C  
ATOM   4293  CD  LYS C 152      -0.451  26.281  24.953  1.00 93.56           C  
ATOM   4294  CE  LYS C 152       0.772  25.375  25.047  1.00 93.56           C  
ATOM   4295  NZ  LYS C 152       1.368  25.109  23.703  1.00 93.56           N  
ATOM   4296  N   VAL C 153      -4.469  29.500  27.047  1.00 92.56           N  
ATOM   4297  CA  VAL C 153      -5.336  30.656  26.859  1.00 92.56           C  
ATOM   4298  C   VAL C 153      -5.426  31.453  28.172  1.00 92.56           C  
ATOM   4299  CB  VAL C 153      -6.750  30.234  26.406  1.00 92.56           C  
ATOM   4300  O   VAL C 153      -5.293  32.688  28.156  1.00 92.56           O  
ATOM   4301  CG1 VAL C 153      -7.695  31.438  26.391  1.00 92.56           C  
ATOM   4302  CG2 VAL C 153      -6.688  29.594  25.016  1.00 92.56           C  
ATOM   4303  N   GLU C 154      -5.629  30.766  29.172  1.00 94.19           N  
ATOM   4304  CA  GLU C 154      -5.746  31.406  30.484  1.00 94.19           C  
ATOM   4305  C   GLU C 154      -4.469  32.156  30.844  1.00 94.19           C  
ATOM   4306  CB  GLU C 154      -6.066  30.359  31.562  1.00 94.19           C  
ATOM   4307  O   GLU C 154      -4.520  33.156  31.562  1.00 94.19           O  
ATOM   4308  CG  GLU C 154      -7.480  29.812  31.484  1.00 94.19           C  
ATOM   4309  CD  GLU C 154      -7.762  28.734  32.500  1.00 94.19           C  
ATOM   4310  OE1 GLU C 154      -8.922  28.266  32.625  1.00 94.19           O  
ATOM   4311  OE2 GLU C 154      -6.812  28.328  33.219  1.00 94.19           O  
ATOM   4312  N   ARG C 155      -3.367  31.609  30.344  1.00 94.69           N  
ATOM   4313  CA  ARG C 155      -2.084  32.219  30.641  1.00 94.69           C  
ATOM   4314  C   ARG C 155      -1.771  33.312  29.625  1.00 94.69           C  
ATOM   4315  CB  ARG C 155      -0.962  31.188  30.641  1.00 94.69           C  
ATOM   4316  O   ARG C 155      -0.685  33.906  29.641  1.00 94.69           O  
ATOM   4317  CG  ARG C 155      -0.969  30.297  31.859  1.00 94.69           C  
ATOM   4318  CD  ARG C 155       0.089  29.203  31.766  1.00 94.69           C  
ATOM   4319  NE  ARG C 155      -0.266  28.188  30.781  1.00 94.69           N  
ATOM   4320  NH1 ARG C 155       1.727  27.031  30.938  1.00 94.69           N  
ATOM   4321  NH2 ARG C 155       0.097  26.328  29.484  1.00 94.69           N  
ATOM   4322  CZ  ARG C 155       0.520  27.188  30.406  1.00 94.69           C  
ATOM   4323  N   GLY C 156      -2.723  33.562  28.641  1.00 92.31           N  
ATOM   4324  CA  GLY C 156      -2.602  34.688  27.719  1.00 92.31           C  
ATOM   4325  C   GLY C 156      -1.831  34.344  26.453  1.00 92.31           C  
ATOM   4326  O   GLY C 156      -1.389  35.250  25.734  1.00 92.31           O  
ATOM   4327  N   VAL C 157      -1.593  33.000  26.328  1.00 91.12           N  
ATOM   4328  CA  VAL C 157      -0.923  32.594  25.109  1.00 91.12           C  
ATOM   4329  C   VAL C 157      -1.825  32.906  23.906  1.00 91.12           C  
ATOM   4330  CB  VAL C 157      -0.537  31.109  25.125  1.00 91.12           C  
ATOM   4331  O   VAL C 157      -3.016  32.562  23.922  1.00 91.12           O  
ATOM   4332  CG1 VAL C 157       0.119  30.703  23.812  1.00 91.12           C  
ATOM   4333  CG2 VAL C 157       0.393  30.812  26.297  1.00 91.12           C  
ATOM   4334  N   GLU C 158      -1.266  33.594  22.875  1.00 90.69           N  
ATOM   4335  CA  GLU C 158      -2.029  34.000  21.703  1.00 90.69           C  
ATOM   4336  C   GLU C 158      -2.115  32.875  20.688  1.00 90.69           C  
ATOM   4337  CB  GLU C 158      -1.408  35.250  21.047  1.00 90.69           C  
ATOM   4338  O   GLU C 158      -1.271  31.969  20.672  1.00 90.69           O  
ATOM   4339  CG  GLU C 158      -1.451  36.469  21.922  1.00 90.69           C  
ATOM   4340  CD  GLU C 158      -0.882  37.719  21.250  1.00 90.69           C  
ATOM   4341  OE1 GLU C 158      -0.973  38.812  21.828  1.00 90.69           O  
ATOM   4342  OE2 GLU C 158      -0.342  37.562  20.125  1.00 90.69           O  
ATOM   4343  N   ASN C 159      -3.111  32.844  19.828  1.00 88.94           N  
ATOM   4344  CA  ASN C 159      -3.305  31.984  18.656  1.00 88.94           C  
ATOM   4345  C   ASN C 159      -3.490  30.516  19.047  1.00 88.94           C  
ATOM   4346  CB  ASN C 159      -2.131  32.125  17.688  1.00 88.94           C  
ATOM   4347  O   ASN C 159      -3.066  29.625  18.328  1.00 88.94           O  
ATOM   4348  CG  ASN C 159      -2.096  33.500  17.016  1.00 88.94           C  
ATOM   4349  ND2 ASN C 159      -0.897  33.969  16.688  1.00 88.94           N  
ATOM   4350  OD1 ASN C 159      -3.137  34.125  16.797  1.00 88.94           O  
ATOM   4351  N   VAL C 160      -3.951  30.312  20.312  1.00 92.38           N  
ATOM   4352  CA  VAL C 160      -4.301  28.953  20.688  1.00 92.38           C  
ATOM   4353  C   VAL C 160      -5.605  28.547  20.000  1.00 92.38           C  
ATOM   4354  CB  VAL C 160      -4.426  28.812  22.219  1.00 92.38           C  
ATOM   4355  O   VAL C 160      -6.645  29.188  20.203  1.00 92.38           O  
ATOM   4356  CG1 VAL C 160      -4.738  27.359  22.594  1.00 92.38           C  
ATOM   4357  CG2 VAL C 160      -3.146  29.281  22.906  1.00 92.38           C  
ATOM   4358  N   PRO C 161      -5.555  27.484  19.172  1.00 92.94           N  
ATOM   4359  CA  PRO C 161      -6.770  27.125  18.438  1.00 92.94           C  
ATOM   4360  C   PRO C 161      -7.820  26.469  19.328  1.00 92.94           C  
ATOM   4361  CB  PRO C 161      -6.258  26.156  17.375  1.00 92.94           C  
ATOM   4362  O   PRO C 161      -7.480  25.781  20.281  1.00 92.94           O  
ATOM   4363  CG  PRO C 161      -5.086  25.484  18.000  1.00 92.94           C  
ATOM   4364  CD  PRO C 161      -4.383  26.469  18.891  1.00 92.94           C  
ATOM   4365  N   ALA C 162      -9.016  26.641  18.969  1.00 90.25           N  
ATOM   4366  CA  ALA C 162     -10.125  26.000  19.656  1.00 90.25           C  
ATOM   4367  C   ALA C 162     -10.164  24.500  19.359  1.00 90.25           C  
ATOM   4368  CB  ALA C 162     -11.453  26.641  19.266  1.00 90.25           C  
ATOM   4369  O   ALA C 162      -9.648  24.062  18.328  1.00 90.25           O  
ATOM   4370  N   PRO C 163     -10.680  23.719  20.391  1.00 87.69           N  
ATOM   4371  CA  PRO C 163     -10.914  22.312  20.094  1.00 87.69           C  
ATOM   4372  C   PRO C 163     -11.797  22.109  18.859  1.00 87.69           C  
ATOM   4373  CB  PRO C 163     -11.617  21.781  21.344  1.00 87.69           C  
ATOM   4374  O   PRO C 163     -12.609  22.969  18.516  1.00 87.69           O  
ATOM   4375  CG  PRO C 163     -11.281  22.781  22.406  1.00 87.69           C  
ATOM   4376  CD  PRO C 163     -11.039  24.109  21.750  1.00 87.69           C  
ATOM   4377  N   LEU C 164     -11.414  21.000  18.141  1.00 80.50           N  
ATOM   4378  CA  LEU C 164     -12.297  20.672  17.031  1.00 80.50           C  
ATOM   4379  C   LEU C 164     -13.711  20.375  17.531  1.00 80.50           C  
ATOM   4380  CB  LEU C 164     -11.758  19.453  16.266  1.00 80.50           C  
ATOM   4381  O   LEU C 164     -13.883  19.844  18.641  1.00 80.50           O  
ATOM   4382  CG  LEU C 164     -10.469  19.688  15.477  1.00 80.50           C  
ATOM   4383  CD1 LEU C 164      -9.953  18.359  14.914  1.00 80.50           C  
ATOM   4384  CD2 LEU C 164     -10.695  20.688  14.359  1.00 80.50           C  
ATOM   4385  N   ASP C 165     -14.617  20.844  16.703  1.00 69.19           N  
ATOM   4386  CA  ASP C 165     -16.016  20.547  17.031  1.00 69.19           C  
ATOM   4387  C   ASP C 165     -16.281  19.047  16.984  1.00 69.19           C  
ATOM   4388  CB  ASP C 165     -16.953  21.281  16.062  1.00 69.19           C  
ATOM   4389  O   ASP C 165     -15.945  18.375  16.016  1.00 69.19           O  
ATOM   4390  CG  ASP C 165     -18.406  21.219  16.500  1.00 69.19           C  
ATOM   4391  OD1 ASP C 165     -18.734  20.453  17.422  1.00 69.19           O  
ATOM   4392  OD2 ASP C 165     -19.234  21.922  15.883  1.00 69.19           O  
ATOM   4393  N   LYS C 166     -16.750  18.594  18.188  1.00 59.06           N  
ATOM   4394  CA  LYS C 166     -17.016  17.156  18.312  1.00 59.06           C  
ATOM   4395  C   LYS C 166     -17.844  16.641  17.141  1.00 59.06           C  
ATOM   4396  CB  LYS C 166     -17.734  16.859  19.625  1.00 59.06           C  
ATOM   4397  O   LYS C 166     -17.641  15.516  16.688  1.00 59.06           O  
ATOM   4398  CG  LYS C 166     -16.812  16.750  20.828  1.00 59.06           C  
ATOM   4399  CD  LYS C 166     -17.578  16.391  22.094  1.00 59.06           C  
ATOM   4400  CE  LYS C 166     -16.656  16.312  23.312  1.00 59.06           C  
ATOM   4401  NZ  LYS C 166     -17.422  15.961  24.547  1.00 59.06           N  
ATOM   4402  N   ALA C 167     -18.734  17.438  16.656  1.00 51.03           N  
ATOM   4403  CA  ALA C 167     -19.562  17.047  15.516  1.00 51.03           C  
ATOM   4404  C   ALA C 167     -18.719  16.891  14.258  1.00 51.03           C  
ATOM   4405  CB  ALA C 167     -20.672  18.078  15.289  1.00 51.03           C  
ATOM   4406  O   ALA C 167     -18.938  15.977  13.469  1.00 51.03           O  
ATOM   4407  N   GLU C 168     -17.812  17.719  14.062  1.00 50.88           N  
ATOM   4408  CA  GLU C 168     -16.938  17.641  12.898  1.00 50.88           C  
ATOM   4409  C   GLU C 168     -16.000  16.438  12.969  1.00 50.88           C  
ATOM   4410  CB  GLU C 168     -16.109  18.922  12.766  1.00 50.88           C  
ATOM   4411  O   GLU C 168     -15.758  15.766  11.961  1.00 50.88           O  
ATOM   4412  CG  GLU C 168     -16.844  20.062  12.070  1.00 50.88           C  
ATOM   4413  CD  GLU C 168     -16.031  21.344  11.969  1.00 50.88           C  
ATOM   4414  OE1 GLU C 168     -16.500  22.312  11.344  1.00 50.88           O  
ATOM   4415  OE2 GLU C 168     -14.906  21.359  12.523  1.00 50.88           O  
ATOM   4416  N   VAL C 169     -15.531  16.188  14.109  1.00 52.38           N  
ATOM   4417  CA  VAL C 169     -14.656  15.031  14.328  1.00 52.38           C  
ATOM   4418  C   VAL C 169     -15.422  13.742  14.023  1.00 52.38           C  
ATOM   4419  CB  VAL C 169     -14.102  15.000  15.766  1.00 52.38           C  
ATOM   4420  O   VAL C 169     -14.898  12.852  13.352  1.00 52.38           O  
ATOM   4421  CG1 VAL C 169     -13.344  13.695  16.031  1.00 52.38           C  
ATOM   4422  CG2 VAL C 169     -13.195  16.203  16.016  1.00 52.38           C  
ATOM   4423  N   SER C 170     -16.578  13.758  14.586  1.00 50.06           N  
ATOM   4424  CA  SER C 170     -17.438  12.602  14.328  1.00 50.06           C  
ATOM   4425  C   SER C 170     -17.703  12.430  12.836  1.00 50.06           C  
ATOM   4426  CB  SER C 170     -18.750  12.727  15.078  1.00 50.06           C  
ATOM   4427  O   SER C 170     -17.672  11.305  12.320  1.00 50.06           O  
ATOM   4428  OG  SER C 170     -18.828  11.789  16.141  1.00 50.06           O  
ATOM   4429  N   ALA C 171     -17.984  13.500  12.141  1.00 44.31           N  
ATOM   4430  CA  ALA C 171     -18.234  13.445  10.703  1.00 44.31           C  
ATOM   4431  C   ALA C 171     -17.016  12.938   9.945  1.00 44.31           C  
ATOM   4432  CB  ALA C 171     -18.656  14.812  10.180  1.00 44.31           C  
ATOM   4433  O   ALA C 171     -17.125  12.148   9.008  1.00 44.31           O  
ATOM   4434  N   LEU C 172     -15.898  13.375  10.359  1.00 43.41           N  
ATOM   4435  CA  LEU C 172     -14.664  12.953   9.695  1.00 43.41           C  
ATOM   4436  C   LEU C 172     -14.391  11.477   9.961  1.00 43.41           C  
ATOM   4437  CB  LEU C 172     -13.484  13.797  10.180  1.00 43.41           C  
ATOM   4438  O   LEU C 172     -14.008  10.742   9.047  1.00 43.41           O  
ATOM   4439  CG  LEU C 172     -12.836  14.711   9.133  1.00 43.41           C  
ATOM   4440  CD1 LEU C 172     -12.633  16.109   9.711  1.00 43.41           C  
ATOM   4441  CD2 LEU C 172     -11.516  14.125   8.648  1.00 43.41           C  
ATOM   4442  N   ARG C 173     -14.539  11.211  11.219  1.00 45.91           N  
ATOM   4443  CA  ARG C 173     -14.391   9.797  11.516  1.00 45.91           C  
ATOM   4444  C   ARG C 173     -15.352   8.953  10.680  1.00 45.91           C  
ATOM   4445  CB  ARG C 173     -14.633   9.531  13.008  1.00 45.91           C  
ATOM   4446  O   ARG C 173     -14.969   7.891  10.172  1.00 45.91           O  
ATOM   4447  CG  ARG C 173     -13.367   9.500  13.836  1.00 45.91           C  
ATOM   4448  CD  ARG C 173     -13.664   9.266  15.312  1.00 45.91           C  
ATOM   4449  NE  ARG C 173     -12.453   9.359  16.125  1.00 45.91           N  
ATOM   4450  NH1 ARG C 173     -13.570   9.320  18.156  1.00 45.91           N  
ATOM   4451  NH2 ARG C 173     -11.281   9.469  18.094  1.00 45.91           N  
ATOM   4452  CZ  ARG C 173     -12.438   9.383  17.453  1.00 45.91           C  
ATOM   4453  N   ALA C 174     -16.594   9.500  10.578  1.00 42.75           N  
ATOM   4454  CA  ALA C 174     -17.578   8.805   9.750  1.00 42.75           C  
ATOM   4455  C   ALA C 174     -17.125   8.750   8.289  1.00 42.75           C  
ATOM   4456  CB  ALA C 174     -18.938   9.492   9.852  1.00 42.75           C  
ATOM   4457  O   ALA C 174     -17.312   7.734   7.617  1.00 42.75           O  
ATOM   4458  N   SER C 175     -16.641   9.820   7.836  1.00 40.56           N  
ATOM   4459  CA  SER C 175     -16.156   9.852   6.461  1.00 40.56           C  
ATOM   4460  C   SER C 175     -15.000   8.875   6.266  1.00 40.56           C  
ATOM   4461  CB  SER C 175     -15.711  11.266   6.086  1.00 40.56           C  
ATOM   4462  O   SER C 175     -14.930   8.180   5.250  1.00 40.56           O  
ATOM   4463  OG  SER C 175     -14.625  11.680   6.895  1.00 40.56           O  
ATOM   4464  N   TRP C 176     -14.109   8.922   7.258  1.00 41.31           N  
ATOM   4465  CA  TRP C 176     -12.992   7.988   7.156  1.00 41.31           C  
ATOM   4466  C   TRP C 176     -13.484   6.547   7.238  1.00 41.31           C  
ATOM   4467  CB  TRP C 176     -11.969   8.258   8.258  1.00 41.31           C  
ATOM   4468  O   TRP C 176     -13.016   5.680   6.496  1.00 41.31           O  
ATOM   4469  CG  TRP C 176     -10.641   7.598   8.023  1.00 41.31           C  
ATOM   4470  CD1 TRP C 176     -10.102   6.555   8.727  1.00 41.31           C  
ATOM   4471  CD2 TRP C 176      -9.680   7.941   7.020  1.00 41.31           C  
ATOM   4472  CE2 TRP C 176      -8.586   7.066   7.172  1.00 41.31           C  
ATOM   4473  CE3 TRP C 176      -9.641   8.906   6.004  1.00 41.31           C  
ATOM   4474  NE1 TRP C 176      -8.867   6.230   8.219  1.00 41.31           N  
ATOM   4475  CH2 TRP C 176      -7.449   8.078   5.359  1.00 41.31           C  
ATOM   4476  CZ2 TRP C 176      -7.457   7.125   6.344  1.00 41.31           C  
ATOM   4477  CZ3 TRP C 176      -8.523   8.961   5.180  1.00 41.31           C  
ATOM   4478  N   GLU C 177     -14.484   6.387   8.109  1.00 43.50           N  
ATOM   4479  CA  GLU C 177     -15.109   5.070   8.172  1.00 43.50           C  
ATOM   4480  C   GLU C 177     -15.773   4.707   6.852  1.00 43.50           C  
ATOM   4481  CB  GLU C 177     -16.141   5.020   9.312  1.00 43.50           C  
ATOM   4482  O   GLU C 177     -15.680   3.564   6.395  1.00 43.50           O  
ATOM   4483  CG  GLU C 177     -16.328   3.635   9.914  1.00 43.50           C  
ATOM   4484  CD  GLU C 177     -17.250   3.621  11.109  1.00 43.50           C  
ATOM   4485  OE1 GLU C 177     -17.422   2.551  11.742  1.00 43.50           O  
ATOM   4486  OE2 GLU C 177     -17.828   4.688  11.422  1.00 43.50           O  
ATOM   4487  N   LYS C 178     -16.484   5.676   6.324  1.00 39.97           N  
ATOM   4488  CA  LYS C 178     -17.094   5.465   5.020  1.00 39.97           C  
ATOM   4489  C   LYS C 178     -16.047   5.152   3.957  1.00 39.97           C  
ATOM   4490  CB  LYS C 178     -17.906   6.691   4.605  1.00 39.97           C  
ATOM   4491  O   LYS C 178     -16.250   4.297   3.096  1.00 39.97           O  
ATOM   4492  CG  LYS C 178     -19.344   6.680   5.105  1.00 39.97           C  
ATOM   4493  CD  LYS C 178     -20.109   7.910   4.637  1.00 39.97           C  
ATOM   4494  CE  LYS C 178     -21.531   7.941   5.199  1.00 39.97           C  
ATOM   4495  NZ  LYS C 178     -22.281   9.148   4.754  1.00 39.97           N  
ATOM   4496  N   LEU C 179     -15.094   5.922   3.994  1.00 36.50           N  
ATOM   4497  CA  LEU C 179     -14.016   5.660   3.049  1.00 36.50           C  
ATOM   4498  C   LEU C 179     -13.398   4.289   3.299  1.00 36.50           C  
ATOM   4499  CB  LEU C 179     -12.938   6.742   3.150  1.00 36.50           C  
ATOM   4500  O   LEU C 179     -13.156   3.529   2.357  1.00 36.50           O  
ATOM   4501  CG  LEU C 179     -12.070   6.953   1.910  1.00 36.50           C  
ATOM   4502  CD1 LEU C 179     -12.695   8.000   0.996  1.00 36.50           C  
ATOM   4503  CD2 LEU C 179     -10.656   7.363   2.311  1.00 36.50           C  
ATOM   4504  N   GLN C 180     -13.344   4.152   4.547  1.00 38.69           N  
ATOM   4505  CA  GLN C 180     -12.867   2.811   4.867  1.00 38.69           C  
ATOM   4506  C   GLN C 180     -13.891   1.752   4.457  1.00 38.69           C  
ATOM   4507  CB  GLN C 180     -12.562   2.693   6.363  1.00 38.69           C  
ATOM   4508  O   GLN C 180     -13.523   0.718   3.895  1.00 38.69           O  
ATOM   4509  CG  GLN C 180     -11.844   1.407   6.742  1.00 38.69           C  
ATOM   4510  CD  GLN C 180     -10.500   1.262   6.055  1.00 38.69           C  
ATOM   4511  NE2 GLN C 180     -10.195   0.053   5.594  1.00 38.69           N  
ATOM   4512  OE1 GLN C 180      -9.734   2.229   5.938  1.00 38.69           O  
ATOM   4513  N   ASN C 181     -15.195   2.084   4.781  1.00 39.34           N  
ATOM   4514  CA  ASN C 181     -16.266   1.188   4.344  1.00 39.34           C  
ATOM   4515  C   ASN C 181     -16.312   1.083   2.820  1.00 39.34           C  
ATOM   4516  CB  ASN C 181     -17.609   1.649   4.887  1.00 39.34           C  
ATOM   4517  O   ASN C 181     -16.516  -0.003   2.275  1.00 39.34           O  
ATOM   4518  CG  ASN C 181     -17.812   1.294   6.348  1.00 39.34           C  
ATOM   4519  ND2 ASN C 181     -18.844   1.848   6.961  1.00 39.34           N  
ATOM   4520  OD1 ASN C 181     -17.031   0.528   6.922  1.00 39.34           O  
ATOM   4521  N   ALA C 182     -16.344   2.184   2.238  1.00 35.81           N  
ATOM   4522  CA  ALA C 182     -16.344   2.189   0.779  1.00 35.81           C  
ATOM   4523  C   ALA C 182     -15.148   1.416   0.228  1.00 35.81           C  
ATOM   4524  CB  ALA C 182     -16.344   3.621   0.250  1.00 35.81           C  
ATOM   4525  O   ALA C 182     -15.273   0.684  -0.755  1.00 35.81           O  
ATOM   4526  N   VAL C 183     -14.172   1.648   0.899  1.00 35.56           N  
ATOM   4527  CA  VAL C 183     -13.008   0.847   0.533  1.00 35.56           C  
ATOM   4528  C   VAL C 183     -13.281  -0.625   0.833  1.00 35.56           C  
ATOM   4529  CB  VAL C 183     -11.734   1.316   1.276  1.00 35.56           C  
ATOM   4530  O   VAL C 183     -12.977  -1.498   0.016  1.00 35.56           O  
ATOM   4531  CG1 VAL C 183     -10.609   0.302   1.109  1.00 35.56           C  
ATOM   4532  CG2 VAL C 183     -11.305   2.693   0.774  1.00 35.56           C  
ATOM   4533  N   ASP C 184     -13.977  -0.697   1.889  1.00 36.69           N  
ATOM   4534  CA  ASP C 184     -14.414  -2.041   2.252  1.00 36.69           C  
ATOM   4535  C   ASP C 184     -15.508  -2.535   1.307  1.00 36.69           C  
ATOM   4536  CB  ASP C 184     -14.922  -2.068   3.697  1.00 36.69           C  
ATOM   4537  O   ASP C 184     -15.469  -3.678   0.850  1.00 36.69           O  
ATOM   4538  CG  ASP C 184     -13.797  -2.018   4.719  1.00 36.69           C  
ATOM   4539  OD1 ASP C 184     -12.617  -2.168   4.332  1.00 36.69           O  
ATOM   4540  OD2 ASP C 184     -14.094  -1.829   5.918  1.00 36.69           O  
ATOM   4541  N   GLU C 185     -16.641  -1.747   1.156  1.00 35.66           N  
ATOM   4542  CA  GLU C 185     -17.750  -2.098   0.272  1.00 35.66           C  
ATOM   4543  C   GLU C 185     -17.281  -2.264  -1.168  1.00 35.66           C  
ATOM   4544  CB  GLU C 185     -18.859  -1.036   0.344  1.00 35.66           C  
ATOM   4545  O   GLU C 185     -17.719  -3.166  -1.876  1.00 35.66           O  
ATOM   4546  CG  GLU C 185     -19.875  -1.279   1.449  1.00 35.66           C  
ATOM   4547  CD  GLU C 185     -21.281  -1.461   0.932  1.00 35.66           C  
ATOM   4548  OE1 GLU C 185     -22.141  -2.002   1.672  1.00 35.66           O  
ATOM   4549  OE2 GLU C 185     -21.547  -1.059  -0.224  1.00 35.66           O  
ATOM   4550  N   LEU C 186     -16.812  -1.396  -1.788  1.00 31.22           N  
ATOM   4551  CA  LEU C 186     -16.219  -1.582  -3.105  1.00 31.22           C  
ATOM   4552  C   LEU C 186     -15.336  -2.832  -3.135  1.00 31.22           C  
ATOM   4553  CB  LEU C 186     -15.383  -0.356  -3.498  1.00 31.22           C  
ATOM   4554  O   LEU C 186     -15.289  -3.539  -4.145  1.00 31.22           O  
ATOM   4555  CG  LEU C 186     -15.625   0.203  -4.902  1.00 31.22           C  
ATOM   4556  CD1 LEU C 186     -16.625   1.353  -4.852  1.00 31.22           C  
ATOM   4557  CD2 LEU C 186     -14.305   0.658  -5.527  1.00 31.22           C  
ATOM   4558  N   GLY C 187     -14.789  -3.084  -2.109  1.00 29.83           N  
ATOM   4559  CA  GLY C 187     -14.203  -4.406  -1.972  1.00 29.83           C  
ATOM   4560  C   GLY C 187     -15.227  -5.527  -2.068  1.00 29.83           C  
ATOM   4561  O   GLY C 187     -14.969  -6.555  -2.695  1.00 29.83           O  
ATOM   4562  N   LYS C 188     -16.375  -5.281  -1.564  1.00 30.27           N  
ATOM   4563  CA  LYS C 188     -17.438  -6.273  -1.641  1.00 30.27           C  
ATOM   4564  C   LYS C 188     -18.047  -6.316  -3.037  1.00 30.27           C  
ATOM   4565  CB  LYS C 188     -18.516  -5.980  -0.601  1.00 30.27           C  
ATOM   4566  O   LYS C 188     -18.422  -7.383  -3.523  1.00 30.27           O  
ATOM   4567  CG  LYS C 188     -18.109  -6.320   0.826  1.00 30.27           C  
ATOM   4568  CD  LYS C 188     -19.234  -6.023   1.811  1.00 30.27           C  
ATOM   4569  CE  LYS C 188     -18.812  -6.293   3.246  1.00 30.27           C  
ATOM   4570  NZ  LYS C 188     -19.891  -5.941   4.219  1.00 30.27           N  
ATOM   4571  N   GLU C 189     -18.594  -5.324  -3.650  1.00 28.47           N  
ATOM   4572  CA  GLU C 189     -19.203  -5.301  -4.973  1.00 28.47           C  
ATOM   4573  C   GLU C 189     -18.234  -5.816  -6.039  1.00 28.47           C  
ATOM   4574  CB  GLU C 189     -19.672  -3.885  -5.324  1.00 28.47           C  
ATOM   4575  O   GLU C 189     -18.672  -6.430  -7.023  1.00 28.47           O  
ATOM   4576  CG  GLU C 189     -21.031  -3.525  -4.758  1.00 28.47           C  
ATOM   4577  CD  GLU C 189     -21.531  -2.156  -5.195  1.00 28.47           C  
ATOM   4578  OE1 GLU C 189     -22.688  -1.802  -4.891  1.00 28.47           O  
ATOM   4579  OE2 GLU C 189     -20.750  -1.431  -5.848  1.00 28.47           O  
ATOM   4580  N   ILE C 190     -17.062  -5.578  -6.059  1.00 25.44           N  
ATOM   4581  CA  ILE C 190     -16.156  -6.250  -6.973  1.00 25.44           C  
ATOM   4582  C   ILE C 190     -16.172  -7.754  -6.719  1.00 25.44           C  
ATOM   4583  CB  ILE C 190     -14.711  -5.707  -6.836  1.00 25.44           C  
ATOM   4584  O   ILE C 190     -16.031  -8.555  -7.645  1.00 25.44           O  
ATOM   4585  CG1 ILE C 190     -14.656  -4.230  -7.238  1.00 25.44           C  
ATOM   4586  CG2 ILE C 190     -13.734  -6.539  -7.668  1.00 25.44           C  
ATOM   4587  CD1 ILE C 190     -13.312  -3.561  -6.965  1.00 25.44           C  
ATOM   4588  N   ASP C 191     -16.609  -8.188  -5.559  1.00 24.61           N  
ATOM   4589  CA  ASP C 191     -16.859  -9.609  -5.352  1.00 24.61           C  
ATOM   4590  C   ASP C 191     -18.094 -10.078  -6.137  1.00 24.61           C  
ATOM   4591  CB  ASP C 191     -17.047  -9.914  -3.861  1.00 24.61           C  
ATOM   4592  O   ASP C 191     -18.141 -11.219  -6.598  1.00 24.61           O  
ATOM   4593  CG  ASP C 191     -15.734 -10.133  -3.133  1.00 24.61           C  
ATOM   4594  OD1 ASP C 191     -14.680 -10.250  -3.795  1.00 24.61           O  
ATOM   4595  OD2 ASP C 191     -15.758 -10.195  -1.884  1.00 24.61           O  
ATOM   4596  N   HIS C 192     -19.016  -9.273  -6.207  1.00 23.64           N  
ATOM   4597  CA  HIS C 192     -20.188  -9.750  -6.941  1.00 23.64           C  
ATOM   4598  C   HIS C 192     -20.078  -9.398  -8.422  1.00 23.64           C  
ATOM   4599  CB  HIS C 192     -21.469  -9.156  -6.348  1.00 23.64           C  
ATOM   4600  O   HIS C 192     -20.969  -9.742  -9.203  1.00 23.64           O  
ATOM   4601  CG  HIS C 192     -21.750  -9.625  -4.953  1.00 23.64           C  
ATOM   4602  CD2 HIS C 192     -21.703  -8.961  -3.771  1.00 23.64           C  
ATOM   4603  ND1 HIS C 192     -22.125 -10.914  -4.664  1.00 23.64           N  
ATOM   4604  CE1 HIS C 192     -22.312 -11.031  -3.357  1.00 23.64           C  
ATOM   4605  NE2 HIS C 192     -22.062  -9.867  -2.793  1.00 23.64           N  
ATOM   4606  N   ALA C 193     -19.422  -8.562  -8.875  1.00 20.52           N  
ATOM   4607  CA  ALA C 193     -19.422  -8.508 -10.336  1.00 20.52           C  
ATOM   4608  C   ALA C 193     -18.391  -9.453 -10.922  1.00 20.52           C  
ATOM   4609  CB  ALA C 193     -19.188  -7.078 -10.812  1.00 20.52           C  
ATOM   4610  O   ALA C 193     -17.281  -9.594 -10.383  1.00 20.52           O  
TER    4611      ALA C 193                                                      
ENDMDL                                                                          
END                                                                             
