# Supplementary material for: New Phage-Derived Antibacterial Enzyme PolaR Targeting Rothia spp
Source: Cells. 2023 Aug 4;12(15):1997. doi: 10.3390/cells12151997 (PMC10417112; doi:10.3390/cells12151997)
Supplement: Supplementary file 1 [file cells-12-01997-s001.zip › File S1/PolaR AlphaFold/trimer/trimer_rothia_f4755_unrelaxed_rank_002_alphafold2_multimer_v3_model_4_seed_000.pdb]

MODEL     1                                                                     
ATOM      1  N   MET A   1     -10.594  30.031 -21.281  1.00 72.81           N  
ATOM      2  CA  MET A   1      -9.211  30.391 -21.578  1.00 72.81           C  
ATOM      3  C   MET A   1      -8.633  29.500 -22.672  1.00 72.81           C  
ATOM      4  CB  MET A   1      -8.352  30.281 -20.312  1.00 72.81           C  
ATOM      5  O   MET A   1      -8.898  28.297 -22.703  1.00 72.81           O  
ATOM      6  CG  MET A   1      -6.922  30.766 -20.500  1.00 72.81           C  
ATOM      7  SD  MET A   1      -6.027  30.938 -18.906  1.00 72.81           S  
ATOM      8  CE  MET A   1      -4.434  31.562 -19.500  1.00 72.81           C  
ATOM      9  N   LYS A   2      -8.055  30.078 -23.641  1.00 87.62           N  
ATOM     10  CA  LYS A   2      -7.410  29.359 -24.734  1.00 87.62           C  
ATOM     11  C   LYS A   2      -6.016  28.891 -24.328  1.00 87.62           C  
ATOM     12  CB  LYS A   2      -7.328  30.250 -25.984  1.00 87.62           C  
ATOM     13  O   LYS A   2      -5.355  29.516 -23.500  1.00 87.62           O  
ATOM     14  CG  LYS A   2      -8.664  30.453 -26.672  1.00 87.62           C  
ATOM     15  CD  LYS A   2      -8.500  31.234 -27.969  1.00 87.62           C  
ATOM     16  CE  LYS A   2      -9.836  31.453 -28.672  1.00 87.62           C  
ATOM     17  NZ  LYS A   2      -9.688  32.219 -29.938  1.00 87.62           N  
ATOM     18  N   TYR A   3      -5.648  27.688 -24.703  1.00 94.06           N  
ATOM     19  CA  TYR A   3      -4.301  27.172 -24.500  1.00 94.06           C  
ATOM     20  C   TYR A   3      -3.791  26.484 -25.766  1.00 94.06           C  
ATOM     21  CB  TYR A   3      -4.273  26.188 -23.328  1.00 94.06           C  
ATOM     22  O   TYR A   3      -4.566  26.203 -26.672  1.00 94.06           O  
ATOM     23  CG  TYR A   3      -5.145  24.969 -23.531  1.00 94.06           C  
ATOM     24  CD1 TYR A   3      -6.473  24.969 -23.125  1.00 94.06           C  
ATOM     25  CD2 TYR A   3      -4.637  23.828 -24.141  1.00 94.06           C  
ATOM     26  CE1 TYR A   3      -7.277  23.844 -23.297  1.00 94.06           C  
ATOM     27  CE2 TYR A   3      -5.434  22.703 -24.328  1.00 94.06           C  
ATOM     28  OH  TYR A   3      -7.543  21.609 -24.094  1.00 94.06           O  
ATOM     29  CZ  TYR A   3      -6.750  22.719 -23.906  1.00 94.06           C  
ATOM     30  N   VAL A   4      -2.465  26.469 -25.875  1.00 95.75           N  
ATOM     31  CA  VAL A   4      -1.831  25.797 -27.000  1.00 95.75           C  
ATOM     32  C   VAL A   4      -1.604  24.328 -26.672  1.00 95.75           C  
ATOM     33  CB  VAL A   4      -0.493  26.469 -27.391  1.00 95.75           C  
ATOM     34  O   VAL A   4      -1.115  24.000 -25.594  1.00 95.75           O  
ATOM     35  CG1 VAL A   4       0.167  25.734 -28.547  1.00 95.75           C  
ATOM     36  CG2 VAL A   4      -0.716  27.938 -27.734  1.00 95.75           C  
ATOM     37  N   ASP A   5      -2.072  23.453 -27.594  1.00 93.38           N  
ATOM     38  CA  ASP A   5      -1.812  22.031 -27.453  1.00 93.38           C  
ATOM     39  C   ASP A   5      -0.435  21.656 -28.016  1.00 93.38           C  
ATOM     40  CB  ASP A   5      -2.895  21.219 -28.172  1.00 93.38           C  
ATOM     41  O   ASP A   5      -0.107  22.000 -29.156  1.00 93.38           O  
ATOM     42  CG  ASP A   5      -4.246  21.297 -27.484  1.00 93.38           C  
ATOM     43  OD1 ASP A   5      -4.312  21.125 -26.250  1.00 93.38           O  
ATOM     44  OD2 ASP A   5      -5.254  21.531 -28.188  1.00 93.38           O  
ATOM     45  N   ILE A   6       0.360  21.062 -27.219  1.00 91.81           N  
ATOM     46  CA  ILE A   6       1.697  20.625 -27.609  1.00 91.81           C  
ATOM     47  C   ILE A   6       1.748  19.094 -27.656  1.00 91.81           C  
ATOM     48  CB  ILE A   6       2.770  21.172 -26.641  1.00 91.81           C  
ATOM     49  O   ILE A   6       1.356  18.422 -26.703  1.00 91.81           O  
ATOM     50  CG1 ILE A   6       2.736  22.703 -26.609  1.00 91.81           C  
ATOM     51  CG2 ILE A   6       4.160  20.656 -27.031  1.00 91.81           C  
ATOM     52  CD1 ILE A   6       3.479  23.312 -25.422  1.00 91.81           C  
ATOM     53  N   THR A   7       2.145  18.500 -28.859  1.00 87.81           N  
ATOM     54  CA  THR A   7       2.123  17.047 -29.031  1.00 87.81           C  
ATOM     55  C   THR A   7       3.502  16.531 -29.422  1.00 87.81           C  
ATOM     56  CB  THR A   7       1.088  16.625 -30.094  1.00 87.81           C  
ATOM     57  O   THR A   7       3.633  15.398 -29.891  1.00 87.81           O  
ATOM     58  CG2 THR A   7      -0.327  16.984 -29.656  1.00 87.81           C  
ATOM     59  OG1 THR A   7       1.380  17.297 -31.328  1.00 87.81           O  
ATOM     60  N   GLU A   8       4.492  17.328 -29.219  1.00 86.06           N  
ATOM     61  CA  GLU A   8       5.820  16.969 -29.719  1.00 86.06           C  
ATOM     62  C   GLU A   8       6.562  16.094 -28.703  1.00 86.06           C  
ATOM     63  CB  GLU A   8       6.633  18.219 -30.016  1.00 86.06           C  
ATOM     64  O   GLU A   8       7.613  15.523 -29.016  1.00 86.06           O  
ATOM     65  CG  GLU A   8       6.742  19.188 -28.859  1.00 86.06           C  
ATOM     66  CD  GLU A   8       7.254  20.562 -29.250  1.00 86.06           C  
ATOM     67  OE1 GLU A   8       7.754  21.312 -28.375  1.00 86.06           O  
ATOM     68  OE2 GLU A   8       7.148  20.906 -30.453  1.00 86.06           O  
ATOM     69  N   TYR A   9       6.074  16.062 -27.453  1.00 86.19           N  
ATOM     70  CA  TYR A   9       6.727  15.258 -26.422  1.00 86.19           C  
ATOM     71  C   TYR A   9       6.016  13.922 -26.250  1.00 86.19           C  
ATOM     72  CB  TYR A   9       6.758  16.016 -25.094  1.00 86.19           C  
ATOM     73  O   TYR A   9       4.793  13.883 -26.078  1.00 86.19           O  
ATOM     74  CG  TYR A   9       7.449  17.359 -25.172  1.00 86.19           C  
ATOM     75  CD1 TYR A   9       8.836  17.453 -25.141  1.00 86.19           C  
ATOM     76  CD2 TYR A   9       6.715  18.531 -25.297  1.00 86.19           C  
ATOM     77  CE1 TYR A   9       9.477  18.688 -25.219  1.00 86.19           C  
ATOM     78  CE2 TYR A   9       7.344  19.766 -25.359  1.00 86.19           C  
ATOM     79  OH  TYR A   9       9.359  21.062 -25.391  1.00 86.19           O  
ATOM     80  CZ  TYR A   9       8.727  19.828 -25.328  1.00 86.19           C  
ATOM     81  N   ASN A  10       6.832  12.828 -26.312  1.00 87.81           N  
ATOM     82  CA  ASN A  10       6.285  11.492 -26.094  1.00 87.81           C  
ATOM     83  C   ASN A  10       6.953  10.797 -24.922  1.00 87.81           C  
ATOM     84  CB  ASN A  10       6.422  10.641 -27.359  1.00 87.81           C  
ATOM     85  O   ASN A  10       8.156  10.523 -24.953  1.00 87.81           O  
ATOM     86  CG  ASN A  10       5.660  11.219 -28.547  1.00 87.81           C  
ATOM     87  ND2 ASN A  10       6.367  11.469 -29.641  1.00 87.81           N  
ATOM     88  OD1 ASN A  10       4.449  11.438 -28.469  1.00 87.81           O  
ATOM     89  N   ALA A  11       6.070  10.539 -23.953  1.00 85.44           N  
ATOM     90  CA  ALA A  11       6.613   9.797 -22.812  1.00 85.44           C  
ATOM     91  C   ALA A  11       7.047   8.398 -23.234  1.00 85.44           C  
ATOM     92  CB  ALA A  11       5.586   9.711 -21.688  1.00 85.44           C  
ATOM     93  O   ALA A  11       6.484   7.820 -24.172  1.00 85.44           O  
ATOM     94  N   THR A  12       8.031   7.883 -22.531  1.00 77.94           N  
ATOM     95  CA  THR A  12       8.523   6.555 -22.875  1.00 77.94           C  
ATOM     96  C   THR A  12       8.211   5.555 -21.766  1.00 77.94           C  
ATOM     97  CB  THR A  12      10.047   6.578 -23.141  1.00 77.94           C  
ATOM     98  O   THR A  12       8.258   4.344 -21.984  1.00 77.94           O  
ATOM     99  CG2 THR A  12      10.375   7.398 -24.375  1.00 77.94           C  
ATOM    100  OG1 THR A  12      10.711   7.152 -22.016  1.00 77.94           O  
ATOM    101  N   SER A  13       7.879   6.078 -20.578  1.00 75.06           N  
ATOM    102  CA  SER A  13       7.555   5.215 -19.438  1.00 75.06           C  
ATOM    103  C   SER A  13       6.047   5.074 -19.266  1.00 75.06           C  
ATOM    104  CB  SER A  13       8.180   5.758 -18.156  1.00 75.06           C  
ATOM    105  O   SER A  13       5.453   5.750 -18.422  1.00 75.06           O  
ATOM    106  OG  SER A  13       9.594   5.855 -18.281  1.00 75.06           O  
ATOM    107  N   PHE A  14       5.453   4.309 -20.125  1.00 81.06           N  
ATOM    108  CA  PHE A  14       4.020   4.047 -20.047  1.00 81.06           C  
ATOM    109  C   PHE A  14       3.693   2.660 -20.578  1.00 81.06           C  
ATOM    110  CB  PHE A  14       3.238   5.109 -20.828  1.00 81.06           C  
ATOM    111  O   PHE A  14       4.570   1.962 -21.094  1.00 81.06           O  
ATOM    112  CG  PHE A  14       3.426   5.027 -22.328  1.00 81.06           C  
ATOM    113  CD1 PHE A  14       4.480   5.684 -22.938  1.00 81.06           C  
ATOM    114  CD2 PHE A  14       2.543   4.293 -23.109  1.00 81.06           C  
ATOM    115  CE1 PHE A  14       4.656   5.609 -24.328  1.00 81.06           C  
ATOM    116  CE2 PHE A  14       2.711   4.215 -24.484  1.00 81.06           C  
ATOM    117  CZ  PHE A  14       3.768   4.871 -25.094  1.00 81.06           C  
ATOM    118  N   THR A  15       2.523   2.148 -20.375  1.00 72.12           N  
ATOM    119  CA  THR A  15       2.055   0.878 -20.906  1.00 72.12           C  
ATOM    120  C   THR A  15       1.134   1.106 -22.109  1.00 72.12           C  
ATOM    121  CB  THR A  15       1.318   0.052 -19.844  1.00 72.12           C  
ATOM    122  O   THR A  15       0.123   1.804 -22.000  1.00 72.12           O  
ATOM    123  CG2 THR A  15       0.824  -1.273 -20.406  1.00 72.12           C  
ATOM    124  OG1 THR A  15       2.211  -0.214 -18.750  1.00 72.12           O  
ATOM    125  N   GLU A  16       1.617   0.559 -23.312  1.00 80.06           N  
ATOM    126  CA  GLU A  16       0.700   0.582 -24.438  1.00 80.06           C  
ATOM    127  C   GLU A  16      -0.563  -0.222 -24.156  1.00 80.06           C  
ATOM    128  CB  GLU A  16       1.387   0.040 -25.703  1.00 80.06           C  
ATOM    129  O   GLU A  16      -0.488  -1.347 -23.656  1.00 80.06           O  
ATOM    130  CG  GLU A  16       2.396   1.000 -26.312  1.00 80.06           C  
ATOM    131  CD  GLU A  16       2.977   0.504 -27.625  1.00 80.06           C  
ATOM    132  OE1 GLU A  16       3.838   1.200 -28.219  1.00 80.06           O  
ATOM    133  OE2 GLU A  16       2.564  -0.587 -28.078  1.00 80.06           O  
ATOM    134  N   ALA A  17      -1.678   0.454 -24.312  1.00 81.75           N  
ATOM    135  CA  ALA A  17      -2.988  -0.132 -24.047  1.00 81.75           C  
ATOM    136  C   ALA A  17      -4.027   0.372 -25.031  1.00 81.75           C  
ATOM    137  CB  ALA A  17      -3.428   0.178 -22.609  1.00 81.75           C  
ATOM    138  O   ALA A  17      -3.682   0.960 -26.062  1.00 81.75           O  
ATOM    139  N   ASN A  18      -5.195  -0.096 -25.047  1.00 82.81           N  
ATOM    140  CA  ASN A  18      -6.328   0.338 -25.859  1.00 82.81           C  
ATOM    141  C   ASN A  18      -7.531   0.697 -25.000  1.00 82.81           C  
ATOM    142  CB  ASN A  18      -6.703  -0.743 -26.875  1.00 82.81           C  
ATOM    143  O   ASN A  18      -8.641   0.234 -25.250  1.00 82.81           O  
ATOM    144  CG  ASN A  18      -5.652  -0.929 -27.953  1.00 82.81           C  
ATOM    145  ND2 ASN A  18      -5.398  -2.178 -28.328  1.00 82.81           N  
ATOM    146  OD1 ASN A  18      -5.070   0.042 -28.453  1.00 82.81           O  
ATOM    147  N   ARG A  19      -7.238   1.464 -23.984  1.00 82.38           N  
ATOM    148  CA  ARG A  19      -8.336   1.927 -23.141  1.00 82.38           C  
ATOM    149  C   ARG A  19      -9.328   2.768 -23.938  1.00 82.38           C  
ATOM    150  CB  ARG A  19      -7.797   2.732 -21.953  1.00 82.38           C  
ATOM    151  O   ARG A  19      -8.930   3.523 -24.828  1.00 82.38           O  
ATOM    152  CG  ARG A  19      -6.949   1.919 -20.984  1.00 82.38           C  
ATOM    153  CD  ARG A  19      -6.570   2.727 -19.750  1.00 82.38           C  
ATOM    154  NE  ARG A  19      -5.730   3.871 -20.094  1.00 82.38           N  
ATOM    155  NH1 ARG A  19      -5.902   4.879 -18.031  1.00 82.38           N  
ATOM    156  NH2 ARG A  19      -4.660   5.859 -19.688  1.00 82.38           N  
ATOM    157  CZ  ARG A  19      -5.434   4.867 -19.266  1.00 82.38           C  
ATOM    158  N   THR A  20     -10.539   2.605 -23.641  1.00 83.25           N  
ATOM    159  CA  THR A  20     -11.570   3.545 -24.078  1.00 83.25           C  
ATOM    160  C   THR A  20     -11.961   4.480 -22.938  1.00 83.25           C  
ATOM    161  CB  THR A  20     -12.812   2.805 -24.594  1.00 83.25           C  
ATOM    162  O   THR A  20     -11.539   4.289 -21.797  1.00 83.25           O  
ATOM    163  CG2 THR A  20     -12.438   1.751 -25.641  1.00 83.25           C  
ATOM    164  OG1 THR A  20     -13.477   2.162 -23.500  1.00 83.25           O  
ATOM    165  N   ILE A  21     -12.703   5.492 -23.250  1.00 86.44           N  
ATOM    166  CA  ILE A  21     -13.070   6.480 -22.234  1.00 86.44           C  
ATOM    167  C   ILE A  21     -13.930   5.820 -21.156  1.00 86.44           C  
ATOM    168  CB  ILE A  21     -13.820   7.680 -22.859  1.00 86.44           C  
ATOM    169  O   ILE A  21     -13.953   6.273 -20.016  1.00 86.44           O  
ATOM    170  CG1 ILE A  21     -13.766   8.891 -21.922  1.00 86.44           C  
ATOM    171  CG2 ILE A  21     -15.266   7.301 -23.188  1.00 86.44           C  
ATOM    172  CD1 ILE A  21     -12.359   9.414 -21.672  1.00 86.44           C  
ATOM    173  N   ASP A  22     -14.484   4.625 -21.453  1.00 80.75           N  
ATOM    174  CA  ASP A  22     -15.297   3.908 -20.469  1.00 80.75           C  
ATOM    175  C   ASP A  22     -14.430   3.246 -19.406  1.00 80.75           C  
ATOM    176  CB  ASP A  22     -16.172   2.857 -21.156  1.00 80.75           C  
ATOM    177  O   ASP A  22     -14.914   2.902 -18.328  1.00 80.75           O  
ATOM    178  CG  ASP A  22     -17.266   3.467 -22.016  1.00 80.75           C  
ATOM    179  OD1 ASP A  22     -17.719   4.598 -21.719  1.00 80.75           O  
ATOM    180  OD2 ASP A  22     -17.688   2.812 -23.000  1.00 80.75           O  
ATOM    181  N   ASP A  23     -13.133   3.104 -19.641  1.00 77.88           N  
ATOM    182  CA  ASP A  23     -12.203   2.490 -18.703  1.00 77.88           C  
ATOM    183  C   ASP A  23     -11.664   3.523 -17.719  1.00 77.88           C  
ATOM    184  CB  ASP A  23     -11.055   1.812 -19.438  1.00 77.88           C  
ATOM    185  O   ASP A  23     -11.039   3.168 -16.719  1.00 77.88           O  
ATOM    186  CG  ASP A  23     -11.508   0.685 -20.344  1.00 77.88           C  
ATOM    187  OD1 ASP A  23     -12.250  -0.207 -19.891  1.00 77.88           O  
ATOM    188  OD2 ASP A  23     -11.125   0.687 -21.531  1.00 77.88           O  
ATOM    189  N   ILE A  24     -11.883   4.812 -18.016  1.00 86.88           N  
ATOM    190  CA  ILE A  24     -11.289   5.914 -17.250  1.00 86.88           C  
ATOM    191  C   ILE A  24     -12.398   6.699 -16.547  1.00 86.88           C  
ATOM    192  CB  ILE A  24     -10.461   6.848 -18.156  1.00 86.88           C  
ATOM    193  O   ILE A  24     -13.383   7.098 -17.172  1.00 86.88           O  
ATOM    194  CG1 ILE A  24      -9.398   6.047 -18.922  1.00 86.88           C  
ATOM    195  CG2 ILE A  24      -9.828   7.973 -17.344  1.00 86.88           C  
ATOM    196  CD1 ILE A  24      -8.695   6.840 -20.016  1.00 86.88           C  
ATOM    197  N   ASP A  25     -12.242   6.906 -15.141  1.00 82.19           N  
ATOM    198  CA  ASP A  25     -13.273   7.668 -14.438  1.00 82.19           C  
ATOM    199  C   ASP A  25     -12.648   8.758 -13.570  1.00 82.19           C  
ATOM    200  CB  ASP A  25     -14.141   6.742 -13.586  1.00 82.19           C  
ATOM    201  O   ASP A  25     -13.359   9.523 -12.914  1.00 82.19           O  
ATOM    202  CG  ASP A  25     -13.328   5.914 -12.602  1.00 82.19           C  
ATOM    203  OD1 ASP A  25     -12.219   6.336 -12.219  1.00 82.19           O  
ATOM    204  OD2 ASP A  25     -13.812   4.832 -12.203  1.00 82.19           O  
ATOM    205  N   THR A  26     -11.305   8.820 -13.602  1.00 88.25           N  
ATOM    206  CA  THR A  26     -10.633   9.672 -12.633  1.00 88.25           C  
ATOM    207  C   THR A  26      -9.547  10.516 -13.305  1.00 88.25           C  
ATOM    208  CB  THR A  26     -10.000   8.844 -11.500  1.00 88.25           C  
ATOM    209  O   THR A  26      -8.867  10.039 -14.219  1.00 88.25           O  
ATOM    210  CG2 THR A  26      -9.320   9.742 -10.469  1.00 88.25           C  
ATOM    211  OG1 THR A  26     -11.023   8.078 -10.852  1.00 88.25           O  
ATOM    212  N   ILE A  27      -9.500  11.805 -12.945  1.00 93.75           N  
ATOM    213  CA  ILE A  27      -8.328  12.641 -13.195  1.00 93.75           C  
ATOM    214  C   ILE A  27      -7.504  12.773 -11.914  1.00 93.75           C  
ATOM    215  CB  ILE A  27      -8.734  14.031 -13.727  1.00 93.75           C  
ATOM    216  O   ILE A  27      -8.055  13.047 -10.844  1.00 93.75           O  
ATOM    217  CG1 ILE A  27      -9.320  13.922 -15.133  1.00 93.75           C  
ATOM    218  CG2 ILE A  27      -7.531  14.984 -13.703  1.00 93.75           C  
ATOM    219  CD1 ILE A  27      -9.867  15.234 -15.680  1.00 93.75           C  
ATOM    220  N   VAL A  28      -6.227  12.469 -12.008  1.00 91.81           N  
ATOM    221  CA  VAL A  28      -5.320  12.656 -10.883  1.00 91.81           C  
ATOM    222  C   VAL A  28      -4.453  13.891 -11.109  1.00 91.81           C  
ATOM    223  CB  VAL A  28      -4.430  11.414 -10.656  1.00 91.81           C  
ATOM    224  O   VAL A  28      -3.732  13.977 -12.109  1.00 91.81           O  
ATOM    225  CG1 VAL A  28      -3.479  11.633  -9.484  1.00 91.81           C  
ATOM    226  CG2 VAL A  28      -5.293  10.172 -10.430  1.00 91.81           C  
ATOM    227  N   ILE A  29      -4.586  14.805 -10.195  1.00 94.81           N  
ATOM    228  CA  ILE A  29      -3.818  16.047 -10.266  1.00 94.81           C  
ATOM    229  C   ILE A  29      -2.471  15.867  -9.578  1.00 94.81           C  
ATOM    230  CB  ILE A  29      -4.590  17.234  -9.633  1.00 94.81           C  
ATOM    231  O   ILE A  29      -2.406  15.352  -8.453  1.00 94.81           O  
ATOM    232  CG1 ILE A  29      -5.906  17.469 -10.383  1.00 94.81           C  
ATOM    233  CG2 ILE A  29      -3.729  18.500  -9.625  1.00 94.81           C  
ATOM    234  CD1 ILE A  29      -5.727  17.828 -11.852  1.00 94.81           C  
ATOM    235  N   HIS A  30      -1.410  16.203 -10.289  1.00 93.62           N  
ATOM    236  CA  HIS A  30      -0.035  16.234  -9.805  1.00 93.62           C  
ATOM    237  C   HIS A  30       0.550  17.641  -9.875  1.00 93.62           C  
ATOM    238  CB  HIS A  30       0.833  15.258 -10.609  1.00 93.62           C  
ATOM    239  O   HIS A  30       0.084  18.469 -10.656  1.00 93.62           O  
ATOM    240  CG  HIS A  30       0.314  13.859 -10.625  1.00 93.62           C  
ATOM    241  CD2 HIS A  30      -0.609  13.258 -11.406  1.00 93.62           C  
ATOM    242  ND1 HIS A  30       0.751  12.898  -9.734  1.00 93.62           N  
ATOM    243  CE1 HIS A  30       0.118  11.766  -9.984  1.00 93.62           C  
ATOM    244  NE2 HIS A  30      -0.713  11.953 -10.992  1.00 93.62           N  
ATOM    245  N   HIS A  31       1.364  17.969  -8.969  1.00 92.81           N  
ATOM    246  CA  HIS A  31       2.314  19.031  -9.281  1.00 92.81           C  
ATOM    247  C   HIS A  31       3.607  18.469  -9.859  1.00 92.81           C  
ATOM    248  CB  HIS A  31       2.619  19.859  -8.031  1.00 92.81           C  
ATOM    249  O   HIS A  31       4.020  17.359  -9.500  1.00 92.81           O  
ATOM    250  CG  HIS A  31       3.402  19.125  -6.996  1.00 92.81           C  
ATOM    251  CD2 HIS A  31       3.789  17.828  -6.930  1.00 92.81           C  
ATOM    252  ND1 HIS A  31       3.877  19.734  -5.852  1.00 92.81           N  
ATOM    253  CE1 HIS A  31       4.527  18.828  -5.125  1.00 92.81           C  
ATOM    254  NE2 HIS A  31       4.484  17.672  -5.758  1.00 92.81           N  
ATOM    255  N   TRP A  32       4.020  19.219 -10.844  1.00 86.62           N  
ATOM    256  CA  TRP A  32       5.270  18.672 -11.359  1.00 86.62           C  
ATOM    257  C   TRP A  32       6.441  19.047 -10.453  1.00 86.62           C  
ATOM    258  CB  TRP A  32       5.527  19.172 -12.781  1.00 86.62           C  
ATOM    259  O   TRP A  32       6.340  19.969  -9.656  1.00 86.62           O  
ATOM    260  CG  TRP A  32       5.680  20.672 -12.883  1.00 86.62           C  
ATOM    261  CD1 TRP A  32       6.426  21.469 -12.070  1.00 86.62           C  
ATOM    262  CD2 TRP A  32       5.059  21.531 -13.844  1.00 86.62           C  
ATOM    263  CE2 TRP A  32       5.477  22.844 -13.555  1.00 86.62           C  
ATOM    264  CE3 TRP A  32       4.191  21.312 -14.922  1.00 86.62           C  
ATOM    265  NE1 TRP A  32       6.309  22.781 -12.469  1.00 86.62           N  
ATOM    266  CH2 TRP A  32       4.207  23.703 -15.359  1.00 86.62           C  
ATOM    267  CZ2 TRP A  32       5.055  23.938 -14.312  1.00 86.62           C  
ATOM    268  CZ3 TRP A  32       3.771  22.406 -15.672  1.00 86.62           C  
ATOM    269  N   GLY A  33       7.383  18.297 -10.188  1.00 78.69           N  
ATOM    270  CA  GLY A  33       8.656  18.469  -9.508  1.00 78.69           C  
ATOM    271  C   GLY A  33       8.688  19.688  -8.609  1.00 78.69           C  
ATOM    272  O   GLY A  33       7.836  19.844  -7.730  1.00 78.69           O  
ATOM    273  N   ASP A  34       9.578  20.703  -8.938  1.00 80.75           N  
ATOM    274  CA  ASP A  34       9.859  21.859  -8.094  1.00 80.75           C  
ATOM    275  C   ASP A  34       9.352  23.156  -8.734  1.00 80.75           C  
ATOM    276  CB  ASP A  34      11.359  21.969  -7.812  1.00 80.75           C  
ATOM    277  O   ASP A  34       9.102  23.188  -9.945  1.00 80.75           O  
ATOM    278  CG  ASP A  34      11.906  20.781  -7.043  1.00 80.75           C  
ATOM    279  OD1 ASP A  34      11.281  20.359  -6.051  1.00 80.75           O  
ATOM    280  OD2 ASP A  34      12.977  20.266  -7.430  1.00 80.75           O  
ATOM    281  N   ASP A  35       9.219  24.172  -7.828  1.00 84.38           N  
ATOM    282  CA  ASP A  35       8.945  25.516  -8.336  1.00 84.38           C  
ATOM    283  C   ASP A  35      10.039  25.969  -9.305  1.00 84.38           C  
ATOM    284  CB  ASP A  35       8.820  26.500  -7.184  1.00 84.38           C  
ATOM    285  O   ASP A  35      11.188  25.531  -9.195  1.00 84.38           O  
ATOM    286  CG  ASP A  35       7.551  26.312  -6.371  1.00 84.38           C  
ATOM    287  OD1 ASP A  35       6.766  25.391  -6.680  1.00 84.38           O  
ATOM    288  OD2 ASP A  35       7.336  27.078  -5.414  1.00 84.38           O  
ATOM    289  N   ASN A  36       9.688  26.719 -10.289  1.00 86.69           N  
ATOM    290  CA  ASN A  36      10.570  27.422 -11.219  1.00 86.69           C  
ATOM    291  C   ASN A  36      11.156  26.469 -12.258  1.00 86.69           C  
ATOM    292  CB  ASN A  36      11.695  28.141 -10.461  1.00 86.69           C  
ATOM    293  O   ASN A  36      12.070  26.844 -13.000  1.00 86.69           O  
ATOM    294  CG  ASN A  36      11.180  29.250  -9.570  1.00 86.69           C  
ATOM    295  ND2 ASN A  36      11.820  29.438  -8.422  1.00 86.69           N  
ATOM    296  OD1 ASN A  36      10.219  29.938  -9.914  1.00 86.69           O  
ATOM    297  N   GLN A  37      10.734  25.219 -12.242  1.00 89.00           N  
ATOM    298  CA  GLN A  37      11.141  24.344 -13.336  1.00 89.00           C  
ATOM    299  C   GLN A  37      10.469  24.750 -14.648  1.00 89.00           C  
ATOM    300  CB  GLN A  37      10.812  22.891 -13.008  1.00 89.00           C  
ATOM    301  O   GLN A  37       9.289  25.125 -14.656  1.00 89.00           O  
ATOM    302  CG  GLN A  37      11.992  22.094 -12.461  1.00 89.00           C  
ATOM    303  CD  GLN A  37      11.664  20.641 -12.227  1.00 89.00           C  
ATOM    304  NE2 GLN A  37      12.578  19.750 -12.617  1.00 89.00           N  
ATOM    305  OE1 GLN A  37      10.602  20.312 -11.688  1.00 89.00           O  
ATOM    306  N   ARG A  38      11.266  24.703 -15.680  1.00 91.31           N  
ATOM    307  CA  ARG A  38      10.719  25.078 -16.984  1.00 91.31           C  
ATOM    308  C   ARG A  38       9.812  23.984 -17.531  1.00 91.31           C  
ATOM    309  CB  ARG A  38      11.844  25.359 -17.984  1.00 91.31           C  
ATOM    310  O   ARG A  38      10.094  22.797 -17.359  1.00 91.31           O  
ATOM    311  CG  ARG A  38      12.617  26.641 -17.688  1.00 91.31           C  
ATOM    312  CD  ARG A  38      13.633  26.953 -18.766  1.00 91.31           C  
ATOM    313  NE  ARG A  38      14.391  28.172 -18.469  1.00 91.31           N  
ATOM    314  NH1 ARG A  38      15.430  28.266 -20.531  1.00 91.31           N  
ATOM    315  NH2 ARG A  38      15.852  29.875 -18.953  1.00 91.31           N  
ATOM    316  CZ  ARG A  38      15.227  28.766 -19.312  1.00 91.31           C  
ATOM    317  N   PHE A  39       8.766  24.422 -18.219  1.00 94.94           N  
ATOM    318  CA  PHE A  39       7.781  23.531 -18.844  1.00 94.94           C  
ATOM    319  C   PHE A  39       8.461  22.547 -19.766  1.00 94.94           C  
ATOM    320  CB  PHE A  39       6.734  24.344 -19.609  1.00 94.94           C  
ATOM    321  O   PHE A  39       8.227  21.328 -19.672  1.00 94.94           O  
ATOM    322  CG  PHE A  39       5.742  23.500 -20.359  1.00 94.94           C  
ATOM    323  CD1 PHE A  39       5.961  23.172 -21.688  1.00 94.94           C  
ATOM    324  CD2 PHE A  39       4.590  23.047 -19.734  1.00 94.94           C  
ATOM    325  CE1 PHE A  39       5.047  22.375 -22.391  1.00 94.94           C  
ATOM    326  CE2 PHE A  39       3.668  22.266 -20.422  1.00 94.94           C  
ATOM    327  CZ  PHE A  39       3.898  21.938 -21.750  1.00 94.94           C  
ATOM    328  N   GLU A  40       9.336  23.031 -20.641  1.00 93.38           N  
ATOM    329  CA  GLU A  40      10.023  22.188 -21.625  1.00 93.38           C  
ATOM    330  C   GLU A  40      10.867  21.125 -20.922  1.00 93.38           C  
ATOM    331  CB  GLU A  40      10.906  23.047 -22.531  1.00 93.38           C  
ATOM    332  O   GLU A  40      10.922  19.969 -21.391  1.00 93.38           O  
ATOM    333  CG  GLU A  40      10.125  23.969 -23.453  1.00 93.38           C  
ATOM    334  CD  GLU A  40       9.664  25.250 -22.766  1.00 93.38           C  
ATOM    335  OE1 GLU A  40       8.961  26.062 -23.406  1.00 93.38           O  
ATOM    336  OE2 GLU A  40      10.016  25.438 -21.578  1.00 93.38           O  
ATOM    337  N   LYS A  41      11.477  21.453 -19.812  1.00 89.62           N  
ATOM    338  CA  LYS A  41      12.328  20.500 -19.094  1.00 89.62           C  
ATOM    339  C   LYS A  41      11.500  19.391 -18.469  1.00 89.62           C  
ATOM    340  CB  LYS A  41      13.156  21.219 -18.016  1.00 89.62           C  
ATOM    341  O   LYS A  41      11.938  18.234 -18.406  1.00 89.62           O  
ATOM    342  CG  LYS A  41      14.305  22.047 -18.578  1.00 89.62           C  
ATOM    343  CD  LYS A  41      15.414  21.172 -19.141  1.00 89.62           C  
ATOM    344  CE  LYS A  41      16.594  21.984 -19.609  1.00 89.62           C  
ATOM    345  NZ  LYS A  41      17.641  21.141 -20.266  1.00 89.62           N  
ATOM    346  N   VAL A  42      10.344  19.766 -17.984  1.00 90.81           N  
ATOM    347  CA  VAL A  42       9.453  18.781 -17.406  1.00 90.81           C  
ATOM    348  C   VAL A  42       9.000  17.797 -18.500  1.00 90.81           C  
ATOM    349  CB  VAL A  42       8.234  19.422 -16.734  1.00 90.81           C  
ATOM    350  O   VAL A  42       9.047  16.578 -18.312  1.00 90.81           O  
ATOM    351  CG1 VAL A  42       7.250  18.359 -16.250  1.00 90.81           C  
ATOM    352  CG2 VAL A  42       8.680  20.312 -15.570  1.00 90.81           C  
ATOM    353  N   CYS A  43       8.617  18.344 -19.641  1.00 93.88           N  
ATOM    354  CA  CYS A  43       8.203  17.500 -20.750  1.00 93.88           C  
ATOM    355  C   CYS A  43       9.344  16.594 -21.203  1.00 93.88           C  
ATOM    356  CB  CYS A  43       7.730  18.359 -21.922  1.00 93.88           C  
ATOM    357  O   CYS A  43       9.141  15.398 -21.422  1.00 93.88           O  
ATOM    358  SG  CYS A  43       6.223  19.297 -21.578  1.00 93.88           S  
ATOM    359  N   GLU A  44      10.508  17.125 -21.266  1.00 87.75           N  
ATOM    360  CA  GLU A  44      11.680  16.359 -21.656  1.00 87.75           C  
ATOM    361  C   GLU A  44      12.000  15.266 -20.641  1.00 87.75           C  
ATOM    362  CB  GLU A  44      12.891  17.266 -21.844  1.00 87.75           C  
ATOM    363  O   GLU A  44      12.438  14.172 -21.016  1.00 87.75           O  
ATOM    364  CG  GLU A  44      12.844  18.109 -23.109  1.00 87.75           C  
ATOM    365  CD  GLU A  44      13.945  19.156 -23.188  1.00 87.75           C  
ATOM    366  OE1 GLU A  44      13.961  19.953 -24.141  1.00 87.75           O  
ATOM    367  OE2 GLU A  44      14.805  19.172 -22.281  1.00 87.75           O  
ATOM    368  N   PHE A  45      11.805  15.570 -19.391  1.00 83.94           N  
ATOM    369  CA  PHE A  45      12.031  14.594 -18.344  1.00 83.94           C  
ATOM    370  C   PHE A  45      11.180  13.352 -18.562  1.00 83.94           C  
ATOM    371  CB  PHE A  45      11.719  15.203 -16.969  1.00 83.94           C  
ATOM    372  O   PHE A  45      11.695  12.227 -18.578  1.00 83.94           O  
ATOM    373  CG  PHE A  45      11.727  14.203 -15.844  1.00 83.94           C  
ATOM    374  CD1 PHE A  45      10.531  13.750 -15.289  1.00 83.94           C  
ATOM    375  CD2 PHE A  45      12.922  13.719 -15.336  1.00 83.94           C  
ATOM    376  CE1 PHE A  45      10.531  12.828 -14.250  1.00 83.94           C  
ATOM    377  CE2 PHE A  45      12.930  12.789 -14.297  1.00 83.94           C  
ATOM    378  CZ  PHE A  45      11.734  12.352 -13.750  1.00 83.94           C  
ATOM    379  N   PHE A  46       9.922  13.516 -18.797  1.00 86.75           N  
ATOM    380  CA  PHE A  46       9.023  12.383 -18.984  1.00 86.75           C  
ATOM    381  C   PHE A  46       9.328  11.672 -20.312  1.00 86.75           C  
ATOM    382  CB  PHE A  46       7.562  12.836 -18.969  1.00 86.75           C  
ATOM    383  O   PHE A  46       9.234  10.445 -20.391  1.00 86.75           O  
ATOM    384  CG  PHE A  46       7.039  13.133 -17.594  1.00 86.75           C  
ATOM    385  CD1 PHE A  46       6.996  12.133 -16.625  1.00 86.75           C  
ATOM    386  CD2 PHE A  46       6.590  14.398 -17.250  1.00 86.75           C  
ATOM    387  CE1 PHE A  46       6.512  12.398 -15.344  1.00 86.75           C  
ATOM    388  CE2 PHE A  46       6.105  14.680 -15.977  1.00 86.75           C  
ATOM    389  CZ  PHE A  46       6.066  13.672 -15.023  1.00 86.75           C  
ATOM    390  N   ALA A  47       9.688  12.492 -21.312  1.00 86.44           N  
ATOM    391  CA  ALA A  47      10.039  11.906 -22.609  1.00 86.44           C  
ATOM    392  C   ALA A  47      11.289  11.039 -22.484  1.00 86.44           C  
ATOM    393  CB  ALA A  47      10.250  12.992 -23.656  1.00 86.44           C  
ATOM    394  O   ALA A  47      11.453  10.070 -23.234  1.00 86.44           O  
ATOM    395  N   GLY A  48      12.078  11.320 -21.531  1.00 76.38           N  
ATOM    396  CA  GLY A  48      13.336  10.609 -21.344  1.00 76.38           C  
ATOM    397  C   GLY A  48      13.148   9.258 -20.672  1.00 76.38           C  
ATOM    398  O   GLY A  48      14.086   8.461 -20.609  1.00 76.38           O  
ATOM    399  N   GLY A  49      12.078   8.945 -20.125  1.00 68.06           N  
ATOM    400  CA  GLY A  49      11.758   7.629 -19.594  1.00 68.06           C  
ATOM    401  C   GLY A  49      12.227   7.418 -18.172  1.00 68.06           C  
ATOM    402  O   GLY A  49      12.977   6.480 -17.891  1.00 68.06           O  
ATOM    403  N   PRO A  50      11.859   8.242 -17.281  1.00 66.75           N  
ATOM    404  CA  PRO A  50      12.344   8.164 -15.906  1.00 66.75           C  
ATOM    405  C   PRO A  50      11.680   7.051 -15.102  1.00 66.75           C  
ATOM    406  CB  PRO A  50      11.992   9.539 -15.328  1.00 66.75           C  
ATOM    407  O   PRO A  50      11.914   6.926 -13.898  1.00 66.75           O  
ATOM    408  CG  PRO A  50      10.742   9.945 -16.047  1.00 66.75           C  
ATOM    409  CD  PRO A  50      10.797   9.398 -17.453  1.00 66.75           C  
ATOM    410  N   GLY A  51      10.812   6.305 -15.703  1.00 64.88           N  
ATOM    411  CA  GLY A  51      10.078   5.270 -14.992  1.00 64.88           C  
ATOM    412  C   GLY A  51       8.734   5.742 -14.461  1.00 64.88           C  
ATOM    413  O   GLY A  51       8.133   5.086 -13.609  1.00 64.88           O  
ATOM    414  N   THR A  52       8.438   6.867 -14.773  1.00 74.69           N  
ATOM    415  CA  THR A  52       7.141   7.480 -14.492  1.00 74.69           C  
ATOM    416  C   THR A  52       6.703   8.367 -15.656  1.00 74.69           C  
ATOM    417  CB  THR A  52       7.188   8.312 -13.203  1.00 74.69           C  
ATOM    418  O   THR A  52       7.504   8.695 -16.531  1.00 74.69           O  
ATOM    419  CG2 THR A  52       8.109   9.516 -13.352  1.00 74.69           C  
ATOM    420  OG1 THR A  52       5.867   8.773 -12.891  1.00 74.69           O  
ATOM    421  N   SER A  53       5.438   8.570 -15.789  1.00 86.50           N  
ATOM    422  CA  SER A  53       4.914   9.453 -16.828  1.00 86.50           C  
ATOM    423  C   SER A  53       3.570  10.055 -16.406  1.00 86.50           C  
ATOM    424  CB  SER A  53       4.762   8.703 -18.141  1.00 86.50           C  
ATOM    425  O   SER A  53       3.092   9.812 -15.305  1.00 86.50           O  
ATOM    426  OG  SER A  53       3.846   7.633 -18.016  1.00 86.50           O  
ATOM    427  N   ALA A  54       3.041  10.938 -17.188  1.00 93.75           N  
ATOM    428  CA  ALA A  54       1.710  11.531 -17.078  1.00 93.75           C  
ATOM    429  C   ALA A  54       1.089  11.742 -18.453  1.00 93.75           C  
ATOM    430  CB  ALA A  54       1.777  12.859 -16.328  1.00 93.75           C  
ATOM    431  O   ALA A  54       1.795  11.742 -19.469  1.00 93.75           O  
ATOM    432  N   HIS A  55      -0.115  11.773 -18.453  1.00 96.69           N  
ATOM    433  CA  HIS A  55      -0.775  12.023 -19.719  1.00 96.69           C  
ATOM    434  C   HIS A  55      -0.538  13.453 -20.203  1.00 96.69           C  
ATOM    435  CB  HIS A  55      -2.275  11.750 -19.609  1.00 96.69           C  
ATOM    436  O   HIS A  55      -0.281  13.680 -21.391  1.00 96.69           O  
ATOM    437  CG  HIS A  55      -2.607  10.305 -19.375  1.00 96.69           C  
ATOM    438  CD2 HIS A  55      -2.945   9.320 -20.234  1.00 96.69           C  
ATOM    439  ND1 HIS A  55      -2.615   9.742 -18.125  1.00 96.69           N  
ATOM    440  CE1 HIS A  55      -2.945   8.469 -18.219  1.00 96.69           C  
ATOM    441  NE2 HIS A  55      -3.150   8.188 -19.484  1.00 96.69           N  
ATOM    442  N   PHE A  56      -0.639  14.383 -19.281  1.00 97.50           N  
ATOM    443  CA  PHE A  56      -0.521  15.789 -19.656  1.00 97.50           C  
ATOM    444  C   PHE A  56       0.410  16.531 -18.703  1.00 97.50           C  
ATOM    445  CB  PHE A  56      -1.898  16.453 -19.672  1.00 97.50           C  
ATOM    446  O   PHE A  56       0.495  16.203 -17.531  1.00 97.50           O  
ATOM    447  CG  PHE A  56      -2.871  15.828 -20.641  1.00 97.50           C  
ATOM    448  CD1 PHE A  56      -2.830  16.125 -21.984  1.00 97.50           C  
ATOM    449  CD2 PHE A  56      -3.824  14.922 -20.188  1.00 97.50           C  
ATOM    450  CE1 PHE A  56      -3.729  15.547 -22.875  1.00 97.50           C  
ATOM    451  CE2 PHE A  56      -4.723  14.336 -21.062  1.00 97.50           C  
ATOM    452  CZ  PHE A  56      -4.676  14.648 -22.422  1.00 97.50           C  
ATOM    453  N   VAL A  57       1.114  17.531 -19.297  1.00 97.12           N  
ATOM    454  CA  VAL A  57       1.808  18.594 -18.562  1.00 97.12           C  
ATOM    455  C   VAL A  57       1.188  19.938 -18.906  1.00 97.12           C  
ATOM    456  CB  VAL A  57       3.320  18.594 -18.891  1.00 97.12           C  
ATOM    457  O   VAL A  57       1.093  20.312 -20.078  1.00 97.12           O  
ATOM    458  CG1 VAL A  57       4.023  19.719 -18.141  1.00 97.12           C  
ATOM    459  CG2 VAL A  57       3.947  17.250 -18.531  1.00 97.12           C  
ATOM    460  N   VAL A  58       0.715  20.609 -17.828  1.00 97.88           N  
ATOM    461  CA  VAL A  58      -0.088  21.797 -18.109  1.00 97.88           C  
ATOM    462  C   VAL A  58       0.453  22.984 -17.312  1.00 97.88           C  
ATOM    463  CB  VAL A  58      -1.578  21.562 -17.766  1.00 97.88           C  
ATOM    464  O   VAL A  58       0.780  22.859 -16.125  1.00 97.88           O  
ATOM    465  CG1 VAL A  58      -2.414  22.781 -18.156  1.00 97.88           C  
ATOM    466  CG2 VAL A  58      -2.098  20.312 -18.469  1.00 97.88           C  
ATOM    467  N   GLU A  59       0.634  24.109 -17.953  1.00 97.12           N  
ATOM    468  CA  GLU A  59       0.880  25.422 -17.344  1.00 97.12           C  
ATOM    469  C   GLU A  59       0.084  26.516 -18.047  1.00 97.12           C  
ATOM    470  CB  GLU A  59       2.373  25.750 -17.375  1.00 97.12           C  
ATOM    471  O   GLU A  59      -0.743  26.219 -18.922  1.00 97.12           O  
ATOM    472  CG  GLU A  59       2.889  26.141 -18.750  1.00 97.12           C  
ATOM    473  CD  GLU A  59       4.355  26.547 -18.750  1.00 97.12           C  
ATOM    474  OE1 GLU A  59       4.859  27.016 -19.797  1.00 97.12           O  
ATOM    475  OE2 GLU A  59       5.008  26.391 -17.688  1.00 97.12           O  
ATOM    476  N   ALA A  60       0.279  27.703 -17.609  1.00 97.31           N  
ATOM    477  CA  ALA A  60      -0.463  28.828 -18.172  1.00 97.31           C  
ATOM    478  C   ALA A  60      -0.381  28.844 -19.688  1.00 97.31           C  
ATOM    479  CB  ALA A  60       0.063  30.141 -17.594  1.00 97.31           C  
ATOM    480  O   ALA A  60       0.696  29.031 -20.266  1.00 97.31           O  
ATOM    481  N   GLY A  61      -1.493  28.578 -20.312  1.00 97.25           N  
ATOM    482  CA  GLY A  61      -1.630  28.734 -21.750  1.00 97.25           C  
ATOM    483  C   GLY A  61      -1.031  27.578 -22.531  1.00 97.25           C  
ATOM    484  O   GLY A  61      -0.970  27.609 -23.766  1.00 97.25           O  
ATOM    485  N   ARG A  62      -0.573  26.547 -21.844  1.00 97.25           N  
ATOM    486  CA  ARG A  62       0.063  25.453 -22.562  1.00 97.25           C  
ATOM    487  C   ARG A  62      -0.355  24.109 -21.969  1.00 97.25           C  
ATOM    488  CB  ARG A  62       1.586  25.594 -22.516  1.00 97.25           C  
ATOM    489  O   ARG A  62      -0.472  23.953 -20.750  1.00 97.25           O  
ATOM    490  CG  ARG A  62       2.117  26.781 -23.281  1.00 97.25           C  
ATOM    491  CD  ARG A  62       3.639  26.828 -23.281  1.00 97.25           C  
ATOM    492  NE  ARG A  62       4.145  27.891 -22.406  1.00 97.25           N  
ATOM    493  NH1 ARG A  62       6.375  27.375 -22.734  1.00 97.25           N  
ATOM    494  NH2 ARG A  62       5.781  29.109 -21.359  1.00 97.25           N  
ATOM    495  CZ  ARG A  62       5.434  28.125 -22.172  1.00 97.25           C  
ATOM    496  N   CYS A  63      -0.641  23.109 -22.891  1.00 97.12           N  
ATOM    497  CA  CYS A  63      -0.941  21.734 -22.516  1.00 97.12           C  
ATOM    498  C   CYS A  63      -0.211  20.766 -23.438  1.00 97.12           C  
ATOM    499  CB  CYS A  63      -2.447  21.484 -22.594  1.00 97.12           C  
ATOM    500  O   CYS A  63      -0.476  20.719 -24.641  1.00 97.12           O  
ATOM    501  SG  CYS A  63      -2.912  19.781 -22.219  1.00 97.12           S  
ATOM    502  N   ALA A  64       0.736  20.016 -22.859  1.00 97.12           N  
ATOM    503  CA  ALA A  64       1.433  18.984 -23.609  1.00 97.12           C  
ATOM    504  C   ALA A  64       0.854  17.609 -23.297  1.00 97.12           C  
ATOM    505  CB  ALA A  64       2.928  19.016 -23.297  1.00 97.12           C  
ATOM    506  O   ALA A  64       0.727  17.219 -22.125  1.00 97.12           O  
ATOM    507  N   GLN A  65       0.434  16.938 -24.312  1.00 96.88           N  
ATOM    508  CA  GLN A  65       0.073  15.531 -24.141  1.00 96.88           C  
ATOM    509  C   GLN A  65       1.274  14.625 -24.375  1.00 96.88           C  
ATOM    510  CB  GLN A  65      -1.069  15.148 -25.078  1.00 96.88           C  
ATOM    511  O   GLN A  65       1.888  14.656 -25.438  1.00 96.88           O  
ATOM    512  CG  GLN A  65      -1.602  13.742 -24.859  1.00 96.88           C  
ATOM    513  CD  GLN A  65      -2.820  13.430 -25.703  1.00 96.88           C  
ATOM    514  NE2 GLN A  65      -3.342  12.219 -25.578  1.00 96.88           N  
ATOM    515  OE1 GLN A  65      -3.289  14.281 -26.469  1.00 96.88           O  
ATOM    516  N   LEU A  66       1.601  13.812 -23.359  1.00 95.88           N  
ATOM    517  CA  LEU A  66       2.791  12.969 -23.438  1.00 95.88           C  
ATOM    518  C   LEU A  66       2.410  11.508 -23.656  1.00 95.88           C  
ATOM    519  CB  LEU A  66       3.629  13.109 -22.156  1.00 95.88           C  
ATOM    520  O   LEU A  66       3.207  10.727 -24.172  1.00 95.88           O  
ATOM    521  CG  LEU A  66       4.391  14.422 -21.984  1.00 95.88           C  
ATOM    522  CD1 LEU A  66       3.418  15.594 -21.875  1.00 95.88           C  
ATOM    523  CD2 LEU A  66       5.301  14.359 -20.766  1.00 95.88           C  
ATOM    524  N   VAL A  67       1.309  11.094 -23.094  1.00 95.00           N  
ATOM    525  CA  VAL A  67       0.785   9.742 -23.234  1.00 95.00           C  
ATOM    526  C   VAL A  67      -0.628   9.789 -23.812  1.00 95.00           C  
ATOM    527  CB  VAL A  67       0.783   8.977 -21.891  1.00 95.00           C  
ATOM    528  O   VAL A  67      -1.436  10.633 -23.422  1.00 95.00           O  
ATOM    529  CG1 VAL A  67       0.194   7.578 -22.062  1.00 95.00           C  
ATOM    530  CG2 VAL A  67       2.199   8.898 -21.328  1.00 95.00           C  
ATOM    531  N   GLU A  68      -0.841   8.992 -24.859  1.00 94.38           N  
ATOM    532  CA  GLU A  68      -2.191   8.914 -25.422  1.00 94.38           C  
ATOM    533  C   GLU A  68      -3.191   8.453 -24.359  1.00 94.38           C  
ATOM    534  CB  GLU A  68      -2.227   7.969 -26.625  1.00 94.38           C  
ATOM    535  O   GLU A  68      -2.838   7.711 -23.438  1.00 94.38           O  
ATOM    536  CG  GLU A  68      -1.412   8.461 -27.812  1.00 94.38           C  
ATOM    537  CD  GLU A  68      -1.867   7.867 -29.125  1.00 94.38           C  
ATOM    538  OE1 GLU A  68      -2.006   8.625 -30.125  1.00 94.38           O  
ATOM    539  OE2 GLU A  68      -2.088   6.637 -29.188  1.00 94.38           O  
ATOM    540  N   ILE A  69      -4.406   8.891 -24.562  1.00 93.25           N  
ATOM    541  CA  ILE A  69      -5.453   8.578 -23.594  1.00 93.25           C  
ATOM    542  C   ILE A  69      -5.688   7.070 -23.562  1.00 93.25           C  
ATOM    543  CB  ILE A  69      -6.770   9.320 -23.938  1.00 93.25           C  
ATOM    544  O   ILE A  69      -5.969   6.504 -22.500  1.00 93.25           O  
ATOM    545  CG1 ILE A  69      -6.617  10.820 -23.672  1.00 93.25           C  
ATOM    546  CG2 ILE A  69      -7.934   8.734 -23.125  1.00 93.25           C  
ATOM    547  CD1 ILE A  69      -6.492  11.188 -22.203  1.00 93.25           C  
ATOM    548  N   LYS A  70      -5.516   6.414 -24.750  1.00 90.75           N  
ATOM    549  CA  LYS A  70      -5.754   4.977 -24.812  1.00 90.75           C  
ATOM    550  C   LYS A  70      -4.688   4.203 -24.047  1.00 90.75           C  
ATOM    551  CB  LYS A  70      -5.789   4.504 -26.266  1.00 90.75           C  
ATOM    552  O   LYS A  70      -4.891   3.039 -23.688  1.00 90.75           O  
ATOM    553  CG  LYS A  70      -4.449   4.590 -26.984  1.00 90.75           C  
ATOM    554  CD  LYS A  70      -4.543   4.086 -28.422  1.00 90.75           C  
ATOM    555  CE  LYS A  70      -3.205   4.188 -29.141  1.00 90.75           C  
ATOM    556  NZ  LYS A  70      -2.410   2.932 -29.000  1.00 90.75           N  
ATOM    557  N   ASP A  71      -3.502   4.793 -23.797  1.00 89.81           N  
ATOM    558  CA  ASP A  71      -2.404   4.141 -23.094  1.00 89.81           C  
ATOM    559  C   ASP A  71      -2.400   4.512 -21.609  1.00 89.81           C  
ATOM    560  CB  ASP A  71      -1.062   4.508 -23.734  1.00 89.81           C  
ATOM    561  O   ASP A  71      -3.172   5.375 -21.188  1.00 89.81           O  
ATOM    562  CG  ASP A  71      -0.916   3.984 -25.141  1.00 89.81           C  
ATOM    563  OD1 ASP A  71      -1.479   2.914 -25.469  1.00 89.81           O  
ATOM    564  OD2 ASP A  71      -0.229   4.645 -25.953  1.00 89.81           O  
ATOM    565  N   ILE A  72      -1.620   3.787 -20.812  1.00 82.88           N  
ATOM    566  CA  ILE A  72      -1.637   3.951 -19.359  1.00 82.88           C  
ATOM    567  C   ILE A  72      -0.338   4.609 -18.906  1.00 82.88           C  
ATOM    568  CB  ILE A  72      -1.835   2.600 -18.641  1.00 82.88           C  
ATOM    569  O   ILE A  72       0.724   3.984 -18.922  1.00 82.88           O  
ATOM    570  CG1 ILE A  72      -3.129   1.926 -19.125  1.00 82.88           C  
ATOM    571  CG2 ILE A  72      -1.843   2.791 -17.125  1.00 82.88           C  
ATOM    572  CD1 ILE A  72      -3.242   0.458 -18.734  1.00 82.88           C  
ATOM    573  N   ALA A  73      -0.427   5.891 -18.469  1.00 88.94           N  
ATOM    574  CA  ALA A  73       0.715   6.562 -17.859  1.00 88.94           C  
ATOM    575  C   ALA A  73       0.981   6.020 -16.453  1.00 88.94           C  
ATOM    576  CB  ALA A  73       0.482   8.070 -17.812  1.00 88.94           C  
ATOM    577  O   ALA A  73       0.047   5.656 -15.742  1.00 88.94           O  
ATOM    578  N   TRP A  74       2.250   6.000 -16.156  1.00 81.62           N  
ATOM    579  CA  TRP A  74       2.660   5.574 -14.820  1.00 81.62           C  
ATOM    580  C   TRP A  74       2.838   6.777 -13.898  1.00 81.62           C  
ATOM    581  CB  TRP A  74       3.961   4.770 -14.891  1.00 81.62           C  
ATOM    582  O   TRP A  74       3.967   7.156 -13.570  1.00 81.62           O  
ATOM    583  CG  TRP A  74       3.895   3.578 -15.797  1.00 81.62           C  
ATOM    584  CD1 TRP A  74       2.768   2.982 -16.281  1.00 81.62           C  
ATOM    585  CD2 TRP A  74       5.000   2.832 -16.312  1.00 81.62           C  
ATOM    586  CE2 TRP A  74       4.473   1.797 -17.109  1.00 81.62           C  
ATOM    587  CE3 TRP A  74       6.391   2.938 -16.172  1.00 81.62           C  
ATOM    588  NE1 TRP A  74       3.107   1.911 -17.078  1.00 81.62           N  
ATOM    589  CH2 TRP A  74       6.641   1.001 -17.609  1.00 81.62           C  
ATOM    590  CZ2 TRP A  74       5.285   0.874 -17.766  1.00 81.62           C  
ATOM    591  CZ3 TRP A  74       7.199   2.020 -16.828  1.00 81.62           C  
ATOM    592  N   HIS A  75       1.716   7.309 -13.398  1.00 81.62           N  
ATOM    593  CA  HIS A  75       1.838   8.586 -12.703  1.00 81.62           C  
ATOM    594  C   HIS A  75       1.454   8.453 -11.234  1.00 81.62           C  
ATOM    595  CB  HIS A  75       0.968   9.648 -13.383  1.00 81.62           C  
ATOM    596  O   HIS A  75       1.877   9.266 -10.406  1.00 81.62           O  
ATOM    597  CG  HIS A  75      -0.488   9.305 -13.406  1.00 81.62           C  
ATOM    598  CD2 HIS A  75      -1.211   8.562 -14.281  1.00 81.62           C  
ATOM    599  ND1 HIS A  75      -1.373   9.742 -12.445  1.00 81.62           N  
ATOM    600  CE1 HIS A  75      -2.582   9.281 -12.727  1.00 81.62           C  
ATOM    601  NE2 HIS A  75      -2.510   8.570 -13.836  1.00 81.62           N  
ATOM    602  N   ALA A  76       0.677   7.418 -10.914  1.00 72.19           N  
ATOM    603  CA  ALA A  76       0.035   7.430  -9.602  1.00 72.19           C  
ATOM    604  C   ALA A  76       0.744   6.480  -8.633  1.00 72.19           C  
ATOM    605  CB  ALA A  76      -1.438   7.051  -9.727  1.00 72.19           C  
ATOM    606  O   ALA A  76       0.429   6.453  -7.441  1.00 72.19           O  
ATOM    607  N   GLY A  77       1.779   5.801  -9.078  1.00 61.75           N  
ATOM    608  CA  GLY A  77       2.424   4.812  -8.227  1.00 61.75           C  
ATOM    609  C   GLY A  77       1.493   3.695  -7.801  1.00 61.75           C  
ATOM    610  O   GLY A  77       1.797   2.951  -6.863  1.00 61.75           O  
ATOM    611  N   ASN A  78       0.307   3.822  -8.320  1.00 57.50           N  
ATOM    612  CA  ASN A  78      -0.779   2.869  -8.117  1.00 57.50           C  
ATOM    613  C   ASN A  78      -1.368   2.406  -9.445  1.00 57.50           C  
ATOM    614  CB  ASN A  78      -1.873   3.477  -7.238  1.00 57.50           C  
ATOM    615  O   ASN A  78      -1.986   3.193 -10.164  1.00 57.50           O  
ATOM    616  CG  ASN A  78      -3.008   2.510  -6.965  1.00 57.50           C  
ATOM    617  ND2 ASN A  78      -3.258   2.230  -5.691  1.00 57.50           N  
ATOM    618  OD1 ASN A  78      -3.654   2.016  -7.895  1.00 57.50           O  
ATOM    619  N   TRP A  79      -1.098   1.166  -9.789  1.00 62.03           N  
ATOM    620  CA  TRP A  79      -1.462   0.680 -11.117  1.00 62.03           C  
ATOM    621  C   TRP A  79      -2.969   0.775 -11.336  1.00 62.03           C  
ATOM    622  CB  TRP A  79      -0.996  -0.767 -11.305  1.00 62.03           C  
ATOM    623  O   TRP A  79      -3.420   1.154 -12.422  1.00 62.03           O  
ATOM    624  CG  TRP A  79      -1.260  -1.316 -12.672  1.00 62.03           C  
ATOM    625  CD1 TRP A  79      -1.965  -2.445 -12.984  1.00 62.03           C  
ATOM    626  CD2 TRP A  79      -0.817  -0.763 -13.914  1.00 62.03           C  
ATOM    627  CE2 TRP A  79      -1.291  -1.609 -14.945  1.00 62.03           C  
ATOM    628  CE3 TRP A  79      -0.066   0.368 -14.266  1.00 62.03           C  
ATOM    629  NE1 TRP A  79      -1.987  -2.627 -14.352  1.00 62.03           N  
ATOM    630  CH2 TRP A  79      -0.300  -0.245 -16.609  1.00 62.03           C  
ATOM    631  CZ2 TRP A  79      -1.038  -1.358 -16.297  1.00 62.03           C  
ATOM    632  CZ3 TRP A  79       0.186   0.616 -15.609  1.00 62.03           C  
ATOM    633  N   ALA A  80      -3.723   0.364 -10.367  1.00 57.88           N  
ATOM    634  CA  ALA A  80      -5.172   0.473 -10.500  1.00 57.88           C  
ATOM    635  C   ALA A  80      -5.590   1.910 -10.789  1.00 57.88           C  
ATOM    636  CB  ALA A  80      -5.859  -0.031  -9.227  1.00 57.88           C  
ATOM    637  O   ALA A  80      -6.461   2.152 -11.633  1.00 57.88           O  
ATOM    638  N   ALA A  81      -4.938   2.789 -10.094  1.00 70.25           N  
ATOM    639  CA  ALA A  81      -5.223   4.195 -10.367  1.00 70.25           C  
ATOM    640  C   ALA A  81      -4.754   4.590 -11.758  1.00 70.25           C  
ATOM    641  CB  ALA A  81      -4.566   5.086  -9.312  1.00 70.25           C  
ATOM    642  O   ALA A  81      -5.461   5.297 -12.484  1.00 70.25           O  
ATOM    643  N   ASN A  82      -3.549   4.121 -12.148  1.00 78.38           N  
ATOM    644  CA  ASN A  82      -3.025   4.453 -13.469  1.00 78.38           C  
ATOM    645  C   ASN A  82      -3.963   3.982 -14.578  1.00 78.38           C  
ATOM    646  CB  ASN A  82      -1.633   3.850 -13.664  1.00 78.38           C  
ATOM    647  O   ASN A  82      -4.191   4.703 -15.555  1.00 78.38           O  
ATOM    648  CG  ASN A  82      -0.553   4.629 -12.938  1.00 78.38           C  
ATOM    649  ND2 ASN A  82       0.583   3.986 -12.695  1.00 78.38           N  
ATOM    650  OD1 ASN A  82      -0.739   5.801 -12.602  1.00 78.38           O  
ATOM    651  N   GLN A  83      -4.609   2.846 -14.383  1.00 74.56           N  
ATOM    652  CA  GLN A  83      -5.457   2.256 -15.414  1.00 74.56           C  
ATOM    653  C   GLN A  83      -6.734   3.070 -15.602  1.00 74.56           C  
ATOM    654  CB  GLN A  83      -5.805   0.809 -15.055  1.00 74.56           C  
ATOM    655  O   GLN A  83      -7.262   3.154 -16.719  1.00 74.56           O  
ATOM    656  CG  GLN A  83      -4.680  -0.178 -15.328  1.00 74.56           C  
ATOM    657  CD  GLN A  83      -5.074  -1.614 -15.047  1.00 74.56           C  
ATOM    658  NE2 GLN A  83      -4.578  -2.539 -15.859  1.00 74.56           N  
ATOM    659  OE1 GLN A  83      -5.820  -1.892 -14.102  1.00 74.56           O  
ATOM    660  N   ARG A  84      -7.125   3.674 -14.555  1.00 79.00           N  
ATOM    661  CA  ARG A  84      -8.445   4.285 -14.625  1.00 79.00           C  
ATOM    662  C   ARG A  84      -8.352   5.805 -14.578  1.00 79.00           C  
ATOM    663  CB  ARG A  84      -9.328   3.781 -13.477  1.00 79.00           C  
ATOM    664  O   ARG A  84      -9.336   6.488 -14.281  1.00 79.00           O  
ATOM    665  CG  ARG A  84      -8.773   4.098 -12.094  1.00 79.00           C  
ATOM    666  CD  ARG A  84      -9.664   3.537 -10.992  1.00 79.00           C  
ATOM    667  NE  ARG A  84     -11.039   4.023 -11.109  1.00 79.00           N  
ATOM    668  NH1 ARG A  84     -11.727   3.166  -9.078  1.00 79.00           N  
ATOM    669  NH2 ARG A  84     -13.203   4.320 -10.398  1.00 79.00           N  
ATOM    670  CZ  ARG A  84     -11.984   3.836 -10.195  1.00 79.00           C  
ATOM    671  N   SER A  85      -7.086   6.250 -14.727  1.00 88.19           N  
ATOM    672  CA  SER A  85      -6.992   7.691 -14.523  1.00 88.19           C  
ATOM    673  C   SER A  85      -6.137   8.344 -15.602  1.00 88.19           C  
ATOM    674  CB  SER A  85      -6.410   8.000 -13.141  1.00 88.19           C  
ATOM    675  O   SER A  85      -5.434   7.660 -16.344  1.00 88.19           O  
ATOM    676  OG  SER A  85      -5.059   7.590 -13.062  1.00 88.19           O  
ATOM    677  N   ILE A  86      -6.418   9.625 -15.758  1.00 94.50           N  
ATOM    678  CA  ILE A  86      -5.578  10.547 -16.516  1.00 94.50           C  
ATOM    679  C   ILE A  86      -4.738  11.391 -15.547  1.00 94.50           C  
ATOM    680  CB  ILE A  86      -6.426  11.469 -17.422  1.00 94.50           C  
ATOM    681  O   ILE A  86      -5.277  12.094 -14.695  1.00 94.50           O  
ATOM    682  CG1 ILE A  86      -7.195  10.633 -18.453  1.00 94.50           C  
ATOM    683  CG2 ILE A  86      -5.539  12.508 -18.109  1.00 94.50           C  
ATOM    684  CD1 ILE A  86      -8.297  11.406 -19.172  1.00 94.50           C  
ATOM    685  N   GLY A  87      -3.441  11.195 -15.641  1.00 95.81           N  
ATOM    686  CA  GLY A  87      -2.553  12.008 -14.828  1.00 95.81           C  
ATOM    687  C   GLY A  87      -2.217  13.344 -15.461  1.00 95.81           C  
ATOM    688  O   GLY A  87      -1.861  13.406 -16.641  1.00 95.81           O  
ATOM    689  N   ILE A  88      -2.377  14.430 -14.680  1.00 97.31           N  
ATOM    690  CA  ILE A  88      -2.045  15.773 -15.148  1.00 97.31           C  
ATOM    691  C   ILE A  88      -1.003  16.391 -14.219  1.00 97.31           C  
ATOM    692  CB  ILE A  88      -3.299  16.672 -15.227  1.00 97.31           C  
ATOM    693  O   ILE A  88      -1.263  16.609 -13.031  1.00 97.31           O  
ATOM    694  CG1 ILE A  88      -4.391  15.992 -16.062  1.00 97.31           C  
ATOM    695  CG2 ILE A  88      -2.943  18.047 -15.797  1.00 97.31           C  
ATOM    696  CD1 ILE A  88      -5.664  16.812 -16.203  1.00 97.31           C  
ATOM    697  N   GLU A  89       0.144  16.688 -14.820  1.00 96.88           N  
ATOM    698  CA  GLU A  89       1.183  17.438 -14.117  1.00 96.88           C  
ATOM    699  C   GLU A  89       0.961  18.938 -14.242  1.00 96.88           C  
ATOM    700  CB  GLU A  89       2.568  17.047 -14.648  1.00 96.88           C  
ATOM    701  O   GLU A  89       0.923  19.469 -15.352  1.00 96.88           O  
ATOM    702  CG  GLU A  89       2.977  15.625 -14.336  1.00 96.88           C  
ATOM    703  CD  GLU A  89       3.262  15.383 -12.867  1.00 96.88           C  
ATOM    704  OE1 GLU A  89       3.182  14.219 -12.414  1.00 96.88           O  
ATOM    705  OE2 GLU A  89       3.566  16.359 -12.156  1.00 96.88           O  
ATOM    706  N   CYS A  90       0.859  19.500 -13.125  1.00 97.12           N  
ATOM    707  CA  CYS A  90       0.530  20.922 -13.102  1.00 97.12           C  
ATOM    708  C   CYS A  90       1.691  21.734 -12.547  1.00 97.12           C  
ATOM    709  CB  CYS A  90      -0.722  21.156 -12.258  1.00 97.12           C  
ATOM    710  O   CYS A  90       2.428  21.266 -11.680  1.00 97.12           O  
ATOM    711  SG  CYS A  90      -2.123  20.109 -12.719  1.00 97.12           S  
ATOM    712  N   ARG A  91       1.755  22.953 -13.086  1.00 95.81           N  
ATOM    713  CA  ARG A  91       2.730  23.875 -12.516  1.00 95.81           C  
ATOM    714  C   ARG A  91       2.502  24.062 -11.016  1.00 95.81           C  
ATOM    715  CB  ARG A  91       2.670  25.234 -13.219  1.00 95.81           C  
ATOM    716  O   ARG A  91       1.401  24.406 -10.594  1.00 95.81           O  
ATOM    717  CG  ARG A  91       3.742  26.219 -12.766  1.00 95.81           C  
ATOM    718  CD  ARG A  91       3.830  27.422 -13.695  1.00 95.81           C  
ATOM    719  NE  ARG A  91       4.617  27.125 -14.891  1.00 95.81           N  
ATOM    720  NH1 ARG A  91       6.625  27.828 -13.992  1.00 95.81           N  
ATOM    721  NH2 ARG A  91       6.543  27.031 -16.141  1.00 95.81           N  
ATOM    722  CZ  ARG A  91       5.926  27.328 -15.000  1.00 95.81           C  
ATOM    723  N   PRO A  92       3.582  23.875 -10.211  1.00 94.31           N  
ATOM    724  CA  PRO A  92       3.393  23.859  -8.758  1.00 94.31           C  
ATOM    725  C   PRO A  92       3.021  25.234  -8.203  1.00 94.31           C  
ATOM    726  CB  PRO A  92       4.758  23.406  -8.234  1.00 94.31           C  
ATOM    727  O   PRO A  92       2.320  25.328  -7.188  1.00 94.31           O  
ATOM    728  CG  PRO A  92       5.535  23.047  -9.453  1.00 94.31           C  
ATOM    729  CD  PRO A  92       4.707  23.359 -10.664  1.00 94.31           C  
ATOM    730  N   GLU A  93       3.506  26.266  -8.812  1.00 93.88           N  
ATOM    731  CA  GLU A  93       3.250  27.609  -8.320  1.00 93.88           C  
ATOM    732  C   GLU A  93       1.766  27.953  -8.398  1.00 93.88           C  
ATOM    733  CB  GLU A  93       4.074  28.641  -9.102  1.00 93.88           C  
ATOM    734  O   GLU A  93       1.257  28.734  -7.578  1.00 93.88           O  
ATOM    735  CG  GLU A  93       5.570  28.547  -8.852  1.00 93.88           C  
ATOM    736  CD  GLU A  93       6.289  27.625  -9.836  1.00 93.88           C  
ATOM    737  OE1 GLU A  93       7.496  27.844 -10.086  1.00 93.88           O  
ATOM    738  OE2 GLU A  93       5.637  26.703 -10.359  1.00 93.88           O  
ATOM    739  N   MET A  94       1.040  27.344  -9.367  1.00 96.50           N  
ATOM    740  CA  MET A  94      -0.409  27.453  -9.508  1.00 96.50           C  
ATOM    741  C   MET A  94      -0.838  28.922  -9.602  1.00 96.50           C  
ATOM    742  CB  MET A  94      -1.118  26.781  -8.336  1.00 96.50           C  
ATOM    743  O   MET A  94      -1.714  29.359  -8.859  1.00 96.50           O  
ATOM    744  CG  MET A  94      -2.623  26.672  -8.508  1.00 96.50           C  
ATOM    745  SD  MET A  94      -3.424  25.734  -7.145  1.00 96.50           S  
ATOM    746  CE  MET A  94      -2.805  26.672  -5.715  1.00 96.50           C  
ATOM    747  N   SER A  95      -0.201  29.734 -10.508  1.00 95.75           N  
ATOM    748  CA  SER A  95      -0.751  31.047 -10.773  1.00 95.75           C  
ATOM    749  C   SER A  95      -2.209  30.969 -11.211  1.00 95.75           C  
ATOM    750  CB  SER A  95       0.070  31.766 -11.844  1.00 95.75           C  
ATOM    751  O   SER A  95      -2.719  29.875 -11.484  1.00 95.75           O  
ATOM    752  OG  SER A  95      -0.156  31.188 -13.117  1.00 95.75           O  
ATOM    753  N   ASN A  96      -2.902  32.156 -11.172  1.00 96.12           N  
ATOM    754  CA  ASN A  96      -4.281  32.156 -11.648  1.00 96.12           C  
ATOM    755  C   ASN A  96      -4.387  31.609 -13.070  1.00 96.12           C  
ATOM    756  CB  ASN A  96      -4.863  33.562 -11.578  1.00 96.12           C  
ATOM    757  O   ASN A  96      -5.289  30.828 -13.375  1.00 96.12           O  
ATOM    758  CG  ASN A  96      -6.375  33.594 -11.688  1.00 96.12           C  
ATOM    759  ND2 ASN A  96      -6.910  34.594 -12.383  1.00 96.12           N  
ATOM    760  OD1 ASN A  96      -7.059  32.719 -11.156  1.00 96.12           O  
ATOM    761  N   GLU A  97      -3.475  31.984 -13.930  1.00 96.75           N  
ATOM    762  CA  GLU A  97      -3.498  31.516 -15.312  1.00 96.75           C  
ATOM    763  C   GLU A  97      -3.188  30.016 -15.398  1.00 96.75           C  
ATOM    764  CB  GLU A  97      -2.506  32.312 -16.172  1.00 96.75           C  
ATOM    765  O   GLU A  97      -3.752  29.312 -16.234  1.00 96.75           O  
ATOM    766  CG  GLU A  97      -2.979  33.719 -16.516  1.00 96.75           C  
ATOM    767  CD  GLU A  97      -2.627  34.750 -15.453  1.00 96.75           C  
ATOM    768  OE1 GLU A  97      -3.055  35.906 -15.586  1.00 96.75           O  
ATOM    769  OE2 GLU A  97      -1.915  34.375 -14.492  1.00 96.75           O  
ATOM    770  N   ASP A  98      -2.287  29.531 -14.531  1.00 97.00           N  
ATOM    771  CA  ASP A  98      -2.049  28.094 -14.453  1.00 97.00           C  
ATOM    772  C   ASP A  98      -3.326  27.344 -14.086  1.00 97.00           C  
ATOM    773  CB  ASP A  98      -0.950  27.797 -13.430  1.00 97.00           C  
ATOM    774  O   ASP A  98      -3.705  26.391 -14.758  1.00 97.00           O  
ATOM    775  CG  ASP A  98       0.412  28.328 -13.852  1.00 97.00           C  
ATOM    776  OD1 ASP A  98       0.744  28.266 -15.055  1.00 97.00           O  
ATOM    777  OD2 ASP A  98       1.160  28.797 -12.969  1.00 97.00           O  
ATOM    778  N   PHE A  99      -3.932  27.844 -13.016  1.00 97.56           N  
ATOM    779  CA  PHE A  99      -5.148  27.234 -12.500  1.00 97.56           C  
ATOM    780  C   PHE A  99      -6.242  27.203 -13.562  1.00 97.56           C  
ATOM    781  CB  PHE A  99      -5.641  27.984 -11.258  1.00 97.56           C  
ATOM    782  O   PHE A  99      -6.848  26.172 -13.812  1.00 97.56           O  
ATOM    783  CG  PHE A  99      -6.840  27.359 -10.602  1.00 97.56           C  
ATOM    784  CD1 PHE A  99      -8.125  27.703 -10.992  1.00 97.56           C  
ATOM    785  CD2 PHE A  99      -6.676  26.422  -9.586  1.00 97.56           C  
ATOM    786  CE1 PHE A  99      -9.234  27.125 -10.383  1.00 97.56           C  
ATOM    787  CE2 PHE A  99      -7.777  25.828  -8.977  1.00 97.56           C  
ATOM    788  CZ  PHE A  99      -9.055  26.188  -9.375  1.00 97.56           C  
ATOM    789  N   GLU A 100      -6.402  28.312 -14.234  1.00 97.56           N  
ATOM    790  CA  GLU A 100      -7.438  28.438 -15.258  1.00 97.56           C  
ATOM    791  C   GLU A 100      -7.164  27.500 -16.438  1.00 97.56           C  
ATOM    792  CB  GLU A 100      -7.539  29.891 -15.750  1.00 97.56           C  
ATOM    793  O   GLU A 100      -8.094  26.922 -17.000  1.00 97.56           O  
ATOM    794  CG  GLU A 100      -8.234  30.828 -14.766  1.00 97.56           C  
ATOM    795  CD  GLU A 100      -9.703  30.500 -14.562  1.00 97.56           C  
ATOM    796  OE1 GLU A 100     -10.258  30.828 -13.492  1.00 97.56           O  
ATOM    797  OE2 GLU A 100     -10.305  29.891 -15.484  1.00 97.56           O  
ATOM    798  N   THR A 101      -5.949  27.375 -16.797  1.00 98.19           N  
ATOM    799  CA  THR A 101      -5.605  26.500 -17.906  1.00 98.19           C  
ATOM    800  C   THR A 101      -5.906  25.047 -17.562  1.00 98.19           C  
ATOM    801  CB  THR A 101      -4.121  26.641 -18.297  1.00 98.19           C  
ATOM    802  O   THR A 101      -6.480  24.312 -18.375  1.00 98.19           O  
ATOM    803  CG2 THR A 101      -3.779  25.766 -19.484  1.00 98.19           C  
ATOM    804  OG1 THR A 101      -3.846  28.000 -18.609  1.00 98.19           O  
ATOM    805  N   VAL A 102      -5.574  24.641 -16.297  1.00 98.00           N  
ATOM    806  CA  VAL A 102      -5.859  23.266 -15.883  1.00 98.00           C  
ATOM    807  C   VAL A 102      -7.367  23.031 -15.883  1.00 98.00           C  
ATOM    808  CB  VAL A 102      -5.273  22.969 -14.484  1.00 98.00           C  
ATOM    809  O   VAL A 102      -7.840  22.016 -16.422  1.00 98.00           O  
ATOM    810  CG1 VAL A 102      -5.773  21.625 -13.961  1.00 98.00           C  
ATOM    811  CG2 VAL A 102      -3.748  23.000 -14.523  1.00 98.00           C  
ATOM    812  N   ALA A 103      -8.102  23.969 -15.383  1.00 98.06           N  
ATOM    813  CA  ALA A 103      -9.555  23.844 -15.383  1.00 98.06           C  
ATOM    814  C   ALA A 103     -10.094  23.719 -16.797  1.00 98.06           C  
ATOM    815  CB  ALA A 103     -10.188  25.047 -14.672  1.00 98.06           C  
ATOM    816  O   ALA A 103     -10.969  22.891 -17.078  1.00 98.06           O  
ATOM    817  N   GLN A 104      -9.578  24.531 -17.672  1.00 98.12           N  
ATOM    818  CA  GLN A 104     -10.023  24.516 -19.062  1.00 98.12           C  
ATOM    819  C   GLN A 104      -9.703  23.172 -19.734  1.00 98.12           C  
ATOM    820  CB  GLN A 104      -9.383  25.656 -19.859  1.00 98.12           C  
ATOM    821  O   GLN A 104     -10.531  22.625 -20.469  1.00 98.12           O  
ATOM    822  CG  GLN A 104      -9.969  25.844 -21.250  1.00 98.12           C  
ATOM    823  CD  GLN A 104     -11.398  26.359 -21.219  1.00 98.12           C  
ATOM    824  NE2 GLN A 104     -12.297  25.625 -21.859  1.00 98.12           N  
ATOM    825  OE1 GLN A 104     -11.688  27.391 -20.609  1.00 98.12           O  
ATOM    826  N   VAL A 105      -8.508  22.672 -19.484  1.00 98.00           N  
ATOM    827  CA  VAL A 105      -8.102  21.391 -20.062  1.00 98.00           C  
ATOM    828  C   VAL A 105      -9.055  20.281 -19.609  1.00 98.00           C  
ATOM    829  CB  VAL A 105      -6.645  21.031 -19.688  1.00 98.00           C  
ATOM    830  O   VAL A 105      -9.531  19.500 -20.422  1.00 98.00           O  
ATOM    831  CG1 VAL A 105      -6.348  19.562 -20.016  1.00 98.00           C  
ATOM    832  CG2 VAL A 105      -5.664  21.953 -20.422  1.00 98.00           C  
ATOM    833  N   ILE A 106      -9.367  20.250 -18.344  1.00 97.62           N  
ATOM    834  CA  ILE A 106     -10.266  19.234 -17.797  1.00 97.62           C  
ATOM    835  C   ILE A 106     -11.656  19.391 -18.406  1.00 97.62           C  
ATOM    836  CB  ILE A 106     -10.336  19.297 -16.266  1.00 97.62           C  
ATOM    837  O   ILE A 106     -12.258  18.422 -18.859  1.00 97.62           O  
ATOM    838  CG1 ILE A 106      -8.984  18.938 -15.648  1.00 97.62           C  
ATOM    839  CG2 ILE A 106     -11.438  18.359 -15.734  1.00 97.62           C  
ATOM    840  CD1 ILE A 106      -8.906  19.156 -14.141  1.00 97.62           C  
ATOM    841  N   ALA A 107     -12.148  20.625 -18.500  1.00 97.19           N  
ATOM    842  CA  ALA A 107     -13.469  20.875 -19.094  1.00 97.19           C  
ATOM    843  C   ALA A 107     -13.508  20.422 -20.547  1.00 97.19           C  
ATOM    844  CB  ALA A 107     -13.828  22.344 -18.984  1.00 97.19           C  
ATOM    845  O   ALA A 107     -14.500  19.828 -20.984  1.00 97.19           O  
ATOM    846  N   ASP A 108     -12.445  20.703 -21.219  1.00 97.06           N  
ATOM    847  CA  ASP A 108     -12.383  20.297 -22.609  1.00 97.06           C  
ATOM    848  C   ASP A 108     -12.359  18.781 -22.750  1.00 97.06           C  
ATOM    849  CB  ASP A 108     -11.156  20.906 -23.297  1.00 97.06           C  
ATOM    850  O   ASP A 108     -13.031  18.219 -23.625  1.00 97.06           O  
ATOM    851  CG  ASP A 108     -11.281  22.406 -23.500  1.00 97.06           C  
ATOM    852  OD1 ASP A 108     -12.383  22.969 -23.312  1.00 97.06           O  
ATOM    853  OD2 ASP A 108     -10.258  23.047 -23.859  1.00 97.06           O  
ATOM    854  N   LEU A 109     -11.562  18.141 -21.906  1.00 96.56           N  
ATOM    855  CA  LEU A 109     -11.531  16.688 -21.922  1.00 96.56           C  
ATOM    856  C   LEU A 109     -12.922  16.109 -21.656  1.00 96.56           C  
ATOM    857  CB  LEU A 109     -10.539  16.156 -20.875  1.00 96.56           C  
ATOM    858  O   LEU A 109     -13.375  15.211 -22.375  1.00 96.56           O  
ATOM    859  CG  LEU A 109      -9.070  16.141 -21.297  1.00 96.56           C  
ATOM    860  CD1 LEU A 109      -8.180  15.797 -20.109  1.00 96.56           C  
ATOM    861  CD2 LEU A 109      -8.844  15.141 -22.438  1.00 96.56           C  
ATOM    862  N   GLU A 110     -13.586  16.594 -20.656  1.00 96.38           N  
ATOM    863  CA  GLU A 110     -14.914  16.094 -20.297  1.00 96.38           C  
ATOM    864  C   GLU A 110     -15.922  16.344 -21.422  1.00 96.38           C  
ATOM    865  CB  GLU A 110     -15.406  16.766 -19.000  1.00 96.38           C  
ATOM    866  O   GLU A 110     -16.734  15.469 -21.734  1.00 96.38           O  
ATOM    867  CG  GLU A 110     -14.617  16.344 -17.766  1.00 96.38           C  
ATOM    868  CD  GLU A 110     -15.266  16.797 -16.469  1.00 96.38           C  
ATOM    869  OE1 GLU A 110     -14.906  16.266 -15.398  1.00 96.38           O  
ATOM    870  OE2 GLU A 110     -16.141  17.703 -16.531  1.00 96.38           O  
ATOM    871  N   THR A 111     -15.820  17.500 -22.031  1.00 96.12           N  
ATOM    872  CA  THR A 111     -16.719  17.812 -23.141  1.00 96.12           C  
ATOM    873  C   THR A 111     -16.438  16.906 -24.328  1.00 96.12           C  
ATOM    874  CB  THR A 111     -16.578  19.281 -23.562  1.00 96.12           C  
ATOM    875  O   THR A 111     -17.359  16.359 -24.938  1.00 96.12           O  
ATOM    876  CG2 THR A 111     -17.531  19.609 -24.703  1.00 96.12           C  
ATOM    877  OG1 THR A 111     -16.875  20.125 -22.453  1.00 96.12           O  
ATOM    878  N   PHE A 112     -15.195  16.719 -24.609  1.00 95.25           N  
ATOM    879  CA  PHE A 112     -14.812  15.883 -25.750  1.00 95.25           C  
ATOM    880  C   PHE A 112     -15.352  14.469 -25.578  1.00 95.25           C  
ATOM    881  CB  PHE A 112     -13.289  15.852 -25.891  1.00 95.25           C  
ATOM    882  O   PHE A 112     -15.875  13.883 -26.531  1.00 95.25           O  
ATOM    883  CG  PHE A 112     -12.812  15.047 -27.078  1.00 95.25           C  
ATOM    884  CD1 PHE A 112     -12.352  13.750 -26.906  1.00 95.25           C  
ATOM    885  CD2 PHE A 112     -12.820  15.586 -28.344  1.00 95.25           C  
ATOM    886  CE1 PHE A 112     -11.906  13.000 -27.984  1.00 95.25           C  
ATOM    887  CE2 PHE A 112     -12.383  14.844 -29.438  1.00 95.25           C  
ATOM    888  CZ  PHE A 112     -11.922  13.555 -29.266  1.00 95.25           C  
ATOM    889  N   TYR A 113     -15.242  13.977 -24.375  1.00 94.81           N  
ATOM    890  CA  TYR A 113     -15.617  12.586 -24.156  1.00 94.81           C  
ATOM    891  C   TYR A 113     -17.062  12.477 -23.688  1.00 94.81           C  
ATOM    892  CB  TYR A 113     -14.680  11.938 -23.141  1.00 94.81           C  
ATOM    893  O   TYR A 113     -17.594  11.375 -23.531  1.00 94.81           O  
ATOM    894  CG  TYR A 113     -13.289  11.688 -23.656  1.00 94.81           C  
ATOM    895  CD1 TYR A 113     -13.055  10.766 -24.672  1.00 94.81           C  
ATOM    896  CD2 TYR A 113     -12.195  12.375 -23.141  1.00 94.81           C  
ATOM    897  CE1 TYR A 113     -11.773  10.531 -25.156  1.00 94.81           C  
ATOM    898  CE2 TYR A 113     -10.906  12.148 -23.609  1.00 94.81           C  
ATOM    899  OH  TYR A 113      -9.438  11.000 -25.094  1.00 94.81           O  
ATOM    900  CZ  TYR A 113     -10.711  11.227 -24.625  1.00 94.81           C  
ATOM    901  N   GLY A 114     -17.719  13.602 -23.406  1.00 93.44           N  
ATOM    902  CA  GLY A 114     -19.078  13.586 -22.906  1.00 93.44           C  
ATOM    903  C   GLY A 114     -19.219  12.898 -21.547  1.00 93.44           C  
ATOM    904  O   GLY A 114     -20.188  12.195 -21.297  1.00 93.44           O  
ATOM    905  N   LYS A 115     -18.141  13.000 -20.719  1.00 93.19           N  
ATOM    906  CA  LYS A 115     -18.078  12.328 -19.422  1.00 93.19           C  
ATOM    907  C   LYS A 115     -17.359  13.180 -18.391  1.00 93.19           C  
ATOM    908  CB  LYS A 115     -17.391  10.969 -19.547  1.00 93.19           C  
ATOM    909  O   LYS A 115     -16.281  13.734 -18.672  1.00 93.19           O  
ATOM    910  CG  LYS A 115     -17.328  10.180 -18.250  1.00 93.19           C  
ATOM    911  CD  LYS A 115     -16.703   8.805 -18.453  1.00 93.19           C  
ATOM    912  CE  LYS A 115     -16.625   8.023 -17.156  1.00 93.19           C  
ATOM    913  NZ  LYS A 115     -16.438   6.562 -17.391  1.00 93.19           N  
ATOM    914  N   SER A 116     -18.047  13.320 -17.234  1.00 92.38           N  
ATOM    915  CA  SER A 116     -17.359  13.984 -16.125  1.00 92.38           C  
ATOM    916  C   SER A 116     -16.516  12.992 -15.336  1.00 92.38           C  
ATOM    917  CB  SER A 116     -18.375  14.656 -15.195  1.00 92.38           C  
ATOM    918  O   SER A 116     -16.906  11.844 -15.141  1.00 92.38           O  
ATOM    919  OG  SER A 116     -19.031  15.727 -15.859  1.00 92.38           O  
ATOM    920  N   PHE A 117     -15.344  13.406 -14.906  1.00 90.81           N  
ATOM    921  CA  PHE A 117     -14.406  12.562 -14.172  1.00 90.81           C  
ATOM    922  C   PHE A 117     -14.344  12.969 -12.703  1.00 90.81           C  
ATOM    923  CB  PHE A 117     -13.008  12.648 -14.805  1.00 90.81           C  
ATOM    924  O   PHE A 117     -14.570  14.125 -12.367  1.00 90.81           O  
ATOM    925  CG  PHE A 117     -12.969  12.234 -16.250  1.00 90.81           C  
ATOM    926  CD1 PHE A 117     -12.984  10.883 -16.594  1.00 90.81           C  
ATOM    927  CD2 PHE A 117     -12.906  13.188 -17.250  1.00 90.81           C  
ATOM    928  CE1 PHE A 117     -12.945  10.500 -17.938  1.00 90.81           C  
ATOM    929  CE2 PHE A 117     -12.867  12.805 -18.594  1.00 90.81           C  
ATOM    930  CZ  PHE A 117     -12.891  11.461 -18.938  1.00 90.81           C  
ATOM    931  N   TYR A 118     -14.039  11.984 -11.844  1.00 85.38           N  
ATOM    932  CA  TYR A 118     -13.602  12.328 -10.500  1.00 85.38           C  
ATOM    933  C   TYR A 118     -12.227  12.984 -10.531  1.00 85.38           C  
ATOM    934  CB  TYR A 118     -13.562  11.078  -9.617  1.00 85.38           C  
ATOM    935  O   TYR A 118     -11.383  12.641 -11.367  1.00 85.38           O  
ATOM    936  CG  TYR A 118     -14.891  10.375  -9.492  1.00 85.38           C  
ATOM    937  CD1 TYR A 118     -15.914  10.922  -8.719  1.00 85.38           C  
ATOM    938  CD2 TYR A 118     -15.125   9.172 -10.148  1.00 85.38           C  
ATOM    939  CE1 TYR A 118     -17.141  10.273  -8.609  1.00 85.38           C  
ATOM    940  CE2 TYR A 118     -16.344   8.523 -10.039  1.00 85.38           C  
ATOM    941  OH  TYR A 118     -18.562   8.438  -9.156  1.00 85.38           O  
ATOM    942  CZ  TYR A 118     -17.359   9.078  -9.266  1.00 85.38           C  
ATOM    943  N   VAL A 119     -12.094  14.023  -9.727  1.00 88.69           N  
ATOM    944  CA  VAL A 119     -10.797  14.688  -9.648  1.00 88.69           C  
ATOM    945  C   VAL A 119     -10.180  14.430  -8.273  1.00 88.69           C  
ATOM    946  CB  VAL A 119     -10.922  16.203  -9.906  1.00 88.69           C  
ATOM    947  O   VAL A 119     -10.766  14.781  -7.246  1.00 88.69           O  
ATOM    948  CG1 VAL A 119      -9.555  16.875  -9.805  1.00 88.69           C  
ATOM    949  CG2 VAL A 119     -11.547  16.469 -11.273  1.00 88.69           C  
ATOM    950  N   HIS A 120      -9.016  13.797  -8.336  1.00 85.31           N  
ATOM    951  CA  HIS A 120      -8.297  13.461  -7.117  1.00 85.31           C  
ATOM    952  C   HIS A 120      -6.863  13.984  -7.160  1.00 85.31           C  
ATOM    953  CB  HIS A 120      -8.289  11.945  -6.898  1.00 85.31           C  
ATOM    954  O   HIS A 120      -6.348  14.297  -8.234  1.00 85.31           O  
ATOM    955  CG  HIS A 120      -9.625  11.391  -6.520  1.00 85.31           C  
ATOM    956  CD2 HIS A 120     -10.562  10.742  -7.254  1.00 85.31           C  
ATOM    957  ND1 HIS A 120     -10.141  11.477  -5.242  1.00 85.31           N  
ATOM    958  CE1 HIS A 120     -11.328  10.906  -5.207  1.00 85.31           C  
ATOM    959  NE2 HIS A 120     -11.609  10.453  -6.418  1.00 85.31           N  
ATOM    960  N   GLY A 121      -6.316  14.234  -6.004  1.00 86.56           N  
ATOM    961  CA  GLY A 121      -4.887  14.484  -5.910  1.00 86.56           C  
ATOM    962  C   GLY A 121      -4.066  13.219  -5.777  1.00 86.56           C  
ATOM    963  O   GLY A 121      -4.562  12.203  -5.289  1.00 86.56           O  
ATOM    964  N   HIS A 122      -2.773  13.289  -6.250  1.00 80.56           N  
ATOM    965  CA  HIS A 122      -1.882  12.141  -6.180  1.00 80.56           C  
ATOM    966  C   HIS A 122      -1.835  11.562  -4.770  1.00 80.56           C  
ATOM    967  CB  HIS A 122      -0.474  12.523  -6.641  1.00 80.56           C  
ATOM    968  O   HIS A 122      -1.773  10.344  -4.594  1.00 80.56           O  
ATOM    969  CG  HIS A 122       0.432  11.352  -6.840  1.00 80.56           C  
ATOM    970  CD2 HIS A 122       0.174  10.023  -6.871  1.00 80.56           C  
ATOM    971  ND1 HIS A 122       1.789  11.484  -7.039  1.00 80.56           N  
ATOM    972  CE1 HIS A 122       2.328  10.289  -7.184  1.00 80.56           C  
ATOM    973  NE2 HIS A 122       1.369   9.383  -7.090  1.00 80.56           N  
ATOM    974  N   LYS A 123      -1.928  12.508  -3.805  1.00 71.81           N  
ATOM    975  CA  LYS A 123      -1.804  12.109  -2.406  1.00 71.81           C  
ATOM    976  C   LYS A 123      -2.947  11.180  -1.996  1.00 71.81           C  
ATOM    977  CB  LYS A 123      -1.771  13.336  -1.496  1.00 71.81           C  
ATOM    978  O   LYS A 123      -2.844  10.461  -1.000  1.00 71.81           O  
ATOM    979  CG  LYS A 123      -1.985  13.023  -0.023  1.00 71.81           C  
ATOM    980  CD  LYS A 123      -1.863  14.273   0.840  1.00 71.81           C  
ATOM    981  CE  LYS A 123      -1.644  13.922   2.305  1.00 71.81           C  
ATOM    982  NZ  LYS A 123      -1.438  15.141   3.143  1.00 71.81           N  
ATOM    983  N   ASP A 124      -4.031  11.172  -2.855  1.00 68.00           N  
ATOM    984  CA  ASP A 124      -5.160  10.297  -2.557  1.00 68.00           C  
ATOM    985  C   ASP A 124      -4.848   8.852  -2.939  1.00 68.00           C  
ATOM    986  CB  ASP A 124      -6.418  10.773  -3.283  1.00 68.00           C  
ATOM    987  O   ASP A 124      -5.531   7.926  -2.498  1.00 68.00           O  
ATOM    988  CG  ASP A 124      -6.918  12.117  -2.781  1.00 68.00           C  
ATOM    989  OD1 ASP A 124      -6.770  12.414  -1.575  1.00 68.00           O  
ATOM    990  OD2 ASP A 124      -7.469  12.891  -3.598  1.00 68.00           O  
ATOM    991  N   PHE A 125      -3.760   8.641  -3.773  1.00 64.06           N  
ATOM    992  CA  PHE A 125      -3.475   7.312  -4.305  1.00 64.06           C  
ATOM    993  C   PHE A 125      -2.127   6.805  -3.807  1.00 64.06           C  
ATOM    994  CB  PHE A 125      -3.494   7.328  -5.836  1.00 64.06           C  
ATOM    995  O   PHE A 125      -1.840   5.609  -3.885  1.00 64.06           O  
ATOM    996  CG  PHE A 125      -4.828   7.711  -6.422  1.00 64.06           C  
ATOM    997  CD1 PHE A 125      -5.875   6.797  -6.449  1.00 64.06           C  
ATOM    998  CD2 PHE A 125      -5.035   8.977  -6.945  1.00 64.06           C  
ATOM    999  CE1 PHE A 125      -7.109   7.148  -6.992  1.00 64.06           C  
ATOM   1000  CE2 PHE A 125      -6.266   9.336  -7.488  1.00 64.06           C  
ATOM   1001  CZ  PHE A 125      -7.301   8.414  -7.512  1.00 64.06           C  
ATOM   1002  N   PHE A 126      -1.260   7.781  -3.408  1.00 60.28           N  
ATOM   1003  CA  PHE A 126       0.119   7.445  -3.076  1.00 60.28           C  
ATOM   1004  C   PHE A 126       0.611   8.281  -1.900  1.00 60.28           C  
ATOM   1005  CB  PHE A 126       1.032   7.656  -4.289  1.00 60.28           C  
ATOM   1006  O   PHE A 126       0.124   9.391  -1.674  1.00 60.28           O  
ATOM   1007  CG  PHE A 126       2.227   6.738  -4.312  1.00 60.28           C  
ATOM   1008  CD1 PHE A 126       3.494   7.215  -4.004  1.00 60.28           C  
ATOM   1009  CD2 PHE A 126       2.080   5.398  -4.648  1.00 60.28           C  
ATOM   1010  CE1 PHE A 126       4.602   6.371  -4.027  1.00 60.28           C  
ATOM   1011  CE2 PHE A 126       3.180   4.547  -4.672  1.00 60.28           C  
ATOM   1012  CZ  PHE A 126       4.441   5.035  -4.363  1.00 60.28           C  
ATOM   1013  N   ALA A 127       1.476   7.668  -1.091  1.00 51.25           N  
ATOM   1014  CA  ALA A 127       2.086   8.391   0.021  1.00 51.25           C  
ATOM   1015  C   ALA A 127       3.043   9.469  -0.485  1.00 51.25           C  
ATOM   1016  CB  ALA A 127       2.818   7.426   0.948  1.00 51.25           C  
ATOM   1017  O   ALA A 127       4.254   9.242  -0.575  1.00 51.25           O  
ATOM   1018  N   THR A 128       2.516  10.586  -0.932  1.00 58.81           N  
ATOM   1019  CA  THR A 128       3.240  11.719  -1.495  1.00 58.81           C  
ATOM   1020  C   THR A 128       2.586  13.039  -1.090  1.00 58.81           C  
ATOM   1021  CB  THR A 128       3.312  11.633  -3.031  1.00 58.81           C  
ATOM   1022  O   THR A 128       1.420  13.062  -0.689  1.00 58.81           O  
ATOM   1023  CG2 THR A 128       1.919  11.633  -3.648  1.00 58.81           C  
ATOM   1024  OG1 THR A 128       4.047  12.750  -3.535  1.00 58.81           O  
ATOM   1025  N   ALA A 129       3.363  14.023  -1.000  1.00 66.25           N  
ATOM   1026  CA  ALA A 129       2.828  15.367  -0.808  1.00 66.25           C  
ATOM   1027  C   ALA A 129       2.170  15.883  -2.084  1.00 66.25           C  
ATOM   1028  CB  ALA A 129       3.934  16.328  -0.361  1.00 66.25           C  
ATOM   1029  O   ALA A 129       1.426  16.859  -2.053  1.00 66.25           O  
ATOM   1030  N   CYS A 130       2.367  15.188  -3.111  1.00 73.06           N  
ATOM   1031  CA  CYS A 130       1.791  15.562  -4.395  1.00 73.06           C  
ATOM   1032  C   CYS A 130       0.276  15.398  -4.387  1.00 73.06           C  
ATOM   1033  CB  CYS A 130       2.396  14.727  -5.523  1.00 73.06           C  
ATOM   1034  O   CYS A 130      -0.240  14.398  -3.875  1.00 73.06           O  
ATOM   1035  SG  CYS A 130       1.875  15.242  -7.172  1.00 73.06           S  
ATOM   1036  N   PRO A 131      -0.344  16.562  -4.875  1.00 89.38           N  
ATOM   1037  CA  PRO A 131       0.060  17.641  -5.762  1.00 89.38           C  
ATOM   1038  C   PRO A 131       0.374  18.938  -5.008  1.00 89.38           C  
ATOM   1039  CB  PRO A 131      -1.156  17.828  -6.672  1.00 89.38           C  
ATOM   1040  O   PRO A 131       0.074  20.031  -5.496  1.00 89.38           O  
ATOM   1041  CG  PRO A 131      -2.334  17.531  -5.801  1.00 89.38           C  
ATOM   1042  CD  PRO A 131      -1.951  16.453  -4.836  1.00 89.38           C  
ATOM   1043  N   GLY A 132       0.756  18.859  -3.738  1.00 83.69           N  
ATOM   1044  CA  GLY A 132       1.158  20.031  -2.979  1.00 83.69           C  
ATOM   1045  C   GLY A 132       0.055  21.062  -2.848  1.00 83.69           C  
ATOM   1046  O   GLY A 132      -1.062  20.750  -2.441  1.00 83.69           O  
ATOM   1047  N   ARG A 133       0.302  22.297  -3.338  1.00 88.88           N  
ATOM   1048  CA  ARG A 133      -0.600  23.438  -3.238  1.00 88.88           C  
ATOM   1049  C   ARG A 133      -1.921  23.156  -3.945  1.00 88.88           C  
ATOM   1050  CB  ARG A 133       0.054  24.688  -3.826  1.00 88.88           C  
ATOM   1051  O   ARG A 133      -2.957  23.703  -3.580  1.00 88.88           O  
ATOM   1052  CG  ARG A 133       1.234  25.203  -3.020  1.00 88.88           C  
ATOM   1053  CD  ARG A 133       1.925  26.375  -3.711  1.00 88.88           C  
ATOM   1054  NE  ARG A 133       3.377  26.281  -3.600  1.00 88.88           N  
ATOM   1055  NH1 ARG A 133       3.789  26.828  -5.805  1.00 88.88           N  
ATOM   1056  NH2 ARG A 133       5.535  26.391  -4.383  1.00 88.88           N  
ATOM   1057  CZ  ARG A 133       4.230  26.500  -4.598  1.00 88.88           C  
ATOM   1058  N   TRP A 134      -1.888  22.250  -4.848  1.00 92.75           N  
ATOM   1059  CA  TRP A 134      -3.078  21.969  -5.645  1.00 92.75           C  
ATOM   1060  C   TRP A 134      -4.117  21.219  -4.820  1.00 92.75           C  
ATOM   1061  CB  TRP A 134      -2.711  21.156  -6.887  1.00 92.75           C  
ATOM   1062  O   TRP A 134      -5.312  21.281  -5.113  1.00 92.75           O  
ATOM   1063  CG  TRP A 134      -2.100  21.969  -7.988  1.00 92.75           C  
ATOM   1064  CD1 TRP A 134      -0.781  22.297  -8.133  1.00 92.75           C  
ATOM   1065  CD2 TRP A 134      -2.785  22.562  -9.102  1.00 92.75           C  
ATOM   1066  CE2 TRP A 134      -1.818  23.234  -9.875  1.00 92.75           C  
ATOM   1067  CE3 TRP A 134      -4.121  22.578  -9.516  1.00 92.75           C  
ATOM   1068  NE1 TRP A 134      -0.606  23.062  -9.266  1.00 92.75           N  
ATOM   1069  CH2 TRP A 134      -3.467  23.922 -11.430  1.00 92.75           C  
ATOM   1070  CZ2 TRP A 134      -2.150  23.922 -11.047  1.00 92.75           C  
ATOM   1071  CZ3 TRP A 134      -4.449  23.266 -10.680  1.00 92.75           C  
ATOM   1072  N   TYR A 135      -3.635  20.484  -3.805  1.00 89.44           N  
ATOM   1073  CA  TYR A 135      -4.543  19.578  -3.113  1.00 89.44           C  
ATOM   1074  C   TYR A 135      -5.676  20.344  -2.443  1.00 89.44           C  
ATOM   1075  CB  TYR A 135      -3.783  18.750  -2.070  1.00 89.44           C  
ATOM   1076  O   TYR A 135      -6.848  19.984  -2.580  1.00 89.44           O  
ATOM   1077  CG  TYR A 135      -4.523  17.516  -1.617  1.00 89.44           C  
ATOM   1078  CD1 TYR A 135      -5.094  17.453  -0.346  1.00 89.44           C  
ATOM   1079  CD2 TYR A 135      -4.660  16.422  -2.457  1.00 89.44           C  
ATOM   1080  CE1 TYR A 135      -5.777  16.312   0.077  1.00 89.44           C  
ATOM   1081  CE2 TYR A 135      -5.340  15.273  -2.045  1.00 89.44           C  
ATOM   1082  OH  TYR A 135      -6.570  14.109  -0.365  1.00 89.44           O  
ATOM   1083  CZ  TYR A 135      -5.895  15.234  -0.778  1.00 89.44           C  
ATOM   1084  N   ASP A 136      -5.418  21.359  -1.763  1.00 87.56           N  
ATOM   1085  CA  ASP A 136      -6.426  22.125  -1.034  1.00 87.56           C  
ATOM   1086  C   ASP A 136      -7.320  22.906  -1.992  1.00 87.56           C  
ATOM   1087  CB  ASP A 136      -5.762  23.078  -0.036  1.00 87.56           C  
ATOM   1088  O   ASP A 136      -8.312  23.500  -1.573  1.00 87.56           O  
ATOM   1089  CG  ASP A 136      -5.078  22.344   1.108  1.00 87.56           C  
ATOM   1090  OD1 ASP A 136      -5.438  21.188   1.398  1.00 87.56           O  
ATOM   1091  OD2 ASP A 136      -4.172  22.938   1.729  1.00 87.56           O  
ATOM   1092  N   GLN A 137      -6.945  22.969  -3.297  1.00 93.00           N  
ATOM   1093  CA  GLN A 137      -7.703  23.734  -4.281  1.00 93.00           C  
ATOM   1094  C   GLN A 137      -8.531  22.812  -5.176  1.00 93.00           C  
ATOM   1095  CB  GLN A 137      -6.766  24.594  -5.133  1.00 93.00           C  
ATOM   1096  O   GLN A 137      -9.133  23.266  -6.152  1.00 93.00           O  
ATOM   1097  CG  GLN A 137      -5.895  25.547  -4.320  1.00 93.00           C  
ATOM   1098  CD  GLN A 137      -6.703  26.531  -3.492  1.00 93.00           C  
ATOM   1099  NE2 GLN A 137      -6.348  26.672  -2.221  1.00 93.00           N  
ATOM   1100  OE1 GLN A 137      -7.641  27.156  -3.994  1.00 93.00           O  
ATOM   1101  N   LEU A 138      -8.633  21.500  -4.832  1.00 91.31           N  
ATOM   1102  CA  LEU A 138      -9.289  20.547  -5.727  1.00 91.31           C  
ATOM   1103  C   LEU A 138     -10.781  20.859  -5.836  1.00 91.31           C  
ATOM   1104  CB  LEU A 138      -9.086  19.109  -5.238  1.00 91.31           C  
ATOM   1105  O   LEU A 138     -11.359  20.797  -6.926  1.00 91.31           O  
ATOM   1106  CG  LEU A 138      -7.688  18.531  -5.434  1.00 91.31           C  
ATOM   1107  CD1 LEU A 138      -7.641  17.094  -4.918  1.00 91.31           C  
ATOM   1108  CD2 LEU A 138      -7.281  18.578  -6.902  1.00 91.31           C  
ATOM   1109  N   ASP A 139     -11.367  21.188  -4.746  1.00 87.69           N  
ATOM   1110  CA  ASP A 139     -12.781  21.531  -4.805  1.00 87.69           C  
ATOM   1111  C   ASP A 139     -13.008  22.766  -5.676  1.00 87.69           C  
ATOM   1112  CB  ASP A 139     -13.336  21.781  -3.396  1.00 87.69           C  
ATOM   1113  O   ASP A 139     -13.938  22.812  -6.484  1.00 87.69           O  
ATOM   1114  CG  ASP A 139     -13.516  20.500  -2.604  1.00 87.69           C  
ATOM   1115  OD1 ASP A 139     -13.523  19.406  -3.207  1.00 87.69           O  
ATOM   1116  OD2 ASP A 139     -13.648  20.578  -1.363  1.00 87.69           O  
ATOM   1117  N   ARG A 140     -12.203  23.750  -5.480  1.00 93.81           N  
ATOM   1118  CA  ARG A 140     -12.289  24.953  -6.312  1.00 93.81           C  
ATOM   1119  C   ARG A 140     -12.078  24.609  -7.785  1.00 93.81           C  
ATOM   1120  CB  ARG A 140     -11.258  26.000  -5.867  1.00 93.81           C  
ATOM   1121  O   ARG A 140     -12.750  25.172  -8.656  1.00 93.81           O  
ATOM   1122  CG  ARG A 140     -11.375  27.328  -6.598  1.00 93.81           C  
ATOM   1123  CD  ARG A 140     -10.312  28.312  -6.133  1.00 93.81           C  
ATOM   1124  NE  ARG A 140     -10.195  29.438  -7.047  1.00 93.81           N  
ATOM   1125  NH1 ARG A 140      -8.055  30.031  -6.387  1.00 93.81           N  
ATOM   1126  NH2 ARG A 140      -9.125  31.234  -8.008  1.00 93.81           N  
ATOM   1127  CZ  ARG A 140      -9.125  30.234  -7.145  1.00 93.81           C  
ATOM   1128  N   LEU A 141     -11.188  23.734  -8.055  1.00 95.44           N  
ATOM   1129  CA  LEU A 141     -10.922  23.297  -9.422  1.00 95.44           C  
ATOM   1130  C   LEU A 141     -12.148  22.641 -10.031  1.00 95.44           C  
ATOM   1131  CB  LEU A 141      -9.734  22.328  -9.453  1.00 95.44           C  
ATOM   1132  O   LEU A 141     -12.539  22.953 -11.156  1.00 95.44           O  
ATOM   1133  CG  LEU A 141      -9.328  21.797 -10.828  1.00 95.44           C  
ATOM   1134  CD1 LEU A 141      -8.906  22.953 -11.734  1.00 95.44           C  
ATOM   1135  CD2 LEU A 141      -8.203  20.781 -10.695  1.00 95.44           C  
ATOM   1136  N   ILE A 142     -12.758  21.781  -9.258  1.00 93.81           N  
ATOM   1137  CA  ILE A 142     -13.953  21.078  -9.727  1.00 93.81           C  
ATOM   1138  C   ILE A 142     -15.055  22.094 -10.023  1.00 93.81           C  
ATOM   1139  CB  ILE A 142     -14.453  20.047  -8.695  1.00 93.81           C  
ATOM   1140  O   ILE A 142     -15.703  22.031 -11.070  1.00 93.81           O  
ATOM   1141  CG1 ILE A 142     -13.438  18.906  -8.547  1.00 93.81           C  
ATOM   1142  CG2 ILE A 142     -15.828  19.500  -9.094  1.00 93.81           C  
ATOM   1143  CD1 ILE A 142     -13.641  18.047  -7.309  1.00 93.81           C  
ATOM   1144  N   ASP A 143     -15.180  23.031  -9.164  1.00 94.62           N  
ATOM   1145  CA  ASP A 143     -16.172  24.062  -9.375  1.00 94.62           C  
ATOM   1146  C   ASP A 143     -15.883  24.844 -10.656  1.00 94.62           C  
ATOM   1147  CB  ASP A 143     -16.234  25.016  -8.180  1.00 94.62           C  
ATOM   1148  O   ASP A 143     -16.797  25.172 -11.414  1.00 94.62           O  
ATOM   1149  CG  ASP A 143     -16.891  24.391  -6.961  1.00 94.62           C  
ATOM   1150  OD1 ASP A 143     -17.547  23.328  -7.098  1.00 94.62           O  
ATOM   1151  OD2 ASP A 143     -16.750  24.953  -5.855  1.00 94.62           O  
ATOM   1152  N   ARG A 144     -14.688  25.203 -10.844  1.00 96.81           N  
ATOM   1153  CA  ARG A 144     -14.312  25.969 -12.023  1.00 96.81           C  
ATOM   1154  C   ARG A 144     -14.547  25.172 -13.297  1.00 96.81           C  
ATOM   1155  CB  ARG A 144     -12.852  26.406 -11.938  1.00 96.81           C  
ATOM   1156  O   ARG A 144     -15.031  25.703 -14.297  1.00 96.81           O  
ATOM   1157  CG  ARG A 144     -12.406  27.281 -13.102  1.00 96.81           C  
ATOM   1158  CD  ARG A 144     -13.242  28.547 -13.211  1.00 96.81           C  
ATOM   1159  NE  ARG A 144     -12.789  29.406 -14.305  1.00 96.81           N  
ATOM   1160  NH1 ARG A 144     -14.883  30.234 -14.812  1.00 96.81           N  
ATOM   1161  NH2 ARG A 144     -13.055  30.922 -16.016  1.00 96.81           N  
ATOM   1162  CZ  ARG A 144     -13.578  30.188 -15.039  1.00 96.81           C  
ATOM   1163  N   VAL A 145     -14.188  23.906 -13.289  1.00 97.00           N  
ATOM   1164  CA  VAL A 145     -14.445  23.031 -14.422  1.00 97.00           C  
ATOM   1165  C   VAL A 145     -15.938  23.031 -14.750  1.00 97.00           C  
ATOM   1166  CB  VAL A 145     -13.969  21.594 -14.148  1.00 97.00           C  
ATOM   1167  O   VAL A 145     -16.328  23.188 -15.906  1.00 97.00           O  
ATOM   1168  CG1 VAL A 145     -14.484  20.625 -15.219  1.00 97.00           C  
ATOM   1169  CG2 VAL A 145     -12.438  21.547 -14.070  1.00 97.00           C  
ATOM   1170  N   ASN A 146     -16.719  22.891 -13.734  1.00 96.00           N  
ATOM   1171  CA  ASN A 146     -18.172  22.859 -13.930  1.00 96.00           C  
ATOM   1172  C   ASN A 146     -18.688  24.188 -14.453  1.00 96.00           C  
ATOM   1173  CB  ASN A 146     -18.875  22.484 -12.625  1.00 96.00           C  
ATOM   1174  O   ASN A 146     -19.609  24.219 -15.289  1.00 96.00           O  
ATOM   1175  CG  ASN A 146     -18.672  21.031 -12.234  1.00 96.00           C  
ATOM   1176  ND2 ASN A 146     -18.688  20.766 -10.930  1.00 96.00           N  
ATOM   1177  OD1 ASN A 146     -18.484  20.172 -13.086  1.00 96.00           O  
ATOM   1178  N   ALA A 147     -18.125  25.219 -13.969  1.00 97.06           N  
ATOM   1179  CA  ALA A 147     -18.516  26.531 -14.469  1.00 97.06           C  
ATOM   1180  C   ALA A 147     -18.188  26.672 -15.953  1.00 97.06           C  
ATOM   1181  CB  ALA A 147     -17.828  27.641 -13.664  1.00 97.06           C  
ATOM   1182  O   ALA A 147     -18.969  27.219 -16.719  1.00 97.06           O  
ATOM   1183  N   ILE A 148     -17.016  26.250 -16.328  1.00 97.44           N  
ATOM   1184  CA  ILE A 148     -16.625  26.312 -17.734  1.00 97.44           C  
ATOM   1185  C   ILE A 148     -17.594  25.484 -18.578  1.00 97.44           C  
ATOM   1186  CB  ILE A 148     -15.172  25.797 -17.922  1.00 97.44           C  
ATOM   1187  O   ILE A 148     -18.031  25.922 -19.641  1.00 97.44           O  
ATOM   1188  CG1 ILE A 148     -14.172  26.766 -17.297  1.00 97.44           C  
ATOM   1189  CG2 ILE A 148     -14.875  25.562 -19.406  1.00 97.44           C  
ATOM   1190  CD1 ILE A 148     -12.758  26.219 -17.172  1.00 97.44           C  
ATOM   1191  N   LYS A 149     -17.938  24.344 -18.125  1.00 96.38           N  
ATOM   1192  CA  LYS A 149     -18.875  23.484 -18.844  1.00 96.38           C  
ATOM   1193  C   LYS A 149     -20.250  24.172 -18.984  1.00 96.38           C  
ATOM   1194  CB  LYS A 149     -19.031  22.141 -18.141  1.00 96.38           C  
ATOM   1195  O   LYS A 149     -20.875  24.094 -20.031  1.00 96.38           O  
ATOM   1196  CG  LYS A 149     -17.844  21.203 -18.328  1.00 96.38           C  
ATOM   1197  CD  LYS A 149     -18.203  19.781 -17.922  1.00 96.38           C  
ATOM   1198  CE  LYS A 149     -18.531  19.672 -16.438  1.00 96.38           C  
ATOM   1199  NZ  LYS A 149     -18.828  18.266 -16.031  1.00 96.38           N  
ATOM   1200  N   GLU A 150     -20.672  24.750 -17.906  1.00 95.88           N  
ATOM   1201  CA  GLU A 150     -21.922  25.500 -17.984  1.00 95.88           C  
ATOM   1202  C   GLU A 150     -21.859  26.578 -19.062  1.00 95.88           C  
ATOM   1203  CB  GLU A 150     -22.250  26.141 -16.625  1.00 95.88           C  
ATOM   1204  O   GLU A 150     -22.812  26.766 -19.812  1.00 95.88           O  
ATOM   1205  CG  GLU A 150     -23.641  26.734 -16.547  1.00 95.88           C  
ATOM   1206  CD  GLU A 150     -23.984  27.281 -15.172  1.00 95.88           C  
ATOM   1207  OE1 GLU A 150     -25.156  27.672 -14.945  1.00 95.88           O  
ATOM   1208  OE2 GLU A 150     -23.078  27.328 -14.312  1.00 95.88           O  
ATOM   1209  N   GLY A 151     -20.750  27.266 -19.047  1.00 96.31           N  
ATOM   1210  CA  GLY A 151     -20.547  28.250 -20.109  1.00 96.31           C  
ATOM   1211  C   GLY A 151     -20.609  27.641 -21.500  1.00 96.31           C  
ATOM   1212  O   GLY A 151     -21.156  28.250 -22.422  1.00 96.31           O  
ATOM   1213  N   LYS A 152     -20.078  26.484 -21.656  1.00 95.81           N  
ATOM   1214  CA  LYS A 152     -20.125  25.781 -22.938  1.00 95.81           C  
ATOM   1215  C   LYS A 152     -21.562  25.469 -23.328  1.00 95.81           C  
ATOM   1216  CB  LYS A 152     -19.297  24.500 -22.891  1.00 95.81           C  
ATOM   1217  O   LYS A 152     -21.953  25.625 -24.500  1.00 95.81           O  
ATOM   1218  CG  LYS A 152     -17.797  24.734 -22.875  1.00 95.81           C  
ATOM   1219  CD  LYS A 152     -17.016  23.422 -22.922  1.00 95.81           C  
ATOM   1220  CE  LYS A 152     -15.531  23.656 -23.141  1.00 95.81           C  
ATOM   1221  NZ  LYS A 152     -14.812  22.375 -23.438  1.00 95.81           N  
ATOM   1222  N   VAL A 153     -22.312  25.031 -22.375  1.00 95.12           N  
ATOM   1223  CA  VAL A 153     -23.719  24.734 -22.625  1.00 95.12           C  
ATOM   1224  C   VAL A 153     -24.438  26.000 -23.078  1.00 95.12           C  
ATOM   1225  CB  VAL A 153     -24.406  24.156 -21.375  1.00 95.12           C  
ATOM   1226  O   VAL A 153     -25.188  25.969 -24.062  1.00 95.12           O  
ATOM   1227  CG1 VAL A 153     -25.922  24.031 -21.594  1.00 95.12           C  
ATOM   1228  CG2 VAL A 153     -23.812  22.797 -21.016  1.00 95.12           C  
ATOM   1229  N   GLU A 154     -24.219  26.984 -22.406  1.00 95.94           N  
ATOM   1230  CA  GLU A 154     -24.844  28.250 -22.750  1.00 95.94           C  
ATOM   1231  C   GLU A 154     -24.484  28.703 -24.156  1.00 95.94           C  
ATOM   1232  CB  GLU A 154     -24.453  29.344 -21.734  1.00 95.94           C  
ATOM   1233  O   GLU A 154     -25.281  29.344 -24.844  1.00 95.94           O  
ATOM   1234  CG  GLU A 154     -25.078  29.156 -20.359  1.00 95.94           C  
ATOM   1235  CD  GLU A 154     -24.625  30.219 -19.359  1.00 95.94           C  
ATOM   1236  OE1 GLU A 154     -25.203  30.266 -18.250  1.00 95.94           O  
ATOM   1237  OE2 GLU A 154     -23.703  30.984 -19.688  1.00 95.94           O  
ATOM   1238  N   ARG A 155     -23.250  28.344 -24.547  1.00 96.06           N  
ATOM   1239  CA  ARG A 155     -22.781  28.719 -25.875  1.00 96.06           C  
ATOM   1240  C   ARG A 155     -23.250  27.703 -26.922  1.00 96.06           C  
ATOM   1241  CB  ARG A 155     -21.266  28.844 -25.891  1.00 96.06           C  
ATOM   1242  O   ARG A 155     -22.875  27.797 -28.094  1.00 96.06           O  
ATOM   1243  CG  ARG A 155     -20.734  30.094 -25.219  1.00 96.06           C  
ATOM   1244  CD  ARG A 155     -19.219  30.172 -25.281  1.00 96.06           C  
ATOM   1245  NE  ARG A 155     -18.594  29.219 -24.375  1.00 96.06           N  
ATOM   1246  NH1 ARG A 155     -16.453  30.047 -24.656  1.00 96.06           N  
ATOM   1247  NH2 ARG A 155     -16.828  28.281 -23.250  1.00 96.06           N  
ATOM   1248  CZ  ARG A 155     -17.297  29.188 -24.094  1.00 96.06           C  
ATOM   1249  N   GLY A 156     -23.984  26.672 -26.531  1.00 94.44           N  
ATOM   1250  CA  GLY A 156     -24.594  25.734 -27.453  1.00 94.44           C  
ATOM   1251  C   GLY A 156     -23.703  24.547 -27.797  1.00 94.44           C  
ATOM   1252  O   GLY A 156     -23.922  23.859 -28.797  1.00 94.44           O  
ATOM   1253  N   VAL A 157     -22.594  24.469 -26.953  1.00 94.00           N  
ATOM   1254  CA  VAL A 157     -21.750  23.312 -27.188  1.00 94.00           C  
ATOM   1255  C   VAL A 157     -22.500  22.031 -26.844  1.00 94.00           C  
ATOM   1256  CB  VAL A 157     -20.438  23.391 -26.375  1.00 94.00           C  
ATOM   1257  O   VAL A 157     -23.141  21.938 -25.797  1.00 94.00           O  
ATOM   1258  CG1 VAL A 157     -19.594  22.141 -26.578  1.00 94.00           C  
ATOM   1259  CG2 VAL A 157     -19.641  24.641 -26.766  1.00 94.00           C  
ATOM   1260  N   GLU A 158     -22.484  21.031 -27.812  1.00 91.44           N  
ATOM   1261  CA  GLU A 158     -23.203  19.781 -27.641  1.00 91.44           C  
ATOM   1262  C   GLU A 158     -22.406  18.797 -26.781  1.00 91.44           C  
ATOM   1263  CB  GLU A 158     -23.547  19.156 -28.984  1.00 91.44           C  
ATOM   1264  O   GLU A 158     -21.188  18.922 -26.672  1.00 91.44           O  
ATOM   1265  CG  GLU A 158     -24.484  19.984 -29.844  1.00 91.44           C  
ATOM   1266  CD  GLU A 158     -24.875  19.312 -31.141  1.00 91.44           C  
ATOM   1267  OE1 GLU A 158     -25.750  19.844 -31.875  1.00 91.44           O  
ATOM   1268  OE2 GLU A 158     -24.328  18.234 -31.438  1.00 91.44           O  
ATOM   1269  N   ASN A 159     -22.984  17.875 -26.094  1.00 89.62           N  
ATOM   1270  CA  ASN A 159     -22.438  16.719 -25.406  1.00 89.62           C  
ATOM   1271  C   ASN A 159     -21.625  17.109 -24.172  1.00 89.62           C  
ATOM   1272  CB  ASN A 159     -21.578  15.875 -26.359  1.00 89.62           C  
ATOM   1273  O   ASN A 159     -20.672  16.438 -23.812  1.00 89.62           O  
ATOM   1274  CG  ASN A 159     -22.406  15.156 -27.406  1.00 89.62           C  
ATOM   1275  ND2 ASN A 159     -21.797  14.875 -28.547  1.00 89.62           N  
ATOM   1276  OD1 ASN A 159     -23.578  14.852 -27.203  1.00 89.62           O  
ATOM   1277  N   VAL A 160     -21.984  18.297 -23.656  1.00 94.38           N  
ATOM   1278  CA  VAL A 160     -21.344  18.672 -22.406  1.00 94.38           C  
ATOM   1279  C   VAL A 160     -21.938  17.859 -21.250  1.00 94.38           C  
ATOM   1280  CB  VAL A 160     -21.484  20.188 -22.125  1.00 94.38           C  
ATOM   1281  O   VAL A 160     -23.141  17.906 -21.016  1.00 94.38           O  
ATOM   1282  CG1 VAL A 160     -20.781  20.562 -20.812  1.00 94.38           C  
ATOM   1283  CG2 VAL A 160     -20.938  21.016 -23.281  1.00 94.38           C  
ATOM   1284  N   PRO A 161     -21.047  17.094 -20.547  1.00 94.31           N  
ATOM   1285  CA  PRO A 161     -21.594  16.250 -19.484  1.00 94.31           C  
ATOM   1286  C   PRO A 161     -21.984  17.047 -18.234  1.00 94.31           C  
ATOM   1287  CB  PRO A 161     -20.469  15.273 -19.172  1.00 94.31           C  
ATOM   1288  O   PRO A 161     -21.375  18.078 -17.938  1.00 94.31           O  
ATOM   1289  CG  PRO A 161     -19.219  16.047 -19.438  1.00 94.31           C  
ATOM   1290  CD  PRO A 161     -19.453  16.969 -20.609  1.00 94.31           C  
ATOM   1291  N   ALA A 162     -22.953  16.578 -17.531  1.00 91.25           N  
ATOM   1292  CA  ALA A 162     -23.328  17.172 -16.250  1.00 91.25           C  
ATOM   1293  C   ALA A 162     -22.281  16.906 -15.188  1.00 91.25           C  
ATOM   1294  CB  ALA A 162     -24.688  16.609 -15.805  1.00 91.25           C  
ATOM   1295  O   ALA A 162     -21.469  15.977 -15.320  1.00 91.25           O  
ATOM   1296  N   PRO A 163     -22.234  17.875 -14.219  1.00 89.56           N  
ATOM   1297  CA  PRO A 163     -21.359  17.594 -13.078  1.00 89.56           C  
ATOM   1298  C   PRO A 163     -21.719  16.281 -12.383  1.00 89.56           C  
ATOM   1299  CB  PRO A 163     -21.594  18.781 -12.148  1.00 89.56           C  
ATOM   1300  O   PRO A 163     -22.859  15.836 -12.445  1.00 89.56           O  
ATOM   1301  CG  PRO A 163     -22.188  19.844 -13.016  1.00 89.56           C  
ATOM   1302  CD  PRO A 163     -22.891  19.172 -14.172  1.00 89.56           C  
ATOM   1303  N   LEU A 164     -20.672  15.633 -11.859  1.00 84.94           N  
ATOM   1304  CA  LEU A 164     -20.953  14.477 -11.016  1.00 84.94           C  
ATOM   1305  C   LEU A 164     -21.734  14.883  -9.766  1.00 84.94           C  
ATOM   1306  CB  LEU A 164     -19.656  13.773 -10.617  1.00 84.94           C  
ATOM   1307  O   LEU A 164     -21.609  16.031  -9.305  1.00 84.94           O  
ATOM   1308  CG  LEU A 164     -18.891  13.078 -11.734  1.00 84.94           C  
ATOM   1309  CD1 LEU A 164     -17.562  12.523 -11.211  1.00 84.94           C  
ATOM   1310  CD2 LEU A 164     -19.734  11.961 -12.352  1.00 84.94           C  
ATOM   1311  N   ASP A 165     -22.562  13.906  -9.328  1.00 69.44           N  
ATOM   1312  CA  ASP A 165     -23.312  14.164  -8.094  1.00 69.44           C  
ATOM   1313  C   ASP A 165     -22.359  14.336  -6.910  1.00 69.44           C  
ATOM   1314  CB  ASP A 165     -24.297  13.031  -7.820  1.00 69.44           C  
ATOM   1315  O   ASP A 165     -21.625  13.406  -6.562  1.00 69.44           O  
ATOM   1316  CG  ASP A 165     -25.234  13.336  -6.664  1.00 69.44           C  
ATOM   1317  OD1 ASP A 165     -24.922  14.219  -5.840  1.00 69.44           O  
ATOM   1318  OD2 ASP A 165     -26.297  12.680  -6.574  1.00 69.44           O  
ATOM   1319  N   LYS A 166     -22.453  15.492  -6.402  1.00 63.44           N  
ATOM   1320  CA  LYS A 166     -21.531  15.844  -5.320  1.00 63.44           C  
ATOM   1321  C   LYS A 166     -21.625  14.836  -4.172  1.00 63.44           C  
ATOM   1322  CB  LYS A 166     -21.828  17.250  -4.805  1.00 63.44           C  
ATOM   1323  O   LYS A 166     -20.625  14.492  -3.559  1.00 63.44           O  
ATOM   1324  CG  LYS A 166     -21.125  18.359  -5.598  1.00 63.44           C  
ATOM   1325  CD  LYS A 166     -21.375  19.719  -4.980  1.00 63.44           C  
ATOM   1326  CE  LYS A 166     -20.719  20.828  -5.797  1.00 63.44           C  
ATOM   1327  NZ  LYS A 166     -20.953  22.172  -5.191  1.00 63.44           N  
ATOM   1328  N   ALA A 167     -22.828  14.461  -3.920  1.00 55.50           N  
ATOM   1329  CA  ALA A 167     -23.031  13.492  -2.840  1.00 55.50           C  
ATOM   1330  C   ALA A 167     -22.344  12.172  -3.152  1.00 55.50           C  
ATOM   1331  CB  ALA A 167     -24.531  13.273  -2.594  1.00 55.50           C  
ATOM   1332  O   ALA A 167     -21.734  11.555  -2.273  1.00 55.50           O  
ATOM   1333  N   GLU A 168     -22.469  11.734  -4.371  1.00 53.66           N  
ATOM   1334  CA  GLU A 168     -21.812  10.492  -4.781  1.00 53.66           C  
ATOM   1335  C   GLU A 168     -20.297  10.617  -4.719  1.00 53.66           C  
ATOM   1336  CB  GLU A 168     -22.250  10.102  -6.195  1.00 53.66           C  
ATOM   1337  O   GLU A 168     -19.609   9.703  -4.270  1.00 53.66           O  
ATOM   1338  CG  GLU A 168     -23.312   9.008  -6.227  1.00 53.66           C  
ATOM   1339  CD  GLU A 168     -23.750   8.641  -7.637  1.00 53.66           C  
ATOM   1340  OE1 GLU A 168     -24.641   7.770  -7.789  1.00 53.66           O  
ATOM   1341  OE2 GLU A 168     -23.188   9.219  -8.594  1.00 53.66           O  
ATOM   1342  N   VAL A 169     -19.891  11.742  -5.117  1.00 51.50           N  
ATOM   1343  CA  VAL A 169     -18.453  11.984  -5.102  1.00 51.50           C  
ATOM   1344  C   VAL A 169     -17.938  11.969  -3.660  1.00 51.50           C  
ATOM   1345  CB  VAL A 169     -18.078  13.320  -5.777  1.00 51.50           C  
ATOM   1346  O   VAL A 169     -16.891  11.375  -3.373  1.00 51.50           O  
ATOM   1347  CG1 VAL A 169     -16.609  13.641  -5.590  1.00 51.50           C  
ATOM   1348  CG2 VAL A 169     -18.438  13.281  -7.266  1.00 51.50           C  
ATOM   1349  N   SER A 170     -18.797  12.602  -2.920  1.00 50.97           N  
ATOM   1350  CA  SER A 170     -18.438  12.633  -1.507  1.00 50.97           C  
ATOM   1351  C   SER A 170     -18.391  11.227  -0.919  1.00 50.97           C  
ATOM   1352  CB  SER A 170     -19.422  13.492  -0.716  1.00 50.97           C  
ATOM   1353  O   SER A 170     -17.469  10.891  -0.162  1.00 50.97           O  
ATOM   1354  OG  SER A 170     -18.953  13.719   0.601  1.00 50.97           O  
ATOM   1355  N   ALA A 171     -19.312  10.438  -1.248  1.00 47.41           N  
ATOM   1356  CA  ALA A 171     -19.359   9.055  -0.760  1.00 47.41           C  
ATOM   1357  C   ALA A 171     -18.156   8.258  -1.273  1.00 47.41           C  
ATOM   1358  CB  ALA A 171     -20.656   8.391  -1.176  1.00 47.41           C  
ATOM   1359  O   ALA A 171     -17.562   7.477  -0.528  1.00 47.41           O  
ATOM   1360  N   LEU A 172     -17.859   8.461  -2.488  1.00 44.50           N  
ATOM   1361  CA  LEU A 172     -16.703   7.777  -3.062  1.00 44.50           C  
ATOM   1362  C   LEU A 172     -15.422   8.211  -2.373  1.00 44.50           C  
ATOM   1363  CB  LEU A 172     -16.609   8.055  -4.566  1.00 44.50           C  
ATOM   1364  O   LEU A 172     -14.555   7.379  -2.082  1.00 44.50           O  
ATOM   1365  CG  LEU A 172     -16.750   6.840  -5.488  1.00 44.50           C  
ATOM   1366  CD1 LEU A 172     -17.938   7.000  -6.418  1.00 44.50           C  
ATOM   1367  CD2 LEU A 172     -15.461   6.641  -6.289  1.00 44.50           C  
ATOM   1368  N   ARG A 173     -15.445   9.500  -2.219  1.00 46.56           N  
ATOM   1369  CA  ARG A 173     -14.289  10.016  -1.496  1.00 46.56           C  
ATOM   1370  C   ARG A 173     -14.180   9.383  -0.114  1.00 46.56           C  
ATOM   1371  CB  ARG A 173     -14.359  11.539  -1.370  1.00 46.56           C  
ATOM   1372  O   ARG A 173     -13.086   9.008   0.321  1.00 46.56           O  
ATOM   1373  CG  ARG A 173     -13.617  12.281  -2.467  1.00 46.56           C  
ATOM   1374  CD  ARG A 173     -13.711  13.789  -2.281  1.00 46.56           C  
ATOM   1375  NE  ARG A 173     -13.125  14.508  -3.412  1.00 46.56           N  
ATOM   1376  NH1 ARG A 173     -13.633  16.609  -2.605  1.00 46.56           N  
ATOM   1377  NH2 ARG A 173     -12.547  16.375  -4.609  1.00 46.56           N  
ATOM   1378  CZ  ARG A 173     -13.102  15.836  -3.539  1.00 46.56           C  
ATOM   1379  N   ALA A 174     -15.344   9.359   0.494  1.00 45.28           N  
ATOM   1380  CA  ALA A 174     -15.375   8.750   1.819  1.00 45.28           C  
ATOM   1381  C   ALA A 174     -14.969   7.277   1.754  1.00 45.28           C  
ATOM   1382  CB  ALA A 174     -16.750   8.891   2.443  1.00 45.28           C  
ATOM   1383  O   ALA A 174     -14.219   6.793   2.602  1.00 45.28           O  
ATOM   1384  N   SER A 175     -15.516   6.570   0.734  1.00 41.56           N  
ATOM   1385  CA  SER A 175     -15.156   5.164   0.560  1.00 41.56           C  
ATOM   1386  C   SER A 175     -13.672   5.012   0.255  1.00 41.56           C  
ATOM   1387  CB  SER A 175     -15.984   4.535  -0.561  1.00 41.56           C  
ATOM   1388  O   SER A 175     -13.016   4.105   0.775  1.00 41.56           O  
ATOM   1389  OG  SER A 175     -17.359   4.539  -0.233  1.00 41.56           O  
ATOM   1390  N   TRP A 176     -13.258   5.859  -0.636  1.00 42.31           N  
ATOM   1391  CA  TRP A 176     -11.836   5.848  -0.958  1.00 42.31           C  
ATOM   1392  C   TRP A 176     -11.000   6.125   0.283  1.00 42.31           C  
ATOM   1393  CB  TRP A 176     -11.523   6.879  -2.045  1.00 42.31           C  
ATOM   1394  O   TRP A 176     -10.000   5.445   0.527  1.00 42.31           O  
ATOM   1395  CG  TRP A 176     -10.086   6.895  -2.475  1.00 42.31           C  
ATOM   1396  CD1 TRP A 176      -9.180   7.895  -2.281  1.00 42.31           C  
ATOM   1397  CD2 TRP A 176      -9.398   5.855  -3.176  1.00 42.31           C  
ATOM   1398  CE2 TRP A 176      -8.070   6.297  -3.375  1.00 42.31           C  
ATOM   1399  CE3 TRP A 176      -9.773   4.594  -3.654  1.00 42.31           C  
ATOM   1400  NE1 TRP A 176      -7.965   7.543  -2.820  1.00 42.31           N  
ATOM   1401  CH2 TRP A 176      -7.508   4.289  -4.492  1.00 42.31           C  
ATOM   1402  CZ2 TRP A 176      -7.113   5.520  -4.035  1.00 42.31           C  
ATOM   1403  CZ3 TRP A 176      -8.820   3.820  -4.309  1.00 42.31           C  
ATOM   1404  N   GLU A 177     -11.531   7.129   1.027  1.00 44.09           N  
ATOM   1405  CA  GLU A 177     -10.867   7.430   2.295  1.00 44.09           C  
ATOM   1406  C   GLU A 177     -10.875   6.219   3.223  1.00 44.09           C  
ATOM   1407  CB  GLU A 177     -11.539   8.625   2.982  1.00 44.09           C  
ATOM   1408  O   GLU A 177      -9.867   5.906   3.854  1.00 44.09           O  
ATOM   1409  CG  GLU A 177     -10.617   9.391   3.916  1.00 44.09           C  
ATOM   1410  CD  GLU A 177     -11.289  10.602   4.559  1.00 44.09           C  
ATOM   1411  OE1 GLU A 177     -10.633  11.297   5.363  1.00 44.09           O  
ATOM   1412  OE2 GLU A 177     -12.477  10.844   4.250  1.00 44.09           O  
ATOM   1413  N   LYS A 178     -11.969   5.574   3.275  1.00 42.91           N  
ATOM   1414  CA  LYS A 178     -12.062   4.367   4.090  1.00 42.91           C  
ATOM   1415  C   LYS A 178     -11.156   3.268   3.555  1.00 42.91           C  
ATOM   1416  CB  LYS A 178     -13.516   3.873   4.145  1.00 42.91           C  
ATOM   1417  O   LYS A 178     -10.492   2.568   4.328  1.00 42.91           O  
ATOM   1418  CG  LYS A 178     -14.375   4.582   5.180  1.00 42.91           C  
ATOM   1419  CD  LYS A 178     -15.789   4.023   5.207  1.00 42.91           C  
ATOM   1420  CE  LYS A 178     -16.672   4.801   6.172  1.00 42.91           C  
ATOM   1421  NZ  LYS A 178     -18.078   4.266   6.188  1.00 42.91           N  
ATOM   1422  N   LEU A 179     -11.234   3.049   2.301  1.00 41.59           N  
ATOM   1423  CA  LEU A 179     -10.328   2.074   1.696  1.00 41.59           C  
ATOM   1424  C   LEU A 179      -8.875   2.455   1.945  1.00 41.59           C  
ATOM   1425  CB  LEU A 179     -10.594   1.963   0.192  1.00 41.59           C  
ATOM   1426  O   LEU A 179      -8.062   1.604   2.314  1.00 41.59           O  
ATOM   1427  CG  LEU A 179      -9.938   0.778  -0.523  1.00 41.59           C  
ATOM   1428  CD1 LEU A 179     -10.695  -0.508  -0.218  1.00 41.59           C  
ATOM   1429  CD2 LEU A 179      -9.883   1.027  -2.027  1.00 41.59           C  
ATOM   1430  N   GLN A 180      -8.680   3.799   1.703  1.00 41.44           N  
ATOM   1431  CA  GLN A 180      -7.332   4.281   1.998  1.00 41.44           C  
ATOM   1432  C   GLN A 180      -6.961   4.020   3.457  1.00 41.44           C  
ATOM   1433  CB  GLN A 180      -7.215   5.773   1.685  1.00 41.44           C  
ATOM   1434  O   GLN A 180      -5.859   3.555   3.748  1.00 41.44           O  
ATOM   1435  CG  GLN A 180      -5.777   6.258   1.531  1.00 41.44           C  
ATOM   1436  CD  GLN A 180      -5.082   5.664   0.321  1.00 41.44           C  
ATOM   1437  NE2 GLN A 180      -3.775   5.461   0.428  1.00 41.44           N  
ATOM   1438  OE1 GLN A 180      -5.719   5.387  -0.703  1.00 41.44           O  
ATOM   1439  N   ASN A 181      -7.930   4.355   4.254  1.00 41.56           N  
ATOM   1440  CA  ASN A 181      -7.711   4.098   5.676  1.00 41.56           C  
ATOM   1441  C   ASN A 181      -7.543   2.607   5.953  1.00 41.56           C  
ATOM   1442  CB  ASN A 181      -8.867   4.668   6.508  1.00 41.56           C  
ATOM   1443  O   ASN A 181      -6.680   2.215   6.738  1.00 41.56           O  
ATOM   1444  CG  ASN A 181      -8.703   6.148   6.793  1.00 41.56           C  
ATOM   1445  ND2 ASN A 181      -9.758   6.770   7.301  1.00 41.56           N  
ATOM   1446  OD1 ASN A 181      -7.641   6.727   6.555  1.00 41.56           O  
ATOM   1447  N   ALA A 182      -8.391   1.876   5.348  1.00 40.72           N  
ATOM   1448  CA  ALA A 182      -8.289   0.430   5.531  1.00 40.72           C  
ATOM   1449  C   ALA A 182      -6.980  -0.100   4.953  1.00 40.72           C  
ATOM   1450  CB  ALA A 182      -9.477  -0.275   4.879  1.00 40.72           C  
ATOM   1451  O   ALA A 182      -6.309  -0.927   5.574  1.00 40.72           O  
ATOM   1452  N   VAL A 183      -6.598   0.290   3.758  1.00 41.28           N  
ATOM   1453  CA  VAL A 183      -5.320  -0.067   3.154  1.00 41.28           C  
ATOM   1454  C   VAL A 183      -4.176   0.449   4.027  1.00 41.28           C  
ATOM   1455  CB  VAL A 183      -5.191   0.494   1.721  1.00 41.28           C  
ATOM   1456  O   VAL A 183      -3.199  -0.265   4.266  1.00 41.28           O  
ATOM   1457  CG1 VAL A 183      -3.756   0.362   1.216  1.00 41.28           C  
ATOM   1458  CG2 VAL A 183      -6.160  -0.222   0.780  1.00 41.28           C  
ATOM   1459  N   ASP A 184      -4.281   1.774   4.371  1.00 38.69           N  
ATOM   1460  CA  ASP A 184      -3.338   2.332   5.336  1.00 38.69           C  
ATOM   1461  C   ASP A 184      -3.293   1.494   6.609  1.00 38.69           C  
ATOM   1462  CB  ASP A 184      -3.705   3.779   5.672  1.00 38.69           C  
ATOM   1463  O   ASP A 184      -2.213   1.188   7.121  1.00 38.69           O  
ATOM   1464  CG  ASP A 184      -3.371   4.750   4.551  1.00 38.69           C  
ATOM   1465  OD1 ASP A 184      -2.654   4.367   3.604  1.00 38.69           O  
ATOM   1466  OD2 ASP A 184      -3.824   5.914   4.621  1.00 38.69           O  
ATOM   1467  N   GLU A 185      -4.414   1.165   7.094  1.00 40.25           N  
ATOM   1468  CA  GLU A 185      -4.492   0.352   8.305  1.00 40.25           C  
ATOM   1469  C   GLU A 185      -3.980  -1.062   8.055  1.00 40.25           C  
ATOM   1470  CB  GLU A 185      -5.930   0.305   8.828  1.00 40.25           C  
ATOM   1471  O   GLU A 185      -3.264  -1.626   8.883  1.00 40.25           O  
ATOM   1472  CG  GLU A 185      -6.324   1.523   9.648  1.00 40.25           C  
ATOM   1473  CD  GLU A 185      -5.719   1.528  11.047  1.00 40.25           C  
ATOM   1474  OE1 GLU A 185      -5.406   2.623  11.570  1.00 40.25           O  
ATOM   1475  OE2 GLU A 185      -5.555   0.429  11.617  1.00 40.25           O  
ATOM   1476  N   LEU A 186      -4.422  -1.605   7.004  1.00 36.28           N  
ATOM   1477  CA  LEU A 186      -3.906  -2.914   6.625  1.00 36.28           C  
ATOM   1478  C   LEU A 186      -2.412  -2.842   6.320  1.00 36.28           C  
ATOM   1479  CB  LEU A 186      -4.660  -3.457   5.406  1.00 36.28           C  
ATOM   1480  O   LEU A 186      -1.653  -3.736   6.699  1.00 36.28           O  
ATOM   1481  CG  LEU A 186      -5.094  -4.922   5.477  1.00 36.28           C  
ATOM   1482  CD1 LEU A 186      -6.574  -5.020   5.824  1.00 36.28           C  
ATOM   1483  CD2 LEU A 186      -4.805  -5.629   4.156  1.00 36.28           C  
ATOM   1484  N   GLY A 187      -1.879  -1.915   5.488  1.00 33.97           N  
ATOM   1485  CA  GLY A 187      -0.456  -1.657   5.332  1.00 33.97           C  
ATOM   1486  C   GLY A 187       0.274  -1.527   6.656  1.00 33.97           C  
ATOM   1487  O   GLY A 187       1.353  -2.098   6.836  1.00 33.97           O  
ATOM   1488  N   LYS A 188      -0.142  -0.829   7.629  1.00 34.50           N  
ATOM   1489  CA  LYS A 188       0.368  -0.726   8.992  1.00 34.50           C  
ATOM   1490  C   LYS A 188       0.391  -2.090   9.672  1.00 34.50           C  
ATOM   1491  CB  LYS A 188      -0.475   0.254   9.805  1.00 34.50           C  
ATOM   1492  O   LYS A 188       1.342  -2.418  10.391  1.00 34.50           O  
ATOM   1493  CG  LYS A 188      -0.199   1.718   9.500  1.00 34.50           C  
ATOM   1494  CD  LYS A 188      -1.047   2.643  10.359  1.00 34.50           C  
ATOM   1495  CE  LYS A 188      -0.858   4.102   9.969  1.00 34.50           C  
ATOM   1496  NZ  LYS A 188      -1.748   5.008  10.758  1.00 34.50           N  
ATOM   1497  N   GLU A 189      -0.540  -2.807   9.531  1.00 33.59           N  
ATOM   1498  CA  GLU A 189      -0.626  -4.145  10.117  1.00 33.59           C  
ATOM   1499  C   GLU A 189       0.355  -5.102   9.445  1.00 33.59           C  
ATOM   1500  CB  GLU A 189      -2.053  -4.688  10.000  1.00 33.59           C  
ATOM   1501  O   GLU A 189       0.977  -5.930  10.109  1.00 33.59           O  
ATOM   1502  CG  GLU A 189      -2.988  -4.195  11.094  1.00 33.59           C  
ATOM   1503  CD  GLU A 189      -4.383  -4.793  11.008  1.00 33.59           C  
ATOM   1504  OE1 GLU A 189      -5.227  -4.496  11.883  1.00 33.59           O  
ATOM   1505  OE2 GLU A 189      -4.633  -5.562  10.055  1.00 33.59           O  
ATOM   1506  N   ILE A 190       0.539  -5.023   8.078  1.00 30.28           N  
ATOM   1507  CA  ILE A 190       1.550  -5.789   7.352  1.00 30.28           C  
ATOM   1508  C   ILE A 190       2.941  -5.285   7.730  1.00 30.28           C  
ATOM   1509  CB  ILE A 190       1.342  -5.695   5.824  1.00 30.28           C  
ATOM   1510  O   ILE A 190       3.857  -6.082   7.949  1.00 30.28           O  
ATOM   1511  CG1 ILE A 190       0.055  -6.422   5.418  1.00 30.28           C  
ATOM   1512  CG2 ILE A 190       2.553  -6.270   5.082  1.00 30.28           C  
ATOM   1513  CD1 ILE A 190      -0.359  -6.184   3.971  1.00 30.28           C  
ATOM   1514  N   ASP A 191       3.271  -3.971   7.836  1.00 28.70           N  
ATOM   1515  CA  ASP A 191       4.543  -3.455   8.328  1.00 28.70           C  
ATOM   1516  C   ASP A 191       4.812  -3.936   9.758  1.00 28.70           C  
ATOM   1517  CB  ASP A 191       4.555  -1.925   8.281  1.00 28.70           C  
ATOM   1518  O   ASP A 191       5.961  -4.172  10.133  1.00 28.70           O  
ATOM   1519  CG  ASP A 191       4.891  -1.379   6.906  1.00 28.70           C  
ATOM   1520  OD1 ASP A 191       5.277  -2.166   6.016  1.00 28.70           O  
ATOM   1521  OD2 ASP A 191       4.770  -0.151   6.711  1.00 28.70           O  
ATOM   1522  N   HIS A 192       3.883  -4.109  10.594  1.00 29.36           N  
ATOM   1523  CA  HIS A 192       4.039  -4.594  11.953  1.00 29.36           C  
ATOM   1524  C   HIS A 192       3.965  -6.117  12.016  1.00 29.36           C  
ATOM   1525  CB  HIS A 192       2.977  -3.980  12.867  1.00 29.36           C  
ATOM   1526  O   HIS A 192       4.133  -6.711  13.078  1.00 29.36           O  
ATOM   1527  CG  HIS A 192       3.209  -2.535  13.172  1.00 29.36           C  
ATOM   1528  CD2 HIS A 192       3.625  -1.923  14.305  1.00 29.36           C  
ATOM   1529  ND1 HIS A 192       3.004  -1.536  12.250  1.00 29.36           N  
ATOM   1530  CE1 HIS A 192       3.287  -0.368  12.797  1.00 29.36           C  
ATOM   1531  NE2 HIS A 192       3.666  -0.575  14.047  1.00 29.36           N  
ATOM   1532  N   ALA A 193       3.580  -6.730  10.859  1.00 27.17           N  
ATOM   1533  CA  ALA A 193       3.719  -8.188  10.883  1.00 27.17           C  
ATOM   1534  C   ALA A 193       5.090  -8.609  10.359  1.00 27.17           C  
ATOM   1535  CB  ALA A 193       2.615  -8.836  10.055  1.00 27.17           C  
ATOM   1536  O   ALA A 193       5.656  -7.969   9.477  1.00 27.17           O  
TER    1537      ALA A 193                                                      
ATOM   1538  N   MET B   1       6.789   4.832  37.531  1.00 73.94           N  
ATOM   1539  CA  MET B   1       8.164   5.293  37.375  1.00 73.94           C  
ATOM   1540  C   MET B   1       8.203   6.754  36.938  1.00 73.94           C  
ATOM   1541  CB  MET B   1       8.906   4.430  36.344  1.00 73.94           C  
ATOM   1542  O   MET B   1       7.406   7.184  36.094  1.00 73.94           O  
ATOM   1543  CG  MET B   1      10.383   4.758  36.219  1.00 73.94           C  
ATOM   1544  SD  MET B   1      11.297   3.504  35.219  1.00 73.94           S  
ATOM   1545  CE  MET B   1      12.977   4.184  35.344  1.00 73.94           C  
ATOM   1546  N   LYS B   2       8.969   7.516  37.625  1.00 87.69           N  
ATOM   1547  CA  LYS B   2       9.148   8.930  37.312  1.00 87.69           C  
ATOM   1548  C   LYS B   2      10.148   9.102  36.188  1.00 87.69           C  
ATOM   1549  CB  LYS B   2       9.617   9.711  38.531  1.00 87.69           C  
ATOM   1550  O   LYS B   2      11.055   8.289  36.000  1.00 87.69           O  
ATOM   1551  CG  LYS B   2       8.531   9.906  39.594  1.00 87.69           C  
ATOM   1552  CD  LYS B   2       9.016  10.797  40.719  1.00 87.69           C  
ATOM   1553  CE  LYS B   2       7.941  10.984  41.781  1.00 87.69           C  
ATOM   1554  NZ  LYS B   2       8.406  11.875  42.906  1.00 87.69           N  
ATOM   1555  N   TYR B   3       9.891  10.008  35.250  1.00 94.38           N  
ATOM   1556  CA  TYR B   3      10.820  10.375  34.188  1.00 94.38           C  
ATOM   1557  C   TYR B   3      10.898  11.883  34.031  1.00 94.38           C  
ATOM   1558  CB  TYR B   3      10.414   9.719  32.875  1.00 94.38           C  
ATOM   1559  O   TYR B   3      10.055  12.617  34.531  1.00 94.38           O  
ATOM   1560  CG  TYR B   3       9.055  10.164  32.375  1.00 94.38           C  
ATOM   1561  CD1 TYR B   3       7.898   9.469  32.719  1.00 94.38           C  
ATOM   1562  CD2 TYR B   3       8.930  11.273  31.531  1.00 94.38           C  
ATOM   1563  CE1 TYR B   3       6.648   9.875  32.281  1.00 94.38           C  
ATOM   1564  CE2 TYR B   3       7.680  11.680  31.078  1.00 94.38           C  
ATOM   1565  OH  TYR B   3       5.312  11.383  30.984  1.00 94.38           O  
ATOM   1566  CZ  TYR B   3       6.551  10.977  31.453  1.00 94.38           C  
ATOM   1567  N   VAL B   4      12.047  12.312  33.469  1.00 95.69           N  
ATOM   1568  CA  VAL B   4      12.234  13.727  33.219  1.00 95.69           C  
ATOM   1569  C   VAL B   4      11.734  14.062  31.797  1.00 95.69           C  
ATOM   1570  CB  VAL B   4      13.719  14.141  33.344  1.00 95.69           C  
ATOM   1571  O   VAL B   4      12.039  13.352  30.844  1.00 95.69           O  
ATOM   1572  CG1 VAL B   4      13.906  15.625  33.031  1.00 95.69           C  
ATOM   1573  CG2 VAL B   4      14.219  13.836  34.750  1.00 95.69           C  
ATOM   1574  N   ASP B   5      10.898  15.102  31.766  1.00 93.31           N  
ATOM   1575  CA  ASP B   5      10.438  15.602  30.469  1.00 93.31           C  
ATOM   1576  C   ASP B   5      11.453  16.578  29.875  1.00 93.31           C  
ATOM   1577  CB  ASP B   5       9.078  16.281  30.625  1.00 93.31           C  
ATOM   1578  O   ASP B   5      11.875  17.531  30.531  1.00 93.31           O  
ATOM   1579  CG  ASP B   5       7.957  15.312  30.938  1.00 93.31           C  
ATOM   1580  OD1 ASP B   5       7.855  14.258  30.266  1.00 93.31           O  
ATOM   1581  OD2 ASP B   5       7.164  15.602  31.859  1.00 93.31           O  
ATOM   1582  N   ILE B   6      11.867  16.344  28.703  1.00 91.69           N  
ATOM   1583  CA  ILE B   6      12.812  17.172  27.984  1.00 91.69           C  
ATOM   1584  C   ILE B   6      12.117  17.828  26.781  1.00 91.69           C  
ATOM   1585  CB  ILE B   6      14.039  16.375  27.500  1.00 91.69           C  
ATOM   1586  O   ILE B   6      11.477  17.141  25.984  1.00 91.69           O  
ATOM   1587  CG1 ILE B   6      14.758  15.734  28.703  1.00 91.69           C  
ATOM   1588  CG2 ILE B   6      15.000  17.266  26.703  1.00 91.69           C  
ATOM   1589  CD1 ILE B   6      15.734  14.633  28.328  1.00 91.69           C  
ATOM   1590  N   THR B   7      12.141  19.219  26.703  1.00 87.69           N  
ATOM   1591  CA  THR B   7      11.414  19.922  25.656  1.00 87.69           C  
ATOM   1592  C   THR B   7      12.359  20.812  24.859  1.00 87.69           C  
ATOM   1593  CB  THR B   7      10.273  20.781  26.250  1.00 87.69           C  
ATOM   1594  O   THR B   7      11.906  21.719  24.141  1.00 87.69           O  
ATOM   1595  CG2 THR B   7       9.227  19.906  26.938  1.00 87.69           C  
ATOM   1596  OG1 THR B   7      10.820  21.688  27.219  1.00 87.69           O  
ATOM   1597  N   GLU B   8      13.625  20.578  24.969  1.00 86.44           N  
ATOM   1598  CA  GLU B   8      14.609  21.484  24.359  1.00 86.44           C  
ATOM   1599  C   GLU B   8      14.867  21.109  22.906  1.00 86.44           C  
ATOM   1600  CB  GLU B   8      15.914  21.453  25.156  1.00 86.44           C  
ATOM   1601  O   GLU B   8      15.500  21.875  22.172  1.00 86.44           O  
ATOM   1602  CG  GLU B   8      16.516  20.062  25.312  1.00 86.44           C  
ATOM   1603  CD  GLU B   8      17.562  19.984  26.406  1.00 86.44           C  
ATOM   1604  OE1 GLU B   8      18.375  19.031  26.406  1.00 86.44           O  
ATOM   1605  OE2 GLU B   8      17.578  20.891  27.281  1.00 86.44           O  
ATOM   1606  N   TYR B   9      14.477  19.922  22.500  1.00 87.75           N  
ATOM   1607  CA  TYR B   9      14.688  19.484  21.141  1.00 87.75           C  
ATOM   1608  C   TYR B   9      13.422  19.656  20.297  1.00 87.75           C  
ATOM   1609  CB  TYR B   9      15.125  18.016  21.094  1.00 87.75           C  
ATOM   1610  O   TYR B   9      12.336  19.219  20.703  1.00 87.75           O  
ATOM   1611  CG  TYR B   9      16.375  17.734  21.891  1.00 87.75           C  
ATOM   1612  CD1 TYR B   9      17.641  18.016  21.359  1.00 87.75           C  
ATOM   1613  CD2 TYR B   9      16.312  17.203  23.172  1.00 87.75           C  
ATOM   1614  CE1 TYR B   9      18.797  17.750  22.094  1.00 87.75           C  
ATOM   1615  CE2 TYR B   9      17.453  16.938  23.906  1.00 87.75           C  
ATOM   1616  OH  TYR B   9      19.844  16.969  24.094  1.00 87.75           O  
ATOM   1617  CZ  TYR B   9      18.703  17.219  23.359  1.00 87.75           C  
ATOM   1618  N   ASN B  10      13.586  20.344  19.141  1.00 89.00           N  
ATOM   1619  CA  ASN B  10      12.461  20.531  18.219  1.00 89.00           C  
ATOM   1620  C   ASN B  10      12.742  19.922  16.844  1.00 89.00           C  
ATOM   1621  CB  ASN B  10      12.125  22.016  18.094  1.00 89.00           C  
ATOM   1622  O   ASN B  10      13.648  20.359  16.141  1.00 89.00           O  
ATOM   1623  CG  ASN B  10      11.711  22.641  19.406  1.00 89.00           C  
ATOM   1624  ND2 ASN B  10      12.414  23.688  19.812  1.00 89.00           N  
ATOM   1625  OD1 ASN B  10      10.766  22.188  20.047  1.00 89.00           O  
ATOM   1626  N   ALA B  11      11.875  18.922  16.562  1.00 85.62           N  
ATOM   1627  CA  ALA B  11      12.016  18.344  15.219  1.00 85.62           C  
ATOM   1628  C   ALA B  11      11.688  19.375  14.141  1.00 85.62           C  
ATOM   1629  CB  ALA B  11      11.117  17.125  15.070  1.00 85.62           C  
ATOM   1630  O   ALA B  11      10.883  20.281  14.367  1.00 85.62           O  
ATOM   1631  N   THR B  12      12.328  19.219  12.953  1.00 77.75           N  
ATOM   1632  CA  THR B  12      12.094  20.172  11.875  1.00 77.75           C  
ATOM   1633  C   THR B  12      11.375  19.500  10.703  1.00 77.75           C  
ATOM   1634  CB  THR B  12      13.422  20.781  11.383  1.00 77.75           C  
ATOM   1635  O   THR B  12      10.812  20.188   9.844  1.00 77.75           O  
ATOM   1636  CG2 THR B  12      14.062  21.656  12.461  1.00 77.75           C  
ATOM   1637  OG1 THR B  12      14.328  19.734  11.031  1.00 77.75           O  
ATOM   1638  N   SER B  13      11.359  18.156  10.695  1.00 76.88           N  
ATOM   1639  CA  SER B  13      10.695  17.406   9.633  1.00 76.88           C  
ATOM   1640  C   SER B  13       9.320  16.922  10.070  1.00 76.88           C  
ATOM   1641  CB  SER B  13      11.547  16.219   9.195  1.00 76.88           C  
ATOM   1642  O   SER B  13       9.164  15.758  10.461  1.00 76.88           O  
ATOM   1643  OG  SER B  13      12.812  16.656   8.734  1.00 76.88           O  
ATOM   1644  N   PHE B  14       8.391  17.828  10.141  1.00 81.31           N  
ATOM   1645  CA  PHE B  14       7.020  17.500  10.508  1.00 81.31           C  
ATOM   1646  C   PHE B  14       6.035  18.438   9.805  1.00 81.31           C  
ATOM   1647  CB  PHE B  14       6.828  17.594  12.023  1.00 81.31           C  
ATOM   1648  O   PHE B  14       6.441  19.375   9.117  1.00 81.31           O  
ATOM   1649  CG  PHE B  14       6.902  19.000  12.562  1.00 81.31           C  
ATOM   1650  CD1 PHE B  14       8.125  19.547  12.922  1.00 81.31           C  
ATOM   1651  CD2 PHE B  14       5.750  19.750  12.719  1.00 81.31           C  
ATOM   1652  CE1 PHE B  14       8.195  20.844  13.422  1.00 81.31           C  
ATOM   1653  CE2 PHE B  14       5.812  21.047  13.219  1.00 81.31           C  
ATOM   1654  CZ  PHE B  14       7.035  21.594  13.570  1.00 81.31           C  
ATOM   1655  N   THR B  15       4.754  18.188   9.812  1.00 74.06           N  
ATOM   1656  CA  THR B  15       3.709  19.047   9.266  1.00 74.06           C  
ATOM   1657  C   THR B  15       2.980  19.781  10.383  1.00 74.06           C  
ATOM   1658  CB  THR B  15       2.695  18.234   8.438  1.00 74.06           C  
ATOM   1659  O   THR B  15       2.441  19.156  11.305  1.00 74.06           O  
ATOM   1660  CG2 THR B  15       1.603  19.125   7.875  1.00 74.06           C  
ATOM   1661  OG1 THR B  15       3.379  17.594   7.355  1.00 74.06           O  
ATOM   1662  N   GLU B  16       3.086  21.156  10.281  1.00 81.06           N  
ATOM   1663  CA  GLU B  16       2.262  21.938  11.203  1.00 81.06           C  
ATOM   1664  C   GLU B  16       0.777  21.672  10.977  1.00 81.06           C  
ATOM   1665  CB  GLU B  16       2.559  23.438  11.070  1.00 81.06           C  
ATOM   1666  O   GLU B  16       0.308  21.703   9.836  1.00 81.06           O  
ATOM   1667  CG  GLU B  16       3.898  23.844  11.664  1.00 81.06           C  
ATOM   1668  CD  GLU B  16       4.125  25.344  11.633  1.00 81.06           C  
ATOM   1669  OE1 GLU B  16       5.207  25.812  12.062  1.00 81.06           O  
ATOM   1670  OE2 GLU B  16       3.217  26.078  11.172  1.00 81.06           O  
ATOM   1671  N   ALA B  17       0.113  21.297  12.023  1.00 82.69           N  
ATOM   1672  CA  ALA B  17      -1.308  20.953  11.977  1.00 82.69           C  
ATOM   1673  C   ALA B  17      -2.010  21.375  13.266  1.00 82.69           C  
ATOM   1674  CB  ALA B  17      -1.494  19.453  11.742  1.00 82.69           C  
ATOM   1675  O   ALA B  17      -1.450  22.141  14.070  1.00 82.69           O  
ATOM   1676  N   ASN B  18      -3.264  21.266  13.352  1.00 83.12           N  
ATOM   1677  CA  ASN B  18      -4.074  21.531  14.539  1.00 83.12           C  
ATOM   1678  C   ASN B  18      -4.910  20.312  14.930  1.00 83.12           C  
ATOM   1679  CB  ASN B  18      -4.973  22.734  14.312  1.00 83.12           C  
ATOM   1680  O   ASN B  18      -6.113  20.422  15.156  1.00 83.12           O  
ATOM   1681  CG  ASN B  18      -4.195  24.047  14.227  1.00 83.12           C  
ATOM   1682  ND2 ASN B  18      -4.609  24.922  13.328  1.00 83.12           N  
ATOM   1683  OD1 ASN B  18      -3.229  24.250  14.969  1.00 83.12           O  
ATOM   1684  N   ARG B  19      -4.250  19.203  15.000  1.00 83.19           N  
ATOM   1685  CA  ARG B  19      -4.941  18.000  15.430  1.00 83.19           C  
ATOM   1686  C   ARG B  19      -5.426  18.141  16.875  1.00 83.19           C  
ATOM   1687  CB  ARG B  19      -4.031  16.781  15.297  1.00 83.19           C  
ATOM   1688  O   ARG B  19      -4.742  18.734  17.703  1.00 83.19           O  
ATOM   1689  CG  ARG B  19      -3.648  16.453  13.859  1.00 83.19           C  
ATOM   1690  CD  ARG B  19      -2.871  15.148  13.766  1.00 83.19           C  
ATOM   1691  NE  ARG B  19      -1.599  15.227  14.477  1.00 83.19           N  
ATOM   1692  NH1 ARG B  19      -1.167  12.961  14.375  1.00 83.19           N  
ATOM   1693  NH2 ARG B  19       0.321  14.367  15.398  1.00 83.19           N  
ATOM   1694  CZ  ARG B  19      -0.817  14.188  14.750  1.00 83.19           C  
ATOM   1695  N   THR B  20      -6.551  17.625  17.094  1.00 84.31           N  
ATOM   1696  CA  THR B  20      -7.008  17.391  18.469  1.00 84.31           C  
ATOM   1697  C   THR B  20      -6.859  15.914  18.828  1.00 84.31           C  
ATOM   1698  CB  THR B  20      -8.477  17.812  18.641  1.00 84.31           C  
ATOM   1699  O   THR B  20      -6.539  15.086  17.984  1.00 84.31           O  
ATOM   1700  CG2 THR B  20      -8.695  19.234  18.141  1.00 84.31           C  
ATOM   1701  OG1 THR B  20      -9.320  16.922  17.906  1.00 84.31           O  
ATOM   1702  N   ILE B  21      -7.027  15.609  20.078  1.00 86.88           N  
ATOM   1703  CA  ILE B  21      -6.828  14.234  20.531  1.00 86.88           C  
ATOM   1704  C   ILE B  21      -7.863  13.320  19.875  1.00 86.88           C  
ATOM   1705  CB  ILE B  21      -6.918  14.133  22.062  1.00 86.88           C  
ATOM   1706  O   ILE B  21      -7.625  12.125  19.703  1.00 86.88           O  
ATOM   1707  CG1 ILE B  21      -6.250  12.844  22.562  1.00 86.88           C  
ATOM   1708  CG2 ILE B  21      -8.375  14.203  22.531  1.00 86.88           C  
ATOM   1709  CD1 ILE B  21      -4.758  12.766  22.266  1.00 86.88           C  
ATOM   1710  N   ASP B  22      -8.930  13.914  19.312  1.00 80.50           N  
ATOM   1711  CA  ASP B  22      -9.953  13.125  18.641  1.00 80.50           C  
ATOM   1712  C   ASP B  22      -9.477  12.656  17.266  1.00 80.50           C  
ATOM   1713  CB  ASP B  22     -11.250  13.930  18.500  1.00 80.50           C  
ATOM   1714  O   ASP B  22     -10.031  11.711  16.688  1.00 80.50           O  
ATOM   1715  CG  ASP B  22     -11.945  14.172  19.828  1.00 80.50           C  
ATOM   1716  OD1 ASP B  22     -11.781  13.352  20.750  1.00 80.50           O  
ATOM   1717  OD2 ASP B  22     -12.664  15.188  19.938  1.00 80.50           O  
ATOM   1718  N   ASP B  23      -8.438  13.242  16.719  1.00 77.31           N  
ATOM   1719  CA  ASP B  23      -7.887  12.875  15.422  1.00 77.31           C  
ATOM   1720  C   ASP B  23      -6.879  11.734  15.547  1.00 77.31           C  
ATOM   1721  CB  ASP B  23      -7.234  14.086  14.750  1.00 77.31           C  
ATOM   1722  O   ASP B  23      -6.480  11.133  14.547  1.00 77.31           O  
ATOM   1723  CG  ASP B  23      -8.211  15.211  14.477  1.00 77.31           C  
ATOM   1724  OD1 ASP B  23      -9.281  14.961  13.875  1.00 77.31           O  
ATOM   1725  OD2 ASP B  23      -7.910  16.359  14.867  1.00 77.31           O  
ATOM   1726  N   ILE B  24      -6.445  11.438  16.812  1.00 86.50           N  
ATOM   1727  CA  ILE B  24      -5.371  10.484  17.078  1.00 86.50           C  
ATOM   1728  C   ILE B  24      -5.922   9.281  17.828  1.00 86.50           C  
ATOM   1729  CB  ILE B  24      -4.223  11.141  17.875  1.00 86.50           C  
ATOM   1730  O   ILE B  24      -6.598   9.430  18.844  1.00 86.50           O  
ATOM   1731  CG1 ILE B  24      -3.713  12.391  17.156  1.00 86.50           C  
ATOM   1732  CG2 ILE B  24      -3.086  10.141  18.109  1.00 86.50           C  
ATOM   1733  CD1 ILE B  24      -2.752  13.234  17.984  1.00 86.50           C  
ATOM   1734  N   ASP B  25      -5.660   8.016  17.281  1.00 82.00           N  
ATOM   1735  CA  ASP B  25      -6.160   6.840  17.984  1.00 82.00           C  
ATOM   1736  C   ASP B  25      -5.062   5.797  18.156  1.00 82.00           C  
ATOM   1737  CB  ASP B  25      -7.348   6.234  17.234  1.00 82.00           C  
ATOM   1738  O   ASP B  25      -5.289   4.742  18.750  1.00 82.00           O  
ATOM   1739  CG  ASP B  25      -7.023   5.883  15.797  1.00 82.00           C  
ATOM   1740  OD1 ASP B  25      -5.832   5.684  15.469  1.00 82.00           O  
ATOM   1741  OD2 ASP B  25      -7.969   5.805  14.977  1.00 82.00           O  
ATOM   1742  N   THR B  26      -3.834   6.152  17.672  1.00 88.62           N  
ATOM   1743  CA  THR B  26      -2.795   5.129  17.594  1.00 88.62           C  
ATOM   1744  C   THR B  26      -1.467   5.672  18.125  1.00 88.62           C  
ATOM   1745  CB  THR B  26      -2.613   4.609  16.156  1.00 88.62           C  
ATOM   1746  O   THR B  26      -1.138   6.840  17.891  1.00 88.62           O  
ATOM   1747  CG2 THR B  26      -1.545   3.521  16.094  1.00 88.62           C  
ATOM   1748  OG1 THR B  26      -3.855   4.070  15.695  1.00 88.62           O  
ATOM   1749  N   ILE B  27      -0.795   4.832  18.938  1.00 94.06           N  
ATOM   1750  CA  ILE B  27       0.624   5.023  19.219  1.00 94.06           C  
ATOM   1751  C   ILE B  27       1.450   4.047  18.391  1.00 94.06           C  
ATOM   1752  CB  ILE B  27       0.935   4.844  20.719  1.00 94.06           C  
ATOM   1753  O   ILE B  27       1.147   2.852  18.328  1.00 94.06           O  
ATOM   1754  CG1 ILE B  27       0.326   5.992  21.531  1.00 94.06           C  
ATOM   1755  CG2 ILE B  27       2.447   4.754  20.953  1.00 94.06           C  
ATOM   1756  CD1 ILE B  27       0.470   5.828  23.031  1.00 94.06           C  
ATOM   1757  N   VAL B  28       2.432   4.578  17.672  1.00 92.25           N  
ATOM   1758  CA  VAL B  28       3.352   3.738  16.906  1.00 92.25           C  
ATOM   1759  C   VAL B  28       4.703   3.680  17.625  1.00 92.25           C  
ATOM   1760  CB  VAL B  28       3.527   4.258  15.469  1.00 92.25           C  
ATOM   1761  O   VAL B  28       5.336   4.711  17.859  1.00 92.25           O  
ATOM   1762  CG1 VAL B  28       4.508   3.375  14.695  1.00 92.25           C  
ATOM   1763  CG2 VAL B  28       2.180   4.316  14.750  1.00 92.25           C  
ATOM   1764  N   ILE B  29       5.062   2.463  17.953  1.00 94.81           N  
ATOM   1765  CA  ILE B  29       6.332   2.236  18.625  1.00 94.81           C  
ATOM   1766  C   ILE B  29       7.441   2.039  17.594  1.00 94.81           C  
ATOM   1767  CB  ILE B  29       6.262   1.019  19.578  1.00 94.81           C  
ATOM   1768  O   ILE B  29       7.285   1.265  16.656  1.00 94.81           O  
ATOM   1769  CG1 ILE B  29       5.207   1.253  20.672  1.00 94.81           C  
ATOM   1770  CG2 ILE B  29       7.633   0.731  20.188  1.00 94.81           C  
ATOM   1771  CD1 ILE B  29       5.500   2.449  21.562  1.00 94.81           C  
ATOM   1772  N   HIS B  30       8.523   2.793  17.781  1.00 93.94           N  
ATOM   1773  CA  HIS B  30       9.750   2.703  17.000  1.00 93.94           C  
ATOM   1774  C   HIS B  30      10.938   2.357  17.891  1.00 93.94           C  
ATOM   1775  CB  HIS B  30      10.008   4.016  16.266  1.00 93.94           C  
ATOM   1776  O   HIS B  30      10.914   2.604  19.094  1.00 93.94           O  
ATOM   1777  CG  HIS B  30       8.875   4.445  15.383  1.00 93.94           C  
ATOM   1778  CD2 HIS B  30       7.754   5.148  15.664  1.00 93.94           C  
ATOM   1779  ND1 HIS B  30       8.820   4.152  14.039  1.00 93.94           N  
ATOM   1780  CE1 HIS B  30       7.711   4.656  13.531  1.00 93.94           C  
ATOM   1781  NE2 HIS B  30       7.043   5.266  14.500  1.00 93.94           N  
ATOM   1782  N   HIS B  31      11.875   1.626  17.391  1.00 93.00           N  
ATOM   1783  CA  HIS B  31      13.211   1.730  17.969  1.00 93.00           C  
ATOM   1784  C   HIS B  31      14.031   2.799  17.250  1.00 93.00           C  
ATOM   1785  CB  HIS B  31      13.930   0.382  17.906  1.00 93.00           C  
ATOM   1786  O   HIS B  31      13.859   3.031  16.062  1.00 93.00           O  
ATOM   1787  CG  HIS B  31      14.289  -0.035  16.516  1.00 93.00           C  
ATOM   1788  CD2 HIS B  31      14.000   0.517  15.312  1.00 93.00           C  
ATOM   1789  ND1 HIS B  31      15.055  -1.154  16.250  1.00 93.00           N  
ATOM   1790  CE1 HIS B  31      15.211  -1.271  14.938  1.00 93.00           C  
ATOM   1791  NE2 HIS B  31      14.578  -0.270  14.352  1.00 93.00           N  
ATOM   1792  N   TRP B  32      14.734   3.438  18.141  1.00 86.75           N  
ATOM   1793  CA  TRP B  32      15.547   4.426  17.438  1.00 86.75           C  
ATOM   1794  C   TRP B  32      16.781   3.771  16.812  1.00 86.75           C  
ATOM   1795  CB  TRP B  32      15.977   5.547  18.391  1.00 86.75           C  
ATOM   1796  O   TRP B  32      17.172   2.678  17.219  1.00 86.75           O  
ATOM   1797  CG  TRP B  32      16.797   5.078  19.547  1.00 86.75           C  
ATOM   1798  CD1 TRP B  32      17.859   4.207  19.516  1.00 86.75           C  
ATOM   1799  CD2 TRP B  32      16.641   5.457  20.922  1.00 86.75           C  
ATOM   1800  CE2 TRP B  32      17.641   4.777  21.656  1.00 86.75           C  
ATOM   1801  CE3 TRP B  32      15.766   6.309  21.594  1.00 86.75           C  
ATOM   1802  NE1 TRP B  32      18.359   4.020  20.781  1.00 86.75           N  
ATOM   1803  CH2 TRP B  32      16.891   5.758  23.672  1.00 86.75           C  
ATOM   1804  CZ2 TRP B  32      17.766   4.918  23.047  1.00 86.75           C  
ATOM   1805  CZ3 TRP B  32      15.898   6.449  22.969  1.00 86.75           C  
ATOM   1806  N   GLY B  33      17.234   4.039  15.711  1.00 79.88           N  
ATOM   1807  CA  GLY B  33      18.438   3.682  14.992  1.00 79.88           C  
ATOM   1808  C   GLY B  33      19.109   2.424  15.523  1.00 79.88           C  
ATOM   1809  O   GLY B  33      18.469   1.372  15.609  1.00 79.88           O  
ATOM   1810  N   ASP B  34      20.359   2.562  16.094  1.00 82.56           N  
ATOM   1811  CA  ASP B  34      21.203   1.443  16.500  1.00 82.56           C  
ATOM   1812  C   ASP B  34      21.359   1.394  18.016  1.00 82.56           C  
ATOM   1813  CB  ASP B  34      22.578   1.538  15.828  1.00 82.56           C  
ATOM   1814  O   ASP B  34      21.125   2.389  18.703  1.00 82.56           O  
ATOM   1815  CG  ASP B  34      22.516   1.430  14.312  1.00 82.56           C  
ATOM   1816  OD1 ASP B  34      21.781   0.561  13.797  1.00 82.56           O  
ATOM   1817  OD2 ASP B  34      23.203   2.219  13.633  1.00 82.56           O  
ATOM   1818  N   ASP B  35      21.781   0.138  18.422  1.00 84.88           N  
ATOM   1819  CA  ASP B  35      22.172   0.002  19.828  1.00 84.88           C  
ATOM   1820  C   ASP B  35      23.312   0.953  20.172  1.00 84.88           C  
ATOM   1821  CB  ASP B  35      22.578  -1.441  20.125  1.00 84.88           C  
ATOM   1822  O   ASP B  35      24.109   1.314  19.297  1.00 84.88           O  
ATOM   1823  CG  ASP B  35      21.391  -2.402  20.125  1.00 84.88           C  
ATOM   1824  OD1 ASP B  35      20.250  -1.971  19.844  1.00 84.88           O  
ATOM   1825  OD2 ASP B  35      21.609  -3.602  20.406  1.00 84.88           O  
ATOM   1826  N   ASN B  36      23.328   1.416  21.359  1.00 87.25           N  
ATOM   1827  CA  ASN B  36      24.422   2.180  21.969  1.00 87.25           C  
ATOM   1828  C   ASN B  36      24.438   3.621  21.469  1.00 87.25           C  
ATOM   1829  CB  ASN B  36      25.766   1.508  21.703  1.00 87.25           C  
ATOM   1830  O   ASN B  36      25.391   4.359  21.734  1.00 87.25           O  
ATOM   1831  CG  ASN B  36      25.891   0.148  22.359  1.00 87.25           C  
ATOM   1832  ND2 ASN B  36      26.562  -0.780  21.688  1.00 87.25           N  
ATOM   1833  OD1 ASN B  36      25.375  -0.068  23.453  1.00 87.25           O  
ATOM   1834  N   GLN B  37      23.469   4.008  20.672  1.00 89.81           N  
ATOM   1835  CA  GLN B  37      23.359   5.426  20.328  1.00 89.81           C  
ATOM   1836  C   GLN B  37      22.938   6.250  21.547  1.00 89.81           C  
ATOM   1837  CB  GLN B  37      22.375   5.629  19.188  1.00 89.81           C  
ATOM   1838  O   GLN B  37      22.094   5.816  22.328  1.00 89.81           O  
ATOM   1839  CG  GLN B  37      23.031   6.090  17.891  1.00 89.81           C  
ATOM   1840  CD  GLN B  37      22.031   6.273  16.766  1.00 89.81           C  
ATOM   1841  NE2 GLN B  37      22.219   7.328  15.977  1.00 89.81           N  
ATOM   1842  OE1 GLN B  37      21.109   5.477  16.594  1.00 89.81           O  
ATOM   1843  N   ARG B  38      23.562   7.367  21.656  1.00 92.12           N  
ATOM   1844  CA  ARG B  38      23.234   8.234  22.781  1.00 92.12           C  
ATOM   1845  C   ARG B  38      21.891   8.914  22.562  1.00 92.12           C  
ATOM   1846  CB  ARG B  38      24.328   9.281  23.000  1.00 92.12           C  
ATOM   1847  O   ARG B  38      21.562   9.305  21.438  1.00 92.12           O  
ATOM   1848  CG  ARG B  38      25.625   8.711  23.531  1.00 92.12           C  
ATOM   1849  CD  ARG B  38      26.641   9.812  23.844  1.00 92.12           C  
ATOM   1850  NE  ARG B  38      27.875   9.266  24.406  1.00 92.12           N  
ATOM   1851  NH1 ARG B  38      28.828  11.320  24.828  1.00 92.12           N  
ATOM   1852  NH2 ARG B  38      29.953   9.391  25.344  1.00 92.12           N  
ATOM   1853  CZ  ARG B  38      28.891   9.992  24.859  1.00 92.12           C  
ATOM   1854  N   PHE B  39      21.172   9.102  23.672  1.00 95.00           N  
ATOM   1855  CA  PHE B  39      19.875   9.742  23.672  1.00 95.00           C  
ATOM   1856  C   PHE B  39      19.938  11.125  23.031  1.00 95.00           C  
ATOM   1857  CB  PHE B  39      19.328   9.852  25.094  1.00 95.00           C  
ATOM   1858  O   PHE B  39      19.156  11.438  22.125  1.00 95.00           O  
ATOM   1859  CG  PHE B  39      18.031  10.602  25.203  1.00 95.00           C  
ATOM   1860  CD1 PHE B  39      18.000  11.961  25.469  1.00 95.00           C  
ATOM   1861  CD2 PHE B  39      16.812   9.938  25.031  1.00 95.00           C  
ATOM   1862  CE1 PHE B  39      16.797  12.656  25.562  1.00 95.00           C  
ATOM   1863  CE2 PHE B  39      15.609  10.625  25.125  1.00 95.00           C  
ATOM   1864  CZ  PHE B  39      15.602  11.984  25.391  1.00 95.00           C  
ATOM   1865  N   GLU B  40      20.922  11.938  23.453  1.00 93.75           N  
ATOM   1866  CA  GLU B  40      21.094  13.305  22.953  1.00 93.75           C  
ATOM   1867  C   GLU B  40      21.328  13.320  21.453  1.00 93.75           C  
ATOM   1868  CB  GLU B  40      22.234  14.000  23.672  1.00 93.75           C  
ATOM   1869  O   GLU B  40      20.797  14.180  20.734  1.00 93.75           O  
ATOM   1870  CG  GLU B  40      21.969  14.258  25.156  1.00 93.75           C  
ATOM   1871  CD  GLU B  40      22.203  13.039  26.031  1.00 93.75           C  
ATOM   1872  OE1 GLU B  40      21.953  13.117  27.250  1.00 93.75           O  
ATOM   1873  OE2 GLU B  40      22.641  12.000  25.484  1.00 93.75           O  
ATOM   1874  N   LYS B  41      22.047  12.367  20.953  1.00 90.25           N  
ATOM   1875  CA  LYS B  41      22.359  12.320  19.531  1.00 90.25           C  
ATOM   1876  C   LYS B  41      21.125  11.984  18.703  1.00 90.25           C  
ATOM   1877  CB  LYS B  41      23.469  11.297  19.250  1.00 90.25           C  
ATOM   1878  O   LYS B  41      20.953  12.500  17.594  1.00 90.25           O  
ATOM   1879  CG  LYS B  41      24.844  11.742  19.688  1.00 90.25           C  
ATOM   1880  CD  LYS B  41      25.391  12.852  18.797  1.00 90.25           C  
ATOM   1881  CE  LYS B  41      26.812  13.234  19.188  1.00 90.25           C  
ATOM   1882  NZ  LYS B  41      27.312  14.383  18.375  1.00 90.25           N  
ATOM   1883  N   VAL B  42      20.297  11.133  19.266  1.00 91.06           N  
ATOM   1884  CA  VAL B  42      19.062  10.781  18.578  1.00 91.06           C  
ATOM   1885  C   VAL B  42      18.141  12.008  18.516  1.00 91.06           C  
ATOM   1886  CB  VAL B  42      18.328   9.617  19.297  1.00 91.06           C  
ATOM   1887  O   VAL B  42      17.609  12.328  17.453  1.00 91.06           O  
ATOM   1888  CG1 VAL B  42      16.969   9.352  18.641  1.00 91.06           C  
ATOM   1889  CG2 VAL B  42      19.188   8.359  19.266  1.00 91.06           C  
ATOM   1890  N   CYS B  43      18.031  12.711  19.609  1.00 94.06           N  
ATOM   1891  CA  CYS B  43      17.219  13.922  19.641  1.00 94.06           C  
ATOM   1892  C   CYS B  43      17.766  14.961  18.656  1.00 94.06           C  
ATOM   1893  CB  CYS B  43      17.188  14.516  21.047  1.00 94.06           C  
ATOM   1894  O   CYS B  43      17.000  15.570  17.906  1.00 94.06           O  
ATOM   1895  SG  CYS B  43      16.344  13.469  22.250  1.00 94.06           S  
ATOM   1896  N   GLU B  44      19.047  15.117  18.625  1.00 88.38           N  
ATOM   1897  CA  GLU B  44      19.688  16.078  17.719  1.00 88.38           C  
ATOM   1898  C   GLU B  44      19.469  15.680  16.250  1.00 88.38           C  
ATOM   1899  CB  GLU B  44      21.188  16.172  18.016  1.00 88.38           C  
ATOM   1900  O   GLU B  44      19.312  16.547  15.391  1.00 88.38           O  
ATOM   1901  CG  GLU B  44      21.500  16.969  19.281  1.00 88.38           C  
ATOM   1902  CD  GLU B  44      22.969  16.875  19.688  1.00 88.38           C  
ATOM   1903  OE1 GLU B  44      23.328  17.438  20.734  1.00 88.38           O  
ATOM   1904  OE2 GLU B  44      23.750  16.234  18.938  1.00 88.38           O  
ATOM   1905  N   PHE B  45      19.500  14.398  16.000  1.00 84.94           N  
ATOM   1906  CA  PHE B  45      19.250  13.891  14.656  1.00 84.94           C  
ATOM   1907  C   PHE B  45      17.891  14.359  14.148  1.00 84.94           C  
ATOM   1908  CB  PHE B  45      19.328  12.367  14.633  1.00 84.94           C  
ATOM   1909  O   PHE B  45      17.797  14.938  13.062  1.00 84.94           O  
ATOM   1910  CG  PHE B  45      18.891  11.758  13.328  1.00 84.94           C  
ATOM   1911  CD1 PHE B  45      17.656  11.148  13.211  1.00 84.94           C  
ATOM   1912  CD2 PHE B  45      19.719  11.797  12.219  1.00 84.94           C  
ATOM   1913  CE1 PHE B  45      17.234  10.586  12.008  1.00 84.94           C  
ATOM   1914  CE2 PHE B  45      19.312  11.234  11.008  1.00 84.94           C  
ATOM   1915  CZ  PHE B  45      18.078  10.633  10.906  1.00 84.94           C  
ATOM   1916  N   PHE B  46      16.859  14.180  14.914  1.00 86.38           N  
ATOM   1917  CA  PHE B  46      15.516  14.570  14.500  1.00 86.38           C  
ATOM   1918  C   PHE B  46      15.391  16.094  14.422  1.00 86.38           C  
ATOM   1919  CB  PHE B  46      14.469  14.000  15.461  1.00 86.38           C  
ATOM   1920  O   PHE B  46      14.711  16.625  13.547  1.00 86.38           O  
ATOM   1921  CG  PHE B  46      14.203  12.531  15.266  1.00 86.38           C  
ATOM   1922  CD1 PHE B  46      13.703  12.055  14.055  1.00 86.38           C  
ATOM   1923  CD2 PHE B  46      14.445  11.633  16.297  1.00 86.38           C  
ATOM   1924  CE1 PHE B  46      13.453  10.695  13.875  1.00 86.38           C  
ATOM   1925  CE2 PHE B  46      14.203  10.273  16.109  1.00 86.38           C  
ATOM   1926  CZ  PHE B  46      13.703   9.805  14.906  1.00 86.38           C  
ATOM   1927  N   ALA B  47      16.078  16.766  15.352  1.00 87.06           N  
ATOM   1928  CA  ALA B  47      16.047  18.219  15.344  1.00 87.06           C  
ATOM   1929  C   ALA B  47      16.719  18.781  14.086  1.00 87.06           C  
ATOM   1930  CB  ALA B  47      16.719  18.781  16.594  1.00 87.06           C  
ATOM   1931  O   ALA B  47      16.375  19.859  13.617  1.00 87.06           O  
ATOM   1932  N   GLY B  48      17.594  18.031  13.539  1.00 77.25           N  
ATOM   1933  CA  GLY B  48      18.359  18.438  12.367  1.00 77.25           C  
ATOM   1934  C   GLY B  48      17.562  18.328  11.078  1.00 77.25           C  
ATOM   1935  O   GLY B  48      18.000  18.812  10.031  1.00 77.25           O  
ATOM   1936  N   GLY B  49      16.500  17.688  11.016  1.00 68.56           N  
ATOM   1937  CA  GLY B  49      15.594  17.656   9.883  1.00 68.56           C  
ATOM   1938  C   GLY B  49      15.953  16.578   8.867  1.00 68.56           C  
ATOM   1939  O   GLY B  49      16.172  16.891   7.691  1.00 68.56           O  
ATOM   1940  N   PRO B  50      16.031  15.383   9.266  1.00 67.44           N  
ATOM   1941  CA  PRO B  50      16.469  14.305   8.367  1.00 67.44           C  
ATOM   1942  C   PRO B  50      15.367  13.859   7.406  1.00 67.44           C  
ATOM   1943  CB  PRO B  50      16.844  13.180   9.336  1.00 67.44           C  
ATOM   1944  O   PRO B  50      15.555  12.891   6.668  1.00 67.44           O  
ATOM   1945  CG  PRO B  50      15.914  13.352  10.492  1.00 67.44           C  
ATOM   1946  CD  PRO B  50      15.648  14.812  10.688  1.00 67.44           C  
ATOM   1947  N   GLY B  51      14.219  14.516   7.422  1.00 66.69           N  
ATOM   1948  CA  GLY B  51      13.109  14.102   6.582  1.00 66.69           C  
ATOM   1949  C   GLY B  51      12.180  13.117   7.266  1.00 66.69           C  
ATOM   1950  O   GLY B  51      11.359  12.469   6.609  1.00 66.69           O  
ATOM   1951  N   THR B  52      12.469  12.875   8.445  1.00 76.31           N  
ATOM   1952  CA  THR B  52      11.641  12.070   9.344  1.00 76.31           C  
ATOM   1953  C   THR B  52      11.648  12.656  10.750  1.00 76.31           C  
ATOM   1954  CB  THR B  52      12.133  10.609   9.391  1.00 76.31           C  
ATOM   1955  O   THR B  52      12.469  13.523  11.070  1.00 76.31           O  
ATOM   1956  CG2 THR B  52      13.523  10.516  10.023  1.00 76.31           C  
ATOM   1957  OG1 THR B  52      11.219   9.828  10.164  1.00 76.31           O  
ATOM   1958  N   SER B  53      10.625  12.359  11.484  1.00 87.25           N  
ATOM   1959  CA  SER B  53      10.562  12.805  12.867  1.00 87.25           C  
ATOM   1960  C   SER B  53       9.703  11.867  13.711  1.00 87.25           C  
ATOM   1961  CB  SER B  53      10.008  14.227  12.953  1.00 87.25           C  
ATOM   1962  O   SER B  53       9.203  10.859  13.203  1.00 87.25           O  
ATOM   1963  OG  SER B  53       8.688  14.289  12.438  1.00 87.25           O  
ATOM   1964  N   ALA B  54       9.625  12.078  14.984  1.00 93.94           N  
ATOM   1965  CA  ALA B  54       8.766  11.414  15.953  1.00 93.94           C  
ATOM   1966  C   ALA B  54       8.273  12.398  17.016  1.00 93.94           C  
ATOM   1967  CB  ALA B  54       9.500  10.250  16.625  1.00 93.94           C  
ATOM   1968  O   ALA B  54       8.859  13.469  17.188  1.00 93.94           O  
ATOM   1969  N   HIS B  55       7.219  12.055  17.578  1.00 96.81           N  
ATOM   1970  CA  HIS B  55       6.719  12.922  18.641  1.00 96.81           C  
ATOM   1971  C   HIS B  55       7.605  12.852  19.875  1.00 96.81           C  
ATOM   1972  CB  HIS B  55       5.281  12.547  19.000  1.00 96.81           C  
ATOM   1973  O   HIS B  55       7.906  13.875  20.484  1.00 96.81           O  
ATOM   1974  CG  HIS B  55       4.297  12.812  17.906  1.00 96.81           C  
ATOM   1975  CD2 HIS B  55       3.488  13.875  17.672  1.00 96.81           C  
ATOM   1976  ND1 HIS B  55       4.059  11.922  16.875  1.00 96.81           N  
ATOM   1977  CE1 HIS B  55       3.146  12.422  16.062  1.00 96.81           C  
ATOM   1978  NE2 HIS B  55       2.783  13.609  16.531  1.00 96.81           N  
ATOM   1979  N   PHE B  56       8.008  11.641  20.203  1.00 97.69           N  
ATOM   1980  CA  PHE B  56       8.773  11.461  21.438  1.00 97.69           C  
ATOM   1981  C   PHE B  56       9.984  10.570  21.188  1.00 97.69           C  
ATOM   1982  CB  PHE B  56       7.898  10.867  22.547  1.00 97.69           C  
ATOM   1983  O   PHE B  56       9.938   9.672  20.344  1.00 97.69           O  
ATOM   1984  CG  PHE B  56       6.715  11.727  22.906  1.00 97.69           C  
ATOM   1985  CD1 PHE B  56       6.855  12.805  23.766  1.00 97.69           C  
ATOM   1986  CD2 PHE B  56       5.457  11.445  22.375  1.00 97.69           C  
ATOM   1987  CE1 PHE B  56       5.758  13.602  24.094  1.00 97.69           C  
ATOM   1988  CE2 PHE B  56       4.359  12.234  22.703  1.00 97.69           C  
ATOM   1989  CZ  PHE B  56       4.512  13.312  23.562  1.00 97.69           C  
ATOM   1990  N   VAL B  57      11.070  10.883  21.953  1.00 97.19           N  
ATOM   1991  CA  VAL B  57      12.211  10.000  22.156  1.00 97.19           C  
ATOM   1992  C   VAL B  57      12.312   9.609  23.625  1.00 97.19           C  
ATOM   1993  CB  VAL B  57      13.523  10.664  21.688  1.00 97.19           C  
ATOM   1994  O   VAL B  57      12.367  10.477  24.500  1.00 97.19           O  
ATOM   1995  CG1 VAL B  57      14.719   9.734  21.922  1.00 97.19           C  
ATOM   1996  CG2 VAL B  57      13.438  11.047  20.203  1.00 97.19           C  
ATOM   1997  N   VAL B  58      12.273   8.258  23.859  1.00 97.94           N  
ATOM   1998  CA  VAL B  58      12.141   7.840  25.250  1.00 97.94           C  
ATOM   1999  C   VAL B  58      13.211   6.809  25.594  1.00 97.94           C  
ATOM   2000  CB  VAL B  58      10.734   7.250  25.531  1.00 97.94           C  
ATOM   2001  O   VAL B  58      13.477   5.895  24.812  1.00 97.94           O  
ATOM   2002  CG1 VAL B  58      10.578   6.898  27.000  1.00 97.94           C  
ATOM   2003  CG2 VAL B  58       9.648   8.234  25.094  1.00 97.94           C  
ATOM   2004  N   GLU B  59      13.898   6.996  26.656  1.00 97.06           N  
ATOM   2005  CA  GLU B  59      14.766   6.012  27.312  1.00 97.06           C  
ATOM   2006  C   GLU B  59      14.570   6.020  28.812  1.00 97.06           C  
ATOM   2007  CB  GLU B  59      16.234   6.281  26.953  1.00 97.06           C  
ATOM   2008  O   GLU B  59      13.680   6.695  29.328  1.00 97.06           O  
ATOM   2009  CG  GLU B  59      16.828   7.484  27.672  1.00 97.06           C  
ATOM   2010  CD  GLU B  59      18.297   7.699  27.375  1.00 97.06           C  
ATOM   2011  OE1 GLU B  59      18.922   8.586  28.000  1.00 97.06           O  
ATOM   2012  OE2 GLU B  59      18.828   6.969  26.516  1.00 97.06           O  
ATOM   2013  N   ALA B  60      15.359   5.172  29.453  1.00 97.31           N  
ATOM   2014  CA  ALA B  60      15.242   5.039  30.906  1.00 97.31           C  
ATOM   2015  C   ALA B  60      15.273   6.406  31.578  1.00 97.31           C  
ATOM   2016  CB  ALA B  60      16.359   4.152  31.453  1.00 97.31           C  
ATOM   2017  O   ALA B  60      16.281   7.105  31.547  1.00 97.31           O  
ATOM   2018  N   GLY B  61      14.125   6.750  32.125  1.00 97.44           N  
ATOM   2019  CA  GLY B  61      14.031   7.930  32.969  1.00 97.44           C  
ATOM   2020  C   GLY B  61      13.961   9.227  32.188  1.00 97.44           C  
ATOM   2021  O   GLY B  61      13.992  10.312  32.750  1.00 97.44           O  
ATOM   2022  N   ARG B  62      13.867   9.172  30.859  1.00 97.38           N  
ATOM   2023  CA  ARG B  62      13.867  10.391  30.062  1.00 97.38           C  
ATOM   2024  C   ARG B  62      12.875  10.297  28.906  1.00 97.38           C  
ATOM   2025  CB  ARG B  62      15.273  10.688  29.531  1.00 97.38           C  
ATOM   2026  O   ARG B  62      12.742   9.242  28.281  1.00 97.38           O  
ATOM   2027  CG  ARG B  62      16.281  11.031  30.594  1.00 97.38           C  
ATOM   2028  CD  ARG B  62      17.625  11.422  30.000  1.00 97.38           C  
ATOM   2029  NE  ARG B  62      18.359  10.258  29.516  1.00 97.38           N  
ATOM   2030  NH1 ARG B  62      20.156  11.461  28.703  1.00 97.38           N  
ATOM   2031  NH2 ARG B  62      20.125   9.180  28.516  1.00 97.38           N  
ATOM   2032  CZ  ARG B  62      19.547  10.305  28.922  1.00 97.38           C  
ATOM   2033  N   CYS B  63      12.141  11.398  28.750  1.00 97.00           N  
ATOM   2034  CA  CYS B  63      11.219  11.531  27.625  1.00 97.00           C  
ATOM   2035  C   CYS B  63      11.344  12.906  26.984  1.00 97.00           C  
ATOM   2036  CB  CYS B  63       9.773  11.312  28.078  1.00 97.00           C  
ATOM   2037  O   CYS B  63      11.047  13.930  27.609  1.00 97.00           O  
ATOM   2038  SG  CYS B  63       8.547  11.547  26.781  1.00 97.00           S  
ATOM   2039  N   ALA B  64      11.844  12.977  25.703  1.00 97.25           N  
ATOM   2040  CA  ALA B  64      11.922  14.219  24.953  1.00 97.25           C  
ATOM   2041  C   ALA B  64      10.758  14.328  23.969  1.00 97.25           C  
ATOM   2042  CB  ALA B  64      13.250  14.312  24.203  1.00 97.25           C  
ATOM   2043  O   ALA B  64      10.508  13.406  23.188  1.00 97.25           O  
ATOM   2044  N   GLN B  65      10.039  15.367  24.094  1.00 96.88           N  
ATOM   2045  CA  GLN B  65       9.047  15.664  23.078  1.00 96.88           C  
ATOM   2046  C   GLN B  65       9.641  16.531  21.969  1.00 96.88           C  
ATOM   2047  CB  GLN B  65       7.824  16.359  23.688  1.00 96.88           C  
ATOM   2048  O   GLN B  65      10.148  17.625  22.234  1.00 96.88           O  
ATOM   2049  CG  GLN B  65       6.684  16.562  22.703  1.00 96.88           C  
ATOM   2050  CD  GLN B  65       5.438  17.125  23.359  1.00 96.88           C  
ATOM   2051  NE2 GLN B  65       4.391  17.344  22.578  1.00 96.88           N  
ATOM   2052  OE1 GLN B  65       5.414  17.359  24.578  1.00 96.88           O  
ATOM   2053  N   LEU B  66       9.562  16.062  20.719  1.00 95.81           N  
ATOM   2054  CA  LEU B  66      10.188  16.766  19.609  1.00 95.81           C  
ATOM   2055  C   LEU B  66       9.141  17.422  18.719  1.00 95.81           C  
ATOM   2056  CB  LEU B  66      11.039  15.797  18.781  1.00 95.81           C  
ATOM   2057  O   LEU B  66       9.438  18.391  18.016  1.00 95.81           O  
ATOM   2058  CG  LEU B  66      12.344  15.320  19.422  1.00 95.81           C  
ATOM   2059  CD1 LEU B  66      12.047  14.508  20.672  1.00 95.81           C  
ATOM   2060  CD2 LEU B  66      13.164  14.492  18.422  1.00 95.81           C  
ATOM   2061  N   VAL B  67       7.984  16.812  18.578  1.00 95.12           N  
ATOM   2062  CA  VAL B  67       6.863  17.344  17.812  1.00 95.12           C  
ATOM   2063  C   VAL B  67       5.637  17.469  18.703  1.00 95.12           C  
ATOM   2064  CB  VAL B  67       6.535  16.438  16.594  1.00 95.12           C  
ATOM   2065  O   VAL B  67       5.355  16.578  19.516  1.00 95.12           O  
ATOM   2066  CG1 VAL B  67       5.336  17.000  15.820  1.00 95.12           C  
ATOM   2067  CG2 VAL B  67       7.754  16.328  15.672  1.00 95.12           C  
ATOM   2068  N   GLU B  68       4.996  18.656  18.625  1.00 94.69           N  
ATOM   2069  CA  GLU B  68       3.764  18.828  19.391  1.00 94.69           C  
ATOM   2070  C   GLU B  68       2.701  17.812  18.969  1.00 94.69           C  
ATOM   2071  CB  GLU B  68       3.229  20.250  19.234  1.00 94.69           C  
ATOM   2072  O   GLU B  68       2.678  17.375  17.812  1.00 94.69           O  
ATOM   2073  CG  GLU B  68       4.137  21.328  19.812  1.00 94.69           C  
ATOM   2074  CD  GLU B  68       3.412  22.625  20.125  1.00 94.69           C  
ATOM   2075  OE1 GLU B  68       3.646  23.203  21.219  1.00 94.69           O  
ATOM   2076  OE2 GLU B  68       2.600  23.062  19.281  1.00 94.69           O  
ATOM   2077  N   ILE B  69       1.859  17.516  19.922  1.00 93.31           N  
ATOM   2078  CA  ILE B  69       0.823  16.531  19.672  1.00 93.31           C  
ATOM   2079  C   ILE B  69      -0.118  17.031  18.578  1.00 93.31           C  
ATOM   2080  CB  ILE B  69       0.028  16.203  20.953  1.00 93.31           C  
ATOM   2081  O   ILE B  69      -0.609  16.234  17.766  1.00 93.31           O  
ATOM   2082  CG1 ILE B  69       0.903  15.422  21.938  1.00 93.31           C  
ATOM   2083  CG2 ILE B  69      -1.248  15.430  20.625  1.00 93.31           C  
ATOM   2084  CD1 ILE B  69       1.227  14.008  21.500  1.00 93.31           C  
ATOM   2085  N   LYS B  70      -0.332  18.375  18.516  1.00 91.12           N  
ATOM   2086  CA  LYS B  70      -1.246  18.938  17.531  1.00 91.12           C  
ATOM   2087  C   LYS B  70      -0.668  18.828  16.125  1.00 91.12           C  
ATOM   2088  CB  LYS B  70      -1.558  20.406  17.844  1.00 91.12           C  
ATOM   2089  O   LYS B  70      -1.401  18.922  15.133  1.00 91.12           O  
ATOM   2090  CG  LYS B  70      -0.374  21.344  17.672  1.00 91.12           C  
ATOM   2091  CD  LYS B  70      -0.737  22.781  18.031  1.00 91.12           C  
ATOM   2092  CE  LYS B  70       0.448  23.719  17.859  1.00 91.12           C  
ATOM   2093  NZ  LYS B  70       0.225  24.672  16.734  1.00 91.12           N  
ATOM   2094  N   ASP B  71       0.646  18.688  15.977  1.00 90.19           N  
ATOM   2095  CA  ASP B  71       1.311  18.594  14.680  1.00 90.19           C  
ATOM   2096  C   ASP B  71       1.550  17.141  14.289  1.00 90.19           C  
ATOM   2097  CB  ASP B  71       2.637  19.359  14.703  1.00 90.19           C  
ATOM   2098  O   ASP B  71       1.315  16.234  15.086  1.00 90.19           O  
ATOM   2099  CG  ASP B  71       2.455  20.859  14.875  1.00 90.19           C  
ATOM   2100  OD1 ASP B  71       1.430  21.406  14.422  1.00 90.19           O  
ATOM   2101  OD2 ASP B  71       3.346  21.500  15.477  1.00 90.19           O  
ATOM   2102  N   ILE B  72       1.916  16.891  13.000  1.00 84.38           N  
ATOM   2103  CA  ILE B  72       2.029  15.547  12.461  1.00 84.38           C  
ATOM   2104  C   ILE B  72       3.500  15.203  12.227  1.00 84.38           C  
ATOM   2105  CB  ILE B  72       1.223  15.383  11.156  1.00 84.38           C  
ATOM   2106  O   ILE B  72       4.121  15.734  11.297  1.00 84.38           O  
ATOM   2107  CG1 ILE B  72      -0.248  15.750  11.383  1.00 84.38           C  
ATOM   2108  CG2 ILE B  72       1.354  13.961  10.609  1.00 84.38           C  
ATOM   2109  CD1 ILE B  72      -1.046  15.945  10.102  1.00 84.38           C  
ATOM   2110  N   ALA B  73       4.074  14.312  13.086  1.00 89.38           N  
ATOM   2111  CA  ALA B  73       5.418  13.789  12.836  1.00 89.38           C  
ATOM   2112  C   ALA B  73       5.422  12.820  11.656  1.00 89.38           C  
ATOM   2113  CB  ALA B  73       5.953  13.102  14.086  1.00 89.38           C  
ATOM   2114  O   ALA B  73       4.453  12.094  11.438  1.00 89.38           O  
ATOM   2115  N   TRP B  74       6.543  12.883  10.961  1.00 81.81           N  
ATOM   2116  CA  TRP B  74       6.734  11.977   9.836  1.00 81.81           C  
ATOM   2117  C   TRP B  74       7.508  10.734  10.258  1.00 81.81           C  
ATOM   2118  CB  TRP B  74       7.473  12.680   8.688  1.00 81.81           C  
ATOM   2119  O   TRP B  74       8.672  10.570   9.906  1.00 81.81           O  
ATOM   2120  CG  TRP B  74       6.797  13.930   8.211  1.00 81.81           C  
ATOM   2121  CD1 TRP B  74       5.512  14.320   8.461  1.00 81.81           C  
ATOM   2122  CD2 TRP B  74       7.379  14.953   7.395  1.00 81.81           C  
ATOM   2123  CE2 TRP B  74       6.383  15.938   7.188  1.00 81.81           C  
ATOM   2124  CE3 TRP B  74       8.641  15.141   6.824  1.00 81.81           C  
ATOM   2125  NE1 TRP B  74       5.254  15.523   7.844  1.00 81.81           N  
ATOM   2126  CH2 TRP B  74       7.863  17.234   5.879  1.00 81.81           C  
ATOM   2127  CZ2 TRP B  74       6.617  17.094   6.430  1.00 81.81           C  
ATOM   2128  CZ3 TRP B  74       8.875  16.281   6.066  1.00 81.81           C  
ATOM   2129  N   HIS B  75       6.812   9.789  10.938  1.00 82.19           N  
ATOM   2130  CA  HIS B  75       7.570   8.703  11.555  1.00 82.19           C  
ATOM   2131  C   HIS B  75       7.223   7.359  10.930  1.00 82.19           C  
ATOM   2132  CB  HIS B  75       7.316   8.672  13.062  1.00 82.19           C  
ATOM   2133  O   HIS B  75       8.016   6.414  10.992  1.00 82.19           O  
ATOM   2134  CG  HIS B  75       5.879   8.453  13.422  1.00 82.19           C  
ATOM   2135  CD2 HIS B  75       4.859   9.328  13.562  1.00 82.19           C  
ATOM   2136  ND1 HIS B  75       5.359   7.207  13.688  1.00 82.19           N  
ATOM   2137  CE1 HIS B  75       4.074   7.324  13.977  1.00 82.19           C  
ATOM   2138  NE2 HIS B  75       3.746   8.602  13.906  1.00 82.19           N  
ATOM   2139  N   ALA B  76       6.055   7.289  10.312  1.00 73.50           N  
ATOM   2140  CA  ALA B  76       5.551   5.961   9.984  1.00 73.50           C  
ATOM   2141  C   ALA B  76       5.734   5.660   8.500  1.00 73.50           C  
ATOM   2142  CB  ALA B  76       4.078   5.836  10.367  1.00 73.50           C  
ATOM   2143  O   ALA B  76       5.496   4.535   8.055  1.00 73.50           O  
ATOM   2144  N   GLY B  77       6.254   6.598   7.742  1.00 63.34           N  
ATOM   2145  CA  GLY B  77       6.367   6.395   6.309  1.00 63.34           C  
ATOM   2146  C   GLY B  77       5.023   6.215   5.625  1.00 63.34           C  
ATOM   2147  O   GLY B  77       4.957   5.766   4.480  1.00 63.34           O  
ATOM   2148  N   ASN B  78       4.059   6.281   6.391  1.00 56.69           N  
ATOM   2149  CA  ASN B  78       2.652   6.207   6.008  1.00 56.69           C  
ATOM   2150  C   ASN B  78       1.869   7.418   6.508  1.00 56.69           C  
ATOM   2151  CB  ASN B  78       2.020   4.914   6.527  1.00 56.69           C  
ATOM   2152  O   ASN B  78       1.693   7.594   7.715  1.00 56.69           O  
ATOM   2153  CG  ASN B  78       0.571   4.762   6.105  1.00 56.69           C  
ATOM   2154  ND2 ASN B  78       0.260   3.656   5.438  1.00 56.69           N  
ATOM   2155  OD1 ASN B  78      -0.261   5.633   6.375  1.00 56.69           O  
ATOM   2156  N   TRP B  79       1.439   8.258   5.609  1.00 61.34           N  
ATOM   2157  CA  TRP B  79       0.839   9.531   5.996  1.00 61.34           C  
ATOM   2158  C   TRP B  79      -0.428   9.305   6.816  1.00 61.34           C  
ATOM   2159  CB  TRP B  79       0.521  10.375   4.758  1.00 61.34           C  
ATOM   2160  O   TRP B  79      -0.667  10.008   7.805  1.00 61.34           O  
ATOM   2161  CG  TRP B  79      -0.036  11.734   5.074  1.00 61.34           C  
ATOM   2162  CD1 TRP B  79      -1.225  12.258   4.648  1.00 61.34           C  
ATOM   2163  CD2 TRP B  79       0.579  12.742   5.883  1.00 61.34           C  
ATOM   2164  CE2 TRP B  79      -0.295  13.852   5.902  1.00 61.34           C  
ATOM   2165  CE3 TRP B  79       1.784  12.812   6.594  1.00 61.34           C  
ATOM   2166  NE1 TRP B  79      -1.387  13.531   5.141  1.00 61.34           N  
ATOM   2167  CH2 TRP B  79       1.186  15.062   7.289  1.00 61.34           C  
ATOM   2168  CZ2 TRP B  79      -0.000  15.023   6.605  1.00 61.34           C  
ATOM   2169  CZ3 TRP B  79       2.076  13.977   7.293  1.00 61.34           C  
ATOM   2170  N   ALA B  80      -1.221   8.430   6.340  1.00 58.69           N  
ATOM   2171  CA  ALA B  80      -2.438   8.141   7.098  1.00 58.69           C  
ATOM   2172  C   ALA B  80      -2.107   7.734   8.531  1.00 58.69           C  
ATOM   2173  CB  ALA B  80      -3.242   7.039   6.406  1.00 58.69           C  
ATOM   2174  O   ALA B  80      -2.781   8.156   9.469  1.00 58.69           O  
ATOM   2175  N   ALA B  81      -1.085   6.949   8.617  1.00 70.38           N  
ATOM   2176  CA  ALA B  81      -0.650   6.574   9.961  1.00 70.38           C  
ATOM   2177  C   ALA B  81      -0.099   7.781  10.711  1.00 70.38           C  
ATOM   2178  CB  ALA B  81       0.400   5.469   9.891  1.00 70.38           C  
ATOM   2179  O   ALA B  81      -0.399   7.973  11.891  1.00 70.38           O  
ATOM   2180  N   ASN B  82       0.705   8.609  10.008  1.00 79.00           N  
ATOM   2181  CA  ASN B  82       1.283   9.789  10.648  1.00 79.00           C  
ATOM   2182  C   ASN B  82       0.203  10.719  11.195  1.00 79.00           C  
ATOM   2183  CB  ASN B  82       2.191  10.539   9.680  1.00 79.00           C  
ATOM   2184  O   ASN B  82       0.332  11.250  12.297  1.00 79.00           O  
ATOM   2185  CG  ASN B  82       3.539   9.867   9.492  1.00 79.00           C  
ATOM   2186  ND2 ASN B  82       4.219  10.188   8.398  1.00 79.00           N  
ATOM   2187  OD1 ASN B  82       3.963   9.062  10.328  1.00 79.00           O  
ATOM   2188  N   GLN B  83      -0.931  10.812  10.500  1.00 75.56           N  
ATOM   2189  CA  GLN B  83      -1.996  11.734  10.867  1.00 75.56           C  
ATOM   2190  C   GLN B  83      -2.715  11.266  12.133  1.00 75.56           C  
ATOM   2191  CB  GLN B  83      -2.996  11.891   9.727  1.00 75.56           C  
ATOM   2192  O   GLN B  83      -3.172  12.086  12.930  1.00 75.56           O  
ATOM   2193  CG  GLN B  83      -2.512  12.805   8.602  1.00 75.56           C  
ATOM   2194  CD  GLN B  83      -3.553  13.008   7.523  1.00 75.56           C  
ATOM   2195  NE2 GLN B  83      -3.553  14.195   6.914  1.00 75.56           N  
ATOM   2196  OE1 GLN B  83      -4.352  12.117   7.230  1.00 75.56           O  
ATOM   2197  N   ARG B  84      -2.707  10.016  12.289  1.00 80.69           N  
ATOM   2198  CA  ARG B  84      -3.568   9.492  13.344  1.00 80.69           C  
ATOM   2199  C   ARG B  84      -2.742   8.891  14.477  1.00 80.69           C  
ATOM   2200  CB  ARG B  84      -4.531   8.445  12.781  1.00 80.69           C  
ATOM   2201  O   ARG B  84      -3.260   8.125  15.289  1.00 80.69           O  
ATOM   2202  CG  ARG B  84      -3.840   7.242  12.164  1.00 80.69           C  
ATOM   2203  CD  ARG B  84      -4.844   6.250  11.586  1.00 80.69           C  
ATOM   2204  NE  ARG B  84      -5.773   5.773  12.609  1.00 80.69           N  
ATOM   2205  NH1 ARG B  84      -6.598   4.031  11.336  1.00 80.69           N  
ATOM   2206  NH2 ARG B  84      -7.387   4.383  13.461  1.00 80.69           N  
ATOM   2207  CZ  ARG B  84      -6.582   4.730  12.469  1.00 80.69           C  
ATOM   2208  N   SER B  85      -1.425   9.188  14.398  1.00 88.69           N  
ATOM   2209  CA  SER B  85      -0.632   8.469  15.391  1.00 88.69           C  
ATOM   2210  C   SER B  85       0.390   9.391  16.047  1.00 88.69           C  
ATOM   2211  CB  SER B  85       0.079   7.281  14.750  1.00 88.69           C  
ATOM   2212  O   SER B  85       0.642  10.500  15.570  1.00 88.69           O  
ATOM   2213  OG  SER B  85       1.062   7.719  13.828  1.00 88.69           O  
ATOM   2214  N   ILE B  86       0.744   8.930  17.250  1.00 94.88           N  
ATOM   2215  CA  ILE B  86       1.899   9.453  17.969  1.00 94.88           C  
ATOM   2216  C   ILE B  86       3.072   8.484  17.828  1.00 94.88           C  
ATOM   2217  CB  ILE B  86       1.574   9.688  19.469  1.00 94.88           C  
ATOM   2218  O   ILE B  86       2.975   7.316  18.219  1.00 94.88           O  
ATOM   2219  CG1 ILE B  86       0.460  10.727  19.609  1.00 94.88           C  
ATOM   2220  CG2 ILE B  86       2.830  10.117  20.234  1.00 94.88           C  
ATOM   2221  CD1 ILE B  86      -0.157  10.781  21.000  1.00 94.88           C  
ATOM   2222  N   GLY B  87       4.113   8.984  17.188  1.00 96.00           N  
ATOM   2223  CA  GLY B  87       5.312   8.172  17.078  1.00 96.00           C  
ATOM   2224  C   GLY B  87       6.230   8.297  18.281  1.00 96.00           C  
ATOM   2225  O   GLY B  87       6.523   9.406  18.734  1.00 96.00           O  
ATOM   2226  N   ILE B  88       6.648   7.113  18.844  1.00 97.44           N  
ATOM   2227  CA  ILE B  88       7.574   7.090  19.969  1.00 97.44           C  
ATOM   2228  C   ILE B  88       8.820   6.289  19.578  1.00 97.44           C  
ATOM   2229  CB  ILE B  88       6.914   6.488  21.219  1.00 97.44           C  
ATOM   2230  O   ILE B  88       8.734   5.090  19.312  1.00 97.44           O  
ATOM   2231  CG1 ILE B  88       5.605   7.219  21.547  1.00 97.44           C  
ATOM   2232  CG2 ILE B  88       7.875   6.551  22.422  1.00 97.44           C  
ATOM   2233  CD1 ILE B  88       4.887   6.699  22.781  1.00 97.44           C  
ATOM   2234  N   GLU B  89       9.961   7.016  19.625  1.00 97.06           N  
ATOM   2235  CA  GLU B  89      11.250   6.363  19.453  1.00 97.06           C  
ATOM   2236  C   GLU B  89      11.781   5.824  20.781  1.00 97.06           C  
ATOM   2237  CB  GLU B  89      12.266   7.332  18.828  1.00 97.06           C  
ATOM   2238  O   GLU B  89      11.969   6.586  21.719  1.00 97.06           O  
ATOM   2239  CG  GLU B  89      11.938   7.730  17.391  1.00 97.06           C  
ATOM   2240  CD  GLU B  89      12.117   6.598  16.406  1.00 97.06           C  
ATOM   2241  OE1 GLU B  89      11.484   6.637  15.320  1.00 97.06           O  
ATOM   2242  OE2 GLU B  89      12.883   5.660  16.703  1.00 97.06           O  
ATOM   2243  N   CYS B  90      12.008   4.551  20.734  1.00 97.25           N  
ATOM   2244  CA  CYS B  90      12.414   3.879  21.953  1.00 97.25           C  
ATOM   2245  C   CYS B  90      13.844   3.365  21.859  1.00 97.25           C  
ATOM   2246  CB  CYS B  90      11.469   2.721  22.266  1.00 97.25           C  
ATOM   2247  O   CYS B  90      14.289   2.959  20.781  1.00 97.25           O  
ATOM   2248  SG  CYS B  90       9.719   3.182  22.250  1.00 97.25           S  
ATOM   2249  N   ARG B  91      14.469   3.424  23.031  1.00 96.06           N  
ATOM   2250  CA  ARG B  91      15.789   2.803  23.078  1.00 96.06           C  
ATOM   2251  C   ARG B  91      15.727   1.351  22.609  1.00 96.06           C  
ATOM   2252  CB  ARG B  91      16.375   2.881  24.484  1.00 96.06           C  
ATOM   2253  O   ARG B  91      14.953   0.557  23.156  1.00 96.06           O  
ATOM   2254  CG  ARG B  91      17.797   2.369  24.594  1.00 96.06           C  
ATOM   2255  CD  ARG B  91      18.438   2.721  25.922  1.00 96.06           C  
ATOM   2256  NE  ARG B  91      18.938   4.090  25.938  1.00 96.06           N  
ATOM   2257  NH1 ARG B  91      21.078   3.521  25.281  1.00 96.06           N  
ATOM   2258  NH2 ARG B  91      20.547   5.715  25.672  1.00 96.06           N  
ATOM   2259  CZ  ARG B  91      20.188   4.438  25.625  1.00 96.06           C  
ATOM   2260  N   PRO B  92      16.625   0.967  21.656  1.00 94.75           N  
ATOM   2261  CA  PRO B  92      16.500  -0.362  21.047  1.00 94.75           C  
ATOM   2262  C   PRO B  92      16.859  -1.486  22.016  1.00 94.75           C  
ATOM   2263  CB  PRO B  92      17.484  -0.310  19.875  1.00 94.75           C  
ATOM   2264  O   PRO B  92      16.312  -2.590  21.922  1.00 94.75           O  
ATOM   2265  CG  PRO B  92      17.953   1.110  19.828  1.00 94.75           C  
ATOM   2266  CD  PRO B  92      17.344   1.846  21.000  1.00 94.75           C  
ATOM   2267  N   GLU B  93      17.750  -1.226  22.922  1.00 94.31           N  
ATOM   2268  CA  GLU B  93      18.203  -2.252  23.859  1.00 94.31           C  
ATOM   2269  C   GLU B  93      17.078  -2.689  24.781  1.00 94.31           C  
ATOM   2270  CB  GLU B  93      19.391  -1.746  24.688  1.00 94.31           C  
ATOM   2271  O   GLU B  93      17.031  -3.844  25.219  1.00 94.31           O  
ATOM   2272  CG  GLU B  93      20.672  -1.553  23.875  1.00 94.31           C  
ATOM   2273  CD  GLU B  93      20.828  -0.142  23.328  1.00 94.31           C  
ATOM   2274  OE1 GLU B  93      21.969   0.314  23.141  1.00 94.31           O  
ATOM   2275  OE2 GLU B  93      19.781   0.512  23.078  1.00 94.31           O  
ATOM   2276  N   MET B  94      16.109  -1.772  25.047  1.00 96.62           N  
ATOM   2277  CA  MET B  94      14.883  -2.053  25.797  1.00 96.62           C  
ATOM   2278  C   MET B  94      15.211  -2.648  27.172  1.00 96.62           C  
ATOM   2279  CB  MET B  94      13.977  -3.004  25.016  1.00 96.62           C  
ATOM   2280  O   MET B  94      14.680  -3.701  27.531  1.00 96.62           O  
ATOM   2281  CG  MET B  94      12.602  -3.188  25.641  1.00 96.62           C  
ATOM   2282  SD  MET B  94      11.500  -4.230  24.594  1.00 96.62           S  
ATOM   2283  CE  MET B  94      12.547  -5.695  24.391  1.00 96.62           C  
ATOM   2284  N   SER B  95      16.125  -2.025  27.938  1.00 96.06           N  
ATOM   2285  CA  SER B  95      16.281  -2.447  29.328  1.00 96.06           C  
ATOM   2286  C   SER B  95      14.945  -2.389  30.062  1.00 96.06           C  
ATOM   2287  CB  SER B  95      17.312  -1.573  30.031  1.00 96.06           C  
ATOM   2288  O   SER B  95      13.961  -1.851  29.547  1.00 96.06           O  
ATOM   2289  OG  SER B  95      16.797  -0.276  30.281  1.00 96.06           O  
ATOM   2290  N   ASN B  96      14.914  -3.061  31.266  1.00 96.38           N  
ATOM   2291  CA  ASN B  96      13.695  -2.984  32.062  1.00 96.38           C  
ATOM   2292  C   ASN B  96      13.297  -1.537  32.344  1.00 96.38           C  
ATOM   2293  CB  ASN B  96      13.875  -3.742  33.375  1.00 96.38           C  
ATOM   2294  O   ASN B  96      12.117  -1.188  32.250  1.00 96.38           O  
ATOM   2295  CG  ASN B  96      12.555  -4.074  34.062  1.00 96.38           C  
ATOM   2296  ND2 ASN B  96      12.523  -4.016  35.375  1.00 96.38           N  
ATOM   2297  OD1 ASN B  96      11.570  -4.383  33.375  1.00 96.38           O  
ATOM   2298  N   GLU B  97      14.234  -0.696  32.688  1.00 97.00           N  
ATOM   2299  CA  GLU B  97      13.945   0.706  32.969  1.00 97.00           C  
ATOM   2300  C   GLU B  97      13.492   1.442  31.703  1.00 97.00           C  
ATOM   2301  CB  GLU B  97      15.172   1.397  33.562  1.00 97.00           C  
ATOM   2302  O   GLU B  97      12.633   2.320  31.781  1.00 97.00           O  
ATOM   2303  CG  GLU B  97      15.484   0.968  35.000  1.00 97.00           C  
ATOM   2304  CD  GLU B  97      16.266  -0.334  35.062  1.00 97.00           C  
ATOM   2305  OE1 GLU B  97      16.438  -0.867  36.188  1.00 97.00           O  
ATOM   2306  OE2 GLU B  97      16.703  -0.823  34.000  1.00 97.00           O  
ATOM   2307  N   ASP B  98      14.078   1.115  30.562  1.00 96.88           N  
ATOM   2308  CA  ASP B  98      13.594   1.667  29.312  1.00 96.88           C  
ATOM   2309  C   ASP B  98      12.125   1.315  29.078  1.00 96.88           C  
ATOM   2310  CB  ASP B  98      14.445   1.159  28.141  1.00 96.88           C  
ATOM   2311  O   ASP B  98      11.312   2.195  28.797  1.00 96.88           O  
ATOM   2312  CG  ASP B  98      15.875   1.660  28.188  1.00 96.88           C  
ATOM   2313  OD1 ASP B  98      16.109   2.826  28.578  1.00 96.88           O  
ATOM   2314  OD2 ASP B  98      16.781   0.882  27.828  1.00 96.88           O  
ATOM   2315  N   PHE B  99      11.883   0.022  29.219  1.00 97.56           N  
ATOM   2316  CA  PHE B  99      10.539  -0.505  29.000  1.00 97.56           C  
ATOM   2317  C   PHE B  99       9.531   0.173  29.922  1.00 97.56           C  
ATOM   2318  CB  PHE B  99      10.516  -2.021  29.219  1.00 97.56           C  
ATOM   2319  O   PHE B  99       8.492   0.648  29.469  1.00 97.56           O  
ATOM   2320  CG  PHE B  99       9.180  -2.656  28.906  1.00 97.56           C  
ATOM   2321  CD1 PHE B  99       8.203  -2.768  29.891  1.00 97.56           C  
ATOM   2322  CD2 PHE B  99       8.914  -3.143  27.641  1.00 97.56           C  
ATOM   2323  CE1 PHE B  99       6.977  -3.355  29.609  1.00 97.56           C  
ATOM   2324  CE2 PHE B  99       7.684  -3.732  27.344  1.00 97.56           C  
ATOM   2325  CZ  PHE B  99       6.719  -3.838  28.344  1.00 97.56           C  
ATOM   2326  N   GLU B 100       9.906   0.274  31.156  1.00 97.69           N  
ATOM   2327  CA  GLU B 100       9.023   0.871  32.156  1.00 97.69           C  
ATOM   2328  C   GLU B 100       8.766   2.346  31.859  1.00 97.69           C  
ATOM   2329  CB  GLU B 100       9.617   0.712  33.562  1.00 97.69           C  
ATOM   2330  O   GLU B 100       7.656   2.842  32.062  1.00 97.69           O  
ATOM   2331  CG  GLU B 100       9.492  -0.694  34.125  1.00 97.69           C  
ATOM   2332  CD  GLU B 100       8.047  -1.107  34.375  1.00 97.69           C  
ATOM   2333  OE1 GLU B 100       7.754  -2.324  34.375  1.00 97.69           O  
ATOM   2334  OE2 GLU B 100       7.207  -0.206  34.594  1.00 97.69           O  
ATOM   2335  N   THR B 101       9.742   3.035  31.422  1.00 98.19           N  
ATOM   2336  CA  THR B 101       9.578   4.453  31.109  1.00 98.19           C  
ATOM   2337  C   THR B 101       8.617   4.641  29.938  1.00 98.19           C  
ATOM   2338  CB  THR B 101      10.930   5.109  30.781  1.00 98.19           C  
ATOM   2339  O   THR B 101       7.742   5.504  29.984  1.00 98.19           O  
ATOM   2340  CG2 THR B 101      10.766   6.602  30.516  1.00 98.19           C  
ATOM   2341  OG1 THR B 101      11.820   4.930  31.891  1.00 98.19           O  
ATOM   2342  N   VAL B 102       8.773   3.770  28.922  1.00 97.94           N  
ATOM   2343  CA  VAL B 102       7.879   3.863  27.766  1.00 97.94           C  
ATOM   2344  C   VAL B 102       6.445   3.580  28.219  1.00 97.94           C  
ATOM   2345  CB  VAL B 102       8.289   2.887  26.641  1.00 97.94           C  
ATOM   2346  O   VAL B 102       5.523   4.324  27.859  1.00 97.94           O  
ATOM   2347  CG1 VAL B 102       7.223   2.834  25.562  1.00 97.94           C  
ATOM   2348  CG2 VAL B 102       9.641   3.293  26.062  1.00 97.94           C  
ATOM   2349  N   ALA B 103       6.270   2.578  29.016  1.00 98.06           N  
ATOM   2350  CA  ALA B 103       4.941   2.256  29.516  1.00 98.06           C  
ATOM   2351  C   ALA B 103       4.363   3.426  30.312  1.00 98.06           C  
ATOM   2352  CB  ALA B 103       4.996   1.004  30.391  1.00 98.06           C  
ATOM   2353  O   ALA B 103       3.191   3.773  30.141  1.00 98.06           O  
ATOM   2354  N   GLN B 104       5.156   4.008  31.109  1.00 98.19           N  
ATOM   2355  CA  GLN B 104       4.711   5.137  31.938  1.00 98.19           C  
ATOM   2356  C   GLN B 104       4.320   6.324  31.062  1.00 98.19           C  
ATOM   2357  CB  GLN B 104       5.805   5.547  32.906  1.00 98.19           C  
ATOM   2358  O   GLN B 104       3.311   6.984  31.312  1.00 98.19           O  
ATOM   2359  CG  GLN B 104       5.344   6.562  33.969  1.00 98.19           C  
ATOM   2360  CD  GLN B 104       4.324   5.992  34.938  1.00 98.19           C  
ATOM   2361  NE2 GLN B 104       3.168   6.637  35.031  1.00 98.19           N  
ATOM   2362  OE1 GLN B 104       4.578   4.980  35.594  1.00 98.19           O  
ATOM   2363  N   VAL B 105       5.129   6.625  30.062  1.00 98.06           N  
ATOM   2364  CA  VAL B 105       4.844   7.738  29.172  1.00 98.06           C  
ATOM   2365  C   VAL B 105       3.494   7.527  28.484  1.00 98.06           C  
ATOM   2366  CB  VAL B 105       5.957   7.906  28.109  1.00 98.06           C  
ATOM   2367  O   VAL B 105       2.664   8.438  28.438  1.00 98.06           O  
ATOM   2368  CG1 VAL B 105       5.496   8.844  26.984  1.00 98.06           C  
ATOM   2369  CG2 VAL B 105       7.238   8.430  28.750  1.00 98.06           C  
ATOM   2370  N   ILE B 106       3.242   6.336  28.000  1.00 97.50           N  
ATOM   2371  CA  ILE B 106       1.985   6.035  27.328  1.00 97.50           C  
ATOM   2372  C   ILE B 106       0.826   6.160  28.312  1.00 97.50           C  
ATOM   2373  CB  ILE B 106       2.004   4.625  26.703  1.00 97.50           C  
ATOM   2374  O   ILE B 106      -0.190   6.789  28.016  1.00 97.50           O  
ATOM   2375  CG1 ILE B 106       3.039   4.562  25.562  1.00 97.50           C  
ATOM   2376  CG2 ILE B 106       0.611   4.242  26.188  1.00 97.50           C  
ATOM   2377  CD1 ILE B 106       3.262   3.160  25.016  1.00 97.50           C  
ATOM   2378  N   ALA B 107       0.995   5.625  29.516  1.00 97.19           N  
ATOM   2379  CA  ALA B 107      -0.052   5.719  30.531  1.00 97.19           C  
ATOM   2380  C   ALA B 107      -0.360   7.172  30.875  1.00 97.19           C  
ATOM   2381  CB  ALA B 107       0.359   4.957  31.781  1.00 97.19           C  
ATOM   2382  O   ALA B 107      -1.523   7.547  31.031  1.00 97.19           O  
ATOM   2383  N   ASP B 108       0.651   7.941  30.953  1.00 97.19           N  
ATOM   2384  CA  ASP B 108       0.466   9.352  31.266  1.00 97.19           C  
ATOM   2385  C   ASP B 108      -0.256  10.078  30.141  1.00 97.19           C  
ATOM   2386  CB  ASP B 108       1.813  10.023  31.547  1.00 97.19           C  
ATOM   2387  O   ASP B 108      -1.146  10.898  30.375  1.00 97.19           O  
ATOM   2388  CG  ASP B 108       2.434   9.586  32.875  1.00 97.19           C  
ATOM   2389  OD1 ASP B 108       1.746   8.930  33.656  1.00 97.19           O  
ATOM   2390  OD2 ASP B 108       3.619   9.906  33.094  1.00 97.19           O  
ATOM   2391  N   LEU B 109       0.175   9.781  28.938  1.00 96.62           N  
ATOM   2392  CA  LEU B 109      -0.505  10.375  27.781  1.00 96.62           C  
ATOM   2393  C   LEU B 109      -1.987  10.008  27.781  1.00 96.62           C  
ATOM   2394  CB  LEU B 109       0.145   9.906  26.469  1.00 96.62           C  
ATOM   2395  O   LEU B 109      -2.842  10.883  27.609  1.00 96.62           O  
ATOM   2396  CG  LEU B 109       1.424  10.633  26.062  1.00 96.62           C  
ATOM   2397  CD1 LEU B 109       2.070   9.930  24.875  1.00 96.62           C  
ATOM   2398  CD2 LEU B 109       1.127  12.094  25.734  1.00 96.62           C  
ATOM   2399  N   GLU B 110      -2.307   8.766  27.953  1.00 95.94           N  
ATOM   2400  CA  GLU B 110      -3.691   8.312  27.953  1.00 95.94           C  
ATOM   2401  C   GLU B 110      -4.488   8.961  29.078  1.00 95.94           C  
ATOM   2402  CB  GLU B 110      -3.754   6.785  28.078  1.00 95.94           C  
ATOM   2403  O   GLU B 110      -5.637   9.367  28.891  1.00 95.94           O  
ATOM   2404  CG  GLU B 110      -3.219   6.047  26.859  1.00 95.94           C  
ATOM   2405  CD  GLU B 110      -3.531   4.559  26.875  1.00 95.94           C  
ATOM   2406  OE1 GLU B 110      -3.438   3.910  25.812  1.00 95.94           O  
ATOM   2407  OE2 GLU B 110      -3.875   4.039  27.969  1.00 95.94           O  
ATOM   2408  N   THR B 111      -3.869   9.055  30.203  1.00 96.19           N  
ATOM   2409  CA  THR B 111      -4.531   9.695  31.344  1.00 96.19           C  
ATOM   2410  C   THR B 111      -4.770  11.172  31.062  1.00 96.19           C  
ATOM   2411  CB  THR B 111      -3.709   9.531  32.625  1.00 96.19           C  
ATOM   2412  O   THR B 111      -5.863  11.688  31.328  1.00 96.19           O  
ATOM   2413  CG2 THR B 111      -4.414  10.180  33.812  1.00 96.19           C  
ATOM   2414  OG1 THR B 111      -3.525   8.141  32.906  1.00 96.19           O  
ATOM   2415  N   PHE B 112      -3.795  11.828  30.562  1.00 95.06           N  
ATOM   2416  CA  PHE B 112      -3.900  13.258  30.266  1.00 95.06           C  
ATOM   2417  C   PHE B 112      -5.051  13.523  29.297  1.00 95.06           C  
ATOM   2418  CB  PHE B 112      -2.590  13.781  29.672  1.00 95.06           C  
ATOM   2419  O   PHE B 112      -5.828  14.461  29.500  1.00 95.06           O  
ATOM   2420  CG  PHE B 112      -2.600  15.266  29.391  1.00 95.06           C  
ATOM   2421  CD1 PHE B 112      -2.824  15.742  28.109  1.00 95.06           C  
ATOM   2422  CD2 PHE B 112      -2.385  16.172  30.422  1.00 95.06           C  
ATOM   2423  CE1 PHE B 112      -2.834  17.109  27.859  1.00 95.06           C  
ATOM   2424  CE2 PHE B 112      -2.395  17.547  30.172  1.00 95.06           C  
ATOM   2425  CZ  PHE B 112      -2.617  18.016  28.891  1.00 95.06           C  
ATOM   2426  N   TYR B 113      -5.164  12.680  28.328  1.00 95.00           N  
ATOM   2427  CA  TYR B 113      -6.152  12.930  27.281  1.00 95.00           C  
ATOM   2428  C   TYR B 113      -7.453  12.188  27.578  1.00 95.00           C  
ATOM   2429  CB  TYR B 113      -5.609  12.508  25.922  1.00 95.00           C  
ATOM   2430  O   TYR B 113      -8.438  12.344  26.859  1.00 95.00           O  
ATOM   2431  CG  TYR B 113      -4.527  13.414  25.391  1.00 95.00           C  
ATOM   2432  CD1 TYR B 113      -4.801  14.742  25.047  1.00 95.00           C  
ATOM   2433  CD2 TYR B 113      -3.223  12.953  25.234  1.00 95.00           C  
ATOM   2434  CE1 TYR B 113      -3.805  15.578  24.562  1.00 95.00           C  
ATOM   2435  CE2 TYR B 113      -2.219  13.789  24.750  1.00 95.00           C  
ATOM   2436  OH  TYR B 113      -1.529  15.922  23.922  1.00 95.00           O  
ATOM   2437  CZ  TYR B 113      -2.520  15.094  24.406  1.00 95.00           C  
ATOM   2438  N   GLY B 114      -7.473  11.336  28.594  1.00 93.94           N  
ATOM   2439  CA  GLY B 114      -8.656  10.555  28.906  1.00 93.94           C  
ATOM   2440  C   GLY B 114      -9.055   9.594  27.812  1.00 93.94           C  
ATOM   2441  O   GLY B 114     -10.242   9.398  27.547  1.00 93.94           O  
ATOM   2442  N   LYS B 115      -8.055   9.062  27.062  1.00 92.62           N  
ATOM   2443  CA  LYS B 115      -8.281   8.188  25.922  1.00 92.62           C  
ATOM   2444  C   LYS B 115      -7.199   7.125  25.812  1.00 92.62           C  
ATOM   2445  CB  LYS B 115      -8.344   9.008  24.625  1.00 92.62           C  
ATOM   2446  O   LYS B 115      -6.008   7.426  25.938  1.00 92.62           O  
ATOM   2447  CG  LYS B 115      -8.617   8.180  23.375  1.00 92.62           C  
ATOM   2448  CD  LYS B 115      -8.758   9.055  22.141  1.00 92.62           C  
ATOM   2449  CE  LYS B 115      -9.031   8.227  20.891  1.00 92.62           C  
ATOM   2450  NZ  LYS B 115      -9.594   9.055  19.797  1.00 92.62           N  
ATOM   2451  N   SER B 116      -7.676   5.879  25.672  1.00 91.69           N  
ATOM   2452  CA  SER B 116      -6.723   4.812  25.391  1.00 91.69           C  
ATOM   2453  C   SER B 116      -6.438   4.707  23.906  1.00 91.69           C  
ATOM   2454  CB  SER B 116      -7.238   3.475  25.922  1.00 91.69           C  
ATOM   2455  O   SER B 116      -7.344   4.871  23.078  1.00 91.69           O  
ATOM   2456  OG  SER B 116      -7.301   3.482  27.344  1.00 91.69           O  
ATOM   2457  N   PHE B 117      -5.199   4.445  23.547  1.00 90.12           N  
ATOM   2458  CA  PHE B 117      -4.766   4.375  22.156  1.00 90.12           C  
ATOM   2459  C   PHE B 117      -4.465   2.938  21.750  1.00 90.12           C  
ATOM   2460  CB  PHE B 117      -3.531   5.254  21.938  1.00 90.12           C  
ATOM   2461  O   PHE B 117      -4.090   2.117  22.594  1.00 90.12           O  
ATOM   2462  CG  PHE B 117      -3.748   6.703  22.266  1.00 90.12           C  
ATOM   2463  CD1 PHE B 117      -4.422   7.543  21.391  1.00 90.12           C  
ATOM   2464  CD2 PHE B 117      -3.273   7.230  23.469  1.00 90.12           C  
ATOM   2465  CE1 PHE B 117      -4.625   8.883  21.703  1.00 90.12           C  
ATOM   2466  CE2 PHE B 117      -3.473   8.570  23.781  1.00 90.12           C  
ATOM   2467  CZ  PHE B 117      -4.148   9.398  22.906  1.00 90.12           C  
ATOM   2468  N   TYR B 118      -4.645   2.652  20.453  1.00 85.12           N  
ATOM   2469  CA  TYR B 118      -4.043   1.443  19.906  1.00 85.12           C  
ATOM   2470  C   TYR B 118      -2.523   1.561  19.859  1.00 85.12           C  
ATOM   2471  CB  TYR B 118      -4.586   1.162  18.500  1.00 85.12           C  
ATOM   2472  O   TYR B 118      -1.985   2.645  19.625  1.00 85.12           O  
ATOM   2473  CG  TYR B 118      -6.086   1.003  18.453  1.00 85.12           C  
ATOM   2474  CD1 TYR B 118      -6.695  -0.161  18.906  1.00 85.12           C  
ATOM   2475  CD2 TYR B 118      -6.895   2.014  17.938  1.00 85.12           C  
ATOM   2476  CE1 TYR B 118      -8.078  -0.314  18.875  1.00 85.12           C  
ATOM   2477  CE2 TYR B 118      -8.273   1.872  17.891  1.00 85.12           C  
ATOM   2478  OH  TYR B 118     -10.227   0.562  18.312  1.00 85.12           O  
ATOM   2479  CZ  TYR B 118      -8.859   0.707  18.359  1.00 85.12           C  
ATOM   2480  N   VAL B 119      -1.864   0.453  20.234  1.00 88.25           N  
ATOM   2481  CA  VAL B 119      -0.407   0.447  20.172  1.00 88.25           C  
ATOM   2482  C   VAL B 119       0.058  -0.508  19.078  1.00 88.25           C  
ATOM   2483  CB  VAL B 119       0.220   0.047  21.531  1.00 88.25           C  
ATOM   2484  O   VAL B 119      -0.261  -1.699  19.109  1.00 88.25           O  
ATOM   2485  CG1 VAL B 119       1.744   0.031  21.438  1.00 88.25           C  
ATOM   2486  CG2 VAL B 119      -0.241   1.000  22.625  1.00 88.25           C  
ATOM   2487  N   HIS B 120       0.781   0.116  18.156  1.00 85.75           N  
ATOM   2488  CA  HIS B 120       1.292  -0.644  17.016  1.00 85.75           C  
ATOM   2489  C   HIS B 120       2.797  -0.454  16.859  1.00 85.75           C  
ATOM   2490  CB  HIS B 120       0.574  -0.233  15.727  1.00 85.75           C  
ATOM   2491  O   HIS B 120       3.371   0.483  17.422  1.00 85.75           O  
ATOM   2492  CG  HIS B 120      -0.854  -0.676  15.672  1.00 85.75           C  
ATOM   2493  CD2 HIS B 120      -2.004  -0.008  15.922  1.00 85.75           C  
ATOM   2494  ND1 HIS B 120      -1.221  -1.956  15.312  1.00 85.75           N  
ATOM   2495  CE1 HIS B 120      -2.539  -2.057  15.352  1.00 85.75           C  
ATOM   2496  NE2 HIS B 120      -3.037  -0.887  15.719  1.00 85.75           N  
ATOM   2497  N   GLY B 121       3.436  -1.443  16.266  1.00 86.62           N  
ATOM   2498  CA  GLY B 121       4.809  -1.258  15.820  1.00 86.62           C  
ATOM   2499  C   GLY B 121       4.906  -0.671  14.422  1.00 86.62           C  
ATOM   2500  O   GLY B 121       3.996  -0.834  13.609  1.00 86.62           O  
ATOM   2501  N   HIS B 122       6.051  -0.001  14.172  1.00 80.81           N  
ATOM   2502  CA  HIS B 122       6.270   0.615  12.867  1.00 80.81           C  
ATOM   2503  C   HIS B 122       6.082  -0.396  11.742  1.00 80.81           C  
ATOM   2504  CB  HIS B 122       7.668   1.229  12.797  1.00 80.81           C  
ATOM   2505  O   HIS B 122       5.539  -0.062  10.688  1.00 80.81           O  
ATOM   2506  CG  HIS B 122       7.879   2.100  11.602  1.00 80.81           C  
ATOM   2507  CD2 HIS B 122       7.000   2.588  10.688  1.00 80.81           C  
ATOM   2508  ND1 HIS B 122       9.125   2.561  11.219  1.00 80.81           N  
ATOM   2509  CE1 HIS B 122       9.000   3.299  10.133  1.00 80.81           C  
ATOM   2510  NE2 HIS B 122       7.723   3.332   9.789  1.00 80.81           N  
ATOM   2511  N   LYS B 123       6.496  -1.602  12.055  1.00 73.00           N  
ATOM   2512  CA  LYS B 123       6.461  -2.646  11.039  1.00 73.00           C  
ATOM   2513  C   LYS B 123       5.027  -2.945  10.609  1.00 73.00           C  
ATOM   2514  CB  LYS B 123       7.129  -3.922  11.547  1.00 73.00           C  
ATOM   2515  O   LYS B 123       4.801  -3.525   9.539  1.00 73.00           O  
ATOM   2516  CG  LYS B 123       7.148  -5.062  10.539  1.00 73.00           C  
ATOM   2517  CD  LYS B 123       7.875  -6.281  11.094  1.00 73.00           C  
ATOM   2518  CE  LYS B 123       8.156  -7.305  10.000  1.00 73.00           C  
ATOM   2519  NZ  LYS B 123       8.945  -8.461  10.516  1.00 73.00           N  
ATOM   2520  N   ASP B 124       4.062  -2.463  11.469  1.00 68.00           N  
ATOM   2521  CA  ASP B 124       2.662  -2.676  11.117  1.00 68.00           C  
ATOM   2522  C   ASP B 124       2.211  -1.708  10.031  1.00 68.00           C  
ATOM   2523  CB  ASP B 124       1.774  -2.523  12.359  1.00 68.00           C  
ATOM   2524  O   ASP B 124       1.189  -1.930   9.375  1.00 68.00           O  
ATOM   2525  CG  ASP B 124       2.014  -3.605  13.398  1.00 68.00           C  
ATOM   2526  OD1 ASP B 124       2.334  -4.754  13.016  1.00 68.00           O  
ATOM   2527  OD2 ASP B 124       1.876  -3.311  14.602  1.00 68.00           O  
ATOM   2528  N   PHE B 125       2.979  -0.617   9.812  1.00 63.69           N  
ATOM   2529  CA  PHE B 125       2.559   0.446   8.906  1.00 63.69           C  
ATOM   2530  C   PHE B 125       3.496   0.539   7.711  1.00 63.69           C  
ATOM   2531  CB  PHE B 125       2.508   1.790   9.641  1.00 63.69           C  
ATOM   2532  O   PHE B 125       3.156   1.148   6.695  1.00 63.69           O  
ATOM   2533  CG  PHE B 125       1.521   1.825  10.773  1.00 63.69           C  
ATOM   2534  CD1 PHE B 125       0.157   1.934  10.523  1.00 63.69           C  
ATOM   2535  CD2 PHE B 125       1.955   1.751  12.094  1.00 63.69           C  
ATOM   2536  CE1 PHE B 125      -0.759   1.967  11.578  1.00 63.69           C  
ATOM   2537  CE2 PHE B 125       1.046   1.783  13.148  1.00 63.69           C  
ATOM   2538  CZ  PHE B 125      -0.311   1.893  12.883  1.00 63.69           C  
ATOM   2539  N   PHE B 126       4.746   0.005   7.895  1.00 61.28           N  
ATOM   2540  CA  PHE B 126       5.797   0.183   6.895  1.00 61.28           C  
ATOM   2541  C   PHE B 126       6.672  -1.061   6.801  1.00 61.28           C  
ATOM   2542  CB  PHE B 126       6.656   1.406   7.230  1.00 61.28           C  
ATOM   2543  O   PHE B 126       6.805  -1.809   7.773  1.00 61.28           O  
ATOM   2544  CG  PHE B 126       7.254   2.076   6.023  1.00 61.28           C  
ATOM   2545  CD1 PHE B 126       8.609   1.931   5.730  1.00 61.28           C  
ATOM   2546  CD2 PHE B 126       6.469   2.850   5.184  1.00 61.28           C  
ATOM   2547  CE1 PHE B 126       9.164   2.549   4.613  1.00 61.28           C  
ATOM   2548  CE2 PHE B 126       7.020   3.473   4.066  1.00 61.28           C  
ATOM   2549  CZ  PHE B 126       8.367   3.320   3.783  1.00 61.28           C  
ATOM   2550  N   ALA B 127       7.176  -1.286   5.566  1.00 56.22           N  
ATOM   2551  CA  ALA B 127       8.102  -2.398   5.367  1.00 56.22           C  
ATOM   2552  C   ALA B 127       9.445  -2.121   6.043  1.00 56.22           C  
ATOM   2553  CB  ALA B 127       8.305  -2.664   3.879  1.00 56.22           C  
ATOM   2554  O   ALA B 127      10.383  -1.646   5.402  1.00 56.22           O  
ATOM   2555  N   THR B 128       9.484  -2.316   7.332  1.00 59.38           N  
ATOM   2556  CA  THR B 128      10.664  -2.072   8.164  1.00 59.38           C  
ATOM   2557  C   THR B 128      10.758  -3.109   9.281  1.00 59.38           C  
ATOM   2558  CB  THR B 128      10.625  -0.660   8.773  1.00 59.38           C  
ATOM   2559  O   THR B 128       9.773  -3.771   9.609  1.00 59.38           O  
ATOM   2560  CG2 THR B 128       9.391  -0.469   9.648  1.00 59.38           C  
ATOM   2561  OG1 THR B 128      11.805  -0.463   9.578  1.00 59.38           O  
ATOM   2562  N   ALA B 129      11.945  -3.357   9.711  1.00 67.56           N  
ATOM   2563  CA  ALA B 129      12.148  -4.188  10.891  1.00 67.56           C  
ATOM   2564  C   ALA B 129      11.773  -3.432  12.164  1.00 67.56           C  
ATOM   2565  CB  ALA B 129      13.602  -4.660  10.961  1.00 67.56           C  
ATOM   2566  O   ALA B 129      11.617  -4.035  13.227  1.00 67.56           O  
ATOM   2567  N   CYS B 130      11.617  -2.205  12.000  1.00 77.00           N  
ATOM   2568  CA  CYS B 130      11.250  -1.362  13.133  1.00 77.00           C  
ATOM   2569  C   CYS B 130       9.844  -1.688  13.625  1.00 77.00           C  
ATOM   2570  CB  CYS B 130      11.344   0.115  12.758  1.00 77.00           C  
ATOM   2571  O   CYS B 130       8.938  -1.890  12.820  1.00 77.00           O  
ATOM   2572  SG  CYS B 130      11.062   1.240  14.141  1.00 77.00           S  
ATOM   2573  N   PRO B 131       9.820  -1.943  15.008  1.00 90.56           N  
ATOM   2574  CA  PRO B 131      10.672  -1.479  16.109  1.00 90.56           C  
ATOM   2575  C   PRO B 131      11.602  -2.568  16.641  1.00 90.56           C  
ATOM   2576  CB  PRO B 131       9.672  -1.051  17.172  1.00 90.56           C  
ATOM   2577  O   PRO B 131      11.852  -2.641  17.844  1.00 90.56           O  
ATOM   2578  CG  PRO B 131       8.531  -2.010  17.047  1.00 90.56           C  
ATOM   2579  CD  PRO B 131       8.375  -2.355  15.586  1.00 90.56           C  
ATOM   2580  N   GLY B 132      11.938  -3.475  15.867  1.00 86.00           N  
ATOM   2581  CA  GLY B 132      12.891  -4.500  16.266  1.00 86.00           C  
ATOM   2582  C   GLY B 132      12.430  -5.305  17.469  1.00 86.00           C  
ATOM   2583  O   GLY B 132      11.312  -5.824  17.484  1.00 86.00           O  
ATOM   2584  N   ARG B 133      13.227  -5.297  18.531  1.00 89.62           N  
ATOM   2585  CA  ARG B 133      13.008  -6.062  19.750  1.00 89.62           C  
ATOM   2586  C   ARG B 133      11.695  -5.664  20.422  1.00 89.62           C  
ATOM   2587  CB  ARG B 133      14.172  -5.863  20.719  1.00 89.62           C  
ATOM   2588  O   ARG B 133      11.078  -6.469  21.109  1.00 89.62           O  
ATOM   2589  CG  ARG B 133      15.484  -6.477  20.250  1.00 89.62           C  
ATOM   2590  CD  ARG B 133      16.625  -6.152  21.203  1.00 89.62           C  
ATOM   2591  NE  ARG B 133      17.891  -5.945  20.469  1.00 89.62           N  
ATOM   2592  NH1 ARG B 133      18.406  -3.967  21.547  1.00 89.62           N  
ATOM   2593  NH2 ARG B 133      19.812  -4.820  19.938  1.00 89.62           N  
ATOM   2594  CZ  ARG B 133      18.703  -4.910  20.656  1.00 89.62           C  
ATOM   2595  N   TRP B 134      11.250  -4.496  20.141  1.00 93.19           N  
ATOM   2596  CA  TRP B 134      10.055  -3.982  20.797  1.00 93.19           C  
ATOM   2597  C   TRP B 134       8.805  -4.676  20.266  1.00 93.19           C  
ATOM   2598  CB  TRP B 134       9.938  -2.469  20.594  1.00 93.19           C  
ATOM   2599  O   TRP B 134       7.777  -4.742  20.938  1.00 93.19           O  
ATOM   2600  CG  TRP B 134      10.828  -1.666  21.484  1.00 93.19           C  
ATOM   2601  CD1 TRP B 134      12.141  -1.345  21.266  1.00 93.19           C  
ATOM   2602  CD2 TRP B 134      10.477  -1.086  22.750  1.00 93.19           C  
ATOM   2603  CE2 TRP B 134      11.625  -0.426  23.234  1.00 93.19           C  
ATOM   2604  CE3 TRP B 134       9.305  -1.060  23.516  1.00 93.19           C  
ATOM   2605  NE1 TRP B 134      12.625  -0.599  22.328  1.00 93.19           N  
ATOM   2606  CH2 TRP B 134      10.469   0.264  25.188  1.00 93.19           C  
ATOM   2607  CZ2 TRP B 134      11.633   0.254  24.469  1.00 93.19           C  
ATOM   2608  CZ3 TRP B 134       9.312  -0.382  24.719  1.00 93.19           C  
ATOM   2609  N   TYR B 135       8.891  -5.145  19.016  1.00 89.94           N  
ATOM   2610  CA  TYR B 135       7.680  -5.625  18.359  1.00 89.94           C  
ATOM   2611  C   TYR B 135       7.078  -6.805  19.125  1.00 89.94           C  
ATOM   2612  CB  TYR B 135       7.973  -6.023  16.922  1.00 89.94           C  
ATOM   2613  O   TYR B 135       5.875  -6.832  19.391  1.00 89.94           O  
ATOM   2614  CG  TYR B 135       6.738  -6.141  16.047  1.00 89.94           C  
ATOM   2615  CD1 TYR B 135       6.266  -7.383  15.648  1.00 89.94           C  
ATOM   2616  CD2 TYR B 135       6.047  -5.004  15.648  1.00 89.94           C  
ATOM   2617  CE1 TYR B 135       5.129  -7.492  14.852  1.00 89.94           C  
ATOM   2618  CE2 TYR B 135       4.910  -5.102  14.852  1.00 89.94           C  
ATOM   2619  OH  TYR B 135       3.336  -6.453  13.672  1.00 89.94           O  
ATOM   2620  CZ  TYR B 135       4.461  -6.352  14.461  1.00 89.94           C  
ATOM   2621  N   ASP B 136       7.836  -7.734  19.484  1.00 88.25           N  
ATOM   2622  CA  ASP B 136       7.348  -8.930  20.172  1.00 88.25           C  
ATOM   2623  C   ASP B 136       6.914  -8.617  21.594  1.00 88.25           C  
ATOM   2624  CB  ASP B 136       8.422 -10.023  20.172  1.00 88.25           C  
ATOM   2625  O   ASP B 136       6.355  -9.477  22.281  1.00 88.25           O  
ATOM   2626  CG  ASP B 136       8.703 -10.586  18.781  1.00 88.25           C  
ATOM   2627  OD1 ASP B 136       7.836 -10.469  17.891  1.00 88.25           O  
ATOM   2628  OD2 ASP B 136       9.805 -11.148  18.594  1.00 88.25           O  
ATOM   2629  N   GLN B 137       7.207  -7.418  22.078  1.00 93.25           N  
ATOM   2630  CA  GLN B 137       6.887  -7.039  23.453  1.00 93.25           C  
ATOM   2631  C   GLN B 137       5.691  -6.094  23.500  1.00 93.25           C  
ATOM   2632  CB  GLN B 137       8.102  -6.391  24.125  1.00 93.25           C  
ATOM   2633  O   GLN B 137       5.355  -5.562  24.562  1.00 93.25           O  
ATOM   2634  CG  GLN B 137       9.344  -7.262  24.125  1.00 93.25           C  
ATOM   2635  CD  GLN B 137       9.141  -8.586  24.844  1.00 93.25           C  
ATOM   2636  NE2 GLN B 137       9.547  -9.672  24.203  1.00 93.25           N  
ATOM   2637  OE1 GLN B 137       8.633  -8.617  25.969  1.00 93.25           O  
ATOM   2638  N   LEU B 138       4.977  -5.914  22.359  1.00 91.06           N  
ATOM   2639  CA  LEU B 138       3.912  -4.914  22.328  1.00 91.06           C  
ATOM   2640  C   LEU B 138       2.754  -5.316  23.234  1.00 91.06           C  
ATOM   2641  CB  LEU B 138       3.412  -4.730  20.891  1.00 91.06           C  
ATOM   2642  O   LEU B 138       2.188  -4.473  23.922  1.00 91.06           O  
ATOM   2643  CG  LEU B 138       4.340  -3.975  19.938  1.00 91.06           C  
ATOM   2644  CD1 LEU B 138       3.705  -3.855  18.562  1.00 91.06           C  
ATOM   2645  CD2 LEU B 138       4.672  -2.596  20.500  1.00 91.06           C  
ATOM   2646  N   ASP B 139       2.441  -6.551  23.234  1.00 87.56           N  
ATOM   2647  CA  ASP B 139       1.370  -6.988  24.109  1.00 87.56           C  
ATOM   2648  C   ASP B 139       1.743  -6.766  25.578  1.00 87.56           C  
ATOM   2649  CB  ASP B 139       1.046  -8.469  23.875  1.00 87.56           C  
ATOM   2650  O   ASP B 139       0.920  -6.301  26.375  1.00 87.56           O  
ATOM   2651  CG  ASP B 139       0.291  -8.703  22.578  1.00 87.56           C  
ATOM   2652  OD1 ASP B 139      -0.265  -7.738  22.016  1.00 87.56           O  
ATOM   2653  OD2 ASP B 139       0.249  -9.867  22.125  1.00 87.56           O  
ATOM   2654  N   ARG B 140       2.887  -7.129  25.906  1.00 93.75           N  
ATOM   2655  CA  ARG B 140       3.373  -6.883  27.266  1.00 93.75           C  
ATOM   2656  C   ARG B 140       3.342  -5.395  27.594  1.00 93.75           C  
ATOM   2657  CB  ARG B 140       4.793  -7.426  27.422  1.00 93.75           C  
ATOM   2658  O   ARG B 140       2.994  -5.008  28.703  1.00 93.75           O  
ATOM   2659  CG  ARG B 140       5.320  -7.332  28.844  1.00 93.75           C  
ATOM   2660  CD  ARG B 140       6.738  -7.883  28.969  1.00 93.75           C  
ATOM   2661  NE  ARG B 140       7.387  -7.453  30.203  1.00 93.75           N  
ATOM   2662  NH1 ARG B 140       9.539  -7.750  29.422  1.00 93.75           N  
ATOM   2663  NH2 ARG B 140       9.188  -6.996  31.547  1.00 93.75           N  
ATOM   2664  CZ  ARG B 140       8.703  -7.402  30.391  1.00 93.75           C  
ATOM   2665  N   LEU B 141       3.707  -4.570  26.656  1.00 95.44           N  
ATOM   2666  CA  LEU B 141       3.686  -3.125  26.844  1.00 95.44           C  
ATOM   2667  C   LEU B 141       2.270  -2.635  27.125  1.00 95.44           C  
ATOM   2668  CB  LEU B 141       4.246  -2.420  25.609  1.00 95.44           C  
ATOM   2669  O   LEU B 141       2.049  -1.867  28.062  1.00 95.44           O  
ATOM   2670  CG  LEU B 141       4.301  -0.893  25.656  1.00 95.44           C  
ATOM   2671  CD1 LEU B 141       5.195  -0.437  26.812  1.00 95.44           C  
ATOM   2672  CD2 LEU B 141       4.797  -0.326  24.328  1.00 95.44           C  
ATOM   2673  N   ILE B 142       1.345  -3.143  26.375  1.00 93.44           N  
ATOM   2674  CA  ILE B 142      -0.051  -2.758  26.547  1.00 93.44           C  
ATOM   2675  C   ILE B 142      -0.526  -3.168  27.938  1.00 93.44           C  
ATOM   2676  CB  ILE B 142      -0.954  -3.393  25.469  1.00 93.44           C  
ATOM   2677  O   ILE B 142      -1.164  -2.379  28.641  1.00 93.44           O  
ATOM   2678  CG1 ILE B 142      -0.622  -2.812  24.094  1.00 93.44           C  
ATOM   2679  CG2 ILE B 142      -2.432  -3.184  25.812  1.00 93.44           C  
ATOM   2680  CD1 ILE B 142      -1.173  -3.627  22.922  1.00 93.44           C  
ATOM   2681  N   ASP B 143      -0.160  -4.312  28.312  1.00 94.44           N  
ATOM   2682  CA  ASP B 143      -0.531  -4.777  29.641  1.00 94.44           C  
ATOM   2683  C   ASP B 143       0.063  -3.879  30.734  1.00 94.44           C  
ATOM   2684  CB  ASP B 143      -0.074  -6.223  29.859  1.00 94.44           C  
ATOM   2685  O   ASP B 143      -0.605  -3.562  31.719  1.00 94.44           O  
ATOM   2686  CG  ASP B 143      -0.910  -7.227  29.078  1.00 94.44           C  
ATOM   2687  OD1 ASP B 143      -2.004  -6.867  28.594  1.00 94.44           O  
ATOM   2688  OD2 ASP B 143      -0.472  -8.391  28.953  1.00 94.44           O  
ATOM   2689  N   ARG B 144       1.243  -3.543  30.578  1.00 96.81           N  
ATOM   2690  CA  ARG B 144       1.908  -2.711  31.578  1.00 96.81           C  
ATOM   2691  C   ARG B 144       1.280  -1.322  31.641  1.00 96.81           C  
ATOM   2692  CB  ARG B 144       3.402  -2.596  31.281  1.00 96.81           C  
ATOM   2693  O   ARG B 144       1.088  -0.770  32.719  1.00 96.81           O  
ATOM   2694  CG  ARG B 144       4.184  -1.791  32.312  1.00 96.81           C  
ATOM   2695  CD  ARG B 144       4.066  -2.393  33.688  1.00 96.81           C  
ATOM   2696  NE  ARG B 144       4.848  -1.642  34.688  1.00 96.81           N  
ATOM   2697  NH1 ARG B 144       3.389  -2.014  36.438  1.00 96.81           N  
ATOM   2698  NH2 ARG B 144       5.289  -0.775  36.750  1.00 96.81           N  
ATOM   2699  CZ  ARG B 144       4.508  -1.479  35.938  1.00 96.81           C  
ATOM   2700  N   VAL B 145       0.986  -0.768  30.500  1.00 96.88           N  
ATOM   2701  CA  VAL B 145       0.296   0.517  30.453  1.00 96.88           C  
ATOM   2702  C   VAL B 145      -1.016   0.432  31.219  1.00 96.88           C  
ATOM   2703  CB  VAL B 145       0.025   0.954  28.984  1.00 96.88           C  
ATOM   2704  O   VAL B 145      -1.313   1.300  32.062  1.00 96.88           O  
ATOM   2705  CG1 VAL B 145      -0.926   2.148  28.953  1.00 96.88           C  
ATOM   2706  CG2 VAL B 145       1.336   1.289  28.281  1.00 96.88           C  
ATOM   2707  N   ASN B 146      -1.742  -0.597  30.984  1.00 95.81           N  
ATOM   2708  CA  ASN B 146      -3.027  -0.773  31.656  1.00 95.81           C  
ATOM   2709  C   ASN B 146      -2.854  -0.956  33.156  1.00 95.81           C  
ATOM   2710  CB  ASN B 146      -3.785  -1.962  31.062  1.00 95.81           C  
ATOM   2711  O   ASN B 146      -3.664  -0.463  33.938  1.00 95.81           O  
ATOM   2712  CG  ASN B 146      -4.289  -1.689  29.656  1.00 95.81           C  
ATOM   2713  ND2 ASN B 146      -4.395  -2.740  28.844  1.00 95.81           N  
ATOM   2714  OD1 ASN B 146      -4.578  -0.545  29.297  1.00 95.81           O  
ATOM   2715  N   ALA B 147      -1.846  -1.653  33.500  1.00 97.12           N  
ATOM   2716  CA  ALA B 147      -1.557  -1.818  34.938  1.00 97.12           C  
ATOM   2717  C   ALA B 147      -1.249  -0.475  35.594  1.00 97.12           C  
ATOM   2718  CB  ALA B 147      -0.390  -2.783  35.125  1.00 97.12           C  
ATOM   2719  O   ALA B 147      -1.705  -0.201  36.688  1.00 97.12           O  
ATOM   2720  N   ILE B 148      -0.458   0.311  34.938  1.00 97.44           N  
ATOM   2721  CA  ILE B 148      -0.130   1.635  35.469  1.00 97.44           C  
ATOM   2722  C   ILE B 148      -1.406   2.461  35.625  1.00 97.44           C  
ATOM   2723  CB  ILE B 148       0.875   2.367  34.531  1.00 97.44           C  
ATOM   2724  O   ILE B 148      -1.604   3.127  36.625  1.00 97.44           O  
ATOM   2725  CG1 ILE B 148       2.246   1.686  34.594  1.00 97.44           C  
ATOM   2726  CG2 ILE B 148       0.981   3.846  34.938  1.00 97.44           C  
ATOM   2727  CD1 ILE B 148       3.211   2.139  33.531  1.00 97.44           C  
ATOM   2728  N   LYS B 149      -2.264   2.424  34.656  1.00 96.25           N  
ATOM   2729  CA  LYS B 149      -3.523   3.160  34.719  1.00 96.25           C  
ATOM   2730  C   LYS B 149      -4.391   2.676  35.875  1.00 96.25           C  
ATOM   2731  CB  LYS B 149      -4.289   3.023  33.406  1.00 96.25           C  
ATOM   2732  O   LYS B 149      -5.020   3.479  36.562  1.00 96.25           O  
ATOM   2733  CG  LYS B 149      -3.719   3.863  32.281  1.00 96.25           C  
ATOM   2734  CD  LYS B 149      -4.707   3.986  31.109  1.00 96.25           C  
ATOM   2735  CE  LYS B 149      -5.000   2.635  30.484  1.00 96.25           C  
ATOM   2736  NZ  LYS B 149      -5.938   2.754  29.328  1.00 96.25           N  
ATOM   2737  N   GLU B 150      -4.461   1.417  36.031  1.00 96.06           N  
ATOM   2738  CA  GLU B 150      -5.188   0.875  37.188  1.00 96.06           C  
ATOM   2739  C   GLU B 150      -4.648   1.437  38.500  1.00 96.06           C  
ATOM   2740  CB  GLU B 150      -5.109  -0.654  37.188  1.00 96.06           C  
ATOM   2741  O   GLU B 150      -5.422   1.790  39.375  1.00 96.06           O  
ATOM   2742  CG  GLU B 150      -6.031  -1.311  38.219  1.00 96.06           C  
ATOM   2743  CD  GLU B 150      -6.008  -2.830  38.156  1.00 96.06           C  
ATOM   2744  OE1 GLU B 150      -6.832  -3.477  38.844  1.00 96.06           O  
ATOM   2745  OE2 GLU B 150      -5.160  -3.377  37.406  1.00 96.06           O  
ATOM   2746  N   GLY B 151      -3.342   1.425  38.562  1.00 96.50           N  
ATOM   2747  CA  GLY B 151      -2.729   2.035  39.750  1.00 96.50           C  
ATOM   2748  C   GLY B 151      -3.131   3.486  39.938  1.00 96.50           C  
ATOM   2749  O   GLY B 151      -3.344   3.930  41.062  1.00 96.50           O  
ATOM   2750  N   LYS B 152      -3.217   4.234  38.875  1.00 95.88           N  
ATOM   2751  CA  LYS B 152      -3.646   5.629  38.969  1.00 95.88           C  
ATOM   2752  C   LYS B 152      -5.074   5.738  39.469  1.00 95.88           C  
ATOM   2753  CB  LYS B 152      -3.545   6.289  37.594  1.00 95.88           C  
ATOM   2754  O   LYS B 152      -5.371   6.605  40.312  1.00 95.88           O  
ATOM   2755  CG  LYS B 152      -2.119   6.555  37.125  1.00 95.88           C  
ATOM   2756  CD  LYS B 152      -2.086   7.289  35.781  1.00 95.88           C  
ATOM   2757  CE  LYS B 152      -0.679   7.762  35.438  1.00 95.88           C  
ATOM   2758  NZ  LYS B 152      -0.676   8.680  34.281  1.00 95.88           N  
ATOM   2759  N   VAL B 153      -5.914   4.867  39.031  1.00 95.38           N  
ATOM   2760  CA  VAL B 153      -7.297   4.855  39.500  1.00 95.38           C  
ATOM   2761  C   VAL B 153      -7.328   4.594  41.000  1.00 95.38           C  
ATOM   2762  CB  VAL B 153      -8.133   3.791  38.750  1.00 95.38           C  
ATOM   2763  O   VAL B 153      -8.031   5.285  41.750  1.00 95.38           O  
ATOM   2764  CG1 VAL B 153      -9.516   3.646  39.375  1.00 95.38           C  
ATOM   2765  CG2 VAL B 153      -8.266   4.156  37.281  1.00 95.38           C  
ATOM   2766  N   GLU B 154      -6.633   3.670  41.344  1.00 96.31           N  
ATOM   2767  CA  GLU B 154      -6.578   3.318  42.781  1.00 96.31           C  
ATOM   2768  C   GLU B 154      -6.098   4.496  43.625  1.00 96.31           C  
ATOM   2769  CB  GLU B 154      -5.668   2.107  43.000  1.00 96.31           C  
ATOM   2770  O   GLU B 154      -6.496   4.641  44.781  1.00 96.31           O  
ATOM   2771  CG  GLU B 154      -6.246   0.799  42.469  1.00 96.31           C  
ATOM   2772  CD  GLU B 154      -5.305  -0.384  42.656  1.00 96.31           C  
ATOM   2773  OE1 GLU B 154      -5.734  -1.538  42.406  1.00 96.31           O  
ATOM   2774  OE2 GLU B 154      -4.133  -0.154  43.000  1.00 96.31           O  
ATOM   2775  N   ARG B 155      -5.223   5.258  43.000  1.00 96.38           N  
ATOM   2776  CA  ARG B 155      -4.676   6.414  43.719  1.00 96.38           C  
ATOM   2777  C   ARG B 155      -5.602   7.621  43.594  1.00 96.38           C  
ATOM   2778  CB  ARG B 155      -3.285   6.762  43.188  1.00 96.38           C  
ATOM   2779  O   ARG B 155      -5.270   8.711  44.062  1.00 96.38           O  
ATOM   2780  CG  ARG B 155      -2.191   5.812  43.656  1.00 96.38           C  
ATOM   2781  CD  ARG B 155      -0.831   6.207  43.094  1.00 96.38           C  
ATOM   2782  NE  ARG B 155      -0.727   5.914  41.656  1.00 96.38           N  
ATOM   2783  NH1 ARG B 155       1.541   6.336  41.531  1.00 96.38           N  
ATOM   2784  NH2 ARG B 155       0.380   5.695  39.656  1.00 96.38           N  
ATOM   2785  CZ  ARG B 155       0.398   5.980  40.969  1.00 96.38           C  
ATOM   2786  N   GLY B 156      -6.738   7.500  42.906  1.00 94.75           N  
ATOM   2787  CA  GLY B 156      -7.766   8.531  42.844  1.00 94.75           C  
ATOM   2788  C   GLY B 156      -7.562   9.516  41.719  1.00 94.75           C  
ATOM   2789  O   GLY B 156      -8.117  10.609  41.719  1.00 94.75           O  
ATOM   2790  N   VAL B 157      -6.641   9.086  40.812  1.00 93.88           N  
ATOM   2791  CA  VAL B 157      -6.453   9.961  39.688  1.00 93.88           C  
ATOM   2792  C   VAL B 157      -7.715   9.977  38.812  1.00 93.88           C  
ATOM   2793  CB  VAL B 157      -5.234   9.531  38.812  1.00 93.88           C  
ATOM   2794  O   VAL B 157      -8.289   8.922  38.531  1.00 93.88           O  
ATOM   2795  CG1 VAL B 157      -5.102  10.422  37.594  1.00 93.88           C  
ATOM   2796  CG2 VAL B 157      -3.957   9.578  39.656  1.00 93.88           C  
ATOM   2797  N   GLU B 158      -8.203  11.203  38.469  1.00 91.06           N  
ATOM   2798  CA  GLU B 158      -9.438  11.352  37.688  1.00 91.06           C  
ATOM   2799  C   GLU B 158      -9.180  11.180  36.188  1.00 91.06           C  
ATOM   2800  CB  GLU B 158     -10.070  12.719  37.969  1.00 91.06           C  
ATOM   2801  O   GLU B 158      -8.047  11.336  35.719  1.00 91.06           O  
ATOM   2802  CG  GLU B 158     -10.531  12.906  39.406  1.00 91.06           C  
ATOM   2803  CD  GLU B 158     -11.234  14.234  39.625  1.00 91.06           C  
ATOM   2804  OE1 GLU B 158     -11.766  14.453  40.750  1.00 91.06           O  
ATOM   2805  OE2 GLU B 158     -11.242  15.070  38.688  1.00 91.06           O  
ATOM   2806  N   ASN B 159     -10.133  10.805  35.406  1.00 89.81           N  
ATOM   2807  CA  ASN B 159     -10.203  10.773  33.938  1.00 89.81           C  
ATOM   2808  C   ASN B 159      -9.258   9.727  33.375  1.00 89.81           C  
ATOM   2809  CB  ASN B 159      -9.883  12.156  33.375  1.00 89.81           C  
ATOM   2810  O   ASN B 159      -8.742   9.898  32.250  1.00 89.81           O  
ATOM   2811  CG  ASN B 159     -10.984  13.164  33.625  1.00 89.81           C  
ATOM   2812  ND2 ASN B 159     -10.617  14.438  33.688  1.00 89.81           N  
ATOM   2813  OD1 ASN B 159     -12.156  12.805  33.781  1.00 89.81           O  
ATOM   2814  N   VAL B 160      -8.945   8.695  34.188  1.00 94.19           N  
ATOM   2815  CA  VAL B 160      -8.156   7.594  33.656  1.00 94.19           C  
ATOM   2816  C   VAL B 160      -9.031   6.738  32.750  1.00 94.19           C  
ATOM   2817  CB  VAL B 160      -7.547   6.723  34.781  1.00 94.19           C  
ATOM   2818  O   VAL B 160     -10.055   6.203  33.156  1.00 94.19           O  
ATOM   2819  CG1 VAL B 160      -6.695   5.602  34.188  1.00 94.19           C  
ATOM   2820  CG2 VAL B 160      -6.715   7.586  35.719  1.00 94.19           C  
ATOM   2821  N   PRO B 161      -8.625   6.594  31.438  1.00 93.75           N  
ATOM   2822  CA  PRO B 161      -9.484   5.844  30.516  1.00 93.75           C  
ATOM   2823  C   PRO B 161      -9.383   4.332  30.719  1.00 93.75           C  
ATOM   2824  CB  PRO B 161      -8.961   6.242  29.141  1.00 93.75           C  
ATOM   2825  O   PRO B 161      -8.336   3.830  31.141  1.00 93.75           O  
ATOM   2826  CG  PRO B 161      -7.500   6.496  29.344  1.00 93.75           C  
ATOM   2827  CD  PRO B 161      -7.305   7.105  30.703  1.00 93.75           C  
ATOM   2828  N   ALA B 162     -10.406   3.674  30.422  1.00 90.31           N  
ATOM   2829  CA  ALA B 162     -10.414   2.215  30.438  1.00 90.31           C  
ATOM   2830  C   ALA B 162      -9.578   1.644  29.297  1.00 90.31           C  
ATOM   2831  CB  ALA B 162     -11.844   1.685  30.359  1.00 90.31           C  
ATOM   2832  O   ALA B 162      -9.344   2.320  28.297  1.00 90.31           O  
ATOM   2833  N   PRO B 163      -9.039   0.434  29.609  1.00 88.81           N  
ATOM   2834  CA  PRO B 163      -8.367  -0.245  28.484  1.00 88.81           C  
ATOM   2835  C   PRO B 163      -9.297  -0.464  27.297  1.00 88.81           C  
ATOM   2836  CB  PRO B 163      -7.941  -1.582  29.094  1.00 88.81           C  
ATOM   2837  O   PRO B 163     -10.516  -0.540  27.453  1.00 88.81           O  
ATOM   2838  CG  PRO B 163      -7.980  -1.360  30.578  1.00 88.81           C  
ATOM   2839  CD  PRO B 163      -8.961  -0.262  30.859  1.00 88.81           C  
ATOM   2840  N   LEU B 164      -8.688  -0.444  26.109  1.00 81.44           N  
ATOM   2841  CA  LEU B 164      -9.469  -0.832  24.938  1.00 81.44           C  
ATOM   2842  C   LEU B 164      -9.883  -2.297  25.016  1.00 81.44           C  
ATOM   2843  CB  LEU B 164      -8.672  -0.591  23.656  1.00 81.44           C  
ATOM   2844  O   LEU B 164      -9.203  -3.105  25.656  1.00 81.44           O  
ATOM   2845  CG  LEU B 164      -8.359   0.867  23.312  1.00 81.44           C  
ATOM   2846  CD1 LEU B 164      -7.449   0.944  22.078  1.00 81.44           C  
ATOM   2847  CD2 LEU B 164      -9.656   1.643  23.062  1.00 81.44           C  
ATOM   2848  N   ASP B 165     -11.055  -2.553  24.391  1.00 68.56           N  
ATOM   2849  CA  ASP B 165     -11.523  -3.934  24.375  1.00 68.56           C  
ATOM   2850  C   ASP B 165     -10.586  -4.816  23.547  1.00 68.56           C  
ATOM   2851  CB  ASP B 165     -12.945  -4.004  23.797  1.00 68.56           C  
ATOM   2852  O   ASP B 165     -10.422  -4.605  22.344  1.00 68.56           O  
ATOM   2853  CG  ASP B 165     -13.562  -5.387  23.922  1.00 68.56           C  
ATOM   2854  OD1 ASP B 165     -12.812  -6.379  24.047  1.00 68.56           O  
ATOM   2855  OD2 ASP B 165     -14.812  -5.484  23.906  1.00 68.56           O  
ATOM   2856  N   LYS B 166     -10.086  -5.738  24.250  1.00 61.88           N  
ATOM   2857  CA  LYS B 166      -9.078  -6.594  23.641  1.00 61.88           C  
ATOM   2858  C   LYS B 166      -9.641  -7.309  22.406  1.00 61.88           C  
ATOM   2859  CB  LYS B 166      -8.547  -7.617  24.641  1.00 61.88           C  
ATOM   2860  O   LYS B 166      -8.945  -7.469  21.406  1.00 61.88           O  
ATOM   2861  CG  LYS B 166      -7.418  -7.094  25.516  1.00 61.88           C  
ATOM   2862  CD  LYS B 166      -6.852  -8.188  26.422  1.00 61.88           C  
ATOM   2863  CE  LYS B 166      -5.750  -7.660  27.328  1.00 61.88           C  
ATOM   2864  NZ  LYS B 166      -5.188  -8.734  28.203  1.00 61.88           N  
ATOM   2865  N   ALA B 167     -10.820  -7.766  22.562  1.00 54.97           N  
ATOM   2866  CA  ALA B 167     -11.445  -8.484  21.453  1.00 54.97           C  
ATOM   2867  C   ALA B 167     -11.609  -7.582  20.234  1.00 54.97           C  
ATOM   2868  CB  ALA B 167     -12.805  -9.039  21.875  1.00 54.97           C  
ATOM   2869  O   ALA B 167     -11.359  -8.008  19.109  1.00 54.97           O  
ATOM   2870  N   GLU B 168     -12.023  -6.398  20.484  1.00 52.50           N  
ATOM   2871  CA  GLU B 168     -12.172  -5.441  19.391  1.00 52.50           C  
ATOM   2872  C   GLU B 168     -10.820  -5.117  18.750  1.00 52.50           C  
ATOM   2873  CB  GLU B 168     -12.836  -4.156  19.891  1.00 52.50           C  
ATOM   2874  O   GLU B 168     -10.711  -5.031  17.516  1.00 52.50           O  
ATOM   2875  CG  GLU B 168     -14.336  -4.109  19.641  1.00 52.50           C  
ATOM   2876  CD  GLU B 168     -14.984  -2.818  20.125  1.00 52.50           C  
ATOM   2877  OE1 GLU B 168     -16.219  -2.656  19.953  1.00 52.50           O  
ATOM   2878  OE2 GLU B 168     -14.250  -1.961  20.656  1.00 52.50           O  
ATOM   2879  N   VAL B 169      -9.875  -5.031  19.578  1.00 52.66           N  
ATOM   2880  CA  VAL B 169      -8.539  -4.711  19.094  1.00 52.66           C  
ATOM   2881  C   VAL B 169      -8.016  -5.859  18.234  1.00 52.66           C  
ATOM   2882  CB  VAL B 169      -7.562  -4.430  20.250  1.00 52.66           C  
ATOM   2883  O   VAL B 169      -7.449  -5.633  17.156  1.00 52.66           O  
ATOM   2884  CG1 VAL B 169      -6.129  -4.301  19.734  1.00 52.66           C  
ATOM   2885  CG2 VAL B 169      -7.977  -3.170  21.000  1.00 52.66           C  
ATOM   2886  N   SER B 170      -8.258  -7.031  18.828  1.00 49.53           N  
ATOM   2887  CA  SER B 170      -7.836  -8.211  18.078  1.00 49.53           C  
ATOM   2888  C   SER B 170      -8.531  -8.281  16.719  1.00 49.53           C  
ATOM   2889  CB  SER B 170      -8.117  -9.484  18.875  1.00 49.53           C  
ATOM   2890  O   SER B 170      -7.902  -8.594  15.703  1.00 49.53           O  
ATOM   2891  OG  SER B 170      -7.488 -10.602  18.266  1.00 49.53           O  
ATOM   2892  N   ALA B 171      -9.758  -7.977  16.656  1.00 47.00           N  
ATOM   2893  CA  ALA B 171     -10.516  -7.996  15.414  1.00 47.00           C  
ATOM   2894  C   ALA B 171     -10.008  -6.941  14.438  1.00 47.00           C  
ATOM   2895  CB  ALA B 171     -12.000  -7.781  15.695  1.00 47.00           C  
ATOM   2896  O   ALA B 171      -9.883  -7.199  13.242  1.00 47.00           O  
ATOM   2897  N   LEU B 172      -9.711  -5.922  14.977  1.00 44.97           N  
ATOM   2898  CA  LEU B 172      -9.180  -4.848  14.148  1.00 44.97           C  
ATOM   2899  C   LEU B 172      -7.816  -5.223  13.578  1.00 44.97           C  
ATOM   2900  CB  LEU B 172      -9.070  -3.551  14.953  1.00 44.97           C  
ATOM   2901  O   LEU B 172      -7.543  -4.973  12.398  1.00 44.97           O  
ATOM   2902  CG  LEU B 172      -9.945  -2.385  14.492  1.00 44.97           C  
ATOM   2903  CD1 LEU B 172     -10.883  -1.948  15.609  1.00 44.97           C  
ATOM   2904  CD2 LEU B 172      -9.078  -1.218  14.023  1.00 44.97           C  
ATOM   2905  N   ARG B 173      -7.055  -5.805  14.508  1.00 46.47           N  
ATOM   2906  CA  ARG B 173      -5.742  -6.258  14.047  1.00 46.47           C  
ATOM   2907  C   ARG B 173      -5.879  -7.266  12.906  1.00 46.47           C  
ATOM   2908  CB  ARG B 173      -4.949  -6.871  15.203  1.00 46.47           C  
ATOM   2909  O   ARG B 173      -5.141  -7.203  11.930  1.00 46.47           O  
ATOM   2910  CG  ARG B 173      -4.027  -5.891  15.906  1.00 46.47           C  
ATOM   2911  CD  ARG B 173      -3.266  -6.551  17.047  1.00 46.47           C  
ATOM   2912  NE  ARG B 173      -2.414  -5.598  17.750  1.00 46.47           N  
ATOM   2913  NH1 ARG B 173      -1.708  -7.098  19.359  1.00 46.47           N  
ATOM   2914  NH2 ARG B 173      -0.951  -4.934  19.391  1.00 46.47           N  
ATOM   2915  CZ  ARG B 173      -1.692  -5.879  18.828  1.00 46.47           C  
ATOM   2916  N   ALA B 174      -6.777  -8.172  13.219  1.00 44.22           N  
ATOM   2917  CA  ALA B 174      -7.020  -9.180  12.188  1.00 44.22           C  
ATOM   2918  C   ALA B 174      -7.496  -8.531  10.891  1.00 44.22           C  
ATOM   2919  CB  ALA B 174      -8.047 -10.203  12.672  1.00 44.22           C  
ATOM   2920  O   ALA B 174      -7.062  -8.914   9.805  1.00 44.22           O  
ATOM   2921  N   SER B 175      -8.352  -7.570  11.023  1.00 40.94           N  
ATOM   2922  CA  SER B 175      -8.836  -6.855   9.852  1.00 40.94           C  
ATOM   2923  C   SER B 175      -7.707  -6.086   9.164  1.00 40.94           C  
ATOM   2924  CB  SER B 175      -9.961  -5.898  10.234  1.00 40.94           C  
ATOM   2925  O   SER B 175      -7.617  -6.066   7.938  1.00 40.94           O  
ATOM   2926  OG  SER B 175     -11.078  -6.609  10.734  1.00 40.94           O  
ATOM   2927  N   TRP B 176      -6.871  -5.492   9.984  1.00 42.66           N  
ATOM   2928  CA  TRP B 176      -5.730  -4.754   9.461  1.00 42.66           C  
ATOM   2929  C   TRP B 176      -4.766  -5.684   8.734  1.00 42.66           C  
ATOM   2930  CB  TRP B 176      -5.000  -4.020  10.586  1.00 42.66           C  
ATOM   2931  O   TRP B 176      -4.273  -5.359   7.652  1.00 42.66           O  
ATOM   2932  CG  TRP B 176      -3.861  -3.162  10.117  1.00 42.66           C  
ATOM   2933  CD1 TRP B 176      -2.533  -3.338  10.383  1.00 42.66           C  
ATOM   2934  CD2 TRP B 176      -3.957  -1.986   9.312  1.00 42.66           C  
ATOM   2935  CE2 TRP B 176      -2.645  -1.502   9.117  1.00 42.66           C  
ATOM   2936  CE3 TRP B 176      -5.027  -1.296   8.727  1.00 42.66           C  
ATOM   2937  NE1 TRP B 176      -1.795  -2.344   9.781  1.00 42.66           N  
ATOM   2938  CH2 TRP B 176      -3.436   0.300   7.805  1.00 42.66           C  
ATOM   2939  CZ2 TRP B 176      -2.373  -0.357   8.367  1.00 42.66           C  
ATOM   2940  CZ3 TRP B 176      -4.754  -0.156   7.973  1.00 42.66           C  
ATOM   2941  N   GLU B 177      -4.566  -6.859   9.422  1.00 43.25           N  
ATOM   2942  CA  GLU B 177      -3.760  -7.883   8.766  1.00 43.25           C  
ATOM   2943  C   GLU B 177      -4.355  -8.273   7.418  1.00 43.25           C  
ATOM   2944  CB  GLU B 177      -3.619  -9.117   9.664  1.00 43.25           C  
ATOM   2945  O   GLU B 177      -3.635  -8.414   6.430  1.00 43.25           O  
ATOM   2946  CG  GLU B 177      -2.342  -9.906   9.422  1.00 43.25           C  
ATOM   2947  CD  GLU B 177      -2.180 -11.086  10.375  1.00 43.25           C  
ATOM   2948  OE1 GLU B 177      -1.155 -11.797  10.281  1.00 43.25           O  
ATOM   2949  OE2 GLU B 177      -3.084 -11.297  11.211  1.00 43.25           O  
ATOM   2950  N   LYS B 178      -5.562  -8.398   7.492  1.00 42.66           N  
ATOM   2951  CA  LYS B 178      -6.234  -8.734   6.242  1.00 42.66           C  
ATOM   2952  C   LYS B 178      -6.102  -7.613   5.219  1.00 42.66           C  
ATOM   2953  CB  LYS B 178      -7.715  -9.039   6.492  1.00 42.66           C  
ATOM   2954  O   LYS B 178      -5.863  -7.867   4.035  1.00 42.66           O  
ATOM   2955  CG  LYS B 178      -7.980 -10.469   6.961  1.00 42.66           C  
ATOM   2956  CD  LYS B 178      -9.469 -10.719   7.160  1.00 42.66           C  
ATOM   2957  CE  LYS B 178      -9.734 -12.109   7.719  1.00 42.66           C  
ATOM   2958  NZ  LYS B 178     -11.188 -12.359   7.922  1.00 42.66           N  
ATOM   2959  N   LEU B 179      -6.324  -6.480   5.625  1.00 41.66           N  
ATOM   2960  CA  LEU B 179      -6.148  -5.324   4.754  1.00 41.66           C  
ATOM   2961  C   LEU B 179      -4.699  -5.211   4.289  1.00 41.66           C  
ATOM   2962  CB  LEU B 179      -6.566  -4.043   5.473  1.00 41.66           C  
ATOM   2963  O   LEU B 179      -4.438  -5.000   3.104  1.00 41.66           O  
ATOM   2964  CG  LEU B 179      -6.785  -2.811   4.590  1.00 41.66           C  
ATOM   2965  CD1 LEU B 179      -8.141  -2.885   3.902  1.00 41.66           C  
ATOM   2966  CD2 LEU B 179      -6.668  -1.533   5.418  1.00 41.66           C  
ATOM   2967  N   GLN B 180      -3.787  -5.328   5.293  1.00 41.34           N  
ATOM   2968  CA  GLN B 180      -2.373  -5.297   4.938  1.00 41.34           C  
ATOM   2969  C   GLN B 180      -2.035  -6.391   3.928  1.00 41.34           C  
ATOM   2970  CB  GLN B 180      -1.500  -5.449   6.188  1.00 41.34           C  
ATOM   2971  O   GLN B 180      -1.321  -6.145   2.955  1.00 41.34           O  
ATOM   2972  CG  GLN B 180      -0.046  -5.051   5.973  1.00 41.34           C  
ATOM   2973  CD  GLN B 180       0.122  -3.574   5.672  1.00 41.34           C  
ATOM   2974  NE2 GLN B 180       1.134  -3.240   4.879  1.00 41.34           N  
ATOM   2975  OE1 GLN B 180      -0.651  -2.738   6.148  1.00 41.34           O  
ATOM   2976  N   ASN B 181      -2.529  -7.480   4.266  1.00 41.34           N  
ATOM   2977  CA  ASN B 181      -2.350  -8.570   3.311  1.00 41.34           C  
ATOM   2978  C   ASN B 181      -2.967  -8.227   1.956  1.00 41.34           C  
ATOM   2979  CB  ASN B 181      -2.947  -9.867   3.855  1.00 41.34           C  
ATOM   2980  O   ASN B 181      -2.369  -8.492   0.913  1.00 41.34           O  
ATOM   2981  CG  ASN B 181      -2.006 -10.594   4.801  1.00 41.34           C  
ATOM   2982  ND2 ASN B 181      -2.521 -11.594   5.500  1.00 41.34           N  
ATOM   2983  OD1 ASN B 181      -0.824 -10.250   4.898  1.00 41.34           O  
ATOM   2984  N   ALA B 182      -4.078  -7.672   2.100  1.00 41.22           N  
ATOM   2985  CA  ALA B 182      -4.742  -7.285   0.857  1.00 41.22           C  
ATOM   2986  C   ALA B 182      -3.982  -6.168   0.152  1.00 41.22           C  
ATOM   2987  CB  ALA B 182      -6.184  -6.855   1.132  1.00 41.22           C  
ATOM   2988  O   ALA B 182      -3.791  -6.207  -1.065  1.00 41.22           O  
ATOM   2989  N   VAL B 183      -3.539  -5.156   0.829  1.00 41.47           N  
ATOM   2990  CA  VAL B 183      -2.730  -4.059   0.302  1.00 41.47           C  
ATOM   2991  C   VAL B 183      -1.391  -4.598  -0.192  1.00 41.47           C  
ATOM   2992  CB  VAL B 183      -2.506  -2.959   1.362  1.00 41.47           C  
ATOM   2993  O   VAL B 183      -0.924  -4.227  -1.271  1.00 41.47           O  
ATOM   2994  CG1 VAL B 183      -1.423  -1.983   0.906  1.00 41.47           C  
ATOM   2995  CG2 VAL B 183      -3.811  -2.219   1.648  1.00 41.47           C  
ATOM   2996  N   ASP B 184      -0.682  -5.332   0.681  1.00 39.09           N  
ATOM   2997  CA  ASP B 184       0.543  -6.012   0.268  1.00 39.09           C  
ATOM   2998  C   ASP B 184       0.314  -6.836  -0.995  1.00 39.09           C  
ATOM   2999  CB  ASP B 184       1.067  -6.906   1.394  1.00 39.09           C  
ATOM   3000  O   ASP B 184       1.121  -6.797  -1.926  1.00 39.09           O  
ATOM   3001  CG  ASP B 184       1.691  -6.121   2.533  1.00 39.09           C  
ATOM   3002  OD1 ASP B 184       1.929  -4.902   2.377  1.00 39.09           O  
ATOM   3003  OD2 ASP B 184       1.950  -6.723   3.598  1.00 39.09           O  
ATOM   3004  N   GLU B 185      -0.694  -7.559  -0.988  1.00 39.75           N  
ATOM   3005  CA  GLU B 185      -1.040  -8.359  -2.158  1.00 39.75           C  
ATOM   3006  C   GLU B 185      -1.385  -7.469  -3.352  1.00 39.75           C  
ATOM   3007  CB  GLU B 185      -2.211  -9.297  -1.845  1.00 39.75           C  
ATOM   3008  O   GLU B 185      -0.968  -7.746  -4.480  1.00 39.75           O  
ATOM   3009  CG  GLU B 185      -1.798 -10.578  -1.145  1.00 39.75           C  
ATOM   3010  CD  GLU B 185      -1.233 -11.625  -2.094  1.00 39.75           C  
ATOM   3011  OE1 GLU B 185      -0.372 -12.430  -1.670  1.00 39.75           O  
ATOM   3012  OE2 GLU B 185      -1.655 -11.641  -3.271  1.00 39.75           O  
ATOM   3013  N   LEU B 186      -2.129  -6.465  -3.059  1.00 36.12           N  
ATOM   3014  CA  LEU B 186      -2.424  -5.496  -4.109  1.00 36.12           C  
ATOM   3015  C   LEU B 186      -1.166  -4.738  -4.520  1.00 36.12           C  
ATOM   3016  CB  LEU B 186      -3.498  -4.508  -3.641  1.00 36.12           C  
ATOM   3017  O   LEU B 186      -0.944  -4.488  -5.707  1.00 36.12           O  
ATOM   3018  CG  LEU B 186      -4.586  -4.156  -4.656  1.00 36.12           C  
ATOM   3019  CD1 LEU B 186      -5.840  -4.988  -4.402  1.00 36.12           C  
ATOM   3020  CD2 LEU B 186      -4.902  -2.668  -4.605  1.00 36.12           C  
ATOM   3021  N   GLY B 187      -0.387  -4.137  -3.598  1.00 34.12           N  
ATOM   3022  CA  GLY B 187       0.900  -3.521  -3.883  1.00 34.12           C  
ATOM   3023  C   GLY B 187       1.823  -4.414  -4.688  1.00 34.12           C  
ATOM   3024  O   GLY B 187       2.459  -3.961  -5.641  1.00 34.12           O  
ATOM   3025  N   LYS B 188       2.117  -5.676  -4.434  1.00 34.03           N  
ATOM   3026  CA  LYS B 188       2.832  -6.676  -5.223  1.00 34.03           C  
ATOM   3027  C   LYS B 188       2.236  -6.801  -6.621  1.00 34.03           C  
ATOM   3028  CB  LYS B 188       2.807  -8.031  -4.516  1.00 34.03           C  
ATOM   3029  O   LYS B 188       2.969  -6.949  -7.602  1.00 34.03           O  
ATOM   3030  CG  LYS B 188       3.773  -8.141  -3.348  1.00 34.03           C  
ATOM   3031  CD  LYS B 188       3.723  -9.516  -2.705  1.00 34.03           C  
ATOM   3032  CE  LYS B 188       4.594  -9.586  -1.457  1.00 34.03           C  
ATOM   3033  NZ  LYS B 188       4.477 -10.914  -0.774  1.00 34.03           N  
ATOM   3034  N   GLU B 189       1.038  -6.820  -6.719  1.00 33.03           N  
ATOM   3035  CA  GLU B 189       0.373  -6.891  -8.016  1.00 33.03           C  
ATOM   3036  C   GLU B 189       0.606  -5.617  -8.828  1.00 33.03           C  
ATOM   3037  CB  GLU B 189      -1.128  -7.133  -7.840  1.00 33.03           C  
ATOM   3038  O   GLU B 189       0.784  -5.676 -10.039  1.00 33.03           O  
ATOM   3039  CG  GLU B 189      -1.487  -8.586  -7.559  1.00 33.03           C  
ATOM   3040  CD  GLU B 189      -2.986  -8.828  -7.480  1.00 33.03           C  
ATOM   3041  OE1 GLU B 189      -3.402  -9.992  -7.301  1.00 33.03           O  
ATOM   3042  OE2 GLU B 189      -3.750  -7.844  -7.602  1.00 33.03           O  
ATOM   3043  N   ILE B 190       0.603  -4.441  -8.188  1.00 29.36           N  
ATOM   3044  CA  ILE B 190       0.947  -3.189  -8.852  1.00 29.36           C  
ATOM   3045  C   ILE B 190       2.434  -3.184  -9.203  1.00 29.36           C  
ATOM   3046  CB  ILE B 190       0.599  -1.968  -7.973  1.00 29.36           C  
ATOM   3047  O   ILE B 190       2.816  -2.773 -10.297  1.00 29.36           O  
ATOM   3048  CG1 ILE B 190      -0.921  -1.834  -7.820  1.00 29.36           C  
ATOM   3049  CG2 ILE B 190       1.207  -0.690  -8.555  1.00 29.36           C  
ATOM   3050  CD1 ILE B 190      -1.354  -0.812  -6.781  1.00 29.36           C  
ATOM   3051  N   ASP B 191       3.426  -3.654  -8.367  1.00 28.53           N  
ATOM   3052  CA  ASP B 191       4.828  -3.799  -8.750  1.00 28.53           C  
ATOM   3053  C   ASP B 191       4.992  -4.820  -9.875  1.00 28.53           C  
ATOM   3054  CB  ASP B 191       5.668  -4.211  -7.535  1.00 28.53           C  
ATOM   3055  O   ASP B 191       5.871  -4.676 -10.727  1.00 28.53           O  
ATOM   3056  CG  ASP B 191       6.062  -3.035  -6.660  1.00 28.53           C  
ATOM   3057  OD1 ASP B 191       5.844  -1.873  -7.066  1.00 28.53           O  
ATOM   3058  OD2 ASP B 191       6.590  -3.273  -5.555  1.00 28.53           O  
ATOM   3059  N   HIS B 192       4.238  -5.867  -9.992  1.00 29.55           N  
ATOM   3060  CA  HIS B 192       4.289  -6.828 -11.094  1.00 29.55           C  
ATOM   3061  C   HIS B 192       3.404  -6.387 -12.250  1.00 29.55           C  
ATOM   3062  CB  HIS B 192       3.871  -8.219 -10.609  1.00 29.55           C  
ATOM   3063  O   HIS B 192       3.426  -6.996 -13.320  1.00 29.55           O  
ATOM   3064  CG  HIS B 192       4.875  -8.867  -9.711  1.00 29.55           C  
ATOM   3065  CD2 HIS B 192       5.668  -9.945  -9.898  1.00 29.55           C  
ATOM   3066  ND1 HIS B 192       5.145  -8.406  -8.438  1.00 29.55           N  
ATOM   3067  CE1 HIS B 192       6.062  -9.180  -7.883  1.00 29.55           C  
ATOM   3068  NE2 HIS B 192       6.398 -10.117  -8.750  1.00 29.55           N  
ATOM   3069  N   ALA B 193       2.518  -5.414 -12.086  1.00 27.11           N  
ATOM   3070  CA  ALA B 193       1.883  -4.910 -13.297  1.00 27.11           C  
ATOM   3071  C   ALA B 193       2.705  -3.785 -13.922  1.00 27.11           C  
ATOM   3072  CB  ALA B 193       0.467  -4.426 -13.000  1.00 27.11           C  
ATOM   3073  O   ALA B 193       3.363  -3.023 -13.211  1.00 27.11           O  
TER    3074      ALA B 193                                                      
ATOM   3075  N   MET C   1       4.453 -34.594 -18.062  1.00 73.50           N  
ATOM   3076  CA  MET C   1       5.895 -34.625 -17.828  1.00 73.50           C  
ATOM   3077  C   MET C   1       6.207 -35.031 -16.406  1.00 73.50           C  
ATOM   3078  CB  MET C   1       6.520 -33.250 -18.125  1.00 73.50           C  
ATOM   3079  O   MET C   1       5.539 -34.594 -15.461  1.00 73.50           O  
ATOM   3080  CG  MET C   1       8.039 -33.250 -18.047  1.00 73.50           C  
ATOM   3081  SD  MET C   1       8.766 -31.703 -18.719  1.00 73.50           S  
ATOM   3082  CE  MET C   1      10.531 -32.062 -18.500  1.00 73.50           C  
ATOM   3083  N   LYS C   2       7.043 -36.000 -16.266  1.00 87.56           N  
ATOM   3084  CA  LYS C   2       7.484 -36.469 -14.961  1.00 87.56           C  
ATOM   3085  C   LYS C   2       8.562 -35.531 -14.383  1.00 87.56           C  
ATOM   3086  CB  LYS C   2       8.016 -37.906 -15.047  1.00 87.56           C  
ATOM   3087  O   LYS C   2       9.320 -34.906 -15.133  1.00 87.56           O  
ATOM   3088  CG  LYS C   2       6.926 -38.938 -15.234  1.00 87.56           C  
ATOM   3089  CD  LYS C   2       7.500 -40.344 -15.195  1.00 87.56           C  
ATOM   3090  CE  LYS C   2       6.414 -41.406 -15.391  1.00 87.56           C  
ATOM   3091  NZ  LYS C   2       6.973 -42.781 -15.359  1.00 87.56           N  
ATOM   3092  N   TYR C   3       8.508 -35.250 -13.094  1.00 94.25           N  
ATOM   3093  CA  TYR C   3       9.539 -34.500 -12.391  1.00 94.25           C  
ATOM   3094  C   TYR C   3       9.891 -35.156 -11.062  1.00 94.25           C  
ATOM   3095  CB  TYR C   3       9.086 -33.062 -12.148  1.00 94.25           C  
ATOM   3096  O   TYR C   3       9.156 -36.031 -10.586  1.00 94.25           O  
ATOM   3097  CG  TYR C   3       7.848 -32.938 -11.289  1.00 94.25           C  
ATOM   3098  CD1 TYR C   3       6.578 -32.938 -11.852  1.00 94.25           C  
ATOM   3099  CD2 TYR C   3       7.949 -32.844  -9.906  1.00 94.25           C  
ATOM   3100  CE1 TYR C   3       5.438 -32.844 -11.062  1.00 94.25           C  
ATOM   3101  CE2 TYR C   3       6.816 -32.750  -9.102  1.00 94.25           C  
ATOM   3102  OH  TYR C   3       4.441 -32.625  -8.906  1.00 94.25           O  
ATOM   3103  CZ  TYR C   3       5.566 -32.750  -9.695  1.00 94.25           C  
ATOM   3104  N   VAL C   4      11.125 -34.906 -10.633  1.00 95.69           N  
ATOM   3105  CA  VAL C   4      11.570 -35.438  -9.352  1.00 95.69           C  
ATOM   3106  C   VAL C   4      11.211 -34.438  -8.234  1.00 95.69           C  
ATOM   3107  CB  VAL C   4      13.094 -35.688  -9.352  1.00 95.69           C  
ATOM   3108  O   VAL C   4      11.438 -33.250  -8.359  1.00 95.69           O  
ATOM   3109  CG1 VAL C   4      13.555 -36.219  -7.984  1.00 95.69           C  
ATOM   3110  CG2 VAL C   4      13.461 -36.688 -10.445  1.00 95.69           C  
ATOM   3111  N   ASP C   5      10.547 -35.031  -7.188  1.00 93.38           N  
ATOM   3112  CA  ASP C   5      10.242 -34.219  -5.996  1.00 93.38           C  
ATOM   3113  C   ASP C   5      11.438 -34.188  -5.051  1.00 93.38           C  
ATOM   3114  CB  ASP C   5       9.016 -34.781  -5.273  1.00 93.38           C  
ATOM   3115  O   ASP C   5      11.992 -35.219  -4.688  1.00 93.38           O  
ATOM   3116  CG  ASP C   5       7.730 -34.594  -6.051  1.00 93.38           C  
ATOM   3117  OD1 ASP C   5       7.480 -33.469  -6.555  1.00 93.38           O  
ATOM   3118  OD2 ASP C   5       6.953 -35.562  -6.164  1.00 93.38           O  
ATOM   3119  N   ILE C   6      11.859 -33.031  -4.727  1.00 92.00           N  
ATOM   3120  CA  ILE C   6      12.977 -32.844  -3.812  1.00 92.00           C  
ATOM   3121  C   ILE C   6      12.477 -32.219  -2.512  1.00 92.00           C  
ATOM   3122  CB  ILE C   6      14.070 -31.938  -4.445  1.00 92.00           C  
ATOM   3123  O   ILE C   6      11.766 -31.203  -2.531  1.00 92.00           O  
ATOM   3124  CG1 ILE C   6      14.594 -32.562  -5.738  1.00 92.00           C  
ATOM   3125  CG2 ILE C   6      15.211 -31.703  -3.451  1.00 92.00           C  
ATOM   3126  CD1 ILE C   6      15.391 -31.625  -6.613  1.00 92.00           C  
ATOM   3127  N   THR C   7      12.734 -32.906  -1.321  1.00 87.69           N  
ATOM   3128  CA  THR C   7      12.203 -32.438  -0.042  1.00 87.69           C  
ATOM   3129  C   THR C   7      13.328 -32.188   0.958  1.00 87.69           C  
ATOM   3130  CB  THR C   7      11.203 -33.469   0.542  1.00 87.69           C  
ATOM   3131  O   THR C   7      13.086 -32.094   2.164  1.00 87.69           O  
ATOM   3132  CG2 THR C   7       9.984 -33.625  -0.359  1.00 87.69           C  
ATOM   3133  OG1 THR C   7      11.852 -34.719   0.670  1.00 87.69           O  
ATOM   3134  N   GLU C   8      14.523 -32.094   0.479  1.00 86.25           N  
ATOM   3135  CA  GLU C   8      15.672 -32.000   1.372  1.00 86.25           C  
ATOM   3136  C   GLU C   8      15.945 -30.578   1.802  1.00 86.25           C  
ATOM   3137  CB  GLU C   8      16.922 -32.594   0.701  1.00 86.25           C  
ATOM   3138  O   GLU C   8      16.750 -30.328   2.697  1.00 86.25           O  
ATOM   3139  CG  GLU C   8      17.250 -31.969  -0.645  1.00 86.25           C  
ATOM   3140  CD  GLU C   8      18.250 -32.781  -1.456  1.00 86.25           C  
ATOM   3141  OE1 GLU C   8      18.906 -32.219  -2.348  1.00 86.25           O  
ATOM   3142  OE2 GLU C   8      18.359 -34.000  -1.199  1.00 86.25           O  
ATOM   3143  N   TYR C   9      15.344 -29.609   1.090  1.00 87.25           N  
ATOM   3144  CA  TYR C   9      15.547 -28.203   1.429  1.00 87.25           C  
ATOM   3145  C   TYR C   9      14.383 -27.672   2.256  1.00 87.25           C  
ATOM   3146  CB  TYR C   9      15.711 -27.375   0.160  1.00 87.25           C  
ATOM   3147  O   TYR C   9      13.219 -27.844   1.883  1.00 87.25           O  
ATOM   3148  CG  TYR C   9      16.859 -27.812  -0.722  1.00 87.25           C  
ATOM   3149  CD1 TYR C   9      18.172 -27.453  -0.442  1.00 87.25           C  
ATOM   3150  CD2 TYR C   9      16.625 -28.625  -1.836  1.00 87.25           C  
ATOM   3151  CE1 TYR C   9      19.219 -27.859  -1.252  1.00 87.25           C  
ATOM   3152  CE2 TYR C   9      17.656 -29.031  -2.654  1.00 87.25           C  
ATOM   3153  OH  TYR C   9      20.000 -29.062  -3.160  1.00 87.25           O  
ATOM   3154  CZ  TYR C   9      18.953 -28.656  -2.354  1.00 87.25           C  
ATOM   3155  N   ASN C  10      14.711 -27.094   3.424  1.00 88.69           N  
ATOM   3156  CA  ASN C  10      13.688 -26.484   4.277  1.00 88.69           C  
ATOM   3157  C   ASN C  10      13.930 -25.000   4.469  1.00 88.69           C  
ATOM   3158  CB  ASN C  10      13.641 -27.203   5.633  1.00 88.69           C  
ATOM   3159  O   ASN C  10      14.945 -24.594   5.039  1.00 88.69           O  
ATOM   3160  CG  ASN C  10      13.266 -28.656   5.512  1.00 88.69           C  
ATOM   3161  ND2 ASN C  10      14.117 -29.531   6.027  1.00 88.69           N  
ATOM   3162  OD1 ASN C  10      12.211 -29.000   4.961  1.00 88.69           O  
ATOM   3163  N   ALA C  11      12.891 -24.234   3.943  1.00 85.31           N  
ATOM   3164  CA  ALA C  11      13.008 -22.797   4.168  1.00 85.31           C  
ATOM   3165  C   ALA C  11      12.938 -22.469   5.656  1.00 85.31           C  
ATOM   3166  CB  ALA C  11      11.906 -22.047   3.408  1.00 85.31           C  
ATOM   3167  O   ALA C  11      12.297 -23.188   6.430  1.00 85.31           O  
ATOM   3168  N   THR C  12      13.594 -21.406   6.023  1.00 77.06           N  
ATOM   3169  CA  THR C  12      13.602 -21.031   7.430  1.00 77.06           C  
ATOM   3170  C   THR C  12      12.836 -19.734   7.645  1.00 77.06           C  
ATOM   3171  CB  THR C  12      15.039 -20.875   7.957  1.00 77.06           C  
ATOM   3172  O   THR C  12      12.461 -19.406   8.773  1.00 77.06           O  
ATOM   3173  CG2 THR C  12      15.773 -22.219   7.969  1.00 77.06           C  
ATOM   3174  OG1 THR C  12      15.758 -19.953   7.117  1.00 77.06           O  
ATOM   3175  N   SER C  13      12.578 -19.000   6.531  1.00 77.25           N  
ATOM   3176  CA  SER C  13      11.852 -17.734   6.613  1.00 77.25           C  
ATOM   3177  C   SER C  13      10.391 -17.906   6.219  1.00 77.25           C  
ATOM   3178  CB  SER C  13      12.508 -16.672   5.715  1.00 77.25           C  
ATOM   3179  O   SER C  13      10.008 -17.609   5.086  1.00 77.25           O  
ATOM   3180  OG  SER C  13      13.852 -16.453   6.094  1.00 77.25           O  
ATOM   3181  N   PHE C  14       9.656 -18.516   7.105  1.00 82.19           N  
ATOM   3182  CA  PHE C  14       8.227 -18.703   6.887  1.00 82.19           C  
ATOM   3183  C   PHE C  14       7.465 -18.672   8.211  1.00 82.19           C  
ATOM   3184  CB  PHE C  14       7.965 -20.031   6.164  1.00 82.19           C  
ATOM   3185  O   PHE C  14       8.070 -18.594   9.281  1.00 82.19           O  
ATOM   3186  CG  PHE C  14       8.258 -21.250   7.004  1.00 82.19           C  
ATOM   3187  CD1 PHE C  14       9.531 -21.781   7.059  1.00 82.19           C  
ATOM   3188  CD2 PHE C  14       7.246 -21.844   7.742  1.00 82.19           C  
ATOM   3189  CE1 PHE C  14       9.805 -22.906   7.836  1.00 82.19           C  
ATOM   3190  CE2 PHE C  14       7.508 -22.969   8.523  1.00 82.19           C  
ATOM   3191  CZ  PHE C  14       8.789 -23.500   8.562  1.00 82.19           C  
ATOM   3192  N   THR C  15       6.172 -18.609   8.234  1.00 75.06           N  
ATOM   3193  CA  THR C  15       5.328 -18.672   9.422  1.00 75.06           C  
ATOM   3194  C   THR C  15       4.676 -20.047   9.555  1.00 75.06           C  
ATOM   3195  CB  THR C  15       4.238 -17.578   9.391  1.00 75.06           C  
ATOM   3196  O   THR C  15       3.979 -20.500   8.648  1.00 75.06           O  
ATOM   3197  CG2 THR C  15       3.357 -17.641  10.633  1.00 75.06           C  
ATOM   3198  OG1 THR C  15       4.863 -16.297   9.328  1.00 75.06           O  
ATOM   3199  N   GLU C  16       5.023 -20.688  10.719  1.00 81.44           N  
ATOM   3200  CA  GLU C  16       4.293 -21.922  11.000  1.00 81.44           C  
ATOM   3201  C   GLU C  16       2.803 -21.656  11.172  1.00 81.44           C  
ATOM   3202  CB  GLU C  16       4.852 -22.609  12.250  1.00 81.44           C  
ATOM   3203  O   GLU C  16       2.412 -20.719  11.883  1.00 81.44           O  
ATOM   3204  CG  GLU C  16       6.195 -23.297  12.031  1.00 81.44           C  
ATOM   3205  CD  GLU C  16       6.684 -24.062  13.242  1.00 81.44           C  
ATOM   3206  OE1 GLU C  16       7.793 -24.641  13.188  1.00 81.44           O  
ATOM   3207  OE2 GLU C  16       5.945 -24.094  14.258  1.00 81.44           O  
ATOM   3208  N   ALA C  17       2.023 -22.375  10.398  1.00 83.69           N  
ATOM   3209  CA  ALA C  17       0.570 -22.234  10.398  1.00 83.69           C  
ATOM   3210  C   ALA C  17      -0.110 -23.594  10.172  1.00 83.69           C  
ATOM   3211  CB  ALA C  17       0.130 -21.250   9.328  1.00 83.69           C  
ATOM   3212  O   ALA C  17       0.530 -24.641  10.273  1.00 83.69           O  
ATOM   3213  N   ASN C  18      -1.345 -23.734  10.227  1.00 83.44           N  
ATOM   3214  CA  ASN C  18      -2.158 -24.906   9.953  1.00 83.44           C  
ATOM   3215  C   ASN C  18      -3.225 -24.625   8.906  1.00 83.44           C  
ATOM   3216  CB  ASN C  18      -2.805 -25.438  11.242  1.00 83.44           C  
ATOM   3217  O   ASN C  18      -4.398 -24.938   9.102  1.00 83.44           O  
ATOM   3218  CG  ASN C  18      -1.794 -26.016  12.211  1.00 83.44           C  
ATOM   3219  ND2 ASN C  18      -1.996 -25.766  13.500  1.00 83.44           N  
ATOM   3220  OD1 ASN C  18      -0.839 -26.672  11.805  1.00 83.44           O  
ATOM   3221  N   ARG C  19      -2.771 -24.047   7.844  1.00 84.00           N  
ATOM   3222  CA  ARG C  19      -3.701 -23.781   6.746  1.00 84.00           C  
ATOM   3223  C   ARG C  19      -4.227 -25.094   6.160  1.00 84.00           C  
ATOM   3224  CB  ARG C  19      -3.029 -22.953   5.652  1.00 84.00           C  
ATOM   3225  O   ARG C  19      -3.494 -26.078   6.074  1.00 84.00           O  
ATOM   3226  CG  ARG C  19      -2.641 -21.547   6.098  1.00 84.00           C  
ATOM   3227  CD  ARG C  19      -2.115 -20.719   4.938  1.00 84.00           C  
ATOM   3228  NE  ARG C  19      -0.884 -21.281   4.387  1.00 84.00           N  
ATOM   3229  NH1 ARG C  19      -0.864 -19.922   2.516  1.00 84.00           N  
ATOM   3230  NH2 ARG C  19       0.803 -21.453   2.840  1.00 84.00           N  
ATOM   3231  CZ  ARG C  19      -0.318 -20.891   3.248  1.00 84.00           C  
ATOM   3232  N   THR C  20      -5.457 -25.062   5.832  1.00 83.56           N  
ATOM   3233  CA  THR C  20      -6.027 -26.109   4.980  1.00 83.56           C  
ATOM   3234  C   THR C  20      -6.156 -25.609   3.541  1.00 83.56           C  
ATOM   3235  CB  THR C  20      -7.406 -26.562   5.496  1.00 83.56           C  
ATOM   3236  O   THR C  20      -5.934 -24.438   3.260  1.00 83.56           O  
ATOM   3237  CG2 THR C  20      -7.352 -26.906   6.980  1.00 83.56           C  
ATOM   3238  OG1 THR C  20      -8.352 -25.500   5.305  1.00 83.56           O  
ATOM   3239  N   ILE C  21      -6.445 -26.484   2.639  1.00 86.25           N  
ATOM   3240  CA  ILE C  21      -6.516 -26.125   1.229  1.00 86.25           C  
ATOM   3241  C   ILE C  21      -7.652 -25.125   1.014  1.00 86.25           C  
ATOM   3242  CB  ILE C  21      -6.715 -27.359   0.328  1.00 86.25           C  
ATOM   3243  O   ILE C  21      -7.613 -24.312   0.082  1.00 86.25           O  
ATOM   3244  CG1 ILE C  21      -6.316 -27.031  -1.117  1.00 86.25           C  
ATOM   3245  CG2 ILE C  21      -8.164 -27.859   0.400  1.00 86.25           C  
ATOM   3246  CD1 ILE C  21      -4.844 -26.688  -1.290  1.00 86.25           C  
ATOM   3247  N   ASP C  22      -8.562 -25.031   1.979  1.00 80.62           N  
ATOM   3248  CA  ASP C  22      -9.672 -24.094   1.875  1.00 80.62           C  
ATOM   3249  C   ASP C  22      -9.219 -22.672   2.152  1.00 80.62           C  
ATOM   3250  CB  ASP C  22     -10.797 -24.484   2.840  1.00 80.62           C  
ATOM   3251  O   ASP C  22      -9.891 -21.719   1.778  1.00 80.62           O  
ATOM   3252  CG  ASP C  22     -11.508 -25.766   2.438  1.00 80.62           C  
ATOM   3253  OD1 ASP C  22     -11.531 -26.094   1.231  1.00 80.62           O  
ATOM   3254  OD2 ASP C  22     -12.047 -26.453   3.332  1.00 80.62           O  
ATOM   3255  N   ASP C  23      -8.047 -22.484   2.756  1.00 78.44           N  
ATOM   3256  CA  ASP C  23      -7.508 -21.172   3.062  1.00 78.44           C  
ATOM   3257  C   ASP C  23      -6.727 -20.609   1.876  1.00 78.44           C  
ATOM   3258  CB  ASP C  23      -6.613 -21.234   4.301  1.00 78.44           C  
ATOM   3259  O   ASP C  23      -6.383 -19.422   1.857  1.00 78.44           O  
ATOM   3260  CG  ASP C  23      -7.355 -21.672   5.551  1.00 78.44           C  
ATOM   3261  OD1 ASP C  23      -8.414 -21.078   5.867  1.00 78.44           O  
ATOM   3262  OD2 ASP C  23      -6.879 -22.609   6.227  1.00 78.44           O  
ATOM   3263  N   ILE C  24      -6.426 -21.484   0.866  1.00 86.75           N  
ATOM   3264  CA  ILE C  24      -5.555 -21.141  -0.254  1.00 86.75           C  
ATOM   3265  C   ILE C  24      -6.363 -21.141  -1.551  1.00 86.75           C  
ATOM   3266  CB  ILE C  24      -4.363 -22.109  -0.367  1.00 86.75           C  
ATOM   3267  O   ILE C  24      -7.078 -22.094  -1.845  1.00 86.75           O  
ATOM   3268  CG1 ILE C  24      -3.590 -22.172   0.956  1.00 86.75           C  
ATOM   3269  CG2 ILE C  24      -3.443 -21.703  -1.522  1.00 86.75           C  
ATOM   3270  CD1 ILE C  24      -2.543 -23.266   1.018  1.00 86.75           C  
ATOM   3271  N   ASP C  25      -6.289 -19.984  -2.383  1.00 81.94           N  
ATOM   3272  CA  ASP C  25      -7.027 -19.953  -3.641  1.00 81.94           C  
ATOM   3273  C   ASP C  25      -6.141 -19.500  -4.793  1.00 81.94           C  
ATOM   3274  CB  ASP C  25      -8.258 -19.047  -3.523  1.00 81.94           C  
ATOM   3275  O   ASP C  25      -6.590 -19.422  -5.938  1.00 81.94           O  
ATOM   3276  CG  ASP C  25      -7.910 -17.641  -3.092  1.00 81.94           C  
ATOM   3277  OD1 ASP C  25      -6.762 -17.203  -3.312  1.00 81.94           O  
ATOM   3278  OD2 ASP C  25      -8.789 -16.953  -2.523  1.00 81.94           O  
ATOM   3279  N   THR C  26      -4.855 -19.219  -4.469  1.00 88.38           N  
ATOM   3280  CA  THR C  26      -4.016 -18.562  -5.461  1.00 88.38           C  
ATOM   3281  C   THR C  26      -2.641 -19.219  -5.527  1.00 88.38           C  
ATOM   3282  CB  THR C  26      -3.852 -17.062  -5.145  1.00 88.38           C  
ATOM   3283  O   THR C  26      -2.092 -19.625  -4.504  1.00 88.38           O  
ATOM   3284  CG2 THR C  26      -2.994 -16.359  -6.195  1.00 88.38           C  
ATOM   3285  OG1 THR C  26      -5.145 -16.438  -5.113  1.00 88.38           O  
ATOM   3286  N   ILE C  27      -2.164 -19.406  -6.766  1.00 93.56           N  
ATOM   3287  CA  ILE C  27      -0.752 -19.672  -7.016  1.00 93.56           C  
ATOM   3288  C   ILE C  27      -0.069 -18.406  -7.520  1.00 93.56           C  
ATOM   3289  CB  ILE C  27      -0.565 -20.828  -8.031  1.00 93.56           C  
ATOM   3290  O   ILE C  27      -0.583 -17.734  -8.414  1.00 93.56           O  
ATOM   3291  CG1 ILE C  27      -1.009 -22.156  -7.414  1.00 93.56           C  
ATOM   3292  CG2 ILE C  27       0.890 -20.906  -8.500  1.00 93.56           C  
ATOM   3293  CD1 ILE C  27      -0.982 -23.328  -8.383  1.00 93.56           C  
ATOM   3294  N   VAL C  28       1.028 -18.031  -6.871  1.00 92.38           N  
ATOM   3295  CA  VAL C  28       1.819 -16.891  -7.324  1.00 92.38           C  
ATOM   3296  C   VAL C  28       3.098 -17.375  -8.000  1.00 92.38           C  
ATOM   3297  CB  VAL C  28       2.166 -15.938  -6.156  1.00 92.38           C  
ATOM   3298  O   VAL C  28       3.896 -18.094  -7.387  1.00 92.38           O  
ATOM   3299  CG1 VAL C  28       3.010 -14.766  -6.645  1.00 92.38           C  
ATOM   3300  CG2 VAL C  28       0.892 -15.438  -5.477  1.00 92.38           C  
ATOM   3301  N   ILE C  29       3.207 -17.000  -9.250  1.00 95.12           N  
ATOM   3302  CA  ILE C  29       4.379 -17.391 -10.031  1.00 95.12           C  
ATOM   3303  C   ILE C  29       5.484 -16.359  -9.844  1.00 95.12           C  
ATOM   3304  CB  ILE C  29       4.031 -17.531 -11.531  1.00 95.12           C  
ATOM   3305  O   ILE C  29       5.242 -15.148  -9.945  1.00 95.12           O  
ATOM   3306  CG1 ILE C  29       2.982 -18.641 -11.727  1.00 95.12           C  
ATOM   3307  CG2 ILE C  29       5.293 -17.828 -12.344  1.00 95.12           C  
ATOM   3308  CD1 ILE C  29       3.434 -20.016 -11.266  1.00 95.12           C  
ATOM   3309  N   HIS C  30       6.680 -16.828  -9.492  1.00 93.62           N  
ATOM   3310  CA  HIS C  30       7.910 -16.047  -9.375  1.00 93.62           C  
ATOM   3311  C   HIS C  30       8.977 -16.547 -10.344  1.00 93.62           C  
ATOM   3312  CB  HIS C  30       8.438 -16.109  -7.938  1.00 93.62           C  
ATOM   3313  O   HIS C  30       8.930 -17.703 -10.789  1.00 93.62           O  
ATOM   3314  CG  HIS C  30       7.449 -15.656  -6.914  1.00 93.62           C  
ATOM   3315  CD2 HIS C  30       6.453 -16.328  -6.285  1.00 93.62           C  
ATOM   3316  ND1 HIS C  30       7.414 -14.367  -6.434  1.00 93.62           N  
ATOM   3317  CE1 HIS C  30       6.438 -14.266  -5.547  1.00 93.62           C  
ATOM   3318  NE2 HIS C  30       5.840 -15.438  -5.438  1.00 93.62           N  
ATOM   3319  N   HIS C  31       9.758 -15.680 -10.859  1.00 92.88           N  
ATOM   3320  CA  HIS C  31      11.062 -16.141 -11.320  1.00 92.88           C  
ATOM   3321  C   HIS C  31      12.102 -16.062 -10.211  1.00 92.88           C  
ATOM   3322  CB  HIS C  31      11.523 -15.336 -12.531  1.00 92.88           C  
ATOM   3323  O   HIS C  31      12.039 -15.180  -9.359  1.00 92.88           O  
ATOM   3324  CG  HIS C  31      11.859 -13.914 -12.211  1.00 92.88           C  
ATOM   3325  CD2 HIS C  31      11.750 -13.211 -11.055  1.00 92.88           C  
ATOM   3326  ND1 HIS C  31      12.391 -13.047 -13.141  1.00 92.88           N  
ATOM   3327  CE1 HIS C  31      12.586 -11.867 -12.570  1.00 92.88           C  
ATOM   3328  NE2 HIS C  31      12.203 -11.945 -11.305  1.00 92.88           N  
ATOM   3329  N   TRP C  32      12.883 -17.109 -10.242  1.00 86.38           N  
ATOM   3330  CA  TRP C  32      13.898 -17.000  -9.203  1.00 86.38           C  
ATOM   3331  C   TRP C  32      15.016 -16.062  -9.625  1.00 86.38           C  
ATOM   3332  CB  TRP C  32      14.469 -18.375  -8.859  1.00 86.38           C  
ATOM   3333  O   TRP C  32      15.195 -15.797 -10.820  1.00 86.38           O  
ATOM   3334  CG  TRP C  32      15.164 -19.062 -10.000  1.00 86.38           C  
ATOM   3335  CD1 TRP C  32      16.062 -18.500 -10.867  1.00 86.38           C  
ATOM   3336  CD2 TRP C  32      15.008 -20.422 -10.414  1.00 86.38           C  
ATOM   3337  CE2 TRP C  32      15.844 -20.625 -11.531  1.00 86.38           C  
ATOM   3338  CE3 TRP C  32      14.234 -21.484  -9.938  1.00 86.38           C  
ATOM   3339  NE1 TRP C  32      16.469 -19.438 -11.789  1.00 86.38           N  
ATOM   3340  CH2 TRP C  32      15.172 -22.875 -11.703  1.00 86.38           C  
ATOM   3341  CZ2 TRP C  32      15.930 -21.844 -12.188  1.00 86.38           C  
ATOM   3342  CZ3 TRP C  32      14.328 -22.719 -10.594  1.00 86.38           C  
ATOM   3343  N   GLY C  33      15.562 -15.234  -8.891  1.00 79.00           N  
ATOM   3344  CA  GLY C  33      16.734 -14.383  -9.016  1.00 79.00           C  
ATOM   3345  C   GLY C  33      17.125 -14.117 -10.453  1.00 79.00           C  
ATOM   3346  O   GLY C  33      16.312 -13.648 -11.250  1.00 79.00           O  
ATOM   3347  N   ASP C  34      18.375 -14.586 -10.898  1.00 81.56           N  
ATOM   3348  CA  ASP C  34      18.969 -14.281 -12.188  1.00 81.56           C  
ATOM   3349  C   ASP C  34      19.047 -15.523 -13.070  1.00 81.56           C  
ATOM   3350  CB  ASP C  34      20.375 -13.695 -12.000  1.00 81.56           C  
ATOM   3351  O   ASP C  34      18.938 -16.641 -12.578  1.00 81.56           O  
ATOM   3352  CG  ASP C  34      20.375 -12.367 -11.250  1.00 81.56           C  
ATOM   3353  OD1 ASP C  34      19.516 -11.508 -11.547  1.00 81.56           O  
ATOM   3354  OD2 ASP C  34      21.234 -12.188 -10.359  1.00 81.56           O  
ATOM   3355  N   ASP C  35      19.203 -15.172 -14.406  1.00 85.44           N  
ATOM   3356  CA  ASP C  35      19.500 -16.266 -15.336  1.00 85.44           C  
ATOM   3357  C   ASP C  35      20.781 -17.000 -14.945  1.00 85.44           C  
ATOM   3358  CB  ASP C  35      19.625 -15.727 -16.766  1.00 85.44           C  
ATOM   3359  O   ASP C  35      21.656 -16.422 -14.312  1.00 85.44           O  
ATOM   3360  CG  ASP C  35      18.297 -15.266 -17.344  1.00 85.44           C  
ATOM   3361  OD1 ASP C  35      17.266 -15.344 -16.641  1.00 85.44           O  
ATOM   3362  OD2 ASP C  35      18.266 -14.828 -18.516  1.00 85.44           O  
ATOM   3363  N   ASN C  36      20.828 -18.250 -15.148  1.00 86.69           N  
ATOM   3364  CA  ASN C  36      22.000 -19.125 -15.039  1.00 86.69           C  
ATOM   3365  C   ASN C  36      22.297 -19.469 -13.586  1.00 86.69           C  
ATOM   3366  CB  ASN C  36      23.219 -18.469 -15.695  1.00 86.69           C  
ATOM   3367  O   ASN C  36      23.359 -20.016 -13.281  1.00 86.69           O  
ATOM   3368  CG  ASN C  36      23.062 -18.312 -17.203  1.00 86.69           C  
ATOM   3369  ND2 ASN C  36      23.594 -17.234 -17.750  1.00 86.69           N  
ATOM   3370  OD1 ASN C  36      22.453 -19.156 -17.859  1.00 86.69           O  
ATOM   3371  N   GLN C  37      21.469 -19.078 -12.656  1.00 88.75           N  
ATOM   3372  CA  GLN C  37      21.625 -19.547 -11.289  1.00 88.75           C  
ATOM   3373  C   GLN C  37      21.297 -21.031 -11.172  1.00 88.75           C  
ATOM   3374  CB  GLN C  37      20.766 -18.734 -10.328  1.00 88.75           C  
ATOM   3375  O   GLN C  37      20.344 -21.500 -11.797  1.00 88.75           O  
ATOM   3376  CG  GLN C  37      21.531 -17.688  -9.531  1.00 88.75           C  
ATOM   3377  CD  GLN C  37      20.656 -16.938  -8.547  1.00 88.75           C  
ATOM   3378  NE2 GLN C  37      21.172 -16.734  -7.336  1.00 88.75           N  
ATOM   3379  OE1 GLN C  37      19.531 -16.547  -8.875  1.00 88.75           O  
ATOM   3380  N   ARG C  38      22.094 -21.672 -10.414  1.00 91.12           N  
ATOM   3381  CA  ARG C  38      21.859 -23.109 -10.234  1.00 91.12           C  
ATOM   3382  C   ARG C  38      20.672 -23.359  -9.312  1.00 91.12           C  
ATOM   3383  CB  ARG C  38      23.109 -23.797  -9.672  1.00 91.12           C  
ATOM   3384  O   ARG C  38      20.484 -22.625  -8.336  1.00 91.12           O  
ATOM   3385  CG  ARG C  38      24.266 -23.875 -10.664  1.00 91.12           C  
ATOM   3386  CD  ARG C  38      25.438 -24.672 -10.102  1.00 91.12           C  
ATOM   3387  NE  ARG C  38      26.500 -24.828 -11.086  1.00 91.12           N  
ATOM   3388  NH1 ARG C  38      27.719 -26.328  -9.820  1.00 91.12           N  
ATOM   3389  NH2 ARG C  38      28.469 -25.688 -11.891  1.00 91.12           N  
ATOM   3390  CZ  ARG C  38      27.562 -25.609 -10.930  1.00 91.12           C  
ATOM   3391  N   PHE C  39      19.938 -24.406  -9.625  1.00 94.81           N  
ATOM   3392  CA  PHE C  39      18.766 -24.828  -8.867  1.00 94.81           C  
ATOM   3393  C   PHE C  39      19.125 -25.031  -7.395  1.00 94.81           C  
ATOM   3394  CB  PHE C  39      18.188 -26.109  -9.445  1.00 94.81           C  
ATOM   3395  O   PHE C  39      18.453 -24.484  -6.512  1.00 94.81           O  
ATOM   3396  CG  PHE C  39      17.031 -26.672  -8.648  1.00 94.81           C  
ATOM   3397  CD1 PHE C  39      17.250 -27.625  -7.660  1.00 94.81           C  
ATOM   3398  CD2 PHE C  39      15.734 -26.234  -8.898  1.00 94.81           C  
ATOM   3399  CE1 PHE C  39      16.172 -28.125  -6.926  1.00 94.81           C  
ATOM   3400  CE2 PHE C  39      14.664 -26.750  -8.172  1.00 94.81           C  
ATOM   3401  CZ  PHE C  39      14.891 -27.688  -7.184  1.00 94.81           C  
ATOM   3402  N   GLU C  40      20.234 -25.781  -7.137  1.00 93.38           N  
ATOM   3403  CA  GLU C  40      20.656 -26.078  -5.773  1.00 93.38           C  
ATOM   3404  C   GLU C  40      20.969 -24.812  -4.996  1.00 93.38           C  
ATOM   3405  CB  GLU C  40      21.891 -27.000  -5.789  1.00 93.38           C  
ATOM   3406  O   GLU C  40      20.656 -24.703  -3.811  1.00 93.38           O  
ATOM   3407  CG  GLU C  40      21.594 -28.406  -6.316  1.00 93.38           C  
ATOM   3408  CD  GLU C  40      21.562 -28.469  -7.836  1.00 93.38           C  
ATOM   3409  OE1 GLU C  40      21.266 -29.562  -8.383  1.00 93.38           O  
ATOM   3410  OE2 GLU C  40      21.828 -27.438  -8.484  1.00 93.38           O  
ATOM   3411  N   LYS C  41      21.531 -23.844  -5.652  1.00 89.56           N  
ATOM   3412  CA  LYS C  41      21.891 -22.594  -4.984  1.00 89.56           C  
ATOM   3413  C   LYS C  41      20.656 -21.797  -4.594  1.00 89.56           C  
ATOM   3414  CB  LYS C  41      22.797 -21.750  -5.879  1.00 89.56           C  
ATOM   3415  O   LYS C  41      20.625 -21.141  -3.547  1.00 89.56           O  
ATOM   3416  CG  LYS C  41      24.234 -22.281  -5.988  1.00 89.56           C  
ATOM   3417  CD  LYS C  41      24.984 -22.094  -4.680  1.00 89.56           C  
ATOM   3418  CE  LYS C  41      26.438 -22.547  -4.812  1.00 89.56           C  
ATOM   3419  NZ  LYS C  41      27.172 -22.469  -3.510  1.00 89.56           N  
ATOM   3420  N   VAL C  42      19.656 -21.859  -5.445  1.00 90.62           N  
ATOM   3421  CA  VAL C  42      18.406 -21.172  -5.148  1.00 90.62           C  
ATOM   3422  C   VAL C  42      17.734 -21.812  -3.938  1.00 90.62           C  
ATOM   3423  CB  VAL C  42      17.438 -21.188  -6.359  1.00 90.62           C  
ATOM   3424  O   VAL C  42      17.312 -21.109  -3.008  1.00 90.62           O  
ATOM   3425  CG1 VAL C  42      16.094 -20.562  -5.988  1.00 90.62           C  
ATOM   3426  CG2 VAL C  42      18.062 -20.438  -7.539  1.00 90.62           C  
ATOM   3427  N   CYS C  43      17.688 -23.125  -3.926  1.00 93.81           N  
ATOM   3428  CA  CYS C  43      17.109 -23.844  -2.793  1.00 93.81           C  
ATOM   3429  C   CYS C  43      17.875 -23.547  -1.510  1.00 93.81           C  
ATOM   3430  CB  CYS C  43      17.094 -25.344  -3.055  1.00 93.81           C  
ATOM   3431  O   CYS C  43      17.266 -23.281  -0.467  1.00 93.81           O  
ATOM   3432  SG  CYS C  43      16.016 -25.844  -4.414  1.00 93.81           S  
ATOM   3433  N   GLU C  44      19.156 -23.516  -1.604  1.00 87.75           N  
ATOM   3434  CA  GLU C  44      20.000 -23.234  -0.446  1.00 87.75           C  
ATOM   3435  C   GLU C  44      19.797 -21.812   0.053  1.00 87.75           C  
ATOM   3436  CB  GLU C  44      21.484 -23.469  -0.788  1.00 87.75           C  
ATOM   3437  O   GLU C  44      19.844 -21.562   1.258  1.00 87.75           O  
ATOM   3438  CG  GLU C  44      21.875 -24.938  -0.882  1.00 87.75           C  
ATOM   3439  CD  GLU C  44      23.266 -25.156  -1.424  1.00 87.75           C  
ATOM   3440  OE1 GLU C  44      23.672 -26.328  -1.627  1.00 87.75           O  
ATOM   3441  OE2 GLU C  44      23.984 -24.141  -1.646  1.00 87.75           O  
ATOM   3442  N   PHE C  45      19.594 -20.906  -0.872  1.00 83.38           N  
ATOM   3443  CA  PHE C  45      19.328 -19.516  -0.514  1.00 83.38           C  
ATOM   3444  C   PHE C  45      18.109 -19.422   0.392  1.00 83.38           C  
ATOM   3445  CB  PHE C  45      19.125 -18.672  -1.771  1.00 83.38           C  
ATOM   3446  O   PHE C  45      18.188 -18.828   1.469  1.00 83.38           O  
ATOM   3447  CG  PHE C  45      18.641 -17.266  -1.487  1.00 83.38           C  
ATOM   3448  CD1 PHE C  45      17.328 -16.922  -1.704  1.00 83.38           C  
ATOM   3449  CD2 PHE C  45      19.516 -16.312  -1.002  1.00 83.38           C  
ATOM   3450  CE1 PHE C  45      16.875 -15.633  -1.442  1.00 83.38           C  
ATOM   3451  CE2 PHE C  45      19.078 -15.016  -0.737  1.00 83.38           C  
ATOM   3452  CZ  PHE C  45      17.750 -14.680  -0.959  1.00 83.38           C  
ATOM   3453  N   PHE C  46      17.016 -20.031   0.042  1.00 86.00           N  
ATOM   3454  CA  PHE C  46      15.797 -19.953   0.829  1.00 86.00           C  
ATOM   3455  C   PHE C  46      15.953 -20.719   2.139  1.00 86.00           C  
ATOM   3456  CB  PHE C  46      14.609 -20.516   0.033  1.00 86.00           C  
ATOM   3457  O   PHE C  46      15.422 -20.297   3.172  1.00 86.00           O  
ATOM   3458  CG  PHE C  46      14.086 -19.578  -1.020  1.00 86.00           C  
ATOM   3459  CD1 PHE C  46      13.578 -18.328  -0.667  1.00 86.00           C  
ATOM   3460  CD2 PHE C  46      14.109 -19.938  -2.361  1.00 86.00           C  
ATOM   3461  CE1 PHE C  46      13.094 -17.453  -1.639  1.00 86.00           C  
ATOM   3462  CE2 PHE C  46      13.625 -19.062  -3.338  1.00 86.00           C  
ATOM   3463  CZ  PHE C  46      13.117 -17.828  -2.975  1.00 86.00           C  
ATOM   3464  N   ALA C  47      16.703 -21.844   2.053  1.00 86.25           N  
ATOM   3465  CA  ALA C  47      16.938 -22.625   3.266  1.00 86.25           C  
ATOM   3466  C   ALA C  47      17.766 -21.828   4.270  1.00 86.25           C  
ATOM   3467  CB  ALA C  47      17.641 -23.938   2.924  1.00 86.25           C  
ATOM   3468  O   ALA C  47      17.656 -22.031   5.480  1.00 86.25           O  
ATOM   3469  N   GLY C  48      18.516 -20.938   3.783  1.00 75.94           N  
ATOM   3470  CA  GLY C  48      19.391 -20.141   4.617  1.00 75.94           C  
ATOM   3471  C   GLY C  48      18.672 -19.031   5.363  1.00 75.94           C  
ATOM   3472  O   GLY C  48      19.234 -18.391   6.246  1.00 75.94           O  
ATOM   3473  N   GLY C  49      17.484 -18.719   5.055  1.00 67.50           N  
ATOM   3474  CA  GLY C  49      16.641 -17.797   5.805  1.00 67.50           C  
ATOM   3475  C   GLY C  49      16.844 -16.344   5.406  1.00 67.50           C  
ATOM   3476  O   GLY C  49      17.188 -15.508   6.242  1.00 67.50           O  
ATOM   3477  N   PRO C  50      16.703 -16.031   4.148  1.00 65.94           N  
ATOM   3478  CA  PRO C  50      16.969 -14.672   3.662  1.00 65.94           C  
ATOM   3479  C   PRO C  50      15.867 -13.680   4.016  1.00 65.94           C  
ATOM   3480  CB  PRO C  50      17.078 -14.859   2.146  1.00 65.94           C  
ATOM   3481  O   PRO C  50      15.906 -12.531   3.582  1.00 65.94           O  
ATOM   3482  CG  PRO C  50      16.141 -15.977   1.833  1.00 65.94           C  
ATOM   3483  CD  PRO C  50      16.141 -16.938   2.982  1.00 65.94           C  
ATOM   3484  N   GLY C  51      14.859 -14.109   4.758  1.00 66.38           N  
ATOM   3485  CA  GLY C  51      13.734 -13.242   5.070  1.00 66.38           C  
ATOM   3486  C   GLY C  51      12.602 -13.336   4.059  1.00 66.38           C  
ATOM   3487  O   GLY C  51      11.719 -12.484   4.020  1.00 66.38           O  
ATOM   3488  N   THR C  52      12.766 -14.164   3.172  1.00 75.06           N  
ATOM   3489  CA  THR C  52      11.758 -14.531   2.180  1.00 75.06           C  
ATOM   3490  C   THR C  52      11.797 -16.031   1.902  1.00 75.06           C  
ATOM   3491  CB  THR C  52      11.969 -13.758   0.865  1.00 75.06           C  
ATOM   3492  O   THR C  52      12.750 -16.719   2.279  1.00 75.06           O  
ATOM   3493  CG2 THR C  52      13.273 -14.156   0.191  1.00 75.06           C  
ATOM   3494  OG1 THR C  52      10.883 -14.039  -0.024  1.00 75.06           O  
ATOM   3495  N   SER C  53      10.727 -16.547   1.449  1.00 86.81           N  
ATOM   3496  CA  SER C  53      10.672 -17.969   1.085  1.00 86.81           C  
ATOM   3497  C   SER C  53       9.609 -18.219   0.016  1.00 86.81           C  
ATOM   3498  CB  SER C  53      10.375 -18.828   2.316  1.00 86.81           C  
ATOM   3499  O   SER C  53       8.969 -17.281  -0.462  1.00 86.81           O  
ATOM   3500  OG  SER C  53       9.117 -18.484   2.881  1.00 86.81           O  
ATOM   3501  N   ALA C  54       9.547 -19.391  -0.500  1.00 93.88           N  
ATOM   3502  CA  ALA C  54       8.531 -19.906  -1.419  1.00 93.88           C  
ATOM   3503  C   ALA C  54       8.164 -21.344  -1.092  1.00 93.88           C  
ATOM   3504  CB  ALA C  54       9.008 -19.797  -2.861  1.00 93.88           C  
ATOM   3505  O   ALA C  54       8.922 -22.047  -0.414  1.00 93.88           O  
ATOM   3506  N   HIS C  55       7.043 -21.672  -1.464  1.00 96.75           N  
ATOM   3507  CA  HIS C  55       6.648 -23.062  -1.231  1.00 96.75           C  
ATOM   3508  C   HIS C  55       7.441 -24.016  -2.117  1.00 96.75           C  
ATOM   3509  CB  HIS C  55       5.148 -23.234  -1.478  1.00 96.75           C  
ATOM   3510  O   HIS C  55       7.887 -25.062  -1.657  1.00 96.75           O  
ATOM   3511  CG  HIS C  55       4.289 -22.516  -0.491  1.00 96.75           C  
ATOM   3512  CD2 HIS C  55       3.699 -22.938   0.652  1.00 96.75           C  
ATOM   3513  ND1 HIS C  55       3.945 -21.188  -0.634  1.00 96.75           N  
ATOM   3514  CE1 HIS C  55       3.182 -20.828   0.383  1.00 96.75           C  
ATOM   3515  NE2 HIS C  55       3.018 -21.859   1.178  1.00 96.75           N  
ATOM   3516  N   PHE C  56       7.613 -23.609  -3.379  1.00 97.69           N  
ATOM   3517  CA  PHE C  56       8.273 -24.500  -4.324  1.00 97.69           C  
ATOM   3518  C   PHE C  56       9.312 -23.750  -5.145  1.00 97.69           C  
ATOM   3519  CB  PHE C  56       7.242 -25.156  -5.254  1.00 97.69           C  
ATOM   3520  O   PHE C  56       9.148 -22.562  -5.426  1.00 97.69           O  
ATOM   3521  CG  PHE C  56       6.211 -25.984  -4.531  1.00 97.69           C  
ATOM   3522  CD1 PHE C  56       6.496 -27.281  -4.129  1.00 97.69           C  
ATOM   3523  CD2 PHE C  56       4.957 -25.453  -4.254  1.00 97.69           C  
ATOM   3524  CE1 PHE C  56       5.543 -28.047  -3.461  1.00 97.69           C  
ATOM   3525  CE2 PHE C  56       3.998 -26.219  -3.586  1.00 97.69           C  
ATOM   3526  CZ  PHE C  56       4.293 -27.516  -3.191  1.00 97.69           C  
ATOM   3527  N   VAL C  57      10.414 -24.500  -5.473  1.00 97.06           N  
ATOM   3528  CA  VAL C  57      11.375 -24.125  -6.512  1.00 97.06           C  
ATOM   3529  C   VAL C  57      11.328 -25.172  -7.633  1.00 97.06           C  
ATOM   3530  CB  VAL C  57      12.805 -24.016  -5.945  1.00 97.06           C  
ATOM   3531  O   VAL C  57      11.492 -26.359  -7.391  1.00 97.06           O  
ATOM   3532  CG1 VAL C  57      13.797 -23.672  -7.055  1.00 97.06           C  
ATOM   3533  CG2 VAL C  57      12.859 -22.969  -4.832  1.00 97.06           C  
ATOM   3534  N   VAL C  58      11.023 -24.625  -8.898  1.00 97.88           N  
ATOM   3535  CA  VAL C  58      10.742 -25.578  -9.961  1.00 97.88           C  
ATOM   3536  C   VAL C  58      11.602 -25.266 -11.180  1.00 97.88           C  
ATOM   3537  CB  VAL C  58       9.242 -25.578 -10.344  1.00 97.88           C  
ATOM   3538  O   VAL C  58      11.742 -24.094 -11.562  1.00 97.88           O  
ATOM   3539  CG1 VAL C  58       8.953 -26.641 -11.398  1.00 97.88           C  
ATOM   3540  CG2 VAL C  58       8.375 -25.781  -9.109  1.00 97.88           C  
ATOM   3541  N   GLU C  59      12.281 -26.219 -11.734  1.00 97.00           N  
ATOM   3542  CA  GLU C  59      12.922 -26.188 -13.039  1.00 97.00           C  
ATOM   3543  C   GLU C  59      12.664 -27.484 -13.812  1.00 97.00           C  
ATOM   3544  CB  GLU C  59      14.430 -25.969 -12.891  1.00 97.00           C  
ATOM   3545  O   GLU C  59      11.875 -28.328 -13.375  1.00 97.00           O  
ATOM   3546  CG  GLU C  59      15.188 -27.188 -12.398  1.00 97.00           C  
ATOM   3547  CD  GLU C  59      16.688 -26.969 -12.320  1.00 97.00           C  
ATOM   3548  OE1 GLU C  59      17.438 -27.953 -12.047  1.00 97.00           O  
ATOM   3549  OE2 GLU C  59      17.141 -25.828 -12.539  1.00 97.00           O  
ATOM   3550  N   ALA C  60      13.266 -27.531 -14.977  1.00 97.25           N  
ATOM   3551  CA  ALA C  60      13.047 -28.688 -15.844  1.00 97.25           C  
ATOM   3552  C   ALA C  60      13.289 -29.984 -15.086  1.00 97.25           C  
ATOM   3553  CB  ALA C  60      13.961 -28.609 -17.062  1.00 97.25           C  
ATOM   3554  O   ALA C  60      14.414 -30.266 -14.672  1.00 97.25           O  
ATOM   3555  N   GLY C  61      12.219 -30.688 -14.859  1.00 97.31           N  
ATOM   3556  CA  GLY C  61      12.297 -32.031 -14.320  1.00 97.31           C  
ATOM   3557  C   GLY C  61      12.500 -32.062 -12.812  1.00 97.31           C  
ATOM   3558  O   GLY C  61      12.688 -33.125 -12.227  1.00 97.31           O  
ATOM   3559  N   ARG C  62      12.469 -30.938 -12.148  1.00 97.31           N  
ATOM   3560  CA  ARG C  62      12.727 -30.922 -10.711  1.00 97.31           C  
ATOM   3561  C   ARG C  62      11.789 -29.953 -10.000  1.00 97.31           C  
ATOM   3562  CB  ARG C  62      14.180 -30.547 -10.422  1.00 97.31           C  
ATOM   3563  O   ARG C  62      11.500 -28.859 -10.508  1.00 97.31           O  
ATOM   3564  CG  ARG C  62      15.188 -31.594 -10.883  1.00 97.31           C  
ATOM   3565  CD  ARG C  62      16.609 -31.219 -10.477  1.00 97.31           C  
ATOM   3566  NE  ARG C  62      17.141 -30.156 -11.312  1.00 97.31           N  
ATOM   3567  NH1 ARG C  62      19.156 -30.016 -10.188  1.00 97.31           N  
ATOM   3568  NH2 ARG C  62      18.734 -28.641 -11.969  1.00 97.31           N  
ATOM   3569  CZ  ARG C  62      18.344 -29.609 -11.156  1.00 97.31           C  
ATOM   3570  N   CYS C  63      11.250 -30.406  -8.812  1.00 97.19           N  
ATOM   3571  CA  CYS C  63      10.422 -29.594  -7.934  1.00 97.19           C  
ATOM   3572  C   CYS C  63      10.828 -29.781  -6.473  1.00 97.19           C  
ATOM   3573  CB  CYS C  63       8.945 -29.938  -8.109  1.00 97.19           C  
ATOM   3574  O   CYS C  63      10.688 -30.859  -5.922  1.00 97.19           O  
ATOM   3575  SG  CYS C  63       7.848 -29.016  -7.008  1.00 97.19           S  
ATOM   3576  N   ALA C  64      11.359 -28.734  -5.891  1.00 97.19           N  
ATOM   3577  CA  ALA C  64      11.695 -28.766  -4.473  1.00 97.19           C  
ATOM   3578  C   ALA C  64      10.625 -28.047  -3.643  1.00 97.19           C  
ATOM   3579  CB  ALA C  64      13.055 -28.109  -4.234  1.00 97.19           C  
ATOM   3580  O   ALA C  64      10.258 -26.906  -3.928  1.00 97.19           O  
ATOM   3581  N   GLN C  65      10.094 -28.766  -2.719  1.00 96.88           N  
ATOM   3582  CA  GLN C  65       9.227 -28.109  -1.744  1.00 96.88           C  
ATOM   3583  C   GLN C  65      10.023 -27.609  -0.541  1.00 96.88           C  
ATOM   3584  CB  GLN C  65       8.125 -29.062  -1.286  1.00 96.88           C  
ATOM   3585  O   GLN C  65      10.711 -28.391   0.120  1.00 96.88           O  
ATOM   3586  CG  GLN C  65       7.090 -28.422  -0.369  1.00 96.88           C  
ATOM   3587  CD  GLN C  65       5.934 -29.344  -0.042  1.00 96.88           C  
ATOM   3588  NE2 GLN C  65       4.992 -28.859   0.755  1.00 96.88           N  
ATOM   3589  OE1 GLN C  65       5.891 -30.484  -0.503  1.00 96.88           O  
ATOM   3590  N   LEU C  66       9.898 -26.328  -0.262  1.00 95.69           N  
ATOM   3591  CA  LEU C  66      10.703 -25.734   0.802  1.00 95.69           C  
ATOM   3592  C   LEU C  66       9.836 -25.406   2.014  1.00 95.69           C  
ATOM   3593  CB  LEU C  66      11.414 -24.469   0.302  1.00 95.69           C  
ATOM   3594  O   LEU C  66      10.344 -25.312   3.135  1.00 95.69           O  
ATOM   3595  CG  LEU C  66      12.586 -24.688  -0.655  1.00 95.69           C  
ATOM   3596  CD1 LEU C  66      12.102 -25.328  -1.950  1.00 95.69           C  
ATOM   3597  CD2 LEU C  66      13.289 -23.375  -0.942  1.00 95.69           C  
ATOM   3598  N   VAL C  67       8.602 -25.016   1.797  1.00 94.88           N  
ATOM   3599  CA  VAL C  67       7.637 -24.719   2.846  1.00 94.88           C  
ATOM   3600  C   VAL C  67       6.406 -25.609   2.688  1.00 94.88           C  
ATOM   3601  CB  VAL C  67       7.223 -23.234   2.826  1.00 94.88           C  
ATOM   3602  O   VAL C  67       5.934 -25.828   1.572  1.00 94.88           O  
ATOM   3603  CG1 VAL C  67       6.180 -22.938   3.904  1.00 94.88           C  
ATOM   3604  CG2 VAL C  67       8.445 -22.328   3.012  1.00 94.88           C  
ATOM   3605  N   GLU C  68       6.004 -26.250   3.824  1.00 94.44           N  
ATOM   3606  CA  GLU C  68       4.785 -27.047   3.779  1.00 94.44           C  
ATOM   3607  C   GLU C  68       3.582 -26.203   3.367  1.00 94.44           C  
ATOM   3608  CB  GLU C  68       4.523 -27.703   5.137  1.00 94.44           C  
ATOM   3609  O   GLU C  68       3.543 -25.000   3.629  1.00 94.44           O  
ATOM   3610  CG  GLU C  68       5.582 -28.719   5.539  1.00 94.44           C  
ATOM   3611  CD  GLU C  68       5.078 -29.750   6.535  1.00 94.44           C  
ATOM   3612  OE1 GLU C  68       5.391 -30.953   6.375  1.00 94.44           O  
ATOM   3613  OE2 GLU C  68       4.359 -29.359   7.480  1.00 94.44           O  
ATOM   3614  N   ILE C  69       2.658 -26.891   2.752  1.00 93.31           N  
ATOM   3615  CA  ILE C  69       1.473 -26.203   2.252  1.00 93.31           C  
ATOM   3616  C   ILE C  69       0.695 -25.594   3.422  1.00 93.31           C  
ATOM   3617  CB  ILE C  69       0.568 -27.156   1.438  1.00 93.31           C  
ATOM   3618  O   ILE C  69       0.112 -24.516   3.299  1.00 93.31           O  
ATOM   3619  CG1 ILE C  69       1.238 -27.516   0.108  1.00 93.31           C  
ATOM   3620  CG2 ILE C  69      -0.806 -26.516   1.201  1.00 93.31           C  
ATOM   3621  CD1 ILE C  69       1.332 -26.359  -0.877  1.00 93.31           C  
ATOM   3622  N   LYS C  70       0.750 -26.328   4.594  1.00 91.50           N  
ATOM   3623  CA  LYS C  70       0.007 -25.844   5.758  1.00 91.50           C  
ATOM   3624  C   LYS C  70       0.630 -24.562   6.320  1.00 91.50           C  
ATOM   3625  CB  LYS C  70      -0.050 -26.922   6.840  1.00 91.50           C  
ATOM   3626  O   LYS C  70      -0.015 -23.828   7.070  1.00 91.50           O  
ATOM   3627  CG  LYS C  70       1.296 -27.219   7.480  1.00 91.50           C  
ATOM   3628  CD  LYS C  70       1.170 -28.297   8.562  1.00 91.50           C  
ATOM   3629  CE  LYS C  70       2.520 -28.609   9.188  1.00 91.50           C  
ATOM   3630  NZ  LYS C  70       2.799 -27.750  10.375  1.00 91.50           N  
ATOM   3631  N   ASP C  71       1.885 -24.281   6.039  1.00 90.50           N  
ATOM   3632  CA  ASP C  71       2.590 -23.109   6.543  1.00 90.50           C  
ATOM   3633  C   ASP C  71       2.582 -21.984   5.512  1.00 90.50           C  
ATOM   3634  CB  ASP C  71       4.027 -23.469   6.918  1.00 90.50           C  
ATOM   3635  O   ASP C  71       2.143 -22.172   4.375  1.00 90.50           O  
ATOM   3636  CG  ASP C  71       4.113 -24.438   8.078  1.00 90.50           C  
ATOM   3637  OD1 ASP C  71       3.229 -24.406   8.961  1.00 90.50           O  
ATOM   3638  OD2 ASP C  71       5.074 -25.234   8.117  1.00 90.50           O  
ATOM   3639  N   ILE C  72       2.957 -20.750   5.926  1.00 84.62           N  
ATOM   3640  CA  ILE C  72       2.850 -19.562   5.082  1.00 84.62           C  
ATOM   3641  C   ILE C  72       4.242 -19.094   4.668  1.00 84.62           C  
ATOM   3642  CB  ILE C  72       2.098 -18.422   5.805  1.00 84.62           C  
ATOM   3643  O   ILE C  72       4.996 -18.578   5.484  1.00 84.62           O  
ATOM   3644  CG1 ILE C  72       0.707 -18.906   6.246  1.00 84.62           C  
ATOM   3645  CG2 ILE C  72       1.997 -17.188   4.906  1.00 84.62           C  
ATOM   3646  CD1 ILE C  72       0.025 -17.969   7.242  1.00 84.62           C  
ATOM   3647  N   ALA C  73       4.582 -19.312   3.367  1.00 89.44           N  
ATOM   3648  CA  ALA C  73       5.816 -18.766   2.824  1.00 89.44           C  
ATOM   3649  C   ALA C  73       5.719 -17.250   2.668  1.00 89.44           C  
ATOM   3650  CB  ALA C  73       6.145 -19.406   1.480  1.00 89.44           C  
ATOM   3651  O   ALA C  73       4.648 -16.719   2.369  1.00 89.44           O  
ATOM   3652  N   TRP C  74       6.859 -16.609   2.883  1.00 82.19           N  
ATOM   3653  CA  TRP C  74       6.949 -15.164   2.711  1.00 82.19           C  
ATOM   3654  C   TRP C  74       7.453 -14.812   1.314  1.00 82.19           C  
ATOM   3655  CB  TRP C  74       7.875 -14.555   3.768  1.00 82.19           C  
ATOM   3656  O   TRP C  74       8.586 -14.344   1.154  1.00 82.19           O  
ATOM   3657  CG  TRP C  74       7.473 -14.867   5.180  1.00 82.19           C  
ATOM   3658  CD1 TRP C  74       6.262 -15.336   5.609  1.00 82.19           C  
ATOM   3659  CD2 TRP C  74       8.289 -14.727   6.348  1.00 82.19           C  
ATOM   3660  CE2 TRP C  74       7.504 -15.125   7.453  1.00 82.19           C  
ATOM   3661  CE3 TRP C  74       9.602 -14.297   6.570  1.00 82.19           C  
ATOM   3662  NE1 TRP C  74       6.273 -15.492   6.973  1.00 82.19           N  
ATOM   3663  CH2 TRP C  74       9.281 -14.695   8.945  1.00 82.19           C  
ATOM   3664  CZ2 TRP C  74       7.992 -15.117   8.758  1.00 82.19           C  
ATOM   3665  CZ3 TRP C  74      10.086 -14.289   7.871  1.00 82.19           C  
ATOM   3666  N   HIS C  75       6.535 -14.945   0.296  1.00 82.75           N  
ATOM   3667  CA  HIS C  75       7.051 -14.836  -1.064  1.00 82.75           C  
ATOM   3668  C   HIS C  75       6.496 -13.602  -1.766  1.00 82.75           C  
ATOM   3669  CB  HIS C  75       6.707 -16.094  -1.868  1.00 82.75           C  
ATOM   3670  O   HIS C  75       7.098 -13.102  -2.721  1.00 82.75           O  
ATOM   3671  CG  HIS C  75       5.238 -16.359  -1.974  1.00 82.75           C  
ATOM   3672  CD2 HIS C  75       4.391 -17.000  -1.140  1.00 82.75           C  
ATOM   3673  ND1 HIS C  75       4.484 -15.938  -3.049  1.00 82.75           N  
ATOM   3674  CE1 HIS C  75       3.229 -16.312  -2.867  1.00 82.75           C  
ATOM   3675  NE2 HIS C  75       3.145 -16.953  -1.718  1.00 82.75           N  
ATOM   3676  N   ALA C  76       5.383 -13.102  -1.295  1.00 73.81           N  
ATOM   3677  CA  ALA C  76       4.660 -12.133  -2.115  1.00 73.81           C  
ATOM   3678  C   ALA C  76       4.883 -10.711  -1.604  1.00 73.81           C  
ATOM   3679  CB  ALA C  76       3.170 -12.461  -2.139  1.00 73.81           C  
ATOM   3680  O   ALA C  76       4.480  -9.742  -2.254  1.00 73.81           O  
ATOM   3681  N   GLY C  77       5.582 -10.578  -0.539  1.00 63.34           N  
ATOM   3682  CA  GLY C  77       5.734  -9.258   0.047  1.00 63.34           C  
ATOM   3683  C   GLY C  77       4.422  -8.656   0.515  1.00 63.34           C  
ATOM   3684  O   GLY C  77       4.344  -7.457   0.790  1.00 63.34           O  
ATOM   3685  N   ASN C  78       3.432  -9.414   0.367  1.00 56.72           N  
ATOM   3686  CA  ASN C  78       2.059  -9.125   0.767  1.00 56.72           C  
ATOM   3687  C   ASN C  78       1.486 -10.242   1.642  1.00 56.72           C  
ATOM   3688  CB  ASN C  78       1.174  -8.914  -0.463  1.00 56.72           C  
ATOM   3689  O   ASN C  78       1.289 -11.367   1.176  1.00 56.72           O  
ATOM   3690  CG  ASN C  78      -0.259  -8.578  -0.101  1.00 56.72           C  
ATOM   3691  ND2 ASN C  78      -0.746  -7.445  -0.600  1.00 56.72           N  
ATOM   3692  OD1 ASN C  78      -0.922  -9.320   0.622  1.00 56.72           O  
ATOM   3693  N   TRP C  79       1.304  -9.914   2.932  1.00 60.19           N  
ATOM   3694  CA  TRP C  79       0.923 -10.961   3.875  1.00 60.19           C  
ATOM   3695  C   TRP C  79      -0.409 -11.594   3.479  1.00 60.19           C  
ATOM   3696  CB  TRP C  79       0.834 -10.398   5.297  1.00 60.19           C  
ATOM   3697  O   TRP C  79      -0.573 -12.812   3.557  1.00 60.19           O  
ATOM   3698  CG  TRP C  79       0.519 -11.430   6.340  1.00 60.19           C  
ATOM   3699  CD1 TRP C  79      -0.527 -11.414   7.219  1.00 60.19           C  
ATOM   3700  CD2 TRP C  79       1.261 -12.625   6.613  1.00 60.19           C  
ATOM   3701  CE2 TRP C  79       0.605 -13.289   7.672  1.00 60.19           C  
ATOM   3702  CE3 TRP C  79       2.416 -13.195   6.062  1.00 60.19           C  
ATOM   3703  NE1 TRP C  79      -0.481 -12.531   8.023  1.00 60.19           N  
ATOM   3704  CH2 TRP C  79       2.201 -15.031   7.641  1.00 60.19           C  
ATOM   3705  CZ2 TRP C  79       1.069 -14.492   8.195  1.00 60.19           C  
ATOM   3706  CZ3 TRP C  79       2.875 -14.398   6.586  1.00 60.19           C  
ATOM   3707  N   ALA C  80      -1.321 -10.797   3.121  1.00 57.59           N  
ATOM   3708  CA  ALA C  80      -2.611 -11.336   2.697  1.00 57.59           C  
ATOM   3709  C   ALA C  80      -2.445 -12.305   1.528  1.00 57.59           C  
ATOM   3710  CB  ALA C  80      -3.562 -10.203   2.316  1.00 57.59           C  
ATOM   3711  O   ALA C  80      -3.080 -13.359   1.492  1.00 57.59           O  
ATOM   3712  N   ALA C  81      -1.571 -11.938   0.626  1.00 69.88           N  
ATOM   3713  CA  ALA C  81      -1.289 -12.836  -0.491  1.00 69.88           C  
ATOM   3714  C   ALA C  81      -0.569 -14.094  -0.017  1.00 69.88           C  
ATOM   3715  CB  ALA C  81      -0.457 -12.117  -1.552  1.00 69.88           C  
ATOM   3716  O   ALA C  81      -0.893 -15.203  -0.449  1.00 69.88           O  
ATOM   3717  N   ASN C  82       0.436 -13.898   0.910  1.00 78.25           N  
ATOM   3718  CA  ASN C  82       1.172 -15.047   1.415  1.00 78.25           C  
ATOM   3719  C   ASN C  82       0.243 -16.062   2.084  1.00 78.25           C  
ATOM   3720  CB  ASN C  82       2.264 -14.602   2.391  1.00 78.25           C  
ATOM   3721  O   ASN C  82       0.399 -17.266   1.902  1.00 78.25           O  
ATOM   3722  CG  ASN C  82       3.480 -14.039   1.688  1.00 78.25           C  
ATOM   3723  ND2 ASN C  82       4.281 -13.266   2.416  1.00 78.25           N  
ATOM   3724  OD1 ASN C  82       3.697 -14.289   0.500  1.00 78.25           O  
ATOM   3725  N   GLN C  83      -0.788 -15.578   2.805  1.00 74.50           N  
ATOM   3726  CA  GLN C  83      -1.688 -16.453   3.555  1.00 74.50           C  
ATOM   3727  C   GLN C  83      -2.553 -17.281   2.615  1.00 74.50           C  
ATOM   3728  CB  GLN C  83      -2.576 -15.625   4.488  1.00 74.50           C  
ATOM   3729  O   GLN C  83      -2.889 -18.438   2.930  1.00 74.50           O  
ATOM   3730  CG  GLN C  83      -1.869 -15.156   5.750  1.00 74.50           C  
ATOM   3731  CD  GLN C  83      -2.791 -14.406   6.695  1.00 74.50           C  
ATOM   3732  NE2 GLN C  83      -2.443 -14.391   7.977  1.00 74.50           N  
ATOM   3733  OE1 GLN C  83      -3.809 -13.844   6.277  1.00 74.50           O  
ATOM   3734  N   ARG C  84      -2.793 -16.734   1.457  1.00 80.00           N  
ATOM   3735  CA  ARG C  84      -3.789 -17.391   0.614  1.00 80.00           C  
ATOM   3736  C   ARG C  84      -3.146 -17.969  -0.641  1.00 80.00           C  
ATOM   3737  CB  ARG C  84      -4.898 -16.406   0.228  1.00 80.00           C  
ATOM   3738  O   ARG C  84      -3.836 -18.250  -1.621  1.00 80.00           O  
ATOM   3739  CG  ARG C  84      -4.406 -15.203  -0.564  1.00 80.00           C  
ATOM   3740  CD  ARG C  84      -5.539 -14.234  -0.884  1.00 80.00           C  
ATOM   3741  NE  ARG C  84      -6.605 -14.891  -1.638  1.00 80.00           N  
ATOM   3742  NH1 ARG C  84      -7.824 -12.961  -1.988  1.00 80.00           N  
ATOM   3743  NH2 ARG C  84      -8.578 -14.961  -2.812  1.00 80.00           N  
ATOM   3744  CZ  ARG C  84      -7.668 -14.266  -2.145  1.00 80.00           C  
ATOM   3745  N   SER C  85      -1.792 -17.984  -0.601  1.00 88.44           N  
ATOM   3746  CA  SER C  85      -1.188 -18.391  -1.867  1.00 88.44           C  
ATOM   3747  C   SER C  85      -0.055 -19.391  -1.646  1.00 88.44           C  
ATOM   3748  CB  SER C  85      -0.665 -17.172  -2.625  1.00 88.44           C  
ATOM   3749  O   SER C  85       0.410 -19.562  -0.520  1.00 88.44           O  
ATOM   3750  OG  SER C  85       0.424 -16.578  -1.937  1.00 88.44           O  
ATOM   3751  N   ILE C  86       0.166 -20.094  -2.740  1.00 94.56           N  
ATOM   3752  CA  ILE C  86       1.355 -20.922  -2.910  1.00 94.56           C  
ATOM   3753  C   ILE C  86       2.344 -20.219  -3.840  1.00 94.56           C  
ATOM   3754  CB  ILE C  86       0.998 -22.328  -3.461  1.00 94.56           C  
ATOM   3755  O   ILE C  86       2.016 -19.922  -4.988  1.00 94.56           O  
ATOM   3756  CG1 ILE C  86       0.082 -23.062  -2.482  1.00 94.56           C  
ATOM   3757  CG2 ILE C  86       2.268 -23.141  -3.746  1.00 94.56           C  
ATOM   3758  CD1 ILE C  86      -0.588 -24.297  -3.074  1.00 94.56           C  
ATOM   3759  N   GLY C  87       3.480 -19.891  -3.262  1.00 95.94           N  
ATOM   3760  CA  GLY C  87       4.516 -19.297  -4.086  1.00 95.94           C  
ATOM   3761  C   GLY C  87       5.383 -20.312  -4.793  1.00 95.94           C  
ATOM   3762  O   GLY C  87       5.855 -21.281  -4.172  1.00 95.94           O  
ATOM   3763  N   ILE C  88       5.551 -20.109  -6.137  1.00 97.44           N  
ATOM   3764  CA  ILE C  88       6.398 -21.000  -6.930  1.00 97.44           C  
ATOM   3765  C   ILE C  88       7.500 -20.188  -7.609  1.00 97.44           C  
ATOM   3766  CB  ILE C  88       5.574 -21.766  -7.984  1.00 97.44           C  
ATOM   3767  O   ILE C  88       7.215 -19.312  -8.430  1.00 97.44           O  
ATOM   3768  CG1 ILE C  88       4.398 -22.484  -7.320  1.00 97.44           C  
ATOM   3769  CG2 ILE C  88       6.465 -22.766  -8.742  1.00 97.44           C  
ATOM   3770  CD1 ILE C  88       3.535 -23.297  -8.289  1.00 97.44           C  
ATOM   3771  N   GLU C  89       8.742 -20.516  -7.234  1.00 96.81           N  
ATOM   3772  CA  GLU C  89       9.906 -19.953  -7.906  1.00 96.81           C  
ATOM   3773  C   GLU C  89      10.273 -20.766  -9.148  1.00 96.81           C  
ATOM   3774  CB  GLU C  89      11.102 -19.891  -6.953  1.00 96.81           C  
ATOM   3775  O   GLU C  89      10.539 -21.953  -9.062  1.00 96.81           O  
ATOM   3776  CG  GLU C  89      10.930 -18.906  -5.805  1.00 96.81           C  
ATOM   3777  CD  GLU C  89      10.953 -17.453  -6.250  1.00 96.81           C  
ATOM   3778  OE1 GLU C  89      10.406 -16.594  -5.531  1.00 96.81           O  
ATOM   3779  OE2 GLU C  89      11.531 -17.188  -7.324  1.00 96.81           O  
ATOM   3780  N   CYS C  90      10.273 -20.016 -10.234  1.00 97.31           N  
ATOM   3781  CA  CYS C  90      10.484 -20.672 -11.516  1.00 97.31           C  
ATOM   3782  C   CYS C  90      11.805 -20.234 -12.141  1.00 97.31           C  
ATOM   3783  CB  CYS C  90       9.336 -20.359 -12.477  1.00 97.31           C  
ATOM   3784  O   CYS C  90      12.234 -19.094 -11.969  1.00 97.31           O  
ATOM   3785  SG  CYS C  90       7.699 -20.672 -11.773  1.00 97.31           S  
ATOM   3786  N   ARG C  91      12.383 -21.234 -12.852  1.00 95.69           N  
ATOM   3787  CA  ARG C  91      13.562 -20.875 -13.633  1.00 95.69           C  
ATOM   3788  C   ARG C  91      13.266 -19.703 -14.570  1.00 95.69           C  
ATOM   3789  CB  ARG C  91      14.070 -22.062 -14.430  1.00 95.69           C  
ATOM   3790  O   ARG C  91      12.328 -19.781 -15.375  1.00 95.69           O  
ATOM   3791  CG  ARG C  91      15.383 -21.812 -15.156  1.00 95.69           C  
ATOM   3792  CD  ARG C  91      16.000 -23.109 -15.672  1.00 95.69           C  
ATOM   3793  NE  ARG C  91      16.734 -23.812 -14.625  1.00 95.69           N  
ATOM   3794  NH1 ARG C  91      18.781 -22.859 -15.125  1.00 95.69           N  
ATOM   3795  NH2 ARG C  91      18.609 -24.375 -13.414  1.00 95.69           N  
ATOM   3796  CZ  ARG C  91      18.031 -23.672 -14.391  1.00 95.69           C  
ATOM   3797  N   PRO C  92      14.148 -18.625 -14.516  1.00 94.56           N  
ATOM   3798  CA  PRO C  92      13.820 -17.406 -15.273  1.00 94.56           C  
ATOM   3799  C   PRO C  92      13.922 -17.609 -16.781  1.00 94.56           C  
ATOM   3800  CB  PRO C  92      14.859 -16.406 -14.789  1.00 94.56           C  
ATOM   3801  O   PRO C  92      13.203 -16.969 -17.547  1.00 94.56           O  
ATOM   3802  CG  PRO C  92      15.602 -17.109 -13.695  1.00 94.56           C  
ATOM   3803  CD  PRO C  92      15.078 -18.516 -13.594  1.00 94.56           C  
ATOM   3804  N   GLU C  93      14.805 -18.484 -17.203  1.00 93.88           N  
ATOM   3805  CA  GLU C  93      15.023 -18.703 -18.641  1.00 93.88           C  
ATOM   3806  C   GLU C  93      13.789 -19.312 -19.297  1.00 93.88           C  
ATOM   3807  CB  GLU C  93      16.234 -19.609 -18.859  1.00 93.88           C  
ATOM   3808  O   GLU C  93      13.516 -19.062 -20.469  1.00 93.88           O  
ATOM   3809  CG  GLU C  93      17.562 -18.953 -18.500  1.00 93.88           C  
ATOM   3810  CD  GLU C  93      17.984 -19.219 -17.062  1.00 93.88           C  
ATOM   3811  OE1 GLU C  93      19.203 -19.188 -16.766  1.00 93.88           O  
ATOM   3812  OE2 GLU C  93      17.094 -19.453 -16.219  1.00 93.88           O  
ATOM   3813  N   MET C  94      12.984 -20.062 -18.516  1.00 96.69           N  
ATOM   3814  CA  MET C  94      11.695 -20.625 -18.938  1.00 96.69           C  
ATOM   3815  C   MET C  94      11.844 -21.438 -20.203  1.00 96.69           C  
ATOM   3816  CB  MET C  94      10.680 -19.500 -19.141  1.00 96.69           C  
ATOM   3817  O   MET C  94      11.125 -21.219 -21.188  1.00 96.69           O  
ATOM   3818  CG  MET C  94       9.258 -20.000 -19.375  1.00 96.69           C  
ATOM   3819  SD  MET C  94       8.047 -18.625 -19.484  1.00 96.69           S  
ATOM   3820  CE  MET C  94       8.797 -17.625 -20.797  1.00 96.69           C  
ATOM   3821  N   SER C  95      12.820 -22.391 -20.234  1.00 95.81           N  
ATOM   3822  CA  SER C  95      12.828 -23.328 -21.359  1.00 95.81           C  
ATOM   3823  C   SER C  95      11.492 -24.062 -21.469  1.00 95.81           C  
ATOM   3824  CB  SER C  95      13.953 -24.359 -21.188  1.00 95.81           C  
ATOM   3825  O   SER C  95      10.641 -23.953 -20.578  1.00 95.81           O  
ATOM   3826  OG  SER C  95      13.656 -25.266 -20.156  1.00 95.81           O  
ATOM   3827  N   ASN C  96      11.266 -24.672 -22.656  1.00 96.00           N  
ATOM   3828  CA  ASN C  96      10.047 -25.469 -22.797  1.00 96.00           C  
ATOM   3829  C   ASN C  96       9.898 -26.484 -21.688  1.00 96.00           C  
ATOM   3830  CB  ASN C  96      10.016 -26.156 -24.172  1.00 96.00           C  
ATOM   3831  O   ASN C  96       8.805 -26.656 -21.141  1.00 96.00           O  
ATOM   3832  CG  ASN C  96       8.617 -26.578 -24.578  1.00 96.00           C  
ATOM   3833  ND2 ASN C  96       8.523 -27.688 -25.312  1.00 96.00           N  
ATOM   3834  OD1 ASN C  96       7.633 -25.922 -24.234  1.00 96.00           O  
ATOM   3835  N   GLU C  97      10.984 -27.172 -21.344  1.00 96.75           N  
ATOM   3836  CA  GLU C  97      10.938 -28.172 -20.281  1.00 96.75           C  
ATOM   3837  C   GLU C  97      10.688 -27.531 -18.922  1.00 96.75           C  
ATOM   3838  CB  GLU C  97      12.242 -28.984 -20.234  1.00 96.75           C  
ATOM   3839  O   GLU C  97       9.992 -28.094 -18.078  1.00 96.75           O  
ATOM   3840  CG  GLU C  97      12.391 -29.953 -21.406  1.00 96.75           C  
ATOM   3841  CD  GLU C  97      12.930 -29.297 -22.672  1.00 96.75           C  
ATOM   3842  OE1 GLU C  97      12.945 -29.953 -23.734  1.00 96.75           O  
ATOM   3843  OE2 GLU C  97      13.336 -28.125 -22.594  1.00 96.75           O  
ATOM   3844  N   ASP C  98      11.242 -26.344 -18.688  1.00 96.94           N  
ATOM   3845  CA  ASP C  98      10.930 -25.594 -17.469  1.00 96.94           C  
ATOM   3846  C   ASP C  98       9.438 -25.297 -17.375  1.00 96.94           C  
ATOM   3847  CB  ASP C  98      11.734 -24.297 -17.422  1.00 96.94           C  
ATOM   3848  O   ASP C  98       8.805 -25.562 -16.359  1.00 96.94           O  
ATOM   3849  CG  ASP C  98      13.227 -24.531 -17.281  1.00 96.94           C  
ATOM   3850  OD1 ASP C  98      13.633 -25.469 -16.562  1.00 96.94           O  
ATOM   3851  OD2 ASP C  98      14.008 -23.766 -17.875  1.00 96.94           O  
ATOM   3852  N   PHE C  99       8.945 -24.750 -18.500  1.00 97.69           N  
ATOM   3853  CA  PHE C  99       7.543 -24.359 -18.578  1.00 97.69           C  
ATOM   3854  C   PHE C  99       6.633 -25.562 -18.328  1.00 97.69           C  
ATOM   3855  CB  PHE C  99       7.238 -23.734 -19.938  1.00 97.69           C  
ATOM   3856  O   PHE C  99       5.715 -25.484 -17.516  1.00 97.69           O  
ATOM   3857  CG  PHE C  99       5.840 -23.203 -20.062  1.00 97.69           C  
ATOM   3858  CD1 PHE C  99       4.805 -24.016 -20.500  1.00 97.69           C  
ATOM   3859  CD2 PHE C  99       5.555 -21.875 -19.750  1.00 97.69           C  
ATOM   3860  CE1 PHE C  99       3.506 -23.531 -20.625  1.00 97.69           C  
ATOM   3861  CE2 PHE C  99       4.262 -21.391 -19.859  1.00 97.69           C  
ATOM   3862  CZ  PHE C  99       3.236 -22.203 -20.297  1.00 97.69           C  
ATOM   3863  N   GLU C 100       6.953 -26.656 -18.953  1.00 97.56           N  
ATOM   3864  CA  GLU C 100       6.141 -27.859 -18.844  1.00 97.56           C  
ATOM   3865  C   GLU C 100       6.168 -28.406 -17.422  1.00 97.56           C  
ATOM   3866  CB  GLU C 100       6.621 -28.922 -19.828  1.00 97.56           C  
ATOM   3867  O   GLU C 100       5.156 -28.906 -16.906  1.00 97.56           O  
ATOM   3868  CG  GLU C 100       6.219 -28.656 -21.266  1.00 97.56           C  
ATOM   3869  CD  GLU C 100       4.715 -28.734 -21.500  1.00 97.56           C  
ATOM   3870  OE1 GLU C 100       4.215 -28.094 -22.453  1.00 97.56           O  
ATOM   3871  OE2 GLU C 100       4.035 -29.438 -20.719  1.00 97.56           O  
ATOM   3872  N   THR C 101       7.285 -28.344 -16.781  1.00 98.12           N  
ATOM   3873  CA  THR C 101       7.391 -28.859 -15.422  1.00 98.12           C  
ATOM   3874  C   THR C 101       6.543 -28.016 -14.469  1.00 98.12           C  
ATOM   3875  CB  THR C 101       8.852 -28.859 -14.938  1.00 98.12           C  
ATOM   3876  O   THR C 101       5.828 -28.562 -13.625  1.00 98.12           O  
ATOM   3877  CG2 THR C 101       8.969 -29.438 -13.531  1.00 98.12           C  
ATOM   3878  OG1 THR C 101       9.648 -29.641 -15.836  1.00 98.12           O  
ATOM   3879  N   VAL C 102       6.566 -26.672 -14.664  1.00 98.00           N  
ATOM   3880  CA  VAL C 102       5.758 -25.797 -13.812  1.00 98.00           C  
ATOM   3881  C   VAL C 102       4.277 -26.094 -14.031  1.00 98.00           C  
ATOM   3882  CB  VAL C 102       6.051 -24.312 -14.094  1.00 98.00           C  
ATOM   3883  O   VAL C 102       3.523 -26.250 -13.062  1.00 98.00           O  
ATOM   3884  CG1 VAL C 102       5.047 -23.422 -13.367  1.00 98.00           C  
ATOM   3885  CG2 VAL C 102       7.480 -23.969 -13.680  1.00 98.00           C  
ATOM   3886  N   ALA C 103       3.891 -26.266 -15.273  1.00 98.12           N  
ATOM   3887  CA  ALA C 103       2.502 -26.594 -15.570  1.00 98.12           C  
ATOM   3888  C   ALA C 103       2.102 -27.922 -14.930  1.00 98.12           C  
ATOM   3889  CB  ALA C 103       2.285 -26.656 -17.078  1.00 98.12           C  
ATOM   3890  O   ALA C 103       1.022 -28.031 -14.344  1.00 98.12           O  
ATOM   3891  N   GLN C 104       2.951 -28.875 -15.008  1.00 98.12           N  
ATOM   3892  CA  GLN C 104       2.674 -30.188 -14.438  1.00 98.12           C  
ATOM   3893  C   GLN C 104       2.547 -30.109 -12.922  1.00 98.12           C  
ATOM   3894  CB  GLN C 104       3.770 -31.188 -14.828  1.00 98.12           C  
ATOM   3895  O   GLN C 104       1.655 -30.734 -12.336  1.00 98.12           O  
ATOM   3896  CG  GLN C 104       3.445 -32.625 -14.461  1.00 98.12           C  
ATOM   3897  CD  GLN C 104       2.299 -33.188 -15.273  1.00 98.12           C  
ATOM   3898  NE2 GLN C 104       1.269 -33.688 -14.586  1.00 98.12           N  
ATOM   3899  OE1 GLN C 104       2.338 -33.188 -16.516  1.00 98.12           O  
ATOM   3900  N   VAL C 105       3.434 -29.375 -12.281  1.00 98.00           N  
ATOM   3901  CA  VAL C 105       3.402 -29.234 -10.828  1.00 98.00           C  
ATOM   3902  C   VAL C 105       2.072 -28.625 -10.398  1.00 98.00           C  
ATOM   3903  CB  VAL C 105       4.578 -28.375 -10.320  1.00 98.00           C  
ATOM   3904  O   VAL C 105       1.422 -29.109  -9.477  1.00 98.00           O  
ATOM   3905  CG1 VAL C 105       4.352 -27.953  -8.867  1.00 98.00           C  
ATOM   3906  CG2 VAL C 105       5.895 -29.141 -10.461  1.00 98.00           C  
ATOM   3907  N   ILE C 106       1.631 -27.578 -11.086  1.00 97.50           N  
ATOM   3908  CA  ILE C 106       0.377 -26.922 -10.750  1.00 97.50           C  
ATOM   3909  C   ILE C 106      -0.791 -27.875 -10.969  1.00 97.50           C  
ATOM   3910  CB  ILE C 106       0.177 -25.625 -11.578  1.00 97.50           C  
ATOM   3911  O   ILE C 106      -1.662 -28.016 -10.109  1.00 97.50           O  
ATOM   3912  CG1 ILE C 106       1.240 -24.594 -11.211  1.00 97.50           C  
ATOM   3913  CG2 ILE C 106      -1.233 -25.062 -11.367  1.00 97.50           C  
ATOM   3914  CD1 ILE C 106       1.239 -23.359 -12.109  1.00 97.50           C  
ATOM   3915  N   ALA C 107      -0.788 -28.609 -12.094  1.00 97.06           N  
ATOM   3916  CA  ALA C 107      -1.854 -29.562 -12.375  1.00 97.06           C  
ATOM   3917  C   ALA C 107      -1.913 -30.641 -11.305  1.00 97.06           C  
ATOM   3918  CB  ALA C 107      -1.653 -30.188 -13.750  1.00 97.06           C  
ATOM   3919  O   ALA C 107      -2.998 -31.047 -10.875  1.00 97.06           O  
ATOM   3920  N   ASP C 108      -0.752 -31.078 -10.891  1.00 96.94           N  
ATOM   3921  CA  ASP C 108      -0.699 -32.125  -9.859  1.00 96.94           C  
ATOM   3922  C   ASP C 108      -1.220 -31.578  -8.523  1.00 96.94           C  
ATOM   3923  CB  ASP C 108       0.729 -32.625  -9.695  1.00 96.94           C  
ATOM   3924  O   ASP C 108      -1.960 -32.281  -7.820  1.00 96.94           O  
ATOM   3925  CG  ASP C 108       1.189 -33.469 -10.867  1.00 96.94           C  
ATOM   3926  OD1 ASP C 108       0.352 -33.844 -11.727  1.00 96.94           O  
ATOM   3927  OD2 ASP C 108       2.398 -33.781 -10.945  1.00 96.94           O  
ATOM   3928  N   LEU C 109      -0.830 -30.375  -8.188  1.00 96.69           N  
ATOM   3929  CA  LEU C 109      -1.333 -29.750  -6.965  1.00 96.69           C  
ATOM   3930  C   LEU C 109      -2.854 -29.641  -7.000  1.00 96.69           C  
ATOM   3931  CB  LEU C 109      -0.709 -28.375  -6.766  1.00 96.69           C  
ATOM   3932  O   LEU C 109      -3.529 -30.000  -6.031  1.00 96.69           O  
ATOM   3933  CG  LEU C 109       0.699 -28.344  -6.172  1.00 96.69           C  
ATOM   3934  CD1 LEU C 109       1.267 -26.922  -6.223  1.00 96.69           C  
ATOM   3935  CD2 LEU C 109       0.687 -28.859  -4.738  1.00 96.69           C  
ATOM   3936  N   GLU C 110      -3.391 -29.156  -8.086  1.00 96.12           N  
ATOM   3937  CA  GLU C 110      -4.836 -28.984  -8.219  1.00 96.12           C  
ATOM   3938  C   GLU C 110      -5.559 -30.328  -8.148  1.00 96.12           C  
ATOM   3939  CB  GLU C 110      -5.176 -28.281  -9.531  1.00 96.12           C  
ATOM   3940  O   GLU C 110      -6.605 -30.438  -7.504  1.00 96.12           O  
ATOM   3941  CG  GLU C 110      -4.715 -26.828  -9.586  1.00 96.12           C  
ATOM   3942  CD  GLU C 110      -5.289 -26.062 -10.766  1.00 96.12           C  
ATOM   3943  OE1 GLU C 110      -5.262 -24.812 -10.742  1.00 96.12           O  
ATOM   3944  OE2 GLU C 110      -5.770 -26.719 -11.719  1.00 96.12           O  
ATOM   3945  N   THR C 111      -4.980 -31.312  -8.781  1.00 95.94           N  
ATOM   3946  CA  THR C 111      -5.578 -32.656  -8.750  1.00 95.94           C  
ATOM   3947  C   THR C 111      -5.531 -33.219  -7.336  1.00 95.94           C  
ATOM   3948  CB  THR C 111      -4.867 -33.594  -9.727  1.00 95.94           C  
ATOM   3949  O   THR C 111      -6.523 -33.781  -6.852  1.00 95.94           O  
ATOM   3950  CG2 THR C 111      -5.512 -34.969  -9.711  1.00 95.94           C  
ATOM   3951  OG1 THR C 111      -4.945 -33.062 -11.047  1.00 95.94           O  
ATOM   3952  N   PHE C 112      -4.422 -33.094  -6.680  1.00 95.00           N  
ATOM   3953  CA  PHE C 112      -4.254 -33.594  -5.332  1.00 95.00           C  
ATOM   3954  C   PHE C 112      -5.285 -33.000  -4.383  1.00 95.00           C  
ATOM   3955  CB  PHE C 112      -2.840 -33.344  -4.812  1.00 95.00           C  
ATOM   3956  O   PHE C 112      -5.891 -33.719  -3.580  1.00 95.00           O  
ATOM   3957  CG  PHE C 112      -2.576 -33.875  -3.439  1.00 95.00           C  
ATOM   3958  CD1 PHE C 112      -2.641 -33.062  -2.318  1.00 95.00           C  
ATOM   3959  CD2 PHE C 112      -2.262 -35.219  -3.271  1.00 95.00           C  
ATOM   3960  CE1 PHE C 112      -2.395 -33.594  -1.047  1.00 95.00           C  
ATOM   3961  CE2 PHE C 112      -2.016 -35.750  -2.004  1.00 95.00           C  
ATOM   3962  CZ  PHE C 112      -2.082 -34.938  -0.893  1.00 95.00           C  
ATOM   3963  N   TYR C 113      -5.516 -31.734  -4.535  1.00 94.81           N  
ATOM   3964  CA  TYR C 113      -6.387 -31.047  -3.592  1.00 94.81           C  
ATOM   3965  C   TYR C 113      -7.812 -30.953  -4.125  1.00 94.81           C  
ATOM   3966  CB  TYR C 113      -5.859 -29.625  -3.297  1.00 94.81           C  
ATOM   3967  O   TYR C 113      -8.719 -30.484  -3.434  1.00 94.81           O  
ATOM   3968  CG  TYR C 113      -4.605 -29.625  -2.455  1.00 94.81           C  
ATOM   3969  CD1 TYR C 113      -4.629 -30.047  -1.131  1.00 94.81           C  
ATOM   3970  CD2 TYR C 113      -3.398 -29.172  -2.980  1.00 94.81           C  
ATOM   3971  CE1 TYR C 113      -3.477 -30.047  -0.350  1.00 94.81           C  
ATOM   3972  CE2 TYR C 113      -2.240 -29.156  -2.209  1.00 94.81           C  
ATOM   3973  OH  TYR C 113      -1.146 -29.578  -0.129  1.00 94.81           O  
ATOM   3974  CZ  TYR C 113      -2.289 -29.594  -0.897  1.00 94.81           C  
ATOM   3975  N   GLY C 114      -8.039 -31.359  -5.391  1.00 93.12           N  
ATOM   3976  CA  GLY C 114      -9.359 -31.281  -5.996  1.00 93.12           C  
ATOM   3977  C   GLY C 114      -9.867 -29.844  -6.129  1.00 93.12           C  
ATOM   3978  O   GLY C 114     -11.055 -29.594  -5.945  1.00 93.12           O  
ATOM   3979  N   LYS C 115      -8.922 -28.891  -6.332  1.00 92.62           N  
ATOM   3980  CA  LYS C 115      -9.250 -27.469  -6.398  1.00 92.62           C  
ATOM   3981  C   LYS C 115      -8.367 -26.750  -7.414  1.00 92.62           C  
ATOM   3982  CB  LYS C 115      -9.102 -26.828  -5.023  1.00 92.62           C  
ATOM   3983  O   LYS C 115      -7.148 -26.953  -7.434  1.00 92.62           O  
ATOM   3984  CG  LYS C 115      -9.453 -25.344  -4.992  1.00 92.62           C  
ATOM   3985  CD  LYS C 115      -9.375 -24.781  -3.580  1.00 92.62           C  
ATOM   3986  CE  LYS C 115      -9.750 -23.297  -3.549  1.00 92.62           C  
ATOM   3987  NZ  LYS C 115     -10.047 -22.828  -2.160  1.00 92.62           N  
ATOM   3988  N   SER C 116      -9.062 -26.000  -8.273  1.00 91.75           N  
ATOM   3989  CA  SER C 116      -8.297 -25.125  -9.172  1.00 91.75           C  
ATOM   3990  C   SER C 116      -7.961 -23.797  -8.508  1.00 91.75           C  
ATOM   3991  CB  SER C 116      -9.078 -24.875 -10.461  1.00 91.75           C  
ATOM   3992  O   SER C 116      -8.773 -23.250  -7.758  1.00 91.75           O  
ATOM   3993  OG  SER C 116      -9.219 -26.078 -11.211  1.00 91.75           O  
ATOM   3994  N   PHE C 117      -6.773 -23.328  -8.750  1.00 89.94           N  
ATOM   3995  CA  PHE C 117      -6.285 -22.094  -8.148  1.00 89.94           C  
ATOM   3996  C   PHE C 117      -6.230 -20.969  -9.172  1.00 89.94           C  
ATOM   3997  CB  PHE C 117      -4.898 -22.312  -7.531  1.00 89.94           C  
ATOM   3998  O   PHE C 117      -6.059 -21.234 -10.367  1.00 89.94           O  
ATOM   3999  CG  PHE C 117      -4.863 -23.375  -6.473  1.00 89.94           C  
ATOM   4000  CD1 PHE C 117      -5.320 -23.125  -5.188  1.00 89.94           C  
ATOM   4001  CD2 PHE C 117      -4.371 -24.641  -6.770  1.00 89.94           C  
ATOM   4002  CE1 PHE C 117      -5.289 -24.109  -4.207  1.00 89.94           C  
ATOM   4003  CE2 PHE C 117      -4.336 -25.641  -5.797  1.00 89.94           C  
ATOM   4004  CZ  PHE C 117      -4.793 -25.375  -4.516  1.00 89.94           C  
ATOM   4005  N   TYR C 118      -6.391 -19.750  -8.703  1.00 84.81           N  
ATOM   4006  CA  TYR C 118      -5.988 -18.609  -9.523  1.00 84.81           C  
ATOM   4007  C   TYR C 118      -4.473 -18.547  -9.680  1.00 84.81           C  
ATOM   4008  CB  TYR C 118      -6.496 -17.297  -8.906  1.00 84.81           C  
ATOM   4009  O   TYR C 118      -3.736 -18.906  -8.758  1.00 84.81           O  
ATOM   4010  CG  TYR C 118      -7.996 -17.250  -8.750  1.00 84.81           C  
ATOM   4011  CD1 TYR C 118      -8.828 -17.062  -9.859  1.00 84.81           C  
ATOM   4012  CD2 TYR C 118      -8.586 -17.359  -7.496  1.00 84.81           C  
ATOM   4013  CE1 TYR C 118     -10.211 -17.016  -9.719  1.00 84.81           C  
ATOM   4014  CE2 TYR C 118      -9.969 -17.312  -7.348  1.00 84.81           C  
ATOM   4015  OH  TYR C 118     -12.141 -17.094  -8.312  1.00 84.81           O  
ATOM   4016  CZ  TYR C 118     -10.773 -17.141  -8.461  1.00 84.81           C  
ATOM   4017  N   VAL C 119      -4.059 -18.266 -10.891  1.00 88.12           N  
ATOM   4018  CA  VAL C 119      -2.627 -18.125 -11.125  1.00 88.12           C  
ATOM   4019  C   VAL C 119      -2.285 -16.672 -11.422  1.00 88.12           C  
ATOM   4020  CB  VAL C 119      -2.160 -19.031 -12.297  1.00 88.12           C  
ATOM   4021  O   VAL C 119      -2.812 -16.078 -12.367  1.00 88.12           O  
ATOM   4022  CG1 VAL C 119      -0.661 -18.859 -12.539  1.00 88.12           C  
ATOM   4023  CG2 VAL C 119      -2.506 -20.484 -12.016  1.00 88.12           C  
ATOM   4024  N   HIS C 120      -1.430 -16.141 -10.539  1.00 85.94           N  
ATOM   4025  CA  HIS C 120      -1.009 -14.750 -10.656  1.00 85.94           C  
ATOM   4026  C   HIS C 120       0.512 -14.633 -10.680  1.00 85.94           C  
ATOM   4027  CB  HIS C 120      -1.585 -13.914  -9.516  1.00 85.94           C  
ATOM   4028  O   HIS C 120       1.215 -15.570 -10.281  1.00 85.94           O  
ATOM   4029  CG  HIS C 120      -3.062 -13.711  -9.609  1.00 85.94           C  
ATOM   4030  CD2 HIS C 120      -4.090 -14.320  -8.969  1.00 85.94           C  
ATOM   4031  ND1 HIS C 120      -3.631 -12.773 -10.445  1.00 85.94           N  
ATOM   4032  CE1 HIS C 120      -4.945 -12.812 -10.312  1.00 85.94           C  
ATOM   4033  NE2 HIS C 120      -5.250 -13.742  -9.422  1.00 85.94           N  
ATOM   4034  N   GLY C 121       1.006 -13.609 -11.336  1.00 86.75           N  
ATOM   4035  CA  GLY C 121       2.410 -13.266 -11.188  1.00 86.75           C  
ATOM   4036  C   GLY C 121       2.688 -12.391  -9.977  1.00 86.75           C  
ATOM   4037  O   GLY C 121       1.807 -11.672  -9.516  1.00 86.75           O  
ATOM   4038  N   HIS C 122       3.934 -12.461  -9.453  1.00 80.44           N  
ATOM   4039  CA  HIS C 122       4.332 -11.680  -8.289  1.00 80.44           C  
ATOM   4040  C   HIS C 122       4.020 -10.203  -8.492  1.00 80.44           C  
ATOM   4041  CB  HIS C 122       5.820 -11.867  -8.000  1.00 80.44           C  
ATOM   4042  O   HIS C 122       3.615  -9.516  -7.547  1.00 80.44           O  
ATOM   4043  CG  HIS C 122       6.250 -11.312  -6.680  1.00 80.44           C  
ATOM   4044  CD2 HIS C 122       5.527 -10.836  -5.641  1.00 80.44           C  
ATOM   4045  ND1 HIS C 122       7.574 -11.211  -6.309  1.00 80.44           N  
ATOM   4046  CE1 HIS C 122       7.648 -10.688  -5.098  1.00 80.44           C  
ATOM   4047  NE2 HIS C 122       6.422 -10.453  -4.668  1.00 80.44           N  
ATOM   4048  N   LYS C 123       4.156  -9.797  -9.742  1.00 72.31           N  
ATOM   4049  CA  LYS C 123       3.980  -8.383 -10.062  1.00 72.31           C  
ATOM   4050  C   LYS C 123       2.545  -7.934  -9.805  1.00 72.31           C  
ATOM   4051  CB  LYS C 123       4.363  -8.102 -11.516  1.00 72.31           C  
ATOM   4052  O   LYS C 123       2.273  -6.738  -9.672  1.00 72.31           O  
ATOM   4053  CG  LYS C 123       4.094  -6.676 -11.969  1.00 72.31           C  
ATOM   4054  CD  LYS C 123       4.551  -6.445 -13.398  1.00 72.31           C  
ATOM   4055  CE  LYS C 123       4.621  -4.961 -13.734  1.00 72.31           C  
ATOM   4056  NZ  LYS C 123       5.164  -4.730 -15.109  1.00 72.31           N  
ATOM   4057  N   ASP C 124       1.643  -8.961  -9.672  1.00 67.50           N  
ATOM   4058  CA  ASP C 124       0.245  -8.633  -9.406  1.00 67.50           C  
ATOM   4059  C   ASP C 124       0.036  -8.273  -7.934  1.00 67.50           C  
ATOM   4060  CB  ASP C 124      -0.663  -9.797  -9.789  1.00 67.50           C  
ATOM   4061  O   ASP C 124      -0.983  -7.680  -7.574  1.00 67.50           O  
ATOM   4062  CG  ASP C 124      -0.679 -10.062 -11.289  1.00 67.50           C  
ATOM   4063  OD1 ASP C 124      -0.564  -9.102 -12.078  1.00 67.50           O  
ATOM   4064  OD2 ASP C 124      -0.810 -11.242 -11.680  1.00 67.50           O  
ATOM   4065  N   PHE C 125       1.023  -8.633  -7.039  1.00 63.38           N  
ATOM   4066  CA  PHE C 125       0.857  -8.469  -5.598  1.00 63.38           C  
ATOM   4067  C   PHE C 125       1.861  -7.461  -5.051  1.00 63.38           C  
ATOM   4068  CB  PHE C 125       1.016  -9.812  -4.883  1.00 63.38           C  
ATOM   4069  O   PHE C 125       1.692  -6.949  -3.941  1.00 63.38           O  
ATOM   4070  CG  PHE C 125      -0.013 -10.836  -5.277  1.00 63.38           C  
ATOM   4071  CD1 PHE C 125      -1.312 -10.758  -4.789  1.00 63.38           C  
ATOM   4072  CD2 PHE C 125       0.319 -11.875  -6.137  1.00 63.38           C  
ATOM   4073  CE1 PHE C 125      -2.266 -11.711  -5.152  1.00 63.38           C  
ATOM   4074  CE2 PHE C 125      -0.629 -12.820  -6.504  1.00 63.38           C  
ATOM   4075  CZ  PHE C 125      -1.921 -12.742  -6.012  1.00 63.38           C  
ATOM   4076  N   PHE C 126       2.971  -7.262  -5.812  1.00 60.94           N  
ATOM   4077  CA  PHE C 126       4.090  -6.469  -5.320  1.00 60.94           C  
ATOM   4078  C   PHE C 126       4.727  -5.672  -6.453  1.00 60.94           C  
ATOM   4079  CB  PHE C 126       5.141  -7.363  -4.652  1.00 60.94           C  
ATOM   4080  O   PHE C 126       4.668  -6.078  -7.613  1.00 60.94           O  
ATOM   4081  CG  PHE C 126       5.910  -6.684  -3.555  1.00 60.94           C  
ATOM   4082  CD1 PHE C 126       7.219  -6.270  -3.760  1.00 60.94           C  
ATOM   4083  CD2 PHE C 126       5.324  -6.461  -2.316  1.00 60.94           C  
ATOM   4084  CE1 PHE C 126       7.938  -5.641  -2.746  1.00 60.94           C  
ATOM   4085  CE2 PHE C 126       6.035  -5.832  -1.297  1.00 60.94           C  
ATOM   4086  CZ  PHE C 126       7.340  -5.422  -1.513  1.00 60.94           C  
ATOM   4087  N   ALA C 127       5.215  -4.461  -6.125  1.00 56.28           N  
ATOM   4088  CA  ALA C 127       5.930  -3.650  -7.105  1.00 56.28           C  
ATOM   4089  C   ALA C 127       7.262  -4.293  -7.480  1.00 56.28           C  
ATOM   4090  CB  ALA C 127       6.156  -2.240  -6.566  1.00 56.28           C  
ATOM   4091  O   ALA C 127       8.305  -3.957  -6.910  1.00 56.28           O  
ATOM   4092  N   THR C 128       7.273  -5.273  -8.336  1.00 59.72           N  
ATOM   4093  CA  THR C 128       8.422  -6.047  -8.797  1.00 59.72           C  
ATOM   4094  C   THR C 128       8.273  -6.422 -10.266  1.00 59.72           C  
ATOM   4095  CB  THR C 128       8.609  -7.320  -7.953  1.00 59.72           C  
ATOM   4096  O   THR C 128       7.168  -6.387 -10.812  1.00 59.72           O  
ATOM   4097  CG2 THR C 128       7.395  -8.234  -8.055  1.00 59.72           C  
ATOM   4098  OG1 THR C 128       9.766  -8.031  -8.422  1.00 59.72           O  
ATOM   4099  N   ALA C 129       9.352  -6.562 -10.906  1.00 67.38           N  
ATOM   4100  CA  ALA C 129       9.336  -7.102 -12.266  1.00 67.38           C  
ATOM   4101  C   ALA C 129       9.039  -8.594 -12.258  1.00 67.38           C  
ATOM   4102  CB  ALA C 129      10.672  -6.832 -12.961  1.00 67.38           C  
ATOM   4103  O   ALA C 129       8.703  -9.180 -13.297  1.00 67.38           O  
ATOM   4104  N   CYS C 130       9.062  -9.133 -11.086  1.00 77.25           N  
ATOM   4105  CA  CYS C 130       8.797 -10.562 -10.938  1.00 77.25           C  
ATOM   4106  C   CYS C 130       7.336 -10.875 -11.242  1.00 77.25           C  
ATOM   4107  CB  CYS C 130       9.148 -11.031  -9.531  1.00 77.25           C  
ATOM   4108  O   CYS C 130       6.438 -10.156 -10.805  1.00 77.25           O  
ATOM   4109  SG  CYS C 130       9.023 -12.820  -9.312  1.00 77.25           S  
ATOM   4110  N   PRO C 131       7.223 -11.883 -12.172  1.00 90.31           N  
ATOM   4111  CA  PRO C 131       8.086 -13.016 -12.523  1.00 90.31           C  
ATOM   4112  C   PRO C 131       8.781 -12.836 -13.867  1.00 90.31           C  
ATOM   4113  CB  PRO C 131       7.113 -14.195 -12.562  1.00 90.31           C  
ATOM   4114  O   PRO C 131       8.945 -13.805 -14.617  1.00 90.31           O  
ATOM   4115  CG  PRO C 131       5.836 -13.625 -13.086  1.00 90.31           C  
ATOM   4116  CD  PRO C 131       5.695 -12.219 -12.562  1.00 90.31           C  
ATOM   4117  N   GLY C 132       9.008 -11.680 -14.312  1.00 85.62           N  
ATOM   4118  CA  GLY C 132       9.734 -11.422 -15.539  1.00 85.62           C  
ATOM   4119  C   GLY C 132       9.078 -12.039 -16.766  1.00 85.62           C  
ATOM   4120  O   GLY C 132       7.887 -11.828 -17.000  1.00 85.62           O  
ATOM   4121  N   ARG C 133       9.836 -12.906 -17.453  1.00 89.50           N  
ATOM   4122  CA  ARG C 133       9.414 -13.539 -18.703  1.00 89.50           C  
ATOM   4123  C   ARG C 133       8.156 -14.383 -18.500  1.00 89.50           C  
ATOM   4124  CB  ARG C 133      10.539 -14.414 -19.266  1.00 89.50           C  
ATOM   4125  O   ARG C 133       7.375 -14.578 -19.422  1.00 89.50           O  
ATOM   4126  CG  ARG C 133      11.742 -13.625 -19.750  1.00 89.50           C  
ATOM   4127  CD  ARG C 133      12.883 -14.539 -20.172  1.00 89.50           C  
ATOM   4128  NE  ARG C 133      14.188 -13.977 -19.828  1.00 89.50           N  
ATOM   4129  NH1 ARG C 133      15.047 -15.945 -18.984  1.00 89.50           N  
ATOM   4130  NH2 ARG C 133      16.328 -14.039 -19.000  1.00 89.50           N  
ATOM   4131  CZ  ARG C 133      15.188 -14.656 -19.281  1.00 89.50           C  
ATOM   4132  N   TRP C 134       7.918 -14.766 -17.281  1.00 93.12           N  
ATOM   4133  CA  TRP C 134       6.793 -15.648 -16.984  1.00 93.12           C  
ATOM   4134  C   TRP C 134       5.473 -14.891 -17.062  1.00 93.12           C  
ATOM   4135  CB  TRP C 134       6.961 -16.281 -15.609  1.00 93.12           C  
ATOM   4136  O   TRP C 134       4.418 -15.484 -17.297  1.00 93.12           O  
ATOM   4137  CG  TRP C 134       7.938 -17.422 -15.578  1.00 93.12           C  
ATOM   4138  CD1 TRP C 134       9.297 -17.344 -15.430  1.00 93.12           C  
ATOM   4139  CD2 TRP C 134       7.633 -18.812 -15.711  1.00 93.12           C  
ATOM   4140  CE2 TRP C 134       8.852 -19.516 -15.625  1.00 93.12           C  
ATOM   4141  CE3 TRP C 134       6.445 -19.531 -15.891  1.00 93.12           C  
ATOM   4142  NE1 TRP C 134       9.852 -18.594 -15.453  1.00 93.12           N  
ATOM   4143  CH2 TRP C 134       7.746 -21.594 -15.891  1.00 93.12           C  
ATOM   4144  CZ2 TRP C 134       8.922 -20.906 -15.719  1.00 93.12           C  
ATOM   4145  CZ3 TRP C 134       6.516 -20.922 -15.977  1.00 93.12           C  
ATOM   4146  N   TYR C 135       5.555 -13.578 -16.812  1.00 89.62           N  
ATOM   4147  CA  TYR C 135       4.312 -12.828 -16.656  1.00 89.62           C  
ATOM   4148  C   TYR C 135       3.469 -12.875 -17.922  1.00 89.62           C  
ATOM   4149  CB  TYR C 135       4.605 -11.375 -16.266  1.00 89.62           C  
ATOM   4150  O   TYR C 135       2.268 -13.148 -17.859  1.00 89.62           O  
ATOM   4151  CG  TYR C 135       3.422 -10.648 -15.672  1.00 89.62           C  
ATOM   4152  CD1 TYR C 135       2.744  -9.672 -16.391  1.00 89.62           C  
ATOM   4153  CD2 TYR C 135       2.977 -10.945 -14.391  1.00 89.62           C  
ATOM   4154  CE1 TYR C 135       1.654  -9.000 -15.852  1.00 89.62           C  
ATOM   4155  CE2 TYR C 135       1.889 -10.281 -13.836  1.00 89.62           C  
ATOM   4156  OH  TYR C 135       0.156  -8.656 -14.031  1.00 89.62           O  
ATOM   4157  CZ  TYR C 135       1.234  -9.312 -14.570  1.00 89.62           C  
ATOM   4158  N   ASP C 136       4.016 -12.656 -19.031  1.00 87.75           N  
ATOM   4159  CA  ASP C 136       3.281 -12.625 -20.297  1.00 87.75           C  
ATOM   4160  C   ASP C 136       2.838 -14.023 -20.719  1.00 87.75           C  
ATOM   4161  CB  ASP C 136       4.137 -11.992 -21.406  1.00 87.75           C  
ATOM   4162  O   ASP C 136       2.100 -14.180 -21.688  1.00 87.75           O  
ATOM   4163  CG  ASP C 136       4.383 -10.508 -21.172  1.00 87.75           C  
ATOM   4164  OD1 ASP C 136       3.588  -9.859 -20.469  1.00 87.75           O  
ATOM   4165  OD2 ASP C 136       5.375  -9.984 -21.734  1.00 87.75           O  
ATOM   4166  N   GLN C 137       3.334 -15.094 -20.031  1.00 93.25           N  
ATOM   4167  CA  GLN C 137       3.020 -16.469 -20.375  1.00 93.25           C  
ATOM   4168  C   GLN C 137       2.012 -17.078 -19.406  1.00 93.25           C  
ATOM   4169  CB  GLN C 137       4.293 -17.328 -20.406  1.00 93.25           C  
ATOM   4170  O   GLN C 137       1.717 -18.266 -19.469  1.00 93.25           O  
ATOM   4171  CG  GLN C 137       5.367 -16.781 -21.344  1.00 93.25           C  
ATOM   4172  CD  GLN C 137       4.895 -16.688 -22.781  1.00 93.25           C  
ATOM   4173  NE2 GLN C 137       5.121 -15.539 -23.406  1.00 93.25           N  
ATOM   4174  OE1 GLN C 137       4.336 -17.641 -23.328  1.00 93.25           O  
ATOM   4175  N   LEU C 138       1.388 -16.234 -18.531  1.00 91.25           N  
ATOM   4176  CA  LEU C 138       0.523 -16.781 -17.500  1.00 91.25           C  
ATOM   4177  C   LEU C 138      -0.737 -17.391 -18.109  1.00 91.25           C  
ATOM   4178  CB  LEU C 138       0.144 -15.695 -16.484  1.00 91.25           C  
ATOM   4179  O   LEU C 138      -1.182 -18.453 -17.672  1.00 91.25           O  
ATOM   4180  CG  LEU C 138       1.247 -15.250 -15.523  1.00 91.25           C  
ATOM   4181  CD1 LEU C 138       0.720 -14.180 -14.570  1.00 91.25           C  
ATOM   4182  CD2 LEU C 138       1.791 -16.453 -14.742  1.00 91.25           C  
ATOM   4183  N   ASP C 139      -1.231 -16.750 -19.094  1.00 87.50           N  
ATOM   4184  CA  ASP C 139      -2.408 -17.328 -19.734  1.00 87.50           C  
ATOM   4185  C   ASP C 139      -2.080 -18.656 -20.391  1.00 87.50           C  
ATOM   4186  CB  ASP C 139      -2.973 -16.359 -20.781  1.00 87.50           C  
ATOM   4187  O   ASP C 139      -2.846 -19.625 -20.266  1.00 87.50           O  
ATOM   4188  CG  ASP C 139      -3.686 -15.164 -20.156  1.00 87.50           C  
ATOM   4189  OD1 ASP C 139      -4.027 -15.219 -18.953  1.00 87.50           O  
ATOM   4190  OD2 ASP C 139      -3.910 -14.164 -20.875  1.00 87.50           O  
ATOM   4191  N   ARG C 140      -1.017 -18.719 -21.062  1.00 93.88           N  
ATOM   4192  CA  ARG C 140      -0.572 -19.969 -21.672  1.00 93.88           C  
ATOM   4193  C   ARG C 140      -0.347 -21.047 -20.609  1.00 93.88           C  
ATOM   4194  CB  ARG C 140       0.712 -19.750 -22.469  1.00 93.88           C  
ATOM   4195  O   ARG C 140      -0.675 -22.219 -20.828  1.00 93.88           O  
ATOM   4196  CG  ARG C 140       1.181 -20.984 -23.234  1.00 93.88           C  
ATOM   4197  CD  ARG C 140       2.459 -20.703 -24.016  1.00 93.88           C  
ATOM   4198  NE  ARG C 140       3.096 -21.953 -24.453  1.00 93.88           N  
ATOM   4199  NH1 ARG C 140       5.223 -21.062 -24.578  1.00 93.88           N  
ATOM   4200  NH2 ARG C 140       4.867 -23.250 -25.109  1.00 93.88           N  
ATOM   4201  CZ  ARG C 140       4.395 -22.078 -24.719  1.00 93.88           C  
ATOM   4202  N   LEU C 141       0.180 -20.641 -19.484  1.00 95.50           N  
ATOM   4203  CA  LEU C 141       0.410 -21.578 -18.391  1.00 95.50           C  
ATOM   4204  C   LEU C 141      -0.908 -22.141 -17.875  1.00 95.50           C  
ATOM   4205  CB  LEU C 141       1.159 -20.875 -17.250  1.00 95.50           C  
ATOM   4206  O   LEU C 141      -1.039 -23.359 -17.703  1.00 95.50           O  
ATOM   4207  CG  LEU C 141       1.492 -21.734 -16.031  1.00 95.50           C  
ATOM   4208  CD1 LEU C 141       2.393 -22.906 -16.438  1.00 95.50           C  
ATOM   4209  CD2 LEU C 141       2.152 -20.891 -14.945  1.00 95.50           C  
ATOM   4210  N   ILE C 142      -1.846 -21.281 -17.734  1.00 93.31           N  
ATOM   4211  CA  ILE C 142      -3.158 -21.703 -17.266  1.00 93.31           C  
ATOM   4212  C   ILE C 142      -3.771 -22.688 -18.250  1.00 93.31           C  
ATOM   4213  CB  ILE C 142      -4.102 -20.500 -17.047  1.00 93.31           C  
ATOM   4214  O   ILE C 142      -4.293 -23.734 -17.859  1.00 93.31           O  
ATOM   4215  CG1 ILE C 142      -3.596 -19.625 -15.898  1.00 93.31           C  
ATOM   4216  CG2 ILE C 142      -5.535 -20.984 -16.797  1.00 93.31           C  
ATOM   4217  CD1 ILE C 142      -4.223 -18.234 -15.859  1.00 93.31           C  
ATOM   4218  N   ASP C 143      -3.635 -22.375 -19.469  1.00 94.44           N  
ATOM   4219  CA  ASP C 143      -4.156 -23.266 -20.484  1.00 94.44           C  
ATOM   4220  C   ASP C 143      -3.467 -24.625 -20.438  1.00 94.44           C  
ATOM   4221  CB  ASP C 143      -3.984 -22.641 -21.875  1.00 94.44           C  
ATOM   4222  O   ASP C 143      -4.117 -25.672 -20.578  1.00 94.44           O  
ATOM   4223  CG  ASP C 143      -4.945 -21.500 -22.141  1.00 94.44           C  
ATOM   4224  OD1 ASP C 143      -5.926 -21.344 -21.375  1.00 94.44           O  
ATOM   4225  OD2 ASP C 143      -4.719 -20.750 -23.109  1.00 94.44           O  
ATOM   4226  N   ARG C 144      -2.217 -24.625 -20.281  1.00 96.62           N  
ATOM   4227  CA  ARG C 144      -1.465 -25.875 -20.250  1.00 96.62           C  
ATOM   4228  C   ARG C 144      -1.831 -26.688 -19.016  1.00 96.62           C  
ATOM   4229  CB  ARG C 144       0.040 -25.594 -20.266  1.00 96.62           C  
ATOM   4230  O   ARG C 144      -1.974 -27.906 -19.109  1.00 96.62           O  
ATOM   4231  CG  ARG C 144       0.896 -26.844 -20.297  1.00 96.62           C  
ATOM   4232  CD  ARG C 144       0.596 -27.703 -21.531  1.00 96.62           C  
ATOM   4233  NE  ARG C 144       1.447 -28.891 -21.578  1.00 96.62           N  
ATOM   4234  NH1 ARG C 144      -0.167 -30.250 -22.516  1.00 96.62           N  
ATOM   4235  NH2 ARG C 144       1.921 -31.078 -22.047  1.00 96.62           N  
ATOM   4236  CZ  ARG C 144       1.065 -30.062 -22.047  1.00 96.62           C  
ATOM   4237  N   VAL C 145      -1.984 -26.047 -17.891  1.00 96.81           N  
ATOM   4238  CA  VAL C 145      -2.428 -26.719 -16.672  1.00 96.81           C  
ATOM   4239  C   VAL C 145      -3.773 -27.391 -16.922  1.00 96.81           C  
ATOM   4240  CB  VAL C 145      -2.535 -25.734 -15.492  1.00 96.81           C  
ATOM   4241  O   VAL C 145      -3.955 -28.562 -16.594  1.00 96.81           O  
ATOM   4242  CG1 VAL C 145      -3.256 -26.391 -14.312  1.00 96.81           C  
ATOM   4243  CG2 VAL C 145      -1.148 -25.250 -15.070  1.00 96.81           C  
ATOM   4244  N   ASN C 146      -4.629 -26.672 -17.547  1.00 95.69           N  
ATOM   4245  CA  ASN C 146      -5.953 -27.219 -17.812  1.00 95.69           C  
ATOM   4246  C   ASN C 146      -5.895 -28.375 -18.797  1.00 95.69           C  
ATOM   4247  CB  ASN C 146      -6.887 -26.125 -18.344  1.00 95.69           C  
ATOM   4248  O   ASN C 146      -6.641 -29.359 -18.672  1.00 95.69           O  
ATOM   4249  CG  ASN C 146      -7.254 -25.109 -17.281  1.00 95.69           C  
ATOM   4250  ND2 ASN C 146      -7.508 -23.875 -17.688  1.00 95.69           N  
ATOM   4251  OD1 ASN C 146      -7.312 -25.438 -16.094  1.00 95.69           O  
ATOM   4252  N   ALA C 147      -5.047 -28.250 -19.734  1.00 96.81           N  
ATOM   4253  CA  ALA C 147      -4.863 -29.344 -20.688  1.00 96.81           C  
ATOM   4254  C   ALA C 147      -4.352 -30.609 -19.984  1.00 96.81           C  
ATOM   4255  CB  ALA C 147      -3.904 -28.938 -21.797  1.00 96.81           C  
ATOM   4256  O   ALA C 147      -4.805 -31.719 -20.281  1.00 96.81           O  
ATOM   4257  N   ILE C 148      -3.406 -30.453 -19.125  1.00 97.12           N  
ATOM   4258  CA  ILE C 148      -2.873 -31.578 -18.359  1.00 97.12           C  
ATOM   4259  C   ILE C 148      -3.984 -32.219 -17.531  1.00 97.12           C  
ATOM   4260  CB  ILE C 148      -1.704 -31.141 -17.453  1.00 97.12           C  
ATOM   4261  O   ILE C 148      -4.113 -33.438 -17.484  1.00 97.12           O  
ATOM   4262  CG1 ILE C 148      -0.483 -30.750 -18.297  1.00 97.12           C  
ATOM   4263  CG2 ILE C 148      -1.355 -32.250 -16.453  1.00 97.12           C  
ATOM   4264  CD1 ILE C 148       0.604 -30.031 -17.516  1.00 97.12           C  
ATOM   4265  N   LYS C 149      -4.785 -31.422 -16.922  1.00 96.12           N  
ATOM   4266  CA  LYS C 149      -5.895 -31.938 -16.125  1.00 96.12           C  
ATOM   4267  C   LYS C 149      -6.891 -32.688 -16.984  1.00 96.12           C  
ATOM   4268  CB  LYS C 149      -6.605 -30.781 -15.398  1.00 96.12           C  
ATOM   4269  O   LYS C 149      -7.398 -33.750 -16.578  1.00 96.12           O  
ATOM   4270  CG  LYS C 149      -5.840 -30.234 -14.203  1.00 96.12           C  
ATOM   4271  CD  LYS C 149      -6.730 -29.375 -13.320  1.00 96.12           C  
ATOM   4272  CE  LYS C 149      -7.215 -28.141 -14.055  1.00 96.12           C  
ATOM   4273  NZ  LYS C 149      -8.047 -27.266 -13.180  1.00 96.12           N  
ATOM   4274  N   GLU C 150      -7.172 -32.156 -18.109  1.00 95.62           N  
ATOM   4275  CA  GLU C 150      -8.039 -32.875 -19.047  1.00 95.62           C  
ATOM   4276  C   GLU C 150      -7.473 -34.250 -19.375  1.00 95.62           C  
ATOM   4277  CB  GLU C 150      -8.250 -32.062 -20.328  1.00 95.62           C  
ATOM   4278  O   GLU C 150      -8.211 -35.219 -19.422  1.00 95.62           O  
ATOM   4279  CG  GLU C 150      -9.336 -32.594 -21.234  1.00 95.62           C  
ATOM   4280  CD  GLU C 150      -9.602 -31.734 -22.453  1.00 95.62           C  
ATOM   4281  OE1 GLU C 150     -10.570 -32.000 -23.188  1.00 95.62           O  
ATOM   4282  OE2 GLU C 150      -8.836 -30.766 -22.656  1.00 95.62           O  
ATOM   4283  N   GLY C 151      -6.191 -34.250 -19.656  1.00 96.00           N  
ATOM   4284  CA  GLY C 151      -5.539 -35.500 -19.891  1.00 96.00           C  
ATOM   4285  C   GLY C 151      -5.672 -36.469 -18.719  1.00 96.00           C  
ATOM   4286  O   GLY C 151      -5.852 -37.688 -18.922  1.00 96.00           O  
ATOM   4287  N   LYS C 152      -5.582 -36.000 -17.531  1.00 95.38           N  
ATOM   4288  CA  LYS C 152      -5.754 -36.812 -16.344  1.00 95.38           C  
ATOM   4289  C   LYS C 152      -7.160 -37.406 -16.281  1.00 95.38           C  
ATOM   4290  CB  LYS C 152      -5.461 -36.000 -15.078  1.00 95.38           C  
ATOM   4291  O   LYS C 152      -7.336 -38.562 -15.945  1.00 95.38           O  
ATOM   4292  CG  LYS C 152      -3.986 -35.688 -14.875  1.00 95.38           C  
ATOM   4293  CD  LYS C 152      -3.748 -34.969 -13.547  1.00 95.38           C  
ATOM   4294  CE  LYS C 152      -2.262 -34.844 -13.234  1.00 95.38           C  
ATOM   4295  NZ  LYS C 152      -2.025 -34.406 -11.836  1.00 95.38           N  
ATOM   4296  N   VAL C 153      -8.109 -36.594 -16.625  1.00 94.81           N  
ATOM   4297  CA  VAL C 153      -9.492 -37.062 -16.641  1.00 94.81           C  
ATOM   4298  C   VAL C 153      -9.641 -38.188 -17.656  1.00 94.81           C  
ATOM   4299  CB  VAL C 153     -10.477 -35.906 -16.953  1.00 94.81           C  
ATOM   4300  O   VAL C 153     -10.234 -39.219 -17.344  1.00 94.81           O  
ATOM   4301  CG1 VAL C 153     -11.891 -36.438 -17.172  1.00 94.81           C  
ATOM   4302  CG2 VAL C 153     -10.461 -34.844 -15.852  1.00 94.81           C  
ATOM   4303  N   GLU C 154      -9.133 -37.969 -18.719  1.00 95.56           N  
ATOM   4304  CA  GLU C 154      -9.219 -38.969 -19.781  1.00 95.56           C  
ATOM   4305  C   GLU C 154      -8.570 -40.281 -19.359  1.00 95.56           C  
ATOM   4306  CB  GLU C 154      -8.555 -38.438 -21.062  1.00 95.56           C  
ATOM   4307  O   GLU C 154      -8.992 -41.344 -19.781  1.00 95.56           O  
ATOM   4308  CG  GLU C 154      -9.336 -37.344 -21.766  1.00 95.56           C  
ATOM   4309  CD  GLU C 154      -8.641 -36.812 -23.000  1.00 95.56           C  
ATOM   4310  OE1 GLU C 154      -9.266 -36.031 -23.750  1.00 95.56           O  
ATOM   4311  OE2 GLU C 154      -7.469 -37.188 -23.219  1.00 95.56           O  
ATOM   4312  N   ARG C 155      -7.535 -40.125 -18.531  1.00 95.81           N  
ATOM   4313  CA  ARG C 155      -6.824 -41.312 -18.062  1.00 95.81           C  
ATOM   4314  C   ARG C 155      -7.512 -41.906 -16.828  1.00 95.81           C  
ATOM   4315  CB  ARG C 155      -5.367 -40.969 -17.734  1.00 95.81           C  
ATOM   4316  O   ARG C 155      -7.008 -42.844 -16.234  1.00 95.81           O  
ATOM   4317  CG  ARG C 155      -4.488 -40.781 -18.953  1.00 95.81           C  
ATOM   4318  CD  ARG C 155      -3.051 -40.469 -18.578  1.00 95.81           C  
ATOM   4319  NE  ARG C 155      -2.918 -39.094 -18.078  1.00 95.81           N  
ATOM   4320  NH1 ARG C 155      -0.609 -39.125 -18.000  1.00 95.81           N  
ATOM   4321  NH2 ARG C 155      -1.757 -37.250 -17.359  1.00 95.81           N  
ATOM   4322  CZ  ARG C 155      -1.762 -38.500 -17.812  1.00 95.81           C  
ATOM   4323  N   GLY C 156      -8.625 -41.312 -16.391  1.00 93.94           N  
ATOM   4324  CA  GLY C 156      -9.445 -41.875 -15.320  1.00 93.94           C  
ATOM   4325  C   GLY C 156      -9.016 -41.438 -13.938  1.00 93.94           C  
ATOM   4326  O   GLY C 156      -9.375 -42.062 -12.938  1.00 93.94           O  
ATOM   4327  N   VAL C 157      -8.141 -40.375 -13.977  1.00 93.44           N  
ATOM   4328  CA  VAL C 157      -7.750 -39.875 -12.664  1.00 93.44           C  
ATOM   4329  C   VAL C 157      -8.953 -39.219 -11.977  1.00 93.44           C  
ATOM   4330  CB  VAL C 157      -6.590 -38.844 -12.773  1.00 93.44           C  
ATOM   4331  O   VAL C 157      -9.688 -38.469 -12.602  1.00 93.44           O  
ATOM   4332  CG1 VAL C 157      -6.254 -38.281 -11.406  1.00 93.44           C  
ATOM   4333  CG2 VAL C 157      -5.359 -39.531 -13.391  1.00 93.44           C  
ATOM   4334  N   GLU C 158      -9.180 -39.594 -10.672  1.00 91.00           N  
ATOM   4335  CA  GLU C 158     -10.336 -39.125  -9.930  1.00 91.00           C  
ATOM   4336  C   GLU C 158     -10.047 -37.750  -9.312  1.00 91.00           C  
ATOM   4337  CB  GLU C 158     -10.742 -40.094  -8.836  1.00 91.00           C  
ATOM   4338  O   GLU C 158      -8.883 -37.375  -9.133  1.00 91.00           O  
ATOM   4339  CG  GLU C 158     -11.227 -41.438  -9.367  1.00 91.00           C  
ATOM   4340  CD  GLU C 158     -11.688 -42.406  -8.281  1.00 91.00           C  
ATOM   4341  OE1 GLU C 158     -12.219 -43.469  -8.609  1.00 91.00           O  
ATOM   4342  OE2 GLU C 158     -11.516 -42.062  -7.090  1.00 91.00           O  
ATOM   4343  N   ASN C 159     -11.023 -36.938  -9.055  1.00 89.31           N  
ATOM   4344  CA  ASN C 159     -11.031 -35.688  -8.281  1.00 89.31           C  
ATOM   4345  C   ASN C 159     -10.258 -34.594  -8.992  1.00 89.31           C  
ATOM   4346  CB  ASN C 159     -10.453 -35.938  -6.883  1.00 89.31           C  
ATOM   4347  O   ASN C 159      -9.648 -33.719  -8.344  1.00 89.31           O  
ATOM   4348  CG  ASN C 159     -11.375 -36.750  -6.000  1.00 89.31           C  
ATOM   4349  ND2 ASN C 159     -10.805 -37.438  -5.031  1.00 89.31           N  
ATOM   4350  OD1 ASN C 159     -12.594 -36.750  -6.191  1.00 89.31           O  
ATOM   4351  N   VAL C 160     -10.172 -34.719 -10.320  1.00 93.69           N  
ATOM   4352  CA  VAL C 160      -9.562 -33.625 -11.070  1.00 93.69           C  
ATOM   4353  C   VAL C 160     -10.523 -32.438 -11.133  1.00 93.69           C  
ATOM   4354  CB  VAL C 160      -9.172 -34.062 -12.500  1.00 93.69           C  
ATOM   4355  O   VAL C 160     -11.648 -32.562 -11.617  1.00 93.69           O  
ATOM   4356  CG1 VAL C 160      -8.508 -32.906 -13.258  1.00 93.69           C  
ATOM   4357  CG2 VAL C 160      -8.250 -35.281 -12.453  1.00 93.69           C  
ATOM   4358  N   PRO C 161     -10.102 -31.281 -10.602  1.00 93.50           N  
ATOM   4359  CA  PRO C 161     -11.031 -30.141 -10.586  1.00 93.50           C  
ATOM   4360  C   PRO C 161     -11.219 -29.500 -11.953  1.00 93.50           C  
ATOM   4361  CB  PRO C 161     -10.383 -29.172  -9.602  1.00 93.50           C  
ATOM   4362  O   PRO C 161     -10.297 -29.516 -12.781  1.00 93.50           O  
ATOM   4363  CG  PRO C 161      -8.906 -29.391  -9.766  1.00 93.50           C  
ATOM   4364  CD  PRO C 161      -8.680 -30.859 -10.023  1.00 93.50           C  
ATOM   4365  N   ALA C 162     -12.344 -28.953 -12.164  1.00 89.56           N  
ATOM   4366  CA  ALA C 162     -12.609 -28.188 -13.383  1.00 89.56           C  
ATOM   4367  C   ALA C 162     -11.836 -26.875 -13.391  1.00 89.56           C  
ATOM   4368  CB  ALA C 162     -14.109 -27.922 -13.523  1.00 89.56           C  
ATOM   4369  O   ALA C 162     -11.445 -26.375 -12.336  1.00 89.56           O  
ATOM   4370  N   PRO C 163     -11.523 -26.438 -14.641  1.00 88.50           N  
ATOM   4371  CA  PRO C 163     -10.938 -25.109 -14.719  1.00 88.50           C  
ATOM   4372  C   PRO C 163     -11.820 -24.031 -14.078  1.00 88.50           C  
ATOM   4373  CB  PRO C 163     -10.805 -24.875 -16.234  1.00 88.50           C  
ATOM   4374  O   PRO C 163     -13.047 -24.203 -14.008  1.00 88.50           O  
ATOM   4375  CG  PRO C 163     -10.883 -26.234 -16.844  1.00 88.50           C  
ATOM   4376  CD  PRO C 163     -11.656 -27.125 -15.906  1.00 88.50           C  
ATOM   4377  N   LEU C 164     -11.164 -23.047 -13.516  1.00 81.88           N  
ATOM   4378  CA  LEU C 164     -11.938 -21.891 -13.055  1.00 81.88           C  
ATOM   4379  C   LEU C 164     -12.617 -21.188 -14.227  1.00 81.88           C  
ATOM   4380  CB  LEU C 164     -11.031 -20.906 -12.305  1.00 81.88           C  
ATOM   4381  O   LEU C 164     -12.117 -21.234 -15.352  1.00 81.88           O  
ATOM   4382  CG  LEU C 164     -10.469 -21.391 -10.969  1.00 81.88           C  
ATOM   4383  CD1 LEU C 164      -9.484 -20.359 -10.414  1.00 81.88           C  
ATOM   4384  CD2 LEU C 164     -11.594 -21.641  -9.977  1.00 81.88           C  
ATOM   4385  N   ASP C 165     -13.781 -20.609 -13.875  1.00 66.06           N  
ATOM   4386  CA  ASP C 165     -14.484 -19.859 -14.898  1.00 66.06           C  
ATOM   4387  C   ASP C 165     -13.664 -18.641 -15.352  1.00 66.06           C  
ATOM   4388  CB  ASP C 165     -15.852 -19.406 -14.391  1.00 66.06           C  
ATOM   4389  O   ASP C 165     -13.367 -17.766 -14.547  1.00 66.06           O  
ATOM   4390  CG  ASP C 165     -16.719 -18.781 -15.477  1.00 66.06           C  
ATOM   4391  OD1 ASP C 165     -16.172 -18.359 -16.516  1.00 66.06           O  
ATOM   4392  OD2 ASP C 165     -17.953 -18.734 -15.289  1.00 66.06           O  
ATOM   4393  N   LYS C 166     -13.352 -18.719 -16.578  1.00 59.28           N  
ATOM   4394  CA  LYS C 166     -12.484 -17.688 -17.141  1.00 59.28           C  
ATOM   4395  C   LYS C 166     -13.055 -16.297 -16.891  1.00 59.28           C  
ATOM   4396  CB  LYS C 166     -12.281 -17.906 -18.641  1.00 59.28           C  
ATOM   4397  O   LYS C 166     -12.305 -15.344 -16.625  1.00 59.28           O  
ATOM   4398  CG  LYS C 166     -11.125 -18.828 -18.969  1.00 59.28           C  
ATOM   4399  CD  LYS C 166     -10.906 -18.938 -20.469  1.00 59.28           C  
ATOM   4400  CE  LYS C 166      -9.781 -19.906 -20.812  1.00 59.28           C  
ATOM   4401  NZ  LYS C 166      -9.562 -20.000 -22.281  1.00 59.28           N  
ATOM   4402  N   ALA C 167     -14.312 -16.203 -17.031  1.00 53.16           N  
ATOM   4403  CA  ALA C 167     -14.961 -14.914 -16.828  1.00 53.16           C  
ATOM   4404  C   ALA C 167     -14.805 -14.438 -15.391  1.00 53.16           C  
ATOM   4405  CB  ALA C 167     -16.438 -14.992 -17.203  1.00 53.16           C  
ATOM   4406  O   ALA C 167     -14.555 -13.258 -15.141  1.00 53.16           O  
ATOM   4407  N   GLU C 168     -14.938 -15.312 -14.453  1.00 50.59           N  
ATOM   4408  CA  GLU C 168     -14.766 -14.984 -13.039  1.00 50.59           C  
ATOM   4409  C   GLU C 168     -13.320 -14.602 -12.734  1.00 50.59           C  
ATOM   4410  CB  GLU C 168     -15.203 -16.156 -12.156  1.00 50.59           C  
ATOM   4411  O   GLU C 168     -13.070 -13.656 -11.984  1.00 50.59           O  
ATOM   4412  CG  GLU C 168     -16.594 -15.992 -11.562  1.00 50.59           C  
ATOM   4413  CD  GLU C 168     -17.000 -17.156 -10.680  1.00 50.59           C  
ATOM   4414  OE1 GLU C 168     -18.141 -17.141 -10.141  1.00 50.59           O  
ATOM   4415  OE2 GLU C 168     -16.188 -18.094 -10.516  1.00 50.59           O  
ATOM   4416  N   VAL C 169     -12.477 -15.242 -13.359  1.00 50.22           N  
ATOM   4417  CA  VAL C 169     -11.055 -14.977 -13.148  1.00 50.22           C  
ATOM   4418  C   VAL C 169     -10.695 -13.594 -13.680  1.00 50.22           C  
ATOM   4419  CB  VAL C 169     -10.172 -16.047 -13.828  1.00 50.22           C  
ATOM   4420  O   VAL C 169      -9.992 -12.828 -13.016  1.00 50.22           O  
ATOM   4421  CG1 VAL C 169      -8.695 -15.656 -13.758  1.00 50.22           C  
ATOM   4422  CG2 VAL C 169     -10.398 -17.422 -13.180  1.00 50.22           C  
ATOM   4423  N   SER C 170     -11.250 -13.383 -14.844  1.00 48.44           N  
ATOM   4424  CA  SER C 170     -11.000 -12.070 -15.430  1.00 48.44           C  
ATOM   4425  C   SER C 170     -11.531 -10.953 -14.539  1.00 48.44           C  
ATOM   4426  CB  SER C 170     -11.633 -11.969 -16.812  1.00 48.44           C  
ATOM   4427  O   SER C 170     -10.867  -9.930 -14.359  1.00 48.44           O  
ATOM   4428  OG  SER C 170     -11.016 -10.945 -17.578  1.00 48.44           O  
ATOM   4429  N   ALA C 171     -12.672 -11.164 -14.008  1.00 45.78           N  
ATOM   4430  CA  ALA C 171     -13.266 -10.164 -13.117  1.00 45.78           C  
ATOM   4431  C   ALA C 171     -12.430  -9.992 -11.852  1.00 45.78           C  
ATOM   4432  CB  ALA C 171     -14.695 -10.555 -12.758  1.00 45.78           C  
ATOM   4433  O   ALA C 171     -12.219  -8.867 -11.391  1.00 45.78           O  
ATOM   4434  N   LEU C 172     -11.977 -11.016 -11.383  1.00 43.31           N  
ATOM   4435  CA  LEU C 172     -11.125 -10.969 -10.203  1.00 43.31           C  
ATOM   4436  C   LEU C 172      -9.805 -10.266 -10.500  1.00 43.31           C  
ATOM   4437  CB  LEU C 172     -10.852 -12.383  -9.680  1.00 43.31           C  
ATOM   4438  O   LEU C 172      -9.328  -9.453  -9.703  1.00 43.31           O  
ATOM   4439  CG  LEU C 172     -11.406 -12.711  -8.289  1.00 43.31           C  
ATOM   4440  CD1 LEU C 172     -12.375 -13.883  -8.375  1.00 43.31           C  
ATOM   4441  CD2 LEU C 172     -10.273 -13.008  -7.316  1.00 43.31           C  
ATOM   4442  N   ARG C 173      -9.328 -10.633 -11.664  1.00 45.38           N  
ATOM   4443  CA  ARG C 173      -8.102  -9.953 -12.086  1.00 45.38           C  
ATOM   4444  C   ARG C 173      -8.320  -8.445 -12.156  1.00 45.38           C  
ATOM   4445  CB  ARG C 173      -7.633 -10.484 -13.438  1.00 45.38           C  
ATOM   4446  O   ARG C 173      -7.457  -7.672 -11.727  1.00 45.38           O  
ATOM   4447  CG  ARG C 173      -6.605 -11.602 -13.344  1.00 45.38           C  
ATOM   4448  CD  ARG C 173      -6.168 -12.086 -14.719  1.00 45.38           C  
ATOM   4449  NE  ARG C 173      -5.289 -13.250 -14.625  1.00 45.38           N  
ATOM   4450  NH1 ARG C 173      -5.121 -13.562 -16.906  1.00 45.38           N  
ATOM   4451  NH2 ARG C 173      -4.020 -14.961 -15.469  1.00 45.38           N  
ATOM   4452  CZ  ARG C 173      -4.812 -13.922 -15.664  1.00 45.38           C  
ATOM   4453  N   ALA C 174      -9.430  -8.188 -12.789  1.00 42.91           N  
ATOM   4454  CA  ALA C 174      -9.750  -6.770 -12.898  1.00 42.91           C  
ATOM   4455  C   ALA C 174      -9.906  -6.129 -11.523  1.00 42.91           C  
ATOM   4456  CB  ALA C 174     -11.023  -6.574 -13.719  1.00 42.91           C  
ATOM   4457  O   ALA C 174      -9.422  -5.016 -11.297  1.00 42.91           O  
ATOM   4458  N   SER C 175     -10.547  -6.863 -10.633  1.00 40.59           N  
ATOM   4459  CA  SER C 175     -10.711  -6.359  -9.273  1.00 40.59           C  
ATOM   4460  C   SER C 175      -9.367  -6.262  -8.555  1.00 40.59           C  
ATOM   4461  CB  SER C 175     -11.664  -7.258  -8.477  1.00 40.59           C  
ATOM   4462  O   SER C 175      -9.109  -5.289  -7.844  1.00 40.59           O  
ATOM   4463  OG  SER C 175     -12.953  -7.254  -9.062  1.00 40.59           O  
ATOM   4464  N   TRP C 176      -8.570  -7.242  -8.805  1.00 42.88           N  
ATOM   4465  CA  TRP C 176      -7.230  -7.262  -8.219  1.00 42.88           C  
ATOM   4466  C   TRP C 176      -6.387  -6.105  -8.742  1.00 42.88           C  
ATOM   4467  CB  TRP C 176      -6.535  -8.594  -8.508  1.00 42.88           C  
ATOM   4468  O   TRP C 176      -5.711  -5.418  -7.977  1.00 42.88           O  
ATOM   4469  CG  TRP C 176      -5.160  -8.703  -7.922  1.00 42.88           C  
ATOM   4470  CD1 TRP C 176      -3.977  -8.789  -8.602  1.00 42.88           C  
ATOM   4471  CD2 TRP C 176      -4.820  -8.727  -6.531  1.00 42.88           C  
ATOM   4472  CE2 TRP C 176      -3.416  -8.844  -6.441  1.00 42.88           C  
ATOM   4473  CE3 TRP C 176      -5.574  -8.672  -5.348  1.00 42.88           C  
ATOM   4474  NE1 TRP C 176      -2.926  -8.875  -7.723  1.00 42.88           N  
ATOM   4475  CH2 TRP C 176      -3.504  -8.844  -4.078  1.00 42.88           C  
ATOM   4476  CZ2 TRP C 176      -2.746  -8.898  -5.219  1.00 42.88           C  
ATOM   4477  CZ3 TRP C 176      -4.902  -8.727  -4.133  1.00 42.88           C  
ATOM   4478  N   GLU C 177      -6.465  -5.930 -10.094  1.00 43.06           N  
ATOM   4479  CA  GLU C 177      -5.781  -4.793 -10.695  1.00 43.06           C  
ATOM   4480  C   GLU C 177      -6.242  -3.479 -10.070  1.00 43.06           C  
ATOM   4481  CB  GLU C 177      -6.008  -4.762 -12.211  1.00 43.06           C  
ATOM   4482  O   GLU C 177      -5.426  -2.602  -9.781  1.00 43.06           O  
ATOM   4483  CG  GLU C 177      -4.902  -4.059 -12.984  1.00 43.06           C  
ATOM   4484  CD  GLU C 177      -5.113  -4.086 -14.492  1.00 43.06           C  
ATOM   4485  OE1 GLU C 177      -4.273  -3.529 -15.234  1.00 43.06           O  
ATOM   4486  OE2 GLU C 177      -6.133  -4.664 -14.930  1.00 43.06           O  
ATOM   4487  N   LYS C 178      -7.453  -3.406  -9.805  1.00 42.25           N  
ATOM   4488  CA  LYS C 178      -8.000  -2.205  -9.180  1.00 42.25           C  
ATOM   4489  C   LYS C 178      -7.488  -2.045  -7.754  1.00 42.25           C  
ATOM   4490  CB  LYS C 178      -9.531  -2.248  -9.188  1.00 42.25           C  
ATOM   4491  O   LYS C 178      -7.141  -0.938  -7.336  1.00 42.25           O  
ATOM   4492  CG  LYS C 178     -10.156  -1.776 -10.492  1.00 42.25           C  
ATOM   4493  CD  LYS C 178     -11.680  -1.816 -10.430  1.00 42.25           C  
ATOM   4494  CE  LYS C 178     -12.305  -1.435 -11.758  1.00 42.25           C  
ATOM   4495  NZ  LYS C 178     -13.797  -1.482 -11.703  1.00 42.25           N  
ATOM   4496  N   LEU C 179      -7.516  -3.045  -7.000  1.00 42.44           N  
ATOM   4497  CA  LEU C 179      -6.977  -3.023  -5.645  1.00 42.44           C  
ATOM   4498  C   LEU C 179      -5.480  -2.717  -5.660  1.00 42.44           C  
ATOM   4499  CB  LEU C 179      -7.227  -4.363  -4.949  1.00 42.44           C  
ATOM   4500  O   LEU C 179      -5.008  -1.889  -4.879  1.00 42.44           O  
ATOM   4501  CG  LEU C 179      -6.996  -4.395  -3.438  1.00 42.44           C  
ATOM   4502  CD1 LEU C 179      -8.156  -3.727  -2.711  1.00 42.44           C  
ATOM   4503  CD2 LEU C 179      -6.812  -5.828  -2.953  1.00 42.44           C  
ATOM   4504  N   GLN C 180      -4.730  -3.414  -6.547  1.00 41.78           N  
ATOM   4505  CA  GLN C 180      -3.303  -3.150  -6.680  1.00 41.78           C  
ATOM   4506  C   GLN C 180      -3.043  -1.686  -7.020  1.00 41.78           C  
ATOM   4507  CB  GLN C 180      -2.688  -4.055  -7.750  1.00 41.78           C  
ATOM   4508  O   GLN C 180      -2.158  -1.055  -6.441  1.00 41.78           O  
ATOM   4509  CG  GLN C 180      -1.165  -4.082  -7.730  1.00 41.78           C  
ATOM   4510  CD  GLN C 180      -0.604  -4.711  -6.469  1.00 41.78           C  
ATOM   4511  NE2 GLN C 180       0.512  -4.176  -5.984  1.00 41.78           N  
ATOM   4512  OE1 GLN C 180      -1.171  -5.668  -5.934  1.00 41.78           O  
ATOM   4513  N   ASN C 181      -3.734  -1.246  -7.992  1.00 40.81           N  
ATOM   4514  CA  ASN C 181      -3.594   0.164  -8.336  1.00 40.81           C  
ATOM   4515  C   ASN C 181      -3.895   1.068  -7.145  1.00 40.81           C  
ATOM   4516  CB  ASN C 181      -4.504   0.520  -9.516  1.00 40.81           C  
ATOM   4517  O   ASN C 181      -3.189   2.051  -6.914  1.00 40.81           O  
ATOM   4518  CG  ASN C 181      -3.889   0.163 -10.859  1.00 40.81           C  
ATOM   4519  ND2 ASN C 181      -4.695   0.216 -11.914  1.00 40.81           N  
ATOM   4520  OD1 ASN C 181      -2.701  -0.157 -10.945  1.00 40.81           O  
ATOM   4521  N   ALA C 182      -4.895   0.709  -6.480  1.00 41.38           N  
ATOM   4522  CA  ALA C 182      -5.234   1.495  -5.297  1.00 41.38           C  
ATOM   4523  C   ALA C 182      -4.148   1.378  -4.230  1.00 41.38           C  
ATOM   4524  CB  ALA C 182      -6.582   1.051  -4.730  1.00 41.38           C  
ATOM   4525  O   ALA C 182      -3.768   2.373  -3.611  1.00 41.38           O  
ATOM   4526  N   VAL C 183      -3.600   0.225  -3.996  1.00 42.47           N  
ATOM   4527  CA  VAL C 183      -2.514  -0.021  -3.053  1.00 42.47           C  
ATOM   4528  C   VAL C 183      -1.244   0.679  -3.533  1.00 42.47           C  
ATOM   4529  CB  VAL C 183      -2.252  -1.532  -2.871  1.00 42.47           C  
ATOM   4530  O   VAL C 183      -0.543   1.317  -2.742  1.00 42.47           O  
ATOM   4531  CG1 VAL C 183      -0.938  -1.768  -2.129  1.00 42.47           C  
ATOM   4532  CG2 VAL C 183      -3.414  -2.189  -2.127  1.00 42.47           C  
ATOM   4533  N   ASP C 184      -0.816   0.437  -4.809  1.00 39.31           N  
ATOM   4534  CA  ASP C 184       0.329   1.132  -5.387  1.00 39.31           C  
ATOM   4535  C   ASP C 184       0.190   2.645  -5.230  1.00 39.31           C  
ATOM   4536  CB  ASP C 184       0.487   0.768  -6.863  1.00 39.31           C  
ATOM   4537  O   ASP C 184       1.147   3.326  -4.855  1.00 39.31           O  
ATOM   4538  CG  ASP C 184       1.053  -0.626  -7.074  1.00 39.31           C  
ATOM   4539  OD1 ASP C 184       1.531  -1.243  -6.098  1.00 39.31           O  
ATOM   4540  OD2 ASP C 184       1.023  -1.109  -8.227  1.00 39.31           O  
ATOM   4541  N   GLU C 185      -0.864   3.172  -5.594  1.00 39.88           N  
ATOM   4542  CA  GLU C 185      -1.118   4.602  -5.441  1.00 39.88           C  
ATOM   4543  C   GLU C 185      -1.029   5.023  -3.979  1.00 39.88           C  
ATOM   4544  CB  GLU C 185      -2.490   4.969  -6.016  1.00 39.88           C  
ATOM   4545  O   GLU C 185      -0.464   6.074  -3.664  1.00 39.88           O  
ATOM   4546  CG  GLU C 185      -2.488   5.191  -7.520  1.00 39.88           C  
ATOM   4547  CD  GLU C 185      -1.924   6.543  -7.926  1.00 39.88           C  
ATOM   4548  OE1 GLU C 185      -1.318   6.648  -9.016  1.00 39.88           O  
ATOM   4549  OE2 GLU C 185      -2.088   7.508  -7.145  1.00 39.88           O  
ATOM   4550  N   LEU C 186      -1.542   4.227  -3.191  1.00 36.47           N  
ATOM   4551  CA  LEU C 186      -1.398   4.477  -1.762  1.00 36.47           C  
ATOM   4552  C   LEU C 186       0.053   4.316  -1.324  1.00 36.47           C  
ATOM   4553  CB  LEU C 186      -2.293   3.527  -0.960  1.00 36.47           C  
ATOM   4554  O   LEU C 186       0.554   5.102  -0.518  1.00 36.47           O  
ATOM   4555  CG  LEU C 186      -3.080   4.148   0.194  1.00 36.47           C  
ATOM   4556  CD1 LEU C 186      -4.523   4.398  -0.223  1.00 36.47           C  
ATOM   4557  CD2 LEU C 186      -3.020   3.254   1.427  1.00 36.47           C  
ATOM   4558  N   GLY C 187       0.767   3.283  -1.694  1.00 34.88           N  
ATOM   4559  CA  GLY C 187       2.191   3.127  -1.443  1.00 34.88           C  
ATOM   4560  C   GLY C 187       3.012   4.316  -1.906  1.00 34.88           C  
ATOM   4561  O   GLY C 187       3.875   4.805  -1.173  1.00 34.88           O  
ATOM   4562  N   LYS C 188       2.965   4.812  -3.158  1.00 34.81           N  
ATOM   4563  CA  LYS C 188       3.645   5.992  -3.680  1.00 34.81           C  
ATOM   4564  C   LYS C 188       3.326   7.227  -2.838  1.00 34.81           C  
ATOM   4565  CB  LYS C 188       3.252   6.238  -5.137  1.00 34.81           C  
ATOM   4566  O   LYS C 188       4.203   8.055  -2.584  1.00 34.81           O  
ATOM   4567  CG  LYS C 188       3.947   5.320  -6.129  1.00 34.81           C  
ATOM   4568  CD  LYS C 188       3.549   5.637  -7.562  1.00 34.81           C  
ATOM   4569  CE  LYS C 188       4.152   4.645  -8.547  1.00 34.81           C  
ATOM   4570  NZ  LYS C 188       3.707   4.910  -9.945  1.00 34.81           N  
ATOM   4571  N   GLU C 189       2.221   7.422  -2.580  1.00 33.25           N  
ATOM   4572  CA  GLU C 189       1.849   8.523  -1.700  1.00 33.25           C  
ATOM   4573  C   GLU C 189       2.537   8.406  -0.344  1.00 33.25           C  
ATOM   4574  CB  GLU C 189       0.329   8.578  -1.515  1.00 33.25           C  
ATOM   4575  O   GLU C 189       2.963   9.414   0.233  1.00 33.25           O  
ATOM   4576  CG  GLU C 189      -0.405   9.281  -2.648  1.00 33.25           C  
ATOM   4577  CD  GLU C 189      -1.903   9.391  -2.416  1.00 33.25           C  
ATOM   4578  OE1 GLU C 189      -2.602  10.023  -3.242  1.00 33.25           O  
ATOM   4579  OE2 GLU C 189      -2.383   8.844  -1.399  1.00 33.25           O  
ATOM   4580  N   ILE C 190       2.734   7.168   0.174  1.00 30.45           N  
ATOM   4581  CA  ILE C 190       3.479   6.910   1.402  1.00 30.45           C  
ATOM   4582  C   ILE C 190       4.965   7.176   1.171  1.00 30.45           C  
ATOM   4583  CB  ILE C 190       3.264   5.465   1.900  1.00 30.45           C  
ATOM   4584  O   ILE C 190       5.629   7.789   2.008  1.00 30.45           O  
ATOM   4585  CG1 ILE C 190       1.816   5.270   2.367  1.00 30.45           C  
ATOM   4586  CG2 ILE C 190       4.250   5.125   3.020  1.00 30.45           C  
ATOM   4587  CD1 ILE C 190       1.444   3.820   2.646  1.00 30.45           C  
ATOM   4588  N   ASP C 191       5.547   6.812   0.023  1.00 29.16           N  
ATOM   4589  CA  ASP C 191       6.949   7.094  -0.254  1.00 29.16           C  
ATOM   4590  C   ASP C 191       7.191   8.594  -0.380  1.00 29.16           C  
ATOM   4591  CB  ASP C 191       7.402   6.379  -1.529  1.00 29.16           C  
ATOM   4592  O   ASP C 191       8.242   9.094   0.022  1.00 29.16           O  
ATOM   4593  CG  ASP C 191       7.770   4.926  -1.295  1.00 29.16           C  
ATOM   4594  OD1 ASP C 191       7.855   4.500  -0.123  1.00 29.16           O  
ATOM   4595  OD2 ASP C 191       7.984   4.199  -2.291  1.00 29.16           O  
ATOM   4596  N   HIS C 192       6.344   9.375  -0.937  1.00 29.95           N  
ATOM   4597  CA  HIS C 192       6.516  10.820  -1.080  1.00 29.95           C  
ATOM   4598  C   HIS C 192       5.992  11.562   0.143  1.00 29.95           C  
ATOM   4599  CB  HIS C 192       5.812  11.320  -2.342  1.00 29.95           C  
ATOM   4600  O   HIS C 192       6.117  12.789   0.234  1.00 29.95           O  
ATOM   4601  CG  HIS C 192       6.527  10.969  -3.609  1.00 29.95           C  
ATOM   4602  CD2 HIS C 192       7.270  11.719  -4.453  1.00 29.95           C  
ATOM   4603  ND1 HIS C 192       6.516   9.695  -4.137  1.00 29.95           N  
ATOM   4604  CE1 HIS C 192       7.227   9.680  -5.254  1.00 29.95           C  
ATOM   4605  NE2 HIS C 192       7.691  10.898  -5.469  1.00 29.95           N  
ATOM   4606  N   ALA C 193       5.285  10.844   0.962  1.00 27.64           N  
ATOM   4607  CA  ALA C 193       4.996  11.531   2.219  1.00 27.64           C  
ATOM   4608  C   ALA C 193       6.160  11.391   3.199  1.00 27.64           C  
ATOM   4609  CB  ALA C 193       3.713  10.992   2.840  1.00 27.64           C  
ATOM   4610  O   ALA C 193       6.840  10.359   3.217  1.00 27.64           O  
TER    4611      ALA C 193                                                      
ENDMDL                                                                          
END                                                                             
