# Supplementary material for: New Phage-Derived Antibacterial Enzyme PolaR Targeting Rothia spp
Source: Cells. 2023 Aug 4;12(15):1997. doi: 10.3390/cells12151997 (PMC10417112; doi:10.3390/cells12151997)
Supplement: Supplementary file 1 [file cells-12-01997-s001.zip › File S1/PolaR AlphaFold/trimer/trimer_rothia_f4755_unrelaxed_rank_003_alphafold2_multimer_v3_model_2_seed_000.pdb]

MODEL     1                                                                     
ATOM      1  N   MET A   1      -0.865   5.801  -9.797  1.00 46.81           N  
ATOM      2  CA  MET A   1       0.243   6.695 -10.125  1.00 46.81           C  
ATOM      3  C   MET A   1       0.980   7.129  -8.859  1.00 46.81           C  
ATOM      4  CB  MET A   1      -0.261   7.922 -10.883  1.00 46.81           C  
ATOM      5  O   MET A   1       0.353   7.520  -7.875  1.00 46.81           O  
ATOM      6  CG  MET A   1       0.849   8.828 -11.383  1.00 46.81           C  
ATOM      7  SD  MET A   1       1.681   8.164 -12.883  1.00 46.81           S  
ATOM      8  CE  MET A   1       2.920   9.461 -13.164  1.00 46.81           C  
ATOM      9  N   LYS A   2       2.412   6.711  -8.672  1.00 54.94           N  
ATOM     10  CA  LYS A   2       3.236   7.148  -7.551  1.00 54.94           C  
ATOM     11  C   LYS A   2       3.537   8.641  -7.637  1.00 54.94           C  
ATOM     12  CB  LYS A   2       4.543   6.352  -7.500  1.00 54.94           C  
ATOM     13  O   LYS A   2       3.701   9.188  -8.734  1.00 54.94           O  
ATOM     14  CG  LYS A   2       4.406   4.984  -6.852  1.00 54.94           C  
ATOM     15  CD  LYS A   2       5.762   4.309  -6.684  1.00 54.94           C  
ATOM     16  CE  LYS A   2       5.629   2.936  -6.039  1.00 54.94           C  
ATOM     17  NZ  LYS A   2       6.957   2.283  -5.848  1.00 54.94           N  
ATOM     18  N   TYR A   3       3.328   9.438  -6.520  1.00 59.53           N  
ATOM     19  CA  TYR A   3       3.701  10.844  -6.469  1.00 59.53           C  
ATOM     20  C   TYR A   3       4.438  11.164  -5.176  1.00 59.53           C  
ATOM     21  CB  TYR A   3       2.461  11.734  -6.598  1.00 59.53           C  
ATOM     22  O   TYR A   3       4.426  10.375  -4.230  1.00 59.53           O  
ATOM     23  CG  TYR A   3       1.472  11.562  -5.469  1.00 59.53           C  
ATOM     24  CD1 TYR A   3       0.442  10.625  -5.555  1.00 59.53           C  
ATOM     25  CD2 TYR A   3       1.563  12.336  -4.316  1.00 59.53           C  
ATOM     26  CE1 TYR A   3      -0.472  10.469  -4.520  1.00 59.53           C  
ATOM     27  CE2 TYR A   3       0.654  12.188  -3.275  1.00 59.53           C  
ATOM     28  OH  TYR A   3      -1.261  11.094  -2.357  1.00 59.53           O  
ATOM     29  CZ  TYR A   3      -0.358  11.250  -3.385  1.00 59.53           C  
ATOM     30  N   VAL A   4       5.320  12.109  -5.289  1.00 62.88           N  
ATOM     31  CA  VAL A   4       6.016  12.602  -4.105  1.00 62.88           C  
ATOM     32  C   VAL A   4       5.148  13.633  -3.389  1.00 62.88           C  
ATOM     33  CB  VAL A   4       7.387  13.211  -4.465  1.00 62.88           C  
ATOM     34  O   VAL A   4       4.590  14.531  -4.023  1.00 62.88           O  
ATOM     35  CG1 VAL A   4       8.156  13.594  -3.199  1.00 62.88           C  
ATOM     36  CG2 VAL A   4       8.203  12.227  -5.305  1.00 62.88           C  
ATOM     37  N   ASP A   5       5.055  13.336  -2.002  1.00 67.69           N  
ATOM     38  CA  ASP A   5       4.387  14.352  -1.191  1.00 67.69           C  
ATOM     39  C   ASP A   5       5.363  15.445  -0.771  1.00 67.69           C  
ATOM     40  CB  ASP A   5       3.746  13.711   0.044  1.00 67.69           C  
ATOM     41  O   ASP A   5       6.449  15.156  -0.268  1.00 67.69           O  
ATOM     42  CG  ASP A   5       2.525  12.875  -0.287  1.00 67.69           C  
ATOM     43  OD1 ASP A   5       1.615  13.367  -0.985  1.00 67.69           O  
ATOM     44  OD2 ASP A   5       2.471  11.703   0.158  1.00 67.69           O  
ATOM     45  N   ILE A   6       5.039  16.625  -1.040  1.00 70.00           N  
ATOM     46  CA  ILE A   6       5.820  17.812  -0.708  1.00 70.00           C  
ATOM     47  C   ILE A   6       5.098  18.625   0.361  1.00 70.00           C  
ATOM     48  CB  ILE A   6       6.086  18.688  -1.957  1.00 70.00           C  
ATOM     49  O   ILE A   6       3.926  18.984   0.196  1.00 70.00           O  
ATOM     50  CG1 ILE A   6       6.828  17.875  -3.025  1.00 70.00           C  
ATOM     51  CG2 ILE A   6       6.871  19.953  -1.581  1.00 70.00           C  
ATOM     52  CD1 ILE A   6       6.824  18.516  -4.406  1.00 70.00           C  
ATOM     53  N   THR A   7       5.848  18.828   1.593  1.00 71.06           N  
ATOM     54  CA  THR A   7       5.188  19.516   2.693  1.00 71.06           C  
ATOM     55  C   THR A   7       5.969  20.781   3.086  1.00 71.06           C  
ATOM     56  CB  THR A   7       5.031  18.609   3.920  1.00 71.06           C  
ATOM     57  O   THR A   7       5.789  21.297   4.184  1.00 71.06           O  
ATOM     58  CG2 THR A   7       4.152  17.406   3.598  1.00 71.06           C  
ATOM     59  OG1 THR A   7       6.324  18.141   4.332  1.00 71.06           O  
ATOM     60  N   GLU A   8       6.855  21.188   2.172  1.00 71.94           N  
ATOM     61  CA  GLU A   8       7.719  22.312   2.531  1.00 71.94           C  
ATOM     62  C   GLU A   8       7.031  23.641   2.264  1.00 71.94           C  
ATOM     63  CB  GLU A   8       9.039  22.234   1.762  1.00 71.94           C  
ATOM     64  O   GLU A   8       7.492  24.688   2.730  1.00 71.94           O  
ATOM     65  CG  GLU A   8       8.875  22.266   0.250  1.00 71.94           C  
ATOM     66  CD  GLU A   8      10.148  21.906  -0.501  1.00 71.94           C  
ATOM     67  OE1 GLU A   8      10.125  21.859  -1.752  1.00 71.94           O  
ATOM     68  OE2 GLU A   8      11.172  21.656   0.167  1.00 71.94           O  
ATOM     69  N   TYR A   9       5.984  23.594   1.530  1.00 80.06           N  
ATOM     70  CA  TYR A   9       5.270  24.844   1.244  1.00 80.06           C  
ATOM     71  C   TYR A   9       4.086  25.016   2.184  1.00 80.06           C  
ATOM     72  CB  TYR A   9       4.793  24.859  -0.210  1.00 80.06           C  
ATOM     73  O   TYR A   9       3.268  24.094   2.338  1.00 80.06           O  
ATOM     74  CG  TYR A   9       5.910  24.750  -1.219  1.00 80.06           C  
ATOM     75  CD1 TYR A   9       6.680  25.859  -1.564  1.00 80.06           C  
ATOM     76  CD2 TYR A   9       6.199  23.531  -1.827  1.00 80.06           C  
ATOM     77  CE1 TYR A   9       7.707  25.750  -2.494  1.00 80.06           C  
ATOM     78  CE2 TYR A   9       7.227  23.406  -2.758  1.00 80.06           C  
ATOM     79  OH  TYR A   9       8.992  24.422  -4.008  1.00 80.06           O  
ATOM     80  CZ  TYR A   9       7.973  24.531  -3.086  1.00 80.06           C  
ATOM     81  N   ASN A  10       4.031  26.203   2.842  1.00 85.00           N  
ATOM     82  CA  ASN A  10       2.910  26.531   3.721  1.00 85.00           C  
ATOM     83  C   ASN A  10       2.158  27.766   3.234  1.00 85.00           C  
ATOM     84  CB  ASN A  10       3.398  26.734   5.156  1.00 85.00           C  
ATOM     85  O   ASN A  10       2.717  28.859   3.193  1.00 85.00           O  
ATOM     86  CG  ASN A  10       4.066  25.500   5.730  1.00 85.00           C  
ATOM     87  ND2 ASN A  10       5.355  25.609   6.035  1.00 85.00           N  
ATOM     88  OD1 ASN A  10       3.430  24.469   5.895  1.00 85.00           O  
ATOM     89  N   ALA A  11       0.894  27.469   2.912  1.00 86.31           N  
ATOM     90  CA  ALA A  11       0.093  28.625   2.520  1.00 86.31           C  
ATOM     91  C   ALA A  11      -0.143  29.547   3.705  1.00 86.31           C  
ATOM     92  CB  ALA A  11      -1.241  28.172   1.930  1.00 86.31           C  
ATOM     93  O   ALA A  11      -0.155  29.109   4.855  1.00 86.31           O  
ATOM     94  N   THR A  12      -0.294  30.875   3.348  1.00 78.69           N  
ATOM     95  CA  THR A  12      -0.534  31.844   4.418  1.00 78.69           C  
ATOM     96  C   THR A  12      -1.950  32.406   4.332  1.00 78.69           C  
ATOM     97  CB  THR A  12       0.483  33.000   4.367  1.00 78.69           C  
ATOM     98  O   THR A  12      -2.422  33.062   5.266  1.00 78.69           O  
ATOM     99  CG2 THR A  12       1.897  32.500   4.648  1.00 78.69           C  
ATOM    100  OG1 THR A  12       0.449  33.594   3.068  1.00 78.69           O  
ATOM    101  N   SER A  13      -2.617  32.156   3.219  1.00 82.12           N  
ATOM    102  CA  SER A  13      -3.979  32.656   3.033  1.00 82.12           C  
ATOM    103  C   SER A  13      -5.004  31.547   3.270  1.00 82.12           C  
ATOM    104  CB  SER A  13      -4.152  33.219   1.627  1.00 82.12           C  
ATOM    105  O   SER A  13      -5.531  30.969   2.316  1.00 82.12           O  
ATOM    106  OG  SER A  13      -3.250  34.312   1.405  1.00 82.12           O  
ATOM    107  N   PHE A  14      -5.270  31.234   4.520  1.00 89.19           N  
ATOM    108  CA  PHE A  14      -6.266  30.250   4.922  1.00 89.19           C  
ATOM    109  C   PHE A  14      -6.824  30.562   6.301  1.00 89.19           C  
ATOM    110  CB  PHE A  14      -5.656  28.844   4.918  1.00 89.19           C  
ATOM    111  O   PHE A  14      -6.348  31.484   6.969  1.00 89.19           O  
ATOM    112  CG  PHE A  14      -4.617  28.625   5.984  1.00 89.19           C  
ATOM    113  CD1 PHE A  14      -3.285  28.938   5.746  1.00 89.19           C  
ATOM    114  CD2 PHE A  14      -4.977  28.109   7.223  1.00 89.19           C  
ATOM    115  CE1 PHE A  14      -2.320  28.734   6.734  1.00 89.19           C  
ATOM    116  CE2 PHE A  14      -4.016  27.906   8.211  1.00 89.19           C  
ATOM    117  CZ  PHE A  14      -2.691  28.219   7.965  1.00 89.19           C  
ATOM    118  N   THR A  15      -7.941  30.016   6.645  1.00 82.25           N  
ATOM    119  CA  THR A  15      -8.516  30.203   7.973  1.00 82.25           C  
ATOM    120  C   THR A  15      -8.203  29.000   8.867  1.00 82.25           C  
ATOM    121  CB  THR A  15     -10.039  30.406   7.895  1.00 82.25           C  
ATOM    122  O   THR A  15      -8.539  27.859   8.531  1.00 82.25           O  
ATOM    123  CG2 THR A  15     -10.633  30.641   9.281  1.00 82.25           C  
ATOM    124  OG1 THR A  15     -10.320  31.531   7.070  1.00 82.25           O  
ATOM    125  N   GLU A  16      -7.395  29.328   9.922  1.00 85.62           N  
ATOM    126  CA  GLU A  16      -7.184  28.266  10.906  1.00 85.62           C  
ATOM    127  C   GLU A  16      -8.508  27.750  11.453  1.00 85.62           C  
ATOM    128  CB  GLU A  16      -6.301  28.766  12.055  1.00 85.62           C  
ATOM    129  O   GLU A  16      -9.398  28.531  11.797  1.00 85.62           O  
ATOM    130  CG  GLU A  16      -4.855  29.031  11.648  1.00 85.62           C  
ATOM    131  CD  GLU A  16      -3.963  29.406  12.820  1.00 85.62           C  
ATOM    132  OE1 GLU A  16      -2.734  29.562  12.625  1.00 85.62           O  
ATOM    133  OE2 GLU A  16      -4.496  29.562  13.945  1.00 85.62           O  
ATOM    134  N   ALA A  17      -8.648  26.406  11.305  1.00 83.44           N  
ATOM    135  CA  ALA A  17      -9.859  25.750  11.789  1.00 83.44           C  
ATOM    136  C   ALA A  17      -9.539  24.391  12.406  1.00 83.44           C  
ATOM    137  CB  ALA A  17     -10.867  25.594  10.648  1.00 83.44           C  
ATOM    138  O   ALA A  17      -8.375  24.078  12.664  1.00 83.44           O  
ATOM    139  N   ASN A  18     -10.453  23.734  12.914  1.00 83.31           N  
ATOM    140  CA  ASN A  18     -10.336  22.375  13.453  1.00 83.31           C  
ATOM    141  C   ASN A  18     -11.375  21.438  12.867  1.00 83.31           C  
ATOM    142  CB  ASN A  18     -10.445  22.406  14.984  1.00 83.31           C  
ATOM    143  O   ASN A  18     -12.070  20.734  13.602  1.00 83.31           O  
ATOM    144  CG  ASN A  18      -9.219  23.016  15.648  1.00 83.31           C  
ATOM    145  ND2 ASN A  18      -9.438  23.703  16.766  1.00 83.31           N  
ATOM    146  OD1 ASN A  18      -8.102  22.859  15.164  1.00 83.31           O  
ATOM    147  N   ARG A  19     -11.398  21.453  11.445  1.00 80.44           N  
ATOM    148  CA  ARG A  19     -12.359  20.578  10.766  1.00 80.44           C  
ATOM    149  C   ARG A  19     -12.000  19.109  10.953  1.00 80.44           C  
ATOM    150  CB  ARG A  19     -12.422  20.922   9.273  1.00 80.44           C  
ATOM    151  O   ARG A  19     -10.820  18.766  11.023  1.00 80.44           O  
ATOM    152  CG  ARG A  19     -12.930  22.312   8.984  1.00 80.44           C  
ATOM    153  CD  ARG A  19     -13.180  22.531   7.492  1.00 80.44           C  
ATOM    154  NE  ARG A  19     -11.945  22.422   6.723  1.00 80.44           N  
ATOM    155  NH1 ARG A  19     -12.992  22.453   4.660  1.00 80.44           N  
ATOM    156  NH2 ARG A  19     -10.703  22.312   4.793  1.00 80.44           N  
ATOM    157  CZ  ARG A  19     -11.883  22.391   5.395  1.00 80.44           C  
ATOM    158  N   THR A  20     -13.148  18.438  11.047  1.00 80.69           N  
ATOM    159  CA  THR A  20     -13.000  17.000  10.945  1.00 80.69           C  
ATOM    160  C   THR A  20     -13.430  16.500   9.570  1.00 80.69           C  
ATOM    161  CB  THR A  20     -13.820  16.281  12.031  1.00 80.69           C  
ATOM    162  O   THR A  20     -13.969  17.266   8.766  1.00 80.69           O  
ATOM    163  CG2 THR A  20     -13.555  16.875  13.414  1.00 80.69           C  
ATOM    164  OG1 THR A  20     -15.219  16.406  11.727  1.00 80.69           O  
ATOM    165  N   ILE A  21     -13.102  15.273   9.281  1.00 78.38           N  
ATOM    166  CA  ILE A  21     -13.406  14.758   7.949  1.00 78.38           C  
ATOM    167  C   ILE A  21     -14.922  14.734   7.738  1.00 78.38           C  
ATOM    168  CB  ILE A  21     -12.820  13.344   7.742  1.00 78.38           C  
ATOM    169  O   ILE A  21     -15.398  14.789   6.602  1.00 78.38           O  
ATOM    170  CG1 ILE A  21     -12.844  12.969   6.254  1.00 78.38           C  
ATOM    171  CG2 ILE A  21     -13.586  12.312   8.578  1.00 78.38           C  
ATOM    172  CD1 ILE A  21     -12.039  13.898   5.363  1.00 78.38           C  
ATOM    173  N   ASP A  22     -15.656  14.797   8.820  1.00 78.62           N  
ATOM    174  CA  ASP A  22     -17.109  14.820   8.703  1.00 78.62           C  
ATOM    175  C   ASP A  22     -17.594  16.188   8.203  1.00 78.62           C  
ATOM    176  CB  ASP A  22     -17.766  14.492  10.047  1.00 78.62           C  
ATOM    177  O   ASP A  22     -18.734  16.312   7.734  1.00 78.62           O  
ATOM    178  CG  ASP A  22     -17.547  13.047  10.469  1.00 78.62           C  
ATOM    179  OD1 ASP A  22     -17.375  12.172   9.594  1.00 78.62           O  
ATOM    180  OD2 ASP A  22     -17.562  12.781  11.688  1.00 78.62           O  
ATOM    181  N   ASP A  23     -16.766  17.219   8.305  1.00 83.38           N  
ATOM    182  CA  ASP A  23     -17.125  18.562   7.848  1.00 83.38           C  
ATOM    183  C   ASP A  23     -16.859  18.719   6.352  1.00 83.38           C  
ATOM    184  CB  ASP A  23     -16.375  19.625   8.641  1.00 83.38           C  
ATOM    185  O   ASP A  23     -17.312  19.703   5.742  1.00 83.38           O  
ATOM    186  CG  ASP A  23     -16.688  19.609  10.125  1.00 83.38           C  
ATOM    187  OD1 ASP A  23     -17.891  19.562  10.492  1.00 83.38           O  
ATOM    188  OD2 ASP A  23     -15.742  19.625  10.930  1.00 83.38           O  
ATOM    189  N   ILE A  24     -16.141  17.750   5.762  1.00 90.44           N  
ATOM    190  CA  ILE A  24     -15.703  17.875   4.375  1.00 90.44           C  
ATOM    191  C   ILE A  24     -16.375  16.781   3.529  1.00 90.44           C  
ATOM    192  CB  ILE A  24     -14.164  17.766   4.258  1.00 90.44           C  
ATOM    193  O   ILE A  24     -16.328  15.602   3.879  1.00 90.44           O  
ATOM    194  CG1 ILE A  24     -13.492  18.781   5.191  1.00 90.44           C  
ATOM    195  CG2 ILE A  24     -13.719  17.969   2.811  1.00 90.44           C  
ATOM    196  CD1 ILE A  24     -11.984  18.609   5.309  1.00 90.44           C  
ATOM    197  N   ASP A  25     -17.047  17.141   2.428  1.00 85.19           N  
ATOM    198  CA  ASP A  25     -17.703  16.125   1.613  1.00 85.19           C  
ATOM    199  C   ASP A  25     -17.359  16.312   0.135  1.00 85.19           C  
ATOM    200  CB  ASP A  25     -19.219  16.172   1.814  1.00 85.19           C  
ATOM    201  O   ASP A  25     -17.812  15.531  -0.708  1.00 85.19           O  
ATOM    202  CG  ASP A  25     -19.812  17.547   1.532  1.00 85.19           C  
ATOM    203  OD1 ASP A  25     -19.141  18.375   0.868  1.00 85.19           O  
ATOM    204  OD2 ASP A  25     -20.953  17.812   1.981  1.00 85.19           O  
ATOM    205  N   THR A  26     -16.531  17.359  -0.107  1.00 90.81           N  
ATOM    206  CA  THR A  26     -16.328  17.703  -1.509  1.00 90.81           C  
ATOM    207  C   THR A  26     -14.844  17.938  -1.794  1.00 90.81           C  
ATOM    208  CB  THR A  26     -17.125  18.969  -1.903  1.00 90.81           C  
ATOM    209  O   THR A  26     -14.125  18.516  -0.971  1.00 90.81           O  
ATOM    210  CG2 THR A  26     -16.891  19.328  -3.365  1.00 90.81           C  
ATOM    211  OG1 THR A  26     -18.516  18.703  -1.702  1.00 90.81           O  
ATOM    212  N   ILE A  27     -14.383  17.422  -2.980  1.00 95.56           N  
ATOM    213  CA  ILE A  27     -13.125  17.844  -3.582  1.00 95.56           C  
ATOM    214  C   ILE A  27     -13.398  18.797  -4.742  1.00 95.56           C  
ATOM    215  CB  ILE A  27     -12.297  16.641  -4.070  1.00 95.56           C  
ATOM    216  O   ILE A  27     -14.227  18.516  -5.605  1.00 95.56           O  
ATOM    217  CG1 ILE A  27     -11.781  15.820  -2.879  1.00 95.56           C  
ATOM    218  CG2 ILE A  27     -11.141  17.094  -4.965  1.00 95.56           C  
ATOM    219  CD1 ILE A  27     -11.023  14.562  -3.268  1.00 95.56           C  
ATOM    220  N   VAL A  28     -12.773  19.922  -4.637  1.00 95.25           N  
ATOM    221  CA  VAL A  28     -12.914  20.875  -5.730  1.00 95.25           C  
ATOM    222  C   VAL A  28     -11.641  20.891  -6.574  1.00 95.25           C  
ATOM    223  CB  VAL A  28     -13.203  22.312  -5.207  1.00 95.25           C  
ATOM    224  O   VAL A  28     -10.555  21.188  -6.074  1.00 95.25           O  
ATOM    225  CG1 VAL A  28     -13.344  23.297  -6.367  1.00 95.25           C  
ATOM    226  CG2 VAL A  28     -14.469  22.312  -4.352  1.00 95.25           C  
ATOM    227  N   ILE A  29     -11.836  20.562  -7.859  1.00 97.19           N  
ATOM    228  CA  ILE A  29     -10.727  20.531  -8.805  1.00 97.19           C  
ATOM    229  C   ILE A  29     -10.516  21.906  -9.414  1.00 97.19           C  
ATOM    230  CB  ILE A  29     -10.969  19.484  -9.914  1.00 97.19           C  
ATOM    231  O   ILE A  29     -11.469  22.547  -9.852  1.00 97.19           O  
ATOM    232  CG1 ILE A  29     -11.133  18.078  -9.305  1.00 97.19           C  
ATOM    233  CG2 ILE A  29      -9.820  19.500 -10.930  1.00 97.19           C  
ATOM    234  CD1 ILE A  29      -9.914  17.594  -8.531  1.00 97.19           C  
ATOM    235  N   HIS A  30      -9.250  22.344  -9.312  1.00 95.94           N  
ATOM    236  CA  HIS A  30      -8.789  23.578  -9.930  1.00 95.94           C  
ATOM    237  C   HIS A  30      -7.684  23.312 -10.945  1.00 95.94           C  
ATOM    238  CB  HIS A  30      -8.289  24.562  -8.859  1.00 95.94           C  
ATOM    239  O   HIS A  30      -7.023  22.281 -10.891  1.00 95.94           O  
ATOM    240  CG  HIS A  30      -9.312  24.891  -7.820  1.00 95.94           C  
ATOM    241  CD2 HIS A  30      -9.648  24.250  -6.676  1.00 95.94           C  
ATOM    242  ND1 HIS A  30     -10.141  25.984  -7.902  1.00 95.94           N  
ATOM    243  CE1 HIS A  30     -10.938  26.000  -6.848  1.00 95.94           C  
ATOM    244  NE2 HIS A  30     -10.656  24.969  -6.086  1.00 95.94           N  
ATOM    245  N   HIS A  31      -7.527  24.109 -11.938  1.00 94.12           N  
ATOM    246  CA  HIS A  31      -6.238  24.203 -12.609  1.00 94.12           C  
ATOM    247  C   HIS A  31      -5.434  25.391 -12.078  1.00 94.12           C  
ATOM    248  CB  HIS A  31      -6.430  24.344 -14.125  1.00 94.12           C  
ATOM    249  O   HIS A  31      -6.004  26.438 -11.742  1.00 94.12           O  
ATOM    250  CG  HIS A  31      -7.047  25.641 -14.539  1.00 94.12           C  
ATOM    251  CD2 HIS A  31      -7.527  26.672 -13.805  1.00 94.12           C  
ATOM    252  ND1 HIS A  31      -7.227  25.984 -15.859  1.00 94.12           N  
ATOM    253  CE1 HIS A  31      -7.789  27.188 -15.922  1.00 94.12           C  
ATOM    254  NE2 HIS A  31      -7.984  27.609 -14.688  1.00 94.12           N  
ATOM    255  N   TRP A  32      -4.059  25.094 -11.961  1.00 90.19           N  
ATOM    256  CA  TRP A  32      -3.316  26.250 -11.453  1.00 90.19           C  
ATOM    257  C   TRP A  32      -2.979  27.219 -12.586  1.00 90.19           C  
ATOM    258  CB  TRP A  32      -2.035  25.797 -10.750  1.00 90.19           C  
ATOM    259  O   TRP A  32      -2.721  26.797 -13.711  1.00 90.19           O  
ATOM    260  CG  TRP A  32      -1.080  25.062 -11.633  1.00 90.19           C  
ATOM    261  CD1 TRP A  32      -0.598  25.469 -12.852  1.00 90.19           C  
ATOM    262  CD2 TRP A  32      -0.496  23.781 -11.383  1.00 90.19           C  
ATOM    263  CE2 TRP A  32       0.332  23.469 -12.484  1.00 90.19           C  
ATOM    264  CE3 TRP A  32      -0.592  22.859 -10.328  1.00 90.19           C  
ATOM    265  NE1 TRP A  32       0.252  24.516 -13.359  1.00 90.19           N  
ATOM    266  CH2 TRP A  32       0.949  21.406 -11.516  1.00 90.19           C  
ATOM    267  CZ2 TRP A  32       1.062  22.281 -12.555  1.00 90.19           C  
ATOM    268  CZ3 TRP A  32       0.134  21.672 -10.398  1.00 90.19           C  
ATOM    269  N   GLY A  33      -3.203  28.344 -12.516  1.00 80.62           N  
ATOM    270  CA  GLY A  33      -2.773  29.453 -13.359  1.00 80.62           C  
ATOM    271  C   GLY A  33      -2.701  29.078 -14.828  1.00 80.62           C  
ATOM    272  O   GLY A  33      -3.668  28.562 -15.391  1.00 80.62           O  
ATOM    273  N   ASP A  34      -1.448  29.297 -15.422  1.00 79.62           N  
ATOM    274  CA  ASP A  34      -1.254  29.141 -16.859  1.00 79.62           C  
ATOM    275  C   ASP A  34      -0.435  27.891 -17.172  1.00 79.62           C  
ATOM    276  CB  ASP A  34      -0.568  30.391 -17.438  1.00 79.62           C  
ATOM    277  O   ASP A  34       0.275  27.375 -16.312  1.00 79.62           O  
ATOM    278  CG  ASP A  34      -1.394  31.641 -17.281  1.00 79.62           C  
ATOM    279  OD1 ASP A  34      -2.623  31.609 -17.500  1.00 79.62           O  
ATOM    280  OD2 ASP A  34      -0.808  32.688 -16.938  1.00 79.62           O  
ATOM    281  N   ASP A  35      -0.639  27.438 -18.500  1.00 81.44           N  
ATOM    282  CA  ASP A  35       0.228  26.375 -18.984  1.00 81.44           C  
ATOM    283  C   ASP A  35       1.700  26.734 -18.797  1.00 81.44           C  
ATOM    284  CB  ASP A  35      -0.062  26.062 -20.453  1.00 81.44           C  
ATOM    285  O   ASP A  35       2.055  27.906 -18.766  1.00 81.44           O  
ATOM    286  CG  ASP A  35      -1.417  25.406 -20.656  1.00 81.44           C  
ATOM    287  OD1 ASP A  35      -2.109  25.109 -19.672  1.00 81.44           O  
ATOM    288  OD2 ASP A  35      -1.793  25.188 -21.844  1.00 81.44           O  
ATOM    289  N   ASN A  36       2.496  25.828 -18.562  1.00 76.94           N  
ATOM    290  CA  ASN A  36       3.955  25.875 -18.547  1.00 76.94           C  
ATOM    291  C   ASN A  36       4.477  26.562 -17.281  1.00 76.94           C  
ATOM    292  CB  ASN A  36       4.480  26.578 -19.797  1.00 76.94           C  
ATOM    293  O   ASN A  36       5.668  26.859 -17.188  1.00 76.94           O  
ATOM    294  CG  ASN A  36       4.285  25.766 -21.047  1.00 76.94           C  
ATOM    295  ND2 ASN A  36       4.062  26.438 -22.172  1.00 76.94           N  
ATOM    296  OD1 ASN A  36       4.328  24.531 -21.016  1.00 76.94           O  
ATOM    297  N   GLN A  37       3.566  26.969 -16.297  1.00 84.19           N  
ATOM    298  CA  GLN A  37       4.059  27.469 -15.016  1.00 84.19           C  
ATOM    299  C   GLN A  37       4.742  26.375 -14.211  1.00 84.19           C  
ATOM    300  CB  GLN A  37       2.916  28.078 -14.203  1.00 84.19           C  
ATOM    301  O   GLN A  37       4.285  25.219 -14.211  1.00 84.19           O  
ATOM    302  CG  GLN A  37       2.582  29.516 -14.594  1.00 84.19           C  
ATOM    303  CD  GLN A  37       1.509  30.125 -13.711  1.00 84.19           C  
ATOM    304  NE2 GLN A  37       1.875  31.156 -12.961  1.00 84.19           N  
ATOM    305  OE1 GLN A  37       0.358  29.672 -13.703  1.00 84.19           O  
ATOM    306  N   ARG A  38       5.789  26.750 -13.625  1.00 85.12           N  
ATOM    307  CA  ARG A  38       6.535  25.781 -12.836  1.00 85.12           C  
ATOM    308  C   ARG A  38       5.801  25.453 -11.547  1.00 85.12           C  
ATOM    309  CB  ARG A  38       7.938  26.312 -12.516  1.00 85.12           C  
ATOM    310  O   ARG A  38       5.230  26.328 -10.898  1.00 85.12           O  
ATOM    311  CG  ARG A  38       8.852  26.406 -13.734  1.00 85.12           C  
ATOM    312  CD  ARG A  38      10.234  26.922 -13.359  1.00 85.12           C  
ATOM    313  NE  ARG A  38      11.016  25.906 -12.656  1.00 85.12           N  
ATOM    314  NH1 ARG A  38      12.641  27.375 -11.922  1.00 85.12           N  
ATOM    315  NH2 ARG A  38      12.773  25.141 -11.383  1.00 85.12           N  
ATOM    316  CZ  ARG A  38      12.141  26.141 -11.984  1.00 85.12           C  
ATOM    317  N   PHE A  39       5.855  24.188 -11.164  1.00 89.56           N  
ATOM    318  CA  PHE A  39       5.234  23.656  -9.953  1.00 89.56           C  
ATOM    319  C   PHE A  39       5.691  24.453  -8.727  1.00 89.56           C  
ATOM    320  CB  PHE A  39       5.570  22.172  -9.773  1.00 89.56           C  
ATOM    321  O   PHE A  39       4.863  24.891  -7.930  1.00 89.56           O  
ATOM    322  CG  PHE A  39       5.055  21.594  -8.484  1.00 89.56           C  
ATOM    323  CD1 PHE A  39       5.867  21.531  -7.355  1.00 89.56           C  
ATOM    324  CD2 PHE A  39       3.758  21.109  -8.398  1.00 89.56           C  
ATOM    325  CE1 PHE A  39       5.395  20.984  -6.164  1.00 89.56           C  
ATOM    326  CE2 PHE A  39       3.277  20.562  -7.207  1.00 89.56           C  
ATOM    327  CZ  PHE A  39       4.098  20.500  -6.094  1.00 89.56           C  
ATOM    328  N   GLU A  40       6.977  24.719  -8.625  1.00 85.94           N  
ATOM    329  CA  GLU A  40       7.547  25.422  -7.480  1.00 85.94           C  
ATOM    330  C   GLU A  40       6.996  26.844  -7.379  1.00 85.94           C  
ATOM    331  CB  GLU A  40       9.070  25.453  -7.574  1.00 85.94           C  
ATOM    332  O   GLU A  40       6.727  27.328  -6.281  1.00 85.94           O  
ATOM    333  CG  GLU A  40       9.727  24.094  -7.410  1.00 85.94           C  
ATOM    334  CD  GLU A  40       9.680  23.234  -8.672  1.00 85.94           C  
ATOM    335  OE1 GLU A  40      10.047  22.047  -8.609  1.00 85.94           O  
ATOM    336  OE2 GLU A  40       9.258  23.781  -9.719  1.00 85.94           O  
ATOM    337  N   LYS A  41       6.863  27.453  -8.516  1.00 83.31           N  
ATOM    338  CA  LYS A  41       6.363  28.828  -8.508  1.00 83.31           C  
ATOM    339  C   LYS A  41       4.910  28.891  -8.047  1.00 83.31           C  
ATOM    340  CB  LYS A  41       6.500  29.453  -9.891  1.00 83.31           C  
ATOM    341  O   LYS A  41       4.504  29.828  -7.371  1.00 83.31           O  
ATOM    342  CG  LYS A  41       7.934  29.781 -10.297  1.00 83.31           C  
ATOM    343  CD  LYS A  41       8.516  30.906  -9.453  1.00 83.31           C  
ATOM    344  CE  LYS A  41       9.922  31.266  -9.898  1.00 83.31           C  
ATOM    345  NZ  LYS A  41      10.555  32.250  -8.977  1.00 83.31           N  
ATOM    346  N   VAL A  42       4.191  27.828  -8.438  1.00 90.94           N  
ATOM    347  CA  VAL A  42       2.803  27.781  -7.996  1.00 90.94           C  
ATOM    348  C   VAL A  42       2.750  27.594  -6.484  1.00 90.94           C  
ATOM    349  CB  VAL A  42       2.020  26.656  -8.703  1.00 90.94           C  
ATOM    350  O   VAL A  42       2.002  28.281  -5.789  1.00 90.94           O  
ATOM    351  CG1 VAL A  42       0.606  26.547  -8.141  1.00 90.94           C  
ATOM    352  CG2 VAL A  42       1.979  26.891 -10.211  1.00 90.94           C  
ATOM    353  N   CYS A  43       3.547  26.750  -5.945  1.00 91.81           N  
ATOM    354  CA  CYS A  43       3.594  26.547  -4.504  1.00 91.81           C  
ATOM    355  C   CYS A  43       4.031  27.812  -3.775  1.00 91.81           C  
ATOM    356  CB  CYS A  43       4.547  25.391  -4.168  1.00 91.81           C  
ATOM    357  O   CYS A  43       3.436  28.172  -2.764  1.00 91.81           O  
ATOM    358  SG  CYS A  43       4.012  23.797  -4.809  1.00 91.81           S  
ATOM    359  N   GLU A  44       5.000  28.500  -4.324  1.00 83.69           N  
ATOM    360  CA  GLU A  44       5.496  29.734  -3.729  1.00 83.69           C  
ATOM    361  C   GLU A  44       4.434  30.828  -3.762  1.00 83.69           C  
ATOM    362  CB  GLU A  44       6.766  30.203  -4.445  1.00 83.69           C  
ATOM    363  O   GLU A  44       4.355  31.656  -2.850  1.00 83.69           O  
ATOM    364  CG  GLU A  44       7.996  29.359  -4.133  1.00 83.69           C  
ATOM    365  CD  GLU A  44       9.180  29.688  -5.035  1.00 83.69           C  
ATOM    366  OE1 GLU A  44      10.258  29.062  -4.859  1.00 83.69           O  
ATOM    367  OE2 GLU A  44       9.031  30.547  -5.922  1.00 83.69           O  
ATOM    368  N   PHE A  45       3.721  30.844  -4.840  1.00 86.81           N  
ATOM    369  CA  PHE A  45       2.643  31.828  -4.953  1.00 86.81           C  
ATOM    370  C   PHE A  45       1.678  31.703  -3.779  1.00 86.81           C  
ATOM    371  CB  PHE A  45       1.888  31.641  -6.273  1.00 86.81           C  
ATOM    372  O   PHE A  45       1.394  32.688  -3.100  1.00 86.81           O  
ATOM    373  CG  PHE A  45       0.647  32.469  -6.387  1.00 86.81           C  
ATOM    374  CD1 PHE A  45      -0.613  31.906  -6.250  1.00 86.81           C  
ATOM    375  CD2 PHE A  45       0.742  33.844  -6.629  1.00 86.81           C  
ATOM    376  CE1 PHE A  45      -1.763  32.688  -6.355  1.00 86.81           C  
ATOM    377  CE2 PHE A  45      -0.403  34.625  -6.734  1.00 86.81           C  
ATOM    378  CZ  PHE A  45      -1.654  34.062  -6.598  1.00 86.81           C  
ATOM    379  N   PHE A  46       1.247  30.484  -3.480  1.00 90.75           N  
ATOM    380  CA  PHE A  46       0.293  30.297  -2.395  1.00 90.75           C  
ATOM    381  C   PHE A  46       0.960  30.531  -1.043  1.00 90.75           C  
ATOM    382  CB  PHE A  46      -0.316  28.891  -2.449  1.00 90.75           C  
ATOM    383  O   PHE A  46       0.331  31.031  -0.111  1.00 90.75           O  
ATOM    384  CG  PHE A  46      -1.311  28.703  -3.562  1.00 90.75           C  
ATOM    385  CD1 PHE A  46      -2.459  29.484  -3.627  1.00 90.75           C  
ATOM    386  CD2 PHE A  46      -1.097  27.750  -4.547  1.00 90.75           C  
ATOM    387  CE1 PHE A  46      -3.381  29.312  -4.656  1.00 90.75           C  
ATOM    388  CE2 PHE A  46      -2.014  27.578  -5.578  1.00 90.75           C  
ATOM    389  CZ  PHE A  46      -3.156  28.359  -5.633  1.00 90.75           C  
ATOM    390  N   ALA A  47       2.225  30.203  -0.914  1.00 87.25           N  
ATOM    391  CA  ALA A  47       2.957  30.438   0.329  1.00 87.25           C  
ATOM    392  C   ALA A  47       3.131  31.922   0.593  1.00 87.25           C  
ATOM    393  CB  ALA A  47       4.316  29.734   0.282  1.00 87.25           C  
ATOM    394  O   ALA A  47       3.203  32.344   1.747  1.00 87.25           O  
ATOM    395  N   GLY A  48       3.115  32.719  -0.445  1.00 80.44           N  
ATOM    396  CA  GLY A  48       3.316  34.156  -0.346  1.00 80.44           C  
ATOM    397  C   GLY A  48       2.082  34.906   0.130  1.00 80.44           C  
ATOM    398  O   GLY A  48       2.145  36.094   0.412  1.00 80.44           O  
ATOM    399  N   GLY A  49       0.977  34.312   0.186  1.00 79.81           N  
ATOM    400  CA  GLY A  49      -0.234  34.875   0.747  1.00 79.81           C  
ATOM    401  C   GLY A  49      -0.979  35.781  -0.230  1.00 79.81           C  
ATOM    402  O   GLY A  49      -1.260  36.938   0.071  1.00 79.81           O  
ATOM    403  N   PRO A  50      -1.354  35.250  -1.314  1.00 74.62           N  
ATOM    404  CA  PRO A  50      -2.006  36.094  -2.330  1.00 74.62           C  
ATOM    405  C   PRO A  50      -3.488  36.312  -2.041  1.00 74.62           C  
ATOM    406  CB  PRO A  50      -1.818  35.281  -3.617  1.00 74.62           C  
ATOM    407  O   PRO A  50      -4.188  36.938  -2.844  1.00 74.62           O  
ATOM    408  CG  PRO A  50      -1.838  33.844  -3.182  1.00 74.62           C  
ATOM    409  CD  PRO A  50      -1.160  33.750  -1.847  1.00 74.62           C  
ATOM    410  N   GLY A  51      -3.939  35.875  -0.979  1.00 79.69           N  
ATOM    411  CA  GLY A  51      -5.352  36.000  -0.660  1.00 79.69           C  
ATOM    412  C   GLY A  51      -6.184  34.844  -1.146  1.00 79.69           C  
ATOM    413  O   GLY A  51      -7.410  34.938  -1.246  1.00 79.69           O  
ATOM    414  N   THR A  52      -5.504  33.875  -1.665  1.00 84.81           N  
ATOM    415  CA  THR A  52      -6.090  32.594  -2.059  1.00 84.81           C  
ATOM    416  C   THR A  52      -5.152  31.438  -1.722  1.00 84.81           C  
ATOM    417  CB  THR A  52      -6.418  32.562  -3.564  1.00 84.81           C  
ATOM    418  O   THR A  52      -3.963  31.656  -1.483  1.00 84.81           O  
ATOM    419  CG2 THR A  52      -5.145  32.594  -4.402  1.00 84.81           C  
ATOM    420  OG1 THR A  52      -7.172  31.391  -3.865  1.00 84.81           O  
ATOM    421  N   SER A  53      -5.770  30.266  -1.523  1.00 91.50           N  
ATOM    422  CA  SER A  53      -4.945  29.078  -1.252  1.00 91.50           C  
ATOM    423  C   SER A  53      -5.648  27.797  -1.690  1.00 91.50           C  
ATOM    424  CB  SER A  53      -4.602  29.000   0.236  1.00 91.50           C  
ATOM    425  O   SER A  53      -6.742  27.844  -2.254  1.00 91.50           O  
ATOM    426  OG  SER A  53      -5.773  28.828   1.014  1.00 91.50           O  
ATOM    427  N   ALA A  54      -4.922  26.688  -1.586  1.00 95.50           N  
ATOM    428  CA  ALA A  54      -5.445  25.344  -1.816  1.00 95.50           C  
ATOM    429  C   ALA A  54      -4.793  24.328  -0.881  1.00 95.50           C  
ATOM    430  CB  ALA A  54      -5.234  24.938  -3.271  1.00 95.50           C  
ATOM    431  O   ALA A  54      -3.701  24.578  -0.359  1.00 95.50           O  
ATOM    432  N   HIS A  55      -5.555  23.312  -0.686  1.00 95.50           N  
ATOM    433  CA  HIS A  55      -4.961  22.281   0.155  1.00 95.50           C  
ATOM    434  C   HIS A  55      -3.789  21.609  -0.547  1.00 95.50           C  
ATOM    435  CB  HIS A  55      -6.012  21.234   0.543  1.00 95.50           C  
ATOM    436  O   HIS A  55      -2.752  21.359   0.071  1.00 95.50           O  
ATOM    437  CG  HIS A  55      -7.078  21.766   1.449  1.00 95.50           C  
ATOM    438  CD2 HIS A  55      -7.219  21.703   2.795  1.00 95.50           C  
ATOM    439  ND1 HIS A  55      -8.172  22.469   0.984  1.00 95.50           N  
ATOM    440  CE1 HIS A  55      -8.938  22.812   2.006  1.00 95.50           C  
ATOM    441  NE2 HIS A  55      -8.383  22.344   3.117  1.00 95.50           N  
ATOM    442  N   PHE A  56      -3.963  21.375  -1.849  1.00 94.81           N  
ATOM    443  CA  PHE A  56      -2.934  20.625  -2.564  1.00 94.81           C  
ATOM    444  C   PHE A  56      -2.629  21.281  -3.906  1.00 94.81           C  
ATOM    445  CB  PHE A  56      -3.367  19.172  -2.773  1.00 94.81           C  
ATOM    446  O   PHE A  56      -3.518  21.859  -4.543  1.00 94.81           O  
ATOM    447  CG  PHE A  56      -3.586  18.422  -1.493  1.00 94.81           C  
ATOM    448  CD1 PHE A  56      -2.514  17.875  -0.795  1.00 94.81           C  
ATOM    449  CD2 PHE A  56      -4.867  18.250  -0.986  1.00 94.81           C  
ATOM    450  CE1 PHE A  56      -2.715  17.172   0.390  1.00 94.81           C  
ATOM    451  CE2 PHE A  56      -5.078  17.547   0.198  1.00 94.81           C  
ATOM    452  CZ  PHE A  56      -3.998  17.016   0.884  1.00 94.81           C  
ATOM    453  N   VAL A  57      -1.333  21.203  -4.320  1.00 94.06           N  
ATOM    454  CA  VAL A  57      -0.863  21.453  -5.680  1.00 94.06           C  
ATOM    455  C   VAL A  57      -0.291  20.172  -6.270  1.00 94.06           C  
ATOM    456  CB  VAL A  57       0.198  22.578  -5.719  1.00 94.06           C  
ATOM    457  O   VAL A  57       0.608  19.562  -5.688  1.00 94.06           O  
ATOM    458  CG1 VAL A  57       0.658  22.844  -7.152  1.00 94.06           C  
ATOM    459  CG2 VAL A  57      -0.356  23.859  -5.094  1.00 94.06           C  
ATOM    460  N   VAL A  58      -0.983  19.750  -7.348  1.00 94.25           N  
ATOM    461  CA  VAL A  58      -0.666  18.406  -7.820  1.00 94.25           C  
ATOM    462  C   VAL A  58      -0.271  18.453  -9.297  1.00 94.25           C  
ATOM    463  CB  VAL A  58      -1.854  17.438  -7.617  1.00 94.25           C  
ATOM    464  O   VAL A  58      -0.923  19.125 -10.094  1.00 94.25           O  
ATOM    465  CG1 VAL A  58      -1.479  16.016  -8.055  1.00 94.25           C  
ATOM    466  CG2 VAL A  58      -2.303  17.438  -6.156  1.00 94.25           C  
ATOM    467  N   GLU A  59       0.882  17.844  -9.602  1.00 91.25           N  
ATOM    468  CA  GLU A  59       1.271  17.562 -10.977  1.00 91.25           C  
ATOM    469  C   GLU A  59       1.853  16.156 -11.102  1.00 91.25           C  
ATOM    470  CB  GLU A  59       2.283  18.594 -11.484  1.00 91.25           C  
ATOM    471  O   GLU A  59       1.855  15.391 -10.133  1.00 91.25           O  
ATOM    472  CG  GLU A  59       3.680  18.422 -10.898  1.00 91.25           C  
ATOM    473  CD  GLU A  59       4.688  19.406 -11.453  1.00 91.25           C  
ATOM    474  OE1 GLU A  59       5.879  19.344 -11.070  1.00 91.25           O  
ATOM    475  OE2 GLU A  59       4.285  20.266 -12.281  1.00 91.25           O  
ATOM    476  N   ALA A  60       2.209  15.773 -12.328  1.00 85.62           N  
ATOM    477  CA  ALA A  60       2.734  14.438 -12.570  1.00 85.62           C  
ATOM    478  C   ALA A  60       3.805  14.070 -11.547  1.00 85.62           C  
ATOM    479  CB  ALA A  60       3.301  14.336 -13.984  1.00 85.62           C  
ATOM    480  O   ALA A  60       4.863  14.703 -11.492  1.00 85.62           O  
ATOM    481  N   GLY A  61       3.438  13.172 -10.695  1.00 81.12           N  
ATOM    482  CA  GLY A  61       4.402  12.578  -9.781  1.00 81.12           C  
ATOM    483  C   GLY A  61       4.645  13.430  -8.547  1.00 81.12           C  
ATOM    484  O   GLY A  61       5.504  13.102  -7.723  1.00 81.12           O  
ATOM    485  N   ARG A  62       3.951  14.586  -8.383  1.00 84.69           N  
ATOM    486  CA  ARG A  62       4.195  15.453  -7.238  1.00 84.69           C  
ATOM    487  C   ARG A  62       2.887  15.992  -6.668  1.00 84.69           C  
ATOM    488  CB  ARG A  62       5.113  16.609  -7.629  1.00 84.69           C  
ATOM    489  O   ARG A  62       1.982  16.359  -7.422  1.00 84.69           O  
ATOM    490  CG  ARG A  62       6.516  16.188  -8.031  1.00 84.69           C  
ATOM    491  CD  ARG A  62       7.430  17.375  -8.258  1.00 84.69           C  
ATOM    492  NE  ARG A  62       7.090  18.094  -9.484  1.00 84.69           N  
ATOM    493  NH1 ARG A  62       8.633  19.781  -9.180  1.00 84.69           N  
ATOM    494  NH2 ARG A  62       7.281  19.781 -11.031  1.00 84.69           N  
ATOM    495  CZ  ARG A  62       7.672  19.219  -9.898  1.00 84.69           C  
ATOM    496  N   CYS A  63       2.779  15.938  -5.355  1.00 88.12           N  
ATOM    497  CA  CYS A  63       1.669  16.500  -4.602  1.00 88.12           C  
ATOM    498  C   CYS A  63       2.174  17.297  -3.404  1.00 88.12           C  
ATOM    499  CB  CYS A  63       0.719  15.406  -4.133  1.00 88.12           C  
ATOM    500  O   CYS A  63       2.768  16.734  -2.484  1.00 88.12           O  
ATOM    501  SG  CYS A  63      -0.638  16.000  -3.102  1.00 88.12           S  
ATOM    502  N   ALA A  64       1.944  18.625  -3.467  1.00 88.75           N  
ATOM    503  CA  ALA A  64       2.293  19.469  -2.334  1.00 88.75           C  
ATOM    504  C   ALA A  64       1.060  19.812  -1.501  1.00 88.75           C  
ATOM    505  CB  ALA A  64       2.969  20.750  -2.820  1.00 88.75           C  
ATOM    506  O   ALA A  64       0.029  20.219  -2.041  1.00 88.75           O  
ATOM    507  N   GLN A  65       1.181  19.531  -0.235  1.00 89.94           N  
ATOM    508  CA  GLN A  65       0.129  20.000   0.654  1.00 89.94           C  
ATOM    509  C   GLN A  65       0.507  21.344   1.277  1.00 89.94           C  
ATOM    510  CB  GLN A  65      -0.160  18.984   1.750  1.00 89.94           C  
ATOM    511  O   GLN A  65       1.535  21.453   1.949  1.00 89.94           O  
ATOM    512  CG  GLN A  65      -1.342  19.344   2.639  1.00 89.94           C  
ATOM    513  CD  GLN A  65      -1.707  18.234   3.613  1.00 89.94           C  
ATOM    514  NE2 GLN A  65      -2.711  18.484   4.445  1.00 89.94           N  
ATOM    515  OE1 GLN A  65      -1.092  17.172   3.615  1.00 89.94           O  
ATOM    516  N   LEU A  66      -0.351  22.375   1.074  1.00 89.75           N  
ATOM    517  CA  LEU A  66      -0.035  23.719   1.512  1.00 89.75           C  
ATOM    518  C   LEU A  66      -0.909  24.125   2.693  1.00 89.75           C  
ATOM    519  CB  LEU A  66      -0.220  24.719   0.361  1.00 89.75           C  
ATOM    520  O   LEU A  66      -0.553  25.031   3.451  1.00 89.75           O  
ATOM    521  CG  LEU A  66       0.799  24.625  -0.776  1.00 89.75           C  
ATOM    522  CD1 LEU A  66       0.525  23.406  -1.645  1.00 89.75           C  
ATOM    523  CD2 LEU A  66       0.771  25.906  -1.615  1.00 89.75           C  
ATOM    524  N   VAL A  67      -2.111  23.578   2.760  1.00 90.88           N  
ATOM    525  CA  VAL A  67      -3.025  23.828   3.867  1.00 90.88           C  
ATOM    526  C   VAL A  67      -3.432  22.516   4.520  1.00 90.88           C  
ATOM    527  CB  VAL A  67      -4.277  24.609   3.400  1.00 90.88           C  
ATOM    528  O   VAL A  67      -3.715  21.531   3.828  1.00 90.88           O  
ATOM    529  CG1 VAL A  67      -5.242  24.828   4.566  1.00 90.88           C  
ATOM    530  CG2 VAL A  67      -3.881  25.938   2.775  1.00 90.88           C  
ATOM    531  N   GLU A  68      -3.371  22.500   5.867  1.00 86.50           N  
ATOM    532  CA  GLU A  68      -3.805  21.312   6.586  1.00 86.50           C  
ATOM    533  C   GLU A  68      -5.277  21.016   6.316  1.00 86.50           C  
ATOM    534  CB  GLU A  68      -3.564  21.469   8.086  1.00 86.50           C  
ATOM    535  O   GLU A  68      -6.082  21.922   6.145  1.00 86.50           O  
ATOM    536  CG  GLU A  68      -2.096  21.594   8.469  1.00 86.50           C  
ATOM    537  CD  GLU A  68      -1.789  21.094   9.867  1.00 86.50           C  
ATOM    538  OE1 GLU A  68      -0.777  21.516  10.461  1.00 86.50           O  
ATOM    539  OE2 GLU A  68      -2.566  20.250  10.367  1.00 86.50           O  
ATOM    540  N   ILE A  69      -5.613  19.750   6.367  1.00 88.00           N  
ATOM    541  CA  ILE A  69      -6.980  19.328   6.070  1.00 88.00           C  
ATOM    542  C   ILE A  69      -7.941  19.922   7.090  1.00 88.00           C  
ATOM    543  CB  ILE A  69      -7.105  17.781   6.059  1.00 88.00           C  
ATOM    544  O   ILE A  69      -9.078  20.281   6.754  1.00 88.00           O  
ATOM    545  CG1 ILE A  69      -6.297  17.188   4.898  1.00 88.00           C  
ATOM    546  CG2 ILE A  69      -8.578  17.359   5.973  1.00 88.00           C  
ATOM    547  CD1 ILE A  69      -6.832  17.562   3.521  1.00 88.00           C  
ATOM    548  N   LYS A  70      -7.406  20.094   8.328  1.00 83.25           N  
ATOM    549  CA  LYS A  70      -8.273  20.609   9.383  1.00 83.25           C  
ATOM    550  C   LYS A  70      -8.562  22.109   9.172  1.00 83.25           C  
ATOM    551  CB  LYS A  70      -7.641  20.391  10.758  1.00 83.25           C  
ATOM    552  O   LYS A  70      -9.469  22.656   9.789  1.00 83.25           O  
ATOM    553  CG  LYS A  70      -6.352  21.172  10.977  1.00 83.25           C  
ATOM    554  CD  LYS A  70      -5.773  20.906  12.359  1.00 83.25           C  
ATOM    555  CE  LYS A  70      -4.465  21.656  12.578  1.00 83.25           C  
ATOM    556  NZ  LYS A  70      -4.625  22.781  13.547  1.00 83.25           N  
ATOM    557  N   ASP A  71      -7.742  22.781   8.375  1.00 88.00           N  
ATOM    558  CA  ASP A  71      -7.930  24.203   8.117  1.00 88.00           C  
ATOM    559  C   ASP A  71      -8.688  24.422   6.812  1.00 88.00           C  
ATOM    560  CB  ASP A  71      -6.578  24.922   8.070  1.00 88.00           C  
ATOM    561  O   ASP A  71      -8.945  23.484   6.062  1.00 88.00           O  
ATOM    562  CG  ASP A  71      -5.852  24.906   9.406  1.00 88.00           C  
ATOM    563  OD1 ASP A  71      -6.520  24.953  10.461  1.00 88.00           O  
ATOM    564  OD2 ASP A  71      -4.605  24.859   9.398  1.00 88.00           O  
ATOM    565  N   ILE A  72      -9.164  25.703   6.656  1.00 86.44           N  
ATOM    566  CA  ILE A  72     -10.016  26.031   5.516  1.00 86.44           C  
ATOM    567  C   ILE A  72      -9.219  26.844   4.492  1.00 86.44           C  
ATOM    568  CB  ILE A  72     -11.273  26.797   5.957  1.00 86.44           C  
ATOM    569  O   ILE A  72      -8.891  28.000   4.738  1.00 86.44           O  
ATOM    570  CG1 ILE A  72     -12.070  26.000   6.988  1.00 86.44           C  
ATOM    571  CG2 ILE A  72     -12.148  27.156   4.746  1.00 86.44           C  
ATOM    572  CD1 ILE A  72     -13.133  26.797   7.723  1.00 86.44           C  
ATOM    573  N   ALA A  73      -8.898  26.188   3.365  1.00 92.25           N  
ATOM    574  CA  ALA A  73      -8.266  26.922   2.277  1.00 92.25           C  
ATOM    575  C   ALA A  73      -9.266  27.844   1.571  1.00 92.25           C  
ATOM    576  CB  ALA A  73      -7.637  25.953   1.277  1.00 92.25           C  
ATOM    577  O   ALA A  73     -10.445  27.500   1.449  1.00 92.25           O  
ATOM    578  N   TRP A  74      -8.750  28.984   1.165  1.00 90.06           N  
ATOM    579  CA  TRP A  74      -9.547  29.938   0.402  1.00 90.06           C  
ATOM    580  C   TRP A  74      -9.414  29.672  -1.096  1.00 90.06           C  
ATOM    581  CB  TRP A  74      -9.133  31.375   0.727  1.00 90.06           C  
ATOM    582  O   TRP A  74      -8.609  30.328  -1.772  1.00 90.06           O  
ATOM    583  CG  TRP A  74      -9.273  31.734   2.174  1.00 90.06           C  
ATOM    584  CD1 TRP A  74      -9.875  31.000   3.154  1.00 90.06           C  
ATOM    585  CD2 TRP A  74      -8.812  32.938   2.803  1.00 90.06           C  
ATOM    586  CE2 TRP A  74      -9.164  32.844   4.168  1.00 90.06           C  
ATOM    587  CE3 TRP A  74      -8.133  34.062   2.344  1.00 90.06           C  
ATOM    588  NE1 TRP A  74      -9.812  31.656   4.355  1.00 90.06           N  
ATOM    589  CH2 TRP A  74      -8.195  34.969   4.605  1.00 90.06           C  
ATOM    590  CZ2 TRP A  74      -8.859  33.875   5.078  1.00 90.06           C  
ATOM    591  CZ3 TRP A  74      -7.832  35.094   3.252  1.00 90.06           C  
ATOM    592  N   HIS A  75     -10.312  28.734  -1.615  1.00 91.94           N  
ATOM    593  CA  HIS A  75     -10.039  28.359  -3.000  1.00 91.94           C  
ATOM    594  C   HIS A  75     -11.297  28.453  -3.854  1.00 91.94           C  
ATOM    595  CB  HIS A  75      -9.461  26.953  -3.074  1.00 91.94           C  
ATOM    596  O   HIS A  75     -11.219  28.688  -5.062  1.00 91.94           O  
ATOM    597  CG  HIS A  75     -10.375  25.891  -2.539  1.00 91.94           C  
ATOM    598  CD2 HIS A  75     -10.547  25.422  -1.281  1.00 91.94           C  
ATOM    599  ND1 HIS A  75     -11.250  25.188  -3.338  1.00 91.94           N  
ATOM    600  CE1 HIS A  75     -11.930  24.328  -2.594  1.00 91.94           C  
ATOM    601  NE2 HIS A  75     -11.516  24.453  -1.341  1.00 91.94           N  
ATOM    602  N   ALA A  76     -12.516  28.438  -3.270  1.00 88.94           N  
ATOM    603  CA  ALA A  76     -13.711  28.203  -4.074  1.00 88.94           C  
ATOM    604  C   ALA A  76     -14.445  29.516  -4.371  1.00 88.94           C  
ATOM    605  CB  ALA A  76     -14.641  27.219  -3.369  1.00 88.94           C  
ATOM    606  O   ALA A  76     -15.391  29.531  -5.160  1.00 88.94           O  
ATOM    607  N   GLY A  77     -13.969  30.609  -3.805  1.00 79.44           N  
ATOM    608  CA  GLY A  77     -14.672  31.875  -3.959  1.00 79.44           C  
ATOM    609  C   GLY A  77     -16.016  31.891  -3.266  1.00 79.44           C  
ATOM    610  O   GLY A  77     -16.828  32.781  -3.482  1.00 79.44           O  
ATOM    611  N   ASN A  78     -16.312  30.906  -2.611  1.00 73.81           N  
ATOM    612  CA  ASN A  78     -17.531  30.672  -1.851  1.00 73.81           C  
ATOM    613  C   ASN A  78     -17.234  30.047  -0.489  1.00 73.81           C  
ATOM    614  CB  ASN A  78     -18.500  29.781  -2.641  1.00 73.81           C  
ATOM    615  O   ASN A  78     -16.734  28.922  -0.410  1.00 73.81           O  
ATOM    616  CG  ASN A  78     -19.797  29.531  -1.907  1.00 73.81           C  
ATOM    617  ND2 ASN A  78     -20.906  29.984  -2.486  1.00 73.81           N  
ATOM    618  OD1 ASN A  78     -19.812  28.922  -0.829  1.00 73.81           O  
ATOM    619  N   TRP A  79     -17.562  30.875   0.527  1.00 81.31           N  
ATOM    620  CA  TRP A  79     -17.141  30.484   1.866  1.00 81.31           C  
ATOM    621  C   TRP A  79     -17.781  29.156   2.266  1.00 81.31           C  
ATOM    622  CB  TRP A  79     -17.516  31.562   2.887  1.00 81.31           C  
ATOM    623  O   TRP A  79     -17.125  28.297   2.850  1.00 81.31           O  
ATOM    624  CG  TRP A  79     -17.047  31.266   4.285  1.00 81.31           C  
ATOM    625  CD1 TRP A  79     -17.844  31.141   5.395  1.00 81.31           C  
ATOM    626  CD2 TRP A  79     -15.703  31.062   4.715  1.00 81.31           C  
ATOM    627  CE2 TRP A  79     -15.750  30.797   6.105  1.00 81.31           C  
ATOM    628  CE3 TRP A  79     -14.469  31.062   4.062  1.00 81.31           C  
ATOM    629  NE1 TRP A  79     -17.062  30.859   6.496  1.00 81.31           N  
ATOM    630  CH2 TRP A  79     -13.391  30.562   6.191  1.00 81.31           C  
ATOM    631  CZ2 TRP A  79     -14.594  30.562   6.855  1.00 81.31           C  
ATOM    632  CZ3 TRP A  79     -13.320  30.812   4.809  1.00 81.31           C  
ATOM    633  N   ALA A  80     -19.000  29.000   1.942  1.00 77.44           N  
ATOM    634  CA  ALA A  80     -19.672  27.750   2.273  1.00 77.44           C  
ATOM    635  C   ALA A  80     -19.000  26.562   1.598  1.00 77.44           C  
ATOM    636  CB  ALA A  80     -21.156  27.828   1.869  1.00 77.44           C  
ATOM    637  O   ALA A  80     -18.859  25.500   2.205  1.00 77.44           O  
ATOM    638  N   ALA A  81     -18.531  26.781   0.428  1.00 86.06           N  
ATOM    639  CA  ALA A  81     -17.812  25.719  -0.290  1.00 86.06           C  
ATOM    640  C   ALA A  81     -16.438  25.484   0.310  1.00 86.06           C  
ATOM    641  CB  ALA A  81     -17.703  26.078  -1.771  1.00 86.06           C  
ATOM    642  O   ALA A  81     -15.992  24.344   0.447  1.00 86.06           O  
ATOM    643  N   ASN A  82     -15.758  26.594   0.672  1.00 89.44           N  
ATOM    644  CA  ASN A  82     -14.453  26.453   1.302  1.00 89.44           C  
ATOM    645  C   ASN A  82     -14.523  25.625   2.580  1.00 89.44           C  
ATOM    646  CB  ASN A  82     -13.859  27.844   1.598  1.00 89.44           C  
ATOM    647  O   ASN A  82     -13.656  24.797   2.830  1.00 89.44           O  
ATOM    648  CG  ASN A  82     -13.336  28.531   0.353  1.00 89.44           C  
ATOM    649  ND2 ASN A  82     -13.141  29.844   0.441  1.00 89.44           N  
ATOM    650  OD1 ASN A  82     -13.117  27.891  -0.679  1.00 89.44           O  
ATOM    651  N   GLN A  83     -15.578  25.750   3.359  1.00 86.69           N  
ATOM    652  CA  GLN A  83     -15.711  25.109   4.660  1.00 86.69           C  
ATOM    653  C   GLN A  83     -15.898  23.594   4.508  1.00 86.69           C  
ATOM    654  CB  GLN A  83     -16.891  25.703   5.441  1.00 86.69           C  
ATOM    655  O   GLN A  83     -15.469  22.828   5.367  1.00 86.69           O  
ATOM    656  CG  GLN A  83     -16.578  27.062   6.059  1.00 86.69           C  
ATOM    657  CD  GLN A  83     -17.750  27.625   6.836  1.00 86.69           C  
ATOM    658  NE2 GLN A  83     -18.391  28.656   6.285  1.00 86.69           N  
ATOM    659  OE1 GLN A  83     -18.094  27.141   7.918  1.00 86.69           O  
ATOM    660  N   ARG A  84     -16.375  23.203   3.371  1.00 90.81           N  
ATOM    661  CA  ARG A  84     -16.766  21.797   3.277  1.00 90.81           C  
ATOM    662  C   ARG A  84     -15.961  21.062   2.207  1.00 90.81           C  
ATOM    663  CB  ARG A  84     -18.266  21.672   2.975  1.00 90.81           C  
ATOM    664  O   ARG A  84     -16.344  19.984   1.773  1.00 90.81           O  
ATOM    665  CG  ARG A  84     -18.688  22.359   1.679  1.00 90.81           C  
ATOM    666  CD  ARG A  84     -20.188  22.219   1.432  1.00 90.81           C  
ATOM    667  NE  ARG A  84     -20.594  20.812   1.321  1.00 90.81           N  
ATOM    668  NH1 ARG A  84     -21.938  21.141  -0.526  1.00 90.81           N  
ATOM    669  NH2 ARG A  84     -21.703  19.047   0.386  1.00 90.81           N  
ATOM    670  CZ  ARG A  84     -21.406  20.344   0.394  1.00 90.81           C  
ATOM    671  N   SER A  85     -14.867  21.781   1.755  1.00 92.38           N  
ATOM    672  CA  SER A  85     -14.195  21.156   0.624  1.00 92.38           C  
ATOM    673  C   SER A  85     -12.680  21.188   0.787  1.00 92.38           C  
ATOM    674  CB  SER A  85     -14.594  21.828  -0.686  1.00 92.38           C  
ATOM    675  O   SER A  85     -12.156  21.938   1.608  1.00 92.38           O  
ATOM    676  OG  SER A  85     -14.125  23.172  -0.717  1.00 92.38           O  
ATOM    677  N   ILE A  86     -12.031  20.281   0.032  1.00 95.25           N  
ATOM    678  CA  ILE A  86     -10.594  20.250  -0.221  1.00 95.25           C  
ATOM    679  C   ILE A  86     -10.312  20.750  -1.634  1.00 95.25           C  
ATOM    680  CB  ILE A  86     -10.008  18.828  -0.032  1.00 95.25           C  
ATOM    681  O   ILE A  86     -10.828  20.219  -2.611  1.00 95.25           O  
ATOM    682  CG1 ILE A  86     -10.164  18.375   1.425  1.00 95.25           C  
ATOM    683  CG2 ILE A  86      -8.539  18.797  -0.465  1.00 95.25           C  
ATOM    684  CD1 ILE A  86      -9.906  16.891   1.643  1.00 95.25           C  
ATOM    685  N   GLY A  87      -9.523  21.828  -1.688  1.00 96.75           N  
ATOM    686  CA  GLY A  87      -9.141  22.344  -2.992  1.00 96.75           C  
ATOM    687  C   GLY A  87      -7.859  21.719  -3.521  1.00 96.75           C  
ATOM    688  O   GLY A  87      -6.848  21.688  -2.818  1.00 96.75           O  
ATOM    689  N   ILE A  88      -7.934  21.250  -4.766  1.00 97.19           N  
ATOM    690  CA  ILE A  88      -6.750  20.688  -5.418  1.00 97.19           C  
ATOM    691  C   ILE A  88      -6.434  21.484  -6.680  1.00 97.19           C  
ATOM    692  CB  ILE A  88      -6.945  19.203  -5.762  1.00 97.19           C  
ATOM    693  O   ILE A  88      -7.230  21.516  -7.617  1.00 97.19           O  
ATOM    694  CG1 ILE A  88      -7.367  18.406  -4.516  1.00 97.19           C  
ATOM    695  CG2 ILE A  88      -5.668  18.609  -6.375  1.00 97.19           C  
ATOM    696  CD1 ILE A  88      -7.574  16.922  -4.762  1.00 97.19           C  
ATOM    697  N   GLU A  89      -5.176  22.078  -6.648  1.00 96.62           N  
ATOM    698  CA  GLU A  89      -4.664  22.766  -7.836  1.00 96.62           C  
ATOM    699  C   GLU A  89      -3.910  21.797  -8.742  1.00 96.62           C  
ATOM    700  CB  GLU A  89      -3.752  23.922  -7.434  1.00 96.62           C  
ATOM    701  O   GLU A  89      -2.912  21.203  -8.336  1.00 96.62           O  
ATOM    702  CG  GLU A  89      -4.469  25.047  -6.688  1.00 96.62           C  
ATOM    703  CD  GLU A  89      -5.336  25.906  -7.590  1.00 96.62           C  
ATOM    704  OE1 GLU A  89      -6.172  26.672  -7.066  1.00 96.62           O  
ATOM    705  OE2 GLU A  89      -5.176  25.812  -8.828  1.00 96.62           O  
ATOM    706  N   CYS A  90      -4.430  21.672  -9.938  1.00 96.25           N  
ATOM    707  CA  CYS A  90      -3.893  20.688 -10.867  1.00 96.25           C  
ATOM    708  C   CYS A  90      -3.164  21.359 -12.016  1.00 96.25           C  
ATOM    709  CB  CYS A  90      -5.012  19.797 -11.406  1.00 96.25           C  
ATOM    710  O   CYS A  90      -3.574  22.422 -12.477  1.00 96.25           O  
ATOM    711  SG  CYS A  90      -6.020  19.016 -10.117  1.00 96.25           S  
ATOM    712  N   ARG A  91      -2.121  20.672 -12.414  1.00 93.62           N  
ATOM    713  CA  ARG A  91      -1.460  21.156 -13.625  1.00 93.62           C  
ATOM    714  C   ARG A  91      -2.443  21.250 -14.781  1.00 93.62           C  
ATOM    715  CB  ARG A  91      -0.289  20.250 -14.000  1.00 93.62           C  
ATOM    716  O   ARG A  91      -3.107  20.266 -15.125  1.00 93.62           O  
ATOM    717  CG  ARG A  91       0.529  20.750 -15.180  1.00 93.62           C  
ATOM    718  CD  ARG A  91       1.830  19.969 -15.336  1.00 93.62           C  
ATOM    719  NE  ARG A  91       2.891  20.531 -14.500  1.00 93.62           N  
ATOM    720  NH1 ARG A  91       3.770  21.875 -16.156  1.00 93.62           N  
ATOM    721  NH2 ARG A  91       4.711  21.859 -14.062  1.00 93.62           N  
ATOM    722  CZ  ARG A  91       3.789  21.422 -14.906  1.00 93.62           C  
ATOM    723  N   PRO A  92      -2.471  22.469 -15.453  1.00 92.75           N  
ATOM    724  CA  PRO A  92      -3.533  22.703 -16.422  1.00 92.75           C  
ATOM    725  C   PRO A  92      -3.373  21.859 -17.688  1.00 92.75           C  
ATOM    726  CB  PRO A  92      -3.395  24.188 -16.750  1.00 92.75           C  
ATOM    727  O   PRO A  92      -4.363  21.531 -18.344  1.00 92.75           O  
ATOM    728  CG  PRO A  92      -2.127  24.609 -16.078  1.00 92.75           C  
ATOM    729  CD  PRO A  92      -1.749  23.562 -15.078  1.00 92.75           C  
ATOM    730  N   GLU A  93      -2.139  21.469 -18.047  1.00 87.12           N  
ATOM    731  CA  GLU A  93      -1.883  20.719 -19.266  1.00 87.12           C  
ATOM    732  C   GLU A  93      -2.498  19.328 -19.203  1.00 87.12           C  
ATOM    733  CB  GLU A  93      -0.378  20.625 -19.531  1.00 87.12           C  
ATOM    734  O   GLU A  93      -2.861  18.750 -20.219  1.00 87.12           O  
ATOM    735  CG  GLU A  93       0.293  21.969 -19.781  1.00 87.12           C  
ATOM    736  CD  GLU A  93       0.929  22.562 -18.547  1.00 87.12           C  
ATOM    737  OE1 GLU A  93       1.995  23.203 -18.656  1.00 87.12           O  
ATOM    738  OE2 GLU A  93       0.357  22.375 -17.438  1.00 87.12           O  
ATOM    739  N   MET A  94      -2.715  18.797 -17.953  1.00 93.06           N  
ATOM    740  CA  MET A  94      -3.381  17.516 -17.688  1.00 93.06           C  
ATOM    741  C   MET A  94      -2.793  16.406 -18.547  1.00 93.06           C  
ATOM    742  CB  MET A  94      -4.887  17.641 -17.938  1.00 93.06           C  
ATOM    743  O   MET A  94      -3.525  15.695 -19.234  1.00 93.06           O  
ATOM    744  CG  MET A  94      -5.684  16.438 -17.453  1.00 93.06           C  
ATOM    745  SD  MET A  94      -7.469  16.578 -17.859  1.00 93.06           S  
ATOM    746  CE  MET A  94      -7.797  18.266 -17.281  1.00 93.06           C  
ATOM    747  N   SER A  95      -1.467  16.344 -18.562  1.00 82.06           N  
ATOM    748  CA  SER A  95      -0.925  15.141 -19.172  1.00 82.06           C  
ATOM    749  C   SER A  95      -1.521  13.883 -18.547  1.00 82.06           C  
ATOM    750  CB  SER A  95       0.598  15.109 -19.047  1.00 82.06           C  
ATOM    751  O   SER A  95      -2.170  13.953 -17.516  1.00 82.06           O  
ATOM    752  OG  SER A  95       0.986  14.820 -17.719  1.00 82.06           O  
ATOM    753  N   ASN A  96      -1.377  12.758 -19.203  1.00 80.19           N  
ATOM    754  CA  ASN A  96      -1.854  11.508 -18.625  1.00 80.19           C  
ATOM    755  C   ASN A  96      -1.267  11.273 -17.234  1.00 80.19           C  
ATOM    756  CB  ASN A  96      -1.528  10.328 -19.531  1.00 80.19           C  
ATOM    757  O   ASN A  96      -1.964  10.812 -16.328  1.00 80.19           O  
ATOM    758  CG  ASN A  96      -2.471  10.227 -20.719  1.00 80.19           C  
ATOM    759  ND2 ASN A  96      -2.076   9.469 -21.734  1.00 80.19           N  
ATOM    760  OD1 ASN A  96      -3.547  10.836 -20.719  1.00 80.19           O  
ATOM    761  N   GLU A  97      -0.033  11.609 -17.109  1.00 80.06           N  
ATOM    762  CA  GLU A  97       0.594  11.430 -15.805  1.00 80.06           C  
ATOM    763  C   GLU A  97       0.036  12.414 -14.781  1.00 80.06           C  
ATOM    764  CB  GLU A  97       2.113  11.586 -15.906  1.00 80.06           C  
ATOM    765  O   GLU A  97      -0.111  12.078 -13.602  1.00 80.06           O  
ATOM    766  CG  GLU A  97       2.799  10.445 -16.656  1.00 80.06           C  
ATOM    767  CD  GLU A  97       2.789  10.617 -18.156  1.00 80.06           C  
ATOM    768  OE1 GLU A  97       3.303   9.734 -18.875  1.00 80.06           O  
ATOM    769  OE2 GLU A  97       2.266  11.656 -18.625  1.00 80.06           O  
ATOM    770  N   ASP A  98      -0.234  13.664 -15.227  1.00 88.12           N  
ATOM    771  CA  ASP A  98      -0.917  14.609 -14.352  1.00 88.12           C  
ATOM    772  C   ASP A  98      -2.250  14.039 -13.867  1.00 88.12           C  
ATOM    773  CB  ASP A  98      -1.140  15.938 -15.070  1.00 88.12           C  
ATOM    774  O   ASP A  98      -2.529  14.031 -12.664  1.00 88.12           O  
ATOM    775  CG  ASP A  98       0.156  16.672 -15.383  1.00 88.12           C  
ATOM    776  OD1 ASP A  98       1.110  16.594 -14.586  1.00 88.12           O  
ATOM    777  OD2 ASP A  98       0.222  17.312 -16.453  1.00 88.12           O  
ATOM    778  N   PHE A  99      -2.998  13.562 -14.852  1.00 89.56           N  
ATOM    779  CA  PHE A  99      -4.336  13.055 -14.578  1.00 89.56           C  
ATOM    780  C   PHE A  99      -4.281  11.867 -13.617  1.00 89.56           C  
ATOM    781  CB  PHE A  99      -5.035  12.641 -15.875  1.00 89.56           C  
ATOM    782  O   PHE A  99      -5.000  11.836 -12.617  1.00 89.56           O  
ATOM    783  CG  PHE A  99      -6.477  12.242 -15.695  1.00 89.56           C  
ATOM    784  CD1 PHE A  99      -6.812  10.930 -15.398  1.00 89.56           C  
ATOM    785  CD2 PHE A  99      -7.488  13.180 -15.812  1.00 89.56           C  
ATOM    786  CE1 PHE A  99      -8.141  10.555 -15.227  1.00 89.56           C  
ATOM    787  CE2 PHE A  99      -8.820  12.820 -15.641  1.00 89.56           C  
ATOM    788  CZ  PHE A  99      -9.148  11.500 -15.352  1.00 89.56           C  
ATOM    789  N   GLU A 100      -3.400  11.047 -13.867  1.00 84.19           N  
ATOM    790  CA  GLU A 100      -3.273   9.859 -13.031  1.00 84.19           C  
ATOM    791  C   GLU A 100      -2.838  10.219 -11.617  1.00 84.19           C  
ATOM    792  CB  GLU A 100      -2.279   8.867 -13.648  1.00 84.19           C  
ATOM    793  O   GLU A 100      -3.281   9.602 -10.648  1.00 84.19           O  
ATOM    794  CG  GLU A 100      -2.842   8.086 -14.828  1.00 84.19           C  
ATOM    795  CD  GLU A 100      -3.998   7.180 -14.445  1.00 84.19           C  
ATOM    796  OE1 GLU A 100      -4.883   6.930 -15.297  1.00 84.19           O  
ATOM    797  OE2 GLU A 100      -4.023   6.711 -13.289  1.00 84.19           O  
ATOM    798  N   THR A 101      -2.025  11.234 -11.492  1.00 86.06           N  
ATOM    799  CA  THR A 101      -1.578  11.641 -10.172  1.00 86.06           C  
ATOM    800  C   THR A 101      -2.730  12.250  -9.375  1.00 86.06           C  
ATOM    801  CB  THR A 101      -0.422  12.656 -10.266  1.00 86.06           C  
ATOM    802  O   THR A 101      -2.914  11.938  -8.195  1.00 86.06           O  
ATOM    803  CG2 THR A 101       0.078  13.047  -8.875  1.00 86.06           C  
ATOM    804  OG1 THR A 101       0.659  12.078 -11.000  1.00 86.06           O  
ATOM    805  N   VAL A 102      -3.520  13.023 -10.055  1.00 92.25           N  
ATOM    806  CA  VAL A 102      -4.656  13.625  -9.367  1.00 92.25           C  
ATOM    807  C   VAL A 102      -5.633  12.539  -8.930  1.00 92.25           C  
ATOM    808  CB  VAL A 102      -5.379  14.664 -10.258  1.00 92.25           C  
ATOM    809  O   VAL A 102      -6.102  12.531  -7.789  1.00 92.25           O  
ATOM    810  CG1 VAL A 102      -6.680  15.125  -9.602  1.00 92.25           C  
ATOM    811  CG2 VAL A 102      -4.465  15.852 -10.539  1.00 92.25           C  
ATOM    812  N   ALA A 103      -5.859  11.602  -9.852  1.00 88.62           N  
ATOM    813  CA  ALA A 103      -6.758  10.508  -9.508  1.00 88.62           C  
ATOM    814  C   ALA A 103      -6.227   9.719  -8.312  1.00 88.62           C  
ATOM    815  CB  ALA A 103      -6.957   9.578 -10.703  1.00 88.62           C  
ATOM    816  O   ALA A 103      -6.984   9.367  -7.402  1.00 88.62           O  
ATOM    817  N   GLN A 104      -4.988   9.578  -8.328  1.00 84.12           N  
ATOM    818  CA  GLN A 104      -4.383   8.828  -7.230  1.00 84.12           C  
ATOM    819  C   GLN A 104      -4.480   9.594  -5.918  1.00 84.12           C  
ATOM    820  CB  GLN A 104      -2.920   8.508  -7.547  1.00 84.12           C  
ATOM    821  O   GLN A 104      -4.746   9.008  -4.867  1.00 84.12           O  
ATOM    822  CG  GLN A 104      -2.277   7.543  -6.559  1.00 84.12           C  
ATOM    823  CD  GLN A 104      -2.883   6.152  -6.617  1.00 84.12           C  
ATOM    824  NE2 GLN A 104      -3.363   5.664  -5.477  1.00 84.12           N  
ATOM    825  OE1 GLN A 104      -2.920   5.520  -7.680  1.00 84.12           O  
ATOM    826  N   VAL A 105      -4.223  10.922  -5.957  1.00 85.94           N  
ATOM    827  CA  VAL A 105      -4.309  11.758  -4.758  1.00 85.94           C  
ATOM    828  C   VAL A 105      -5.715  11.664  -4.172  1.00 85.94           C  
ATOM    829  CB  VAL A 105      -3.949  13.227  -5.059  1.00 85.94           C  
ATOM    830  O   VAL A 105      -5.879  11.461  -2.967  1.00 85.94           O  
ATOM    831  CG1 VAL A 105      -4.359  14.133  -3.898  1.00 85.94           C  
ATOM    832  CG2 VAL A 105      -2.455  13.359  -5.344  1.00 85.94           C  
ATOM    833  N   ILE A 106      -6.695  11.711  -5.027  1.00 89.62           N  
ATOM    834  CA  ILE A 106      -8.070  11.672  -4.539  1.00 89.62           C  
ATOM    835  C   ILE A 106      -8.383  10.281  -3.986  1.00 89.62           C  
ATOM    836  CB  ILE A 106      -9.070  12.047  -5.656  1.00 89.62           C  
ATOM    837  O   ILE A 106      -8.969  10.156  -2.912  1.00 89.62           O  
ATOM    838  CG1 ILE A 106      -8.859  13.492  -6.109  1.00 89.62           C  
ATOM    839  CG2 ILE A 106     -10.516  11.828  -5.176  1.00 89.62           C  
ATOM    840  CD1 ILE A 106      -9.672  13.883  -7.336  1.00 89.62           C  
ATOM    841  N   ALA A 107      -7.906   9.266  -4.688  1.00 82.19           N  
ATOM    842  CA  ALA A 107      -8.133   7.906  -4.211  1.00 82.19           C  
ATOM    843  C   ALA A 107      -7.492   7.691  -2.842  1.00 82.19           C  
ATOM    844  CB  ALA A 107      -7.594   6.891  -5.215  1.00 82.19           C  
ATOM    845  O   ALA A 107      -8.086   7.059  -1.965  1.00 82.19           O  
ATOM    846  N   ASP A 108      -6.391   8.297  -2.723  1.00 75.88           N  
ATOM    847  CA  ASP A 108      -5.684   8.156  -1.454  1.00 75.88           C  
ATOM    848  C   ASP A 108      -6.426   8.875  -0.328  1.00 75.88           C  
ATOM    849  CB  ASP A 108      -4.258   8.695  -1.572  1.00 75.88           C  
ATOM    850  O   ASP A 108      -6.531   8.352   0.784  1.00 75.88           O  
ATOM    851  CG  ASP A 108      -3.363   7.824  -2.438  1.00 75.88           C  
ATOM    852  OD1 ASP A 108      -3.773   6.703  -2.803  1.00 75.88           O  
ATOM    853  OD2 ASP A 108      -2.236   8.266  -2.752  1.00 75.88           O  
ATOM    854  N   LEU A 109      -6.898  10.102  -0.646  1.00 81.62           N  
ATOM    855  CA  LEU A 109      -7.676  10.844   0.340  1.00 81.62           C  
ATOM    856  C   LEU A 109      -8.906  10.055   0.763  1.00 81.62           C  
ATOM    857  CB  LEU A 109      -8.094  12.203  -0.220  1.00 81.62           C  
ATOM    858  O   LEU A 109      -9.188   9.922   1.957  1.00 81.62           O  
ATOM    859  CG  LEU A 109      -7.000  13.273  -0.293  1.00 81.62           C  
ATOM    860  CD1 LEU A 109      -7.496  14.484  -1.068  1.00 81.62           C  
ATOM    861  CD2 LEU A 109      -6.547  13.672   1.107  1.00 81.62           C  
ATOM    862  N   GLU A 110      -9.578   9.484  -0.231  1.00 80.50           N  
ATOM    863  CA  GLU A 110     -10.812   8.766   0.077  1.00 80.50           C  
ATOM    864  C   GLU A 110     -10.531   7.488   0.864  1.00 80.50           C  
ATOM    865  CB  GLU A 110     -11.578   8.438  -1.208  1.00 80.50           C  
ATOM    866  O   GLU A 110     -11.281   7.141   1.778  1.00 80.50           O  
ATOM    867  CG  GLU A 110     -12.141   9.656  -1.924  1.00 80.50           C  
ATOM    868  CD  GLU A 110     -13.180   9.312  -2.979  1.00 80.50           C  
ATOM    869  OE1 GLU A 110     -13.836  10.234  -3.506  1.00 80.50           O  
ATOM    870  OE2 GLU A 110     -13.336   8.102  -3.279  1.00 80.50           O  
ATOM    871  N   THR A 111      -9.469   6.914   0.494  1.00 68.88           N  
ATOM    872  CA  THR A 111      -9.086   5.695   1.201  1.00 68.88           C  
ATOM    873  C   THR A 111      -8.664   6.012   2.633  1.00 68.88           C  
ATOM    874  CB  THR A 111      -7.945   4.961   0.474  1.00 68.88           C  
ATOM    875  O   THR A 111      -9.078   5.332   3.572  1.00 68.88           O  
ATOM    876  CG2 THR A 111      -7.527   3.705   1.232  1.00 68.88           C  
ATOM    877  OG1 THR A 111      -8.383   4.590  -0.838  1.00 68.88           O  
ATOM    878  N   PHE A 112      -7.910   7.070   2.768  1.00 66.31           N  
ATOM    879  CA  PHE A 112      -7.402   7.469   4.074  1.00 66.31           C  
ATOM    880  C   PHE A 112      -8.547   7.836   5.008  1.00 66.31           C  
ATOM    881  CB  PHE A 112      -6.438   8.648   3.941  1.00 66.31           C  
ATOM    882  O   PHE A 112      -8.570   7.418   6.168  1.00 66.31           O  
ATOM    883  CG  PHE A 112      -5.828   9.086   5.246  1.00 66.31           C  
ATOM    884  CD1 PHE A 112      -6.336  10.180   5.938  1.00 66.31           C  
ATOM    885  CD2 PHE A 112      -4.742   8.398   5.781  1.00 66.31           C  
ATOM    886  CE1 PHE A 112      -5.773  10.578   7.145  1.00 66.31           C  
ATOM    887  CE2 PHE A 112      -4.176   8.797   6.988  1.00 66.31           C  
ATOM    888  CZ  PHE A 112      -4.691   9.891   7.668  1.00 66.31           C  
ATOM    889  N   TYR A 113      -9.570   8.547   4.469  1.00 71.94           N  
ATOM    890  CA  TYR A 113     -10.641   9.070   5.312  1.00 71.94           C  
ATOM    891  C   TYR A 113     -11.844   8.141   5.305  1.00 71.94           C  
ATOM    892  CB  TYR A 113     -11.055  10.469   4.848  1.00 71.94           C  
ATOM    893  O   TYR A 113     -12.820   8.375   6.031  1.00 71.94           O  
ATOM    894  CG  TYR A 113     -10.016  11.531   5.109  1.00 71.94           C  
ATOM    895  CD1 TYR A 113      -9.648  11.867   6.410  1.00 71.94           C  
ATOM    896  CD2 TYR A 113      -9.398  12.203   4.059  1.00 71.94           C  
ATOM    897  CE1 TYR A 113      -8.695  12.844   6.660  1.00 71.94           C  
ATOM    898  CE2 TYR A 113      -8.438  13.180   4.297  1.00 71.94           C  
ATOM    899  OH  TYR A 113      -7.148  14.469   5.836  1.00 71.94           O  
ATOM    900  CZ  TYR A 113      -8.094  13.500   5.598  1.00 71.94           C  
ATOM    901  N   GLY A 114     -11.750   7.035   4.512  1.00 67.81           N  
ATOM    902  CA  GLY A 114     -12.820   6.051   4.477  1.00 67.81           C  
ATOM    903  C   GLY A 114     -14.133   6.617   3.975  1.00 67.81           C  
ATOM    904  O   GLY A 114     -15.203   6.238   4.461  1.00 67.81           O  
ATOM    905  N   LYS A 115     -14.109   7.578   3.125  1.00 74.12           N  
ATOM    906  CA  LYS A 115     -15.320   8.172   2.549  1.00 74.12           C  
ATOM    907  C   LYS A 115     -15.055   8.688   1.139  1.00 74.12           C  
ATOM    908  CB  LYS A 115     -15.836   9.305   3.436  1.00 74.12           C  
ATOM    909  O   LYS A 115     -13.906   8.961   0.776  1.00 74.12           O  
ATOM    910  CG  LYS A 115     -14.977  10.555   3.404  1.00 74.12           C  
ATOM    911  CD  LYS A 115     -15.602  11.688   4.219  1.00 74.12           C  
ATOM    912  CE  LYS A 115     -16.766  12.328   3.482  1.00 74.12           C  
ATOM    913  NZ  LYS A 115     -17.438  13.367   4.312  1.00 74.12           N  
ATOM    914  N   SER A 116     -16.094   8.648   0.399  1.00 81.56           N  
ATOM    915  CA  SER A 116     -16.031   9.258  -0.924  1.00 81.56           C  
ATOM    916  C   SER A 116     -16.391  10.742  -0.867  1.00 81.56           C  
ATOM    917  CB  SER A 116     -16.969   8.539  -1.896  1.00 81.56           C  
ATOM    918  O   SER A 116     -17.188  11.164  -0.023  1.00 81.56           O  
ATOM    919  OG  SER A 116     -16.562   7.199  -2.088  1.00 81.56           O  
ATOM    920  N   PHE A 117     -15.703  11.469  -1.686  1.00 87.69           N  
ATOM    921  CA  PHE A 117     -16.016  12.883  -1.831  1.00 87.69           C  
ATOM    922  C   PHE A 117     -16.719  13.148  -3.158  1.00 87.69           C  
ATOM    923  CB  PHE A 117     -14.742  13.727  -1.730  1.00 87.69           C  
ATOM    924  O   PHE A 117     -16.453  12.461  -4.152  1.00 87.69           O  
ATOM    925  CG  PHE A 117     -14.008  13.570  -0.424  1.00 87.69           C  
ATOM    926  CD1 PHE A 117     -14.445  14.227   0.719  1.00 87.69           C  
ATOM    927  CD2 PHE A 117     -12.883  12.758  -0.340  1.00 87.69           C  
ATOM    928  CE1 PHE A 117     -13.773  14.078   1.929  1.00 87.69           C  
ATOM    929  CE2 PHE A 117     -12.203  12.609   0.866  1.00 87.69           C  
ATOM    930  CZ  PHE A 117     -12.648  13.273   1.999  1.00 87.69           C  
ATOM    931  N   TYR A 118     -17.656  14.086  -3.086  1.00 85.56           N  
ATOM    932  CA  TYR A 118     -18.078  14.648  -4.363  1.00 85.56           C  
ATOM    933  C   TYR A 118     -16.906  15.367  -5.043  1.00 85.56           C  
ATOM    934  CB  TYR A 118     -19.234  15.617  -4.164  1.00 85.56           C  
ATOM    935  O   TYR A 118     -16.109  16.031  -4.383  1.00 85.56           O  
ATOM    936  CG  TYR A 118     -20.469  14.969  -3.561  1.00 85.56           C  
ATOM    937  CD1 TYR A 118     -21.250  14.102  -4.305  1.00 85.56           C  
ATOM    938  CD2 TYR A 118     -20.828  15.234  -2.246  1.00 85.56           C  
ATOM    939  CE1 TYR A 118     -22.391  13.508  -3.750  1.00 85.56           C  
ATOM    940  CE2 TYR A 118     -21.953  14.648  -1.682  1.00 85.56           C  
ATOM    941  OH  TYR A 118     -23.844  13.195  -1.889  1.00 85.56           O  
ATOM    942  CZ  TYR A 118     -22.734  13.781  -2.441  1.00 85.56           C  
ATOM    943  N   VAL A 119     -16.781  15.102  -6.371  1.00 92.12           N  
ATOM    944  CA  VAL A 119     -15.750  15.805  -7.129  1.00 92.12           C  
ATOM    945  C   VAL A 119     -16.406  16.828  -8.062  1.00 92.12           C  
ATOM    946  CB  VAL A 119     -14.867  14.828  -7.941  1.00 92.12           C  
ATOM    947  O   VAL A 119     -17.172  16.453  -8.961  1.00 92.12           O  
ATOM    948  CG1 VAL A 119     -13.781  15.586  -8.703  1.00 92.12           C  
ATOM    949  CG2 VAL A 119     -14.250  13.773  -7.020  1.00 92.12           C  
ATOM    950  N   HIS A 120     -16.125  18.094  -7.715  1.00 90.50           N  
ATOM    951  CA  HIS A 120     -16.656  19.203  -8.500  1.00 90.50           C  
ATOM    952  C   HIS A 120     -15.539  20.094  -9.039  1.00 90.50           C  
ATOM    953  CB  HIS A 120     -17.625  20.031  -7.660  1.00 90.50           C  
ATOM    954  O   HIS A 120     -14.398  20.000  -8.578  1.00 90.50           O  
ATOM    955  CG  HIS A 120     -18.906  19.328  -7.348  1.00 90.50           C  
ATOM    956  CD2 HIS A 120     -19.359  18.781  -6.195  1.00 90.50           C  
ATOM    957  ND1 HIS A 120     -19.891  19.125  -8.289  1.00 90.50           N  
ATOM    958  CE1 HIS A 120     -20.906  18.484  -7.730  1.00 90.50           C  
ATOM    959  NE2 HIS A 120     -20.609  18.250  -6.461  1.00 90.50           N  
ATOM    960  N   GLY A 121     -15.875  20.781 -10.109  1.00 93.44           N  
ATOM    961  CA  GLY A 121     -14.969  21.828 -10.578  1.00 93.44           C  
ATOM    962  C   GLY A 121     -15.227  23.172  -9.945  1.00 93.44           C  
ATOM    963  O   GLY A 121     -16.344  23.453  -9.500  1.00 93.44           O  
ATOM    964  N   HIS A 122     -14.180  23.922  -9.906  1.00 91.06           N  
ATOM    965  CA  HIS A 122     -14.289  25.250  -9.320  1.00 91.06           C  
ATOM    966  C   HIS A 122     -15.469  26.016  -9.906  1.00 91.06           C  
ATOM    967  CB  HIS A 122     -12.992  26.031  -9.531  1.00 91.06           C  
ATOM    968  O   HIS A 122     -16.156  26.750  -9.195  1.00 91.06           O  
ATOM    969  CG  HIS A 122     -12.945  27.328  -8.789  1.00 91.06           C  
ATOM    970  CD2 HIS A 122     -13.805  27.875  -7.891  1.00 91.06           C  
ATOM    971  ND1 HIS A 122     -11.922  28.234  -8.938  1.00 91.06           N  
ATOM    972  CE1 HIS A 122     -12.148  29.281  -8.156  1.00 91.06           C  
ATOM    973  NE2 HIS A 122     -13.289  29.094  -7.516  1.00 91.06           N  
ATOM    974  N   LYS A 123     -15.789  25.812 -11.133  1.00 85.69           N  
ATOM    975  CA  LYS A 123     -16.828  26.594 -11.805  1.00 85.69           C  
ATOM    976  C   LYS A 123     -18.203  26.219 -11.289  1.00 85.69           C  
ATOM    977  CB  LYS A 123     -16.766  26.375 -13.320  1.00 85.69           C  
ATOM    978  O   LYS A 123     -19.188  26.938 -11.539  1.00 85.69           O  
ATOM    979  CG  LYS A 123     -17.219  25.000 -13.773  1.00 85.69           C  
ATOM    980  CD  LYS A 123     -17.000  24.797 -15.266  1.00 85.69           C  
ATOM    981  CE  LYS A 123     -17.938  25.688 -16.094  1.00 85.69           C  
ATOM    982  NZ  LYS A 123     -17.562  25.703 -17.531  1.00 85.69           N  
ATOM    983  N   ASP A 124     -18.266  25.078 -10.555  1.00 85.50           N  
ATOM    984  CA  ASP A 124     -19.547  24.703  -9.961  1.00 85.50           C  
ATOM    985  C   ASP A 124     -19.859  25.578  -8.750  1.00 85.50           C  
ATOM    986  CB  ASP A 124     -19.547  23.234  -9.555  1.00 85.50           C  
ATOM    987  O   ASP A 124     -21.016  25.625  -8.289  1.00 85.50           O  
ATOM    988  CG  ASP A 124     -19.453  22.297 -10.734  1.00 85.50           C  
ATOM    989  OD1 ASP A 124     -20.000  22.609 -11.812  1.00 85.50           O  
ATOM    990  OD2 ASP A 124     -18.828  21.219 -10.594  1.00 85.50           O  
ATOM    991  N   PHE A 125     -18.906  26.453  -8.250  1.00 84.12           N  
ATOM    992  CA  PHE A 125     -19.094  27.203  -7.020  1.00 84.12           C  
ATOM    993  C   PHE A 125     -18.891  28.703  -7.262  1.00 84.12           C  
ATOM    994  CB  PHE A 125     -18.141  26.719  -5.926  1.00 84.12           C  
ATOM    995  O   PHE A 125     -19.297  29.531  -6.441  1.00 84.12           O  
ATOM    996  CG  PHE A 125     -18.328  25.266  -5.559  1.00 84.12           C  
ATOM    997  CD1 PHE A 125     -19.391  24.875  -4.746  1.00 84.12           C  
ATOM    998  CD2 PHE A 125     -17.453  24.297  -6.027  1.00 84.12           C  
ATOM    999  CE1 PHE A 125     -19.578  23.547  -4.406  1.00 84.12           C  
ATOM   1000  CE2 PHE A 125     -17.625  22.969  -5.688  1.00 84.12           C  
ATOM   1001  CZ  PHE A 125     -18.688  22.578  -4.879  1.00 84.12           C  
ATOM   1002  N   PHE A 126     -18.141  29.016  -8.297  1.00 80.50           N  
ATOM   1003  CA  PHE A 126     -17.766  30.391  -8.609  1.00 80.50           C  
ATOM   1004  C   PHE A 126     -17.734  30.625 -10.109  1.00 80.50           C  
ATOM   1005  CB  PHE A 126     -16.406  30.734  -7.996  1.00 80.50           C  
ATOM   1006  O   PHE A 126     -17.375  29.719 -10.875  1.00 80.50           O  
ATOM   1007  CG  PHE A 126     -16.094  32.188  -7.957  1.00 80.50           C  
ATOM   1008  CD1 PHE A 126     -15.227  32.781  -8.875  1.00 80.50           C  
ATOM   1009  CD2 PHE A 126     -16.688  33.000  -7.000  1.00 80.50           C  
ATOM   1010  CE1 PHE A 126     -14.945  34.125  -8.844  1.00 80.50           C  
ATOM   1011  CE2 PHE A 126     -16.406  34.375  -6.957  1.00 80.50           C  
ATOM   1012  CZ  PHE A 126     -15.539  34.938  -7.879  1.00 80.50           C  
ATOM   1013  N   ALA A 127     -18.266  31.812 -10.570  1.00 75.69           N  
ATOM   1014  CA  ALA A 127     -18.234  32.156 -11.984  1.00 75.69           C  
ATOM   1015  C   ALA A 127     -16.797  32.312 -12.477  1.00 75.69           C  
ATOM   1016  CB  ALA A 127     -19.016  33.438 -12.234  1.00 75.69           C  
ATOM   1017  O   ALA A 127     -16.234  33.406 -12.422  1.00 75.69           O  
ATOM   1018  N   THR A 128     -16.125  31.203 -12.828  1.00 74.94           N  
ATOM   1019  CA  THR A 128     -14.758  31.156 -13.320  1.00 74.94           C  
ATOM   1020  C   THR A 128     -14.617  30.094 -14.414  1.00 74.94           C  
ATOM   1021  CB  THR A 128     -13.766  30.844 -12.180  1.00 74.94           C  
ATOM   1022  O   THR A 128     -15.477  29.219 -14.547  1.00 74.94           O  
ATOM   1023  CG2 THR A 128     -14.055  29.484 -11.547  1.00 74.94           C  
ATOM   1024  OG1 THR A 128     -12.430  30.844 -12.695  1.00 74.94           O  
ATOM   1025  N   ALA A 129     -13.633  30.219 -15.234  1.00 82.38           N  
ATOM   1026  CA  ALA A 129     -13.320  29.188 -16.234  1.00 82.38           C  
ATOM   1027  C   ALA A 129     -12.602  28.000 -15.594  1.00 82.38           C  
ATOM   1028  CB  ALA A 129     -12.477  29.781 -17.359  1.00 82.38           C  
ATOM   1029  O   ALA A 129     -12.492  26.938 -16.203  1.00 82.38           O  
ATOM   1030  N   CYS A 130     -12.195  28.172 -14.391  1.00 87.12           N  
ATOM   1031  CA  CYS A 130     -11.547  27.094 -13.656  1.00 87.12           C  
ATOM   1032  C   CYS A 130     -12.539  25.984 -13.328  1.00 87.12           C  
ATOM   1033  CB  CYS A 130     -10.906  27.625 -12.375  1.00 87.12           C  
ATOM   1034  O   CYS A 130     -13.672  26.266 -12.922  1.00 87.12           O  
ATOM   1035  SG  CYS A 130      -9.992  26.375 -11.453  1.00 87.12           S  
ATOM   1036  N   PRO A 131     -12.094  24.750 -13.648  1.00 94.38           N  
ATOM   1037  CA  PRO A 131     -10.727  24.234 -13.742  1.00 94.38           C  
ATOM   1038  C   PRO A 131     -10.273  24.016 -15.180  1.00 94.38           C  
ATOM   1039  CB  PRO A 131     -10.797  22.906 -12.984  1.00 94.38           C  
ATOM   1040  O   PRO A 131      -9.516  23.078 -15.461  1.00 94.38           O  
ATOM   1041  CG  PRO A 131     -12.172  22.391 -13.258  1.00 94.38           C  
ATOM   1042  CD  PRO A 131     -13.117  23.547 -13.328  1.00 94.38           C  
ATOM   1043  N   GLY A 132     -10.938  24.703 -16.141  1.00 88.06           N  
ATOM   1044  CA  GLY A 132     -10.531  24.625 -17.531  1.00 88.06           C  
ATOM   1045  C   GLY A 132     -10.695  23.250 -18.125  1.00 88.06           C  
ATOM   1046  O   GLY A 132     -11.766  22.641 -18.016  1.00 88.06           O  
ATOM   1047  N   ARG A 133      -9.594  22.641 -18.688  1.00 89.25           N  
ATOM   1048  CA  ARG A 133      -9.586  21.359 -19.391  1.00 89.25           C  
ATOM   1049  C   ARG A 133     -10.031  20.234 -18.469  1.00 89.25           C  
ATOM   1050  CB  ARG A 133      -8.203  21.062 -19.953  1.00 89.25           C  
ATOM   1051  O   ARG A 133     -10.508  19.188 -18.922  1.00 89.25           O  
ATOM   1052  CG  ARG A 133      -7.707  22.094 -20.953  1.00 89.25           C  
ATOM   1053  CD  ARG A 133      -6.293  21.797 -21.422  1.00 89.25           C  
ATOM   1054  NE  ARG A 133      -5.785  22.844 -22.312  1.00 89.25           N  
ATOM   1055  NH1 ARG A 133      -4.457  23.844 -20.719  1.00 89.25           N  
ATOM   1056  NH2 ARG A 133      -4.531  24.688 -22.844  1.00 89.25           N  
ATOM   1057  CZ  ARG A 133      -4.926  23.781 -21.953  1.00 89.25           C  
ATOM   1058  N   TRP A 134      -9.867  20.422 -17.141  1.00 94.50           N  
ATOM   1059  CA  TRP A 134     -10.180  19.375 -16.172  1.00 94.50           C  
ATOM   1060  C   TRP A 134     -11.688  19.172 -16.062  1.00 94.50           C  
ATOM   1061  CB  TRP A 134      -9.578  19.703 -14.805  1.00 94.50           C  
ATOM   1062  O   TRP A 134     -12.148  18.078 -15.703  1.00 94.50           O  
ATOM   1063  CG  TRP A 134      -8.109  19.438 -14.703  1.00 94.50           C  
ATOM   1064  CD1 TRP A 134      -7.090  20.281 -15.039  1.00 94.50           C  
ATOM   1065  CD2 TRP A 134      -7.492  18.234 -14.234  1.00 94.50           C  
ATOM   1066  CE2 TRP A 134      -6.094  18.422 -14.312  1.00 94.50           C  
ATOM   1067  CE3 TRP A 134      -7.984  17.016 -13.758  1.00 94.50           C  
ATOM   1068  NE1 TRP A 134      -5.875  19.672 -14.805  1.00 94.50           N  
ATOM   1069  CH2 TRP A 134      -5.695  16.250 -13.461  1.00 94.50           C  
ATOM   1070  CZ2 TRP A 134      -5.184  17.438 -13.930  1.00 94.50           C  
ATOM   1071  CZ3 TRP A 134      -7.078  16.031 -13.375  1.00 94.50           C  
ATOM   1072  N   TYR A 135     -12.469  20.203 -16.359  1.00 91.38           N  
ATOM   1073  CA  TYR A 135     -13.891  20.156 -16.031  1.00 91.38           C  
ATOM   1074  C   TYR A 135     -14.594  19.062 -16.812  1.00 91.38           C  
ATOM   1075  CB  TYR A 135     -14.555  21.516 -16.328  1.00 91.38           C  
ATOM   1076  O   TYR A 135     -15.367  18.281 -16.234  1.00 91.38           O  
ATOM   1077  CG  TYR A 135     -15.898  21.672 -15.664  1.00 91.38           C  
ATOM   1078  CD1 TYR A 135     -17.078  21.672 -16.422  1.00 91.38           C  
ATOM   1079  CD2 TYR A 135     -16.016  21.844 -14.289  1.00 91.38           C  
ATOM   1080  CE1 TYR A 135     -18.312  21.828 -15.820  1.00 91.38           C  
ATOM   1081  CE2 TYR A 135     -17.250  22.016 -13.680  1.00 91.38           C  
ATOM   1082  OH  TYR A 135     -19.625  22.156 -13.852  1.00 91.38           O  
ATOM   1083  CZ  TYR A 135     -18.391  22.000 -14.453  1.00 91.38           C  
ATOM   1084  N   ASP A 136     -14.289  18.922 -18.062  1.00 86.19           N  
ATOM   1085  CA  ASP A 136     -14.969  17.938 -18.891  1.00 86.19           C  
ATOM   1086  C   ASP A 136     -14.445  16.531 -18.609  1.00 86.19           C  
ATOM   1087  CB  ASP A 136     -14.789  18.266 -20.375  1.00 86.19           C  
ATOM   1088  O   ASP A 136     -14.977  15.547 -19.141  1.00 86.19           O  
ATOM   1089  CG  ASP A 136     -15.508  19.547 -20.781  1.00 86.19           C  
ATOM   1090  OD1 ASP A 136     -16.484  19.938 -20.109  1.00 86.19           O  
ATOM   1091  OD2 ASP A 136     -15.094  20.172 -21.797  1.00 86.19           O  
ATOM   1092  N   GLN A 137     -13.352  16.438 -17.812  1.00 90.81           N  
ATOM   1093  CA  GLN A 137     -12.773  15.141 -17.500  1.00 90.81           C  
ATOM   1094  C   GLN A 137     -13.156  14.672 -16.109  1.00 90.81           C  
ATOM   1095  CB  GLN A 137     -11.250  15.188 -17.641  1.00 90.81           C  
ATOM   1096  O   GLN A 137     -12.664  13.648 -15.625  1.00 90.81           O  
ATOM   1097  CG  GLN A 137     -10.766  15.594 -19.031  1.00 90.81           C  
ATOM   1098  CD  GLN A 137     -11.156  14.594 -20.109  1.00 90.81           C  
ATOM   1099  NE2 GLN A 137     -11.586  15.094 -21.250  1.00 90.81           N  
ATOM   1100  OE1 GLN A 137     -11.078  13.375 -19.891  1.00 90.81           O  
ATOM   1101  N   LEU A 138     -14.102  15.391 -15.414  1.00 90.94           N  
ATOM   1102  CA  LEU A 138     -14.398  15.070 -14.023  1.00 90.94           C  
ATOM   1103  C   LEU A 138     -15.039  13.695 -13.898  1.00 90.94           C  
ATOM   1104  CB  LEU A 138     -15.328  16.125 -13.422  1.00 90.94           C  
ATOM   1105  O   LEU A 138     -14.719  12.938 -12.984  1.00 90.94           O  
ATOM   1106  CG  LEU A 138     -14.703  17.500 -13.133  1.00 90.94           C  
ATOM   1107  CD1 LEU A 138     -15.727  18.438 -12.508  1.00 90.94           C  
ATOM   1108  CD2 LEU A 138     -13.484  17.344 -12.234  1.00 90.94           C  
ATOM   1109  N   ASP A 139     -15.906  13.367 -14.828  1.00 81.88           N  
ATOM   1110  CA  ASP A 139     -16.516  12.047 -14.773  1.00 81.88           C  
ATOM   1111  C   ASP A 139     -15.469  10.953 -14.945  1.00 81.88           C  
ATOM   1112  CB  ASP A 139     -17.594  11.906 -15.852  1.00 81.88           C  
ATOM   1113  O   ASP A 139     -15.500   9.938 -14.242  1.00 81.88           O  
ATOM   1114  CG  ASP A 139     -18.859  12.703 -15.539  1.00 81.88           C  
ATOM   1115  OD1 ASP A 139     -19.047  13.086 -14.367  1.00 81.88           O  
ATOM   1116  OD2 ASP A 139     -19.656  12.945 -16.469  1.00 81.88           O  
ATOM   1117  N   ARG A 140     -14.602  11.164 -15.891  1.00 83.88           N  
ATOM   1118  CA  ARG A 140     -13.500  10.227 -16.094  1.00 83.88           C  
ATOM   1119  C   ARG A 140     -12.633  10.125 -14.836  1.00 83.88           C  
ATOM   1120  CB  ARG A 140     -12.641  10.633 -17.281  1.00 83.88           C  
ATOM   1121  O   ARG A 140     -12.164   9.047 -14.484  1.00 83.88           O  
ATOM   1122  CG  ARG A 140     -11.562   9.625 -17.641  1.00 83.88           C  
ATOM   1123  CD  ARG A 140     -10.727  10.094 -18.828  1.00 83.88           C  
ATOM   1124  NE  ARG A 140      -9.531   9.281 -19.000  1.00 83.88           N  
ATOM   1125  NH1 ARG A 140      -8.180  11.039 -19.656  1.00 83.88           N  
ATOM   1126  NH2 ARG A 140      -7.320   8.914 -19.500  1.00 83.88           N  
ATOM   1127  CZ  ARG A 140      -8.344   9.742 -19.391  1.00 83.88           C  
ATOM   1128  N   LEU A 141     -12.422  11.297 -14.234  1.00 90.12           N  
ATOM   1129  CA  LEU A 141     -11.633  11.328 -13.008  1.00 90.12           C  
ATOM   1130  C   LEU A 141     -12.297  10.508 -11.906  1.00 90.12           C  
ATOM   1131  CB  LEU A 141     -11.422  12.766 -12.539  1.00 90.12           C  
ATOM   1132  O   LEU A 141     -11.648   9.695 -11.250  1.00 90.12           O  
ATOM   1133  CG  LEU A 141     -10.562  12.953 -11.289  1.00 90.12           C  
ATOM   1134  CD1 LEU A 141      -9.164  12.406 -11.523  1.00 90.12           C  
ATOM   1135  CD2 LEU A 141     -10.508  14.430 -10.898  1.00 90.12           C  
ATOM   1136  N   ILE A 142     -13.633  10.719 -11.766  1.00 84.38           N  
ATOM   1137  CA  ILE A 142     -14.391   9.984 -10.766  1.00 84.38           C  
ATOM   1138  C   ILE A 142     -14.312   8.484 -11.047  1.00 84.38           C  
ATOM   1139  CB  ILE A 142     -15.867  10.445 -10.727  1.00 84.38           C  
ATOM   1140  O   ILE A 142     -14.070   7.688 -10.141  1.00 84.38           O  
ATOM   1141  CG1 ILE A 142     -15.969  11.883 -10.203  1.00 84.38           C  
ATOM   1142  CG2 ILE A 142     -16.719   9.492  -9.875  1.00 84.38           C  
ATOM   1143  CD1 ILE A 142     -17.312  12.547 -10.461  1.00 84.38           C  
ATOM   1144  N   ASP A 143     -14.445   8.195 -12.281  1.00 77.75           N  
ATOM   1145  CA  ASP A 143     -14.367   6.789 -12.664  1.00 77.75           C  
ATOM   1146  C   ASP A 143     -12.984   6.215 -12.344  1.00 77.75           C  
ATOM   1147  CB  ASP A 143     -14.672   6.621 -14.156  1.00 77.75           C  
ATOM   1148  O   ASP A 143     -12.875   5.078 -11.883  1.00 77.75           O  
ATOM   1149  CG  ASP A 143     -16.141   6.812 -14.484  1.00 77.75           C  
ATOM   1150  OD1 ASP A 143     -16.984   6.777 -13.555  1.00 77.75           O  
ATOM   1151  OD2 ASP A 143     -16.469   6.996 -15.680  1.00 77.75           O  
ATOM   1152  N   ARG A 144     -11.977   7.051 -12.664  1.00 81.88           N  
ATOM   1153  CA  ARG A 144     -10.625   6.559 -12.438  1.00 81.88           C  
ATOM   1154  C   ARG A 144     -10.336   6.387 -10.953  1.00 81.88           C  
ATOM   1155  CB  ARG A 144      -9.594   7.508 -13.062  1.00 81.88           C  
ATOM   1156  O   ARG A 144      -9.711   5.410 -10.547  1.00 81.88           O  
ATOM   1157  CG  ARG A 144      -8.156   7.035 -12.930  1.00 81.88           C  
ATOM   1158  CD  ARG A 144      -7.938   5.688 -13.602  1.00 81.88           C  
ATOM   1159  NE  ARG A 144      -6.551   5.254 -13.492  1.00 81.88           N  
ATOM   1160  NH1 ARG A 144      -7.051   3.004 -13.312  1.00 81.88           N  
ATOM   1161  NH2 ARG A 144      -4.867   3.703 -13.273  1.00 81.88           N  
ATOM   1162  CZ  ARG A 144      -6.160   3.988 -13.359  1.00 81.88           C  
ATOM   1163  N   VAL A 145     -10.742   7.352 -10.164  1.00 81.69           N  
ATOM   1164  CA  VAL A 145     -10.609   7.258  -8.719  1.00 81.69           C  
ATOM   1165  C   VAL A 145     -11.266   5.977  -8.219  1.00 81.69           C  
ATOM   1166  CB  VAL A 145     -11.227   8.484  -8.008  1.00 81.69           C  
ATOM   1167  O   VAL A 145     -10.664   5.223  -7.449  1.00 81.69           O  
ATOM   1168  CG1 VAL A 145     -11.344   8.242  -6.508  1.00 81.69           C  
ATOM   1169  CG2 VAL A 145     -10.406   9.742  -8.289  1.00 81.69           C  
ATOM   1170  N   ASN A 146     -12.562   5.770  -8.734  1.00 73.31           N  
ATOM   1171  CA  ASN A 146     -13.289   4.566  -8.336  1.00 73.31           C  
ATOM   1172  C   ASN A 146     -12.555   3.301  -8.773  1.00 73.31           C  
ATOM   1173  CB  ASN A 146     -14.703   4.586  -8.914  1.00 73.31           C  
ATOM   1174  O   ASN A 146     -12.500   2.324  -8.023  1.00 73.31           O  
ATOM   1175  CG  ASN A 146     -15.586   5.629  -8.266  1.00 73.31           C  
ATOM   1176  ND2 ASN A 146     -16.609   6.074  -8.984  1.00 73.31           N  
ATOM   1177  OD1 ASN A 146     -15.352   6.039  -7.121  1.00 73.31           O  
ATOM   1178  N   ALA A 147     -11.984   3.424  -9.945  1.00 69.81           N  
ATOM   1179  CA  ALA A 147     -11.242   2.277 -10.461  1.00 69.81           C  
ATOM   1180  C   ALA A 147     -10.023   1.984  -9.594  1.00 69.81           C  
ATOM   1181  CB  ALA A 147     -10.820   2.523 -11.906  1.00 69.81           C  
ATOM   1182  O   ALA A 147      -9.703   0.822  -9.336  1.00 69.81           O  
ATOM   1183  N   ILE A 148      -9.250   3.080  -9.219  1.00 66.31           N  
ATOM   1184  CA  ILE A 148      -8.070   2.926  -8.375  1.00 66.31           C  
ATOM   1185  C   ILE A 148      -8.469   2.271  -7.051  1.00 66.31           C  
ATOM   1186  CB  ILE A 148      -7.379   4.281  -8.117  1.00 66.31           C  
ATOM   1187  O   ILE A 148      -7.809   1.335  -6.594  1.00 66.31           O  
ATOM   1188  CG1 ILE A 148      -6.715   4.793  -9.398  1.00 66.31           C  
ATOM   1189  CG2 ILE A 148      -6.359   4.160  -6.980  1.00 66.31           C  
ATOM   1190  CD1 ILE A 148      -6.277   6.250  -9.336  1.00 66.31           C  
ATOM   1191  N   LYS A 149      -9.609   2.834  -6.523  1.00 66.88           N  
ATOM   1192  CA  LYS A 149     -10.062   2.344  -5.227  1.00 66.88           C  
ATOM   1193  C   LYS A 149     -10.523   0.891  -5.316  1.00 66.88           C  
ATOM   1194  CB  LYS A 149     -11.195   3.219  -4.688  1.00 66.88           C  
ATOM   1195  O   LYS A 149     -10.422   0.141  -4.344  1.00 66.88           O  
ATOM   1196  CG  LYS A 149     -10.758   4.617  -4.273  1.00 66.88           C  
ATOM   1197  CD  LYS A 149     -11.945   5.488  -3.900  1.00 66.88           C  
ATOM   1198  CE  LYS A 149     -12.633   4.988  -2.637  1.00 66.88           C  
ATOM   1199  NZ  LYS A 149     -13.891   5.746  -2.350  1.00 66.88           N  
ATOM   1200  N   GLU A 150     -11.070   0.708  -6.566  1.00 57.75           N  
ATOM   1201  CA  GLU A 150     -11.547  -0.652  -6.805  1.00 57.75           C  
ATOM   1202  C   GLU A 150     -10.406  -1.568  -7.238  1.00 57.75           C  
ATOM   1203  CB  GLU A 150     -12.656  -0.657  -7.863  1.00 57.75           C  
ATOM   1204  O   GLU A 150     -10.609  -2.768  -7.441  1.00 57.75           O  
ATOM   1205  CG  GLU A 150     -13.961  -0.042  -7.387  1.00 57.75           C  
ATOM   1206  CD  GLU A 150     -15.008   0.081  -8.484  1.00 57.75           C  
ATOM   1207  OE1 GLU A 150     -16.109   0.621  -8.227  1.00 57.75           O  
ATOM   1208  OE2 GLU A 150     -14.719  -0.367  -9.617  1.00 57.75           O  
ATOM   1209  N   GLY A 151      -9.172  -0.977  -7.270  1.00 53.09           N  
ATOM   1210  CA  GLY A 151      -8.000  -1.721  -7.707  1.00 53.09           C  
ATOM   1211  C   GLY A 151      -7.934  -1.894  -9.211  1.00 53.09           C  
ATOM   1212  O   GLY A 151      -7.227  -2.773  -9.711  1.00 53.09           O  
ATOM   1213  N   LYS A 152      -8.711  -0.963 -10.117  1.00 38.75           N  
ATOM   1214  CA  LYS A 152      -8.773  -1.006 -11.570  1.00 38.75           C  
ATOM   1215  C   LYS A 152      -7.684  -0.136 -12.195  1.00 38.75           C  
ATOM   1216  CB  LYS A 152     -10.148  -0.554 -12.062  1.00 38.75           C  
ATOM   1217  O   LYS A 152      -7.422   0.973 -11.727  1.00 38.75           O  
ATOM   1218  CG  LYS A 152     -11.266  -1.541 -11.766  1.00 38.75           C  
ATOM   1219  CD  LYS A 152     -12.594  -1.065 -12.336  1.00 38.75           C  
ATOM   1220  CE  LYS A 152     -13.719  -2.043 -12.023  1.00 38.75           C  
ATOM   1221  NZ  LYS A 152     -15.039  -1.548 -12.516  1.00 38.75           N  
ATOM   1222  N   VAL A 153      -6.441  -0.620 -12.953  1.00 36.19           N  
ATOM   1223  CA  VAL A 153      -5.406   0.140 -13.641  1.00 36.19           C  
ATOM   1224  C   VAL A 153      -5.992   0.787 -14.898  1.00 36.19           C  
ATOM   1225  CB  VAL A 153      -4.203  -0.752 -14.016  1.00 36.19           C  
ATOM   1226  O   VAL A 153      -6.848   0.201 -15.562  1.00 36.19           O  
ATOM   1227  CG1 VAL A 153      -2.949   0.095 -14.227  1.00 36.19           C  
ATOM   1228  CG2 VAL A 153      -3.963  -1.805 -12.938  1.00 36.19           C  
ATOM   1229  N   GLU A 154      -5.828   2.127 -15.164  1.00 30.97           N  
ATOM   1230  CA  GLU A 154      -6.250   2.730 -16.422  1.00 30.97           C  
ATOM   1231  C   GLU A 154      -5.395   2.242 -17.594  1.00 30.97           C  
ATOM   1232  CB  GLU A 154      -6.191   4.258 -16.328  1.00 30.97           C  
ATOM   1233  O   GLU A 154      -4.184   2.051 -17.438  1.00 30.97           O  
ATOM   1234  CG  GLU A 154      -7.516   4.902 -15.945  1.00 30.97           C  
ATOM   1235  CD  GLU A 154      -7.527   6.410 -16.141  1.00 30.97           C  
ATOM   1236  OE1 GLU A 154      -8.609   7.031 -16.016  1.00 30.97           O  
ATOM   1237  OE2 GLU A 154      -6.445   6.977 -16.406  1.00 30.97           O  
ATOM   1238  N   ARG A 155      -5.688   1.685 -18.859  1.00 25.52           N  
ATOM   1239  CA  ARG A 155      -5.055   1.381 -20.141  1.00 25.52           C  
ATOM   1240  C   ARG A 155      -4.043   2.455 -20.516  1.00 25.52           C  
ATOM   1241  CB  ARG A 155      -6.109   1.245 -21.234  1.00 25.52           C  
ATOM   1242  O   ARG A 155      -2.943   2.143 -20.984  1.00 25.52           O  
ATOM   1243  CG  ARG A 155      -6.633  -0.170 -21.422  1.00 25.52           C  
ATOM   1244  CD  ARG A 155      -7.648  -0.257 -22.547  1.00 25.52           C  
ATOM   1245  NE  ARG A 155      -8.992   0.089 -22.094  1.00 25.52           N  
ATOM   1246  NH1 ARG A 155     -10.031  -0.529 -24.062  1.00 25.52           N  
ATOM   1247  NH2 ARG A 155     -11.266   0.297 -22.312  1.00 25.52           N  
ATOM   1248  CZ  ARG A 155     -10.094  -0.048 -22.828  1.00 25.52           C  
ATOM   1249  N   GLY A 156      -4.195   3.686 -20.969  1.00 24.08           N  
ATOM   1250  CA  GLY A 156      -3.568   4.578 -21.922  1.00 24.08           C  
ATOM   1251  C   GLY A 156      -2.324   5.258 -21.391  1.00 24.08           C  
ATOM   1252  O   GLY A 156      -1.778   6.160 -22.016  1.00 24.08           O  
ATOM   1253  N   VAL A 157      -1.925   5.465 -20.094  1.00 21.98           N  
ATOM   1254  CA  VAL A 157      -0.995   6.590 -20.047  1.00 21.98           C  
ATOM   1255  C   VAL A 157       0.416   6.105 -20.375  1.00 21.98           C  
ATOM   1256  CB  VAL A 157      -1.016   7.297 -18.672  1.00 21.98           C  
ATOM   1257  O   VAL A 157       0.898   5.137 -19.781  1.00 21.98           O  
ATOM   1258  CG1 VAL A 157      -0.193   8.586 -18.719  1.00 21.98           C  
ATOM   1259  CG2 VAL A 157      -2.453   7.590 -18.250  1.00 21.98           C  
ATOM   1260  N   GLU A 158       1.202   6.344 -21.578  1.00 22.52           N  
ATOM   1261  CA  GLU A 158       2.449   6.375 -22.328  1.00 22.52           C  
ATOM   1262  C   GLU A 158       3.654   6.535 -21.406  1.00 22.52           C  
ATOM   1263  CB  GLU A 158       2.422   7.508 -23.359  1.00 22.52           C  
ATOM   1264  O   GLU A 158       4.605   5.758 -21.484  1.00 22.52           O  
ATOM   1265  CG  GLU A 158       1.649   7.168 -24.625  1.00 22.52           C  
ATOM   1266  CD  GLU A 158       1.734   8.250 -25.688  1.00 22.52           C  
ATOM   1267  OE1 GLU A 158       1.294   8.016 -26.844  1.00 22.52           O  
ATOM   1268  OE2 GLU A 158       2.248   9.352 -25.375  1.00 22.52           O  
ATOM   1269  N   ASN A 159       4.383   7.742 -21.188  1.00 22.42           N  
ATOM   1270  CA  ASN A 159       5.688   8.398 -21.172  1.00 22.42           C  
ATOM   1271  C   ASN A 159       6.340   8.289 -19.797  1.00 22.42           C  
ATOM   1272  CB  ASN A 159       5.555   9.867 -21.578  1.00 22.42           C  
ATOM   1273  O   ASN A 159       5.848   8.867 -18.812  1.00 22.42           O  
ATOM   1274  CG  ASN A 159       5.496  10.047 -23.078  1.00 22.42           C  
ATOM   1275  ND2 ASN A 159       4.828  11.109 -23.516  1.00 22.42           N  
ATOM   1276  OD1 ASN A 159       6.043   9.242 -23.844  1.00 22.42           O  
ATOM   1277  N   VAL A 160       6.965   7.238 -19.359  1.00 24.97           N  
ATOM   1278  CA  VAL A 160       7.613   7.133 -18.062  1.00 24.97           C  
ATOM   1279  C   VAL A 160       8.805   8.086 -18.000  1.00 24.97           C  
ATOM   1280  CB  VAL A 160       8.070   5.688 -17.766  1.00 24.97           C  
ATOM   1281  O   VAL A 160       9.758   7.945 -18.766  1.00 24.97           O  
ATOM   1282  CG1 VAL A 160       8.102   5.418 -16.266  1.00 24.97           C  
ATOM   1283  CG2 VAL A 160       7.156   4.688 -18.469  1.00 24.97           C  
ATOM   1284  N   PRO A 161       8.703   9.375 -17.672  1.00 23.95           N  
ATOM   1285  CA  PRO A 161       9.766  10.352 -17.891  1.00 23.95           C  
ATOM   1286  C   PRO A 161      11.062   9.977 -17.172  1.00 23.95           C  
ATOM   1287  CB  PRO A 161       9.188  11.648 -17.312  1.00 23.95           C  
ATOM   1288  O   PRO A 161      11.070   9.094 -16.312  1.00 23.95           O  
ATOM   1289  CG  PRO A 161       7.852  11.258 -16.766  1.00 23.95           C  
ATOM   1290  CD  PRO A 161       7.691   9.773 -16.922  1.00 23.95           C  
ATOM   1291  N   ALA A 162      12.023  10.883 -16.812  1.00 24.14           N  
ATOM   1292  CA  ALA A 162      13.344  11.359 -16.406  1.00 24.14           C  
ATOM   1293  C   ALA A 162      13.672  10.922 -14.977  1.00 24.14           C  
ATOM   1294  CB  ALA A 162      13.422  12.883 -16.516  1.00 24.14           C  
ATOM   1295  O   ALA A 162      12.766  10.602 -14.203  1.00 24.14           O  
ATOM   1296  N   PRO A 163      15.031  10.789 -14.375  1.00 24.05           N  
ATOM   1297  CA  PRO A 163      15.664  10.352 -13.125  1.00 24.05           C  
ATOM   1298  C   PRO A 163      14.914  10.836 -11.891  1.00 24.05           C  
ATOM   1299  CB  PRO A 163      17.062  10.984 -13.203  1.00 24.05           C  
ATOM   1300  O   PRO A 163      14.398  11.961 -11.875  1.00 24.05           O  
ATOM   1301  CG  PRO A 163      17.062  11.750 -14.484  1.00 24.05           C  
ATOM   1302  CD  PRO A 163      15.711  11.617 -15.125  1.00 24.05           C  
ATOM   1303  N   LEU A 164      14.328   9.859 -11.078  1.00 27.09           N  
ATOM   1304  CA  LEU A 164      13.352  10.266 -10.078  1.00 27.09           C  
ATOM   1305  C   LEU A 164      13.992  11.180  -9.039  1.00 27.09           C  
ATOM   1306  CB  LEU A 164      12.750   9.039  -9.391  1.00 27.09           C  
ATOM   1307  O   LEU A 164      15.078  10.898  -8.539  1.00 27.09           O  
ATOM   1308  CG  LEU A 164      11.805   8.180 -10.234  1.00 27.09           C  
ATOM   1309  CD1 LEU A 164      11.586   6.824  -9.578  1.00 27.09           C  
ATOM   1310  CD2 LEU A 164      10.477   8.898 -10.453  1.00 27.09           C  
ATOM   1311  N   ASP A 165      13.883  12.461  -9.117  1.00 26.72           N  
ATOM   1312  CA  ASP A 165      14.391  13.336  -8.070  1.00 26.72           C  
ATOM   1313  C   ASP A 165      13.766  13.000  -6.715  1.00 26.72           C  
ATOM   1314  CB  ASP A 165      14.125  14.805  -8.422  1.00 26.72           C  
ATOM   1315  O   ASP A 165      12.938  12.102  -6.617  1.00 26.72           O  
ATOM   1316  CG  ASP A 165      12.656  15.172  -8.344  1.00 26.72           C  
ATOM   1317  OD1 ASP A 165      11.852  14.375  -7.809  1.00 26.72           O  
ATOM   1318  OD2 ASP A 165      12.297  16.266  -8.820  1.00 26.72           O  
ATOM   1319  N   LYS A 166      13.992  13.727  -5.457  1.00 26.58           N  
ATOM   1320  CA  LYS A 166      13.555  13.625  -4.066  1.00 26.58           C  
ATOM   1321  C   LYS A 166      12.055  13.344  -3.988  1.00 26.58           C  
ATOM   1322  CB  LYS A 166      13.883  14.906  -3.299  1.00 26.58           C  
ATOM   1323  O   LYS A 166      11.609  12.555  -3.150  1.00 26.58           O  
ATOM   1324  CG  LYS A 166      14.141  14.688  -1.814  1.00 26.58           C  
ATOM   1325  CD  LYS A 166      14.570  15.977  -1.126  1.00 26.58           C  
ATOM   1326  CE  LYS A 166      14.773  15.766   0.369  1.00 26.58           C  
ATOM   1327  NZ  LYS A 166      15.125  17.047   1.061  1.00 26.58           N  
ATOM   1328  N   ALA A 167      11.367  13.672  -4.973  1.00 29.42           N  
ATOM   1329  CA  ALA A 167       9.922  13.758  -5.188  1.00 29.42           C  
ATOM   1330  C   ALA A 167       9.352  12.398  -5.570  1.00 29.42           C  
ATOM   1331  CB  ALA A 167       9.609  14.789  -6.270  1.00 29.42           C  
ATOM   1332  O   ALA A 167       8.266  12.023  -5.121  1.00 29.42           O  
ATOM   1333  N   GLU A 168      10.086  11.445  -6.172  1.00 30.55           N  
ATOM   1334  CA  GLU A 168       9.641  10.188  -6.758  1.00 30.55           C  
ATOM   1335  C   GLU A 168       9.578   9.078  -5.707  1.00 30.55           C  
ATOM   1336  CB  GLU A 168      10.562   9.773  -7.906  1.00 30.55           C  
ATOM   1337  O   GLU A 168       8.656   8.266  -5.715  1.00 30.55           O  
ATOM   1338  CG  GLU A 168      10.336  10.555  -9.195  1.00 30.55           C  
ATOM   1339  CD  GLU A 168      11.367  10.250 -10.266  1.00 30.55           C  
ATOM   1340  OE1 GLU A 168      11.039  10.352 -11.469  1.00 30.55           O  
ATOM   1341  OE2 GLU A 168      12.516   9.914  -9.906  1.00 30.55           O  
ATOM   1342  N   VAL A 169      10.258   9.211  -4.707  1.00 28.81           N  
ATOM   1343  CA  VAL A 169      10.320   8.258  -3.605  1.00 28.81           C  
ATOM   1344  C   VAL A 169       9.078   8.383  -2.730  1.00 28.81           C  
ATOM   1345  CB  VAL A 169      11.602   8.461  -2.756  1.00 28.81           C  
ATOM   1346  O   VAL A 169       8.484   7.383  -2.332  1.00 28.81           O  
ATOM   1347  CG1 VAL A 169      11.555   7.590  -1.499  1.00 28.81           C  
ATOM   1348  CG2 VAL A 169      12.844   8.148  -3.580  1.00 28.81           C  
ATOM   1349  N   SER A 170       8.570   9.578  -2.488  1.00 32.31           N  
ATOM   1350  CA  SER A 170       7.391   9.906  -1.697  1.00 32.31           C  
ATOM   1351  C   SER A 170       6.125   9.336  -2.326  1.00 32.31           C  
ATOM   1352  CB  SER A 170       7.258  11.422  -1.548  1.00 32.31           C  
ATOM   1353  O   SER A 170       5.270   8.789  -1.626  1.00 32.31           O  
ATOM   1354  OG  SER A 170       6.121  11.750  -0.765  1.00 32.31           O  
ATOM   1355  N   ALA A 171       5.992   9.172  -3.656  1.00 33.03           N  
ATOM   1356  CA  ALA A 171       4.863   8.672  -4.438  1.00 33.03           C  
ATOM   1357  C   ALA A 171       4.742   7.156  -4.316  1.00 33.03           C  
ATOM   1358  CB  ALA A 171       5.008   9.078  -5.902  1.00 33.03           C  
ATOM   1359  O   ALA A 171       3.637   6.621  -4.211  1.00 33.03           O  
ATOM   1360  N   LEU A 172       5.727   6.406  -4.031  1.00 32.34           N  
ATOM   1361  CA  LEU A 172       5.766   4.953  -3.896  1.00 32.34           C  
ATOM   1362  C   LEU A 172       5.188   4.516  -2.553  1.00 32.34           C  
ATOM   1363  CB  LEU A 172       7.199   4.438  -4.043  1.00 32.34           C  
ATOM   1364  O   LEU A 172       4.461   3.523  -2.479  1.00 32.34           O  
ATOM   1365  CG  LEU A 172       7.668   4.129  -5.465  1.00 32.34           C  
ATOM   1366  CD1 LEU A 172       9.188   4.066  -5.520  1.00 32.34           C  
ATOM   1367  CD2 LEU A 172       7.055   2.824  -5.957  1.00 32.34           C  
ATOM   1368  N   ARG A 173       5.238   5.297  -1.571  1.00 32.81           N  
ATOM   1369  CA  ARG A 173       4.738   5.031  -0.225  1.00 32.81           C  
ATOM   1370  C   ARG A 173       3.223   5.176  -0.164  1.00 32.81           C  
ATOM   1371  CB  ARG A 173       5.398   5.973   0.787  1.00 32.81           C  
ATOM   1372  O   ARG A 173       2.541   4.367   0.465  1.00 32.81           O  
ATOM   1373  CG  ARG A 173       6.535   5.336   1.569  1.00 32.81           C  
ATOM   1374  CD  ARG A 173       7.141   6.305   2.576  1.00 32.81           C  
ATOM   1375  NE  ARG A 173       8.258   5.707   3.297  1.00 32.81           N  
ATOM   1376  NH1 ARG A 173       8.727   7.590   4.551  1.00 32.81           N  
ATOM   1377  NH2 ARG A 173       9.984   5.688   4.812  1.00 32.81           N  
ATOM   1378  CZ  ARG A 173       8.984   6.328   4.219  1.00 32.81           C  
ATOM   1379  N   ALA A 174       2.625   6.094  -0.972  1.00 35.06           N  
ATOM   1380  CA  ALA A 174       1.186   6.324  -1.050  1.00 35.06           C  
ATOM   1381  C   ALA A 174       0.484   5.172  -1.763  1.00 35.06           C  
ATOM   1382  CB  ALA A 174       0.896   7.645  -1.763  1.00 35.06           C  
ATOM   1383  O   ALA A 174      -0.582   4.723  -1.331  1.00 35.06           O  
ATOM   1384  N   SER A 175       1.097   4.543  -2.771  1.00 34.09           N  
ATOM   1385  CA  SER A 175       0.553   3.420  -3.529  1.00 34.09           C  
ATOM   1386  C   SER A 175       0.480   2.158  -2.674  1.00 34.09           C  
ATOM   1387  CB  SER A 175       1.398   3.152  -4.773  1.00 34.09           C  
ATOM   1388  O   SER A 175      -0.474   1.385  -2.779  1.00 34.09           O  
ATOM   1389  OG  SER A 175       1.307   4.234  -5.688  1.00 34.09           O  
ATOM   1390  N   TRP A 176       1.232   2.035  -1.683  1.00 34.22           N  
ATOM   1391  CA  TRP A 176       1.307   0.928  -0.735  1.00 34.22           C  
ATOM   1392  C   TRP A 176       0.152   0.985   0.260  1.00 34.22           C  
ATOM   1393  CB  TRP A 176       2.643   0.948   0.012  1.00 34.22           C  
ATOM   1394  O   TRP A 176      -0.477  -0.036   0.549  1.00 34.22           O  
ATOM   1395  CG  TRP A 176       2.828  -0.199   0.960  1.00 34.22           C  
ATOM   1396  CD1 TRP A 176       2.822  -0.148   2.326  1.00 34.22           C  
ATOM   1397  CD2 TRP A 176       3.049  -1.568   0.610  1.00 34.22           C  
ATOM   1398  CE2 TRP A 176       3.170  -2.293   1.816  1.00 34.22           C  
ATOM   1399  CE3 TRP A 176       3.158  -2.254  -0.607  1.00 34.22           C  
ATOM   1400  NE1 TRP A 176       3.027  -1.404   2.848  1.00 34.22           N  
ATOM   1401  CH2 TRP A 176       3.496  -4.320   0.635  1.00 34.22           C  
ATOM   1402  CZ2 TRP A 176       3.393  -3.672   1.840  1.00 34.22           C  
ATOM   1403  CZ3 TRP A 176       3.381  -3.627  -0.582  1.00 34.22           C  
ATOM   1404  N   GLU A 177      -0.338   2.094   0.648  1.00 37.22           N  
ATOM   1405  CA  GLU A 177      -1.421   2.305   1.604  1.00 37.22           C  
ATOM   1406  C   GLU A 177      -2.777   1.999   0.979  1.00 37.22           C  
ATOM   1407  CB  GLU A 177      -1.397   3.740   2.135  1.00 37.22           C  
ATOM   1408  O   GLU A 177      -3.631   1.369   1.608  1.00 37.22           O  
ATOM   1409  CG  GLU A 177      -2.104   3.914   3.473  1.00 37.22           C  
ATOM   1410  CD  GLU A 177      -1.998   5.324   4.027  1.00 37.22           C  
ATOM   1411  OE1 GLU A 177      -2.537   5.586   5.125  1.00 37.22           O  
ATOM   1412  OE2 GLU A 177      -1.371   6.176   3.357  1.00 37.22           O  
ATOM   1413  N   LYS A 178      -2.963   2.318  -0.335  1.00 36.75           N  
ATOM   1414  CA  LYS A 178      -4.180   2.029  -1.089  1.00 36.75           C  
ATOM   1415  C   LYS A 178      -4.395   0.526  -1.232  1.00 36.75           C  
ATOM   1416  CB  LYS A 178      -4.125   2.686  -2.469  1.00 36.75           C  
ATOM   1417  O   LYS A 178      -5.516   0.037  -1.094  1.00 36.75           O  
ATOM   1418  CG  LYS A 178      -4.566   4.145  -2.480  1.00 36.75           C  
ATOM   1419  CD  LYS A 178      -4.547   4.723  -3.889  1.00 36.75           C  
ATOM   1420  CE  LYS A 178      -4.926   6.195  -3.893  1.00 36.75           C  
ATOM   1421  NZ  LYS A 178      -4.879   6.777  -5.270  1.00 36.75           N  
ATOM   1422  N   LEU A 179      -3.416  -0.216  -1.253  1.00 33.47           N  
ATOM   1423  CA  LEU A 179      -3.465  -1.671  -1.347  1.00 33.47           C  
ATOM   1424  C   LEU A 179      -3.906  -2.285  -0.023  1.00 33.47           C  
ATOM   1425  CB  LEU A 179      -2.098  -2.229  -1.751  1.00 33.47           C  
ATOM   1426  O   LEU A 179      -4.738  -3.197  -0.003  1.00 33.47           O  
ATOM   1427  CG  LEU A 179      -1.934  -2.621  -3.221  1.00 33.47           C  
ATOM   1428  CD1 LEU A 179      -0.573  -2.170  -3.740  1.00 33.47           C  
ATOM   1429  CD2 LEU A 179      -2.107  -4.125  -3.396  1.00 33.47           C  
ATOM   1430  N   GLN A 180      -3.729  -1.639   1.011  1.00 35.81           N  
ATOM   1431  CA  GLN A 180      -4.113  -2.111   2.336  1.00 35.81           C  
ATOM   1432  C   GLN A 180      -5.598  -1.872   2.598  1.00 35.81           C  
ATOM   1433  CB  GLN A 180      -3.273  -1.426   3.416  1.00 35.81           C  
ATOM   1434  O   GLN A 180      -6.297  -2.756   3.096  1.00 35.81           O  
ATOM   1435  CG  GLN A 180      -3.377  -2.084   4.785  1.00 35.81           C  
ATOM   1436  CD  GLN A 180      -2.768  -3.473   4.816  1.00 35.81           C  
ATOM   1437  NE2 GLN A 180      -3.418  -4.391   5.527  1.00 35.81           N  
ATOM   1438  OE1 GLN A 180      -1.723  -3.721   4.207  1.00 35.81           O  
ATOM   1439  N   ASN A 181      -6.137  -0.708   2.189  1.00 39.50           N  
ATOM   1440  CA  ASN A 181      -7.543  -0.350   2.344  1.00 39.50           C  
ATOM   1441  C   ASN A 181      -8.445  -1.261   1.518  1.00 39.50           C  
ATOM   1442  CB  ASN A 181      -7.770   1.113   1.960  1.00 39.50           C  
ATOM   1443  O   ASN A 181      -9.500  -1.685   1.987  1.00 39.50           O  
ATOM   1444  CG  ASN A 181      -7.371   2.074   3.064  1.00 39.50           C  
ATOM   1445  ND2 ASN A 181      -7.262   3.354   2.725  1.00 39.50           N  
ATOM   1446  OD1 ASN A 181      -7.168   1.671   4.211  1.00 39.50           O  
ATOM   1447  N   ALA A 182      -8.086  -1.632   0.328  1.00 34.00           N  
ATOM   1448  CA  ALA A 182      -8.844  -2.512  -0.558  1.00 34.00           C  
ATOM   1449  C   ALA A 182      -8.969  -3.914   0.035  1.00 34.00           C  
ATOM   1450  CB  ALA A 182      -8.188  -2.576  -1.935  1.00 34.00           C  
ATOM   1451  O   ALA A 182     -10.031  -4.527  -0.020  1.00 34.00           O  
ATOM   1452  N   VAL A 183      -8.148  -4.258   0.919  1.00 34.00           N  
ATOM   1453  CA  VAL A 183      -8.125  -5.531   1.627  1.00 34.00           C  
ATOM   1454  C   VAL A 183      -9.109  -5.488   2.795  1.00 34.00           C  
ATOM   1455  CB  VAL A 183      -6.711  -5.879   2.139  1.00 34.00           C  
ATOM   1456  O   VAL A 183      -9.867  -6.438   3.014  1.00 34.00           O  
ATOM   1457  CG1 VAL A 183      -6.766  -7.051   3.119  1.00 34.00           C  
ATOM   1458  CG2 VAL A 183      -5.789  -6.203   0.965  1.00 34.00           C  
ATOM   1459  N   ASP A 184      -9.234  -4.348   3.348  1.00 38.19           N  
ATOM   1460  CA  ASP A 184     -10.148  -4.125   4.461  1.00 38.19           C  
ATOM   1461  C   ASP A 184     -11.602  -4.133   3.984  1.00 38.19           C  
ATOM   1462  CB  ASP A 184      -9.836  -2.801   5.160  1.00 38.19           C  
ATOM   1463  O   ASP A 184     -12.461  -4.762   4.609  1.00 38.19           O  
ATOM   1464  CG  ASP A 184      -8.656  -2.900   6.113  1.00 38.19           C  
ATOM   1465  OD1 ASP A 184      -8.234  -4.031   6.445  1.00 38.19           O  
ATOM   1466  OD2 ASP A 184      -8.148  -1.842   6.539  1.00 38.19           O  
ATOM   1467  N   GLU A 185     -12.023  -3.416   2.922  1.00 36.66           N  
ATOM   1468  CA  GLU A 185     -13.375  -3.336   2.377  1.00 36.66           C  
ATOM   1469  C   GLU A 185     -13.867  -4.703   1.911  1.00 36.66           C  
ATOM   1470  CB  GLU A 185     -13.430  -2.336   1.219  1.00 36.66           C  
ATOM   1471  O   GLU A 185     -15.016  -5.074   2.156  1.00 36.66           O  
ATOM   1472  CG  GLU A 185     -13.688  -0.900   1.657  1.00 36.66           C  
ATOM   1473  CD  GLU A 185     -15.109  -0.658   2.119  1.00 36.66           C  
ATOM   1474  OE1 GLU A 185     -15.328   0.233   2.971  1.00 36.66           O  
ATOM   1475  OE2 GLU A 185     -16.016  -1.364   1.625  1.00 36.66           O  
ATOM   1476  N   LEU A 186     -13.008  -5.449   1.385  1.00 31.66           N  
ATOM   1477  CA  LEU A 186     -13.344  -6.809   0.980  1.00 31.66           C  
ATOM   1478  C   LEU A 186     -13.625  -7.684   2.197  1.00 31.66           C  
ATOM   1479  CB  LEU A 186     -12.211  -7.418   0.149  1.00 31.66           C  
ATOM   1480  O   LEU A 186     -14.555  -8.500   2.182  1.00 31.66           O  
ATOM   1481  CG  LEU A 186     -12.492  -7.613  -1.341  1.00 31.66           C  
ATOM   1482  CD1 LEU A 186     -11.391  -6.980  -2.178  1.00 31.66           C  
ATOM   1483  CD2 LEU A 186     -12.633  -9.094  -1.666  1.00 31.66           C  
ATOM   1484  N   GLY A 187     -13.250  -7.332   3.299  1.00 29.83           N  
ATOM   1485  CA  GLY A 187     -13.516  -7.965   4.582  1.00 29.83           C  
ATOM   1486  C   GLY A 187     -14.914  -7.688   5.102  1.00 29.83           C  
ATOM   1487  O   GLY A 187     -15.617  -8.602   5.539  1.00 29.83           O  
ATOM   1488  N   LYS A 188     -15.367  -6.504   5.027  1.00 36.50           N  
ATOM   1489  CA  LYS A 188     -16.703  -6.105   5.457  1.00 36.50           C  
ATOM   1490  C   LYS A 188     -17.781  -6.785   4.617  1.00 36.50           C  
ATOM   1491  CB  LYS A 188     -16.859  -4.586   5.375  1.00 36.50           C  
ATOM   1492  O   LYS A 188     -18.797  -7.223   5.148  1.00 36.50           O  
ATOM   1493  CG  LYS A 188     -16.125  -3.828   6.477  1.00 36.50           C  
ATOM   1494  CD  LYS A 188     -16.328  -2.324   6.352  1.00 36.50           C  
ATOM   1495  CE  LYS A 188     -15.508  -1.560   7.379  1.00 36.50           C  
ATOM   1496  NZ  LYS A 188     -15.633  -0.082   7.199  1.00 36.50           N  
ATOM   1497  N   GLU A 189     -17.641  -6.781   3.348  1.00 30.42           N  
ATOM   1498  CA  GLU A 189     -18.641  -7.398   2.467  1.00 30.42           C  
ATOM   1499  C   GLU A 189     -18.797  -8.883   2.770  1.00 30.42           C  
ATOM   1500  CB  GLU A 189     -18.250  -7.199   1.000  1.00 30.42           C  
ATOM   1501  O   GLU A 189     -19.906  -9.414   2.725  1.00 30.42           O  
ATOM   1502  CG  GLU A 189     -18.594  -5.820   0.453  1.00 30.42           C  
ATOM   1503  CD  GLU A 189     -18.531  -5.746  -1.064  1.00 30.42           C  
ATOM   1504  OE1 GLU A 189     -18.969  -4.719  -1.638  1.00 30.42           O  
ATOM   1505  OE2 GLU A 189     -18.062  -6.719  -1.685  1.00 30.42           O  
ATOM   1506  N   ILE A 190     -17.797  -9.422   3.371  1.00 27.94           N  
ATOM   1507  CA  ILE A 190     -17.844 -10.812   3.809  1.00 27.94           C  
ATOM   1508  C   ILE A 190     -18.656 -10.922   5.098  1.00 27.94           C  
ATOM   1509  CB  ILE A 190     -16.438 -11.383   4.016  1.00 27.94           C  
ATOM   1510  O   ILE A 190     -19.516 -11.797   5.230  1.00 27.94           O  
ATOM   1511  CG1 ILE A 190     -15.719 -11.547   2.668  1.00 27.94           C  
ATOM   1512  CG2 ILE A 190     -16.500 -12.719   4.766  1.00 27.94           C  
ATOM   1513  CD1 ILE A 190     -14.242 -11.898   2.787  1.00 27.94           C  
ATOM   1514  N   ASP A 191     -18.656  -9.992   5.984  1.00 31.30           N  
ATOM   1515  CA  ASP A 191     -19.422 -10.031   7.227  1.00 31.30           C  
ATOM   1516  C   ASP A 191     -20.922  -9.828   6.957  1.00 31.30           C  
ATOM   1517  CB  ASP A 191     -18.922  -8.969   8.203  1.00 31.30           C  
ATOM   1518  O   ASP A 191     -21.766 -10.430   7.621  1.00 31.30           O  
ATOM   1519  CG  ASP A 191     -17.641  -9.375   8.906  1.00 31.30           C  
ATOM   1520  OD1 ASP A 191     -17.281 -10.570   8.891  1.00 31.30           O  
ATOM   1521  OD2 ASP A 191     -16.984  -8.484   9.492  1.00 31.30           O  
ATOM   1522  N   HIS A 192     -21.328  -8.930   5.973  1.00 34.09           N  
ATOM   1523  CA  HIS A 192     -22.750  -8.688   5.766  1.00 34.09           C  
ATOM   1524  C   HIS A 192     -23.359  -9.727   4.812  1.00 34.09           C  
ATOM   1525  CB  HIS A 192     -22.984  -7.281   5.223  1.00 34.09           C  
ATOM   1526  O   HIS A 192     -24.562  -9.742   4.598  1.00 34.09           O  
ATOM   1527  CG  HIS A 192     -22.766  -6.203   6.238  1.00 34.09           C  
ATOM   1528  CD2 HIS A 192     -21.859  -5.199   6.285  1.00 34.09           C  
ATOM   1529  ND1 HIS A 192     -23.531  -6.086   7.375  1.00 34.09           N  
ATOM   1530  CE1 HIS A 192     -23.109  -5.051   8.078  1.00 34.09           C  
ATOM   1531  NE2 HIS A 192     -22.094  -4.496   7.438  1.00 34.09           N  
ATOM   1532  N   ALA A 193     -22.578 -10.492   4.184  1.00 27.80           N  
ATOM   1533  CA  ALA A 193     -23.344 -11.500   3.451  1.00 27.80           C  
ATOM   1534  C   ALA A 193     -23.703 -12.672   4.355  1.00 27.80           C  
ATOM   1535  CB  ALA A 193     -22.547 -11.992   2.242  1.00 27.80           C  
ATOM   1536  O   ALA A 193     -23.016 -12.938   5.352  1.00 27.80           O  
TER    1537      ALA A 193                                                      
ATOM   1538  N   MET B   1       1.479   3.209   5.879  1.00 45.16           N  
ATOM   1539  CA  MET B   1       2.850   3.625   5.598  1.00 45.16           C  
ATOM   1540  C   MET B   1       3.713   2.428   5.211  1.00 45.16           C  
ATOM   1541  CB  MET B   1       3.455   4.340   6.805  1.00 45.16           C  
ATOM   1542  O   MET B   1       3.668   1.388   5.871  1.00 45.16           O  
ATOM   1543  CG  MET B   1       4.832   4.926   6.547  1.00 45.16           C  
ATOM   1544  SD  MET B   1       4.770   6.445   5.520  1.00 45.16           S  
ATOM   1545  CE  MET B   1       6.531   6.875   5.473  1.00 45.16           C  
ATOM   1546  N   LYS B   2       4.312   2.408   3.834  1.00 52.84           N  
ATOM   1547  CA  LYS B   2       5.215   1.343   3.406  1.00 52.84           C  
ATOM   1548  C   LYS B   2       6.566   1.453   4.105  1.00 52.84           C  
ATOM   1549  CB  LYS B   2       5.406   1.377   1.890  1.00 52.84           C  
ATOM   1550  O   LYS B   2       7.051   2.559   4.359  1.00 52.84           O  
ATOM   1551  CG  LYS B   2       4.336   0.621   1.113  1.00 52.84           C  
ATOM   1552  CD  LYS B   2       4.664   0.559  -0.373  1.00 52.84           C  
ATOM   1553  CE  LYS B   2       3.584  -0.175  -1.155  1.00 52.84           C  
ATOM   1554  NZ  LYS B   2       3.902  -0.243  -2.613  1.00 52.84           N  
ATOM   1555  N   TYR B   3       7.105   0.367   4.746  1.00 57.38           N  
ATOM   1556  CA  TYR B   3       8.438   0.322   5.340  1.00 57.38           C  
ATOM   1557  C   TYR B   3       9.195  -0.922   4.887  1.00 57.38           C  
ATOM   1558  CB  TYR B   3       8.352   0.351   6.867  1.00 57.38           C  
ATOM   1559  O   TYR B   3       8.594  -1.862   4.359  1.00 57.38           O  
ATOM   1560  CG  TYR B   3       7.629  -0.838   7.457  1.00 57.38           C  
ATOM   1561  CD1 TYR B   3       6.258  -0.805   7.684  1.00 57.38           C  
ATOM   1562  CD2 TYR B   3       8.320  -1.997   7.789  1.00 57.38           C  
ATOM   1563  CE1 TYR B   3       5.590  -1.898   8.227  1.00 57.38           C  
ATOM   1564  CE2 TYR B   3       7.668  -3.096   8.336  1.00 57.38           C  
ATOM   1565  OH  TYR B   3       5.648  -4.121   9.086  1.00 57.38           O  
ATOM   1566  CZ  TYR B   3       6.305  -3.037   8.547  1.00 57.38           C  
ATOM   1567  N   VAL B   4      10.500  -0.711   4.738  1.00 57.75           N  
ATOM   1568  CA  VAL B   4      11.367  -1.843   4.426  1.00 57.75           C  
ATOM   1569  C   VAL B   4      11.648  -2.643   5.699  1.00 57.75           C  
ATOM   1570  CB  VAL B   4      12.695  -1.380   3.785  1.00 57.75           C  
ATOM   1571  O   VAL B   4      11.992  -2.070   6.734  1.00 57.75           O  
ATOM   1572  CG1 VAL B   4      13.562  -2.582   3.408  1.00 57.75           C  
ATOM   1573  CG2 VAL B   4      12.422  -0.510   2.561  1.00 57.75           C  
ATOM   1574  N   ASP B   5      11.344  -4.047   5.520  1.00 66.44           N  
ATOM   1575  CA  ASP B   5      11.742  -4.902   6.633  1.00 66.44           C  
ATOM   1576  C   ASP B   5      13.211  -5.297   6.520  1.00 66.44           C  
ATOM   1577  CB  ASP B   5      10.867  -6.156   6.688  1.00 66.44           C  
ATOM   1578  O   ASP B   5      13.664  -5.730   5.457  1.00 66.44           O  
ATOM   1579  CG  ASP B   5       9.453  -5.871   7.176  1.00 66.44           C  
ATOM   1580  OD1 ASP B   5       9.297  -5.223   8.227  1.00 66.44           O  
ATOM   1581  OD2 ASP B   5       8.500  -6.305   6.496  1.00 66.44           O  
ATOM   1582  N   ILE B   6      13.938  -5.121   7.449  1.00 65.81           N  
ATOM   1583  CA  ILE B   6      15.359  -5.422   7.562  1.00 65.81           C  
ATOM   1584  C   ILE B   6      15.570  -6.559   8.555  1.00 65.81           C  
ATOM   1585  CB  ILE B   6      16.172  -4.176   7.996  1.00 65.81           C  
ATOM   1586  O   ILE B   6      15.086  -6.500   9.688  1.00 65.81           O  
ATOM   1587  CG1 ILE B   6      15.977  -3.035   6.988  1.00 65.81           C  
ATOM   1588  CG2 ILE B   6      17.656  -4.520   8.156  1.00 65.81           C  
ATOM   1589  CD1 ILE B   6      16.422  -1.673   7.504  1.00 65.81           C  
ATOM   1590  N   THR B   7      16.234  -7.754   8.008  1.00 69.25           N  
ATOM   1591  CA  THR B   7      16.406  -8.906   8.891  1.00 69.25           C  
ATOM   1592  C   THR B   7      17.875  -9.266   9.031  1.00 69.25           C  
ATOM   1593  CB  THR B   7      15.617 -10.125   8.375  1.00 69.25           C  
ATOM   1594  O   THR B   7      18.203 -10.375   9.445  1.00 69.25           O  
ATOM   1595  CG2 THR B   7      14.117  -9.844   8.344  1.00 69.25           C  
ATOM   1596  OG1 THR B   7      16.062 -10.438   7.051  1.00 69.25           O  
ATOM   1597  N   GLU B   8      18.719  -8.320   8.609  1.00 69.25           N  
ATOM   1598  CA  GLU B   8      20.141  -8.641   8.609  1.00 69.25           C  
ATOM   1599  C   GLU B   8      20.750  -8.453   9.992  1.00 69.25           C  
ATOM   1600  CB  GLU B   8      20.891  -7.777   7.586  1.00 69.25           C  
ATOM   1601  O   GLU B   8      21.859  -8.914  10.250  1.00 69.25           O  
ATOM   1602  CG  GLU B   8      20.766  -6.281   7.840  1.00 69.25           C  
ATOM   1603  CD  GLU B   8      21.234  -5.434   6.672  1.00 69.25           C  
ATOM   1604  OE1 GLU B   8      21.234  -4.188   6.785  1.00 69.25           O  
ATOM   1605  OE2 GLU B   8      21.625  -6.020   5.637  1.00 69.25           O  
ATOM   1606  N   TYR B   9      20.062  -7.801  10.812  1.00 79.50           N  
ATOM   1607  CA  TYR B   9      20.578  -7.594  12.164  1.00 79.50           C  
ATOM   1608  C   TYR B   9      20.000  -8.625  13.125  1.00 79.50           C  
ATOM   1609  CB  TYR B   9      20.250  -6.180  12.648  1.00 79.50           C  
ATOM   1610  O   TYR B   9      18.781  -8.812  13.188  1.00 79.50           O  
ATOM   1611  CG  TYR B   9      20.828  -5.086  11.781  1.00 79.50           C  
ATOM   1612  CD1 TYR B   9      22.156  -4.715  11.891  1.00 79.50           C  
ATOM   1613  CD2 TYR B   9      20.031  -4.426  10.844  1.00 79.50           C  
ATOM   1614  CE1 TYR B   9      22.688  -3.709  11.086  1.00 79.50           C  
ATOM   1615  CE2 TYR B   9      20.547  -3.420  10.039  1.00 79.50           C  
ATOM   1616  OH  TYR B   9      22.406  -2.072   9.375  1.00 79.50           O  
ATOM   1617  CZ  TYR B   9      21.891  -3.068  10.172  1.00 79.50           C  
ATOM   1618  N   ASN B  10      20.891  -9.344  13.828  1.00 84.88           N  
ATOM   1619  CA  ASN B  10      20.484 -10.305  14.836  1.00 84.88           C  
ATOM   1620  C   ASN B  10      20.969  -9.906  16.219  1.00 84.88           C  
ATOM   1621  CB  ASN B  10      20.984 -11.711  14.477  1.00 84.88           C  
ATOM   1622  O   ASN B  10      22.172  -9.859  16.469  1.00 84.88           O  
ATOM   1623  CG  ASN B  10      20.438 -12.203  13.156  1.00 84.88           C  
ATOM   1624  ND2 ASN B  10      21.312 -12.430  12.195  1.00 84.88           N  
ATOM   1625  OD1 ASN B  10      19.219 -12.375  12.992  1.00 84.88           O  
ATOM   1626  N   ALA B  11      19.922  -9.672  17.047  1.00 86.44           N  
ATOM   1627  CA  ALA B  11      20.328  -9.367  18.406  1.00 86.44           C  
ATOM   1628  C   ALA B  11      20.938 -10.594  19.094  1.00 86.44           C  
ATOM   1629  CB  ALA B  11      19.125  -8.867  19.219  1.00 86.44           C  
ATOM   1630  O   ALA B  11      20.609 -11.734  18.734  1.00 86.44           O  
ATOM   1631  N   THR B  12      21.859 -10.312  20.047  1.00 78.31           N  
ATOM   1632  CA  THR B  12      22.484 -11.422  20.766  1.00 78.31           C  
ATOM   1633  C   THR B  12      22.047 -11.445  22.219  1.00 78.31           C  
ATOM   1634  CB  THR B  12      24.016 -11.336  20.688  1.00 78.31           C  
ATOM   1635  O   THR B  12      22.297 -12.422  22.938  1.00 78.31           O  
ATOM   1636  CG2 THR B  12      24.516 -11.508  19.250  1.00 78.31           C  
ATOM   1637  OG1 THR B  12      24.453 -10.062  21.172  1.00 78.31           O  
ATOM   1638  N   SER B  13      21.406 -10.383  22.688  1.00 82.81           N  
ATOM   1639  CA  SER B  13      20.938 -10.305  24.062  1.00 82.81           C  
ATOM   1640  C   SER B  13      19.438 -10.586  24.156  1.00 82.81           C  
ATOM   1641  CB  SER B  13      21.234  -8.930  24.656  1.00 82.81           C  
ATOM   1642  O   SER B  13      18.625  -9.656  24.266  1.00 82.81           O  
ATOM   1643  OG  SER B  13      22.641  -8.680  24.641  1.00 82.81           O  
ATOM   1644  N   PHE B  14      19.062 -11.828  24.047  1.00 89.31           N  
ATOM   1645  CA  PHE B  14      17.672 -12.266  24.188  1.00 89.31           C  
ATOM   1646  C   PHE B  14      17.609 -13.695  24.719  1.00 89.31           C  
ATOM   1647  CB  PHE B  14      16.953 -12.180  22.828  1.00 89.31           C  
ATOM   1648  O   PHE B  14      18.641 -14.352  24.875  1.00 89.31           O  
ATOM   1649  CG  PHE B  14      17.453 -13.156  21.812  1.00 89.31           C  
ATOM   1650  CD1 PHE B  14      18.531 -12.836  20.984  1.00 89.31           C  
ATOM   1651  CD2 PHE B  14      16.859 -14.398  21.672  1.00 89.31           C  
ATOM   1652  CE1 PHE B  14      19.000 -13.734  20.031  1.00 89.31           C  
ATOM   1653  CE2 PHE B  14      17.312 -15.312  20.719  1.00 89.31           C  
ATOM   1654  CZ  PHE B  14      18.391 -14.977  19.906  1.00 89.31           C  
ATOM   1655  N   THR B  15      16.500 -14.156  25.188  1.00 82.75           N  
ATOM   1656  CA  THR B  15      16.312 -15.531  25.641  1.00 82.75           C  
ATOM   1657  C   THR B  15      15.602 -16.359  24.594  1.00 82.75           C  
ATOM   1658  CB  THR B  15      15.523 -15.578  26.969  1.00 82.75           C  
ATOM   1659  O   THR B  15      14.492 -16.000  24.156  1.00 82.75           O  
ATOM   1660  CG2 THR B  15      15.367 -17.016  27.469  1.00 82.75           C  
ATOM   1661  OG1 THR B  15      16.219 -14.812  27.953  1.00 82.75           O  
ATOM   1662  N   GLU B  16      16.375 -17.391  24.047  1.00 87.25           N  
ATOM   1663  CA  GLU B  16      15.695 -18.328  23.156  1.00 87.25           C  
ATOM   1664  C   GLU B  16      14.477 -18.969  23.828  1.00 87.25           C  
ATOM   1665  CB  GLU B  16      16.672 -19.422  22.688  1.00 87.25           C  
ATOM   1666  O   GLU B  16      14.555 -19.391  24.969  1.00 87.25           O  
ATOM   1667  CG  GLU B  16      17.750 -18.906  21.750  1.00 87.25           C  
ATOM   1668  CD  GLU B  16      18.641 -20.016  21.203  1.00 87.25           C  
ATOM   1669  OE1 GLU B  16      19.516 -19.734  20.359  1.00 87.25           O  
ATOM   1670  OE2 GLU B  16      18.438 -21.188  21.609  1.00 87.25           O  
ATOM   1671  N   ALA B  17      13.352 -18.828  23.078  1.00 84.44           N  
ATOM   1672  CA  ALA B  17      12.094 -19.375  23.578  1.00 84.44           C  
ATOM   1673  C   ALA B  17      11.242 -19.922  22.438  1.00 84.44           C  
ATOM   1674  CB  ALA B  17      11.320 -18.312  24.359  1.00 84.44           C  
ATOM   1675  O   ALA B  17      11.734 -20.094  21.312  1.00 84.44           O  
ATOM   1676  N   ASN B  18      10.172 -20.484  22.641  1.00 84.56           N  
ATOM   1677  CA  ASN B  18       9.203 -20.969  21.656  1.00 84.56           C  
ATOM   1678  C   ASN B  18       7.805 -20.438  21.953  1.00 84.56           C  
ATOM   1679  CB  ASN B  18       9.188 -22.500  21.625  1.00 84.56           C  
ATOM   1680  O   ASN B  18       6.840 -21.203  21.984  1.00 84.56           O  
ATOM   1681  CG  ASN B  18      10.438 -23.078  20.984  1.00 84.56           C  
ATOM   1682  ND2 ASN B  18      10.891 -24.219  21.500  1.00 84.56           N  
ATOM   1683  OD1 ASN B  18      10.992 -22.500  20.047  1.00 84.56           O  
ATOM   1684  N   ARG B  19       7.758 -19.016  22.078  1.00 82.50           N  
ATOM   1685  CA  ARG B  19       6.473 -18.391  22.344  1.00 82.50           C  
ATOM   1686  C   ARG B  19       5.547 -18.500  21.141  1.00 82.50           C  
ATOM   1687  CB  ARG B  19       6.664 -16.906  22.719  1.00 82.50           C  
ATOM   1688  O   ARG B  19       6.004 -18.469  20.000  1.00 82.50           O  
ATOM   1689  CG  ARG B  19       7.434 -16.703  24.016  1.00 82.50           C  
ATOM   1690  CD  ARG B  19       7.398 -15.242  24.453  1.00 82.50           C  
ATOM   1691  NE  ARG B  19       8.070 -14.375  23.500  1.00 82.50           N  
ATOM   1692  NH1 ARG B  19       7.398 -12.406  24.500  1.00 82.50           N  
ATOM   1693  NH2 ARG B  19       8.703 -12.344  22.625  1.00 82.50           N  
ATOM   1694  CZ  ARG B  19       8.055 -13.047  23.547  1.00 82.50           C  
ATOM   1695  N   THR B  20       4.297 -18.672  21.594  1.00 81.44           N  
ATOM   1696  CA  THR B  20       3.254 -18.531  20.578  1.00 81.44           C  
ATOM   1697  C   THR B  20       2.562 -17.172  20.703  1.00 81.44           C  
ATOM   1698  CB  THR B  20       2.209 -19.656  20.688  1.00 81.44           C  
ATOM   1699  O   THR B  20       2.801 -16.438  21.672  1.00 81.44           O  
ATOM   1700  CG2 THR B  20       2.879 -21.031  20.750  1.00 81.44           C  
ATOM   1701  OG1 THR B  20       1.427 -19.469  21.875  1.00 81.44           O  
ATOM   1702  N   ILE B  21       1.799 -16.828  19.734  1.00 81.25           N  
ATOM   1703  CA  ILE B  21       1.162 -15.516  19.734  1.00 81.25           C  
ATOM   1704  C   ILE B  21       0.203 -15.414  20.922  1.00 81.25           C  
ATOM   1705  CB  ILE B  21       0.411 -15.242  18.422  1.00 81.25           C  
ATOM   1706  O   ILE B  21      -0.094 -14.312  21.406  1.00 81.25           O  
ATOM   1707  CG1 ILE B  21       0.047 -13.750  18.312  1.00 81.25           C  
ATOM   1708  CG2 ILE B  21      -0.839 -16.125  18.312  1.00 81.25           C  
ATOM   1709  CD1 ILE B  21       1.249 -12.820  18.328  1.00 81.25           C  
ATOM   1710  N   ASP B  22      -0.158 -16.547  21.484  1.00 79.38           N  
ATOM   1711  CA  ASP B  22      -1.049 -16.547  22.641  1.00 79.38           C  
ATOM   1712  C   ASP B  22      -0.308 -16.125  23.906  1.00 79.38           C  
ATOM   1713  CB  ASP B  22      -1.674 -17.938  22.844  1.00 79.38           C  
ATOM   1714  O   ASP B  22      -0.932 -15.750  24.906  1.00 79.38           O  
ATOM   1715  CG  ASP B  22      -2.654 -18.297  21.734  1.00 79.38           C  
ATOM   1716  OD1 ASP B  22      -3.248 -17.391  21.125  1.00 79.38           O  
ATOM   1717  OD2 ASP B  22      -2.836 -19.516  21.484  1.00 79.38           O  
ATOM   1718  N   ASP B  23       1.030 -16.156  23.922  1.00 83.69           N  
ATOM   1719  CA  ASP B  23       1.834 -15.773  25.078  1.00 83.69           C  
ATOM   1720  C   ASP B  23       2.092 -14.266  25.094  1.00 83.69           C  
ATOM   1721  CB  ASP B  23       3.162 -16.531  25.078  1.00 83.69           C  
ATOM   1722  O   ASP B  23       2.568 -13.719  26.078  1.00 83.69           O  
ATOM   1723  CG  ASP B  23       2.982 -18.031  25.203  1.00 83.69           C  
ATOM   1724  OD1 ASP B  23       2.230 -18.500  26.078  1.00 83.69           O  
ATOM   1725  OD2 ASP B  23       3.602 -18.766  24.391  1.00 83.69           O  
ATOM   1726  N   ILE B  24       1.801 -13.617  23.969  1.00 91.25           N  
ATOM   1727  CA  ILE B  24       2.123 -12.203  23.797  1.00 91.25           C  
ATOM   1728  C   ILE B  24       0.835 -11.391  23.703  1.00 91.25           C  
ATOM   1729  CB  ILE B  24       2.996 -11.969  22.547  1.00 91.25           C  
ATOM   1730  O   ILE B  24      -0.055 -11.711  22.922  1.00 91.25           O  
ATOM   1731  CG1 ILE B  24       4.234 -12.875  22.578  1.00 91.25           C  
ATOM   1732  CG2 ILE B  24       3.395 -10.500  22.438  1.00 91.25           C  
ATOM   1733  CD1 ILE B  24       5.035 -12.875  21.297  1.00 91.25           C  
ATOM   1734  N   ASP B  25       0.688 -10.352  24.531  1.00 86.69           N  
ATOM   1735  CA  ASP B  25      -0.542  -9.570  24.469  1.00 86.69           C  
ATOM   1736  C   ASP B  25      -0.240  -8.078  24.438  1.00 86.69           C  
ATOM   1737  CB  ASP B  25      -1.446  -9.898  25.656  1.00 86.69           C  
ATOM   1738  O   ASP B  25      -1.156  -7.254  24.359  1.00 86.69           O  
ATOM   1739  CG  ASP B  25      -0.757  -9.695  27.000  1.00 86.69           C  
ATOM   1740  OD1 ASP B  25       0.281  -9.000  27.047  1.00 86.69           O  
ATOM   1741  OD2 ASP B  25      -1.256 -10.234  28.016  1.00 86.69           O  
ATOM   1742  N   THR B  26       1.093  -7.773  24.500  1.00 92.44           N  
ATOM   1743  CA  THR B  26       1.448  -6.367  24.641  1.00 92.44           C  
ATOM   1744  C   THR B  26       2.545  -5.977  23.656  1.00 92.44           C  
ATOM   1745  CB  THR B  26       1.914  -6.062  26.078  1.00 92.44           C  
ATOM   1746  O   THR B  26       3.465  -6.758  23.406  1.00 92.44           O  
ATOM   1747  CG2 THR B  26       2.293  -4.594  26.234  1.00 92.44           C  
ATOM   1748  OG1 THR B  26       0.854  -6.367  27.000  1.00 92.44           O  
ATOM   1749  N   ILE B  27       2.404  -4.746  23.078  1.00 96.25           N  
ATOM   1750  CA  ILE B  27       3.496  -4.059  22.391  1.00 96.25           C  
ATOM   1751  C   ILE B  27       4.039  -2.947  23.281  1.00 96.25           C  
ATOM   1752  CB  ILE B  27       3.041  -3.482  21.031  1.00 96.25           C  
ATOM   1753  O   ILE B  27       3.273  -2.143  23.828  1.00 96.25           O  
ATOM   1754  CG1 ILE B  27       2.756  -4.617  20.047  1.00 96.25           C  
ATOM   1755  CG2 ILE B  27       4.094  -2.520  20.484  1.00 96.25           C  
ATOM   1756  CD1 ILE B  27       2.254  -4.141  18.688  1.00 96.25           C  
ATOM   1757  N   VAL B  28       5.320  -3.020  23.547  1.00 95.25           N  
ATOM   1758  CA  VAL B  28       5.953  -1.966  24.328  1.00 95.25           C  
ATOM   1759  C   VAL B  28       6.727  -1.027  23.406  1.00 95.25           C  
ATOM   1760  CB  VAL B  28       6.895  -2.547  25.406  1.00 95.25           C  
ATOM   1761  O   VAL B  28       7.648  -1.455  22.703  1.00 95.25           O  
ATOM   1762  CG1 VAL B  28       7.543  -1.428  26.219  1.00 95.25           C  
ATOM   1763  CG2 VAL B  28       6.133  -3.504  26.328  1.00 95.25           C  
ATOM   1764  N   ILE B  29       6.352   0.241  23.453  1.00 97.19           N  
ATOM   1765  CA  ILE B  29       6.980   1.268  22.625  1.00 97.19           C  
ATOM   1766  C   ILE B  29       8.172   1.863  23.359  1.00 97.19           C  
ATOM   1767  CB  ILE B  29       5.977   2.379  22.234  1.00 97.19           C  
ATOM   1768  O   ILE B  29       8.070   2.213  24.547  1.00 97.19           O  
ATOM   1769  CG1 ILE B  29       4.801   1.790  21.453  1.00 97.19           C  
ATOM   1770  CG2 ILE B  29       6.672   3.480  21.438  1.00 97.19           C  
ATOM   1771  CD1 ILE B  29       5.199   1.122  20.156  1.00 97.19           C  
ATOM   1772  N   HIS B  30       9.312   1.849  22.672  1.00 95.75           N  
ATOM   1773  CA  HIS B  30      10.547   2.469  23.125  1.00 95.75           C  
ATOM   1774  C   HIS B  30      11.000   3.570  22.172  1.00 95.75           C  
ATOM   1775  CB  HIS B  30      11.648   1.419  23.266  1.00 95.75           C  
ATOM   1776  O   HIS B  30      10.586   3.594  21.000  1.00 95.75           O  
ATOM   1777  CG  HIS B  30      11.297   0.297  24.188  1.00 95.75           C  
ATOM   1778  CD2 HIS B  30      10.609  -0.851  23.969  1.00 95.75           C  
ATOM   1779  ND1 HIS B  30      11.648   0.289  25.516  1.00 95.75           N  
ATOM   1780  CE1 HIS B  30      11.195  -0.821  26.078  1.00 95.75           C  
ATOM   1781  NE2 HIS B  30      10.562  -1.529  25.172  1.00 95.75           N  
ATOM   1782  N   HIS B  31      11.688   4.562  22.609  1.00 94.00           N  
ATOM   1783  CA  HIS B  31      12.539   5.332  21.719  1.00 94.00           C  
ATOM   1784  C   HIS B  31      13.984   4.844  21.781  1.00 94.00           C  
ATOM   1785  CB  HIS B  31      12.477   6.820  22.047  1.00 94.00           C  
ATOM   1786  O   HIS B  31      14.461   4.445  22.844  1.00 94.00           O  
ATOM   1787  CG  HIS B  31      13.102   7.168  23.359  1.00 94.00           C  
ATOM   1788  CD2 HIS B  31      13.625   6.383  24.328  1.00 94.00           C  
ATOM   1789  ND1 HIS B  31      13.234   8.469  23.797  1.00 94.00           N  
ATOM   1790  CE1 HIS B  31      13.820   8.469  24.984  1.00 94.00           C  
ATOM   1791  NE2 HIS B  31      14.070   7.215  25.328  1.00 94.00           N  
ATOM   1792  N   TRP B  32      14.617   4.836  20.500  1.00 89.75           N  
ATOM   1793  CA  TRP B  32      16.000   4.367  20.609  1.00 89.75           C  
ATOM   1794  C   TRP B  32      16.922   5.504  21.031  1.00 89.75           C  
ATOM   1795  CB  TRP B  32      16.469   3.771  19.281  1.00 89.75           C  
ATOM   1796  O   TRP B  32      16.719   6.656  20.641  1.00 89.75           O  
ATOM   1797  CG  TRP B  32      16.453   4.742  18.141  1.00 89.75           C  
ATOM   1798  CD1 TRP B  32      17.047   5.973  18.094  1.00 89.75           C  
ATOM   1799  CD2 TRP B  32      15.805   4.566  16.875  1.00 89.75           C  
ATOM   1800  CE2 TRP B  32      16.047   5.727  16.109  1.00 89.75           C  
ATOM   1801  CE3 TRP B  32      15.039   3.533  16.312  1.00 89.75           C  
ATOM   1802  NE1 TRP B  32      16.812   6.570  16.875  1.00 89.75           N  
ATOM   1803  CH2 TRP B  32      14.805   4.863  14.297  1.00 89.75           C  
ATOM   1804  CZ2 TRP B  32      15.555   5.887  14.820  1.00 89.75           C  
ATOM   1805  CZ3 TRP B  32      14.547   3.693  15.023  1.00 89.75           C  
ATOM   1806  N   GLY B  33      17.703   5.383  21.906  1.00 80.69           N  
ATOM   1807  CA  GLY B  33      18.812   6.230  22.312  1.00 80.69           C  
ATOM   1808  C   GLY B  33      18.516   7.711  22.156  1.00 80.69           C  
ATOM   1809  O   GLY B  33      17.500   8.203  22.641  1.00 80.69           O  
ATOM   1810  N   ASP B  34      19.422   8.383  21.328  1.00 78.25           N  
ATOM   1811  CA  ASP B  34      19.375   9.836  21.203  1.00 78.25           C  
ATOM   1812  C   ASP B  34      18.906  10.242  19.797  1.00 78.25           C  
ATOM   1813  CB  ASP B  34      20.750  10.445  21.484  1.00 78.25           C  
ATOM   1814  O   ASP B  34      18.969   9.453  18.859  1.00 78.25           O  
ATOM   1815  CG  ASP B  34      21.219  10.188  22.906  1.00 78.25           C  
ATOM   1816  OD1 ASP B  34      20.406  10.320  23.859  1.00 78.25           O  
ATOM   1817  OD2 ASP B  34      22.406   9.852  23.078  1.00 78.25           O  
ATOM   1818  N   ASP B  35      18.422  11.555  19.781  1.00 79.62           N  
ATOM   1819  CA  ASP B  35      18.109  12.125  18.469  1.00 79.62           C  
ATOM   1820  C   ASP B  35      19.328  12.047  17.547  1.00 79.62           C  
ATOM   1821  CB  ASP B  35      17.656  13.570  18.625  1.00 79.62           C  
ATOM   1822  O   ASP B  35      20.469  12.016  18.000  1.00 79.62           O  
ATOM   1823  CG  ASP B  35      16.297  13.695  19.281  1.00 79.62           C  
ATOM   1824  OD1 ASP B  35      15.656  12.656  19.578  1.00 79.62           O  
ATOM   1825  OD2 ASP B  35      15.852  14.844  19.531  1.00 79.62           O  
ATOM   1826  N   ASN B  36      19.078  11.891  16.312  1.00 76.12           N  
ATOM   1827  CA  ASN B  36      20.031  11.992  15.203  1.00 76.12           C  
ATOM   1828  C   ASN B  36      20.938  10.766  15.125  1.00 76.12           C  
ATOM   1829  CB  ASN B  36      20.859  13.266  15.328  1.00 76.12           C  
ATOM   1830  O   ASN B  36      21.906  10.750  14.375  1.00 76.12           O  
ATOM   1831  CG  ASN B  36      20.062  14.523  15.055  1.00 76.12           C  
ATOM   1832  ND2 ASN B  36      20.453  15.625  15.680  1.00 76.12           N  
ATOM   1833  OD1 ASN B  36      19.094  14.500  14.281  1.00 76.12           O  
ATOM   1834  N   GLN B  37      20.703   9.703  16.047  1.00 81.50           N  
ATOM   1835  CA  GLN B  37      21.453   8.461  15.875  1.00 81.50           C  
ATOM   1836  C   GLN B  37      21.031   7.742  14.594  1.00 81.50           C  
ATOM   1837  CB  GLN B  37      21.234   7.539  17.078  1.00 81.50           C  
ATOM   1838  O   GLN B  37      19.859   7.730  14.234  1.00 81.50           O  
ATOM   1839  CG  GLN B  37      22.141   7.848  18.266  1.00 81.50           C  
ATOM   1840  CD  GLN B  37      21.984   6.867  19.406  1.00 81.50           C  
ATOM   1841  NE2 GLN B  37      23.016   6.094  19.688  1.00 81.50           N  
ATOM   1842  OE1 GLN B  37      20.922   6.801  20.031  1.00 81.50           O  
ATOM   1843  N   ARG B  38      22.016   7.207  13.953  1.00 84.56           N  
ATOM   1844  CA  ARG B  38      21.750   6.500  12.703  1.00 84.56           C  
ATOM   1845  C   ARG B  38      21.062   5.164  12.969  1.00 84.56           C  
ATOM   1846  CB  ARG B  38      23.047   6.277  11.922  1.00 84.56           C  
ATOM   1847  O   ARG B  38      21.406   4.457  13.914  1.00 84.56           O  
ATOM   1848  CG  ARG B  38      23.656   7.555  11.375  1.00 84.56           C  
ATOM   1849  CD  ARG B  38      24.922   7.277  10.586  1.00 84.56           C  
ATOM   1850  NE  ARG B  38      24.641   6.652   9.297  1.00 84.56           N  
ATOM   1851  NH1 ARG B  38      26.828   6.023   8.875  1.00 84.56           N  
ATOM   1852  NH2 ARG B  38      25.172   5.535   7.363  1.00 84.56           N  
ATOM   1853  CZ  ARG B  38      25.547   6.070   8.516  1.00 84.56           C  
ATOM   1854  N   PHE B  39      20.125   4.824  12.109  1.00 90.00           N  
ATOM   1855  CA  PHE B  39      19.359   3.586  12.172  1.00 90.00           C  
ATOM   1856  C   PHE B  39      20.297   2.377  12.234  1.00 90.00           C  
ATOM   1857  CB  PHE B  39      18.438   3.469  10.961  1.00 90.00           C  
ATOM   1858  O   PHE B  39      20.141   1.516  13.102  1.00 90.00           O  
ATOM   1859  CG  PHE B  39      17.672   2.168  10.898  1.00 90.00           C  
ATOM   1860  CD1 PHE B  39      18.172   1.097  10.164  1.00 90.00           C  
ATOM   1861  CD2 PHE B  39      16.469   2.016  11.578  1.00 90.00           C  
ATOM   1862  CE1 PHE B  39      17.469  -0.109  10.109  1.00 90.00           C  
ATOM   1863  CE2 PHE B  39      15.773   0.813  11.531  1.00 90.00           C  
ATOM   1864  CZ  PHE B  39      16.281  -0.247  10.789  1.00 90.00           C  
ATOM   1865  N   GLU B  40      21.281   2.342  11.383  1.00 84.06           N  
ATOM   1866  CA  GLU B  40      22.219   1.225  11.297  1.00 84.06           C  
ATOM   1867  C   GLU B  40      23.000   1.049  12.609  1.00 84.06           C  
ATOM   1868  CB  GLU B  40      23.203   1.426  10.141  1.00 84.06           C  
ATOM   1869  O   GLU B  40      23.234  -0.078  13.039  1.00 84.06           O  
ATOM   1870  CG  GLU B  40      22.547   1.341   8.766  1.00 84.06           C  
ATOM   1871  CD  GLU B  40      21.812   2.613   8.367  1.00 84.06           C  
ATOM   1872  OE1 GLU B  40      21.109   2.609   7.340  1.00 84.06           O  
ATOM   1873  OE2 GLU B  40      21.953   3.623   9.094  1.00 84.06           O  
ATOM   1874  N   LYS B  41      23.375   2.156  13.188  1.00 83.00           N  
ATOM   1875  CA  LYS B  41      24.141   2.078  14.430  1.00 83.00           C  
ATOM   1876  C   LYS B  41      23.281   1.517  15.570  1.00 83.00           C  
ATOM   1877  CB  LYS B  41      24.672   3.455  14.812  1.00 83.00           C  
ATOM   1878  O   LYS B  41      23.797   0.792  16.422  1.00 83.00           O  
ATOM   1879  CG  LYS B  41      25.812   3.943  13.922  1.00 83.00           C  
ATOM   1880  CD  LYS B  41      27.078   3.115  14.117  1.00 83.00           C  
ATOM   1881  CE  LYS B  41      28.234   3.646  13.281  1.00 83.00           C  
ATOM   1882  NZ  LYS B  41      29.422   2.744  13.336  1.00 83.00           N  
ATOM   1883  N   VAL B  42      22.000   1.883  15.484  1.00 90.81           N  
ATOM   1884  CA  VAL B  42      21.094   1.343  16.500  1.00 90.81           C  
ATOM   1885  C   VAL B  42      20.953  -0.166  16.312  1.00 90.81           C  
ATOM   1886  CB  VAL B  42      19.719   2.021  16.453  1.00 90.81           C  
ATOM   1887  O   VAL B  42      21.047  -0.928  17.281  1.00 90.81           O  
ATOM   1888  CG1 VAL B  42      18.750   1.369  17.453  1.00 90.81           C  
ATOM   1889  CG2 VAL B  42      19.844   3.518  16.734  1.00 90.81           C  
ATOM   1890  N   CYS B  43      20.812  -0.608  15.141  1.00 91.69           N  
ATOM   1891  CA  CYS B  43      20.719  -2.035  14.859  1.00 91.69           C  
ATOM   1892  C   CYS B  43      21.984  -2.766  15.258  1.00 91.69           C  
ATOM   1893  CB  CYS B  43      20.422  -2.271  13.375  1.00 91.69           C  
ATOM   1894  O   CYS B  43      21.938  -3.828  15.875  1.00 91.69           O  
ATOM   1895  SG  CYS B  43      18.812  -1.631  12.844  1.00 91.69           S  
ATOM   1896  N   GLU B  44      23.109  -2.176  14.977  1.00 84.00           N  
ATOM   1897  CA  GLU B  44      24.406  -2.768  15.312  1.00 84.00           C  
ATOM   1898  C   GLU B  44      24.594  -2.838  16.828  1.00 84.00           C  
ATOM   1899  CB  GLU B  44      25.547  -1.975  14.672  1.00 84.00           C  
ATOM   1900  O   GLU B  44      25.219  -3.777  17.328  1.00 84.00           O  
ATOM   1901  CG  GLU B  44      25.656  -2.170  13.172  1.00 84.00           C  
ATOM   1902  CD  GLU B  44      26.625  -1.191  12.508  1.00 84.00           C  
ATOM   1903  OE1 GLU B  44      26.828  -1.289  11.281  1.00 84.00           O  
ATOM   1904  OE2 GLU B  44      27.156  -0.320  13.227  1.00 84.00           O  
ATOM   1905  N   PHE B  45      24.141  -1.796  17.500  1.00 87.06           N  
ATOM   1906  CA  PHE B  45      24.234  -1.783  18.953  1.00 87.06           C  
ATOM   1907  C   PHE B  45      23.562  -3.021  19.547  1.00 87.06           C  
ATOM   1908  CB  PHE B  45      23.578  -0.517  19.516  1.00 87.06           C  
ATOM   1909  O   PHE B  45      24.188  -3.744  20.328  1.00 87.06           O  
ATOM   1910  CG  PHE B  45      23.453  -0.519  21.016  1.00 87.06           C  
ATOM   1911  CD1 PHE B  45      22.219  -0.734  21.625  1.00 87.06           C  
ATOM   1912  CD2 PHE B  45      24.578  -0.306  21.828  1.00 87.06           C  
ATOM   1913  CE1 PHE B  45      22.109  -0.737  23.016  1.00 87.06           C  
ATOM   1914  CE2 PHE B  45      24.453  -0.307  23.203  1.00 87.06           C  
ATOM   1915  CZ  PHE B  45      23.219  -0.521  23.812  1.00 87.06           C  
ATOM   1916  N   PHE B  46      22.375  -3.371  19.109  1.00 91.00           N  
ATOM   1917  CA  PHE B  46      21.656  -4.516  19.656  1.00 91.00           C  
ATOM   1918  C   PHE B  46      22.281  -5.824  19.172  1.00 91.00           C  
ATOM   1919  CB  PHE B  46      20.172  -4.465  19.250  1.00 91.00           C  
ATOM   1920  O   PHE B  46      22.297  -6.809  19.906  1.00 91.00           O  
ATOM   1921  CG  PHE B  46      19.375  -3.426  20.000  1.00 91.00           C  
ATOM   1922  CD1 PHE B  46      19.281  -3.469  21.391  1.00 91.00           C  
ATOM   1923  CD2 PHE B  46      18.734  -2.402  19.312  1.00 91.00           C  
ATOM   1924  CE1 PHE B  46      18.547  -2.508  22.078  1.00 91.00           C  
ATOM   1925  CE2 PHE B  46      18.000  -1.438  20.000  1.00 91.00           C  
ATOM   1926  CZ  PHE B  46      17.906  -1.493  21.391  1.00 91.00           C  
ATOM   1927  N   ALA B  47      22.781  -5.828  17.969  1.00 87.44           N  
ATOM   1928  CA  ALA B  47      23.453  -7.020  17.453  1.00 87.44           C  
ATOM   1929  C   ALA B  47      24.734  -7.309  18.219  1.00 87.44           C  
ATOM   1930  CB  ALA B  47      23.750  -6.852  15.961  1.00 87.44           C  
ATOM   1931  O   ALA B  47      25.141  -8.469  18.344  1.00 87.44           O  
ATOM   1932  N   GLY B  48      25.344  -6.301  18.828  1.00 80.94           N  
ATOM   1933  CA  GLY B  48      26.594  -6.426  19.562  1.00 80.94           C  
ATOM   1934  C   GLY B  48      26.422  -7.012  20.938  1.00 80.94           C  
ATOM   1935  O   GLY B  48      27.406  -7.320  21.625  1.00 80.94           O  
ATOM   1936  N   GLY B  49      25.250  -7.141  21.438  1.00 78.69           N  
ATOM   1937  CA  GLY B  49      24.953  -7.809  22.688  1.00 78.69           C  
ATOM   1938  C   GLY B  49      25.156  -6.910  23.891  1.00 78.69           C  
ATOM   1939  O   GLY B  49      25.891  -7.266  24.828  1.00 78.69           O  
ATOM   1940  N   PRO B  50      24.500  -5.832  23.953  1.00 75.94           N  
ATOM   1941  CA  PRO B  50      24.719  -4.891  25.047  1.00 75.94           C  
ATOM   1942  C   PRO B  50      23.984  -5.297  26.328  1.00 75.94           C  
ATOM   1943  CB  PRO B  50      24.172  -3.572  24.500  1.00 75.94           C  
ATOM   1944  O   PRO B  50      24.016  -4.562  27.328  1.00 75.94           O  
ATOM   1945  CG  PRO B  50      23.047  -3.977  23.594  1.00 75.94           C  
ATOM   1946  CD  PRO B  50      23.422  -5.254  22.906  1.00 75.94           C  
ATOM   1947  N   GLY B  51      23.375  -6.379  26.344  1.00 80.00           N  
ATOM   1948  CA  GLY B  51      22.594  -6.809  27.500  1.00 80.00           C  
ATOM   1949  C   GLY B  51      21.156  -6.352  27.453  1.00 80.00           C  
ATOM   1950  O   GLY B  51      20.469  -6.352  28.469  1.00 80.00           O  
ATOM   1951  N   THR B  52      20.812  -5.777  26.344  1.00 86.19           N  
ATOM   1952  CA  THR B  52      19.438  -5.387  26.047  1.00 86.19           C  
ATOM   1953  C   THR B  52      19.125  -5.625  24.562  1.00 86.19           C  
ATOM   1954  CB  THR B  52      19.188  -3.910  26.391  1.00 86.19           C  
ATOM   1955  O   THR B  52      20.031  -5.785  23.750  1.00 86.19           O  
ATOM   1956  CG2 THR B  52      19.969  -2.982  25.469  1.00 86.19           C  
ATOM   1957  OG1 THR B  52      17.781  -3.629  26.266  1.00 86.19           O  
ATOM   1958  N   SER B  53      17.844  -5.840  24.281  1.00 91.25           N  
ATOM   1959  CA  SER B  53      17.438  -6.016  22.891  1.00 91.25           C  
ATOM   1960  C   SER B  53      15.984  -5.594  22.672  1.00 91.25           C  
ATOM   1961  CB  SER B  53      17.625  -7.473  22.469  1.00 91.25           C  
ATOM   1962  O   SER B  53      15.320  -5.133  23.609  1.00 91.25           O  
ATOM   1963  OG  SER B  53      16.766  -8.328  23.203  1.00 91.25           O  
ATOM   1964  N   ALA B  54      15.570  -5.605  21.406  1.00 95.69           N  
ATOM   1965  CA  ALA B  54      14.188  -5.375  21.000  1.00 95.69           C  
ATOM   1966  C   ALA B  54      13.828  -6.234  19.781  1.00 95.69           C  
ATOM   1967  CB  ALA B  54      13.961  -3.898  20.688  1.00 95.69           C  
ATOM   1968  O   ALA B  54      14.703  -6.688  19.047  1.00 95.69           O  
ATOM   1969  N   HIS B  55      12.547  -6.496  19.688  1.00 95.50           N  
ATOM   1970  CA  HIS B  55      12.133  -7.270  18.531  1.00 95.50           C  
ATOM   1971  C   HIS B  55      12.312  -6.469  17.234  1.00 95.50           C  
ATOM   1972  CB  HIS B  55      10.672  -7.707  18.672  1.00 95.50           C  
ATOM   1973  O   HIS B  55      12.789  -7.000  16.234  1.00 95.50           O  
ATOM   1974  CG  HIS B  55      10.453  -8.719  19.750  1.00 95.50           C  
ATOM   1975  CD2 HIS B  55      10.359 -10.070  19.703  1.00 95.50           C  
ATOM   1976  ND1 HIS B  55      10.312  -8.367  21.078  1.00 95.50           N  
ATOM   1977  CE1 HIS B  55      10.133  -9.461  21.797  1.00 95.50           C  
ATOM   1978  NE2 HIS B  55      10.156 -10.508  20.984  1.00 95.50           N  
ATOM   1979  N   PHE B  56      11.992  -5.191  17.391  1.00 95.38           N  
ATOM   1980  CA  PHE B  56      12.031  -4.387  16.172  1.00 95.38           C  
ATOM   1981  C   PHE B  56      12.688  -3.037  16.438  1.00 95.38           C  
ATOM   1982  CB  PHE B  56      10.617  -4.180  15.625  1.00 95.38           C  
ATOM   1983  O   PHE B  56      12.570  -2.486  17.531  1.00 95.38           O  
ATOM   1984  CG  PHE B  56       9.930  -5.457  15.227  1.00 95.38           C  
ATOM   1985  CD1 PHE B  56      10.188  -6.055  14.000  1.00 95.38           C  
ATOM   1986  CD2 PHE B  56       9.016  -6.066  16.078  1.00 95.38           C  
ATOM   1987  CE1 PHE B  56       9.555  -7.238  13.625  1.00 95.38           C  
ATOM   1988  CE2 PHE B  56       8.375  -7.246  15.719  1.00 95.38           C  
ATOM   1989  CZ  PHE B  56       8.648  -7.832  14.492  1.00 95.38           C  
ATOM   1990  N   VAL B  57      13.445  -2.504  15.414  1.00 94.00           N  
ATOM   1991  CA  VAL B  57      13.891  -1.120  15.289  1.00 94.00           C  
ATOM   1992  C   VAL B  57      13.219  -0.466  14.078  1.00 94.00           C  
ATOM   1993  CB  VAL B  57      15.422  -1.026  15.164  1.00 94.00           C  
ATOM   1994  O   VAL B  57      13.312  -0.978  12.961  1.00 94.00           O  
ATOM   1995  CG1 VAL B  57      15.867   0.430  15.055  1.00 94.00           C  
ATOM   1996  CG2 VAL B  57      16.094  -1.703  16.359  1.00 94.00           C  
ATOM   1997  N   VAL B  58      12.445   0.585  14.414  1.00 93.75           N  
ATOM   1998  CA  VAL B  58      11.586   1.110  13.359  1.00 93.75           C  
ATOM   1999  C   VAL B  58      11.836   2.607  13.188  1.00 93.75           C  
ATOM   2000  CB  VAL B  58      10.094   0.847  13.656  1.00 93.75           C  
ATOM   2001  O   VAL B  58      11.930   3.344  14.172  1.00 93.75           O  
ATOM   2002  CG1 VAL B  58       9.219   1.351  12.508  1.00 93.75           C  
ATOM   2003  CG2 VAL B  58       9.852  -0.641  13.906  1.00 93.75           C  
ATOM   2004  N   GLU B  59      12.078   3.020  11.969  1.00 90.75           N  
ATOM   2005  CA  GLU B  59      12.047   4.426  11.578  1.00 90.75           C  
ATOM   2006  C   GLU B  59      11.312   4.617  10.258  1.00 90.75           C  
ATOM   2007  CB  GLU B  59      13.469   4.988  11.469  1.00 90.75           C  
ATOM   2008  O   GLU B  59      10.742   3.668   9.711  1.00 90.75           O  
ATOM   2009  CG  GLU B  59      14.219   4.531  10.227  1.00 90.75           C  
ATOM   2010  CD  GLU B  59      15.602   5.145  10.102  1.00 90.75           C  
ATOM   2011  OE1 GLU B  59      16.297   4.883   9.094  1.00 90.75           O  
ATOM   2012  OE2 GLU B  59      16.000   5.895  11.023  1.00 90.75           O  
ATOM   2013  N   ALA B  60      11.211   5.891   9.820  1.00 82.62           N  
ATOM   2014  CA  ALA B  60      10.484   6.199   8.594  1.00 82.62           C  
ATOM   2015  C   ALA B  60      10.906   5.262   7.461  1.00 82.62           C  
ATOM   2016  CB  ALA B  60      10.719   7.652   8.188  1.00 82.62           C  
ATOM   2017  O   ALA B  60      12.062   5.270   7.035  1.00 82.62           O  
ATOM   2018  N   GLY B  61       9.984   4.422   7.090  1.00 77.62           N  
ATOM   2019  CA  GLY B  61      10.164   3.592   5.910  1.00 77.62           C  
ATOM   2020  C   GLY B  61      11.016   2.365   6.164  1.00 77.62           C  
ATOM   2021  O   GLY B  61      11.328   1.617   5.234  1.00 77.62           O  
ATOM   2022  N   ARG B  62      11.461   2.143   7.484  1.00 82.81           N  
ATOM   2023  CA  ARG B  62      12.328   1.004   7.762  1.00 82.81           C  
ATOM   2024  C   ARG B  62      11.945   0.330   9.070  1.00 82.81           C  
ATOM   2025  CB  ARG B  62      13.797   1.444   7.805  1.00 82.81           C  
ATOM   2026  O   ARG B  62      11.625   1.005  10.055  1.00 82.81           O  
ATOM   2027  CG  ARG B  62      14.320   1.966   6.477  1.00 82.81           C  
ATOM   2028  CD  ARG B  62      15.820   2.246   6.535  1.00 82.81           C  
ATOM   2029  NE  ARG B  62      16.109   3.430   7.340  1.00 82.81           N  
ATOM   2030  NH1 ARG B  62      18.406   3.225   7.172  1.00 82.81           N  
ATOM   2031  NH2 ARG B  62      17.484   4.953   8.367  1.00 82.81           N  
ATOM   2032  CZ  ARG B  62      17.328   3.865   7.621  1.00 82.81           C  
ATOM   2033  N   CYS B  63      11.867  -1.030   8.992  1.00 87.00           N  
ATOM   2034  CA  CYS B  63      11.641  -1.862  10.172  1.00 87.00           C  
ATOM   2035  C   CYS B  63      12.602  -3.045  10.195  1.00 87.00           C  
ATOM   2036  CB  CYS B  63      10.203  -2.367  10.203  1.00 87.00           C  
ATOM   2037  O   CYS B  63      12.555  -3.910   9.320  1.00 87.00           O  
ATOM   2038  SG  CYS B  63       9.852  -3.488  11.578  1.00 87.00           S  
ATOM   2039  N   ALA B  64      13.500  -3.031  11.164  1.00 87.75           N  
ATOM   2040  CA  ALA B  64      14.422  -4.152  11.344  1.00 87.75           C  
ATOM   2041  C   ALA B  64      13.938  -5.078  12.461  1.00 87.75           C  
ATOM   2042  CB  ALA B  64      15.828  -3.645  11.648  1.00 87.75           C  
ATOM   2043  O   ALA B  64      13.602  -4.625  13.555  1.00 87.75           O  
ATOM   2044  N   GLN B  65      13.773  -6.328  12.086  1.00 89.56           N  
ATOM   2045  CA  GLN B  65      13.523  -7.301  13.148  1.00 89.56           C  
ATOM   2046  C   GLN B  65      14.828  -7.922  13.648  1.00 89.56           C  
ATOM   2047  CB  GLN B  65      12.578  -8.398  12.656  1.00 89.56           C  
ATOM   2048  O   GLN B  65      15.578  -8.508  12.867  1.00 89.56           O  
ATOM   2049  CG  GLN B  65      12.141  -9.367  13.750  1.00 89.56           C  
ATOM   2050  CD  GLN B  65      11.086 -10.344  13.273  1.00 89.56           C  
ATOM   2051  NE2 GLN B  65      10.656 -11.234  14.172  1.00 89.56           N  
ATOM   2052  OE1 GLN B  65      10.656 -10.305  12.117  1.00 89.56           O  
ATOM   2053  N   LEU B  66      15.102  -7.812  14.945  1.00 90.00           N  
ATOM   2054  CA  LEU B  66      16.375  -8.258  15.516  1.00 90.00           C  
ATOM   2055  C   LEU B  66      16.172  -9.508  16.359  1.00 90.00           C  
ATOM   2056  CB  LEU B  66      17.000  -7.148  16.359  1.00 90.00           C  
ATOM   2057  O   LEU B  66      17.125 -10.258  16.609  1.00 90.00           O  
ATOM   2058  CG  LEU B  66      17.531  -5.938  15.586  1.00 90.00           C  
ATOM   2059  CD1 LEU B  66      16.375  -5.059  15.125  1.00 90.00           C  
ATOM   2060  CD2 LEU B  66      18.500  -5.137  16.453  1.00 90.00           C  
ATOM   2061  N   VAL B  67      15.000  -9.695  16.953  1.00 90.75           N  
ATOM   2062  CA  VAL B  67      14.664 -10.875  17.734  1.00 90.75           C  
ATOM   2063  C   VAL B  67      13.398 -11.523  17.172  1.00 90.75           C  
ATOM   2064  CB  VAL B  67      14.477 -10.523  19.234  1.00 90.75           C  
ATOM   2065  O   VAL B  67      12.438 -10.828  16.844  1.00 90.75           O  
ATOM   2066  CG1 VAL B  67      14.070 -11.766  20.031  1.00 90.75           C  
ATOM   2067  CG2 VAL B  67      15.750  -9.914  19.797  1.00 90.75           C  
ATOM   2068  N   GLU B  68      13.430 -12.875  16.969  1.00 86.25           N  
ATOM   2069  CA  GLU B  68      12.242 -13.594  16.516  1.00 86.25           C  
ATOM   2070  C   GLU B  68      11.086 -13.438  17.500  1.00 86.25           C  
ATOM   2071  CB  GLU B  68      12.555 -15.078  16.297  1.00 86.25           C  
ATOM   2072  O   GLU B  68      11.305 -13.352  18.703  1.00 86.25           O  
ATOM   2073  CG  GLU B  68      13.586 -15.344  15.211  1.00 86.25           C  
ATOM   2074  CD  GLU B  68      13.477 -16.734  14.609  1.00 86.25           C  
ATOM   2075  OE1 GLU B  68      14.516 -17.297  14.180  1.00 86.25           O  
ATOM   2076  OE2 GLU B  68      12.352 -17.281  14.570  1.00 86.25           O  
ATOM   2077  N   ILE B  69       9.883 -13.438  16.953  1.00 88.00           N  
ATOM   2078  CA  ILE B  69       8.695 -13.234  17.766  1.00 88.00           C  
ATOM   2079  C   ILE B  69       8.594 -14.336  18.812  1.00 88.00           C  
ATOM   2080  CB  ILE B  69       7.414 -13.195  16.906  1.00 88.00           C  
ATOM   2081  O   ILE B  69       8.148 -14.102  19.938  1.00 88.00           O  
ATOM   2082  CG1 ILE B  69       7.422 -11.969  15.984  1.00 88.00           C  
ATOM   2083  CG2 ILE B  69       6.164 -13.211  17.781  1.00 88.00           C  
ATOM   2084  CD1 ILE B  69       7.336 -10.641  16.734  1.00 88.00           C  
ATOM   2085  N   LYS B  70       9.094 -15.539  18.422  1.00 83.88           N  
ATOM   2086  CA  LYS B  70       8.992 -16.672  19.344  1.00 83.88           C  
ATOM   2087  C   LYS B  70       9.969 -16.531  20.500  1.00 83.88           C  
ATOM   2088  CB  LYS B  70       9.250 -17.984  18.594  1.00 83.88           C  
ATOM   2089  O   LYS B  70       9.852 -17.234  21.516  1.00 83.88           O  
ATOM   2090  CG  LYS B  70      10.664 -18.125  18.062  1.00 83.88           C  
ATOM   2091  CD  LYS B  70      10.859 -19.453  17.359  1.00 83.88           C  
ATOM   2092  CE  LYS B  70      12.273 -19.594  16.797  1.00 83.88           C  
ATOM   2093  NZ  LYS B  70      13.031 -20.688  17.453  1.00 83.88           N  
ATOM   2094  N   ASP B  71      10.992 -15.703  20.391  1.00 87.81           N  
ATOM   2095  CA  ASP B  71      11.992 -15.500  21.438  1.00 87.81           C  
ATOM   2096  C   ASP B  71      11.664 -14.258  22.266  1.00 87.81           C  
ATOM   2097  CB  ASP B  71      13.391 -15.375  20.828  1.00 87.81           C  
ATOM   2098  O   ASP B  71      10.750 -13.508  21.938  1.00 87.81           O  
ATOM   2099  CG  ASP B  71      13.859 -16.656  20.172  1.00 87.81           C  
ATOM   2100  OD1 ASP B  71      13.500 -17.750  20.641  1.00 87.81           O  
ATOM   2101  OD2 ASP B  71      14.609 -16.562  19.172  1.00 87.81           O  
ATOM   2102  N   ILE B  72      12.367 -14.156  23.453  1.00 87.12           N  
ATOM   2103  CA  ILE B  72      12.055 -13.094  24.406  1.00 87.12           C  
ATOM   2104  C   ILE B  72      13.164 -12.039  24.375  1.00 87.12           C  
ATOM   2105  CB  ILE B  72      11.891 -13.656  25.828  1.00 87.12           C  
ATOM   2106  O   ILE B  72      14.281 -12.297  24.812  1.00 87.12           O  
ATOM   2107  CG1 ILE B  72      10.789 -14.719  25.859  1.00 87.12           C  
ATOM   2108  CG2 ILE B  72      11.594 -12.531  26.828  1.00 87.12           C  
ATOM   2109  CD1 ILE B  72      10.773 -15.555  27.141  1.00 87.12           C  
ATOM   2110  N   ALA B  73      12.844 -10.859  23.812  1.00 92.69           N  
ATOM   2111  CA  ALA B  73      13.781  -9.742  23.844  1.00 92.69           C  
ATOM   2112  C   ALA B  73      13.852  -9.125  25.250  1.00 92.69           C  
ATOM   2113  CB  ALA B  73      13.391  -8.672  22.828  1.00 92.69           C  
ATOM   2114  O   ALA B  73      12.852  -9.086  25.969  1.00 92.69           O  
ATOM   2115  N   TRP B  74      15.055  -8.711  25.625  1.00 90.25           N  
ATOM   2116  CA  TRP B  74      15.281  -8.031  26.906  1.00 90.25           C  
ATOM   2117  C   TRP B  74      15.133  -6.523  26.750  1.00 90.25           C  
ATOM   2118  CB  TRP B  74      16.672  -8.367  27.438  1.00 90.25           C  
ATOM   2119  O   TRP B  74      16.125  -5.805  26.578  1.00 90.25           O  
ATOM   2120  CG  TRP B  74      16.906  -9.828  27.688  1.00 90.25           C  
ATOM   2121  CD1 TRP B  74      15.977 -10.828  27.625  1.00 90.25           C  
ATOM   2122  CD2 TRP B  74      18.156 -10.453  28.016  1.00 90.25           C  
ATOM   2123  CE2 TRP B  74      17.891 -11.836  28.141  1.00 90.25           C  
ATOM   2124  CE3 TRP B  74      19.453  -9.984  28.203  1.00 90.25           C  
ATOM   2125  NE1 TRP B  74      16.562 -12.039  27.906  1.00 90.25           N  
ATOM   2126  CH2 TRP B  74      20.172 -12.266  28.656  1.00 90.25           C  
ATOM   2127  CZ2 TRP B  74      18.906 -12.750  28.469  1.00 90.25           C  
ATOM   2128  CZ3 TRP B  74      20.453 -10.891  28.531  1.00 90.25           C  
ATOM   2129  N   HIS B  75      13.844  -6.043  26.859  1.00 92.50           N  
ATOM   2130  CA  HIS B  75      13.680  -4.633  26.516  1.00 92.50           C  
ATOM   2131  C   HIS B  75      12.945  -3.881  27.625  1.00 92.50           C  
ATOM   2132  CB  HIS B  75      12.930  -4.488  25.188  1.00 92.50           C  
ATOM   2133  O   HIS B  75      13.133  -2.674  27.781  1.00 92.50           O  
ATOM   2134  CG  HIS B  75      11.555  -5.070  25.219  1.00 92.50           C  
ATOM   2135  CD2 HIS B  75      11.117  -6.328  24.969  1.00 92.50           C  
ATOM   2136  ND1 HIS B  75      10.438  -4.324  25.516  1.00 92.50           N  
ATOM   2137  CE1 HIS B  75       9.367  -5.098  25.453  1.00 92.50           C  
ATOM   2138  NE2 HIS B  75       9.750  -6.320  25.125  1.00 92.50           N  
ATOM   2139  N   ALA B  76      12.180  -4.531  28.531  1.00 88.69           N  
ATOM   2140  CA  ALA B  76      11.227  -3.811  29.359  1.00 88.69           C  
ATOM   2141  C   ALA B  76      11.781  -3.607  30.766  1.00 88.69           C  
ATOM   2142  CB  ALA B  76       9.898  -4.559  29.422  1.00 88.69           C  
ATOM   2143  O   ALA B  76      11.188  -2.887  31.578  1.00 88.69           O  
ATOM   2144  N   GLY B  77      12.953  -4.148  31.078  1.00 79.06           N  
ATOM   2145  CA  GLY B  77      13.492  -4.074  32.406  1.00 79.06           C  
ATOM   2146  C   GLY B  77      12.695  -4.883  33.438  1.00 79.06           C  
ATOM   2147  O   GLY B  77      12.898  -4.754  34.625  1.00 79.06           O  
ATOM   2148  N   ASN B  78      11.750  -5.547  32.969  1.00 73.81           N  
ATOM   2149  CA  ASN B  78      10.836  -6.398  33.719  1.00 73.81           C  
ATOM   2150  C   ASN B  78      10.578  -7.719  33.000  1.00 73.81           C  
ATOM   2151  CB  ASN B  78       9.516  -5.672  33.969  1.00 73.81           C  
ATOM   2152  O   ASN B  78      10.016  -7.727  31.891  1.00 73.81           O  
ATOM   2153  CG  ASN B  78       8.539  -6.504  34.781  1.00 73.81           C  
ATOM   2154  ND2 ASN B  78       8.242  -6.059  36.000  1.00 73.81           N  
ATOM   2155  OD1 ASN B  78       8.047  -7.535  34.312  1.00 73.81           O  
ATOM   2156  N   TRP B  79      11.031  -8.773  33.688  1.00 82.69           N  
ATOM   2157  CA  TRP B  79      11.023 -10.070  33.000  1.00 82.69           C  
ATOM   2158  C   TRP B  79       9.602 -10.484  32.656  1.00 82.69           C  
ATOM   2159  CB  TRP B  79      11.672 -11.141  33.875  1.00 82.69           C  
ATOM   2160  O   TRP B  79       9.359 -10.984  31.547  1.00 82.69           O  
ATOM   2161  CG  TRP B  79      11.758 -12.492  33.250  1.00 82.69           C  
ATOM   2162  CD1 TRP B  79      11.188 -13.656  33.688  1.00 82.69           C  
ATOM   2163  CD2 TRP B  79      12.461 -12.812  32.031  1.00 82.69           C  
ATOM   2164  CE2 TRP B  79      12.273 -14.195  31.797  1.00 82.69           C  
ATOM   2165  CE3 TRP B  79      13.234 -12.070  31.141  1.00 82.69           C  
ATOM   2166  NE1 TRP B  79      11.500 -14.688  32.812  1.00 82.69           N  
ATOM   2167  CH2 TRP B  79      13.586 -14.094  29.828  1.00 82.69           C  
ATOM   2168  CZ2 TRP B  79      12.836 -14.852  30.703  1.00 82.69           C  
ATOM   2169  CZ3 TRP B  79      13.789 -12.719  30.031  1.00 82.69           C  
ATOM   2170  N   ALA B  80       8.719 -10.242  33.531  1.00 78.56           N  
ATOM   2171  CA  ALA B  80       7.332 -10.594  33.250  1.00 78.56           C  
ATOM   2172  C   ALA B  80       6.801  -9.836  32.031  1.00 78.56           C  
ATOM   2173  CB  ALA B  80       6.461 -10.305  34.469  1.00 78.56           C  
ATOM   2174  O   ALA B  80       6.082 -10.406  31.203  1.00 78.56           O  
ATOM   2175  N   ALA B  81       7.238  -8.625  31.906  1.00 86.25           N  
ATOM   2176  CA  ALA B  81       6.836  -7.828  30.750  1.00 86.25           C  
ATOM   2177  C   ALA B  81       7.531  -8.312  29.484  1.00 86.25           C  
ATOM   2178  CB  ALA B  81       7.145  -6.352  30.984  1.00 86.25           C  
ATOM   2179  O   ALA B  81       6.910  -8.391  28.422  1.00 86.25           O  
ATOM   2180  N   ASN B  82       8.805  -8.648  29.609  1.00 89.56           N  
ATOM   2181  CA  ASN B  82       9.539  -9.172  28.469  1.00 89.56           C  
ATOM   2182  C   ASN B  82       8.875 -10.438  27.906  1.00 89.56           C  
ATOM   2183  CB  ASN B  82      10.992  -9.461  28.844  1.00 89.56           C  
ATOM   2184  O   ASN B  82       8.773 -10.602  26.688  1.00 89.56           O  
ATOM   2185  CG  ASN B  82      11.820  -8.195  28.953  1.00 89.56           C  
ATOM   2186  ND2 ASN B  82      12.977  -8.305  29.609  1.00 89.56           N  
ATOM   2187  OD1 ASN B  82      11.430  -7.133  28.469  1.00 89.56           O  
ATOM   2188  N   GLN B  83       8.336 -11.320  28.750  1.00 86.69           N  
ATOM   2189  CA  GLN B  83       7.789 -12.617  28.344  1.00 86.69           C  
ATOM   2190  C   GLN B  83       6.488 -12.438  27.562  1.00 86.69           C  
ATOM   2191  CB  GLN B  83       7.551 -13.500  29.562  1.00 86.69           C  
ATOM   2192  O   GLN B  83       6.172 -13.250  26.688  1.00 86.69           O  
ATOM   2193  CG  GLN B  83       8.820 -14.125  30.125  1.00 86.69           C  
ATOM   2194  CD  GLN B  83       8.555 -14.992  31.344  1.00 86.69           C  
ATOM   2195  NE2 GLN B  83       8.844 -14.469  32.531  1.00 86.69           N  
ATOM   2196  OE1 GLN B  83       8.094 -16.141  31.219  1.00 86.69           O  
ATOM   2197  N   ARG B  84       5.852 -11.352  27.766  1.00 91.62           N  
ATOM   2198  CA  ARG B  84       4.508 -11.258  27.219  1.00 91.62           C  
ATOM   2199  C   ARG B  84       4.410 -10.109  26.219  1.00 91.62           C  
ATOM   2200  CB  ARG B  84       3.475 -11.062  28.328  1.00 91.62           C  
ATOM   2201  O   ARG B  84       3.311  -9.680  25.859  1.00 91.62           O  
ATOM   2202  CG  ARG B  84       3.705  -9.828  29.172  1.00 91.62           C  
ATOM   2203  CD  ARG B  84       2.656  -9.688  30.266  1.00 91.62           C  
ATOM   2204  NE  ARG B  84       1.311  -9.578  29.719  1.00 91.62           N  
ATOM   2205  NH1 ARG B  84       0.659  -7.852  31.109  1.00 91.62           N  
ATOM   2206  NH2 ARG B  84      -0.802  -8.695  29.562  1.00 91.62           N  
ATOM   2207  CZ  ARG B  84       0.392  -8.703  30.125  1.00 91.62           C  
ATOM   2208  N   SER B  85       5.621  -9.594  25.844  1.00 93.19           N  
ATOM   2209  CA  SER B  85       5.508  -8.398  25.016  1.00 93.19           C  
ATOM   2210  C   SER B  85       6.480  -8.445  23.844  1.00 93.19           C  
ATOM   2211  CB  SER B  85       5.754  -7.137  25.844  1.00 93.19           C  
ATOM   2212  O   SER B  85       7.418  -9.242  23.828  1.00 93.19           O  
ATOM   2213  OG  SER B  85       7.090  -7.102  26.312  1.00 93.19           O  
ATOM   2214  N   ILE B  86       6.148  -7.645  22.812  1.00 95.50           N  
ATOM   2215  CA  ILE B  86       7.016  -7.281  21.688  1.00 95.50           C  
ATOM   2216  C   ILE B  86       7.543  -5.863  21.891  1.00 95.50           C  
ATOM   2217  CB  ILE B  86       6.273  -7.395  20.344  1.00 95.50           C  
ATOM   2218  O   ILE B  86       6.766  -4.918  22.031  1.00 95.50           O  
ATOM   2219  CG1 ILE B  86       5.859  -8.852  20.078  1.00 95.50           C  
ATOM   2220  CG2 ILE B  86       7.141  -6.859  19.203  1.00 95.50           C  
ATOM   2221  CD1 ILE B  86       4.852  -9.016  18.953  1.00 95.50           C  
ATOM   2222  N   GLY B  87       8.898  -5.758  21.984  1.00 97.06           N  
ATOM   2223  CA  GLY B  87       9.508  -4.438  22.109  1.00 97.06           C  
ATOM   2224  C   GLY B  87       9.812  -3.807  20.766  1.00 97.06           C  
ATOM   2225  O   GLY B  87      10.430  -4.438  19.891  1.00 97.06           O  
ATOM   2226  N   ILE B  88       9.367  -2.566  20.578  1.00 97.19           N  
ATOM   2227  CA  ILE B  88       9.648  -1.815  19.359  1.00 97.19           C  
ATOM   2228  C   ILE B  88      10.430  -0.553  19.688  1.00 97.19           C  
ATOM   2229  CB  ILE B  88       8.344  -1.450  18.594  1.00 97.19           C  
ATOM   2230  O   ILE B  88       9.938   0.323  20.406  1.00 97.19           O  
ATOM   2231  CG1 ILE B  88       7.504  -2.705  18.344  1.00 97.19           C  
ATOM   2232  CG2 ILE B  88       8.664  -0.734  17.281  1.00 97.19           C  
ATOM   2233  CD1 ILE B  88       6.203  -2.439  17.609  1.00 97.19           C  
ATOM   2234  N   GLU B  89      11.688  -0.460  19.125  1.00 96.56           N  
ATOM   2235  CA  GLU B  89      12.508   0.746  19.234  1.00 96.56           C  
ATOM   2236  C   GLU B  89      12.195   1.720  18.094  1.00 96.56           C  
ATOM   2237  CB  GLU B  89      13.992   0.389  19.234  1.00 96.56           C  
ATOM   2238  O   GLU B  89      12.375   1.390  16.922  1.00 96.56           O  
ATOM   2239  CG  GLU B  89      14.438  -0.410  20.438  1.00 96.56           C  
ATOM   2240  CD  GLU B  89      14.531   0.426  21.703  1.00 96.56           C  
ATOM   2241  OE1 GLU B  89      14.633  -0.155  22.812  1.00 96.56           O  
ATOM   2242  OE2 GLU B  89      14.500   1.672  21.594  1.00 96.56           O  
ATOM   2243  N   CYS B  90      11.750   2.848  18.500  1.00 96.19           N  
ATOM   2244  CA  CYS B  90      11.297   3.836  17.531  1.00 96.19           C  
ATOM   2245  C   CYS B  90      12.250   5.023  17.469  1.00 96.19           C  
ATOM   2246  CB  CYS B  90       9.891   4.316  17.875  1.00 96.19           C  
ATOM   2247  O   CYS B  90      12.812   5.422  18.484  1.00 96.19           O  
ATOM   2248  SG  CYS B  90       8.695   2.977  18.094  1.00 96.19           S  
ATOM   2249  N   ARG B  91      12.344   5.523  16.234  1.00 93.50           N  
ATOM   2250  CA  ARG B  91      13.102   6.770  16.109  1.00 93.50           C  
ATOM   2251  C   ARG B  91      12.531   7.852  17.016  1.00 93.50           C  
ATOM   2252  CB  ARG B  91      13.094   7.250  14.656  1.00 93.50           C  
ATOM   2253  O   ARG B  91      11.336   8.156  16.969  1.00 93.50           O  
ATOM   2254  CG  ARG B  91      13.969   8.477  14.406  1.00 93.50           C  
ATOM   2255  CD  ARG B  91      14.156   8.742  12.922  1.00 93.50           C  
ATOM   2256  NE  ARG B  91      15.273   7.980  12.375  1.00 93.50           N  
ATOM   2257  NH1 ARG B  91      16.828   9.672  12.617  1.00 93.50           N  
ATOM   2258  NH2 ARG B  91      17.453   7.656  11.727  1.00 93.50           N  
ATOM   2259  CZ  ARG B  91      16.516   8.438  12.242  1.00 93.50           C  
ATOM   2260  N   PRO B  92      13.477   8.477  17.875  1.00 91.88           N  
ATOM   2261  CA  PRO B  92      12.969   9.367  18.922  1.00 91.88           C  
ATOM   2262  C   PRO B  92      12.367  10.656  18.359  1.00 91.88           C  
ATOM   2263  CB  PRO B  92      14.211   9.664  19.766  1.00 91.88           C  
ATOM   2264  O   PRO B  92      11.484  11.250  18.969  1.00 91.88           O  
ATOM   2265  CG  PRO B  92      15.352   9.094  18.984  1.00 91.88           C  
ATOM   2266  CD  PRO B  92      14.797   8.148  17.953  1.00 91.88           C  
ATOM   2267  N   GLU B  93      12.852  11.117  17.172  1.00 83.81           N  
ATOM   2268  CA  GLU B  93      12.391  12.375  16.594  1.00 83.81           C  
ATOM   2269  C   GLU B  93      10.914  12.289  16.203  1.00 83.81           C  
ATOM   2270  CB  GLU B  93      13.242  12.750  15.383  1.00 83.81           C  
ATOM   2271  O   GLU B  93      10.211  13.305  16.188  1.00 83.81           O  
ATOM   2272  CG  GLU B  93      14.695  13.023  15.711  1.00 83.81           C  
ATOM   2273  CD  GLU B  93      15.602  11.812  15.516  1.00 83.81           C  
ATOM   2274  OE1 GLU B  93      16.781  11.992  15.148  1.00 83.81           O  
ATOM   2275  OE2 GLU B  93      15.109  10.680  15.719  1.00 83.81           O  
ATOM   2276  N   MET B  94      10.398  11.039  15.922  1.00 91.19           N  
ATOM   2277  CA  MET B  94       8.992  10.750  15.633  1.00 91.19           C  
ATOM   2278  C   MET B  94       8.469  11.672  14.539  1.00 91.19           C  
ATOM   2279  CB  MET B  94       8.141  10.898  16.891  1.00 91.19           C  
ATOM   2280  O   MET B  94       7.441  12.328  14.719  1.00 91.19           O  
ATOM   2281  CG  MET B  94       6.723  10.375  16.750  1.00 91.19           C  
ATOM   2282  SD  MET B  94       5.703  10.648  18.234  1.00 91.19           S  
ATOM   2283  CE  MET B  94       6.785   9.922  19.500  1.00 91.19           C  
ATOM   2284  N   SER B  95       9.242  11.781  13.492  1.00 78.62           N  
ATOM   2285  CA  SER B  95       8.617  12.461  12.359  1.00 78.62           C  
ATOM   2286  C   SER B  95       7.285  11.820  12.000  1.00 78.62           C  
ATOM   2287  CB  SER B  95       9.547  12.445  11.148  1.00 78.62           C  
ATOM   2288  O   SER B  95       6.965  10.727  12.461  1.00 78.62           O  
ATOM   2289  OG  SER B  95       9.602  11.156  10.578  1.00 78.62           O  
ATOM   2290  N   ASN B  96       6.469  12.531  11.227  1.00 77.50           N  
ATOM   2291  CA  ASN B  96       5.215  11.945  10.773  1.00 77.50           C  
ATOM   2292  C   ASN B  96       5.438  10.609  10.070  1.00 77.50           C  
ATOM   2293  CB  ASN B  96       4.469  12.914   9.852  1.00 77.50           C  
ATOM   2294  O   ASN B  96       4.668   9.664  10.266  1.00 77.50           O  
ATOM   2295  CG  ASN B  96       3.777  14.023  10.609  1.00 77.50           C  
ATOM   2296  ND2 ASN B  96       3.406  15.086   9.898  1.00 77.50           N  
ATOM   2297  OD1 ASN B  96       3.576  13.938  11.820  1.00 77.50           O  
ATOM   2298  N   GLU B  97       6.461  10.547   9.305  1.00 77.12           N  
ATOM   2299  CA  GLU B  97       6.750   9.297   8.609  1.00 77.12           C  
ATOM   2300  C   GLU B  97       7.211   8.211   9.586  1.00 77.12           C  
ATOM   2301  CB  GLU B  97       7.809   9.508   7.523  1.00 77.12           C  
ATOM   2302  O   GLU B  97       6.902   7.035   9.406  1.00 77.12           O  
ATOM   2303  CG  GLU B  97       7.312  10.305   6.328  1.00 77.12           C  
ATOM   2304  CD  GLU B  97       7.371  11.812   6.543  1.00 77.12           C  
ATOM   2305  OE1 GLU B  97       6.996  12.570   5.621  1.00 77.12           O  
ATOM   2306  OE2 GLU B  97       7.805  12.234   7.637  1.00 77.12           O  
ATOM   2307  N   ASP B  98       7.984   8.602  10.641  1.00 83.88           N  
ATOM   2308  CA  ASP B  98       8.328   7.660  11.695  1.00 83.88           C  
ATOM   2309  C   ASP B  98       7.074   7.090  12.359  1.00 83.88           C  
ATOM   2310  CB  ASP B  98       9.211   8.336  12.750  1.00 83.88           C  
ATOM   2311  O   ASP B  98       6.938   5.875  12.492  1.00 83.88           O  
ATOM   2312  CG  ASP B  98      10.578   8.727  12.211  1.00 83.88           C  
ATOM   2313  OD1 ASP B  98      11.133   7.988  11.367  1.00 83.88           O  
ATOM   2314  OD2 ASP B  98      11.109   9.766  12.641  1.00 83.88           O  
ATOM   2315  N   PHE B  99       6.195   8.000  12.711  1.00 87.19           N  
ATOM   2316  CA  PHE B  99       4.973   7.637  13.414  1.00 87.19           C  
ATOM   2317  C   PHE B  99       4.109   6.715  12.562  1.00 87.19           C  
ATOM   2318  CB  PHE B  99       4.180   8.891  13.797  1.00 87.19           C  
ATOM   2319  O   PHE B  99       3.668   5.660  13.031  1.00 87.19           O  
ATOM   2320  CG  PHE B  99       2.973   8.602  14.656  1.00 87.19           C  
ATOM   2321  CD1 PHE B  99       1.744   8.312  14.070  1.00 87.19           C  
ATOM   2322  CD2 PHE B  99       3.066   8.625  16.047  1.00 87.19           C  
ATOM   2323  CE1 PHE B  99       0.626   8.055  14.859  1.00 87.19           C  
ATOM   2324  CE2 PHE B  99       1.953   8.367  16.828  1.00 87.19           C  
ATOM   2325  CZ  PHE B  99       0.733   8.078  16.234  1.00 87.19           C  
ATOM   2326  N   GLU B 100       3.943   7.039  11.344  1.00 81.81           N  
ATOM   2327  CA  GLU B 100       3.121   6.238  10.438  1.00 81.81           C  
ATOM   2328  C   GLU B 100       3.725   4.852  10.227  1.00 81.81           C  
ATOM   2329  CB  GLU B 100       2.953   6.945   9.094  1.00 81.81           C  
ATOM   2330  O   GLU B 100       2.996   3.861  10.125  1.00 81.81           O  
ATOM   2331  CG  GLU B 100       1.942   8.078   9.117  1.00 81.81           C  
ATOM   2332  CD  GLU B 100       0.525   7.617   9.414  1.00 81.81           C  
ATOM   2333  OE1 GLU B 100      -0.261   8.398   9.992  1.00 81.81           O  
ATOM   2334  OE2 GLU B 100       0.199   6.461   9.062  1.00 81.81           O  
ATOM   2335  N   THR B 101       5.031   4.773  10.203  1.00 83.56           N  
ATOM   2336  CA  THR B 101       5.680   3.479  10.016  1.00 83.56           C  
ATOM   2337  C   THR B 101       5.473   2.590  11.242  1.00 83.56           C  
ATOM   2338  CB  THR B 101       7.188   3.643   9.750  1.00 83.56           C  
ATOM   2339  O   THR B 101       5.156   1.406  11.109  1.00 83.56           O  
ATOM   2340  CG2 THR B 101       7.855   2.291   9.516  1.00 83.56           C  
ATOM   2341  OG1 THR B 101       7.375   4.465   8.594  1.00 83.56           O  
ATOM   2342  N   VAL B 102       5.551   3.189  12.406  1.00 91.12           N  
ATOM   2343  CA  VAL B 102       5.332   2.404  13.617  1.00 91.12           C  
ATOM   2344  C   VAL B 102       3.885   1.922  13.672  1.00 91.12           C  
ATOM   2345  CB  VAL B 102       5.668   3.219  14.891  1.00 91.12           C  
ATOM   2346  O   VAL B 102       3.625   0.750  13.953  1.00 91.12           O  
ATOM   2347  CG1 VAL B 102       5.230   2.465  16.141  1.00 91.12           C  
ATOM   2348  CG2 VAL B 102       7.160   3.529  14.945  1.00 91.12           C  
ATOM   2349  N   ALA B 103       2.969   2.818  13.312  1.00 88.12           N  
ATOM   2350  CA  ALA B 103       1.561   2.430  13.297  1.00 88.12           C  
ATOM   2351  C   ALA B 103       1.315   1.295  12.305  1.00 88.12           C  
ATOM   2352  CB  ALA B 103       0.681   3.629  12.953  1.00 88.12           C  
ATOM   2353  O   ALA B 103       0.597   0.340  12.617  1.00 88.12           O  
ATOM   2354  N   GLN B 104       1.953   1.427  11.242  1.00 83.25           N  
ATOM   2355  CA  GLN B 104       1.782   0.396  10.227  1.00 83.25           C  
ATOM   2356  C   GLN B 104       2.367  -0.936  10.688  1.00 83.25           C  
ATOM   2357  CB  GLN B 104       2.432   0.829   8.906  1.00 83.25           C  
ATOM   2358  O   GLN B 104       1.779  -1.993  10.445  1.00 83.25           O  
ATOM   2359  CG  GLN B 104       2.109  -0.086   7.734  1.00 83.25           C  
ATOM   2360  CD  GLN B 104       0.646  -0.043   7.340  1.00 83.25           C  
ATOM   2361  NE2 GLN B 104       0.002  -1.205   7.320  1.00 83.25           N  
ATOM   2362  OE1 GLN B 104       0.097   1.027   7.059  1.00 83.25           O  
ATOM   2363  N   VAL B 105       3.547  -0.892  11.344  1.00 84.88           N  
ATOM   2364  CA  VAL B 105       4.184  -2.107  11.844  1.00 84.88           C  
ATOM   2365  C   VAL B 105       3.256  -2.801  12.836  1.00 84.88           C  
ATOM   2366  CB  VAL B 105       5.543  -1.805  12.500  1.00 84.88           C  
ATOM   2367  O   VAL B 105       3.029  -4.012  12.750  1.00 84.88           O  
ATOM   2368  CG1 VAL B 105       6.031  -3.008  13.312  1.00 84.88           C  
ATOM   2369  CG2 VAL B 105       6.574  -1.413  11.445  1.00 84.88           C  
ATOM   2370  N   ILE B 106       2.641  -2.047  13.711  1.00 89.25           N  
ATOM   2371  CA  ILE B 106       1.767  -2.635  14.719  1.00 89.25           C  
ATOM   2372  C   ILE B 106       0.501  -3.174  14.047  1.00 89.25           C  
ATOM   2373  CB  ILE B 106       1.400  -1.609  15.812  1.00 89.25           C  
ATOM   2374  O   ILE B 106       0.061  -4.285  14.352  1.00 89.25           O  
ATOM   2375  CG1 ILE B 106       2.654  -1.184  16.578  1.00 89.25           C  
ATOM   2376  CG2 ILE B 106       0.343  -2.186  16.766  1.00 89.25           C  
ATOM   2377  CD1 ILE B 106       2.422  -0.033  17.562  1.00 89.25           C  
ATOM   2378  N   ALA B 107      -0.059  -2.414  13.070  1.00 83.94           N  
ATOM   2379  CA  ALA B 107      -1.246  -2.881  12.359  1.00 83.94           C  
ATOM   2380  C   ALA B 107      -0.969  -4.191  11.633  1.00 83.94           C  
ATOM   2381  CB  ALA B 107      -1.726  -1.818  11.375  1.00 83.94           C  
ATOM   2382  O   ALA B 107      -1.805  -5.102  11.633  1.00 83.94           O  
ATOM   2383  N   ASP B 108       0.177  -4.270  11.133  1.00 78.19           N  
ATOM   2384  CA  ASP B 108       0.546  -5.480  10.398  1.00 78.19           C  
ATOM   2385  C   ASP B 108       0.684  -6.672  11.344  1.00 78.19           C  
ATOM   2386  CB  ASP B 108       1.851  -5.266   9.633  1.00 78.19           C  
ATOM   2387  O   ASP B 108       0.251  -7.781  11.023  1.00 78.19           O  
ATOM   2388  CG  ASP B 108       1.695  -4.320   8.453  1.00 78.19           C  
ATOM   2389  OD1 ASP B 108       0.549  -3.963   8.102  1.00 78.19           O  
ATOM   2390  OD2 ASP B 108       2.729  -3.930   7.863  1.00 78.19           O  
ATOM   2391  N   LEU B 109       1.353  -6.422  12.516  1.00 81.88           N  
ATOM   2392  CA  LEU B 109       1.475  -7.484  13.508  1.00 81.88           C  
ATOM   2393  C   LEU B 109       0.100  -7.984  13.945  1.00 81.88           C  
ATOM   2394  CB  LEU B 109       2.258  -6.988  14.727  1.00 81.88           C  
ATOM   2395  O   LEU B 109      -0.139  -9.195  13.992  1.00 81.88           O  
ATOM   2396  CG  LEU B 109       3.771  -6.859  14.555  1.00 81.88           C  
ATOM   2397  CD1 LEU B 109       4.387  -6.164  15.766  1.00 81.88           C  
ATOM   2398  CD2 LEU B 109       4.406  -8.227  14.336  1.00 81.88           C  
ATOM   2399  N   GLU B 110      -0.815  -7.035  14.156  1.00 81.81           N  
ATOM   2400  CA  GLU B 110      -2.137  -7.426  14.641  1.00 81.81           C  
ATOM   2401  C   GLU B 110      -2.926  -8.156  13.562  1.00 81.81           C  
ATOM   2402  CB  GLU B 110      -2.916  -6.199  15.125  1.00 81.81           C  
ATOM   2403  O   GLU B 110      -3.635  -9.125  13.852  1.00 81.81           O  
ATOM   2404  CG  GLU B 110      -2.344  -5.562  16.375  1.00 81.81           C  
ATOM   2405  CD  GLU B 110      -3.305  -4.594  17.062  1.00 81.81           C  
ATOM   2406  OE1 GLU B 110      -3.023  -4.152  18.188  1.00 81.81           O  
ATOM   2407  OE2 GLU B 110      -4.344  -4.273  16.438  1.00 81.81           O  
ATOM   2408  N   THR B 111      -2.764  -7.668  12.398  1.00 72.88           N  
ATOM   2409  CA  THR B 111      -3.451  -8.320  11.289  1.00 72.88           C  
ATOM   2410  C   THR B 111      -2.887  -9.719  11.055  1.00 72.88           C  
ATOM   2411  CB  THR B 111      -3.336  -7.496   9.992  1.00 72.88           C  
ATOM   2412  O   THR B 111      -3.643 -10.680  10.883  1.00 72.88           O  
ATOM   2413  CG2 THR B 111      -4.027  -8.195   8.828  1.00 72.88           C  
ATOM   2414  OG1 THR B 111      -3.949  -6.215  10.195  1.00 72.88           O  
ATOM   2415  N   PHE B 112      -1.606  -9.844  11.094  1.00 68.75           N  
ATOM   2416  CA  PHE B 112      -0.937 -11.117  10.852  1.00 68.75           C  
ATOM   2417  C   PHE B 112      -1.327 -12.141  11.914  1.00 68.75           C  
ATOM   2418  CB  PHE B 112       0.584 -10.930  10.836  1.00 68.75           C  
ATOM   2419  O   PHE B 112      -1.615 -13.297  11.586  1.00 68.75           O  
ATOM   2420  CG  PHE B 112       1.347 -12.188  10.523  1.00 68.75           C  
ATOM   2421  CD1 PHE B 112       1.893 -12.961  11.539  1.00 68.75           C  
ATOM   2422  CD2 PHE B 112       1.518 -12.602   9.211  1.00 68.75           C  
ATOM   2423  CE1 PHE B 112       2.598 -14.125  11.258  1.00 68.75           C  
ATOM   2424  CE2 PHE B 112       2.221 -13.766   8.914  1.00 68.75           C  
ATOM   2425  CZ  PHE B 112       2.762 -14.523   9.938  1.00 68.75           C  
ATOM   2426  N   TYR B 113      -1.400 -11.695  13.172  1.00 72.94           N  
ATOM   2427  CA  TYR B 113      -1.637 -12.641  14.258  1.00 72.94           C  
ATOM   2428  C   TYR B 113      -3.117 -12.711  14.609  1.00 72.94           C  
ATOM   2429  CB  TYR B 113      -0.821 -12.258  15.492  1.00 72.94           C  
ATOM   2430  O   TYR B 113      -3.525 -13.508  15.453  1.00 72.94           O  
ATOM   2431  CG  TYR B 113       0.666 -12.461  15.328  1.00 72.94           C  
ATOM   2432  CD1 TYR B 113       1.195 -13.734  15.148  1.00 72.94           C  
ATOM   2433  CD2 TYR B 113       1.543 -11.383  15.359  1.00 72.94           C  
ATOM   2434  CE1 TYR B 113       2.564 -13.938  15.000  1.00 72.94           C  
ATOM   2435  CE2 TYR B 113       2.914 -11.570  15.211  1.00 72.94           C  
ATOM   2436  OH  TYR B 113       4.770 -13.031  14.883  1.00 72.94           O  
ATOM   2437  CZ  TYR B 113       3.414 -12.844  15.031  1.00 72.94           C  
ATOM   2438  N   GLY B 114      -3.963 -11.836  13.875  1.00 71.56           N  
ATOM   2439  CA  GLY B 114      -5.398 -11.867  14.094  1.00 71.56           C  
ATOM   2440  C   GLY B 114      -5.801 -11.492  15.508  1.00 71.56           C  
ATOM   2441  O   GLY B 114      -6.750 -12.055  16.062  1.00 71.56           O  
ATOM   2442  N   LYS B 115      -5.020 -10.648  16.156  1.00 74.56           N  
ATOM   2443  CA  LYS B 115      -5.336 -10.188  17.516  1.00 74.56           C  
ATOM   2444  C   LYS B 115      -4.816  -8.773  17.750  1.00 74.56           C  
ATOM   2445  CB  LYS B 115      -4.750 -11.141  18.562  1.00 74.56           C  
ATOM   2446  O   LYS B 115      -3.904  -8.320  17.047  1.00 74.56           O  
ATOM   2447  CG  LYS B 115      -3.234 -11.078  18.672  1.00 74.56           C  
ATOM   2448  CD  LYS B 115      -2.721 -11.953  19.797  1.00 74.56           C  
ATOM   2449  CE  LYS B 115      -3.000 -11.328  21.172  1.00 74.56           C  
ATOM   2450  NZ  LYS B 115      -2.586 -12.227  22.281  1.00 74.56           N  
ATOM   2451  N   SER B 116      -5.457  -8.094  18.594  1.00 84.25           N  
ATOM   2452  CA  SER B 116      -4.984  -6.781  19.016  1.00 84.25           C  
ATOM   2453  C   SER B 116      -4.051  -6.887  20.219  1.00 84.25           C  
ATOM   2454  CB  SER B 116      -6.164  -5.871  19.359  1.00 84.25           C  
ATOM   2455  O   SER B 116      -4.188  -7.793  21.031  1.00 84.25           O  
ATOM   2456  OG  SER B 116      -6.965  -5.633  18.203  1.00 84.25           O  
ATOM   2457  N   PHE B 117      -3.074  -6.031  20.250  1.00 88.38           N  
ATOM   2458  CA  PHE B 117      -2.164  -5.938  21.375  1.00 88.38           C  
ATOM   2459  C   PHE B 117      -2.430  -4.676  22.188  1.00 88.38           C  
ATOM   2460  CB  PHE B 117      -0.707  -5.961  20.906  1.00 88.38           C  
ATOM   2461  O   PHE B 117      -2.834  -3.650  21.625  1.00 88.38           O  
ATOM   2462  CG  PHE B 117      -0.340  -7.199  20.125  1.00 88.38           C  
ATOM   2463  CD1 PHE B 117      -0.078  -8.398  20.797  1.00 88.38           C  
ATOM   2464  CD2 PHE B 117      -0.258  -7.168  18.750  1.00 88.38           C  
ATOM   2465  CE1 PHE B 117       0.262  -9.539  20.078  1.00 88.38           C  
ATOM   2466  CE2 PHE B 117       0.081  -8.312  18.031  1.00 88.38           C  
ATOM   2467  CZ  PHE B 117       0.342  -9.500  18.688  1.00 88.38           C  
ATOM   2468  N   TYR B 118      -2.242  -4.828  23.500  1.00 87.62           N  
ATOM   2469  CA  TYR B 118      -2.102  -3.600  24.281  1.00 87.62           C  
ATOM   2470  C   TYR B 118      -0.842  -2.842  23.875  1.00 87.62           C  
ATOM   2471  CB  TYR B 118      -2.070  -3.914  25.781  1.00 87.62           C  
ATOM   2472  O   TYR B 118       0.198  -3.451  23.625  1.00 87.62           O  
ATOM   2473  CG  TYR B 118      -3.311  -4.609  26.281  1.00 87.62           C  
ATOM   2474  CD1 TYR B 118      -4.523  -3.930  26.391  1.00 87.62           C  
ATOM   2475  CD2 TYR B 118      -3.275  -5.949  26.656  1.00 87.62           C  
ATOM   2476  CE1 TYR B 118      -5.668  -4.566  26.844  1.00 87.62           C  
ATOM   2477  CE2 TYR B 118      -4.414  -6.598  27.125  1.00 87.62           C  
ATOM   2478  OH  TYR B 118      -6.734  -6.535  27.672  1.00 87.62           O  
ATOM   2479  CZ  TYR B 118      -5.605  -5.898  27.219  1.00 87.62           C  
ATOM   2480  N   VAL B 119      -0.979  -1.502  23.734  1.00 93.12           N  
ATOM   2481  CA  VAL B 119       0.184  -0.676  23.422  1.00 93.12           C  
ATOM   2482  C   VAL B 119       0.546   0.182  24.641  1.00 93.12           C  
ATOM   2483  CB  VAL B 119      -0.070   0.221  22.203  1.00 93.12           C  
ATOM   2484  O   VAL B 119      -0.249   1.018  25.078  1.00 93.12           O  
ATOM   2485  CG1 VAL B 119       1.169   1.051  21.875  1.00 93.12           C  
ATOM   2486  CG2 VAL B 119      -0.482  -0.628  21.000  1.00 93.12           C  
ATOM   2487  N   HIS B 120       1.725  -0.141  25.234  1.00 90.81           N  
ATOM   2488  CA  HIS B 120       2.232   0.574  26.406  1.00 90.81           C  
ATOM   2489  C   HIS B 120       3.605   1.176  26.125  1.00 90.81           C  
ATOM   2490  CB  HIS B 120       2.303  -0.358  27.609  1.00 90.81           C  
ATOM   2491  O   HIS B 120       4.262   0.810  25.141  1.00 90.81           O  
ATOM   2492  CG  HIS B 120       0.961  -0.755  28.141  1.00 90.81           C  
ATOM   2493  CD2 HIS B 120       0.292  -1.931  28.078  1.00 90.81           C  
ATOM   2494  ND1 HIS B 120       0.147   0.115  28.828  1.00 90.81           N  
ATOM   2495  CE1 HIS B 120      -0.968  -0.511  29.172  1.00 90.81           C  
ATOM   2496  NE2 HIS B 120      -0.905  -1.753  28.719  1.00 90.81           N  
ATOM   2497  N   GLY B 121       3.963   2.201  26.906  1.00 94.19           N  
ATOM   2498  CA  GLY B 121       5.324   2.719  26.875  1.00 94.19           C  
ATOM   2499  C   GLY B 121       6.238   2.043  27.891  1.00 94.19           C  
ATOM   2500  O   GLY B 121       5.773   1.511  28.891  1.00 94.19           O  
ATOM   2501  N   HIS B 122       7.465   2.064  27.547  1.00 91.38           N  
ATOM   2502  CA  HIS B 122       8.453   1.441  28.422  1.00 91.38           C  
ATOM   2503  C   HIS B 122       8.305   1.923  29.859  1.00 91.38           C  
ATOM   2504  CB  HIS B 122       9.867   1.733  27.906  1.00 91.38           C  
ATOM   2505  O   HIS B 122       8.477   1.143  30.797  1.00 91.38           O  
ATOM   2506  CG  HIS B 122      10.930   0.953  28.609  1.00 91.38           C  
ATOM   2507  CD2 HIS B 122      10.844  -0.030  29.547  1.00 91.38           C  
ATOM   2508  ND1 HIS B 122      12.273   1.156  28.391  1.00 91.38           N  
ATOM   2509  CE1 HIS B 122      12.977   0.329  29.156  1.00 91.38           C  
ATOM   2510  NE2 HIS B 122      12.125  -0.401  29.859  1.00 91.38           N  
ATOM   2511  N   LYS B 123       7.938   3.113  30.047  1.00 86.56           N  
ATOM   2512  CA  LYS B 123       7.879   3.686  31.391  1.00 86.56           C  
ATOM   2513  C   LYS B 123       6.746   3.066  32.188  1.00 86.56           C  
ATOM   2514  CB  LYS B 123       7.703   5.203  31.312  1.00 86.56           C  
ATOM   2515  O   LYS B 123       6.688   3.227  33.438  1.00 86.56           O  
ATOM   2516  CG  LYS B 123       6.320   5.645  30.859  1.00 86.56           C  
ATOM   2517  CD  LYS B 123       6.246   7.156  30.672  1.00 86.56           C  
ATOM   2518  CE  LYS B 123       6.367   7.883  32.000  1.00 86.56           C  
ATOM   2519  NZ  LYS B 123       6.613   9.344  31.828  1.00 86.56           N  
ATOM   2520  N   ASP B 124       5.832   2.393  31.484  1.00 86.62           N  
ATOM   2521  CA  ASP B 124       4.758   1.714  32.188  1.00 86.62           C  
ATOM   2522  C   ASP B 124       5.277   0.464  32.906  1.00 86.62           C  
ATOM   2523  CB  ASP B 124       3.619   1.345  31.250  1.00 86.62           C  
ATOM   2524  O   ASP B 124       4.609  -0.080  33.781  1.00 86.62           O  
ATOM   2525  CG  ASP B 124       2.904   2.559  30.688  1.00 86.62           C  
ATOM   2526  OD1 ASP B 124       2.781   3.580  31.391  1.00 86.62           O  
ATOM   2527  OD2 ASP B 124       2.455   2.490  29.516  1.00 86.62           O  
ATOM   2528  N   PHE B 125       6.539   0.011  32.625  1.00 84.31           N  
ATOM   2529  CA  PHE B 125       7.039  -1.252  33.156  1.00 84.31           C  
ATOM   2530  C   PHE B 125       8.320  -1.036  33.969  1.00 84.31           C  
ATOM   2531  CB  PHE B 125       7.285  -2.254  32.031  1.00 84.31           C  
ATOM   2532  O   PHE B 125       8.734  -1.904  34.719  1.00 84.31           O  
ATOM   2533  CG  PHE B 125       6.047  -2.594  31.250  1.00 84.31           C  
ATOM   2534  CD1 PHE B 125       5.109  -3.488  31.750  1.00 84.31           C  
ATOM   2535  CD2 PHE B 125       5.820  -2.021  30.000  1.00 84.31           C  
ATOM   2536  CE1 PHE B 125       3.963  -3.805  31.031  1.00 84.31           C  
ATOM   2537  CE2 PHE B 125       4.680  -2.334  29.266  1.00 84.31           C  
ATOM   2538  CZ  PHE B 125       3.752  -3.227  29.781  1.00 84.31           C  
ATOM   2539  N   PHE B 126       8.992   0.038  33.656  1.00 80.12           N  
ATOM   2540  CA  PHE B 126      10.289   0.342  34.219  1.00 80.12           C  
ATOM   2541  C   PHE B 126      10.445   1.842  34.469  1.00 80.12           C  
ATOM   2542  CB  PHE B 126      11.422  -0.177  33.344  1.00 80.12           C  
ATOM   2543  O   PHE B 126       9.953   2.646  33.656  1.00 80.12           O  
ATOM   2544  CG  PHE B 126      12.758  -0.229  34.031  1.00 80.12           C  
ATOM   2545  CD1 PHE B 126      13.727   0.732  33.781  1.00 80.12           C  
ATOM   2546  CD2 PHE B 126      13.047  -1.239  34.938  1.00 80.12           C  
ATOM   2547  CE1 PHE B 126      14.969   0.687  34.406  1.00 80.12           C  
ATOM   2548  CE2 PHE B 126      14.281  -1.291  35.562  1.00 80.12           C  
ATOM   2549  CZ  PHE B 126      15.242  -0.328  35.312  1.00 80.12           C  
ATOM   2550  N   ALA B 127      11.047   2.217  35.625  1.00 75.88           N  
ATOM   2551  CA  ALA B 127      11.297   3.623  35.938  1.00 75.88           C  
ATOM   2552  C   ALA B 127      12.297   4.223  34.969  1.00 75.88           C  
ATOM   2553  CB  ALA B 127      11.812   3.777  37.375  1.00 75.88           C  
ATOM   2554  O   ALA B 127      13.508   4.184  35.188  1.00 75.88           O  
ATOM   2555  N   THR B 128      11.859   4.664  33.781  1.00 74.81           N  
ATOM   2556  CA  THR B 128      12.656   5.254  32.719  1.00 74.81           C  
ATOM   2557  C   THR B 128      11.883   6.379  32.031  1.00 74.81           C  
ATOM   2558  CB  THR B 128      13.062   4.195  31.672  1.00 74.81           C  
ATOM   2559  O   THR B 128      10.664   6.465  32.156  1.00 74.81           O  
ATOM   2560  CG2 THR B 128      11.844   3.580  31.000  1.00 74.81           C  
ATOM   2561  OG1 THR B 128      13.883   4.809  30.672  1.00 74.81           O  
ATOM   2562  N   ALA B 129      12.578   7.273  31.406  1.00 82.50           N  
ATOM   2563  CA  ALA B 129      11.945   8.320  30.609  1.00 82.50           C  
ATOM   2564  C   ALA B 129      11.492   7.777  29.250  1.00 82.50           C  
ATOM   2565  CB  ALA B 129      12.906   9.492  30.406  1.00 82.50           C  
ATOM   2566  O   ALA B 129      10.711   8.422  28.547  1.00 82.50           O  
ATOM   2567  N   CYS B 130      11.883   6.605  28.953  1.00 85.50           N  
ATOM   2568  CA  CYS B 130      11.461   5.953  27.719  1.00 85.50           C  
ATOM   2569  C   CYS B 130       9.992   5.566  27.781  1.00 85.50           C  
ATOM   2570  CB  CYS B 130      12.312   4.715  27.453  1.00 85.50           C  
ATOM   2571  O   CYS B 130       9.516   5.066  28.797  1.00 85.50           O  
ATOM   2572  SG  CYS B 130      11.938   3.900  25.875  1.00 85.50           S  
ATOM   2573  N   PRO B 131       9.297   5.895  26.672  1.00 94.44           N  
ATOM   2574  CA  PRO B 131       9.734   6.102  25.297  1.00 94.44           C  
ATOM   2575  C   PRO B 131       9.797   7.578  24.906  1.00 94.44           C  
ATOM   2576  CB  PRO B 131       8.672   5.367  24.469  1.00 94.44           C  
ATOM   2577  O   PRO B 131       9.523   7.930  23.766  1.00 94.44           O  
ATOM   2578  CG  PRO B 131       7.402   5.551  25.234  1.00 94.44           C  
ATOM   2579  CD  PRO B 131       7.723   5.535  26.703  1.00 94.44           C  
ATOM   2580  N   GLY B 132       9.938   8.500  25.938  1.00 87.94           N  
ATOM   2581  CA  GLY B 132      10.094   9.922  25.672  1.00 87.94           C  
ATOM   2582  C   GLY B 132       8.891  10.531  24.969  1.00 87.94           C  
ATOM   2583  O   GLY B 132       7.754  10.359  25.422  1.00 87.94           O  
ATOM   2584  N   ARG B 133       9.109  11.195  23.781  1.00 86.81           N  
ATOM   2585  CA  ARG B 133       8.086  11.922  23.031  1.00 86.81           C  
ATOM   2586  C   ARG B 133       6.961  10.984  22.609  1.00 86.81           C  
ATOM   2587  CB  ARG B 133       8.695  12.602  21.812  1.00 86.81           C  
ATOM   2588  O   ARG B 133       5.836  11.430  22.375  1.00 86.81           O  
ATOM   2589  CG  ARG B 133       9.781  13.617  22.141  1.00 86.81           C  
ATOM   2590  CD  ARG B 133      10.406  14.211  20.891  1.00 86.81           C  
ATOM   2591  NE  ARG B 133      11.500  15.125  21.219  1.00 86.81           N  
ATOM   2592  NH1 ARG B 133      13.172  13.602  20.766  1.00 86.81           N  
ATOM   2593  NH2 ARG B 133      13.703  15.719  21.453  1.00 86.81           N  
ATOM   2594  CZ  ARG B 133      12.789  14.812  21.141  1.00 86.81           C  
ATOM   2595  N   TRP B 134       7.219   9.703  22.500  1.00 93.81           N  
ATOM   2596  CA  TRP B 134       6.234   8.742  22.016  1.00 93.81           C  
ATOM   2597  C   TRP B 134       5.145   8.508  23.047  1.00 93.81           C  
ATOM   2598  CB  TRP B 134       6.906   7.422  21.641  1.00 93.81           C  
ATOM   2599  O   TRP B 134       4.020   8.133  22.703  1.00 93.81           O  
ATOM   2600  CG  TRP B 134       7.617   7.445  20.328  1.00 93.81           C  
ATOM   2601  CD1 TRP B 134       8.906   7.844  20.078  1.00 93.81           C  
ATOM   2602  CD2 TRP B 134       7.074   7.059  19.047  1.00 93.81           C  
ATOM   2603  CE2 TRP B 134       8.094   7.246  18.094  1.00 93.81           C  
ATOM   2604  CE3 TRP B 134       5.828   6.566  18.641  1.00 93.81           C  
ATOM   2605  NE1 TRP B 134       9.195   7.727  18.750  1.00 93.81           N  
ATOM   2606  CH2 TRP B 134       6.672   6.484  16.359  1.00 93.81           C  
ATOM   2607  CZ2 TRP B 134       7.898   6.961  16.734  1.00 93.81           C  
ATOM   2608  CZ3 TRP B 134       5.641   6.285  17.297  1.00 93.81           C  
ATOM   2609  N   TYR B 135       5.457   8.680  24.359  1.00 90.69           N  
ATOM   2610  CA  TYR B 135       4.547   8.258  25.422  1.00 90.69           C  
ATOM   2611  C   TYR B 135       3.221   9.000  25.328  1.00 90.69           C  
ATOM   2612  CB  TYR B 135       5.180   8.469  26.797  1.00 90.69           C  
ATOM   2613  O   TYR B 135       2.152   8.391  25.406  1.00 90.69           O  
ATOM   2614  CG  TYR B 135       4.500   7.707  27.906  1.00 90.69           C  
ATOM   2615  CD1 TYR B 135       3.740   8.367  28.859  1.00 90.69           C  
ATOM   2616  CD2 TYR B 135       4.617   6.324  27.984  1.00 90.69           C  
ATOM   2617  CE1 TYR B 135       3.113   7.668  29.891  1.00 90.69           C  
ATOM   2618  CE2 TYR B 135       3.992   5.613  29.016  1.00 90.69           C  
ATOM   2619  OH  TYR B 135       2.625   5.594  30.969  1.00 90.69           O  
ATOM   2620  CZ  TYR B 135       3.244   6.293  29.953  1.00 90.69           C  
ATOM   2621  N   ASP B 136       3.303  10.258  25.109  1.00 86.06           N  
ATOM   2622  CA  ASP B 136       2.082  11.055  25.078  1.00 86.06           C  
ATOM   2623  C   ASP B 136       1.312  10.844  23.781  1.00 86.06           C  
ATOM   2624  CB  ASP B 136       2.410  12.539  25.250  1.00 86.06           C  
ATOM   2625  O   ASP B 136       0.197  11.344  23.625  1.00 86.06           O  
ATOM   2626  CG  ASP B 136       2.951  12.867  26.641  1.00 86.06           C  
ATOM   2627  OD1 ASP B 136       2.674  12.109  27.594  1.00 86.06           O  
ATOM   2628  OD2 ASP B 136       3.658  13.891  26.766  1.00 86.06           O  
ATOM   2629  N   GLN B 137       1.927  10.117  22.797  1.00 90.44           N  
ATOM   2630  CA  GLN B 137       1.277   9.891  21.516  1.00 90.44           C  
ATOM   2631  C   GLN B 137       0.721   8.469  21.422  1.00 90.44           C  
ATOM   2632  CB  GLN B 137       2.254  10.141  20.375  1.00 90.44           C  
ATOM   2633  O   GLN B 137       0.238   8.055  20.375  1.00 90.44           O  
ATOM   2634  CG  GLN B 137       2.828  11.555  20.344  1.00 90.44           C  
ATOM   2635  CD  GLN B 137       1.766  12.617  20.141  1.00 90.44           C  
ATOM   2636  NE2 GLN B 137       1.859  13.711  20.891  1.00 90.44           N  
ATOM   2637  OE1 GLN B 137       0.869  12.461  19.297  1.00 90.44           O  
ATOM   2638  N   LEU B 138       0.713   7.668  22.531  1.00 90.19           N  
ATOM   2639  CA  LEU B 138       0.331   6.262  22.469  1.00 90.19           C  
ATOM   2640  C   LEU B 138      -1.140   6.113  22.094  1.00 90.19           C  
ATOM   2641  CB  LEU B 138       0.602   5.570  23.812  1.00 90.19           C  
ATOM   2642  O   LEU B 138      -1.500   5.238  21.312  1.00 90.19           O  
ATOM   2643  CG  LEU B 138       2.068   5.309  24.156  1.00 90.19           C  
ATOM   2644  CD1 LEU B 138       2.178   4.590  25.500  1.00 90.19           C  
ATOM   2645  CD2 LEU B 138       2.740   4.496  23.047  1.00 90.19           C  
ATOM   2646  N   ASP B 139      -1.980   6.957  22.641  1.00 81.50           N  
ATOM   2647  CA  ASP B 139      -3.395   6.879  22.297  1.00 81.50           C  
ATOM   2648  C   ASP B 139      -3.602   7.148  20.797  1.00 81.50           C  
ATOM   2649  CB  ASP B 139      -4.211   7.867  23.125  1.00 81.50           C  
ATOM   2650  O   ASP B 139      -4.387   6.457  20.141  1.00 81.50           O  
ATOM   2651  CG  ASP B 139      -4.359   7.441  24.578  1.00 81.50           C  
ATOM   2652  OD1 ASP B 139      -4.121   6.254  24.891  1.00 81.50           O  
ATOM   2653  OD2 ASP B 139      -4.723   8.297  25.406  1.00 81.50           O  
ATOM   2654  N   ARG B 140      -2.926   8.148  20.359  1.00 84.06           N  
ATOM   2655  CA  ARG B 140      -2.994   8.445  18.938  1.00 84.06           C  
ATOM   2656  C   ARG B 140      -2.488   7.270  18.109  1.00 84.06           C  
ATOM   2657  CB  ARG B 140      -2.184   9.703  18.609  1.00 84.06           C  
ATOM   2658  O   ARG B 140      -3.037   6.973  17.047  1.00 84.06           O  
ATOM   2659  CG  ARG B 140      -2.311  10.164  17.172  1.00 84.06           C  
ATOM   2660  CD  ARG B 140      -1.462  11.391  16.891  1.00 84.06           C  
ATOM   2661  NE  ARG B 140      -1.375  11.680  15.461  1.00 84.06           N  
ATOM   2662  NH1 ARG B 140       0.824  12.383  15.523  1.00 84.06           N  
ATOM   2663  NH2 ARG B 140      -0.321  12.367  13.539  1.00 84.06           N  
ATOM   2664  CZ  ARG B 140      -0.291  12.141  14.844  1.00 84.06           C  
ATOM   2665  N   LEU B 141      -1.463   6.652  18.562  1.00 88.94           N  
ATOM   2666  CA  LEU B 141      -0.907   5.492  17.875  1.00 88.94           C  
ATOM   2667  C   LEU B 141      -1.923   4.359  17.812  1.00 88.94           C  
ATOM   2668  CB  LEU B 141       0.369   5.016  18.578  1.00 88.94           C  
ATOM   2669  O   LEU B 141      -2.139   3.770  16.750  1.00 88.94           O  
ATOM   2670  CG  LEU B 141       1.094   3.834  17.922  1.00 88.94           C  
ATOM   2671  CD1 LEU B 141       1.520   4.188  16.500  1.00 88.94           C  
ATOM   2672  CD2 LEU B 141       2.299   3.420  18.766  1.00 88.94           C  
ATOM   2673  N   ILE B 142      -2.561   4.062  18.984  1.00 84.81           N  
ATOM   2674  CA  ILE B 142      -3.572   3.014  19.047  1.00 84.81           C  
ATOM   2675  C   ILE B 142      -4.703   3.326  18.078  1.00 84.81           C  
ATOM   2676  CB  ILE B 142      -4.129   2.854  20.484  1.00 84.81           C  
ATOM   2677  O   ILE B 142      -5.141   2.453  17.328  1.00 84.81           O  
ATOM   2678  CG1 ILE B 142      -3.049   2.297  21.422  1.00 84.81           C  
ATOM   2679  CG2 ILE B 142      -5.367   1.955  20.484  1.00 84.81           C  
ATOM   2680  CD1 ILE B 142      -3.377   2.439  22.906  1.00 84.81           C  
ATOM   2681  N   ASP B 143      -5.078   4.535  18.062  1.00 78.12           N  
ATOM   2682  CA  ASP B 143      -6.145   4.941  17.141  1.00 78.12           C  
ATOM   2683  C   ASP B 143      -5.730   4.742  15.688  1.00 78.12           C  
ATOM   2684  CB  ASP B 143      -6.531   6.398  17.391  1.00 78.12           C  
ATOM   2685  O   ASP B 143      -6.531   4.305  14.867  1.00 78.12           O  
ATOM   2686  CG  ASP B 143      -7.316   6.598  18.672  1.00 78.12           C  
ATOM   2687  OD1 ASP B 143      -7.816   5.605  19.250  1.00 78.12           O  
ATOM   2688  OD2 ASP B 143      -7.434   7.762  19.125  1.00 78.12           O  
ATOM   2689  N   ARG B 144      -4.484   5.117  15.453  1.00 82.38           N  
ATOM   2690  CA  ARG B 144      -4.023   5.008  14.078  1.00 82.38           C  
ATOM   2691  C   ARG B 144      -3.930   3.549  13.648  1.00 82.38           C  
ATOM   2692  CB  ARG B 144      -2.668   5.695  13.906  1.00 82.38           C  
ATOM   2693  O   ARG B 144      -4.293   3.203  12.516  1.00 82.38           O  
ATOM   2694  CG  ARG B 144      -2.137   5.664  12.477  1.00 82.38           C  
ATOM   2695  CD  ARG B 144      -3.086   6.355  11.508  1.00 82.38           C  
ATOM   2696  NE  ARG B 144      -2.553   6.363  10.148  1.00 82.38           N  
ATOM   2697  NH1 ARG B 144      -4.617   6.199   9.125  1.00 82.38           N  
ATOM   2698  NH2 ARG B 144      -2.705   6.305   7.859  1.00 82.38           N  
ATOM   2699  CZ  ARG B 144      -3.293   6.289   9.047  1.00 82.38           C  
ATOM   2700  N   VAL B 145      -3.418   2.684  14.508  1.00 82.00           N  
ATOM   2701  CA  VAL B 145      -3.359   1.251  14.234  1.00 82.00           C  
ATOM   2702  C   VAL B 145      -4.758   0.728  13.914  1.00 82.00           C  
ATOM   2703  CB  VAL B 145      -2.760   0.473  15.430  1.00 82.00           C  
ATOM   2704  O   VAL B 145      -4.949   0.019  12.922  1.00 82.00           O  
ATOM   2705  CG1 VAL B 145      -2.973  -1.029  15.258  1.00 82.00           C  
ATOM   2706  CG2 VAL B 145      -1.272   0.792  15.578  1.00 82.00           C  
ATOM   2707  N   ASN B 146      -5.754   1.046  14.820  1.00 75.12           N  
ATOM   2708  CA  ASN B 146      -7.129   0.607  14.609  1.00 75.12           C  
ATOM   2709  C   ASN B 146      -7.680   1.118  13.281  1.00 75.12           C  
ATOM   2710  CB  ASN B 146      -8.023   1.060  15.766  1.00 75.12           C  
ATOM   2711  O   ASN B 146      -8.391   0.394  12.578  1.00 75.12           O  
ATOM   2712  CG  ASN B 146      -7.730   0.317  17.062  1.00 75.12           C  
ATOM   2713  ND2 ASN B 146      -8.055   0.938  18.188  1.00 75.12           N  
ATOM   2714  OD1 ASN B 146      -7.215  -0.804  17.031  1.00 75.12           O  
ATOM   2715  N   ALA B 147      -7.258   2.334  12.961  1.00 70.44           N  
ATOM   2716  CA  ALA B 147      -7.719   2.918  11.703  1.00 70.44           C  
ATOM   2717  C   ALA B 147      -7.156   2.158  10.508  1.00 70.44           C  
ATOM   2718  CB  ALA B 147      -7.328   4.391  11.625  1.00 70.44           C  
ATOM   2719  O   ALA B 147      -7.859   1.931   9.523  1.00 70.44           O  
ATOM   2720  N   ILE B 148      -5.863   1.830  10.578  1.00 67.50           N  
ATOM   2721  CA  ILE B 148      -5.223   1.078   9.508  1.00 67.50           C  
ATOM   2722  C   ILE B 148      -5.922  -0.266   9.328  1.00 67.50           C  
ATOM   2723  CB  ILE B 148      -3.717   0.863   9.789  1.00 67.50           C  
ATOM   2724  O   ILE B 148      -6.234  -0.665   8.203  1.00 67.50           O  
ATOM   2725  CG1 ILE B 148      -2.959   2.189   9.672  1.00 67.50           C  
ATOM   2726  CG2 ILE B 148      -3.133  -0.186   8.836  1.00 67.50           C  
ATOM   2727  CD1 ILE B 148      -1.546   2.146  10.242  1.00 67.50           C  
ATOM   2728  N   LYS B 149      -6.172  -1.014  10.531  1.00 68.94           N  
ATOM   2729  CA  LYS B 149      -6.781  -2.340  10.484  1.00 68.94           C  
ATOM   2730  C   LYS B 149      -8.203  -2.271   9.945  1.00 68.94           C  
ATOM   2731  CB  LYS B 149      -6.781  -2.979  11.875  1.00 68.94           C  
ATOM   2732  O   LYS B 149      -8.688  -3.223   9.328  1.00 68.94           O  
ATOM   2733  CG  LYS B 149      -5.398  -3.389  12.367  1.00 68.94           C  
ATOM   2734  CD  LYS B 149      -5.441  -3.859  13.820  1.00 68.94           C  
ATOM   2735  CE  LYS B 149      -6.211  -5.164  13.961  1.00 68.94           C  
ATOM   2736  NZ  LYS B 149      -6.395  -5.543  15.391  1.00 68.94           N  
ATOM   2737  N   GLU B 150      -8.828  -1.362  10.445  1.00 56.88           N  
ATOM   2738  CA  GLU B 150     -10.203  -1.188   9.984  1.00 56.88           C  
ATOM   2739  C   GLU B 150     -10.234  -0.657   8.555  1.00 56.88           C  
ATOM   2740  CB  GLU B 150     -10.969  -0.244  10.914  1.00 56.88           C  
ATOM   2741  O   GLU B 150     -11.312  -0.491   7.969  1.00 56.88           O  
ATOM   2742  CG  GLU B 150     -11.281  -0.842  12.273  1.00 56.88           C  
ATOM   2743  CD  GLU B 150     -11.914   0.152  13.234  1.00 56.88           C  
ATOM   2744  OE1 GLU B 150     -12.164  -0.211  14.406  1.00 56.88           O  
ATOM   2745  OE2 GLU B 150     -12.164   1.302  12.812  1.00 56.88           O  
ATOM   2746  N   GLY B 151      -9.078  -0.894   8.055  1.00 47.44           N  
ATOM   2747  CA  GLY B 151      -8.977  -0.354   6.711  1.00 47.44           C  
ATOM   2748  C   GLY B 151      -9.188   1.146   6.652  1.00 47.44           C  
ATOM   2749  O   GLY B 151      -9.477   1.697   5.586  1.00 47.44           O  
ATOM   2750  N   LYS B 152      -9.219   1.433   8.008  1.00 40.38           N  
ATOM   2751  CA  LYS B 152      -9.445   2.869   8.141  1.00 40.38           C  
ATOM   2752  C   LYS B 152      -8.156   3.650   7.949  1.00 40.38           C  
ATOM   2753  CB  LYS B 152     -10.062   3.191   9.500  1.00 40.38           C  
ATOM   2754  O   LYS B 152      -7.098   3.244   8.438  1.00 40.38           O  
ATOM   2755  CG  LYS B 152     -11.500   2.719   9.664  1.00 40.38           C  
ATOM   2756  CD  LYS B 152     -12.062   3.117  11.023  1.00 40.38           C  
ATOM   2757  CE  LYS B 152     -13.492   2.611  11.203  1.00 40.38           C  
ATOM   2758  NZ  LYS B 152     -14.031   2.945  12.555  1.00 40.38           N  
ATOM   2759  N   VAL B 153      -7.863   4.066   6.895  1.00 36.09           N  
ATOM   2760  CA  VAL B 153      -6.676   4.898   6.723  1.00 36.09           C  
ATOM   2761  C   VAL B 153      -6.652   5.992   7.789  1.00 36.09           C  
ATOM   2762  CB  VAL B 153      -6.617   5.523   5.312  1.00 36.09           C  
ATOM   2763  O   VAL B 153      -7.680   6.625   8.055  1.00 36.09           O  
ATOM   2764  CG1 VAL B 153      -5.180   5.883   4.938  1.00 36.09           C  
ATOM   2765  CG2 VAL B 153      -7.219   4.570   4.281  1.00 36.09           C  
ATOM   2766  N   GLU B 154      -5.926   5.734   9.039  1.00 31.94           N  
ATOM   2767  CA  GLU B 154      -5.793   6.766  10.062  1.00 31.94           C  
ATOM   2768  C   GLU B 154      -5.840   8.164   9.453  1.00 31.94           C  
ATOM   2769  CB  GLU B 154      -4.492   6.578  10.852  1.00 31.94           C  
ATOM   2770  O   GLU B 154      -5.281   8.398   8.375  1.00 31.94           O  
ATOM   2771  CG  GLU B 154      -4.656   5.766  12.125  1.00 31.94           C  
ATOM   2772  CD  GLU B 154      -3.434   5.805  13.023  1.00 31.94           C  
ATOM   2773  OE1 GLU B 154      -3.506   5.305  14.172  1.00 31.94           O  
ATOM   2774  OE2 GLU B 154      -2.395   6.344  12.578  1.00 31.94           O  
ATOM   2775  N   ARG B 155      -6.730   9.117   9.797  1.00 28.05           N  
ATOM   2776  CA  ARG B 155      -6.594  10.547   9.523  1.00 28.05           C  
ATOM   2777  C   ARG B 155      -5.133  10.977   9.602  1.00 28.05           C  
ATOM   2778  CB  ARG B 155      -7.441  11.367  10.492  1.00 28.05           C  
ATOM   2779  O   ARG B 155      -4.645  11.695   8.727  1.00 28.05           O  
ATOM   2780  CG  ARG B 155      -8.836  11.680   9.977  1.00 28.05           C  
ATOM   2781  CD  ARG B 155      -9.633  12.516  10.969  1.00 28.05           C  
ATOM   2782  NE  ARG B 155     -10.250  11.688  12.000  1.00 28.05           N  
ATOM   2783  NH1 ARG B 155     -11.516  13.391  12.906  1.00 28.05           N  
ATOM   2784  NH2 ARG B 155     -11.641  11.281  13.781  1.00 28.05           N  
ATOM   2785  CZ  ARG B 155     -11.133  12.125  12.891  1.00 28.05           C  
ATOM   2786  N   GLY B 156      -4.465  11.328  10.789  1.00 24.67           N  
ATOM   2787  CA  GLY B 156      -3.172  11.891  11.141  1.00 24.67           C  
ATOM   2788  C   GLY B 156      -2.008  10.977  10.805  1.00 24.67           C  
ATOM   2789  O   GLY B 156      -0.874  11.438  10.656  1.00 24.67           O  
ATOM   2790  N   VAL B 157      -1.886   9.727  11.586  1.00 22.08           N  
ATOM   2791  CA  VAL B 157      -0.532   9.195  11.695  1.00 22.08           C  
ATOM   2792  C   VAL B 157      -0.079   8.633  10.352  1.00 22.08           C  
ATOM   2793  CB  VAL B 157      -0.441   8.102  12.789  1.00 22.08           C  
ATOM   2794  O   VAL B 157      -0.907   8.266   9.516  1.00 22.08           O  
ATOM   2795  CG1 VAL B 157       1.018   7.793  13.125  1.00 22.08           C  
ATOM   2796  CG2 VAL B 157      -1.195   8.539  14.047  1.00 22.08           C  
ATOM   2797  N   GLU B 158       1.188   8.086  10.148  1.00 22.25           N  
ATOM   2798  CA  GLU B 158       2.248   7.504   9.336  1.00 22.25           C  
ATOM   2799  C   GLU B 158       1.807   6.180   8.719  1.00 22.25           C  
ATOM   2800  CB  GLU B 158       3.518   7.305  10.164  1.00 22.25           C  
ATOM   2801  O   GLU B 158       1.590   6.090   7.512  1.00 22.25           O  
ATOM   2802  CG  GLU B 158       4.391   8.547  10.266  1.00 22.25           C  
ATOM   2803  CD  GLU B 158       5.715   8.297  10.969  1.00 22.25           C  
ATOM   2804  OE1 GLU B 158       6.590   9.188  10.953  1.00 22.25           O  
ATOM   2805  OE2 GLU B 158       5.883   7.188  11.531  1.00 22.25           O  
ATOM   2806  N   ASN B 159       2.578   4.863   9.039  1.00 21.75           N  
ATOM   2807  CA  ASN B 159       3.330   3.779   8.422  1.00 21.75           C  
ATOM   2808  C   ASN B 159       2.445   2.566   8.148  1.00 21.75           C  
ATOM   2809  CB  ASN B 159       4.523   3.381   9.289  1.00 21.75           C  
ATOM   2810  O   ASN B 159       2.377   2.082   7.016  1.00 21.75           O  
ATOM   2811  CG  ASN B 159       5.730   4.273   9.078  1.00 21.75           C  
ATOM   2812  ND2 ASN B 159       6.566   4.398  10.102  1.00 21.75           N  
ATOM   2813  OD1 ASN B 159       5.910   4.844   7.996  1.00 21.75           O  
ATOM   2814  N   VAL B 160       2.512   1.325   9.109  1.00 22.53           N  
ATOM   2815  CA  VAL B 160       3.166   0.030   8.945  1.00 22.53           C  
ATOM   2816  C   VAL B 160       2.139  -1.018   8.523  1.00 22.53           C  
ATOM   2817  CB  VAL B 160       3.871  -0.414  10.250  1.00 22.53           C  
ATOM   2818  O   VAL B 160       1.087  -1.155   9.148  1.00 22.53           O  
ATOM   2819  CG1 VAL B 160       5.090  -1.279   9.938  1.00 22.53           C  
ATOM   2820  CG2 VAL B 160       4.273   0.804  11.078  1.00 22.53           C  
ATOM   2821  N   PRO B 161       2.111  -1.288   7.266  1.00 25.47           N  
ATOM   2822  CA  PRO B 161       1.247  -2.336   6.719  1.00 25.47           C  
ATOM   2823  C   PRO B 161       1.200  -3.584   7.598  1.00 25.47           C  
ATOM   2824  CB  PRO B 161       1.888  -2.648   5.363  1.00 25.47           C  
ATOM   2825  O   PRO B 161       2.123  -3.828   8.375  1.00 25.47           O  
ATOM   2826  CG  PRO B 161       3.096  -1.770   5.301  1.00 25.47           C  
ATOM   2827  CD  PRO B 161       3.221  -1.036   6.605  1.00 25.47           C  
ATOM   2828  N   ALA B 162       0.324  -4.172   7.922  1.00 26.00           N  
ATOM   2829  CA  ALA B 162       0.292  -5.402   8.703  1.00 26.00           C  
ATOM   2830  C   ALA B 162       1.447  -6.324   8.328  1.00 26.00           C  
ATOM   2831  CB  ALA B 162      -1.042  -6.121   8.516  1.00 26.00           C  
ATOM   2832  O   ALA B 162       1.880  -6.344   7.172  1.00 26.00           O  
ATOM   2833  N   PRO B 163       2.404  -6.789   9.367  1.00 25.00           N  
ATOM   2834  CA  PRO B 163       3.664  -7.535   9.289  1.00 25.00           C  
ATOM   2835  C   PRO B 163       3.557  -8.789   8.430  1.00 25.00           C  
ATOM   2836  CB  PRO B 163       3.949  -7.895  10.750  1.00 25.00           C  
ATOM   2837  O   PRO B 163       2.541  -9.492   8.469  1.00 25.00           O  
ATOM   2838  CG  PRO B 163       2.762  -7.398  11.508  1.00 25.00           C  
ATOM   2839  CD  PRO B 163       1.812  -6.754  10.531  1.00 25.00           C  
ATOM   2840  N   LEU B 164       4.133  -8.680   7.133  1.00 27.17           N  
ATOM   2841  CA  LEU B 164       4.312  -9.891   6.352  1.00 27.17           C  
ATOM   2842  C   LEU B 164       4.859 -11.023   7.219  1.00 27.17           C  
ATOM   2843  CB  LEU B 164       5.258  -9.641   5.172  1.00 27.17           C  
ATOM   2844  O   LEU B 164       5.543 -10.773   8.219  1.00 27.17           O  
ATOM   2845  CG  LEU B 164       4.727  -8.734   4.059  1.00 27.17           C  
ATOM   2846  CD1 LEU B 164       5.875  -8.227   3.191  1.00 27.17           C  
ATOM   2847  CD2 LEU B 164       3.699  -9.484   3.213  1.00 27.17           C  
ATOM   2848  N   ASP B 165       4.410 -12.094   7.199  1.00 27.50           N  
ATOM   2849  CA  ASP B 165       5.090 -13.125   7.980  1.00 27.50           C  
ATOM   2850  C   ASP B 165       6.602 -13.070   7.770  1.00 27.50           C  
ATOM   2851  CB  ASP B 165       4.559 -14.516   7.617  1.00 27.50           C  
ATOM   2852  O   ASP B 165       7.086 -12.328   6.914  1.00 27.50           O  
ATOM   2853  CG  ASP B 165       4.988 -14.969   6.230  1.00 27.50           C  
ATOM   2854  OD1 ASP B 165       5.867 -14.320   5.625  1.00 27.50           O  
ATOM   2855  OD2 ASP B 165       4.441 -15.984   5.742  1.00 27.50           O  
ATOM   2856  N   LYS B 166       7.465 -13.508   8.703  1.00 27.17           N  
ATOM   2857  CA  LYS B 166       8.922 -13.438   8.758  1.00 27.17           C  
ATOM   2858  C   LYS B 166       9.531 -13.664   7.375  1.00 27.17           C  
ATOM   2859  CB  LYS B 166       9.469 -14.469   9.750  1.00 27.17           C  
ATOM   2860  O   LYS B 166      10.445 -12.945   6.969  1.00 27.17           O  
ATOM   2861  CG  LYS B 166      10.805 -14.078  10.367  1.00 27.17           C  
ATOM   2862  CD  LYS B 166      11.250 -15.094  11.414  1.00 27.17           C  
ATOM   2863  CE  LYS B 166      12.609 -14.734  12.000  1.00 27.17           C  
ATOM   2864  NZ  LYS B 166      13.086 -15.766  12.969  1.00 27.17           N  
ATOM   2865  N   ALA B 167       9.234 -14.617   6.609  1.00 29.53           N  
ATOM   2866  CA  ALA B 167       9.781 -15.055   5.324  1.00 29.53           C  
ATOM   2867  C   ALA B 167       9.383 -14.094   4.207  1.00 29.53           C  
ATOM   2868  CB  ALA B 167       9.305 -16.469   5.000  1.00 29.53           C  
ATOM   2869  O   ALA B 167      10.203 -13.758   3.350  1.00 29.53           O  
ATOM   2870  N   GLU B 168       8.203 -13.586   4.180  1.00 29.45           N  
ATOM   2871  CA  GLU B 168       7.641 -12.734   3.141  1.00 29.45           C  
ATOM   2872  C   GLU B 168       8.039 -11.273   3.348  1.00 29.45           C  
ATOM   2873  CB  GLU B 168       6.113 -12.859   3.109  1.00 29.45           C  
ATOM   2874  O   GLU B 168       8.312 -10.555   2.383  1.00 29.45           O  
ATOM   2875  CG  GLU B 168       5.617 -14.164   2.500  1.00 29.45           C  
ATOM   2876  CD  GLU B 168       4.109 -14.328   2.600  1.00 29.45           C  
ATOM   2877  OE1 GLU B 168       3.508 -14.945   1.689  1.00 29.45           O  
ATOM   2878  OE2 GLU B 168       3.525 -13.844   3.594  1.00 29.45           O  
ATOM   2879  N   VAL B 169       8.195 -10.719   4.523  1.00 28.81           N  
ATOM   2880  CA  VAL B 169       8.742  -9.438   4.945  1.00 28.81           C  
ATOM   2881  C   VAL B 169      10.219  -9.352   4.574  1.00 28.81           C  
ATOM   2882  CB  VAL B 169       8.562  -9.211   6.465  1.00 28.81           C  
ATOM   2883  O   VAL B 169      10.688  -8.328   4.074  1.00 28.81           O  
ATOM   2884  CG1 VAL B 169       9.320  -7.969   6.926  1.00 28.81           C  
ATOM   2885  CG2 VAL B 169       7.078  -9.086   6.812  1.00 28.81           C  
ATOM   2886  N   SER B 170      11.086 -10.359   4.746  1.00 29.95           N  
ATOM   2887  CA  SER B 170      12.484 -10.492   4.371  1.00 29.95           C  
ATOM   2888  C   SER B 170      12.672 -10.352   2.865  1.00 29.95           C  
ATOM   2889  CB  SER B 170      13.039 -11.844   4.840  1.00 29.95           C  
ATOM   2890  O   SER B 170      13.586  -9.664   2.408  1.00 29.95           O  
ATOM   2891  OG  SER B 170      14.438 -11.922   4.602  1.00 29.95           O  
ATOM   2892  N   ALA B 171      11.914 -10.938   1.981  1.00 31.81           N  
ATOM   2893  CA  ALA B 171      12.000 -10.867   0.524  1.00 31.81           C  
ATOM   2894  C   ALA B 171      11.586  -9.492   0.017  1.00 31.81           C  
ATOM   2895  CB  ALA B 171      11.117 -11.945  -0.108  1.00 31.81           C  
ATOM   2896  O   ALA B 171      12.211  -8.945  -0.896  1.00 31.81           O  
ATOM   2897  N   LEU B 172      10.656  -8.820   0.581  1.00 30.64           N  
ATOM   2898  CA  LEU B 172      10.203  -7.484   0.213  1.00 30.64           C  
ATOM   2899  C   LEU B 172      11.203  -6.430   0.668  1.00 30.64           C  
ATOM   2900  CB  LEU B 172       8.828  -7.199   0.820  1.00 30.64           C  
ATOM   2901  O   LEU B 172      11.477  -5.473  -0.061  1.00 30.64           O  
ATOM   2902  CG  LEU B 172       7.613  -7.613  -0.017  1.00 30.64           C  
ATOM   2903  CD1 LEU B 172       6.379  -7.750   0.868  1.00 30.64           C  
ATOM   2904  CD2 LEU B 172       7.367  -6.605  -1.135  1.00 30.64           C  
ATOM   2905  N   ARG B 173      11.766  -6.465   1.789  1.00 30.94           N  
ATOM   2906  CA  ARG B 173      12.844  -5.617   2.285  1.00 30.94           C  
ATOM   2907  C   ARG B 173      14.070  -5.719   1.389  1.00 30.94           C  
ATOM   2908  CB  ARG B 173      13.211  -6.004   3.721  1.00 30.94           C  
ATOM   2909  O   ARG B 173      14.711  -4.707   1.093  1.00 30.94           O  
ATOM   2910  CG  ARG B 173      12.656  -5.051   4.773  1.00 30.94           C  
ATOM   2911  CD  ARG B 173      13.078  -5.457   6.176  1.00 30.94           C  
ATOM   2912  NE  ARG B 173      12.516  -4.570   7.188  1.00 30.94           N  
ATOM   2913  NH1 ARG B 173      13.398  -5.719   8.992  1.00 30.94           N  
ATOM   2914  NH2 ARG B 173      12.117  -3.846   9.328  1.00 30.94           N  
ATOM   2915  CZ  ARG B 173      12.680  -4.715   8.500  1.00 30.94           C  
ATOM   2916  N   ALA B 174      14.461  -6.836   1.013  1.00 32.28           N  
ATOM   2917  CA  ALA B 174      15.594  -7.012   0.112  1.00 32.28           C  
ATOM   2918  C   ALA B 174      15.344  -6.320  -1.226  1.00 32.28           C  
ATOM   2919  CB  ALA B 174      15.875  -8.500  -0.106  1.00 32.28           C  
ATOM   2920  O   ALA B 174      16.234  -5.668  -1.770  1.00 32.28           O  
ATOM   2921  N   SER B 175      14.156  -6.402  -1.797  1.00 31.67           N  
ATOM   2922  CA  SER B 175      13.812  -5.734  -3.049  1.00 31.67           C  
ATOM   2923  C   SER B 175      13.711  -4.227  -2.859  1.00 31.67           C  
ATOM   2924  CB  SER B 175      12.500  -6.277  -3.605  1.00 31.67           C  
ATOM   2925  O   SER B 175      14.102  -3.457  -3.742  1.00 31.67           O  
ATOM   2926  OG  SER B 175      12.633  -7.637  -3.984  1.00 31.67           O  
ATOM   2927  N   TRP B 176      13.125  -3.732  -1.770  1.00 31.70           N  
ATOM   2928  CA  TRP B 176      13.062  -2.324  -1.390  1.00 31.70           C  
ATOM   2929  C   TRP B 176      14.461  -1.751  -1.196  1.00 31.70           C  
ATOM   2930  CB  TRP B 176      12.242  -2.148  -0.109  1.00 31.70           C  
ATOM   2931  O   TRP B 176      14.766  -0.656  -1.678  1.00 31.70           O  
ATOM   2932  CG  TRP B 176      12.141  -0.727   0.357  1.00 31.70           C  
ATOM   2933  CD1 TRP B 176      12.719  -0.181   1.472  1.00 31.70           C  
ATOM   2934  CD2 TRP B 176      11.414   0.330  -0.278  1.00 31.70           C  
ATOM   2935  CE2 TRP B 176      11.594   1.490   0.507  1.00 31.70           C  
ATOM   2936  CE3 TRP B 176      10.633   0.408  -1.437  1.00 31.70           C  
ATOM   2937  NE1 TRP B 176      12.391   1.152   1.567  1.00 31.70           N  
ATOM   2938  CH2 TRP B 176      10.250   2.766  -0.968  1.00 31.70           C  
ATOM   2939  CZ2 TRP B 176      11.016   2.717   0.170  1.00 31.70           C  
ATOM   2940  CZ3 TRP B 176      10.055   1.630  -1.771  1.00 31.70           C  
ATOM   2941  N   GLU B 177      15.367  -2.357  -0.460  1.00 33.50           N  
ATOM   2942  CA  GLU B 177      16.750  -1.935  -0.275  1.00 33.50           C  
ATOM   2943  C   GLU B 177      17.469  -1.800  -1.614  1.00 33.50           C  
ATOM   2944  CB  GLU B 177      17.500  -2.920   0.626  1.00 33.50           C  
ATOM   2945  O   GLU B 177      18.219  -0.841  -1.831  1.00 33.50           O  
ATOM   2946  CG  GLU B 177      18.734  -2.326   1.303  1.00 33.50           C  
ATOM   2947  CD  GLU B 177      19.406  -3.289   2.262  1.00 33.50           C  
ATOM   2948  OE1 GLU B 177      20.422  -2.906   2.885  1.00 33.50           O  
ATOM   2949  OE2 GLU B 177      18.922  -4.434   2.391  1.00 33.50           O  
ATOM   2950  N   LYS B 178      17.219  -2.768  -2.430  1.00 35.19           N  
ATOM   2951  CA  LYS B 178      17.812  -2.676  -3.758  1.00 35.19           C  
ATOM   2952  C   LYS B 178      17.297  -1.450  -4.508  1.00 35.19           C  
ATOM   2953  CB  LYS B 178      17.531  -3.943  -4.566  1.00 35.19           C  
ATOM   2954  O   LYS B 178      18.062  -0.751  -5.168  1.00 35.19           O  
ATOM   2955  CG  LYS B 178      18.531  -5.066  -4.328  1.00 35.19           C  
ATOM   2956  CD  LYS B 178      18.234  -6.273  -5.203  1.00 35.19           C  
ATOM   2957  CE  LYS B 178      19.188  -7.422  -4.918  1.00 35.19           C  
ATOM   2958  NZ  LYS B 178      18.891  -8.617  -5.758  1.00 35.19           N  
ATOM   2959  N   LEU B 179      16.047  -1.215  -4.332  1.00 31.25           N  
ATOM   2960  CA  LEU B 179      15.461  -0.041  -4.977  1.00 31.25           C  
ATOM   2961  C   LEU B 179      15.938   1.240  -4.305  1.00 31.25           C  
ATOM   2962  CB  LEU B 179      13.930  -0.110  -4.945  1.00 31.25           C  
ATOM   2963  O   LEU B 179      16.297   2.209  -4.980  1.00 31.25           O  
ATOM   2964  CG  LEU B 179      13.250  -0.578  -6.230  1.00 31.25           C  
ATOM   2965  CD1 LEU B 179      12.070  -1.491  -5.902  1.00 31.25           C  
ATOM   2966  CD2 LEU B 179      12.789   0.618  -7.059  1.00 31.25           C  
ATOM   2967  N   GLN B 180      15.891   1.299  -3.109  1.00 32.81           N  
ATOM   2968  CA  GLN B 180      16.453   2.428  -2.373  1.00 32.81           C  
ATOM   2969  C   GLN B 180      17.906   2.662  -2.746  1.00 32.81           C  
ATOM   2970  CB  GLN B 180      16.312   2.201  -0.866  1.00 32.81           C  
ATOM   2971  O   GLN B 180      18.312   3.801  -2.980  1.00 32.81           O  
ATOM   2972  CG  GLN B 180      16.562   3.453  -0.033  1.00 32.81           C  
ATOM   2973  CD  GLN B 180      15.477   4.500  -0.219  1.00 32.81           C  
ATOM   2974  NE2 GLN B 180      15.875   5.770  -0.214  1.00 32.81           N  
ATOM   2975  OE1 GLN B 180      14.297   4.172  -0.368  1.00 32.81           O  
ATOM   2976  N   ASN B 181      18.672   1.623  -2.555  1.00 36.50           N  
ATOM   2977  CA  ASN B 181      20.078   1.715  -2.926  1.00 36.50           C  
ATOM   2978  C   ASN B 181      20.250   2.234  -4.352  1.00 36.50           C  
ATOM   2979  CB  ASN B 181      20.766   0.355  -2.771  1.00 36.50           C  
ATOM   2980  O   ASN B 181      21.125   3.053  -4.617  1.00 36.50           O  
ATOM   2981  CG  ASN B 181      21.125   0.042  -1.333  1.00 36.50           C  
ATOM   2982  ND2 ASN B 181      21.438  -1.220  -1.061  1.00 36.50           N  
ATOM   2983  OD1 ASN B 181      21.109   0.926  -0.472  1.00 36.50           O  
ATOM   2984  N   ALA B 182      19.406   1.747  -5.227  1.00 33.09           N  
ATOM   2985  CA  ALA B 182      19.469   2.215  -6.605  1.00 33.09           C  
ATOM   2986  C   ALA B 182      19.109   3.693  -6.703  1.00 33.09           C  
ATOM   2987  CB  ALA B 182      18.547   1.381  -7.496  1.00 33.09           C  
ATOM   2988  O   ALA B 182      19.750   4.453  -7.422  1.00 33.09           O  
ATOM   2989  N   VAL B 183      18.125   4.031  -5.941  1.00 32.34           N  
ATOM   2990  CA  VAL B 183      17.703   5.426  -5.898  1.00 32.34           C  
ATOM   2991  C   VAL B 183      18.781   6.277  -5.242  1.00 32.34           C  
ATOM   2992  CB  VAL B 183      16.359   5.590  -5.141  1.00 32.34           C  
ATOM   2993  O   VAL B 183      19.109   7.363  -5.730  1.00 32.34           O  
ATOM   2994  CG1 VAL B 183      16.094   7.066  -4.852  1.00 32.34           C  
ATOM   2995  CG2 VAL B 183      15.219   4.977  -5.941  1.00 32.34           C  
ATOM   2996  N   ASP B 184      19.156   5.906  -4.090  1.00 35.88           N  
ATOM   2997  CA  ASP B 184      20.266   6.562  -3.406  1.00 35.88           C  
ATOM   2998  C   ASP B 184      21.484   6.707  -4.328  1.00 35.88           C  
ATOM   2999  CB  ASP B 184      20.656   5.785  -2.146  1.00 35.88           C  
ATOM   3000  O   ASP B 184      22.109   7.766  -4.379  1.00 35.88           O  
ATOM   3001  CG  ASP B 184      19.734   6.059  -0.972  1.00 35.88           C  
ATOM   3002  OD1 ASP B 184      18.953   7.023  -1.030  1.00 35.88           O  
ATOM   3003  OD2 ASP B 184      19.812   5.305   0.023  1.00 35.88           O  
ATOM   3004  N   GLU B 185      21.859   5.582  -4.938  1.00 36.19           N  
ATOM   3005  CA  GLU B 185      23.000   5.605  -5.852  1.00 36.19           C  
ATOM   3006  C   GLU B 185      22.750   6.566  -7.012  1.00 36.19           C  
ATOM   3007  CB  GLU B 185      23.281   4.199  -6.387  1.00 36.19           C  
ATOM   3008  O   GLU B 185      23.656   7.301  -7.414  1.00 36.19           O  
ATOM   3009  CG  GLU B 185      24.203   3.381  -5.492  1.00 36.19           C  
ATOM   3010  CD  GLU B 185      25.656   3.836  -5.547  1.00 36.19           C  
ATOM   3011  OE1 GLU B 185      26.391   3.639  -4.551  1.00 36.19           O  
ATOM   3012  OE2 GLU B 185      26.062   4.395  -6.590  1.00 36.19           O  
ATOM   3013  N   LEU B 186      21.531   6.574  -7.438  1.00 31.09           N  
ATOM   3014  CA  LEU B 186      21.203   7.527  -8.492  1.00 31.09           C  
ATOM   3015  C   LEU B 186      21.219   8.953  -7.961  1.00 31.09           C  
ATOM   3016  CB  LEU B 186      19.828   7.207  -9.078  1.00 31.09           C  
ATOM   3017  O   LEU B 186      21.688   9.867  -8.641  1.00 31.09           O  
ATOM   3018  CG  LEU B 186      19.812   6.594 -10.477  1.00 31.09           C  
ATOM   3019  CD1 LEU B 186      18.891   5.379 -10.516  1.00 31.09           C  
ATOM   3020  CD2 LEU B 186      19.375   7.625 -11.516  1.00 31.09           C  
ATOM   3021  N   GLY B 187      20.734   9.219  -6.855  1.00 28.88           N  
ATOM   3022  CA  GLY B 187      20.844  10.500  -6.180  1.00 28.88           C  
ATOM   3023  C   GLY B 187      22.266  10.984  -6.020  1.00 28.88           C  
ATOM   3024  O   GLY B 187      22.562  12.148  -6.289  1.00 28.88           O  
ATOM   3025  N   LYS B 188      23.047  10.211  -5.426  1.00 37.84           N  
ATOM   3026  CA  LYS B 188      24.453  10.531  -5.266  1.00 37.84           C  
ATOM   3027  C   LYS B 188      25.094  10.914  -6.602  1.00 37.84           C  
ATOM   3028  CB  LYS B 188      25.203   9.352  -4.648  1.00 37.84           C  
ATOM   3029  O   LYS B 188      25.922  11.820  -6.664  1.00 37.84           O  
ATOM   3030  CG  LYS B 188      24.906   9.133  -3.174  1.00 37.84           C  
ATOM   3031  CD  LYS B 188      25.688   7.949  -2.615  1.00 37.84           C  
ATOM   3032  CE  LYS B 188      25.312   7.664  -1.166  1.00 37.84           C  
ATOM   3033  NZ  LYS B 188      26.016   6.453  -0.642  1.00 37.84           N  
ATOM   3034  N   GLU B 189      24.750  10.203  -7.617  1.00 30.94           N  
ATOM   3035  CA  GLU B 189      25.297  10.492  -8.938  1.00 30.94           C  
ATOM   3036  C   GLU B 189      24.812  11.852  -9.445  1.00 30.94           C  
ATOM   3037  CB  GLU B 189      24.906   9.398  -9.938  1.00 30.94           C  
ATOM   3038  O   GLU B 189      25.578  12.586 -10.086  1.00 30.94           O  
ATOM   3039  CG  GLU B 189      25.719   8.125  -9.805  1.00 30.94           C  
ATOM   3040  CD  GLU B 189      25.531   7.168 -10.969  1.00 30.94           C  
ATOM   3041  OE1 GLU B 189      26.297   6.172 -11.062  1.00 30.94           O  
ATOM   3042  OE2 GLU B 189      24.625   7.410 -11.789  1.00 30.94           O  
ATOM   3043  N   ILE B 190      23.609  12.219  -9.016  1.00 28.12           N  
ATOM   3044  CA  ILE B 190      23.094  13.531  -9.375  1.00 28.12           C  
ATOM   3045  C   ILE B 190      23.812  14.609  -8.570  1.00 28.12           C  
ATOM   3046  CB  ILE B 190      21.562  13.609  -9.133  1.00 28.12           C  
ATOM   3047  O   ILE B 190      24.219  15.633  -9.117  1.00 28.12           O  
ATOM   3048  CG1 ILE B 190      20.828  12.734 -10.148  1.00 28.12           C  
ATOM   3049  CG2 ILE B 190      21.078  15.062  -9.211  1.00 28.12           C  
ATOM   3050  CD1 ILE B 190      19.328  12.570  -9.852  1.00 28.12           C  
ATOM   3051  N   ASP B 191      23.938  14.516  -7.305  1.00 30.64           N  
ATOM   3052  CA  ASP B 191      24.656  15.484  -6.484  1.00 30.64           C  
ATOM   3053  C   ASP B 191      26.094  15.656  -6.965  1.00 30.64           C  
ATOM   3054  CB  ASP B 191      24.641  15.055  -5.012  1.00 30.64           C  
ATOM   3055  O   ASP B 191      26.641  16.750  -6.906  1.00 30.64           O  
ATOM   3056  CG  ASP B 191      23.312  15.352  -4.328  1.00 30.64           C  
ATOM   3057  OD1 ASP B 191      22.500  16.125  -4.871  1.00 30.64           O  
ATOM   3058  OD2 ASP B 191      23.078  14.789  -3.232  1.00 30.64           O  
ATOM   3059  N   HIS B 192      26.766  14.602  -7.398  1.00 35.00           N  
ATOM   3060  CA  HIS B 192      28.172  14.680  -7.770  1.00 35.00           C  
ATOM   3061  C   HIS B 192      28.344  15.086  -9.234  1.00 35.00           C  
ATOM   3062  CB  HIS B 192      28.875  13.344  -7.516  1.00 35.00           C  
ATOM   3063  O   HIS B 192      29.453  15.320  -9.695  1.00 35.00           O  
ATOM   3064  CG  HIS B 192      29.078  13.039  -6.062  1.00 35.00           C  
ATOM   3065  CD2 HIS B 192      28.609  12.039  -5.289  1.00 35.00           C  
ATOM   3066  ND1 HIS B 192      29.859  13.828  -5.238  1.00 35.00           N  
ATOM   3067  CE1 HIS B 192      29.844  13.320  -4.020  1.00 35.00           C  
ATOM   3068  NE2 HIS B 192      29.094  12.234  -4.023  1.00 35.00           N  
ATOM   3069  N   ALA B 193      27.344  15.008 -10.023  1.00 28.61           N  
ATOM   3070  CA  ALA B 193      27.594  15.531 -11.367  1.00 28.61           C  
ATOM   3071  C   ALA B 193      27.438  17.047 -11.398  1.00 28.61           C  
ATOM   3072  CB  ALA B 193      26.656  14.883 -12.375  1.00 28.61           C  
ATOM   3073  O   ALA B 193      26.703  17.625 -10.578  1.00 28.61           O  
TER    3074      ALA B 193                                                      
ATOM   3075  N   MET C   1       5.332  -7.859  -2.248  1.00 46.41           N  
ATOM   3076  CA  MET C   1       6.270  -7.441  -3.285  1.00 46.41           C  
ATOM   3077  C   MET C   1       5.613  -6.461  -4.250  1.00 46.41           C  
ATOM   3078  CB  MET C   1       6.801  -8.656  -4.051  1.00 46.41           C  
ATOM   3079  O   MET C   1       4.504  -6.703  -4.730  1.00 46.41           O  
ATOM   3080  CG  MET C   1       7.883  -8.312  -5.066  1.00 46.41           C  
ATOM   3081  SD  MET C   1       9.500  -7.965  -4.277  1.00 46.41           S  
ATOM   3082  CE  MET C   1      10.508  -7.621  -5.746  1.00 46.41           C  
ATOM   3083  N   LYS C   2       6.145  -5.074  -4.234  1.00 53.78           N  
ATOM   3084  CA  LYS C   2       5.652  -4.086  -5.191  1.00 53.78           C  
ATOM   3085  C   LYS C   2       6.062  -4.449  -6.617  1.00 53.78           C  
ATOM   3086  CB  LYS C   2       6.172  -2.689  -4.836  1.00 53.78           C  
ATOM   3087  O   LYS C   2       7.156  -4.973  -6.840  1.00 53.78           O  
ATOM   3088  CG  LYS C   2       5.395  -2.006  -3.723  1.00 53.78           C  
ATOM   3089  CD  LYS C   2       5.852  -0.567  -3.521  1.00 53.78           C  
ATOM   3090  CE  LYS C   2       5.070   0.120  -2.410  1.00 53.78           C  
ATOM   3091  NZ  LYS C   2       5.500   1.538  -2.227  1.00 53.78           N  
ATOM   3092  N   TYR C   3       5.090  -4.508  -7.590  1.00 56.75           N  
ATOM   3093  CA  TYR C   3       5.410  -4.730  -9.000  1.00 56.75           C  
ATOM   3094  C   TYR C   3       4.703  -3.709  -9.883  1.00 56.75           C  
ATOM   3095  CB  TYR C   3       5.016  -6.148  -9.422  1.00 56.75           C  
ATOM   3096  O   TYR C   3       3.779  -3.025  -9.438  1.00 56.75           O  
ATOM   3097  CG  TYR C   3       3.537  -6.426  -9.305  1.00 56.75           C  
ATOM   3098  CD1 TYR C   3       2.996  -6.961  -8.141  1.00 56.75           C  
ATOM   3099  CD2 TYR C   3       2.678  -6.156 -10.367  1.00 56.75           C  
ATOM   3100  CE1 TYR C   3       1.633  -7.223  -8.031  1.00 56.75           C  
ATOM   3101  CE2 TYR C   3       1.313  -6.414 -10.273  1.00 56.75           C  
ATOM   3102  OH  TYR C   3      -0.548  -7.199  -9.000  1.00 56.75           O  
ATOM   3103  CZ  TYR C   3       0.802  -6.945  -9.102  1.00 56.75           C  
ATOM   3104  N   VAL C   4       5.422  -3.398 -10.977  1.00 59.19           N  
ATOM   3105  CA  VAL C   4       4.824  -2.523 -11.977  1.00 59.19           C  
ATOM   3106  C   VAL C   4       3.887  -3.330 -12.875  1.00 59.19           C  
ATOM   3107  CB  VAL C   4       5.902  -1.817 -12.836  1.00 59.19           C  
ATOM   3108  O   VAL C   4       4.246  -4.414 -13.344  1.00 59.19           O  
ATOM   3109  CG1 VAL C   4       5.258  -0.851 -13.828  1.00 59.19           C  
ATOM   3110  CG2 VAL C   4       6.895  -1.083 -11.938  1.00 59.19           C  
ATOM   3111  N   ASP C   5       2.533  -2.770 -12.945  1.00 66.50           N  
ATOM   3112  CA  ASP C   5       1.633  -3.385 -13.922  1.00 66.50           C  
ATOM   3113  C   ASP C   5       1.867  -2.822 -15.320  1.00 66.50           C  
ATOM   3114  CB  ASP C   5       0.174  -3.178 -13.508  1.00 66.50           C  
ATOM   3115  O   ASP C   5       1.911  -1.604 -15.500  1.00 66.50           O  
ATOM   3116  CG  ASP C   5      -0.230  -4.023 -12.312  1.00 66.50           C  
ATOM   3117  OD1 ASP C   5      -0.002  -5.254 -12.328  1.00 66.50           O  
ATOM   3118  OD2 ASP C   5      -0.786  -3.459 -11.344  1.00 66.50           O  
ATOM   3119  N   ILE C   6       2.107  -3.570 -16.250  1.00 65.31           N  
ATOM   3120  CA  ILE C   6       2.354  -3.248 -17.656  1.00 65.31           C  
ATOM   3121  C   ILE C   6       1.170  -3.705 -18.500  1.00 65.31           C  
ATOM   3122  CB  ILE C   6       3.660  -3.898 -18.156  1.00 65.31           C  
ATOM   3123  O   ILE C   6       0.760  -4.867 -18.438  1.00 65.31           O  
ATOM   3124  CG1 ILE C   6       4.852  -3.432 -17.312  1.00 65.31           C  
ATOM   3125  CG2 ILE C   6       3.881  -3.580 -19.641  1.00 65.31           C  
ATOM   3126  CD1 ILE C   6       6.105  -4.273 -17.500  1.00 65.31           C  
ATOM   3127  N   THR C   7       0.469  -2.689 -19.297  1.00 68.00           N  
ATOM   3128  CA  THR C   7      -0.712  -3.059 -20.062  1.00 68.00           C  
ATOM   3129  C   THR C   7      -0.515  -2.734 -21.547  1.00 68.00           C  
ATOM   3130  CB  THR C   7      -1.969  -2.336 -19.547  1.00 68.00           C  
ATOM   3131  O   THR C   7      -1.485  -2.635 -22.297  1.00 68.00           O  
ATOM   3132  CG2 THR C   7      -2.271  -2.734 -18.094  1.00 68.00           C  
ATOM   3133  OG1 THR C   7      -1.758  -0.920 -19.594  1.00 68.00           O  
ATOM   3134  N   GLU C   8       0.790  -2.480 -21.891  1.00 70.75           N  
ATOM   3135  CA  GLU C   8       1.043  -2.061 -23.266  1.00 70.75           C  
ATOM   3136  C   GLU C   8       1.090  -3.260 -24.219  1.00 70.75           C  
ATOM   3137  CB  GLU C   8       2.352  -1.270 -23.359  1.00 70.75           C  
ATOM   3138  O   GLU C   8       1.047  -3.096 -25.438  1.00 70.75           O  
ATOM   3139  CG  GLU C   8       3.574  -2.051 -22.906  1.00 70.75           C  
ATOM   3140  CD  GLU C   8       4.809  -1.182 -22.734  1.00 70.75           C  
ATOM   3141  OE1 GLU C   8       5.887  -1.721 -22.391  1.00 70.75           O  
ATOM   3142  OE2 GLU C   8       4.699   0.048 -22.938  1.00 70.75           O  
ATOM   3143  N   TYR C   9       1.192  -4.406 -23.688  1.00 79.25           N  
ATOM   3144  CA  TYR C   9       1.228  -5.598 -24.516  1.00 79.25           C  
ATOM   3145  C   TYR C   9      -0.153  -6.238 -24.609  1.00 79.25           C  
ATOM   3146  CB  TYR C   9       2.236  -6.613 -23.969  1.00 79.25           C  
ATOM   3147  O   TYR C   9      -0.801  -6.484 -23.594  1.00 79.25           O  
ATOM   3148  CG  TYR C   9       3.648  -6.082 -23.891  1.00 79.25           C  
ATOM   3149  CD1 TYR C   9       4.461  -6.051 -25.016  1.00 79.25           C  
ATOM   3150  CD2 TYR C   9       4.168  -5.613 -22.688  1.00 79.25           C  
ATOM   3151  CE1 TYR C   9       5.766  -5.566 -24.953  1.00 79.25           C  
ATOM   3152  CE2 TYR C   9       5.469  -5.125 -22.609  1.00 79.25           C  
ATOM   3153  OH  TYR C   9       7.547  -4.621 -23.672  1.00 79.25           O  
ATOM   3154  CZ  TYR C   9       6.258  -5.105 -23.750  1.00 79.25           C  
ATOM   3155  N   ASN C  10      -0.624  -6.418 -25.875  1.00 85.00           N  
ATOM   3156  CA  ASN C  10      -1.894  -7.098 -26.094  1.00 85.00           C  
ATOM   3157  C   ASN C  10      -1.699  -8.398 -26.875  1.00 85.00           C  
ATOM   3158  CB  ASN C  10      -2.865  -6.180 -26.844  1.00 85.00           C  
ATOM   3159  O   ASN C  10      -1.261  -8.383 -28.016  1.00 85.00           O  
ATOM   3160  CG  ASN C  10      -3.186  -4.918 -26.078  1.00 85.00           C  
ATOM   3161  ND2 ASN C  10      -2.797  -3.771 -26.625  1.00 85.00           N  
ATOM   3162  OD1 ASN C  10      -3.777  -4.969 -24.984  1.00 85.00           O  
ATOM   3163  N   ALA C  11      -2.082  -9.453 -26.109  1.00 85.69           N  
ATOM   3164  CA  ALA C  11      -2.010 -10.734 -26.828  1.00 85.69           C  
ATOM   3165  C   ALA C  11      -3.041 -10.797 -27.953  1.00 85.69           C  
ATOM   3166  CB  ALA C  11      -2.213 -11.891 -25.859  1.00 85.69           C  
ATOM   3167  O   ALA C  11      -4.098 -10.164 -27.859  1.00 85.69           O  
ATOM   3168  N   THR C  12      -2.652 -11.555 -29.000  1.00 77.00           N  
ATOM   3169  CA  THR C  12      -3.580 -11.680 -30.125  1.00 77.00           C  
ATOM   3170  C   THR C  12      -4.141 -13.094 -30.203  1.00 77.00           C  
ATOM   3171  CB  THR C  12      -2.898 -11.312 -31.453  1.00 77.00           C  
ATOM   3172  O   THR C  12      -5.098 -13.352 -30.938  1.00 77.00           O  
ATOM   3173  CG2 THR C  12      -2.510  -9.844 -31.484  1.00 77.00           C  
ATOM   3174  OG1 THR C  12      -1.721 -12.117 -31.609  1.00 77.00           O  
ATOM   3175  N   SER C  13      -3.561 -14.039 -29.500  1.00 81.81           N  
ATOM   3176  CA  SER C  13      -4.023 -15.422 -29.500  1.00 81.81           C  
ATOM   3177  C   SER C  13      -4.859 -15.719 -28.266  1.00 81.81           C  
ATOM   3178  CB  SER C  13      -2.834 -16.391 -29.562  1.00 81.81           C  
ATOM   3179  O   SER C  13      -4.363 -16.312 -27.297  1.00 81.81           O  
ATOM   3180  OG  SER C  13      -2.070 -16.156 -30.734  1.00 81.81           O  
ATOM   3181  N   PHE C  14      -6.082 -15.273 -28.250  1.00 89.31           N  
ATOM   3182  CA  PHE C  14      -7.039 -15.531 -27.172  1.00 89.31           C  
ATOM   3183  C   PHE C  14      -8.469 -15.539 -27.703  1.00 89.31           C  
ATOM   3184  CB  PHE C  14      -6.902 -14.492 -26.062  1.00 89.31           C  
ATOM   3185  O   PHE C  14      -8.695 -15.234 -28.875  1.00 89.31           O  
ATOM   3186  CG  PHE C  14      -7.328 -13.109 -26.469  1.00 89.31           C  
ATOM   3187  CD1 PHE C  14      -6.430 -12.242 -27.078  1.00 89.31           C  
ATOM   3188  CD2 PHE C  14      -8.625 -12.672 -26.250  1.00 89.31           C  
ATOM   3189  CE1 PHE C  14      -6.820 -10.961 -27.453  1.00 89.31           C  
ATOM   3190  CE2 PHE C  14      -9.023 -11.398 -26.625  1.00 89.31           C  
ATOM   3191  CZ  PHE C  14      -8.117 -10.539 -27.219  1.00 89.31           C  
ATOM   3192  N   THR C  15      -9.414 -16.078 -26.984  1.00 82.25           N  
ATOM   3193  CA  THR C  15     -10.820 -16.047 -27.391  1.00 82.25           C  
ATOM   3194  C   THR C  15     -11.570 -14.953 -26.641  1.00 82.25           C  
ATOM   3195  CB  THR C  15     -11.492 -17.406 -27.109  1.00 82.25           C  
ATOM   3196  O   THR C  15     -11.586 -14.922 -25.406  1.00 82.25           O  
ATOM   3197  CG2 THR C  15     -12.945 -17.406 -27.562  1.00 82.25           C  
ATOM   3198  OG1 THR C  15     -10.781 -18.438 -27.828  1.00 82.25           O  
ATOM   3199  N   GLU C  16     -12.031 -13.977 -27.484  1.00 86.50           N  
ATOM   3200  CA  GLU C  16     -12.898 -12.977 -26.859  1.00 86.50           C  
ATOM   3201  C   GLU C  16     -14.094 -13.633 -26.172  1.00 86.50           C  
ATOM   3202  CB  GLU C  16     -13.383 -11.969 -27.906  1.00 86.50           C  
ATOM   3203  O   GLU C  16     -14.734 -14.523 -26.750  1.00 86.50           O  
ATOM   3204  CG  GLU C  16     -12.281 -11.055 -28.438  1.00 86.50           C  
ATOM   3205  CD  GLU C  16     -12.797  -9.984 -29.391  1.00 86.50           C  
ATOM   3206  OE1 GLU C  16     -11.992  -9.141 -29.828  1.00 86.50           O  
ATOM   3207  OE2 GLU C  16     -14.008  -9.992 -29.672  1.00 86.50           O  
ATOM   3208  N   ALA C  17     -14.211 -13.250 -24.875  1.00 83.44           N  
ATOM   3209  CA  ALA C  17     -15.305 -13.789 -24.062  1.00 83.44           C  
ATOM   3210  C   ALA C  17     -15.836 -12.734 -23.094  1.00 83.44           C  
ATOM   3211  CB  ALA C  17     -14.852 -15.031 -23.312  1.00 83.44           C  
ATOM   3212  O   ALA C  17     -15.516 -11.555 -23.203  1.00 83.44           O  
ATOM   3213  N   ASN C  18     -16.766 -12.969 -22.391  1.00 84.44           N  
ATOM   3214  CA  ASN C  18     -17.328 -12.125 -21.344  1.00 84.44           C  
ATOM   3215  C   ASN C  18     -17.484 -12.875 -20.031  1.00 84.44           C  
ATOM   3216  CB  ASN C  18     -18.688 -11.562 -21.797  1.00 84.44           C  
ATOM   3217  O   ASN C  18     -18.547 -12.859 -19.422  1.00 84.44           O  
ATOM   3218  CG  ASN C  18     -18.547 -10.492 -22.859  1.00 84.44           C  
ATOM   3219  ND2 ASN C  18     -19.531 -10.422 -23.750  1.00 84.44           N  
ATOM   3220  OD1 ASN C  18     -17.578  -9.742 -22.891  1.00 84.44           O  
ATOM   3221  N   ARG C  19     -16.281 -13.539 -19.578  1.00 81.19           N  
ATOM   3222  CA  ARG C  19     -16.297 -14.273 -18.328  1.00 81.19           C  
ATOM   3223  C   ARG C  19     -16.469 -13.328 -17.141  1.00 81.19           C  
ATOM   3224  CB  ARG C  19     -15.016 -15.094 -18.156  1.00 81.19           C  
ATOM   3225  O   ARG C  19     -15.977 -12.203 -17.172  1.00 81.19           O  
ATOM   3226  CG  ARG C  19     -14.828 -16.172 -19.219  1.00 81.19           C  
ATOM   3227  CD  ARG C  19     -13.664 -17.094 -18.891  1.00 81.19           C  
ATOM   3228  NE  ARG C  19     -12.391 -16.359 -18.891  1.00 81.19           N  
ATOM   3229  NH1 ARG C  19     -11.164 -18.109 -18.016  1.00 81.19           N  
ATOM   3230  NH2 ARG C  19     -10.141 -16.125 -18.516  1.00 81.19           N  
ATOM   3231  CZ  ARG C  19     -11.234 -16.875 -18.469  1.00 81.19           C  
ATOM   3232  N   THR C  20     -17.172 -13.898 -16.219  1.00 81.50           N  
ATOM   3233  CA  THR C  20     -17.203 -13.242 -14.906  1.00 81.50           C  
ATOM   3234  C   THR C  20     -16.281 -13.977 -13.922  1.00 81.50           C  
ATOM   3235  CB  THR C  20     -18.625 -13.180 -14.336  1.00 81.50           C  
ATOM   3236  O   THR C  20     -15.773 -15.055 -14.227  1.00 81.50           O  
ATOM   3237  CG2 THR C  20     -19.594 -12.617 -15.367  1.00 81.50           C  
ATOM   3238  OG1 THR C  20     -19.047 -14.500 -13.969  1.00 81.50           O  
ATOM   3239  N   ILE C  21     -16.031 -13.375 -12.797  1.00 80.81           N  
ATOM   3240  CA  ILE C  21     -15.102 -13.969 -11.844  1.00 80.81           C  
ATOM   3241  C   ILE C  21     -15.664 -15.297 -11.336  1.00 80.81           C  
ATOM   3242  CB  ILE C  21     -14.820 -13.016 -10.656  1.00 80.81           C  
ATOM   3243  O   ILE C  21     -14.906 -16.172 -10.906  1.00 80.81           O  
ATOM   3244  CG1 ILE C  21     -13.609 -13.508  -9.852  1.00 80.81           C  
ATOM   3245  CG2 ILE C  21     -16.062 -12.898  -9.758  1.00 80.81           C  
ATOM   3246  CD1 ILE C  21     -12.320 -13.578 -10.656  1.00 80.81           C  
ATOM   3247  N   ASP C  22     -16.969 -15.484 -11.508  1.00 79.56           N  
ATOM   3248  CA  ASP C  22     -17.594 -16.734 -11.086  1.00 79.56           C  
ATOM   3249  C   ASP C  22     -17.250 -17.875 -12.047  1.00 79.56           C  
ATOM   3250  CB  ASP C  22     -19.109 -16.578 -10.984  1.00 79.56           C  
ATOM   3251  O   ASP C  22     -17.375 -19.047 -11.695  1.00 79.56           O  
ATOM   3252  CG  ASP C  22     -19.547 -15.680  -9.844  1.00 79.56           C  
ATOM   3253  OD1 ASP C  22     -18.812 -15.570  -8.844  1.00 79.56           O  
ATOM   3254  OD2 ASP C  22     -20.625 -15.070  -9.953  1.00 79.56           O  
ATOM   3255  N   ASP C  23     -16.781 -17.547 -13.281  1.00 84.25           N  
ATOM   3256  CA  ASP C  23     -16.422 -18.547 -14.266  1.00 84.25           C  
ATOM   3257  C   ASP C  23     -14.984 -19.016 -14.062  1.00 84.25           C  
ATOM   3258  CB  ASP C  23     -16.594 -18.000 -15.688  1.00 84.25           C  
ATOM   3259  O   ASP C  23     -14.555 -20.016 -14.656  1.00 84.25           O  
ATOM   3260  CG  ASP C  23     -18.031 -17.641 -16.000  1.00 84.25           C  
ATOM   3261  OD1 ASP C  23     -18.953 -18.453 -15.750  1.00 84.25           O  
ATOM   3262  OD2 ASP C  23     -18.250 -16.516 -16.516  1.00 84.25           O  
ATOM   3263  N   ILE C  24     -14.242 -18.312 -13.234  1.00 90.94           N  
ATOM   3264  CA  ILE C  24     -12.820 -18.578 -13.055  1.00 90.94           C  
ATOM   3265  C   ILE C  24     -12.562 -19.047 -11.625  1.00 90.94           C  
ATOM   3266  CB  ILE C  24     -11.969 -17.312 -13.367  1.00 90.94           C  
ATOM   3267  O   ILE C  24     -12.992 -18.406 -10.664  1.00 90.94           O  
ATOM   3268  CG1 ILE C  24     -12.312 -16.766 -14.750  1.00 90.94           C  
ATOM   3269  CG2 ILE C  24     -10.477 -17.641 -13.258  1.00 90.94           C  
ATOM   3270  CD1 ILE C  24     -11.688 -15.414 -15.055  1.00 90.94           C  
ATOM   3271  N   ASP C  25     -11.891 -20.234 -11.461  1.00 85.50           N  
ATOM   3272  CA  ASP C  25     -11.648 -20.719 -10.102  1.00 85.50           C  
ATOM   3273  C   ASP C  25     -10.188 -21.125  -9.922  1.00 85.50           C  
ATOM   3274  CB  ASP C  25     -12.570 -21.891  -9.781  1.00 85.50           C  
ATOM   3275  O   ASP C  25      -9.789 -21.562  -8.844  1.00 85.50           O  
ATOM   3276  CG  ASP C  25     -12.461 -23.031 -10.789  1.00 85.50           C  
ATOM   3277  OD1 ASP C  25     -11.461 -23.078 -11.531  1.00 85.50           O  
ATOM   3278  OD2 ASP C  25     -13.383 -23.875 -10.828  1.00 85.50           O  
ATOM   3279  N   THR C  26      -9.438 -20.984 -11.047  1.00 91.94           N  
ATOM   3280  CA  THR C  26      -8.086 -21.531 -11.008  1.00 91.94           C  
ATOM   3281  C   THR C  26      -7.078 -20.531 -11.555  1.00 91.94           C  
ATOM   3282  CB  THR C  26      -7.996 -22.844 -11.797  1.00 91.94           C  
ATOM   3283  O   THR C  26      -7.359 -19.828 -12.531  1.00 91.94           O  
ATOM   3284  CG2 THR C  26      -6.582 -23.422 -11.766  1.00 91.94           C  
ATOM   3285  OG1 THR C  26      -8.898 -23.812 -11.234  1.00 91.94           O  
ATOM   3286  N   ILE C  27      -5.902 -20.469 -10.906  1.00 95.88           N  
ATOM   3287  CA  ILE C  27      -4.707 -19.844 -11.469  1.00 95.88           C  
ATOM   3288  C   ILE C  27      -3.730 -20.922 -11.922  1.00 95.88           C  
ATOM   3289  CB  ILE C  27      -4.031 -18.906 -10.453  1.00 95.88           C  
ATOM   3290  O   ILE C  27      -3.432 -21.859 -11.164  1.00 95.88           O  
ATOM   3291  CG1 ILE C  27      -4.902 -17.656 -10.211  1.00 95.88           C  
ATOM   3292  CG2 ILE C  27      -2.633 -18.500 -10.938  1.00 95.88           C  
ATOM   3293  CD1 ILE C  27      -4.332 -16.688  -9.180  1.00 95.88           C  
ATOM   3294  N   VAL C  28      -3.367 -20.859 -13.156  1.00 95.06           N  
ATOM   3295  CA  VAL C  28      -2.379 -21.797 -13.672  1.00 95.06           C  
ATOM   3296  C   VAL C  28      -1.021 -21.109 -13.789  1.00 95.06           C  
ATOM   3297  CB  VAL C  28      -2.803 -22.375 -15.039  1.00 95.06           C  
ATOM   3298  O   VAL C  28      -0.878 -20.125 -14.516  1.00 95.06           O  
ATOM   3299  CG1 VAL C  28      -1.757 -23.375 -15.555  1.00 95.06           C  
ATOM   3300  CG2 VAL C  28      -4.168 -23.062 -14.930  1.00 95.06           C  
ATOM   3301  N   ILE C  29      -0.052 -21.672 -13.078  1.00 97.12           N  
ATOM   3302  CA  ILE C  29       1.304 -21.141 -13.078  1.00 97.12           C  
ATOM   3303  C   ILE C  29       2.107 -21.750 -14.219  1.00 97.12           C  
ATOM   3304  CB  ILE C  29       2.010 -21.391 -11.727  1.00 97.12           C  
ATOM   3305  O   ILE C  29       2.094 -22.969 -14.406  1.00 97.12           O  
ATOM   3306  CG1 ILE C  29       1.227 -20.734 -10.586  1.00 97.12           C  
ATOM   3307  CG2 ILE C  29       3.453 -20.875 -11.766  1.00 97.12           C  
ATOM   3308  CD1 ILE C  29       1.096 -19.219 -10.719  1.00 97.12           C  
ATOM   3309  N   HIS C  30       2.705 -20.859 -15.023  1.00 95.38           N  
ATOM   3310  CA  HIS C  30       3.613 -21.234 -16.109  1.00 95.38           C  
ATOM   3311  C   HIS C  30       5.004 -20.641 -15.875  1.00 95.38           C  
ATOM   3312  CB  HIS C  30       3.062 -20.766 -17.453  1.00 95.38           C  
ATOM   3313  O   HIS C  30       5.156 -19.672 -15.133  1.00 95.38           O  
ATOM   3314  CG  HIS C  30       1.694 -21.281 -17.750  1.00 95.38           C  
ATOM   3315  CD2 HIS C  30       0.469 -20.828 -17.406  1.00 95.38           C  
ATOM   3316  ND1 HIS C  30       1.483 -22.422 -18.500  1.00 95.38           N  
ATOM   3317  CE1 HIS C  30       0.182 -22.641 -18.609  1.00 95.38           C  
ATOM   3318  NE2 HIS C  30      -0.455 -21.688 -17.953  1.00 95.38           N  
ATOM   3319  N   HIS C  31       6.016 -21.250 -16.328  1.00 93.75           N  
ATOM   3320  CA  HIS C  31       7.250 -20.531 -16.578  1.00 93.75           C  
ATOM   3321  C   HIS C  31       7.355 -20.109 -18.031  1.00 93.75           C  
ATOM   3322  CB  HIS C  31       8.461 -21.375 -16.188  1.00 93.75           C  
ATOM   3323  O   HIS C  31       6.918 -20.844 -18.922  1.00 93.75           O  
ATOM   3324  CG  HIS C  31       8.680 -22.562 -17.062  1.00 93.75           C  
ATOM   3325  CD2 HIS C  31       7.934 -23.062 -18.078  1.00 93.75           C  
ATOM   3326  ND1 HIS C  31       9.781 -23.375 -16.953  1.00 93.75           N  
ATOM   3327  CE1 HIS C  31       9.703 -24.328 -17.859  1.00 93.75           C  
ATOM   3328  NE2 HIS C  31       8.586 -24.172 -18.547  1.00 93.75           N  
ATOM   3329  N   TRP C  32       7.891 -18.781 -18.219  1.00 89.81           N  
ATOM   3330  CA  TRP C  32       7.977 -18.422 -19.625  1.00 89.81           C  
ATOM   3331  C   TRP C  32       9.234 -19.000 -20.266  1.00 89.81           C  
ATOM   3332  CB  TRP C  32       7.953 -16.891 -19.797  1.00 89.81           C  
ATOM   3333  O   TRP C  32      10.281 -19.078 -19.609  1.00 89.81           O  
ATOM   3334  CG  TRP C  32       9.086 -16.188 -19.109  1.00 89.81           C  
ATOM   3335  CD1 TRP C  32      10.422 -16.453 -19.234  1.00 89.81           C  
ATOM   3336  CD2 TRP C  32       8.977 -15.102 -18.188  1.00 89.81           C  
ATOM   3337  CE2 TRP C  32      10.289 -14.758 -17.797  1.00 89.81           C  
ATOM   3338  CE3 TRP C  32       7.898 -14.383 -17.656  1.00 89.81           C  
ATOM   3339  NE1 TRP C  32      11.148 -15.602 -18.453  1.00 89.81           N  
ATOM   3340  CH2 TRP C  32       9.484 -13.031 -16.391  1.00 89.81           C  
ATOM   3341  CZ2 TRP C  32      10.555 -13.719 -16.906  1.00 89.81           C  
ATOM   3342  CZ3 TRP C  32       8.164 -13.352 -16.766  1.00 89.81           C  
ATOM   3343  N   GLY C  33       9.203 -19.609 -21.266  1.00 79.81           N  
ATOM   3344  CA  GLY C  33      10.273 -20.031 -22.141  1.00 79.81           C  
ATOM   3345  C   GLY C  33      11.523 -20.469 -21.406  1.00 79.81           C  
ATOM   3346  O   GLY C  33      11.453 -21.297 -20.500  1.00 79.81           O  
ATOM   3347  N   ASP C  34      12.688 -19.797 -21.766  1.00 78.19           N  
ATOM   3348  CA  ASP C  34      14.000 -20.172 -21.250  1.00 78.19           C  
ATOM   3349  C   ASP C  34      14.539 -19.141 -20.266  1.00 78.19           C  
ATOM   3350  CB  ASP C  34      14.992 -20.359 -22.406  1.00 78.19           C  
ATOM   3351  O   ASP C  34      14.094 -17.984 -20.266  1.00 78.19           O  
ATOM   3352  CG  ASP C  34      14.586 -21.469 -23.359  1.00 78.19           C  
ATOM   3353  OD1 ASP C  34      14.172 -22.547 -22.891  1.00 78.19           O  
ATOM   3354  OD2 ASP C  34      14.688 -21.266 -24.594  1.00 78.19           O  
ATOM   3355  N   ASP C  35      15.508 -19.656 -19.422  1.00 79.38           N  
ATOM   3356  CA  ASP C  35      16.219 -18.734 -18.562  1.00 79.38           C  
ATOM   3357  C   ASP C  35      16.844 -17.594 -19.359  1.00 79.38           C  
ATOM   3358  CB  ASP C  35      17.297 -19.469 -17.750  1.00 79.38           C  
ATOM   3359  O   ASP C  35      17.141 -17.766 -20.547  1.00 79.38           O  
ATOM   3360  CG  ASP C  35      16.734 -20.406 -16.719  1.00 79.38           C  
ATOM   3361  OD1 ASP C  35      15.492 -20.438 -16.531  1.00 79.38           O  
ATOM   3362  OD2 ASP C  35      17.531 -21.125 -16.062  1.00 79.38           O  
ATOM   3363  N   ASN C  36      16.938 -16.469 -18.781  1.00 76.75           N  
ATOM   3364  CA  ASN C  36      17.656 -15.289 -19.250  1.00 76.75           C  
ATOM   3365  C   ASN C  36      16.938 -14.602 -20.406  1.00 76.75           C  
ATOM   3366  CB  ASN C  36      19.078 -15.672 -19.688  1.00 76.75           C  
ATOM   3367  O   ASN C  36      17.484 -13.711 -21.047  1.00 76.75           O  
ATOM   3368  CG  ASN C  36      19.969 -16.047 -18.500  1.00 76.75           C  
ATOM   3369  ND2 ASN C  36      20.906 -16.953 -18.734  1.00 76.75           N  
ATOM   3370  OD1 ASN C  36      19.812 -15.516 -17.406  1.00 76.75           O  
ATOM   3371  N   GLN C  37      15.680 -15.117 -20.812  1.00 82.31           N  
ATOM   3372  CA  GLN C  37      14.891 -14.375 -21.797  1.00 82.31           C  
ATOM   3373  C   GLN C  37      14.422 -13.039 -21.219  1.00 82.31           C  
ATOM   3374  CB  GLN C  37      13.695 -15.203 -22.266  1.00 82.31           C  
ATOM   3375  O   GLN C  37      14.039 -12.969 -20.047  1.00 82.31           O  
ATOM   3376  CG  GLN C  37      14.031 -16.203 -23.359  1.00 82.31           C  
ATOM   3377  CD  GLN C  37      12.812 -16.938 -23.875  1.00 82.31           C  
ATOM   3378  NE2 GLN C  37      12.477 -16.734 -25.141  1.00 82.31           N  
ATOM   3379  OE1 GLN C  37      12.172 -17.703 -23.141  1.00 82.31           O  
ATOM   3380  N   ARG C  38      14.484 -12.086 -22.047  1.00 84.75           N  
ATOM   3381  CA  ARG C  38      14.070 -10.758 -21.594  1.00 84.75           C  
ATOM   3382  C   ARG C  38      12.555 -10.680 -21.469  1.00 84.75           C  
ATOM   3383  CB  ARG C  38      14.562  -9.688 -22.578  1.00 84.75           C  
ATOM   3384  O   ARG C  38      11.820 -11.211 -22.297  1.00 84.75           O  
ATOM   3385  CG  ARG C  38      16.078  -9.492 -22.562  1.00 84.75           C  
ATOM   3386  CD  ARG C  38      16.516  -8.406 -23.531  1.00 84.75           C  
ATOM   3387  NE  ARG C  38      16.141  -7.078 -23.047  1.00 84.75           N  
ATOM   3388  NH1 ARG C  38      16.531  -6.023 -25.078  1.00 84.75           N  
ATOM   3389  NH2 ARG C  38      15.812  -4.812 -23.266  1.00 84.75           N  
ATOM   3390  CZ  ARG C  38      16.172  -5.977 -23.797  1.00 84.75           C  
ATOM   3391  N   PHE C  39      12.109  -9.961 -20.438  1.00 90.19           N  
ATOM   3392  CA  PHE C  39      10.695  -9.758 -20.141  1.00 90.19           C  
ATOM   3393  C   PHE C  39       9.961  -9.188 -21.344  1.00 90.19           C  
ATOM   3394  CB  PHE C  39      10.523  -8.828 -18.938  1.00 90.19           C  
ATOM   3395  O   PHE C  39       8.914  -9.703 -21.750  1.00 90.19           O  
ATOM   3396  CG  PHE C  39       9.094  -8.484 -18.625  1.00 90.19           C  
ATOM   3397  CD1 PHE C  39       8.508  -7.336 -19.141  1.00 90.19           C  
ATOM   3398  CD2 PHE C  39       8.328  -9.320 -17.828  1.00 90.19           C  
ATOM   3399  CE1 PHE C  39       7.184  -7.020 -18.859  1.00 90.19           C  
ATOM   3400  CE2 PHE C  39       7.004  -9.016 -17.531  1.00 90.19           C  
ATOM   3401  CZ  PHE C  39       6.434  -7.859 -18.047  1.00 90.19           C  
ATOM   3402  N   GLU C  40      10.562  -8.203 -22.016  1.00 84.25           N  
ATOM   3403  CA  GLU C  40       9.945  -7.531 -23.156  1.00 84.25           C  
ATOM   3404  C   GLU C  40       9.750  -8.500 -24.328  1.00 84.25           C  
ATOM   3405  CB  GLU C  40      10.797  -6.336 -23.609  1.00 84.25           C  
ATOM   3406  O   GLU C  40       8.727  -8.453 -25.016  1.00 84.25           O  
ATOM   3407  CG  GLU C  40      10.805  -5.188 -22.609  1.00 84.25           C  
ATOM   3408  CD  GLU C  40      11.742  -5.426 -21.438  1.00 84.25           C  
ATOM   3409  OE1 GLU C  40      11.703  -4.637 -20.453  1.00 84.25           O  
ATOM   3410  OE2 GLU C  40      12.516  -6.410 -21.484  1.00 84.25           O  
ATOM   3411  N   LYS C  41      10.695  -9.336 -24.500  1.00 82.38           N  
ATOM   3412  CA  LYS C  41      10.609 -10.281 -25.609  1.00 82.38           C  
ATOM   3413  C   LYS C  41       9.492 -11.297 -25.375  1.00 82.38           C  
ATOM   3414  CB  LYS C  41      11.938 -11.000 -25.828  1.00 82.38           C  
ATOM   3415  O   LYS C  41       8.820 -11.711 -26.328  1.00 82.38           O  
ATOM   3416  CG  LYS C  41      13.031 -10.117 -26.406  1.00 82.38           C  
ATOM   3417  CD  LYS C  41      12.727  -9.742 -27.859  1.00 82.38           C  
ATOM   3418  CE  LYS C  41      13.852  -8.922 -28.469  1.00 82.38           C  
ATOM   3419  NZ  LYS C  41      13.492  -8.414 -29.828  1.00 82.38           N  
ATOM   3420  N   VAL C  42       9.367 -11.680 -24.094  1.00 90.38           N  
ATOM   3421  CA  VAL C  42       8.289 -12.609 -23.781  1.00 90.38           C  
ATOM   3422  C   VAL C  42       6.941 -11.938 -24.031  1.00 90.38           C  
ATOM   3423  CB  VAL C  42       8.375 -13.109 -22.328  1.00 90.38           C  
ATOM   3424  O   VAL C  42       6.051 -12.531 -24.641  1.00 90.38           O  
ATOM   3425  CG1 VAL C  42       7.176 -13.992 -21.984  1.00 90.38           C  
ATOM   3426  CG2 VAL C  42       9.680 -13.867 -22.094  1.00 90.38           C  
ATOM   3427  N   CYS C  43       6.797 -10.734 -23.641  1.00 91.31           N  
ATOM   3428  CA  CYS C  43       5.555 -10.008 -23.875  1.00 91.31           C  
ATOM   3429  C   CYS C  43       5.289  -9.836 -25.359  1.00 91.31           C  
ATOM   3430  CB  CYS C  43       5.602  -8.633 -23.188  1.00 91.31           C  
ATOM   3431  O   CYS C  43       4.168 -10.039 -25.828  1.00 91.31           O  
ATOM   3432  SG  CYS C  43       5.695  -8.719 -21.391  1.00 91.31           S  
ATOM   3433  N   GLU C  44       6.309  -9.523 -26.125  1.00 82.44           N  
ATOM   3434  CA  GLU C  44       6.184  -9.352 -27.562  1.00 82.44           C  
ATOM   3435  C   GLU C  44       5.812 -10.664 -28.250  1.00 82.44           C  
ATOM   3436  CB  GLU C  44       7.484  -8.805 -28.156  1.00 82.44           C  
ATOM   3437  O   GLU C  44       5.078 -10.672 -29.234  1.00 82.44           O  
ATOM   3438  CG  GLU C  44       7.734  -7.332 -27.844  1.00 82.44           C  
ATOM   3439  CD  GLU C  44       9.133  -6.867 -28.219  1.00 82.44           C  
ATOM   3440  OE1 GLU C  44       9.445  -5.672 -28.016  1.00 82.44           O  
ATOM   3441  OE2 GLU C  44       9.914  -7.703 -28.719  1.00 82.44           O  
ATOM   3442  N   PHE C  45       6.406 -11.742 -27.750  1.00 84.94           N  
ATOM   3443  CA  PHE C  45       6.078 -13.055 -28.297  1.00 84.94           C  
ATOM   3444  C   PHE C  45       4.574 -13.305 -28.250  1.00 84.94           C  
ATOM   3445  CB  PHE C  45       6.812 -14.156 -27.516  1.00 84.94           C  
ATOM   3446  O   PHE C  45       3.963 -13.641 -29.266  1.00 84.94           O  
ATOM   3447  CG  PHE C  45       6.391 -15.547 -27.891  1.00 84.94           C  
ATOM   3448  CD1 PHE C  45       5.578 -16.297 -27.031  1.00 84.94           C  
ATOM   3449  CD2 PHE C  45       6.801 -16.125 -29.078  1.00 84.94           C  
ATOM   3450  CE1 PHE C  45       5.184 -17.578 -27.375  1.00 84.94           C  
ATOM   3451  CE2 PHE C  45       6.410 -17.406 -29.438  1.00 84.94           C  
ATOM   3452  CZ  PHE C  45       5.602 -18.141 -28.578  1.00 84.94           C  
ATOM   3453  N   PHE C  46       3.938 -13.023 -27.109  1.00 90.44           N  
ATOM   3454  CA  PHE C  46       2.508 -13.273 -26.984  1.00 90.44           C  
ATOM   3455  C   PHE C  46       1.705 -12.250 -27.766  1.00 90.44           C  
ATOM   3456  CB  PHE C  46       2.086 -13.250 -25.500  1.00 90.44           C  
ATOM   3457  O   PHE C  46       0.652 -12.570 -28.328  1.00 90.44           O  
ATOM   3458  CG  PHE C  46       2.523 -14.461 -24.734  1.00 90.44           C  
ATOM   3459  CD1 PHE C  46       2.088 -15.734 -25.094  1.00 90.44           C  
ATOM   3460  CD2 PHE C  46       3.369 -14.336 -23.641  1.00 90.44           C  
ATOM   3461  CE1 PHE C  46       2.490 -16.859 -24.375  1.00 90.44           C  
ATOM   3462  CE2 PHE C  46       3.777 -15.453 -22.906  1.00 90.44           C  
ATOM   3463  CZ  PHE C  46       3.336 -16.703 -23.281  1.00 90.44           C  
ATOM   3464  N   ALA C  47       2.182 -11.047 -27.859  1.00 86.12           N  
ATOM   3465  CA  ALA C  47       1.510 -10.016 -28.641  1.00 86.12           C  
ATOM   3466  C   ALA C  47       1.546 -10.344 -30.125  1.00 86.12           C  
ATOM   3467  CB  ALA C  47       2.148  -8.648 -28.391  1.00 86.12           C  
ATOM   3468  O   ALA C  47       0.642  -9.961 -30.875  1.00 86.12           O  
ATOM   3469  N   GLY C  48       2.518 -11.094 -30.562  1.00 78.62           N  
ATOM   3470  CA  GLY C  48       2.699 -11.453 -31.953  1.00 78.62           C  
ATOM   3471  C   GLY C  48       1.764 -12.547 -32.406  1.00 78.62           C  
ATOM   3472  O   GLY C  48       1.692 -12.852 -33.625  1.00 78.62           O  
ATOM   3473  N   GLY C  49       1.064 -13.203 -31.562  1.00 78.81           N  
ATOM   3474  CA  GLY C  49       0.051 -14.188 -31.906  1.00 78.81           C  
ATOM   3475  C   GLY C  49       0.629 -15.555 -32.219  1.00 78.81           C  
ATOM   3476  O   GLY C  49       0.375 -16.109 -33.281  1.00 78.81           O  
ATOM   3477  N   PRO C  50       1.325 -16.125 -31.328  1.00 74.19           N  
ATOM   3478  CA  PRO C  50       1.970 -17.406 -31.594  1.00 74.19           C  
ATOM   3479  C   PRO C  50       1.011 -18.594 -31.469  1.00 74.19           C  
ATOM   3480  CB  PRO C  50       3.072 -17.484 -30.531  1.00 74.19           C  
ATOM   3481  O   PRO C  50       1.426 -19.750 -31.594  1.00 74.19           O  
ATOM   3482  CG  PRO C  50       2.518 -16.750 -29.359  1.00 74.19           C  
ATOM   3483  CD  PRO C  50       1.697 -15.602 -29.859  1.00 74.19           C  
ATOM   3484  N   GLY C  51      -0.184 -18.344 -31.250  1.00 79.25           N  
ATOM   3485  CA  GLY C  51      -1.148 -19.406 -31.062  1.00 79.25           C  
ATOM   3486  C   GLY C  51      -1.281 -19.844 -29.609  1.00 79.25           C  
ATOM   3487  O   GLY C  51      -1.795 -20.922 -29.328  1.00 79.25           O  
ATOM   3488  N   THR C  52      -0.616 -19.141 -28.781  1.00 85.12           N  
ATOM   3489  CA  THR C  52      -0.723 -19.281 -27.344  1.00 85.12           C  
ATOM   3490  C   THR C  52      -0.685 -17.922 -26.656  1.00 85.12           C  
ATOM   3491  CB  THR C  52       0.404 -20.172 -26.781  1.00 85.12           C  
ATOM   3492  O   THR C  52      -0.266 -16.938 -27.250  1.00 85.12           O  
ATOM   3493  CG2 THR C  52       1.758 -19.484 -26.891  1.00 85.12           C  
ATOM   3494  OG1 THR C  52       0.141 -20.469 -25.406  1.00 85.12           O  
ATOM   3495  N   SER C  53      -1.283 -17.875 -25.484  1.00 91.00           N  
ATOM   3496  CA  SER C  53      -1.248 -16.625 -24.719  1.00 91.00           C  
ATOM   3497  C   SER C  53      -1.382 -16.875 -23.234  1.00 91.00           C  
ATOM   3498  CB  SER C  53      -2.359 -15.680 -25.188  1.00 91.00           C  
ATOM   3499  O   SER C  53      -1.470 -18.031 -22.797  1.00 91.00           O  
ATOM   3500  OG  SER C  53      -3.635 -16.250 -24.938  1.00 91.00           O  
ATOM   3501  N   ALA C  54      -1.221 -15.797 -22.438  1.00 95.44           N  
ATOM   3502  CA  ALA C  54      -1.449 -15.797 -21.000  1.00 95.44           C  
ATOM   3503  C   ALA C  54      -2.051 -14.469 -20.531  1.00 95.44           C  
ATOM   3504  CB  ALA C  54      -0.145 -16.078 -20.250  1.00 95.44           C  
ATOM   3505  O   ALA C  54      -1.927 -13.453 -21.219  1.00 95.44           O  
ATOM   3506  N   HIS C  55      -2.754 -14.570 -19.453  1.00 95.56           N  
ATOM   3507  CA  HIS C  55      -3.314 -13.328 -18.922  1.00 95.56           C  
ATOM   3508  C   HIS C  55      -2.215 -12.391 -18.438  1.00 95.56           C  
ATOM   3509  CB  HIS C  55      -4.297 -13.625 -17.797  1.00 95.56           C  
ATOM   3510  O   HIS C  55      -2.264 -11.188 -18.688  1.00 95.56           O  
ATOM   3511  CG  HIS C  55      -5.539 -14.320 -18.250  1.00 95.56           C  
ATOM   3512  CD2 HIS C  55      -6.770 -13.844 -18.547  1.00 95.56           C  
ATOM   3513  ND1 HIS C  55      -5.602 -15.688 -18.438  1.00 95.56           N  
ATOM   3514  CE1 HIS C  55      -6.820 -16.016 -18.828  1.00 95.56           C  
ATOM   3515  NE2 HIS C  55      -7.551 -14.914 -18.906  1.00 95.56           N  
ATOM   3516  N   PHE C  56      -1.229 -12.992 -17.781  1.00 95.38           N  
ATOM   3517  CA  PHE C  56      -0.190 -12.156 -17.188  1.00 95.38           C  
ATOM   3518  C   PHE C  56       1.192 -12.734 -17.469  1.00 95.38           C  
ATOM   3519  CB  PHE C  56      -0.401 -12.031 -15.680  1.00 95.38           C  
ATOM   3520  O   PHE C  56       1.361 -13.953 -17.547  1.00 95.38           O  
ATOM   3521  CG  PHE C  56      -1.697 -11.367 -15.305  1.00 95.38           C  
ATOM   3522  CD1 PHE C  56      -1.816  -9.977 -15.328  1.00 95.38           C  
ATOM   3523  CD2 PHE C  56      -2.797 -12.125 -14.922  1.00 95.38           C  
ATOM   3524  CE1 PHE C  56      -3.014  -9.359 -14.977  1.00 95.38           C  
ATOM   3525  CE2 PHE C  56      -3.998 -11.508 -14.570  1.00 95.38           C  
ATOM   3526  CZ  PHE C  56      -4.105 -10.133 -14.602  1.00 95.38           C  
ATOM   3527  N   VAL C  57       2.223 -11.852 -17.688  1.00 94.38           N  
ATOM   3528  CA  VAL C  57       3.654 -12.133 -17.641  1.00 94.38           C  
ATOM   3529  C   VAL C  57       4.285 -11.398 -16.453  1.00 94.38           C  
ATOM   3530  CB  VAL C  57       4.355 -11.727 -18.953  1.00 94.38           C  
ATOM   3531  O   VAL C  57       4.152 -10.180 -16.328  1.00 94.38           O  
ATOM   3532  CG1 VAL C  57       5.848 -12.055 -18.891  1.00 94.38           C  
ATOM   3533  CG2 VAL C  57       3.699 -12.422 -20.141  1.00 94.38           C  
ATOM   3534  N   VAL C  58       4.855 -12.234 -15.555  1.00 93.81           N  
ATOM   3535  CA  VAL C  58       5.262 -11.641 -14.289  1.00 93.81           C  
ATOM   3536  C   VAL C  58       6.730 -11.961 -14.016  1.00 93.81           C  
ATOM   3537  CB  VAL C  58       4.383 -12.148 -13.117  1.00 93.81           C  
ATOM   3538  O   VAL C  58       7.176 -13.094 -14.203  1.00 93.81           O  
ATOM   3539  CG1 VAL C  58       4.781 -11.469 -11.812  1.00 93.81           C  
ATOM   3540  CG2 VAL C  58       2.904 -11.906 -13.422  1.00 93.81           C  
ATOM   3541  N   GLU C  59       7.508 -10.953 -13.727  1.00 90.94           N  
ATOM   3542  CA  GLU C  59       8.844 -11.094 -13.156  1.00 90.94           C  
ATOM   3543  C   GLU C  59       9.062 -10.117 -12.008  1.00 90.94           C  
ATOM   3544  CB  GLU C  59       9.914 -10.891 -14.234  1.00 90.94           C  
ATOM   3545  O   GLU C  59       8.141  -9.406 -11.602  1.00 90.94           O  
ATOM   3546  CG  GLU C  59      10.102  -9.438 -14.641  1.00 90.94           C  
ATOM   3547  CD  GLU C  59      11.211  -9.234 -15.664  1.00 90.94           C  
ATOM   3548  OE1 GLU C  59      11.492  -8.078 -16.031  1.00 90.94           O  
ATOM   3549  OE2 GLU C  59      11.805 -10.250 -16.094  1.00 90.94           O  
ATOM   3550  N   ALA C  60      10.266 -10.180 -11.406  1.00 83.06           N  
ATOM   3551  CA  ALA C  60      10.570  -9.328 -10.258  1.00 83.06           C  
ATOM   3552  C   ALA C  60      10.188  -7.879 -10.531  1.00 83.06           C  
ATOM   3553  CB  ALA C  60      12.055  -9.422  -9.914  1.00 83.06           C  
ATOM   3554  O   ALA C  60      10.742  -7.238 -11.422  1.00 83.06           O  
ATOM   3555  N   GLY C  61       9.195  -7.477  -9.828  1.00 78.75           N  
ATOM   3556  CA  GLY C  61       8.828  -6.070  -9.836  1.00 78.75           C  
ATOM   3557  C   GLY C  61       7.988  -5.680 -11.031  1.00 78.75           C  
ATOM   3558  O   GLY C  61       7.680  -4.500 -11.227  1.00 78.75           O  
ATOM   3559  N   ARG C  62       7.668  -6.688 -11.938  1.00 86.25           N  
ATOM   3560  CA  ARG C  62       6.910  -6.336 -13.133  1.00 86.25           C  
ATOM   3561  C   ARG C  62       5.824  -7.367 -13.414  1.00 86.25           C  
ATOM   3562  CB  ARG C  62       7.844  -6.211 -14.344  1.00 86.25           C  
ATOM   3563  O   ARG C  62       6.047  -8.570 -13.258  1.00 86.25           O  
ATOM   3564  CG  ARG C  62       8.844  -5.070 -14.234  1.00 86.25           C  
ATOM   3565  CD  ARG C  62       9.648  -4.902 -15.516  1.00 86.25           C  
ATOM   3566  NE  ARG C  62      10.625  -5.977 -15.688  1.00 86.25           N  
ATOM   3567  NH1 ARG C  62      11.359  -5.254 -17.750  1.00 86.25           N  
ATOM   3568  NH2 ARG C  62      12.266  -7.133 -16.797  1.00 86.25           N  
ATOM   3569  CZ  ARG C  62      11.414  -6.117 -16.750  1.00 86.25           C  
ATOM   3570  N   CYS C  63       4.574  -6.883 -13.719  1.00 87.31           N  
ATOM   3571  CA  CYS C  63       3.443  -7.699 -14.156  1.00 87.31           C  
ATOM   3572  C   CYS C  63       2.758  -7.082 -15.367  1.00 87.31           C  
ATOM   3573  CB  CYS C  63       2.436  -7.863 -13.016  1.00 87.31           C  
ATOM   3574  O   CYS C  63       2.207  -5.980 -15.281  1.00 87.31           O  
ATOM   3575  SG  CYS C  63       0.947  -8.766 -13.484  1.00 87.31           S  
ATOM   3576  N   ALA C  64       2.857  -7.797 -16.484  1.00 88.38           N  
ATOM   3577  CA  ALA C  64       2.162  -7.359 -17.688  1.00 88.38           C  
ATOM   3578  C   ALA C  64       0.870  -8.148 -17.891  1.00 88.38           C  
ATOM   3579  CB  ALA C  64       3.068  -7.508 -18.906  1.00 88.38           C  
ATOM   3580  O   ALA C  64       0.867  -9.375 -17.812  1.00 88.38           O  
ATOM   3581  N   GLN C  65      -0.217  -7.438 -18.031  1.00 90.12           N  
ATOM   3582  CA  GLN C  65      -1.443  -8.117 -18.438  1.00 90.12           C  
ATOM   3583  C   GLN C  65      -1.620  -8.078 -19.953  1.00 90.12           C  
ATOM   3584  CB  GLN C  65      -2.656  -7.488 -17.750  1.00 90.12           C  
ATOM   3585  O   GLN C  65      -1.660  -6.996 -20.547  1.00 90.12           O  
ATOM   3586  CG  GLN C  65      -3.961  -8.234 -18.000  1.00 90.12           C  
ATOM   3587  CD  GLN C  65      -5.121  -7.676 -17.203  1.00 90.12           C  
ATOM   3588  NE2 GLN C  65      -6.301  -8.258 -17.375  1.00 90.12           N  
ATOM   3589  OE1 GLN C  65      -4.957  -6.730 -16.422  1.00 90.12           O  
ATOM   3590  N   LEU C  66      -1.759  -9.211 -20.578  1.00 89.81           N  
ATOM   3591  CA  LEU C  66      -1.813  -9.297 -22.031  1.00 89.81           C  
ATOM   3592  C   LEU C  66      -3.215  -9.680 -22.500  1.00 89.81           C  
ATOM   3593  CB  LEU C  66      -0.796 -10.320 -22.547  1.00 89.81           C  
ATOM   3594  O   LEU C  66      -3.580  -9.414 -23.641  1.00 89.81           O  
ATOM   3595  CG  LEU C  66       0.678  -9.930 -22.422  1.00 89.81           C  
ATOM   3596  CD1 LEU C  66       1.137 -10.055 -20.969  1.00 89.81           C  
ATOM   3597  CD2 LEU C  66       1.539 -10.797 -23.328  1.00 89.81           C  
ATOM   3598  N   VAL C  67      -3.965 -10.406 -21.672  1.00 90.62           N  
ATOM   3599  CA  VAL C  67      -5.340 -10.789 -21.969  1.00 90.62           C  
ATOM   3600  C   VAL C  67      -6.262 -10.336 -20.844  1.00 90.62           C  
ATOM   3601  CB  VAL C  67      -5.473 -12.312 -22.188  1.00 90.62           C  
ATOM   3602  O   VAL C  67      -5.930 -10.484 -19.656  1.00 90.62           O  
ATOM   3603  CG1 VAL C  67      -6.930 -12.695 -22.453  1.00 90.62           C  
ATOM   3604  CG2 VAL C  67      -4.578 -12.766 -23.344  1.00 90.62           C  
ATOM   3605  N   GLU C  68      -7.395  -9.711 -21.203  1.00 86.56           N  
ATOM   3606  CA  GLU C  68      -8.375  -9.297 -20.203  1.00 86.56           C  
ATOM   3607  C   GLU C  68      -8.914 -10.500 -19.438  1.00 86.56           C  
ATOM   3608  CB  GLU C  68      -9.523  -8.531 -20.859  1.00 86.56           C  
ATOM   3609  O   GLU C  68      -9.047 -11.594 -19.984  1.00 86.56           O  
ATOM   3610  CG  GLU C  68      -9.102  -7.227 -21.516  1.00 86.56           C  
ATOM   3611  CD  GLU C  68     -10.203  -6.176 -21.531  1.00 86.56           C  
ATOM   3612  OE1 GLU C  68     -10.125  -5.227 -22.344  1.00 86.56           O  
ATOM   3613  OE2 GLU C  68     -11.148  -6.305 -20.719  1.00 86.56           O  
ATOM   3614  N   ILE C  69      -9.234 -10.250 -18.156  1.00 88.81           N  
ATOM   3615  CA  ILE C  69      -9.711 -11.320 -17.297  1.00 88.81           C  
ATOM   3616  C   ILE C  69     -11.000 -11.914 -17.875  1.00 88.81           C  
ATOM   3617  CB  ILE C  69      -9.945 -10.820 -15.852  1.00 88.81           C  
ATOM   3618  O   ILE C  69     -11.242 -13.117 -17.766  1.00 88.81           O  
ATOM   3619  CG1 ILE C  69      -8.617 -10.422 -15.203  1.00 88.81           C  
ATOM   3620  CG2 ILE C  69     -10.664 -11.891 -15.023  1.00 88.81           C  
ATOM   3621  CD1 ILE C  69      -7.664 -11.578 -14.977  1.00 88.81           C  
ATOM   3622  N   LYS C  70     -11.781 -11.031 -18.531  1.00 84.19           N  
ATOM   3623  CA  LYS C  70     -13.055 -11.492 -19.078  1.00 84.19           C  
ATOM   3624  C   LYS C  70     -12.852 -12.391 -20.281  1.00 84.19           C  
ATOM   3625  CB  LYS C  70     -13.953 -10.305 -19.438  1.00 84.19           C  
ATOM   3626  O   LYS C  70     -13.766 -13.086 -20.719  1.00 84.19           O  
ATOM   3627  CG  LYS C  70     -13.406  -9.453 -20.578  1.00 84.19           C  
ATOM   3628  CD  LYS C  70     -14.336  -8.289 -20.891  1.00 84.19           C  
ATOM   3629  CE  LYS C  70     -13.781  -7.414 -22.016  1.00 84.19           C  
ATOM   3630  NZ  LYS C  70     -14.586  -7.527 -23.266  1.00 84.19           N  
ATOM   3631  N   ASP C  71     -11.695 -12.352 -20.922  1.00 88.38           N  
ATOM   3632  CA  ASP C  71     -11.391 -13.164 -22.094  1.00 88.38           C  
ATOM   3633  C   ASP C  71     -10.617 -14.422 -21.719  1.00 88.38           C  
ATOM   3634  CB  ASP C  71     -10.602 -12.352 -23.125  1.00 88.38           C  
ATOM   3635  O   ASP C  71     -10.211 -14.578 -20.562  1.00 88.38           O  
ATOM   3636  CG  ASP C  71     -11.391 -11.195 -23.703  1.00 88.38           C  
ATOM   3637  OD1 ASP C  71     -12.625 -11.312 -23.859  1.00 88.38           O  
ATOM   3638  OD2 ASP C  71     -10.781 -10.148 -24.016  1.00 88.38           O  
ATOM   3639  N   ILE C  72     -10.555 -15.391 -22.688  1.00 86.31           N  
ATOM   3640  CA  ILE C  72      -9.961 -16.688 -22.422  1.00 86.31           C  
ATOM   3641  C   ILE C  72      -8.594 -16.797 -23.094  1.00 86.31           C  
ATOM   3642  CB  ILE C  72     -10.875 -17.844 -22.891  1.00 86.31           C  
ATOM   3643  O   ILE C  72      -8.500 -16.859 -24.312  1.00 86.31           O  
ATOM   3644  CG1 ILE C  72     -12.258 -17.734 -22.219  1.00 86.31           C  
ATOM   3645  CG2 ILE C  72     -10.234 -19.203 -22.609  1.00 86.31           C  
ATOM   3646  CD1 ILE C  72     -13.320 -18.625 -22.875  1.00 86.31           C  
ATOM   3647  N   ALA C  73      -7.535 -16.766 -22.281  1.00 92.25           N  
ATOM   3648  CA  ALA C  73      -6.191 -16.984 -22.812  1.00 92.25           C  
ATOM   3649  C   ALA C  73      -5.969 -18.453 -23.141  1.00 92.25           C  
ATOM   3650  CB  ALA C  73      -5.141 -16.500 -21.812  1.00 92.25           C  
ATOM   3651  O   ALA C  73      -6.484 -19.344 -22.453  1.00 92.25           O  
ATOM   3652  N   TRP C  74      -5.227 -18.688 -24.234  1.00 90.00           N  
ATOM   3653  CA  TRP C  74      -4.859 -20.031 -24.641  1.00 90.00           C  
ATOM   3654  C   TRP C  74      -3.539 -20.453 -24.016  1.00 90.00           C  
ATOM   3655  CB  TRP C  74      -4.762 -20.109 -26.172  1.00 90.00           C  
ATOM   3656  O   TRP C  74      -2.480 -20.344 -24.641  1.00 90.00           O  
ATOM   3657  CG  TRP C  74      -6.031 -19.766 -26.891  1.00 90.00           C  
ATOM   3658  CD1 TRP C  74      -7.258 -19.547 -26.328  1.00 90.00           C  
ATOM   3659  CD2 TRP C  74      -6.199 -19.594 -28.297  1.00 90.00           C  
ATOM   3660  CE2 TRP C  74      -7.555 -19.266 -28.516  1.00 90.00           C  
ATOM   3661  CE3 TRP C  74      -5.332 -19.672 -29.391  1.00 90.00           C  
ATOM   3662  NE1 TRP C  74      -8.180 -19.250 -27.297  1.00 90.00           N  
ATOM   3663  CH2 TRP C  74      -7.199 -19.125 -30.859  1.00 90.00           C  
ATOM   3664  CZ2 TRP C  74      -8.070 -19.031 -29.797  1.00 90.00           C  
ATOM   3665  CZ3 TRP C  74      -5.844 -19.438 -30.656  1.00 90.00           C  
ATOM   3666  N   HIS C  75      -3.660 -20.984 -22.750  1.00 92.06           N  
ATOM   3667  CA  HIS C  75      -2.381 -21.203 -22.078  1.00 92.06           C  
ATOM   3668  C   HIS C  75      -2.268 -22.641 -21.547  1.00 92.06           C  
ATOM   3669  CB  HIS C  75      -2.199 -20.203 -20.938  1.00 92.06           C  
ATOM   3670  O   HIS C  75      -1.163 -23.156 -21.422  1.00 92.06           O  
ATOM   3671  CG  HIS C  75      -3.248 -20.312 -19.875  1.00 92.06           C  
ATOM   3672  CD2 HIS C  75      -4.473 -19.734 -19.781  1.00 92.06           C  
ATOM   3673  ND1 HIS C  75      -3.088 -21.078 -18.750  1.00 92.06           N  
ATOM   3674  CE1 HIS C  75      -4.172 -20.969 -17.984  1.00 92.06           C  
ATOM   3675  NE2 HIS C  75      -5.027 -20.172 -18.594  1.00 92.06           N  
ATOM   3676  N   ALA C  76      -3.357 -23.391 -21.344  1.00 88.75           N  
ATOM   3677  CA  ALA C  76      -3.287 -24.625 -20.547  1.00 88.75           C  
ATOM   3678  C   ALA C  76      -3.246 -25.859 -21.438  1.00 88.75           C  
ATOM   3679  CB  ALA C  76      -4.473 -24.703 -19.578  1.00 88.75           C  
ATOM   3680  O   ALA C  76      -3.051 -26.969 -20.953  1.00 88.75           O  
ATOM   3681  N   GLY C  77      -3.350 -25.672 -22.766  1.00 79.19           N  
ATOM   3682  CA  GLY C  77      -3.416 -26.797 -23.672  1.00 79.19           C  
ATOM   3683  C   GLY C  77      -4.688 -27.609 -23.516  1.00 79.19           C  
ATOM   3684  O   GLY C  77      -4.801 -28.719 -24.062  1.00 79.19           O  
ATOM   3685  N   ASN C  78      -5.504 -27.203 -22.703  1.00 73.44           N  
ATOM   3686  CA  ASN C  78      -6.797 -27.781 -22.375  1.00 73.44           C  
ATOM   3687  C   ASN C  78      -7.891 -26.734 -22.281  1.00 73.44           C  
ATOM   3688  CB  ASN C  78      -6.711 -28.562 -21.047  1.00 73.44           C  
ATOM   3689  O   ASN C  78      -7.848 -25.844 -21.422  1.00 73.44           O  
ATOM   3690  CG  ASN C  78      -8.016 -29.234 -20.688  1.00 73.44           C  
ATOM   3691  ND2 ASN C  78      -8.023 -30.562 -20.703  1.00 73.44           N  
ATOM   3692  OD1 ASN C  78      -9.016 -28.578 -20.406  1.00 73.44           O  
ATOM   3693  N   TRP C  79      -8.812 -26.875 -23.250  1.00 80.50           N  
ATOM   3694  CA  TRP C  79      -9.805 -25.828 -23.391  1.00 80.50           C  
ATOM   3695  C   TRP C  79     -10.625 -25.656 -22.125  1.00 80.50           C  
ATOM   3696  CB  TRP C  79     -10.734 -26.125 -24.578  1.00 80.50           C  
ATOM   3697  O   TRP C  79     -10.906 -24.531 -21.688  1.00 80.50           O  
ATOM   3698  CG  TRP C  79     -11.742 -25.031 -24.844  1.00 80.50           C  
ATOM   3699  CD1 TRP C  79     -13.102 -25.156 -24.844  1.00 80.50           C  
ATOM   3700  CD2 TRP C  79     -11.461 -23.672 -25.172  1.00 80.50           C  
ATOM   3701  CE2 TRP C  79     -12.703 -23.016 -25.344  1.00 80.50           C  
ATOM   3702  CE3 TRP C  79     -10.273 -22.938 -25.328  1.00 80.50           C  
ATOM   3703  NE1 TRP C  79     -13.688 -23.953 -25.141  1.00 80.50           N  
ATOM   3704  CH2 TRP C  79     -11.617 -20.969 -25.812  1.00 80.50           C  
ATOM   3705  CZ2 TRP C  79     -12.789 -21.672 -25.672  1.00 80.50           C  
ATOM   3706  CZ3 TRP C  79     -10.367 -21.594 -25.656  1.00 80.50           C  
ATOM   3707  N   ALA C  80     -10.977 -26.734 -21.547  1.00 76.75           N  
ATOM   3708  CA  ALA C  80     -11.758 -26.656 -20.297  1.00 76.75           C  
ATOM   3709  C   ALA C  80     -10.984 -25.922 -19.219  1.00 76.75           C  
ATOM   3710  CB  ALA C  80     -12.133 -28.062 -19.828  1.00 76.75           C  
ATOM   3711  O   ALA C  80     -11.562 -25.125 -18.469  1.00 76.75           O  
ATOM   3712  N   ALA C  81      -9.719 -26.141 -19.188  1.00 86.12           N  
ATOM   3713  CA  ALA C  81      -8.875 -25.453 -18.219  1.00 86.12           C  
ATOM   3714  C   ALA C  81      -8.734 -23.969 -18.578  1.00 86.12           C  
ATOM   3715  CB  ALA C  81      -7.504 -26.109 -18.141  1.00 86.12           C  
ATOM   3716  O   ALA C  81      -8.766 -23.109 -17.703  1.00 86.12           O  
ATOM   3717  N   ASN C  82      -8.570 -23.688 -19.875  1.00 88.94           N  
ATOM   3718  CA  ASN C  82      -8.477 -22.297 -20.312  1.00 88.94           C  
ATOM   3719  C   ASN C  82      -9.711 -21.500 -19.922  1.00 88.94           C  
ATOM   3720  CB  ASN C  82      -8.258 -22.234 -21.828  1.00 88.94           C  
ATOM   3721  O   ASN C  82      -9.602 -20.344 -19.484  1.00 88.94           O  
ATOM   3722  CG  ASN C  82      -6.848 -22.609 -22.234  1.00 88.94           C  
ATOM   3723  ND2 ASN C  82      -6.656 -22.906 -23.516  1.00 88.94           N  
ATOM   3724  OD1 ASN C  82      -5.934 -22.609 -21.406  1.00 88.94           O  
ATOM   3725  N   GLN C  83     -10.898 -22.062 -19.984  1.00 86.38           N  
ATOM   3726  CA  GLN C  83     -12.164 -21.375 -19.750  1.00 86.38           C  
ATOM   3727  C   GLN C  83     -12.312 -21.000 -18.266  1.00 86.38           C  
ATOM   3728  CB  GLN C  83     -13.344 -22.234 -20.188  1.00 86.38           C  
ATOM   3729  O   GLN C  83     -12.938 -19.984 -17.938  1.00 86.38           O  
ATOM   3730  CG  GLN C  83     -13.555 -22.250 -21.703  1.00 86.38           C  
ATOM   3731  CD  GLN C  83     -14.734 -23.109 -22.125  1.00 86.38           C  
ATOM   3732  NE2 GLN C  83     -14.461 -24.250 -22.719  1.00 86.38           N  
ATOM   3733  OE1 GLN C  83     -15.898 -22.734 -21.906  1.00 86.38           O  
ATOM   3734  N   ARG C  84     -11.625 -21.719 -17.438  1.00 90.75           N  
ATOM   3735  CA  ARG C  84     -11.914 -21.516 -16.031  1.00 90.75           C  
ATOM   3736  C   ARG C  84     -10.688 -21.031 -15.273  1.00 90.75           C  
ATOM   3737  CB  ARG C  84     -12.422 -22.828 -15.398  1.00 90.75           C  
ATOM   3738  O   ARG C  84     -10.641 -21.078 -14.039  1.00 90.75           O  
ATOM   3739  CG  ARG C  84     -11.438 -23.984 -15.508  1.00 90.75           C  
ATOM   3740  CD  ARG C  84     -11.984 -25.250 -14.859  1.00 90.75           C  
ATOM   3741  NE  ARG C  84     -12.258 -25.062 -13.438  1.00 90.75           N  
ATOM   3742  NH1 ARG C  84     -11.156 -26.969 -12.758  1.00 90.75           N  
ATOM   3743  NH2 ARG C  84     -12.164 -25.609 -11.211  1.00 90.75           N  
ATOM   3744  CZ  ARG C  84     -11.859 -25.875 -12.477  1.00 90.75           C  
ATOM   3745  N   SER C  85      -9.672 -20.609 -16.094  1.00 92.56           N  
ATOM   3746  CA  SER C  85      -8.445 -20.281 -15.367  1.00 92.56           C  
ATOM   3747  C   SER C  85      -7.824 -18.984 -15.875  1.00 92.56           C  
ATOM   3748  CB  SER C  85      -7.434 -21.422 -15.492  1.00 92.56           C  
ATOM   3749  O   SER C  85      -8.180 -18.500 -16.953  1.00 92.56           O  
ATOM   3750  OG  SER C  85      -7.016 -21.578 -16.844  1.00 92.56           O  
ATOM   3751  N   ILE C  86      -6.973 -18.391 -15.023  1.00 95.38           N  
ATOM   3752  CA  ILE C  86      -6.043 -17.312 -15.336  1.00 95.38           C  
ATOM   3753  C   ILE C  86      -4.629 -17.875 -15.461  1.00 95.38           C  
ATOM   3754  CB  ILE C  86      -6.090 -16.203 -14.266  1.00 95.38           C  
ATOM   3755  O   ILE C  86      -4.113 -18.500 -14.531  1.00 95.38           O  
ATOM   3756  CG1 ILE C  86      -7.473 -15.547 -14.234  1.00 95.38           C  
ATOM   3757  CG2 ILE C  86      -4.992 -15.164 -14.516  1.00 95.38           C  
ATOM   3758  CD1 ILE C  86      -7.715 -14.672 -13.016  1.00 95.38           C  
ATOM   3759  N   GLY C  87      -4.062 -17.703 -16.672  1.00 96.75           N  
ATOM   3760  CA  GLY C  87      -2.688 -18.125 -16.859  1.00 96.75           C  
ATOM   3761  C   GLY C  87      -1.671 -17.062 -16.516  1.00 96.75           C  
ATOM   3762  O   GLY C  87      -1.782 -15.914 -16.969  1.00 96.75           O  
ATOM   3763  N   ILE C  88      -0.673 -17.422 -15.695  1.00 97.25           N  
ATOM   3764  CA  ILE C  88       0.405 -16.516 -15.336  1.00 97.25           C  
ATOM   3765  C   ILE C  88       1.744 -17.094 -15.789  1.00 97.25           C  
ATOM   3766  CB  ILE C  88       0.425 -16.234 -13.812  1.00 97.25           C  
ATOM   3767  O   ILE C  88       2.158 -18.156 -15.320  1.00 97.25           O  
ATOM   3768  CG1 ILE C  88      -0.949 -15.750 -13.344  1.00 97.25           C  
ATOM   3769  CG2 ILE C  88       1.517 -15.219 -13.461  1.00 97.25           C  
ATOM   3770  CD1 ILE C  88      -1.020 -15.445 -11.852  1.00 97.25           C  
ATOM   3771  N   GLU C  89       2.438 -16.344 -16.703  1.00 96.44           N  
ATOM   3772  CA  GLU C  89       3.793 -16.688 -17.125  1.00 96.44           C  
ATOM   3773  C   GLU C  89       4.832 -16.062 -16.188  1.00 96.44           C  
ATOM   3774  CB  GLU C  89       4.039 -16.234 -18.562  1.00 96.44           C  
ATOM   3775  O   GLU C  89       4.906 -14.844 -16.062  1.00 96.44           O  
ATOM   3776  CG  GLU C  89       3.176 -16.953 -19.594  1.00 96.44           C  
ATOM   3777  CD  GLU C  89       3.627 -18.375 -19.859  1.00 96.44           C  
ATOM   3778  OE1 GLU C  89       2.859 -19.156 -20.484  1.00 96.44           O  
ATOM   3779  OE2 GLU C  89       4.758 -18.734 -19.453  1.00 96.44           O  
ATOM   3780  N   CYS C  90       5.566 -16.891 -15.570  1.00 96.31           N  
ATOM   3781  CA  CYS C  90       6.512 -16.453 -14.555  1.00 96.31           C  
ATOM   3782  C   CYS C  90       7.949 -16.609 -15.047  1.00 96.31           C  
ATOM   3783  CB  CYS C  90       6.316 -17.234 -13.258  1.00 96.31           C  
ATOM   3784  O   CYS C  90       8.266 -17.547 -15.773  1.00 96.31           O  
ATOM   3785  SG  CYS C  90       4.617 -17.219 -12.648  1.00 96.31           S  
ATOM   3786  N   ARG C  91       8.727 -15.633 -14.602  1.00 93.44           N  
ATOM   3787  CA  ARG C  91      10.148 -15.797 -14.875  1.00 93.44           C  
ATOM   3788  C   ARG C  91      10.664 -17.125 -14.352  1.00 93.44           C  
ATOM   3789  CB  ARG C  91      10.953 -14.648 -14.258  1.00 93.44           C  
ATOM   3790  O   ARG C  91      10.500 -17.438 -13.164  1.00 93.44           O  
ATOM   3791  CG  ARG C  91      12.430 -14.680 -14.594  1.00 93.44           C  
ATOM   3792  CD  ARG C  91      13.133 -13.391 -14.180  1.00 93.44           C  
ATOM   3793  NE  ARG C  91      12.984 -12.352 -15.195  1.00 93.44           N  
ATOM   3794  NH1 ARG C  91      14.922 -12.883 -16.328  1.00 93.44           N  
ATOM   3795  NH2 ARG C  91      13.602 -11.156 -17.047  1.00 93.44           N  
ATOM   3796  CZ  ARG C  91      13.836 -12.133 -16.188  1.00 93.44           C  
ATOM   3797  N   PRO C  92      11.367 -17.906 -15.266  1.00 92.25           N  
ATOM   3798  CA  PRO C  92      11.711 -19.281 -14.883  1.00 92.25           C  
ATOM   3799  C   PRO C  92      12.766 -19.359 -13.789  1.00 92.25           C  
ATOM   3800  CB  PRO C  92      12.234 -19.891 -16.188  1.00 92.25           C  
ATOM   3801  O   PRO C  92      12.797 -20.312 -13.016  1.00 92.25           O  
ATOM   3802  CG  PRO C  92      12.375 -18.734 -17.125  1.00 92.25           C  
ATOM   3803  CD  PRO C  92      11.570 -17.578 -16.578  1.00 92.25           C  
ATOM   3804  N   GLU C  93      13.664 -18.328 -13.711  1.00 85.56           N  
ATOM   3805  CA  GLU C  93      14.750 -18.344 -12.734  1.00 85.56           C  
ATOM   3806  C   GLU C  93      14.211 -18.266 -11.305  1.00 85.56           C  
ATOM   3807  CB  GLU C  93      15.719 -17.188 -12.992  1.00 85.56           C  
ATOM   3808  O   GLU C  93      14.844 -18.781 -10.375  1.00 85.56           O  
ATOM   3809  CG  GLU C  93      16.438 -17.266 -14.328  1.00 85.56           C  
ATOM   3810  CD  GLU C  93      15.758 -16.453 -15.422  1.00 85.56           C  
ATOM   3811  OE1 GLU C  93      16.469 -15.883 -16.281  1.00 85.56           O  
ATOM   3812  OE2 GLU C  93      14.508 -16.391 -15.422  1.00 85.56           O  
ATOM   3813  N   MET C  94      12.961 -17.703 -11.133  1.00 92.44           N  
ATOM   3814  CA  MET C  94      12.242 -17.641  -9.867  1.00 92.44           C  
ATOM   3815  C   MET C  94      13.133 -17.078  -8.766  1.00 92.44           C  
ATOM   3816  CB  MET C  94      11.719 -19.016  -9.477  1.00 92.44           C  
ATOM   3817  O   MET C  94      13.273 -17.703  -7.707  1.00 92.44           O  
ATOM   3818  CG  MET C  94      10.750 -19.000  -8.305  1.00 92.44           C  
ATOM   3819  SD  MET C  94      10.227 -20.688  -7.805  1.00 92.44           S  
ATOM   3820  CE  MET C  94       9.703 -21.344  -9.414  1.00 92.44           C  
ATOM   3821  N   SER C  95      13.805 -15.992  -9.078  1.00 80.69           N  
ATOM   3822  CA  SER C  95      14.461 -15.344  -7.945  1.00 80.69           C  
ATOM   3823  C   SER C  95      13.477 -15.078  -6.812  1.00 80.69           C  
ATOM   3824  CB  SER C  95      15.117 -14.031  -8.383  1.00 80.69           C  
ATOM   3825  O   SER C  95      12.258 -15.188  -7.004  1.00 80.69           O  
ATOM   3826  OG  SER C  95      14.133 -13.039  -8.617  1.00 80.69           O  
ATOM   3827  N   ASN C  96      13.984 -14.805  -5.652  1.00 78.81           N  
ATOM   3828  CA  ASN C  96      13.094 -14.469  -4.547  1.00 78.81           C  
ATOM   3829  C   ASN C  96      12.164 -13.312  -4.906  1.00 78.81           C  
ATOM   3830  CB  ASN C  96      13.898 -14.133  -3.291  1.00 78.81           C  
ATOM   3831  O   ASN C  96      10.984 -13.320  -4.547  1.00 78.81           O  
ATOM   3832  CG  ASN C  96      14.461 -15.359  -2.605  1.00 78.81           C  
ATOM   3833  ND2 ASN C  96      15.414 -15.156  -1.709  1.00 78.81           N  
ATOM   3834  OD1 ASN C  96      14.031 -16.484  -2.881  1.00 78.81           O  
ATOM   3835  N   GLU C  97      12.719 -12.375  -5.574  1.00 78.38           N  
ATOM   3836  CA  GLU C  97      11.891 -11.242  -5.961  1.00 78.38           C  
ATOM   3837  C   GLU C  97      10.859 -11.641  -7.008  1.00 78.38           C  
ATOM   3838  CB  GLU C  97      12.758 -10.102  -6.496  1.00 78.38           C  
ATOM   3839  O   GLU C  97       9.734 -11.133  -7.012  1.00 78.38           O  
ATOM   3840  CG  GLU C  97      13.602  -9.414  -5.430  1.00 78.38           C  
ATOM   3841  CD  GLU C  97      14.898 -10.141  -5.125  1.00 78.38           C  
ATOM   3842  OE1 GLU C  97      15.664  -9.680  -4.242  1.00 78.38           O  
ATOM   3843  OE2 GLU C  97      15.156 -11.180  -5.777  1.00 78.38           O  
ATOM   3844  N   ASP C  98      11.211 -12.539  -7.949  1.00 86.75           N  
ATOM   3845  CA  ASP C  98      10.234 -13.086  -8.883  1.00 86.75           C  
ATOM   3846  C   ASP C  98       9.086 -13.766  -8.141  1.00 86.75           C  
ATOM   3847  CB  ASP C  98      10.906 -14.078  -9.844  1.00 86.75           C  
ATOM   3848  O   ASP C  98       7.918 -13.484  -8.406  1.00 86.75           O  
ATOM   3849  CG  ASP C  98      11.906 -13.414 -10.773  1.00 86.75           C  
ATOM   3850  OD1 ASP C  98      11.680 -12.266 -11.195  1.00 86.75           O  
ATOM   3851  OD2 ASP C  98      12.938 -14.062 -11.086  1.00 86.75           O  
ATOM   3852  N   PHE C  99       9.477 -14.641  -7.246  1.00 88.62           N  
ATOM   3853  CA  PHE C  99       8.508 -15.430  -6.492  1.00 88.62           C  
ATOM   3854  C   PHE C  99       7.574 -14.523  -5.703  1.00 88.62           C  
ATOM   3855  CB  PHE C  99       9.219 -16.406  -5.547  1.00 88.62           C  
ATOM   3856  O   PHE C  99       6.352 -14.680  -5.766  1.00 88.62           O  
ATOM   3857  CG  PHE C  99       8.297 -17.359  -4.848  1.00 88.62           C  
ATOM   3858  CD1 PHE C  99       7.699 -17.016  -3.643  1.00 88.62           C  
ATOM   3859  CD2 PHE C  99       8.016 -18.609  -5.398  1.00 88.62           C  
ATOM   3860  CE1 PHE C  99       6.840 -17.891  -2.992  1.00 88.62           C  
ATOM   3861  CE2 PHE C  99       7.160 -19.500  -4.758  1.00 88.62           C  
ATOM   3862  CZ  PHE C  99       6.570 -19.141  -3.553  1.00 88.62           C  
ATOM   3863  N   GLU C 100       8.125 -13.570  -5.086  1.00 82.38           N  
ATOM   3864  CA  GLU C 100       7.328 -12.648  -4.281  1.00 82.38           C  
ATOM   3865  C   GLU C 100       6.375 -11.836  -5.148  1.00 82.38           C  
ATOM   3866  CB  GLU C 100       8.234 -11.711  -3.475  1.00 82.38           C  
ATOM   3867  O   GLU C 100       5.246 -11.547  -4.742  1.00 82.38           O  
ATOM   3868  CG  GLU C 100       8.867 -12.367  -2.254  1.00 82.38           C  
ATOM   3869  CD  GLU C 100       7.844 -12.805  -1.214  1.00 82.38           C  
ATOM   3870  OE1 GLU C 100       8.109 -13.781  -0.475  1.00 82.38           O  
ATOM   3871  OE2 GLU C 100       6.770 -12.164  -1.140  1.00 82.38           O  
ATOM   3872  N   THR C 101       6.820 -11.492  -6.301  1.00 85.12           N  
ATOM   3873  CA  THR C 101       5.957 -10.719  -7.195  1.00 85.12           C  
ATOM   3874  C   THR C 101       4.777 -11.562  -7.664  1.00 85.12           C  
ATOM   3875  CB  THR C 101       6.738 -10.203  -8.414  1.00 85.12           C  
ATOM   3876  O   THR C 101       3.637 -11.094  -7.676  1.00 85.12           O  
ATOM   3877  CG2 THR C 101       5.844  -9.359  -9.320  1.00 85.12           C  
ATOM   3878  OG1 THR C 101       7.836  -9.398  -7.965  1.00 85.12           O  
ATOM   3879  N   VAL C 102       5.035 -12.805  -7.961  1.00 91.62           N  
ATOM   3880  CA  VAL C 102       3.945 -13.680  -8.398  1.00 91.62           C  
ATOM   3881  C   VAL C 102       2.953 -13.875  -7.258  1.00 91.62           C  
ATOM   3882  CB  VAL C 102       4.473 -15.047  -8.891  1.00 91.62           C  
ATOM   3883  O   VAL C 102       1.740 -13.781  -7.453  1.00 91.62           O  
ATOM   3884  CG1 VAL C 102       3.318 -16.016  -9.141  1.00 91.62           C  
ATOM   3885  CG2 VAL C 102       5.309 -14.867 -10.164  1.00 91.62           C  
ATOM   3886  N   ALA C 103       3.500 -14.109  -6.059  1.00 87.69           N  
ATOM   3887  CA  ALA C 103       2.617 -14.281  -4.906  1.00 87.69           C  
ATOM   3888  C   ALA C 103       1.763 -13.039  -4.684  1.00 87.69           C  
ATOM   3889  CB  ALA C 103       3.432 -14.594  -3.654  1.00 87.69           C  
ATOM   3890  O   ALA C 103       0.563 -13.141  -4.418  1.00 87.69           O  
ATOM   3891  N   GLN C 104       2.387 -11.969  -4.871  1.00 84.12           N  
ATOM   3892  CA  GLN C 104       1.658 -10.719  -4.672  1.00 84.12           C  
ATOM   3893  C   GLN C 104       0.578 -10.539  -5.734  1.00 84.12           C  
ATOM   3894  CB  GLN C 104       2.619  -9.531  -4.695  1.00 84.12           C  
ATOM   3895  O   GLN C 104      -0.527 -10.086  -5.434  1.00 84.12           O  
ATOM   3896  CG  GLN C 104       1.976  -8.211  -4.281  1.00 84.12           C  
ATOM   3897  CD  GLN C 104       1.556  -8.195  -2.822  1.00 84.12           C  
ATOM   3898  NE2 GLN C 104       0.277  -7.934  -2.576  1.00 84.12           N  
ATOM   3899  OE1 GLN C 104       2.373  -8.422  -1.924  1.00 84.12           O  
ATOM   3900  N   VAL C 105       0.901 -10.836  -6.977  1.00 86.25           N  
ATOM   3901  CA  VAL C 105      -0.067 -10.711  -8.062  1.00 86.25           C  
ATOM   3902  C   VAL C 105      -1.286 -11.586  -7.766  1.00 86.25           C  
ATOM   3903  CB  VAL C 105       0.552 -11.109  -9.422  1.00 86.25           C  
ATOM   3904  O   VAL C 105      -2.426 -11.133  -7.887  1.00 86.25           O  
ATOM   3905  CG1 VAL C 105      -0.538 -11.297 -10.477  1.00 86.25           C  
ATOM   3906  CG2 VAL C 105       1.561 -10.055  -9.875  1.00 86.25           C  
ATOM   3907  N   ILE C 106      -1.063 -12.797  -7.289  1.00 89.06           N  
ATOM   3908  CA  ILE C 106      -2.176 -13.703  -7.012  1.00 89.06           C  
ATOM   3909  C   ILE C 106      -2.973 -13.188  -5.816  1.00 89.06           C  
ATOM   3910  CB  ILE C 106      -1.684 -15.141  -6.754  1.00 89.06           C  
ATOM   3911  O   ILE C 106      -4.207 -13.164  -5.848  1.00 89.06           O  
ATOM   3912  CG1 ILE C 106      -1.013 -15.711  -8.008  1.00 89.06           C  
ATOM   3913  CG2 ILE C 106      -2.842 -16.031  -6.297  1.00 89.06           C  
ATOM   3914  CD1 ILE C 106      -0.327 -17.047  -7.789  1.00 89.06           C  
ATOM   3915  N   ALA C 107      -2.254 -12.695  -4.785  1.00 82.69           N  
ATOM   3916  CA  ALA C 107      -2.947 -12.156  -3.617  1.00 82.69           C  
ATOM   3917  C   ALA C 107      -3.824 -10.969  -4.000  1.00 82.69           C  
ATOM   3918  CB  ALA C 107      -1.940 -11.742  -2.545  1.00 82.69           C  
ATOM   3919  O   ALA C 107      -4.949 -10.836  -3.514  1.00 82.69           O  
ATOM   3920  N   ASP C 108      -3.305 -10.227  -4.875  1.00 77.75           N  
ATOM   3921  CA  ASP C 108      -4.055  -9.055  -5.312  1.00 77.75           C  
ATOM   3922  C   ASP C 108      -5.305  -9.461  -6.094  1.00 77.75           C  
ATOM   3923  CB  ASP C 108      -3.176  -8.141  -6.168  1.00 77.75           C  
ATOM   3924  O   ASP C 108      -6.371  -8.875  -5.918  1.00 77.75           O  
ATOM   3925  CG  ASP C 108      -2.098  -7.438  -5.363  1.00 77.75           C  
ATOM   3926  OD1 ASP C 108      -2.131  -7.496  -4.113  1.00 77.75           O  
ATOM   3927  OD2 ASP C 108      -1.209  -6.812  -5.984  1.00 77.75           O  
ATOM   3928  N   LEU C 109      -5.145 -10.445  -6.992  1.00 82.25           N  
ATOM   3929  CA  LEU C 109      -6.289 -10.938  -7.746  1.00 82.25           C  
ATOM   3930  C   LEU C 109      -7.367 -11.477  -6.809  1.00 82.25           C  
ATOM   3931  CB  LEU C 109      -5.855 -12.039  -8.719  1.00 82.25           C  
ATOM   3932  O   LEU C 109      -8.547 -11.148  -6.957  1.00 82.25           O  
ATOM   3933  CG  LEU C 109      -5.109 -11.578  -9.977  1.00 82.25           C  
ATOM   3934  CD1 LEU C 109      -4.562 -12.773 -10.742  1.00 82.25           C  
ATOM   3935  CD2 LEU C 109      -6.027 -10.742 -10.867  1.00 82.25           C  
ATOM   3936  N   GLU C 110      -6.934 -12.234  -5.805  1.00 80.69           N  
ATOM   3937  CA  GLU C 110      -7.910 -12.836  -4.902  1.00 80.69           C  
ATOM   3938  C   GLU C 110      -8.594 -11.781  -4.043  1.00 80.69           C  
ATOM   3939  CB  GLU C 110      -7.242 -13.883  -4.008  1.00 80.69           C  
ATOM   3940  O   GLU C 110      -9.797 -11.867  -3.783  1.00 80.69           O  
ATOM   3941  CG  GLU C 110      -6.762 -15.117  -4.762  1.00 80.69           C  
ATOM   3942  CD  GLU C 110      -6.434 -16.297  -3.850  1.00 80.69           C  
ATOM   3943  OE1 GLU C 110      -6.211 -17.406  -4.359  1.00 80.69           O  
ATOM   3944  OE2 GLU C 110      -6.402 -16.078  -2.615  1.00 80.69           O  
ATOM   3945  N   THR C 111      -7.805 -10.836  -3.670  1.00 72.31           N  
ATOM   3946  CA  THR C 111      -8.375  -9.750  -2.873  1.00 72.31           C  
ATOM   3947  C   THR C 111      -9.352  -8.922  -3.703  1.00 72.31           C  
ATOM   3948  CB  THR C 111      -7.273  -8.836  -2.303  1.00 72.31           C  
ATOM   3949  O   THR C 111     -10.445  -8.602  -3.246  1.00 72.31           O  
ATOM   3950  CG2 THR C 111      -7.875  -7.691  -1.501  1.00 72.31           C  
ATOM   3951  OG1 THR C 111      -6.418  -9.609  -1.449  1.00 72.31           O  
ATOM   3952  N   PHE C 112      -8.969  -8.633  -4.906  1.00 67.81           N  
ATOM   3953  CA  PHE C 112      -9.797  -7.816  -5.789  1.00 67.81           C  
ATOM   3954  C   PHE C 112     -11.125  -8.508  -6.086  1.00 67.81           C  
ATOM   3955  CB  PHE C 112      -9.055  -7.520  -7.098  1.00 67.81           C  
ATOM   3956  O   PHE C 112     -12.180  -7.879  -6.043  1.00 67.81           O  
ATOM   3957  CG  PHE C 112      -9.820  -6.621  -8.039  1.00 67.81           C  
ATOM   3958  CD1 PHE C 112     -10.547  -7.152  -9.094  1.00 67.81           C  
ATOM   3959  CD2 PHE C 112      -9.805  -5.242  -7.859  1.00 67.81           C  
ATOM   3960  CE1 PHE C 112     -11.250  -6.324  -9.961  1.00 67.81           C  
ATOM   3961  CE2 PHE C 112     -10.508  -4.410  -8.727  1.00 67.81           C  
ATOM   3962  CZ  PHE C 112     -11.227  -4.949  -9.773  1.00 67.81           C  
ATOM   3963  N   TYR C 113     -11.086  -9.805  -6.277  1.00 74.31           N  
ATOM   3964  CA  TYR C 113     -12.289 -10.516  -6.707  1.00 74.31           C  
ATOM   3965  C   TYR C 113     -13.000 -11.148  -5.520  1.00 74.31           C  
ATOM   3966  CB  TYR C 113     -11.938 -11.594  -7.738  1.00 74.31           C  
ATOM   3967  O   TYR C 113     -14.094 -11.711  -5.668  1.00 74.31           O  
ATOM   3968  CG  TYR C 113     -11.516 -11.031  -9.078  1.00 74.31           C  
ATOM   3969  CD1 TYR C 113     -12.406 -10.297  -9.859  1.00 74.31           C  
ATOM   3970  CD2 TYR C 113     -10.234 -11.242  -9.562  1.00 74.31           C  
ATOM   3971  CE1 TYR C 113     -12.023  -9.789 -11.094  1.00 74.31           C  
ATOM   3972  CE2 TYR C 113      -9.836 -10.734 -10.797  1.00 74.31           C  
ATOM   3973  OH  TYR C 113     -10.359  -9.500 -12.773  1.00 74.31           O  
ATOM   3974  CZ  TYR C 113     -10.742 -10.008 -11.555  1.00 74.31           C  
ATOM   3975  N   GLY C 114     -12.352 -11.000  -4.270  1.00 70.50           N  
ATOM   3976  CA  GLY C 114     -12.977 -11.516  -3.057  1.00 70.50           C  
ATOM   3977  C   GLY C 114     -13.141 -13.023  -3.061  1.00 70.50           C  
ATOM   3978  O   GLY C 114     -14.141 -13.539  -2.555  1.00 70.50           O  
ATOM   3979  N   LYS C 115     -12.266 -13.750  -3.746  1.00 74.56           N  
ATOM   3980  CA  LYS C 115     -12.305 -15.211  -3.781  1.00 74.56           C  
ATOM   3981  C   LYS C 115     -10.898 -15.797  -3.912  1.00 74.56           C  
ATOM   3982  CB  LYS C 115     -13.180 -15.703  -4.934  1.00 74.56           C  
ATOM   3983  O   LYS C 115      -9.984 -15.117  -4.375  1.00 74.56           O  
ATOM   3984  CG  LYS C 115     -12.570 -15.492  -6.309  1.00 74.56           C  
ATOM   3985  CD  LYS C 115     -13.445 -16.094  -7.406  1.00 74.56           C  
ATOM   3986  CE  LYS C 115     -13.336 -17.609  -7.445  1.00 74.56           C  
ATOM   3987  NZ  LYS C 115     -14.242 -18.203  -8.477  1.00 74.56           N  
ATOM   3988  N   SER C 116     -10.750 -16.953  -3.367  1.00 82.19           N  
ATOM   3989  CA  SER C 116      -9.500 -17.688  -3.547  1.00 82.19           C  
ATOM   3990  C   SER C 116      -9.539 -18.531  -4.816  1.00 82.19           C  
ATOM   3991  CB  SER C 116      -9.219 -18.578  -2.336  1.00 82.19           C  
ATOM   3992  O   SER C 116     -10.602 -19.000  -5.230  1.00 82.19           O  
ATOM   3993  OG  SER C 116      -9.031 -17.797  -1.170  1.00 82.19           O  
ATOM   3994  N   PHE C 117      -8.422 -18.656  -5.441  1.00 88.06           N  
ATOM   3995  CA  PHE C 117      -8.281 -19.516  -6.609  1.00 88.06           C  
ATOM   3996  C   PHE C 117      -7.449 -20.750  -6.273  1.00 88.06           C  
ATOM   3997  CB  PHE C 117      -7.637 -18.750  -7.770  1.00 88.06           C  
ATOM   3998  O   PHE C 117      -6.551 -20.688  -5.434  1.00 88.06           O  
ATOM   3999  CG  PHE C 117      -8.414 -17.531  -8.203  1.00 88.06           C  
ATOM   4000  CD1 PHE C 117      -9.539 -17.656  -9.008  1.00 88.06           C  
ATOM   4001  CD2 PHE C 117      -8.023 -16.266  -7.797  1.00 88.06           C  
ATOM   4002  CE1 PHE C 117     -10.258 -16.531  -9.406  1.00 88.06           C  
ATOM   4003  CE2 PHE C 117      -8.734 -15.133  -8.195  1.00 88.06           C  
ATOM   4004  CZ  PHE C 117      -9.859 -15.273  -9.000  1.00 88.06           C  
ATOM   4005  N   TYR C 118      -7.867 -21.859  -6.887  1.00 87.38           N  
ATOM   4006  CA  TYR C 118      -6.910 -22.969  -6.906  1.00 87.38           C  
ATOM   4007  C   TYR C 118      -5.656 -22.578  -7.688  1.00 87.38           C  
ATOM   4008  CB  TYR C 118      -7.543 -24.219  -7.520  1.00 87.38           C  
ATOM   4009  O   TYR C 118      -5.738 -21.906  -8.719  1.00 87.38           O  
ATOM   4010  CG  TYR C 118      -8.758 -24.719  -6.773  1.00 87.38           C  
ATOM   4011  CD1 TYR C 118      -8.633 -25.344  -5.535  1.00 87.38           C  
ATOM   4012  CD2 TYR C 118     -10.031 -24.547  -7.305  1.00 87.38           C  
ATOM   4013  CE1 TYR C 118      -9.750 -25.797  -4.848  1.00 87.38           C  
ATOM   4014  CE2 TYR C 118     -11.156 -25.000  -6.621  1.00 87.38           C  
ATOM   4015  OH  TYR C 118     -12.117 -26.078  -4.719  1.00 87.38           O  
ATOM   4016  CZ  TYR C 118     -11.008 -25.625  -5.395  1.00 87.38           C  
ATOM   4017  N   VAL C 119      -4.477 -22.953  -7.117  1.00 92.94           N  
ATOM   4018  CA  VAL C 119      -3.227 -22.703  -7.824  1.00 92.94           C  
ATOM   4019  C   VAL C 119      -2.623 -24.031  -8.289  1.00 92.94           C  
ATOM   4020  CB  VAL C 119      -2.217 -21.938  -6.938  1.00 92.94           C  
ATOM   4021  O   VAL C 119      -2.277 -24.891  -7.477  1.00 92.94           O  
ATOM   4022  CG1 VAL C 119      -0.930 -21.656  -7.707  1.00 92.94           C  
ATOM   4023  CG2 VAL C 119      -2.836 -20.641  -6.426  1.00 92.94           C  
ATOM   4024  N   HIS C 120      -2.615 -24.172  -9.609  1.00 90.62           N  
ATOM   4025  CA  HIS C 120      -2.074 -25.375 -10.234  1.00 90.62           C  
ATOM   4026  C   HIS C 120      -0.944 -25.031 -11.203  1.00 90.62           C  
ATOM   4027  CB  HIS C 120      -3.178 -26.141 -10.969  1.00 90.62           C  
ATOM   4028  O   HIS C 120      -0.783 -23.875 -11.594  1.00 90.62           O  
ATOM   4029  CG  HIS C 120      -4.172 -26.781 -10.055  1.00 90.62           C  
ATOM   4030  CD2 HIS C 120      -5.449 -26.453  -9.758  1.00 90.62           C  
ATOM   4031  ND1 HIS C 120      -3.879 -27.906  -9.305  1.00 90.62           N  
ATOM   4032  CE1 HIS C 120      -4.941 -28.250  -8.594  1.00 90.62           C  
ATOM   4033  NE2 HIS C 120      -5.910 -27.375  -8.852  1.00 90.62           N  
ATOM   4034  N   GLY C 121      -0.101 -26.016 -11.445  1.00 93.38           N  
ATOM   4035  CA  GLY C 121       0.880 -25.875 -12.508  1.00 93.38           C  
ATOM   4036  C   GLY C 121       0.369 -26.359 -13.859  1.00 93.38           C  
ATOM   4037  O   GLY C 121      -0.534 -27.188 -13.930  1.00 93.38           O  
ATOM   4038  N   HIS C 122       0.952 -25.781 -14.836  1.00 91.06           N  
ATOM   4039  CA  HIS C 122       0.550 -26.141 -16.188  1.00 91.06           C  
ATOM   4040  C   HIS C 122       0.560 -27.656 -16.391  1.00 91.06           C  
ATOM   4041  CB  HIS C 122       1.468 -25.469 -17.219  1.00 91.06           C  
ATOM   4042  O   HIS C 122      -0.308 -28.203 -17.078  1.00 91.06           O  
ATOM   4043  CG  HIS C 122       1.000 -25.625 -18.625  1.00 91.06           C  
ATOM   4044  CD2 HIS C 122      -0.146 -26.141 -19.141  1.00 91.06           C  
ATOM   4045  ND1 HIS C 122       1.755 -25.234 -19.719  1.00 91.06           N  
ATOM   4046  CE1 HIS C 122       1.090 -25.484 -20.828  1.00 91.06           C  
ATOM   4047  NE2 HIS C 122      -0.066 -26.047 -20.500  1.00 91.06           N  
ATOM   4048  N   LYS C 123       1.448 -28.344 -15.773  1.00 86.38           N  
ATOM   4049  CA  LYS C 123       1.593 -29.781 -15.992  1.00 86.38           C  
ATOM   4050  C   LYS C 123       0.409 -30.547 -15.406  1.00 86.38           C  
ATOM   4051  CB  LYS C 123       2.898 -30.281 -15.375  1.00 86.38           C  
ATOM   4052  O   LYS C 123       0.220 -31.734 -15.711  1.00 86.38           O  
ATOM   4053  CG  LYS C 123       2.900 -30.312 -13.859  1.00 86.38           C  
ATOM   4054  CD  LYS C 123       4.266 -30.703 -13.305  1.00 86.38           C  
ATOM   4055  CE  LYS C 123       4.598 -32.156 -13.617  1.00 86.38           C  
ATOM   4056  NZ  LYS C 123       6.023 -32.469 -13.312  1.00 86.38           N  
ATOM   4057  N   ASP C 124      -0.373 -29.859 -14.516  1.00 86.38           N  
ATOM   4058  CA  ASP C 124      -1.564 -30.516 -13.984  1.00 86.38           C  
ATOM   4059  C   ASP C 124      -2.658 -30.609 -15.047  1.00 86.38           C  
ATOM   4060  CB  ASP C 124      -2.088 -29.781 -12.758  1.00 86.38           C  
ATOM   4061  O   ASP C 124      -3.613 -31.375 -14.898  1.00 86.38           O  
ATOM   4062  CG  ASP C 124      -1.138 -29.844 -11.578  1.00 86.38           C  
ATOM   4063  OD1 ASP C 124      -0.453 -30.875 -11.398  1.00 86.38           O  
ATOM   4064  OD2 ASP C 124      -1.075 -28.844 -10.812  1.00 86.38           O  
ATOM   4065  N   PHE C 125      -2.500 -29.953 -16.234  1.00 83.69           N  
ATOM   4066  CA  PHE C 125      -3.566 -29.891 -17.234  1.00 83.69           C  
ATOM   4067  C   PHE C 125      -3.080 -30.406 -18.578  1.00 83.69           C  
ATOM   4068  CB  PHE C 125      -4.094 -28.469 -17.375  1.00 83.69           C  
ATOM   4069  O   PHE C 125      -3.887 -30.734 -19.453  1.00 83.69           O  
ATOM   4070  CG  PHE C 125      -4.680 -27.906 -16.109  1.00 83.69           C  
ATOM   4071  CD1 PHE C 125      -5.953 -28.266 -15.695  1.00 83.69           C  
ATOM   4072  CD2 PHE C 125      -3.953 -27.016 -15.328  1.00 83.69           C  
ATOM   4073  CE1 PHE C 125      -6.496 -27.750 -14.516  1.00 83.69           C  
ATOM   4074  CE2 PHE C 125      -4.488 -26.484 -14.156  1.00 83.69           C  
ATOM   4075  CZ  PHE C 125      -5.762 -26.859 -13.758  1.00 83.69           C  
ATOM   4076  N   PHE C 126      -1.797 -30.344 -18.797  1.00 80.50           N  
ATOM   4077  CA  PHE C 126      -1.178 -30.703 -20.062  1.00 80.50           C  
ATOM   4078  C   PHE C 126       0.164 -31.391 -19.828  1.00 80.50           C  
ATOM   4079  CB  PHE C 126      -0.991 -29.469 -20.953  1.00 80.50           C  
ATOM   4080  O   PHE C 126       0.896 -31.047 -18.906  1.00 80.50           O  
ATOM   4081  CG  PHE C 126      -0.705 -29.797 -22.391  1.00 80.50           C  
ATOM   4082  CD1 PHE C 126       0.584 -29.688 -22.906  1.00 80.50           C  
ATOM   4083  CD2 PHE C 126      -1.726 -30.203 -23.234  1.00 80.50           C  
ATOM   4084  CE1 PHE C 126       0.852 -29.984 -24.234  1.00 80.50           C  
ATOM   4085  CE2 PHE C 126      -1.465 -30.500 -24.578  1.00 80.50           C  
ATOM   4086  CZ  PHE C 126      -0.176 -30.391 -25.062  1.00 80.50           C  
ATOM   4087  N   ALA C 127       0.408 -32.500 -20.641  1.00 75.94           N  
ATOM   4088  CA  ALA C 127       1.685 -33.188 -20.547  1.00 75.94           C  
ATOM   4089  C   ALA C 127       2.842 -32.281 -20.953  1.00 75.94           C  
ATOM   4090  CB  ALA C 127       1.665 -34.438 -21.406  1.00 75.94           C  
ATOM   4091  O   ALA C 127       3.197 -32.219 -22.125  1.00 75.94           O  
ATOM   4092  N   THR C 128       3.365 -31.453 -20.047  1.00 74.12           N  
ATOM   4093  CA  THR C 128       4.465 -30.516 -20.234  1.00 74.12           C  
ATOM   4094  C   THR C 128       5.344 -30.438 -19.000  1.00 74.12           C  
ATOM   4095  CB  THR C 128       3.941 -29.109 -20.594  1.00 74.12           C  
ATOM   4096  O   THR C 128       4.922 -30.844 -17.906  1.00 74.12           O  
ATOM   4097  CG2 THR C 128       3.096 -28.547 -19.453  1.00 74.12           C  
ATOM   4098  OG1 THR C 128       5.055 -28.234 -20.828  1.00 74.12           O  
ATOM   4099  N   ALA C 129       6.547 -30.062 -19.141  1.00 82.38           N  
ATOM   4100  CA  ALA C 129       7.434 -29.828 -18.016  1.00 82.38           C  
ATOM   4101  C   ALA C 129       7.113 -28.500 -17.328  1.00 82.38           C  
ATOM   4102  CB  ALA C 129       8.891 -29.844 -18.453  1.00 82.38           C  
ATOM   4103  O   ALA C 129       7.559 -28.250 -16.203  1.00 82.38           O  
ATOM   4104  N   CYS C 130       6.320 -27.688 -17.953  1.00 85.69           N  
ATOM   4105  CA  CYS C 130       5.883 -26.438 -17.359  1.00 85.69           C  
ATOM   4106  C   CYS C 130       4.953 -26.672 -16.188  1.00 85.69           C  
ATOM   4107  CB  CYS C 130       5.180 -25.562 -18.406  1.00 85.69           C  
ATOM   4108  O   CYS C 130       4.066 -27.531 -16.250  1.00 85.69           O  
ATOM   4109  SG  CYS C 130       4.695 -23.938 -17.797  1.00 85.69           S  
ATOM   4110  N   PRO C 131       5.281 -25.922 -15.102  1.00 93.88           N  
ATOM   4111  CA  PRO C 131       5.980 -24.641 -14.984  1.00 93.88           C  
ATOM   4112  C   PRO C 131       7.410 -24.797 -14.477  1.00 93.88           C  
ATOM   4113  CB  PRO C 131       5.125 -23.875 -13.984  1.00 93.88           C  
ATOM   4114  O   PRO C 131       7.914 -23.922 -13.766  1.00 93.88           O  
ATOM   4115  CG  PRO C 131       4.613 -24.906 -13.031  1.00 93.88           C  
ATOM   4116  CD  PRO C 131       4.348 -26.172 -13.797  1.00 93.88           C  
ATOM   4117  N   GLY C 132       8.016 -26.047 -14.680  1.00 88.38           N  
ATOM   4118  CA  GLY C 132       9.406 -26.266 -14.312  1.00 88.38           C  
ATOM   4119  C   GLY C 132       9.664 -26.109 -12.828  1.00 88.38           C  
ATOM   4120  O   GLY C 132       8.961 -26.688 -12.000  1.00 88.38           O  
ATOM   4121  N   ARG C 133      10.633 -25.188 -12.445  1.00 87.62           N  
ATOM   4122  CA  ARG C 133      11.070 -24.984 -11.062  1.00 87.62           C  
ATOM   4123  C   ARG C 133       9.914 -24.516 -10.188  1.00 87.62           C  
ATOM   4124  CB  ARG C 133      12.211 -23.969 -11.016  1.00 87.62           C  
ATOM   4125  O   ARG C 133       9.938 -24.688  -8.969  1.00 87.62           O  
ATOM   4126  CG  ARG C 133      13.453 -24.406 -11.773  1.00 87.62           C  
ATOM   4127  CD  ARG C 133      14.523 -23.312 -11.773  1.00 87.62           C  
ATOM   4128  NE  ARG C 133      15.664 -23.688 -12.609  1.00 87.62           N  
ATOM   4129  NH1 ARG C 133      15.062 -22.328 -14.383  1.00 87.62           N  
ATOM   4130  NH2 ARG C 133      16.953 -23.609 -14.500  1.00 87.62           N  
ATOM   4131  CZ  ARG C 133      15.891 -23.203 -13.828  1.00 87.62           C  
ATOM   4132  N   TRP C 134       8.891 -23.906 -10.781  1.00 94.06           N  
ATOM   4133  CA  TRP C 134       7.785 -23.344 -10.023  1.00 94.06           C  
ATOM   4134  C   TRP C 134       6.895 -24.438  -9.453  1.00 94.06           C  
ATOM   4135  CB  TRP C 134       6.953 -22.391 -10.898  1.00 94.06           C  
ATOM   4136  O   TRP C 134       6.223 -24.250  -8.438  1.00 94.06           O  
ATOM   4137  CG  TRP C 134       7.574 -21.047 -11.094  1.00 94.06           C  
ATOM   4138  CD1 TRP C 134       8.477 -20.688 -12.055  1.00 94.06           C  
ATOM   4139  CD2 TRP C 134       7.340 -19.875 -10.297  1.00 94.06           C  
ATOM   4140  CE2 TRP C 134       8.133 -18.844 -10.844  1.00 94.06           C  
ATOM   4141  CE3 TRP C 134       6.539 -19.609  -9.188  1.00 94.06           C  
ATOM   4142  NE1 TRP C 134       8.812 -19.359 -11.914  1.00 94.06           N  
ATOM   4143  CH2 TRP C 134       7.352 -17.312  -9.211  1.00 94.06           C  
ATOM   4144  CZ2 TRP C 134       8.148 -17.547 -10.305  1.00 94.06           C  
ATOM   4145  CZ3 TRP C 134       6.555 -18.312  -8.648  1.00 94.06           C  
ATOM   4146  N   TYR C 135       6.867 -25.641 -10.086  1.00 91.62           N  
ATOM   4147  CA  TYR C 135       5.871 -26.641  -9.734  1.00 91.62           C  
ATOM   4148  C   TYR C 135       6.051 -27.125  -8.297  1.00 91.62           C  
ATOM   4149  CB  TYR C 135       5.957 -27.828 -10.695  1.00 91.62           C  
ATOM   4150  O   TYR C 135       5.082 -27.203  -7.543  1.00 91.62           O  
ATOM   4151  CG  TYR C 135       4.742 -28.734 -10.664  1.00 91.62           C  
ATOM   4152  CD1 TYR C 135       4.805 -30.000 -10.094  1.00 91.62           C  
ATOM   4153  CD2 TYR C 135       3.529 -28.312 -11.195  1.00 91.62           C  
ATOM   4154  CE1 TYR C 135       3.691 -30.828 -10.062  1.00 91.62           C  
ATOM   4155  CE2 TYR C 135       2.406 -29.125 -11.164  1.00 91.62           C  
ATOM   4156  OH  TYR C 135       1.389 -31.203 -10.570  1.00 91.62           O  
ATOM   4157  CZ  TYR C 135       2.496 -30.391 -10.602  1.00 91.62           C  
ATOM   4158  N   ASP C 136       7.250 -27.359  -7.918  1.00 86.38           N  
ATOM   4159  CA  ASP C 136       7.504 -27.891  -6.578  1.00 86.38           C  
ATOM   4160  C   ASP C 136       7.348 -26.781  -5.523  1.00 86.38           C  
ATOM   4161  CB  ASP C 136       8.898 -28.500  -6.496  1.00 86.38           C  
ATOM   4162  O   ASP C 136       7.406 -27.062  -4.324  1.00 86.38           O  
ATOM   4163  CG  ASP C 136       9.047 -29.750  -7.336  1.00 86.38           C  
ATOM   4164  OD1 ASP C 136       8.031 -30.422  -7.621  1.00 86.38           O  
ATOM   4165  OD2 ASP C 136      10.195 -30.078  -7.715  1.00 86.38           O  
ATOM   4166  N   GLN C 137       7.195 -25.500  -5.996  1.00 91.12           N  
ATOM   4167  CA  GLN C 137       7.066 -24.391  -5.059  1.00 91.12           C  
ATOM   4168  C   GLN C 137       5.617 -23.938  -4.949  1.00 91.12           C  
ATOM   4169  CB  GLN C 137       7.961 -23.234  -5.484  1.00 91.12           C  
ATOM   4170  O   GLN C 137       5.328 -22.922  -4.301  1.00 91.12           O  
ATOM   4171  CG  GLN C 137       9.438 -23.578  -5.566  1.00 91.12           C  
ATOM   4172  CD  GLN C 137      10.023 -23.969  -4.223  1.00 91.12           C  
ATOM   4173  NE2 GLN C 137      10.859 -25.000  -4.215  1.00 91.12           N  
ATOM   4174  OE1 GLN C 137       9.734 -23.344  -3.197  1.00 91.12           O  
ATOM   4175  N   LEU C 138       4.621 -24.656  -5.551  1.00 90.56           N  
ATOM   4176  CA  LEU C 138       3.240 -24.203  -5.598  1.00 90.56           C  
ATOM   4177  C   LEU C 138       2.641 -24.125  -4.195  1.00 90.56           C  
ATOM   4178  CB  LEU C 138       2.395 -25.109  -6.484  1.00 90.56           C  
ATOM   4179  O   LEU C 138       1.919 -23.188  -3.869  1.00 90.56           O  
ATOM   4180  CG  LEU C 138       2.635 -25.000  -7.992  1.00 90.56           C  
ATOM   4181  CD1 LEU C 138       1.701 -25.953  -8.742  1.00 90.56           C  
ATOM   4182  CD2 LEU C 138       2.445 -23.562  -8.461  1.00 90.56           C  
ATOM   4183  N   ASP C 139       2.953 -25.109  -3.379  1.00 80.94           N  
ATOM   4184  CA  ASP C 139       2.432 -25.078  -2.016  1.00 80.94           C  
ATOM   4185  C   ASP C 139       2.963 -23.859  -1.262  1.00 80.94           C  
ATOM   4186  CB  ASP C 139       2.797 -26.359  -1.265  1.00 80.94           C  
ATOM   4187  O   ASP C 139       2.213 -23.188  -0.544  1.00 80.94           O  
ATOM   4188  CG  ASP C 139       2.002 -27.562  -1.733  1.00 80.94           C  
ATOM   4189  OD1 ASP C 139       0.951 -27.391  -2.385  1.00 80.94           O  
ATOM   4190  OD2 ASP C 139       2.432 -28.703  -1.446  1.00 80.94           O  
ATOM   4191  N   ARG C 140       4.230 -23.641  -1.438  1.00 84.38           N  
ATOM   4192  CA  ARG C 140       4.824 -22.469  -0.824  1.00 84.38           C  
ATOM   4193  C   ARG C 140       4.176 -21.188  -1.348  1.00 84.38           C  
ATOM   4194  CB  ARG C 140       6.332 -22.422  -1.082  1.00 84.38           C  
ATOM   4195  O   ARG C 140       3.967 -20.234  -0.592  1.00 84.38           O  
ATOM   4196  CG  ARG C 140       7.055 -21.297  -0.362  1.00 84.38           C  
ATOM   4197  CD  ARG C 140       8.547 -21.297  -0.671  1.00 84.38           C  
ATOM   4198  NE  ARG C 140       9.180 -20.047  -0.235  1.00 84.38           N  
ATOM   4199  NH1 ARG C 140      10.648 -19.938  -2.014  1.00 84.38           N  
ATOM   4200  NH2 ARG C 140      10.672 -18.312  -0.396  1.00 84.38           N  
ATOM   4201  CZ  ARG C 140      10.164 -19.438  -0.882  1.00 84.38           C  
ATOM   4202  N   LEU C 141       3.900 -21.188  -2.635  1.00 89.44           N  
ATOM   4203  CA  LEU C 141       3.250 -20.031  -3.244  1.00 89.44           C  
ATOM   4204  C   LEU C 141       1.867 -19.797  -2.643  1.00 89.44           C  
ATOM   4205  CB  LEU C 141       3.137 -20.219  -4.758  1.00 89.44           C  
ATOM   4206  O   LEU C 141       1.521 -18.672  -2.275  1.00 89.44           O  
ATOM   4207  CG  LEU C 141       2.527 -19.047  -5.543  1.00 89.44           C  
ATOM   4208  CD1 LEU C 141       3.361 -17.797  -5.352  1.00 89.44           C  
ATOM   4209  CD2 LEU C 141       2.410 -19.406  -7.020  1.00 89.44           C  
ATOM   4210  N   ILE C 142       1.091 -20.922  -2.533  1.00 84.69           N  
ATOM   4211  CA  ILE C 142      -0.243 -20.828  -1.950  1.00 84.69           C  
ATOM   4212  C   ILE C 142      -0.149 -20.312  -0.519  1.00 84.69           C  
ATOM   4213  CB  ILE C 142      -0.958 -22.203  -1.976  1.00 84.69           C  
ATOM   4214  O   ILE C 142      -0.904 -19.422  -0.125  1.00 84.69           O  
ATOM   4215  CG1 ILE C 142      -1.278 -22.609  -3.418  1.00 84.69           C  
ATOM   4216  CG2 ILE C 142      -2.229 -22.172  -1.121  1.00 84.69           C  
ATOM   4217  CD1 ILE C 142      -1.642 -24.078  -3.578  1.00 84.69           C  
ATOM   4218  N   ASP C 143       0.790 -20.828   0.130  1.00 76.50           N  
ATOM   4219  CA  ASP C 143       0.980 -20.375   1.506  1.00 76.50           C  
ATOM   4220  C   ASP C 143       1.325 -18.891   1.558  1.00 76.50           C  
ATOM   4221  CB  ASP C 143       2.078 -21.188   2.189  1.00 76.50           C  
ATOM   4222  O   ASP C 143       0.833 -18.156   2.424  1.00 76.50           O  
ATOM   4223  CG  ASP C 143       1.643 -22.609   2.520  1.00 76.50           C  
ATOM   4224  OD1 ASP C 143       0.425 -22.891   2.504  1.00 76.50           O  
ATOM   4225  OD2 ASP C 143       2.525 -23.453   2.799  1.00 76.50           O  
ATOM   4226  N   ARG C 144       2.193 -18.547   0.598  1.00 82.44           N  
ATOM   4227  CA  ARG C 144       2.621 -17.141   0.608  1.00 82.44           C  
ATOM   4228  C   ARG C 144       1.467 -16.219   0.245  1.00 82.44           C  
ATOM   4229  CB  ARG C 144       3.787 -16.938  -0.359  1.00 82.44           C  
ATOM   4230  O   ARG C 144       1.311 -15.148   0.844  1.00 82.44           O  
ATOM   4231  CG  ARG C 144       4.328 -15.516  -0.371  1.00 82.44           C  
ATOM   4232  CD  ARG C 144       4.852 -15.094   0.997  1.00 82.44           C  
ATOM   4233  NE  ARG C 144       5.398 -13.742   0.976  1.00 82.44           N  
ATOM   4234  NH1 ARG C 144       4.633 -13.180   3.080  1.00 82.44           N  
ATOM   4235  NH2 ARG C 144       5.820 -11.656   1.842  1.00 82.44           N  
ATOM   4236  CZ  ARG C 144       5.285 -12.859   1.966  1.00 82.44           C  
ATOM   4237  N   VAL C 145       0.685 -16.578  -0.739  1.00 81.62           N  
ATOM   4238  CA  VAL C 145      -0.500 -15.812  -1.115  1.00 81.62           C  
ATOM   4239  C   VAL C 145      -1.421 -15.656   0.093  1.00 81.62           C  
ATOM   4240  CB  VAL C 145      -1.261 -16.484  -2.281  1.00 81.62           C  
ATOM   4241  O   VAL C 145      -1.879 -14.547   0.395  1.00 81.62           O  
ATOM   4242  CG1 VAL C 145      -2.637 -15.844  -2.467  1.00 81.62           C  
ATOM   4243  CG2 VAL C 145      -0.447 -16.391  -3.570  1.00 81.62           C  
ATOM   4244  N   ASN C 146      -1.697 -16.844   0.747  1.00 70.94           N  
ATOM   4245  CA  ASN C 146      -2.557 -16.812   1.926  1.00 70.94           C  
ATOM   4246  C   ASN C 146      -1.978 -15.922   3.018  1.00 70.94           C  
ATOM   4247  CB  ASN C 146      -2.783 -18.234   2.463  1.00 70.94           C  
ATOM   4248  O   ASN C 146      -2.713 -15.188   3.678  1.00 70.94           O  
ATOM   4249  CG  ASN C 146      -3.654 -19.078   1.549  1.00 70.94           C  
ATOM   4250  ND2 ASN C 146      -3.500 -20.391   1.629  1.00 70.94           N  
ATOM   4251  OD1 ASN C 146      -4.457 -18.547   0.777  1.00 70.94           O  
ATOM   4252  N   ALA C 147      -0.645 -16.016   3.043  1.00 66.75           N  
ATOM   4253  CA  ALA C 147       0.027 -15.188   4.043  1.00 66.75           C  
ATOM   4254  C   ALA C 147      -0.136 -13.703   3.727  1.00 66.75           C  
ATOM   4255  CB  ALA C 147       1.508 -15.555   4.125  1.00 66.75           C  
ATOM   4256  O   ALA C 147      -0.353 -12.891   4.629  1.00 66.75           O  
ATOM   4257  N   ILE C 148       0.040 -13.328   2.418  1.00 66.38           N  
ATOM   4258  CA  ILE C 148      -0.117 -11.945   1.983  1.00 66.38           C  
ATOM   4259  C   ILE C 148      -1.533 -11.461   2.293  1.00 66.38           C  
ATOM   4260  CB  ILE C 148       0.183 -11.789   0.476  1.00 66.38           C  
ATOM   4261  O   ILE C 148      -1.721 -10.367   2.830  1.00 66.38           O  
ATOM   4262  CG1 ILE C 148       1.681 -11.977   0.207  1.00 66.38           C  
ATOM   4263  CG2 ILE C 148      -0.296 -10.422  -0.033  1.00 66.38           C  
ATOM   4264  CD1 ILE C 148       2.029 -12.148  -1.265  1.00 66.38           C  
ATOM   4265  N   LYS C 149      -2.557 -12.375   1.901  1.00 66.44           N  
ATOM   4266  CA  LYS C 149      -3.959 -12.008   2.084  1.00 66.44           C  
ATOM   4267  C   LYS C 149      -4.305 -11.875   3.564  1.00 66.44           C  
ATOM   4268  CB  LYS C 149      -4.871 -13.039   1.421  1.00 66.44           C  
ATOM   4269  O   LYS C 149      -5.188 -11.102   3.934  1.00 66.44           O  
ATOM   4270  CG  LYS C 149      -4.828 -13.023  -0.100  1.00 66.44           C  
ATOM   4271  CD  LYS C 149      -5.629 -14.172  -0.697  1.00 66.44           C  
ATOM   4272  CE  LYS C 149      -7.121 -14.008  -0.441  1.00 66.44           C  
ATOM   4273  NZ  LYS C 149      -7.895 -15.203  -0.889  1.00 66.44           N  
ATOM   4274  N   GLU C 150      -3.746 -12.883   4.203  1.00 54.66           N  
ATOM   4275  CA  GLU C 150      -3.984 -12.852   5.641  1.00 54.66           C  
ATOM   4276  C   GLU C 150      -3.162 -11.766   6.316  1.00 54.66           C  
ATOM   4277  CB  GLU C 150      -3.664 -14.219   6.266  1.00 54.66           C  
ATOM   4278  O   GLU C 150      -3.258 -11.562   7.531  1.00 54.66           O  
ATOM   4279  CG  GLU C 150      -4.648 -15.312   5.891  1.00 54.66           C  
ATOM   4280  CD  GLU C 150      -4.238 -16.688   6.391  1.00 54.66           C  
ATOM   4281  OE1 GLU C 150      -4.945 -17.672   6.098  1.00 54.66           O  
ATOM   4282  OE2 GLU C 150      -3.201 -16.781   7.090  1.00 54.66           O  
ATOM   4283  N   GLY C 151      -2.641 -11.047   5.430  1.00 49.16           N  
ATOM   4284  CA  GLY C 151      -1.766 -10.000   5.934  1.00 49.16           C  
ATOM   4285  C   GLY C 151      -0.472 -10.531   6.520  1.00 49.16           C  
ATOM   4286  O   GLY C 151       0.213  -9.828   7.270  1.00 49.16           O  
ATOM   4287  N   LYS C 152      -0.287 -12.047   6.133  1.00 39.53           N  
ATOM   4288  CA  LYS C 152       0.889 -12.773   6.605  1.00 39.53           C  
ATOM   4289  C   LYS C 152       2.076 -12.562   5.672  1.00 39.53           C  
ATOM   4290  CB  LYS C 152       0.583 -14.266   6.727  1.00 39.53           C  
ATOM   4291  O   LYS C 152       1.920 -12.562   4.449  1.00 39.53           O  
ATOM   4292  CG  LYS C 152      -0.362 -14.617   7.871  1.00 39.53           C  
ATOM   4293  CD  LYS C 152      -0.582 -16.125   7.977  1.00 39.53           C  
ATOM   4294  CE  LYS C 152      -1.564 -16.469   9.094  1.00 39.53           C  
ATOM   4295  NZ  LYS C 152      -1.843 -17.922   9.148  1.00 39.53           N  
ATOM   4296  N   VAL C 153       3.131 -11.906   5.898  1.00 35.44           N  
ATOM   4297  CA  VAL C 153       4.316 -11.805   5.055  1.00 35.44           C  
ATOM   4298  C   VAL C 153       5.020 -13.156   4.980  1.00 35.44           C  
ATOM   4299  CB  VAL C 153       5.293 -10.727   5.574  1.00 35.44           C  
ATOM   4300  O   VAL C 153       5.000 -13.922   5.945  1.00 35.44           O  
ATOM   4301  CG1 VAL C 153       6.156 -10.180   4.438  1.00 35.44           C  
ATOM   4302  CG2 VAL C 153       4.527  -9.594   6.258  1.00 35.44           C  
ATOM   4303  N   GLU C 154       5.074 -13.883   3.852  1.00 29.66           N  
ATOM   4304  CA  GLU C 154       5.820 -15.125   3.711  1.00 29.66           C  
ATOM   4305  C   GLU C 154       7.059 -15.133   4.602  1.00 29.66           C  
ATOM   4306  CB  GLU C 154       6.223 -15.352   2.250  1.00 29.66           C  
ATOM   4307  O   GLU C 154       7.793 -14.148   4.660  1.00 29.66           O  
ATOM   4308  CG  GLU C 154       5.254 -16.234   1.473  1.00 29.66           C  
ATOM   4309  CD  GLU C 154       5.785 -16.641   0.108  1.00 29.66           C  
ATOM   4310  OE1 GLU C 154       5.152 -17.500  -0.556  1.00 29.66           O  
ATOM   4311  OE2 GLU C 154       6.840 -16.109  -0.300  1.00 29.66           O  
ATOM   4312  N   ARG C 155       7.230 -15.906   5.754  1.00 25.05           N  
ATOM   4313  CA  ARG C 155       8.578 -16.297   6.172  1.00 25.05           C  
ATOM   4314  C   ARG C 155       9.531 -16.328   4.980  1.00 25.05           C  
ATOM   4315  CB  ARG C 155       8.555 -17.656   6.863  1.00 25.05           C  
ATOM   4316  O   ARG C 155      10.625 -15.758   5.035  1.00 25.05           O  
ATOM   4317  CG  ARG C 155       8.398 -17.578   8.375  1.00 25.05           C  
ATOM   4318  CD  ARG C 155       8.430 -18.953   9.016  1.00 25.05           C  
ATOM   4319  NE  ARG C 155       7.109 -19.578   9.016  1.00 25.05           N  
ATOM   4320  NH1 ARG C 155       7.715 -21.344  10.375  1.00 25.05           N  
ATOM   4321  NH2 ARG C 155       5.566 -21.188   9.586  1.00 25.05           N  
ATOM   4322  CZ  ARG C 155       6.801 -20.703   9.656  1.00 25.05           C  
ATOM   4323  N   GLY C 156       9.727 -17.484   4.328  1.00 22.94           N  
ATOM   4324  CA  GLY C 156      10.672 -18.062   3.383  1.00 22.94           C  
ATOM   4325  C   GLY C 156      10.688 -17.344   2.045  1.00 22.94           C  
ATOM   4326  O   GLY C 156      11.398 -17.750   1.124  1.00 22.94           O  
ATOM   4327  N   VAL C 157       9.461 -16.984   1.479  1.00 21.28           N  
ATOM   4328  CA  VAL C 157       9.844 -16.891   0.073  1.00 21.28           C  
ATOM   4329  C   VAL C 157      10.773 -15.703  -0.138  1.00 21.28           C  
ATOM   4330  CB  VAL C 157       8.609 -16.781  -0.848  1.00 21.28           C  
ATOM   4331  O   VAL C 157      10.594 -14.656   0.491  1.00 21.28           O  
ATOM   4332  CG1 VAL C 157       9.008 -16.969  -2.311  1.00 21.28           C  
ATOM   4333  CG2 VAL C 157       7.551 -17.812  -0.448  1.00 21.28           C  
ATOM   4334  N   GLU C 158      11.945 -15.758  -0.779  1.00 22.27           N  
ATOM   4335  CA  GLU C 158      12.852 -14.922  -1.560  1.00 22.27           C  
ATOM   4336  C   GLU C 158      12.117 -13.734  -2.176  1.00 22.27           C  
ATOM   4337  CB  GLU C 158      13.539 -15.742  -2.654  1.00 22.27           C  
ATOM   4338  O   GLU C 158      12.547 -12.586  -2.033  1.00 22.27           O  
ATOM   4339  CG  GLU C 158      14.742 -16.531  -2.168  1.00 22.27           C  
ATOM   4340  CD  GLU C 158      15.484 -17.250  -3.289  1.00 22.27           C  
ATOM   4341  OE1 GLU C 158      16.594 -17.766  -3.047  1.00 22.27           O  
ATOM   4342  OE2 GLU C 158      14.945 -17.281  -4.418  1.00 22.27           O  
ATOM   4343  N   ASN C 159      11.367 -13.766  -3.418  1.00 21.56           N  
ATOM   4344  CA  ASN C 159      11.258 -12.953  -4.625  1.00 21.56           C  
ATOM   4345  C   ASN C 159       9.938 -12.188  -4.664  1.00 21.56           C  
ATOM   4346  CB  ASN C 159      11.398 -13.828  -5.875  1.00 21.56           C  
ATOM   4347  O   ASN C 159       9.789 -11.234  -5.434  1.00 21.56           O  
ATOM   4348  CG  ASN C 159      12.852 -14.070  -6.254  1.00 21.56           C  
ATOM   4349  ND2 ASN C 159      13.102 -15.172  -6.938  1.00 21.56           N  
ATOM   4350  OD1 ASN C 159      13.727 -13.266  -5.930  1.00 21.56           O  
ATOM   4351  N   VAL C 160       8.570 -12.672  -4.691  1.00 20.59           N  
ATOM   4352  CA  VAL C 160       7.699 -12.242  -5.781  1.00 20.59           C  
ATOM   4353  C   VAL C 160       6.934 -10.984  -5.363  1.00 20.59           C  
ATOM   4354  CB  VAL C 160       6.711 -13.352  -6.199  1.00 20.59           C  
ATOM   4355  O   VAL C 160       6.648 -10.789  -4.184  1.00 20.59           O  
ATOM   4356  CG1 VAL C 160       6.410 -13.273  -7.691  1.00 20.59           C  
ATOM   4357  CG2 VAL C 160       7.273 -14.727  -5.836  1.00 20.59           C  
ATOM   4358  N   PRO C 161       6.430 -10.141  -6.336  1.00 23.44           N  
ATOM   4359  CA  PRO C 161       5.988  -8.820  -6.773  1.00 23.44           C  
ATOM   4360  C   PRO C 161       4.523  -8.547  -6.445  1.00 23.44           C  
ATOM   4361  CB  PRO C 161       6.215  -8.852  -8.289  1.00 23.44           C  
ATOM   4362  O   PRO C 161       4.070  -7.398  -6.520  1.00 23.44           O  
ATOM   4363  CG  PRO C 161       6.766 -10.211  -8.562  1.00 23.44           C  
ATOM   4364  CD  PRO C 161       6.746 -11.000  -7.281  1.00 23.44           C  
ATOM   4365  N   ALA C 162       3.574  -8.938  -5.789  1.00 23.78           N  
ATOM   4366  CA  ALA C 162       2.297  -9.047  -6.488  1.00 23.78           C  
ATOM   4367  C   ALA C 162       1.832  -7.684  -6.996  1.00 23.78           C  
ATOM   4368  CB  ALA C 162       1.238  -9.656  -5.578  1.00 23.78           C  
ATOM   4369  O   ALA C 162       2.111  -6.652  -6.379  1.00 23.78           O  
ATOM   4370  N   PRO C 163       1.143  -7.625  -8.297  1.00 22.67           N  
ATOM   4371  CA  PRO C 163       0.852  -6.668  -9.367  1.00 22.67           C  
ATOM   4372  C   PRO C 163      -0.274  -5.703  -9.008  1.00 22.67           C  
ATOM   4373  CB  PRO C 163       0.446  -7.566 -10.539  1.00 22.67           C  
ATOM   4374  O   PRO C 163      -1.239  -6.094  -8.352  1.00 22.67           O  
ATOM   4375  CG  PRO C 163       0.453  -8.953  -9.984  1.00 22.67           C  
ATOM   4376  CD  PRO C 163       0.834  -8.883  -8.531  1.00 22.67           C  
ATOM   4377  N   LEU C 164      -0.057  -4.488  -8.797  1.00 26.19           N  
ATOM   4378  CA  LEU C 164      -1.065  -3.436  -8.789  1.00 26.19           C  
ATOM   4379  C   LEU C 164      -2.070  -3.637  -9.914  1.00 26.19           C  
ATOM   4380  CB  LEU C 164      -0.406  -2.061  -8.914  1.00 26.19           C  
ATOM   4381  O   LEU C 164      -1.746  -4.242 -10.938  1.00 26.19           O  
ATOM   4382  CG  LEU C 164       0.399  -1.581  -7.703  1.00 26.19           C  
ATOM   4383  CD1 LEU C 164       1.325  -0.438  -8.102  1.00 26.19           C  
ATOM   4384  CD2 LEU C 164      -0.533  -1.151  -6.578  1.00 26.19           C  
ATOM   4385  N   ASP C 165      -3.178  -3.682  -9.812  1.00 26.45           N  
ATOM   4386  CA  ASP C 165      -4.023  -3.777 -11.000  1.00 26.45           C  
ATOM   4387  C   ASP C 165      -3.484  -2.904 -12.125  1.00 26.45           C  
ATOM   4388  CB  ASP C 165      -5.461  -3.379 -10.664  1.00 26.45           C  
ATOM   4389  O   ASP C 165      -2.584  -2.090 -11.914  1.00 26.45           O  
ATOM   4390  CG  ASP C 165      -5.633  -1.883 -10.469  1.00 26.45           C  
ATOM   4391  OD1 ASP C 165      -4.699  -1.115 -10.789  1.00 26.45           O  
ATOM   4392  OD2 ASP C 165      -6.707  -1.468  -9.984  1.00 26.45           O  
ATOM   4393  N   LYS C 166      -3.553  -3.256 -13.469  1.00 25.81           N  
ATOM   4394  CA  LYS C 166      -2.928  -2.625 -14.633  1.00 25.81           C  
ATOM   4395  C   LYS C 166      -3.033  -1.105 -14.555  1.00 25.81           C  
ATOM   4396  CB  LYS C 166      -3.566  -3.131 -15.922  1.00 25.81           C  
ATOM   4397  O   LYS C 166      -2.049  -0.397 -14.781  1.00 25.81           O  
ATOM   4398  CG  LYS C 166      -2.639  -3.088 -17.125  1.00 25.81           C  
ATOM   4399  CD  LYS C 166      -3.299  -3.691 -18.359  1.00 25.81           C  
ATOM   4400  CE  LYS C 166      -2.393  -3.602 -19.578  1.00 25.81           C  
ATOM   4401  NZ  LYS C 166      -3.062  -4.125 -20.812  1.00 25.81           N  
ATOM   4402  N   ALA C 167      -4.145  -0.558 -14.508  1.00 28.53           N  
ATOM   4403  CA  ALA C 167      -4.492   0.856 -14.633  1.00 28.53           C  
ATOM   4404  C   ALA C 167      -4.039   1.637 -13.398  1.00 28.53           C  
ATOM   4405  CB  ALA C 167      -5.996   1.020 -14.836  1.00 28.53           C  
ATOM   4406  O   ALA C 167      -3.449   2.715 -13.523  1.00 28.53           O  
ATOM   4407  N   GLU C 168      -4.402   1.230 -12.148  1.00 28.98           N  
ATOM   4408  CA  GLU C 168      -4.180   1.914 -10.875  1.00 28.98           C  
ATOM   4409  C   GLU C 168      -2.789   1.613 -10.328  1.00 28.98           C  
ATOM   4410  CB  GLU C 168      -5.250   1.515  -9.859  1.00 28.98           C  
ATOM   4411  O   GLU C 168      -2.143   2.488  -9.750  1.00 28.98           O  
ATOM   4412  CG  GLU C 168      -6.598   2.184 -10.086  1.00 28.98           C  
ATOM   4413  CD  GLU C 168      -7.691   1.662  -9.172  1.00 28.98           C  
ATOM   4414  OE1 GLU C 168      -8.672   2.395  -8.922  1.00 28.98           O  
ATOM   4415  OE2 GLU C 168      -7.559   0.512  -8.695  1.00 28.98           O  
ATOM   4416  N   VAL C 169      -2.098   0.353 -10.609  1.00 28.53           N  
ATOM   4417  CA  VAL C 169      -0.730  -0.141 -10.484  1.00 28.53           C  
ATOM   4418  C   VAL C 169       0.169   0.564 -11.492  1.00 28.53           C  
ATOM   4419  CB  VAL C 169      -0.659  -1.672 -10.680  1.00 28.53           C  
ATOM   4420  O   VAL C 169       1.285   0.973 -11.164  1.00 28.53           O  
ATOM   4421  CG1 VAL C 169       0.792  -2.137 -10.781  1.00 28.53           C  
ATOM   4422  CG2 VAL C 169      -1.372  -2.391  -9.539  1.00 28.53           C  
ATOM   4423  N   SER C 170      -0.156   0.619 -12.758  1.00 30.23           N  
ATOM   4424  CA  SER C 170       0.358   1.396 -13.883  1.00 30.23           C  
ATOM   4425  C   SER C 170       0.578   2.854 -13.492  1.00 30.23           C  
ATOM   4426  CB  SER C 170      -0.601   1.318 -15.070  1.00 30.23           C  
ATOM   4427  O   SER C 170       1.626   3.430 -13.789  1.00 30.23           O  
ATOM   4428  OG  SER C 170      -0.068   2.002 -16.188  1.00 30.23           O  
ATOM   4429  N   ALA C 171      -0.397   3.543 -12.891  1.00 31.75           N  
ATOM   4430  CA  ALA C 171      -0.400   4.934 -12.438  1.00 31.75           C  
ATOM   4431  C   ALA C 171       0.496   5.117 -11.219  1.00 31.75           C  
ATOM   4432  CB  ALA C 171      -1.823   5.387 -12.125  1.00 31.75           C  
ATOM   4433  O   ALA C 171       1.253   6.086 -11.141  1.00 31.75           O  
ATOM   4434  N   LEU C 172       0.596   4.117 -10.273  1.00 29.64           N  
ATOM   4435  CA  LEU C 172       1.470   4.113  -9.102  1.00 29.64           C  
ATOM   4436  C   LEU C 172       2.883   3.684  -9.484  1.00 29.64           C  
ATOM   4437  CB  LEU C 172       0.915   3.184  -8.023  1.00 29.64           C  
ATOM   4438  O   LEU C 172       3.861   4.270  -9.016  1.00 29.64           O  
ATOM   4439  CG  LEU C 172      -0.052   3.812  -7.020  1.00 29.64           C  
ATOM   4440  CD1 LEU C 172      -0.895   2.732  -6.348  1.00 29.64           C  
ATOM   4441  CD2 LEU C 172       0.711   4.625  -5.980  1.00 29.64           C  
ATOM   4442  N   ARG C 173       3.121   2.672 -10.281  1.00 30.05           N  
ATOM   4443  CA  ARG C 173       4.387   2.184 -10.820  1.00 30.05           C  
ATOM   4444  C   ARG C 173       5.039   3.227 -11.727  1.00 30.05           C  
ATOM   4445  CB  ARG C 173       4.172   0.882 -11.602  1.00 30.05           C  
ATOM   4446  O   ARG C 173       6.250   3.438 -11.664  1.00 30.05           O  
ATOM   4447  CG  ARG C 173       4.547  -0.369 -10.820  1.00 30.05           C  
ATOM   4448  CD  ARG C 173       4.340  -1.631 -11.648  1.00 30.05           C  
ATOM   4449  NE  ARG C 173       4.738  -2.828 -10.914  1.00 30.05           N  
ATOM   4450  NH1 ARG C 173       4.188  -4.301 -12.602  1.00 30.05           N  
ATOM   4451  NH2 ARG C 173       5.051  -5.086 -10.633  1.00 30.05           N  
ATOM   4452  CZ  ARG C 173       4.656  -4.070 -11.383  1.00 30.05           C  
ATOM   4453  N   ALA C 174       4.383   3.814 -12.680  1.00 31.77           N  
ATOM   4454  CA  ALA C 174       4.848   4.949 -13.469  1.00 31.77           C  
ATOM   4455  C   ALA C 174       5.398   6.055 -12.570  1.00 31.77           C  
ATOM   4456  CB  ALA C 174       3.715   5.492 -14.336  1.00 31.77           C  
ATOM   4457  O   ALA C 174       6.449   6.633 -12.859  1.00 31.77           O  
ATOM   4458  N   SER C 175       4.785   6.312 -11.320  1.00 31.42           N  
ATOM   4459  CA  SER C 175       5.262   7.262 -10.320  1.00 31.42           C  
ATOM   4460  C   SER C 175       6.484   6.727  -9.586  1.00 31.42           C  
ATOM   4461  CB  SER C 175       4.152   7.586  -9.320  1.00 31.42           C  
ATOM   4462  O   SER C 175       7.422   7.477  -9.305  1.00 31.42           O  
ATOM   4463  OG  SER C 175       3.062   8.219  -9.961  1.00 31.42           O  
ATOM   4464  N   TRP C 176       6.582   5.348  -9.336  1.00 30.88           N  
ATOM   4465  CA  TRP C 176       7.703   4.668  -8.695  1.00 30.88           C  
ATOM   4466  C   TRP C 176       8.883   4.543  -9.648  1.00 30.88           C  
ATOM   4467  CB  TRP C 176       7.285   3.279  -8.203  1.00 30.88           C  
ATOM   4468  O   TRP C 176      10.031   4.812  -9.273  1.00 30.88           O  
ATOM   4469  CG  TRP C 176       8.344   2.568  -7.410  1.00 30.88           C  
ATOM   4470  CD1 TRP C 176       9.047   1.464  -7.789  1.00 30.88           C  
ATOM   4471  CD2 TRP C 176       8.805   2.910  -6.098  1.00 30.88           C  
ATOM   4472  CE2 TRP C 176       9.797   1.968  -5.746  1.00 30.88           C  
ATOM   4473  CE3 TRP C 176       8.477   3.922  -5.188  1.00 30.88           C  
ATOM   4474  NE1 TRP C 176       9.930   1.098  -6.797  1.00 30.88           N  
ATOM   4475  CH2 TRP C 176      10.125   3.010  -3.646  1.00 30.88           C  
ATOM   4476  CZ2 TRP C 176      10.461   2.010  -4.520  1.00 30.88           C  
ATOM   4477  CZ3 TRP C 176       9.141   3.961  -3.967  1.00 30.88           C  
ATOM   4478  N   GLU C 177       8.797   4.066 -10.859  1.00 33.16           N  
ATOM   4479  CA  GLU C 177       9.836   4.020 -11.891  1.00 33.16           C  
ATOM   4480  C   GLU C 177      10.430   5.406 -12.141  1.00 33.16           C  
ATOM   4481  CB  GLU C 177       9.273   3.443 -13.195  1.00 33.16           C  
ATOM   4482  O   GLU C 177      11.641   5.551 -12.266  1.00 33.16           O  
ATOM   4483  CG  GLU C 177      10.328   2.803 -14.086  1.00 33.16           C  
ATOM   4484  CD  GLU C 177       9.742   2.156 -15.328  1.00 33.16           C  
ATOM   4485  OE1 GLU C 177      10.516   1.576 -16.125  1.00 33.16           O  
ATOM   4486  OE2 GLU C 177       8.508   2.230 -15.508  1.00 33.16           O  
ATOM   4487  N   LYS C 178       9.562   6.426 -12.234  1.00 33.50           N  
ATOM   4488  CA  LYS C 178      10.023   7.812 -12.312  1.00 33.50           C  
ATOM   4489  C   LYS C 178      10.836   8.188 -11.086  1.00 33.50           C  
ATOM   4490  CB  LYS C 178       8.828   8.758 -12.461  1.00 33.50           C  
ATOM   4491  O   LYS C 178      11.875   8.844 -11.203  1.00 33.50           O  
ATOM   4492  CG  LYS C 178       8.391   8.977 -13.898  1.00 33.50           C  
ATOM   4493  CD  LYS C 178       7.242   9.977 -13.992  1.00 33.50           C  
ATOM   4494  CE  LYS C 178       6.754  10.141 -15.422  1.00 33.50           C  
ATOM   4495  NZ  LYS C 178       5.617  11.109 -15.516  1.00 33.50           N  
ATOM   4496  N   LEU C 179      10.492   7.547  -9.969  1.00 30.58           N  
ATOM   4497  CA  LEU C 179      11.258   7.715  -8.734  1.00 30.58           C  
ATOM   4498  C   LEU C 179      12.539   6.895  -8.773  1.00 30.58           C  
ATOM   4499  CB  LEU C 179      10.414   7.305  -7.523  1.00 30.58           C  
ATOM   4500  O   LEU C 179      13.609   7.391  -8.414  1.00 30.58           O  
ATOM   4501  CG  LEU C 179       9.750   8.438  -6.742  1.00 30.58           C  
ATOM   4502  CD1 LEU C 179       8.359   8.016  -6.273  1.00 30.58           C  
ATOM   4503  CD2 LEU C 179      10.617   8.852  -5.559  1.00 30.58           C  
ATOM   4504  N   GLN C 180      12.547   5.758  -9.188  1.00 32.81           N  
ATOM   4505  CA  GLN C 180      13.734   4.926  -9.320  1.00 32.81           C  
ATOM   4506  C   GLN C 180      14.672   5.480 -10.383  1.00 32.81           C  
ATOM   4507  CB  GLN C 180      13.344   3.486  -9.656  1.00 32.81           C  
ATOM   4508  O   GLN C 180      15.883   5.570 -10.164  1.00 32.81           O  
ATOM   4509  CG  GLN C 180      14.484   2.486  -9.484  1.00 32.81           C  
ATOM   4510  CD  GLN C 180      14.898   2.314  -8.039  1.00 32.81           C  
ATOM   4511  NE2 GLN C 180      16.203   2.184  -7.809  1.00 32.81           N  
ATOM   4512  OE1 GLN C 180      14.062   2.301  -7.133  1.00 32.81           O  
ATOM   4513  N   ASN C 181      14.242   5.648 -11.586  1.00 36.38           N  
ATOM   4514  CA  ASN C 181      15.047   6.273 -12.633  1.00 36.38           C  
ATOM   4515  C   ASN C 181      15.625   7.605 -12.172  1.00 36.38           C  
ATOM   4516  CB  ASN C 181      14.211   6.473 -13.898  1.00 36.38           C  
ATOM   4517  O   ASN C 181      16.797   7.910 -12.445  1.00 36.38           O  
ATOM   4518  CG  ASN C 181      14.086   5.203 -14.719  1.00 36.38           C  
ATOM   4519  ND2 ASN C 181      13.164   5.199 -15.672  1.00 36.38           N  
ATOM   4520  OD1 ASN C 181      14.812   4.230 -14.492  1.00 36.38           O  
ATOM   4521  N   ALA C 182      14.852   8.422 -11.406  1.00 31.56           N  
ATOM   4522  CA  ALA C 182      15.359   9.641 -10.789  1.00 31.56           C  
ATOM   4523  C   ALA C 182      16.453   9.328  -9.773  1.00 31.56           C  
ATOM   4524  CB  ALA C 182      14.219  10.414 -10.125  1.00 31.56           C  
ATOM   4525  O   ALA C 182      17.484  10.008  -9.734  1.00 31.56           O  
ATOM   4526  N   VAL C 183      16.250   8.250  -9.180  1.00 31.19           N  
ATOM   4527  CA  VAL C 183      17.266   7.785  -8.234  1.00 31.19           C  
ATOM   4528  C   VAL C 183      18.469   7.242  -8.992  1.00 31.19           C  
ATOM   4529  CB  VAL C 183      16.703   6.703  -7.285  1.00 31.19           C  
ATOM   4530  O   VAL C 183      19.609   7.562  -8.656  1.00 31.19           O  
ATOM   4531  CG1 VAL C 183      17.828   6.023  -6.512  1.00 31.19           C  
ATOM   4532  CG2 VAL C 183      15.680   7.316  -6.320  1.00 31.19           C  
ATOM   4533  N   ASP C 184      18.312   6.391  -9.883  1.00 35.59           N  
ATOM   4534  CA  ASP C 184      19.375   5.859 -10.734  1.00 35.59           C  
ATOM   4535  C   ASP C 184      20.094   6.980 -11.484  1.00 35.59           C  
ATOM   4536  CB  ASP C 184      18.828   4.832 -11.719  1.00 35.59           C  
ATOM   4537  O   ASP C 184      21.328   7.012 -11.555  1.00 35.59           O  
ATOM   4538  CG  ASP C 184      18.594   3.471 -11.086  1.00 35.59           C  
ATOM   4539  OD1 ASP C 184      19.078   3.227  -9.961  1.00 35.59           O  
ATOM   4540  OD2 ASP C 184      17.906   2.633 -11.719  1.00 35.59           O  
ATOM   4541  N   GLU C 185      19.375   7.832 -12.188  1.00 35.91           N  
ATOM   4542  CA  GLU C 185      19.969   8.969 -12.883  1.00 35.91           C  
ATOM   4543  C   GLU C 185      20.719   9.867 -11.906  1.00 35.91           C  
ATOM   4544  CB  GLU C 185      18.891   9.773 -13.617  1.00 35.91           C  
ATOM   4545  O   GLU C 185      21.828  10.336 -12.211  1.00 35.91           O  
ATOM   4546  CG  GLU C 185      18.609   9.273 -15.023  1.00 35.91           C  
ATOM   4547  CD  GLU C 185      19.484   9.922 -16.078  1.00 35.91           C  
ATOM   4548  OE1 GLU C 185      19.625   9.344 -17.188  1.00 35.91           O  
ATOM   4549  OE2 GLU C 185      20.031  11.016 -15.805  1.00 35.91           O  
ATOM   4550  N   LEU C 186      20.125   9.930 -10.695  1.00 29.83           N  
ATOM   4551  CA  LEU C 186      20.859  10.625  -9.648  1.00 29.83           C  
ATOM   4552  C   LEU C 186      22.094   9.836  -9.234  1.00 29.83           C  
ATOM   4553  CB  LEU C 186      19.953  10.859  -8.430  1.00 29.83           C  
ATOM   4554  O   LEU C 186      23.156  10.406  -9.016  1.00 29.83           O  
ATOM   4555  CG  LEU C 186      19.516  12.305  -8.180  1.00 29.83           C  
ATOM   4556  CD1 LEU C 186      17.984  12.375  -8.062  1.00 29.83           C  
ATOM   4557  CD2 LEU C 186      20.172  12.859  -6.926  1.00 29.83           C  
ATOM   4558  N   GLY C 187      22.078   8.617  -9.250  1.00 28.67           N  
ATOM   4559  CA  GLY C 187      23.250   7.785  -9.023  1.00 28.67           C  
ATOM   4560  C   GLY C 187      24.281   7.914 -10.117  1.00 28.67           C  
ATOM   4561  O   GLY C 187      25.484   8.047  -9.836  1.00 28.67           O  
ATOM   4562  N   LYS C 188      23.922   7.773 -11.305  1.00 37.00           N  
ATOM   4563  CA  LYS C 188      24.844   7.930 -12.422  1.00 37.00           C  
ATOM   4564  C   LYS C 188      25.500   9.305 -12.398  1.00 37.00           C  
ATOM   4565  CB  LYS C 188      24.125   7.711 -13.750  1.00 37.00           C  
ATOM   4566  O   LYS C 188      26.688   9.438 -12.703  1.00 37.00           O  
ATOM   4567  CG  LYS C 188      23.828   6.254 -14.062  1.00 37.00           C  
ATOM   4568  CD  LYS C 188      23.141   6.102 -15.406  1.00 37.00           C  
ATOM   4569  CE  LYS C 188      22.734   4.652 -15.672  1.00 37.00           C  
ATOM   4570  NZ  LYS C 188      21.984   4.512 -16.953  1.00 37.00           N  
ATOM   4571  N   GLU C 189      24.781  10.281 -12.109  1.00 30.72           N  
ATOM   4572  CA  GLU C 189      25.375  11.609 -12.039  1.00 30.72           C  
ATOM   4573  C   GLU C 189      26.344  11.719 -10.867  1.00 30.72           C  
ATOM   4574  CB  GLU C 189      24.297  12.688 -11.938  1.00 30.72           C  
ATOM   4575  O   GLU C 189      27.391  12.375 -10.969  1.00 30.72           O  
ATOM   4576  CG  GLU C 189      23.641  13.039 -13.266  1.00 30.72           C  
ATOM   4577  CD  GLU C 189      22.781  14.289 -13.195  1.00 30.72           C  
ATOM   4578  OE1 GLU C 189      22.344  14.773 -14.258  1.00 30.72           O  
ATOM   4579  OE2 GLU C 189      22.562  14.797 -12.070  1.00 30.72           O  
ATOM   4580  N   ILE C 190      26.031  10.859  -9.891  1.00 26.86           N  
ATOM   4581  CA  ILE C 190      27.031  10.789  -8.836  1.00 26.86           C  
ATOM   4582  C   ILE C 190      28.250  10.000  -9.320  1.00 26.86           C  
ATOM   4583  CB  ILE C 190      26.453  10.156  -7.551  1.00 26.86           C  
ATOM   4584  O   ILE C 190      29.391  10.406  -9.102  1.00 26.86           O  
ATOM   4585  CG1 ILE C 190      25.422  11.094  -6.910  1.00 26.86           C  
ATOM   4586  CG2 ILE C 190      27.578   9.820  -6.562  1.00 26.86           C  
ATOM   4587  CD1 ILE C 190      24.656  10.461  -5.758  1.00 26.86           C  
ATOM   4588  N   ASP C 191      28.125   9.055 -10.094  1.00 29.67           N  
ATOM   4589  CA  ASP C 191      29.297   8.367 -10.609  1.00 29.67           C  
ATOM   4590  C   ASP C 191      30.062   9.250 -11.602  1.00 29.67           C  
ATOM   4591  CB  ASP C 191      28.906   7.055 -11.281  1.00 29.67           C  
ATOM   4592  O   ASP C 191      31.297   9.234 -11.633  1.00 29.67           O  
ATOM   4593  CG  ASP C 191      28.688   5.922 -10.297  1.00 29.67           C  
ATOM   4594  OD1 ASP C 191      29.141   6.035  -9.133  1.00 29.67           O  
ATOM   4595  OD2 ASP C 191      28.078   4.910 -10.680  1.00 29.67           O  
ATOM   4596  N   HIS C 192      29.406  10.000 -12.469  1.00 36.19           N  
ATOM   4597  CA  HIS C 192      30.188  10.773 -13.438  1.00 36.19           C  
ATOM   4598  C   HIS C 192      30.609  12.117 -12.852  1.00 36.19           C  
ATOM   4599  CB  HIS C 192      29.375  10.984 -14.719  1.00 36.19           C  
ATOM   4600  O   HIS C 192      31.375  12.852 -13.477  1.00 36.19           O  
ATOM   4601  CG  HIS C 192      29.188   9.742 -15.523  1.00 36.19           C  
ATOM   4602  CD2 HIS C 192      28.078   9.070 -15.891  1.00 36.19           C  
ATOM   4603  ND1 HIS C 192      30.250   9.039 -16.062  1.00 36.19           N  
ATOM   4604  CE1 HIS C 192      29.781   7.992 -16.719  1.00 36.19           C  
ATOM   4605  NE2 HIS C 192      28.469   7.988 -16.625  1.00 36.19           N  
ATOM   4606  N   ALA C 193      30.094  12.547 -11.773  1.00 27.39           N  
ATOM   4607  CA  ALA C 193      30.828  13.703 -11.281  1.00 27.39           C  
ATOM   4608  C   ALA C 193      32.000  13.273 -10.391  1.00 27.39           C  
ATOM   4609  CB  ALA C 193      29.891  14.641 -10.516  1.00 27.39           C  
ATOM   4610  O   ALA C 193      31.969  12.195  -9.797  1.00 27.39           O  
TER    4611      ALA C 193                                                      
ENDMDL                                                                          
END                                                                             
