# Supplementary material for: New Phage-Derived Antibacterial Enzyme PolaR Targeting Rothia spp
Source: Cells. 2023 Aug 4;12(15):1997. doi: 10.3390/cells12151997 (PMC10417112; doi:10.3390/cells12151997)
Supplement: Supplementary file 1 [file cells-12-01997-s001.zip › File S1/PolaR AlphaFold/trimer/trimer_rothia_f4755_unrelaxed_rank_004_alphafold2_multimer_v3_model_1_seed_000.pdb]

MODEL     1                                                                     
ATOM      1  N   MET A   1      -6.688  26.125  16.891  1.00 49.16           N  
ATOM      2  CA  MET A   1      -5.641  26.859  16.188  1.00 49.16           C  
ATOM      3  C   MET A   1      -5.496  26.344  14.750  1.00 49.16           C  
ATOM      4  CB  MET A   1      -4.305  26.734  16.922  1.00 49.16           C  
ATOM      5  O   MET A   1      -5.625  25.141  14.508  1.00 49.16           O  
ATOM      6  CG  MET A   1      -3.320  27.844  16.578  1.00 49.16           C  
ATOM      7  SD  MET A   1      -1.888  27.875  17.734  1.00 49.16           S  
ATOM      8  CE  MET A   1      -0.793  29.031  16.844  1.00 49.16           C  
ATOM      9  N   LYS A   2      -5.480  27.375  13.766  1.00 64.19           N  
ATOM     10  CA  LYS A   2      -5.363  27.109  12.328  1.00 64.19           C  
ATOM     11  C   LYS A   2      -3.904  26.906  11.930  1.00 64.19           C  
ATOM     12  CB  LYS A   2      -5.977  28.250  11.523  1.00 64.19           C  
ATOM     13  O   LYS A   2      -3.004  27.516  12.508  1.00 64.19           O  
ATOM     14  CG  LYS A   2      -7.500  28.234  11.492  1.00 64.19           C  
ATOM     15  CD  LYS A   2      -8.047  29.266  10.508  1.00 64.19           C  
ATOM     16  CE  LYS A   2      -9.570  29.266  10.492  1.00 64.19           C  
ATOM     17  NZ  LYS A   2     -10.109  30.266   9.523  1.00 64.19           N  
ATOM     18  N   TYR A   3      -3.531  25.750  11.422  1.00 78.25           N  
ATOM     19  CA  TYR A   3      -2.211  25.547  10.836  1.00 78.25           C  
ATOM     20  C   TYR A   3      -2.305  25.375   9.328  1.00 78.25           C  
ATOM     21  CB  TYR A   3      -1.521  24.328  11.461  1.00 78.25           C  
ATOM     22  O   TYR A   3      -3.389  25.125   8.789  1.00 78.25           O  
ATOM     23  CG  TYR A   3      -2.234  23.031  11.195  1.00 78.25           C  
ATOM     24  CD1 TYR A   3      -3.211  22.562  12.070  1.00 78.25           C  
ATOM     25  CD2 TYR A   3      -1.936  22.266  10.070  1.00 78.25           C  
ATOM     26  CE1 TYR A   3      -3.871  21.359  11.836  1.00 78.25           C  
ATOM     27  CE2 TYR A   3      -2.588  21.062   9.828  1.00 78.25           C  
ATOM     28  OH  TYR A   3      -4.203  19.438  10.469  1.00 78.25           O  
ATOM     29  CZ  TYR A   3      -3.553  20.625  10.711  1.00 78.25           C  
ATOM     30  N   VAL A   4      -1.176  25.844   8.719  1.00 77.56           N  
ATOM     31  CA  VAL A   4      -1.099  25.672   7.273  1.00 77.56           C  
ATOM     32  C   VAL A   4      -0.575  24.266   6.953  1.00 77.56           C  
ATOM     33  CB  VAL A   4      -0.199  26.734   6.613  1.00 77.56           C  
ATOM     34  O   VAL A   4       0.421  23.828   7.527  1.00 77.56           O  
ATOM     35  CG1 VAL A   4      -0.225  26.609   5.094  1.00 77.56           C  
ATOM     36  CG2 VAL A   4      -0.639  28.141   7.039  1.00 77.56           C  
ATOM     37  N   ASP A   5      -1.298  23.547   6.090  1.00 78.81           N  
ATOM     38  CA  ASP A   5      -0.848  22.250   5.605  1.00 78.81           C  
ATOM     39  C   ASP A   5       0.136  22.406   4.449  1.00 78.81           C  
ATOM     40  CB  ASP A   5      -2.041  21.391   5.172  1.00 78.81           C  
ATOM     41  O   ASP A   5      -0.132  23.125   3.492  1.00 78.81           O  
ATOM     42  CG  ASP A   5      -2.764  20.750   6.340  1.00 78.81           C  
ATOM     43  OD1 ASP A   5      -2.096  20.219   7.254  1.00 78.81           O  
ATOM     44  OD2 ASP A   5      -4.016  20.766   6.344  1.00 78.81           O  
ATOM     45  N   ILE A   6       1.289  21.844   4.629  1.00 78.44           N  
ATOM     46  CA  ILE A   6       2.336  21.875   3.617  1.00 78.44           C  
ATOM     47  C   ILE A   6       2.527  20.484   3.018  1.00 78.44           C  
ATOM     48  CB  ILE A   6       3.670  22.391   4.199  1.00 78.44           C  
ATOM     49  O   ILE A   6       2.723  19.516   3.746  1.00 78.44           O  
ATOM     50  CG1 ILE A   6       3.484  23.797   4.785  1.00 78.44           C  
ATOM     51  CG2 ILE A   6       4.766  22.391   3.133  1.00 78.44           C  
ATOM     52  CD1 ILE A   6       4.633  24.266   5.676  1.00 78.44           C  
ATOM     53  N   THR A   7       2.416  20.312   1.689  1.00 76.50           N  
ATOM     54  CA  THR A   7       2.498  19.016   1.033  1.00 76.50           C  
ATOM     55  C   THR A   7       3.572  19.031  -0.051  1.00 76.50           C  
ATOM     56  CB  THR A   7       1.146  18.609   0.416  1.00 76.50           C  
ATOM     57  O   THR A   7       3.559  18.188  -0.953  1.00 76.50           O  
ATOM     58  CG2 THR A   7       0.065  18.500   1.485  1.00 76.50           C  
ATOM     59  OG1 THR A   7       0.752  19.609  -0.542  1.00 76.50           O  
ATOM     60  N   GLU A   8       4.500  19.984   0.118  1.00 73.25           N  
ATOM     61  CA  GLU A   8       5.496  20.172  -0.934  1.00 73.25           C  
ATOM     62  C   GLU A   8       6.707  19.266  -0.714  1.00 73.25           C  
ATOM     63  CB  GLU A   8       5.941  21.641  -1.003  1.00 73.25           C  
ATOM     64  O   GLU A   8       7.547  19.109  -1.605  1.00 73.25           O  
ATOM     65  CG  GLU A   8       5.645  22.422   0.262  1.00 73.25           C  
ATOM     66  CD  GLU A   8       5.910  23.922   0.114  1.00 73.25           C  
ATOM     67  OE1 GLU A   8       5.852  24.641   1.128  1.00 73.25           O  
ATOM     68  OE2 GLU A   8       6.176  24.359  -1.026  1.00 73.25           O  
ATOM     69  N   TYR A   9       6.809  18.719   0.487  1.00 82.56           N  
ATOM     70  CA  TYR A   9       7.930  17.844   0.813  1.00 82.56           C  
ATOM     71  C   TYR A   9       7.516  16.375   0.771  1.00 82.56           C  
ATOM     72  CB  TYR A   9       8.492  18.188   2.195  1.00 82.56           C  
ATOM     73  O   TYR A   9       6.473  16.000   1.316  1.00 82.56           O  
ATOM     74  CG  TYR A   9       8.984  19.609   2.314  1.00 82.56           C  
ATOM     75  CD1 TYR A   9      10.242  19.969   1.828  1.00 82.56           C  
ATOM     76  CD2 TYR A   9       8.203  20.578   2.916  1.00 82.56           C  
ATOM     77  CE1 TYR A   9      10.703  21.281   1.937  1.00 82.56           C  
ATOM     78  CE2 TYR A   9       8.656  21.891   3.029  1.00 82.56           C  
ATOM     79  OH  TYR A   9      10.352  23.531   2.648  1.00 82.56           O  
ATOM     80  CZ  TYR A   9       9.898  22.234   2.537  1.00 82.56           C  
ATOM     81  N   ASN A  10       8.328  15.578   0.054  1.00 83.38           N  
ATOM     82  CA  ASN A  10       8.086  14.141   0.002  1.00 83.38           C  
ATOM     83  C   ASN A  10       9.289  13.352   0.513  1.00 83.38           C  
ATOM     84  CB  ASN A  10       7.734  13.703  -1.422  1.00 83.38           C  
ATOM     85  O   ASN A  10      10.375  13.422  -0.063  1.00 83.38           O  
ATOM     86  CG  ASN A  10       6.453  14.344  -1.924  1.00 83.38           C  
ATOM     87  ND2 ASN A  10       6.555  15.102  -3.008  1.00 83.38           N  
ATOM     88  OD1 ASN A  10       5.383  14.148  -1.343  1.00 83.38           O  
ATOM     89  N   ALA A  11       8.961  12.609   1.662  1.00 83.50           N  
ATOM     90  CA  ALA A  11      10.039  11.742   2.141  1.00 83.50           C  
ATOM     91  C   ALA A  11      10.383  10.672   1.109  1.00 83.50           C  
ATOM     92  CB  ALA A  11       9.648  11.094   3.467  1.00 83.50           C  
ATOM     93  O   ALA A  11       9.539  10.281   0.302  1.00 83.50           O  
ATOM     94  N   THR A  12      11.695  10.336   1.288  1.00 75.12           N  
ATOM     95  CA  THR A  12      12.109   9.328   0.321  1.00 75.12           C  
ATOM     96  C   THR A  12      12.406   8.000   1.017  1.00 75.12           C  
ATOM     97  CB  THR A  12      13.352   9.781  -0.470  1.00 75.12           C  
ATOM     98  O   THR A  12      12.430   6.949   0.374  1.00 75.12           O  
ATOM     99  CG2 THR A  12      13.031  11.000  -1.334  1.00 75.12           C  
ATOM    100  OG1 THR A  12      14.398  10.117   0.447  1.00 75.12           O  
ATOM    101  N   SER A  13      12.594   8.039   2.305  1.00 74.69           N  
ATOM    102  CA  SER A  13      12.898   6.848   3.096  1.00 74.69           C  
ATOM    103  C   SER A  13      11.656   6.324   3.807  1.00 74.69           C  
ATOM    104  CB  SER A  13      13.992   7.152   4.121  1.00 74.69           C  
ATOM    105  O   SER A  13      11.445   6.598   4.992  1.00 74.69           O  
ATOM    106  OG  SER A  13      15.164   7.613   3.479  1.00 74.69           O  
ATOM    107  N   PHE A  14      10.773   5.703   3.094  1.00 82.06           N  
ATOM    108  CA  PHE A  14       9.578   5.102   3.658  1.00 82.06           C  
ATOM    109  C   PHE A  14       9.156   3.877   2.854  1.00 82.06           C  
ATOM    110  CB  PHE A  14       8.430   6.121   3.701  1.00 82.06           C  
ATOM    111  O   PHE A  14       9.758   3.564   1.825  1.00 82.06           O  
ATOM    112  CG  PHE A  14       7.914   6.508   2.342  1.00 82.06           C  
ATOM    113  CD1 PHE A  14       8.508   7.539   1.626  1.00 82.06           C  
ATOM    114  CD2 PHE A  14       6.832   5.844   1.781  1.00 82.06           C  
ATOM    115  CE1 PHE A  14       8.031   7.902   0.368  1.00 82.06           C  
ATOM    116  CE2 PHE A  14       6.352   6.199   0.525  1.00 82.06           C  
ATOM    117  CZ  PHE A  14       6.953   7.230  -0.179  1.00 82.06           C  
ATOM    118  N   THR A  15       8.258   3.164   3.500  1.00 72.06           N  
ATOM    119  CA  THR A  15       7.734   2.004   2.789  1.00 72.06           C  
ATOM    120  C   THR A  15       6.344   2.295   2.225  1.00 72.06           C  
ATOM    121  CB  THR A  15       7.668   0.768   3.705  1.00 72.06           C  
ATOM    122  O   THR A  15       5.430   2.654   2.969  1.00 72.06           O  
ATOM    123  CG2 THR A  15       7.148  -0.451   2.951  1.00 72.06           C  
ATOM    124  OG1 THR A  15       8.984   0.483   4.203  1.00 72.06           O  
ATOM    125  N   GLU A  16       6.371   2.281   0.920  1.00 70.38           N  
ATOM    126  CA  GLU A  16       5.039   2.373   0.325  1.00 70.38           C  
ATOM    127  C   GLU A  16       4.152   1.219   0.779  1.00 70.38           C  
ATOM    128  CB  GLU A  16       5.133   2.396  -1.202  1.00 70.38           C  
ATOM    129  O   GLU A  16       4.578   0.063   0.780  1.00 70.38           O  
ATOM    130  CG  GLU A  16       5.555   3.742  -1.773  1.00 70.38           C  
ATOM    131  CD  GLU A  16       5.500   3.795  -3.291  1.00 70.38           C  
ATOM    132  OE1 GLU A  16       5.758   4.875  -3.871  1.00 70.38           O  
ATOM    133  OE2 GLU A  16       5.199   2.746  -3.906  1.00 70.38           O  
ATOM    134  N   ALA A  17       2.967   1.638   1.381  1.00 70.44           N  
ATOM    135  CA  ALA A  17       2.002   0.681   1.918  1.00 70.44           C  
ATOM    136  C   ALA A  17       0.570   1.124   1.628  1.00 70.44           C  
ATOM    137  CB  ALA A  17       2.207   0.505   3.420  1.00 70.44           C  
ATOM    138  O   ALA A  17       0.341   1.986   0.776  1.00 70.44           O  
ATOM    139  N   ASN A  18      -0.436   0.359   1.987  1.00 68.62           N  
ATOM    140  CA  ASN A  18      -1.853   0.692   1.889  1.00 68.62           C  
ATOM    141  C   ASN A  18      -2.568   0.501   3.223  1.00 68.62           C  
ATOM    142  CB  ASN A  18      -2.527  -0.145   0.800  1.00 68.62           C  
ATOM    143  O   ASN A  18      -3.611  -0.150   3.285  1.00 68.62           O  
ATOM    144  CG  ASN A  18      -2.141   0.296  -0.599  1.00 68.62           C  
ATOM    145  ND2 ASN A  18      -1.983  -0.666  -1.501  1.00 68.62           N  
ATOM    146  OD1 ASN A  18      -1.985   1.490  -0.866  1.00 68.62           O  
ATOM    147  N   ARG A  19      -1.981   1.098   4.184  1.00 70.12           N  
ATOM    148  CA  ARG A  19      -2.598   1.024   5.504  1.00 70.12           C  
ATOM    149  C   ARG A  19      -3.924   1.779   5.535  1.00 70.12           C  
ATOM    150  CB  ARG A  19      -1.653   1.583   6.570  1.00 70.12           C  
ATOM    151  O   ARG A  19      -4.078   2.795   4.855  1.00 70.12           O  
ATOM    152  CG  ARG A  19      -0.328   0.846   6.668  1.00 70.12           C  
ATOM    153  CD  ARG A  19       0.497   1.320   7.855  1.00 70.12           C  
ATOM    154  NE  ARG A  19       0.946   2.699   7.684  1.00 70.12           N  
ATOM    155  NH1 ARG A  19       1.776   2.916   9.828  1.00 70.12           N  
ATOM    156  NH2 ARG A  19       1.911   4.672   8.359  1.00 70.12           N  
ATOM    157  CZ  ARG A  19       1.543   3.426   8.625  1.00 70.12           C  
ATOM    158  N   THR A  20      -4.867   1.133   6.332  1.00 70.44           N  
ATOM    159  CA  THR A  20      -6.055   1.881   6.730  1.00 70.44           C  
ATOM    160  C   THR A  20      -5.922   2.385   8.164  1.00 70.44           C  
ATOM    161  CB  THR A  20      -7.324   1.021   6.602  1.00 70.44           C  
ATOM    162  O   THR A  20      -4.973   2.029   8.867  1.00 70.44           O  
ATOM    163  CG2 THR A  20      -7.391   0.335   5.242  1.00 70.44           C  
ATOM    164  OG1 THR A  20      -7.324   0.022   7.629  1.00 70.44           O  
ATOM    165  N   ILE A  21      -6.875   3.182   8.508  1.00 74.69           N  
ATOM    166  CA  ILE A  21      -6.781   3.783   9.836  1.00 74.69           C  
ATOM    167  C   ILE A  21      -6.926   2.701  10.898  1.00 74.69           C  
ATOM    168  CB  ILE A  21      -7.852   4.879  10.031  1.00 74.69           C  
ATOM    169  O   ILE A  21      -6.445   2.865  12.023  1.00 74.69           O  
ATOM    170  CG1 ILE A  21      -7.488   5.770  11.227  1.00 74.69           C  
ATOM    171  CG2 ILE A  21      -9.234   4.254  10.219  1.00 74.69           C  
ATOM    172  CD1 ILE A  21      -6.191   6.547  11.047  1.00 74.69           C  
ATOM    173  N   ASP A  22      -7.395   1.581  10.500  1.00 70.81           N  
ATOM    174  CA  ASP A  22      -7.539   0.489  11.453  1.00 70.81           C  
ATOM    175  C   ASP A  22      -6.199  -0.186  11.727  1.00 70.81           C  
ATOM    176  CB  ASP A  22      -8.555  -0.540  10.945  1.00 70.81           C  
ATOM    177  O   ASP A  22      -6.031  -0.855  12.750  1.00 70.81           O  
ATOM    178  CG  ASP A  22      -9.977  -0.016  10.938  1.00 70.81           C  
ATOM    179  OD1 ASP A  22     -10.305   0.873  11.750  1.00 70.81           O  
ATOM    180  OD2 ASP A  22     -10.781  -0.500  10.109  1.00 70.81           O  
ATOM    181  N   ASP A  23      -5.336   0.020  10.750  1.00 76.19           N  
ATOM    182  CA  ASP A  23      -4.008  -0.554  10.945  1.00 76.19           C  
ATOM    183  C   ASP A  23      -3.172   0.305  11.891  1.00 76.19           C  
ATOM    184  CB  ASP A  23      -3.293  -0.711   9.602  1.00 76.19           C  
ATOM    185  O   ASP A  23      -2.123  -0.133  12.367  1.00 76.19           O  
ATOM    186  CG  ASP A  23      -4.008  -1.656   8.656  1.00 76.19           C  
ATOM    187  OD1 ASP A  23      -4.383  -2.773   9.070  1.00 76.19           O  
ATOM    188  OD2 ASP A  23      -4.203  -1.281   7.477  1.00 76.19           O  
ATOM    189  N   ILE A  24      -3.689   1.450  12.172  1.00 87.19           N  
ATOM    190  CA  ILE A  24      -2.922   2.434  12.930  1.00 87.19           C  
ATOM    191  C   ILE A  24      -3.607   2.707  14.266  1.00 87.19           C  
ATOM    192  CB  ILE A  24      -2.748   3.748  12.133  1.00 87.19           C  
ATOM    193  O   ILE A  24      -4.809   2.986  14.305  1.00 87.19           O  
ATOM    194  CG1 ILE A  24      -2.111   3.465  10.766  1.00 87.19           C  
ATOM    195  CG2 ILE A  24      -1.912   4.754  12.930  1.00 87.19           C  
ATOM    196  CD1 ILE A  24      -2.098   4.668   9.836  1.00 87.19           C  
ATOM    197  N   ASP A  25      -2.857   2.535  15.320  1.00 81.62           N  
ATOM    198  CA  ASP A  25      -3.488   2.803  16.609  1.00 81.62           C  
ATOM    199  C   ASP A  25      -2.656   3.781  17.438  1.00 81.62           C  
ATOM    200  CB  ASP A  25      -3.695   1.500  17.391  1.00 81.62           C  
ATOM    201  O   ASP A  25      -3.043   4.145  18.547  1.00 81.62           O  
ATOM    202  CG  ASP A  25      -2.402   0.738  17.625  1.00 81.62           C  
ATOM    203  OD1 ASP A  25      -1.313   1.349  17.547  1.00 81.62           O  
ATOM    204  OD2 ASP A  25      -2.473  -0.483  17.875  1.00 81.62           O  
ATOM    205  N   THR A  26      -1.608   4.145  16.797  1.00 90.69           N  
ATOM    206  CA  THR A  26      -0.668   4.887  17.625  1.00 90.69           C  
ATOM    207  C   THR A  26      -0.125   6.102  16.875  1.00 90.69           C  
ATOM    208  CB  THR A  26       0.501   3.992  18.078  1.00 90.69           C  
ATOM    209  O   THR A  26       0.146   6.027  15.680  1.00 90.69           O  
ATOM    210  CG2 THR A  26       1.508   4.781  18.906  1.00 90.69           C  
ATOM    211  OG1 THR A  26      -0.008   2.912  18.859  1.00 90.69           O  
ATOM    212  N   ILE A  27      -0.081   7.207  17.594  1.00 94.50           N  
ATOM    213  CA  ILE A  27       0.750   8.336  17.172  1.00 94.50           C  
ATOM    214  C   ILE A  27       2.061   8.320  17.969  1.00 94.50           C  
ATOM    215  CB  ILE A  27       0.017   9.680  17.375  1.00 94.50           C  
ATOM    216  O   ILE A  27       2.057   8.172  19.188  1.00 94.50           O  
ATOM    217  CG1 ILE A  27      -1.138   9.812  16.375  1.00 94.50           C  
ATOM    218  CG2 ILE A  27       0.994  10.852  17.250  1.00 94.50           C  
ATOM    219  CD1 ILE A  27      -1.671  11.234  16.234  1.00 94.50           C  
ATOM    220  N   VAL A  28       3.174   8.367  17.250  1.00 94.38           N  
ATOM    221  CA  VAL A  28       4.477   8.469  17.906  1.00 94.38           C  
ATOM    222  C   VAL A  28       5.012   9.891  17.781  1.00 94.38           C  
ATOM    223  CB  VAL A  28       5.488   7.461  17.312  1.00 94.38           C  
ATOM    224  O   VAL A  28       5.211  10.391  16.672  1.00 94.38           O  
ATOM    225  CG1 VAL A  28       6.855   7.609  17.969  1.00 94.38           C  
ATOM    226  CG2 VAL A  28       4.969   6.031  17.453  1.00 94.38           C  
ATOM    227  N   ILE A  29       5.191  10.484  18.953  1.00 97.06           N  
ATOM    228  CA  ILE A  29       5.723  11.836  19.000  1.00 97.06           C  
ATOM    229  C   ILE A  29       7.250  11.797  18.984  1.00 97.06           C  
ATOM    230  CB  ILE A  29       5.230  12.586  20.266  1.00 97.06           C  
ATOM    231  O   ILE A  29       7.867  11.039  19.734  1.00 97.06           O  
ATOM    232  CG1 ILE A  29       3.701  12.688  20.266  1.00 97.06           C  
ATOM    233  CG2 ILE A  29       5.871  13.977  20.359  1.00 97.06           C  
ATOM    234  CD1 ILE A  29       3.135  13.445  19.062  1.00 97.06           C  
ATOM    235  N   HIS A  30       7.812  12.469  18.031  1.00 96.12           N  
ATOM    236  CA  HIS A  30       9.242  12.703  17.891  1.00 96.12           C  
ATOM    237  C   HIS A  30       9.570  14.188  18.062  1.00 96.12           C  
ATOM    238  CB  HIS A  30       9.750  12.203  16.547  1.00 96.12           C  
ATOM    239  O   HIS A  30       8.680  15.039  17.969  1.00 96.12           O  
ATOM    240  CG  HIS A  30       9.477  10.750  16.297  1.00 96.12           C  
ATOM    241  CD2 HIS A  30       8.383  10.117  15.828  1.00 96.12           C  
ATOM    242  ND1 HIS A  30      10.406   9.766  16.562  1.00 96.12           N  
ATOM    243  CE1 HIS A  30       9.891   8.586  16.250  1.00 96.12           C  
ATOM    244  NE2 HIS A  30       8.664   8.773  15.805  1.00 96.12           N  
ATOM    245  N   HIS A  31      10.727  14.516  18.422  1.00 95.19           N  
ATOM    246  CA  HIS A  31      11.289  15.836  18.156  1.00 95.19           C  
ATOM    247  C   HIS A  31      12.344  15.781  17.047  1.00 95.19           C  
ATOM    248  CB  HIS A  31      11.891  16.422  19.422  1.00 95.19           C  
ATOM    249  O   HIS A  31      13.070  14.789  16.938  1.00 95.19           O  
ATOM    250  CG  HIS A  31      13.156  15.766  19.859  1.00 95.19           C  
ATOM    251  CD2 HIS A  31      13.781  14.656  19.391  1.00 95.19           C  
ATOM    252  ND1 HIS A  31      13.930  16.234  20.891  1.00 95.19           N  
ATOM    253  CE1 HIS A  31      14.984  15.453  21.047  1.00 95.19           C  
ATOM    254  NE2 HIS A  31      14.914  14.484  20.141  1.00 95.19           N  
ATOM    255  N   TRP A  32      12.312  16.812  16.156  1.00 90.62           N  
ATOM    256  CA  TRP A  32      13.328  16.766  15.109  1.00 90.62           C  
ATOM    257  C   TRP A  32      14.672  17.281  15.617  1.00 90.62           C  
ATOM    258  CB  TRP A  32      12.891  17.562  13.883  1.00 90.62           C  
ATOM    259  O   TRP A  32      14.711  18.203  16.438  1.00 90.62           O  
ATOM    260  CG  TRP A  32      12.648  19.016  14.156  1.00 90.62           C  
ATOM    261  CD1 TRP A  32      13.547  19.922  14.656  1.00 90.62           C  
ATOM    262  CD2 TRP A  32      11.430  19.734  13.961  1.00 90.62           C  
ATOM    263  CE2 TRP A  32      11.656  21.078  14.352  1.00 90.62           C  
ATOM    264  CE3 TRP A  32      10.164  19.375  13.477  1.00 90.62           C  
ATOM    265  NE1 TRP A  32      12.961  21.156  14.781  1.00 90.62           N  
ATOM    266  CH2 TRP A  32       9.438  21.672  13.812  1.00 90.62           C  
ATOM    267  CZ2 TRP A  32      10.664  22.047  14.289  1.00 90.62           C  
ATOM    268  CZ3 TRP A  32       9.172  20.359  13.414  1.00 90.62           C  
ATOM    269  N   GLY A  33      15.711  16.656  15.273  1.00 81.56           N  
ATOM    270  CA  GLY A  33      17.078  17.109  15.391  1.00 81.56           C  
ATOM    271  C   GLY A  33      17.328  17.984  16.609  1.00 81.56           C  
ATOM    272  O   GLY A  33      16.984  17.594  17.734  1.00 81.56           O  
ATOM    273  N   ASP A  34      17.906  19.266  16.281  1.00 82.62           N  
ATOM    274  CA  ASP A  34      18.359  20.172  17.328  1.00 82.62           C  
ATOM    275  C   ASP A  34      17.453  21.406  17.406  1.00 82.62           C  
ATOM    276  CB  ASP A  34      19.812  20.609  17.078  1.00 82.62           C  
ATOM    277  O   ASP A  34      16.750  21.719  16.453  1.00 82.62           O  
ATOM    278  CG  ASP A  34      20.797  19.453  17.203  1.00 82.62           C  
ATOM    279  OD1 ASP A  34      20.688  18.656  18.156  1.00 82.62           O  
ATOM    280  OD2 ASP A  34      21.703  19.359  16.344  1.00 82.62           O  
ATOM    281  N   ASP A  35      17.578  22.062  18.594  1.00 87.75           N  
ATOM    282  CA  ASP A  35      16.922  23.359  18.734  1.00 87.75           C  
ATOM    283  C   ASP A  35      17.359  24.328  17.641  1.00 87.75           C  
ATOM    284  CB  ASP A  35      17.203  23.969  20.109  1.00 87.75           C  
ATOM    285  O   ASP A  35      18.484  24.250  17.156  1.00 87.75           O  
ATOM    286  CG  ASP A  35      16.531  23.219  21.250  1.00 87.75           C  
ATOM    287  OD1 ASP A  35      15.820  22.219  20.984  1.00 87.75           O  
ATOM    288  OD2 ASP A  35      16.719  23.609  22.422  1.00 87.75           O  
ATOM    289  N   ASN A  36      16.500  25.109  17.188  1.00 86.31           N  
ATOM    290  CA  ASN A  36      16.750  26.234  16.297  1.00 86.31           C  
ATOM    291  C   ASN A  36      16.938  25.781  14.852  1.00 86.31           C  
ATOM    292  CB  ASN A  36      17.953  27.047  16.766  1.00 86.31           C  
ATOM    293  O   ASN A  36      17.281  26.594  13.984  1.00 86.31           O  
ATOM    294  CG  ASN A  36      17.703  27.766  18.078  1.00 86.31           C  
ATOM    295  ND2 ASN A  36      18.766  28.109  18.781  1.00 86.31           N  
ATOM    296  OD1 ASN A  36      16.547  28.031  18.453  1.00 86.31           O  
ATOM    297  N   GLN A  37      16.828  24.469  14.562  1.00 90.50           N  
ATOM    298  CA  GLN A  37      16.828  24.031  13.172  1.00 90.50           C  
ATOM    299  C   GLN A  37      15.617  24.578  12.414  1.00 90.50           C  
ATOM    300  CB  GLN A  37      16.875  22.516  13.086  1.00 90.50           C  
ATOM    301  O   GLN A  37      14.516  24.625  12.961  1.00 90.50           O  
ATOM    302  CG  GLN A  37      18.031  21.969  12.258  1.00 90.50           C  
ATOM    303  CD  GLN A  37      18.172  20.469  12.383  1.00 90.50           C  
ATOM    304  NE2 GLN A  37      18.016  19.766  11.266  1.00 90.50           N  
ATOM    305  OE1 GLN A  37      18.438  19.938  13.469  1.00 90.50           O  
ATOM    306  N   ARG A  38      15.836  25.016  11.203  1.00 88.94           N  
ATOM    307  CA  ARG A  38      14.750  25.547  10.383  1.00 88.94           C  
ATOM    308  C   ARG A  38      13.812  24.422   9.930  1.00 88.94           C  
ATOM    309  CB  ARG A  38      15.297  26.281   9.172  1.00 88.94           C  
ATOM    310  O   ARG A  38      14.266  23.344   9.555  1.00 88.94           O  
ATOM    311  CG  ARG A  38      15.875  27.656   9.492  1.00 88.94           C  
ATOM    312  CD  ARG A  38      16.375  28.375   8.250  1.00 88.94           C  
ATOM    313  NE  ARG A  38      15.281  28.828   7.402  1.00 88.94           N  
ATOM    314  NH1 ARG A  38      16.625  29.422   5.621  1.00 88.94           N  
ATOM    315  NH2 ARG A  38      14.359  29.703   5.492  1.00 88.94           N  
ATOM    316  CZ  ARG A  38      15.430  29.312   6.176  1.00 88.94           C  
ATOM    317  N   PHE A  39      12.531  24.719  10.000  1.00 95.00           N  
ATOM    318  CA  PHE A  39      11.477  23.812   9.570  1.00 95.00           C  
ATOM    319  C   PHE A  39      11.758  23.266   8.180  1.00 95.00           C  
ATOM    320  CB  PHE A  39      10.117  24.531   9.586  1.00 95.00           C  
ATOM    321  O   PHE A  39      11.695  22.062   7.957  1.00 95.00           O  
ATOM    322  CG  PHE A  39       8.984  23.688   9.078  1.00 95.00           C  
ATOM    323  CD1 PHE A  39       8.602  23.734   7.746  1.00 95.00           C  
ATOM    324  CD2 PHE A  39       8.289  22.844   9.945  1.00 95.00           C  
ATOM    325  CE1 PHE A  39       7.551  22.953   7.273  1.00 95.00           C  
ATOM    326  CE2 PHE A  39       7.234  22.062   9.477  1.00 95.00           C  
ATOM    327  CZ  PHE A  39       6.867  22.109   8.148  1.00 95.00           C  
ATOM    328  N   GLU A  40      12.117  24.141   7.223  1.00 90.75           N  
ATOM    329  CA  GLU A  40      12.367  23.766   5.836  1.00 90.75           C  
ATOM    330  C   GLU A  40      13.531  22.781   5.734  1.00 90.75           C  
ATOM    331  CB  GLU A  40      12.656  25.000   4.980  1.00 90.75           C  
ATOM    332  O   GLU A  40      13.492  21.859   4.926  1.00 90.75           O  
ATOM    333  CG  GLU A  40      11.461  25.938   4.828  1.00 90.75           C  
ATOM    334  CD  GLU A  40      11.273  26.875   6.012  1.00 90.75           C  
ATOM    335  OE1 GLU A  40      10.320  27.688   6.000  1.00 90.75           O  
ATOM    336  OE2 GLU A  40      12.086  26.797   6.961  1.00 90.75           O  
ATOM    337  N   LYS A  41      14.500  22.984   6.531  1.00 86.44           N  
ATOM    338  CA  LYS A  41      15.672  22.109   6.492  1.00 86.44           C  
ATOM    339  C   LYS A  41      15.328  20.719   6.988  1.00 86.44           C  
ATOM    340  CB  LYS A  41      16.812  22.703   7.328  1.00 86.44           C  
ATOM    341  O   LYS A  41      15.867  19.719   6.488  1.00 86.44           O  
ATOM    342  CG  LYS A  41      17.609  23.781   6.613  1.00 86.44           C  
ATOM    343  CD  LYS A  41      18.688  23.188   5.730  1.00 86.44           C  
ATOM    344  CE  LYS A  41      19.516  24.281   5.043  1.00 86.44           C  
ATOM    345  NZ  LYS A  41      20.516  23.688   4.090  1.00 86.44           N  
ATOM    346  N   VAL A  42      14.477  20.656   7.992  1.00 92.56           N  
ATOM    347  CA  VAL A  42      14.031  19.359   8.500  1.00 92.56           C  
ATOM    348  C   VAL A  42      13.250  18.625   7.418  1.00 92.56           C  
ATOM    349  CB  VAL A  42      13.172  19.516   9.773  1.00 92.56           C  
ATOM    350  O   VAL A  42      13.477  17.438   7.180  1.00 92.56           O  
ATOM    351  CG1 VAL A  42      12.656  18.156  10.242  1.00 92.56           C  
ATOM    352  CG2 VAL A  42      13.977  20.188  10.883  1.00 92.56           C  
ATOM    353  N   CYS A  43      12.328  19.312   6.781  1.00 93.31           N  
ATOM    354  CA  CYS A  43      11.562  18.703   5.695  1.00 93.31           C  
ATOM    355  C   CYS A  43      12.477  18.219   4.578  1.00 93.31           C  
ATOM    356  CB  CYS A  43      10.539  19.703   5.141  1.00 93.31           C  
ATOM    357  O   CYS A  43      12.320  17.109   4.070  1.00 93.31           O  
ATOM    358  SG  CYS A  43       9.258  20.172   6.328  1.00 93.31           S  
ATOM    359  N   GLU A  44      13.445  18.984   4.258  1.00 85.06           N  
ATOM    360  CA  GLU A  44      14.406  18.656   3.209  1.00 85.06           C  
ATOM    361  C   GLU A  44      15.242  17.438   3.598  1.00 85.06           C  
ATOM    362  CB  GLU A  44      15.312  19.844   2.900  1.00 85.06           C  
ATOM    363  O   GLU A  44      15.602  16.625   2.744  1.00 85.06           O  
ATOM    364  CG  GLU A  44      14.688  20.859   1.957  1.00 85.06           C  
ATOM    365  CD  GLU A  44      15.492  22.156   1.854  1.00 85.06           C  
ATOM    366  OE1 GLU A  44      15.000  23.125   1.227  1.00 85.06           O  
ATOM    367  OE2 GLU A  44      16.609  22.188   2.406  1.00 85.06           O  
ATOM    368  N   PHE A  45      15.680  17.438   4.887  1.00 87.62           N  
ATOM    369  CA  PHE A  45      16.438  16.312   5.395  1.00 87.62           C  
ATOM    370  C   PHE A  45      15.727  15.000   5.090  1.00 87.62           C  
ATOM    371  CB  PHE A  45      16.672  16.438   6.906  1.00 87.62           C  
ATOM    372  O   PHE A  45      16.312  14.086   4.512  1.00 87.62           O  
ATOM    373  CG  PHE A  45      17.297  15.234   7.535  1.00 87.62           C  
ATOM    374  CD1 PHE A  45      16.531  14.367   8.320  1.00 87.62           C  
ATOM    375  CD2 PHE A  45      18.641  14.953   7.348  1.00 87.62           C  
ATOM    376  CE1 PHE A  45      17.109  13.242   8.906  1.00 87.62           C  
ATOM    377  CE2 PHE A  45      19.219  13.828   7.930  1.00 87.62           C  
ATOM    378  CZ  PHE A  45      18.453  12.977   8.711  1.00 87.62           C  
ATOM    379  N   PHE A  46      14.367  14.875   5.375  1.00 89.50           N  
ATOM    380  CA  PHE A  46      13.609  13.656   5.141  1.00 89.50           C  
ATOM    381  C   PHE A  46      13.398  13.430   3.646  1.00 89.50           C  
ATOM    382  CB  PHE A  46      12.258  13.711   5.859  1.00 89.50           C  
ATOM    383  O   PHE A  46      13.383  12.289   3.180  1.00 89.50           O  
ATOM    384  CG  PHE A  46      12.359  13.547   7.352  1.00 89.50           C  
ATOM    385  CD1 PHE A  46      12.930  12.406   7.902  1.00 89.50           C  
ATOM    386  CD2 PHE A  46      11.891  14.539   8.203  1.00 89.50           C  
ATOM    387  CE1 PHE A  46      13.023  12.250   9.281  1.00 89.50           C  
ATOM    388  CE2 PHE A  46      11.977  14.391   9.586  1.00 89.50           C  
ATOM    389  CZ  PHE A  46      12.547  13.242  10.125  1.00 89.50           C  
ATOM    390  N   ALA A  47      13.188  14.508   2.930  1.00 86.12           N  
ATOM    391  CA  ALA A  47      13.031  14.391   1.483  1.00 86.12           C  
ATOM    392  C   ALA A  47      14.305  13.867   0.829  1.00 86.12           C  
ATOM    393  CB  ALA A  47      12.648  15.742   0.883  1.00 86.12           C  
ATOM    394  O   ALA A  47      14.242  13.195  -0.204  1.00 86.12           O  
ATOM    395  N   GLY A  48      15.406  14.062   1.460  1.00 75.56           N  
ATOM    396  CA  GLY A  48      16.703  13.664   0.941  1.00 75.56           C  
ATOM    397  C   GLY A  48      16.984  12.180   1.107  1.00 75.56           C  
ATOM    398  O   GLY A  48      17.953  11.664   0.555  1.00 75.56           O  
ATOM    399  N   GLY A  49      16.281  11.469   1.858  1.00 77.62           N  
ATOM    400  CA  GLY A  49      16.375  10.016   1.972  1.00 77.62           C  
ATOM    401  C   GLY A  49      17.438   9.562   2.947  1.00 77.62           C  
ATOM    402  O   GLY A  49      18.312   8.773   2.594  1.00 77.62           O  
ATOM    403  N   PRO A  50      17.391  10.016   4.188  1.00 70.88           N  
ATOM    404  CA  PRO A  50      18.438   9.695   5.164  1.00 70.88           C  
ATOM    405  C   PRO A  50      18.281   8.297   5.754  1.00 70.88           C  
ATOM    406  CB  PRO A  50      18.250  10.766   6.242  1.00 70.88           C  
ATOM    407  O   PRO A  50      19.000   7.941   6.699  1.00 70.88           O  
ATOM    408  CG  PRO A  50      16.781  11.031   6.262  1.00 70.88           C  
ATOM    409  CD  PRO A  50      16.250  10.914   4.863  1.00 70.88           C  
ATOM    410  N   GLY A  51      17.328   7.578   5.273  1.00 73.31           N  
ATOM    411  CA  GLY A  51      17.094   6.258   5.836  1.00 73.31           C  
ATOM    412  C   GLY A  51      16.094   6.266   6.980  1.00 73.31           C  
ATOM    413  O   GLY A  51      16.000   5.289   7.730  1.00 73.31           O  
ATOM    414  N   THR A  52      15.586   7.379   7.223  1.00 79.88           N  
ATOM    415  CA  THR A  52      14.500   7.574   8.180  1.00 79.88           C  
ATOM    416  C   THR A  52      13.477   8.570   7.637  1.00 79.88           C  
ATOM    417  CB  THR A  52      15.031   8.062   9.539  1.00 79.88           C  
ATOM    418  O   THR A  52      13.742   9.258   6.648  1.00 79.88           O  
ATOM    419  CG2 THR A  52      15.617   9.469   9.422  1.00 79.88           C  
ATOM    420  OG1 THR A  52      13.961   8.078  10.484  1.00 79.88           O  
ATOM    421  N   SER A  53      12.203   8.484   8.203  1.00 88.94           N  
ATOM    422  CA  SER A  53      11.156   9.406   7.773  1.00 88.94           C  
ATOM    423  C   SER A  53      10.094   9.570   8.852  1.00 88.94           C  
ATOM    424  CB  SER A  53      10.508   8.922   6.477  1.00 88.94           C  
ATOM    425  O   SER A  53      10.219   9.023   9.945  1.00 88.94           O  
ATOM    426  OG  SER A  53       9.898   7.660   6.656  1.00 88.94           O  
ATOM    427  N   ALA A  54       9.195  10.477   8.586  1.00 93.50           N  
ATOM    428  CA  ALA A  54       8.008  10.711   9.406  1.00 93.50           C  
ATOM    429  C   ALA A  54       6.816  11.125   8.539  1.00 93.50           C  
ATOM    430  CB  ALA A  54       8.289  11.781  10.453  1.00 93.50           C  
ATOM    431  O   ALA A  54       6.992  11.602   7.414  1.00 93.50           O  
ATOM    432  N   HIS A  55       5.715  10.875   9.133  1.00 94.75           N  
ATOM    433  CA  HIS A  55       4.527  11.289   8.391  1.00 94.75           C  
ATOM    434  C   HIS A  55       4.391  12.812   8.375  1.00 94.75           C  
ATOM    435  CB  HIS A  55       3.273  10.656   8.992  1.00 94.75           C  
ATOM    436  O   HIS A  55       4.102  13.406   7.336  1.00 94.75           O  
ATOM    437  CG  HIS A  55       3.221   9.172   8.836  1.00 94.75           C  
ATOM    438  CD2 HIS A  55       2.592   8.391   7.922  1.00 94.75           C  
ATOM    439  ND1 HIS A  55       3.871   8.312   9.695  1.00 94.75           N  
ATOM    440  CE1 HIS A  55       3.643   7.062   9.312  1.00 94.75           C  
ATOM    441  NE2 HIS A  55       2.869   7.086   8.242  1.00 94.75           N  
ATOM    442  N   PHE A  56       4.586  13.383   9.484  1.00 94.19           N  
ATOM    443  CA  PHE A  56       4.379  14.820   9.609  1.00 94.19           C  
ATOM    444  C   PHE A  56       5.570  15.484  10.281  1.00 94.19           C  
ATOM    445  CB  PHE A  56       3.096  15.117  10.391  1.00 94.19           C  
ATOM    446  O   PHE A  56       6.207  14.891  11.156  1.00 94.19           O  
ATOM    447  CG  PHE A  56       1.849  14.578   9.750  1.00 94.19           C  
ATOM    448  CD1 PHE A  56       1.246  15.250   8.695  1.00 94.19           C  
ATOM    449  CD2 PHE A  56       1.279  13.391  10.195  1.00 94.19           C  
ATOM    450  CE1 PHE A  56       0.091  14.750   8.094  1.00 94.19           C  
ATOM    451  CE2 PHE A  56       0.126  12.883   9.602  1.00 94.19           C  
ATOM    452  CZ  PHE A  56      -0.467  13.570   8.555  1.00 94.19           C  
ATOM    453  N   VAL A  57       5.855  16.719   9.805  1.00 95.56           N  
ATOM    454  CA  VAL A  57       6.715  17.688  10.484  1.00 95.56           C  
ATOM    455  C   VAL A  57       5.895  18.906  10.914  1.00 95.56           C  
ATOM    456  CB  VAL A  57       7.891  18.125   9.586  1.00 95.56           C  
ATOM    457  O   VAL A  57       5.230  19.531  10.086  1.00 95.56           O  
ATOM    458  CG1 VAL A  57       8.758  19.172  10.297  1.00 95.56           C  
ATOM    459  CG2 VAL A  57       8.727  16.922   9.172  1.00 95.56           C  
ATOM    460  N   VAL A  58       5.898  19.109  12.250  1.00 95.75           N  
ATOM    461  CA  VAL A  58       4.938  20.078  12.750  1.00 95.75           C  
ATOM    462  C   VAL A  58       5.652  21.125  13.609  1.00 95.75           C  
ATOM    463  CB  VAL A  58       3.807  19.406  13.555  1.00 95.75           C  
ATOM    464  O   VAL A  58       6.500  20.781  14.438  1.00 95.75           O  
ATOM    465  CG1 VAL A  58       2.766  20.438  13.992  1.00 95.75           C  
ATOM    466  CG2 VAL A  58       3.154  18.297  12.727  1.00 95.75           C  
ATOM    467  N   GLU A  59       5.422  22.375  13.305  1.00 95.00           N  
ATOM    468  CA  GLU A  59       5.762  23.484  14.188  1.00 95.00           C  
ATOM    469  C   GLU A  59       4.617  24.484  14.281  1.00 95.00           C  
ATOM    470  CB  GLU A  59       7.035  24.188  13.703  1.00 95.00           C  
ATOM    471  O   GLU A  59       3.551  24.281  13.695  1.00 95.00           O  
ATOM    472  CG  GLU A  59       6.820  25.078  12.492  1.00 95.00           C  
ATOM    473  CD  GLU A  59       8.086  25.812  12.055  1.00 95.00           C  
ATOM    474  OE1 GLU A  59       8.016  26.641  11.125  1.00 95.00           O  
ATOM    475  OE2 GLU A  59       9.156  25.531  12.641  1.00 95.00           O  
ATOM    476  N   ALA A  60       4.855  25.484  15.094  1.00 91.50           N  
ATOM    477  CA  ALA A  60       3.824  26.500  15.297  1.00 91.50           C  
ATOM    478  C   ALA A  60       3.238  26.969  13.969  1.00 91.50           C  
ATOM    479  CB  ALA A  60       4.395  27.688  16.078  1.00 91.50           C  
ATOM    480  O   ALA A  60       3.941  27.562  13.148  1.00 91.50           O  
ATOM    481  N   GLY A  61       1.981  26.625  13.781  1.00 89.12           N  
ATOM    482  CA  GLY A  61       1.229  27.156  12.648  1.00 89.12           C  
ATOM    483  C   GLY A  61       1.517  26.422  11.352  1.00 89.12           C  
ATOM    484  O   GLY A  61       0.993  26.781  10.297  1.00 89.12           O  
ATOM    485  N   ARG A  62       2.354  25.406  11.406  1.00 90.62           N  
ATOM    486  CA  ARG A  62       2.701  24.719  10.164  1.00 90.62           C  
ATOM    487  C   ARG A  62       2.748  23.219  10.359  1.00 90.62           C  
ATOM    488  CB  ARG A  62       4.047  25.219   9.633  1.00 90.62           C  
ATOM    489  O   ARG A  62       3.232  22.734  11.383  1.00 90.62           O  
ATOM    490  CG  ARG A  62       4.023  26.672   9.148  1.00 90.62           C  
ATOM    491  CD  ARG A  62       5.363  27.094   8.570  1.00 90.62           C  
ATOM    492  NE  ARG A  62       6.359  27.312   9.625  1.00 90.62           N  
ATOM    493  NH1 ARG A  62       8.078  27.844   8.172  1.00 90.62           N  
ATOM    494  NH2 ARG A  62       8.445  27.828  10.438  1.00 90.62           N  
ATOM    495  CZ  ARG A  62       7.625  27.656   9.406  1.00 90.62           C  
ATOM    496  N   CYS A  63       2.184  22.469   9.414  1.00 91.25           N  
ATOM    497  CA  CYS A  63       2.203  21.016   9.367  1.00 91.25           C  
ATOM    498  C   CYS A  63       2.508  20.516   7.961  1.00 91.25           C  
ATOM    499  CB  CYS A  63       0.866  20.453   9.836  1.00 91.25           C  
ATOM    500  O   CYS A  63       1.723  20.734   7.035  1.00 91.25           O  
ATOM    501  SG  CYS A  63       0.753  18.656   9.711  1.00 91.25           S  
ATOM    502  N   ALA A  64       3.727  19.875   7.859  1.00 91.75           N  
ATOM    503  CA  ALA A  64       4.074  19.281   6.574  1.00 91.75           C  
ATOM    504  C   ALA A  64       3.824  17.781   6.582  1.00 91.75           C  
ATOM    505  CB  ALA A  64       5.535  19.578   6.230  1.00 91.75           C  
ATOM    506  O   ALA A  64       4.227  17.078   7.516  1.00 91.75           O  
ATOM    507  N   GLN A  65       3.113  17.328   5.684  1.00 89.94           N  
ATOM    508  CA  GLN A  65       2.998  15.883   5.508  1.00 89.94           C  
ATOM    509  C   GLN A  65       4.000  15.367   4.477  1.00 89.94           C  
ATOM    510  CB  GLN A  65       1.576  15.500   5.094  1.00 89.94           C  
ATOM    511  O   GLN A  65       4.004  15.820   3.330  1.00 89.94           O  
ATOM    512  CG  GLN A  65       1.336  14.000   5.023  1.00 89.94           C  
ATOM    513  CD  GLN A  65      -0.121  13.648   4.793  1.00 89.94           C  
ATOM    514  NE2 GLN A  65      -0.415  12.352   4.723  1.00 89.94           N  
ATOM    515  OE1 GLN A  65      -0.977  14.531   4.680  1.00 89.94           O  
ATOM    516  N   LEU A  66       4.859  14.438   4.953  1.00 90.00           N  
ATOM    517  CA  LEU A  66       5.945  13.977   4.094  1.00 90.00           C  
ATOM    518  C   LEU A  66       5.695  12.547   3.627  1.00 90.00           C  
ATOM    519  CB  LEU A  66       7.285  14.062   4.828  1.00 90.00           C  
ATOM    520  O   LEU A  66       6.254  12.117   2.615  1.00 90.00           O  
ATOM    521  CG  LEU A  66       7.828  15.469   5.094  1.00 90.00           C  
ATOM    522  CD1 LEU A  66       7.070  16.125   6.246  1.00 90.00           C  
ATOM    523  CD2 LEU A  66       9.320  15.414   5.387  1.00 90.00           C  
ATOM    524  N   VAL A  67       5.031  11.812   4.457  1.00 89.94           N  
ATOM    525  CA  VAL A  67       4.637  10.453   4.117  1.00 89.94           C  
ATOM    526  C   VAL A  67       3.119  10.312   4.207  1.00 89.94           C  
ATOM    527  CB  VAL A  67       5.324   9.414   5.031  1.00 89.94           C  
ATOM    528  O   VAL A  67       2.500  10.820   5.148  1.00 89.94           O  
ATOM    529  CG1 VAL A  67       4.828   8.008   4.715  1.00 89.94           C  
ATOM    530  CG2 VAL A  67       6.840   9.500   4.891  1.00 89.94           C  
ATOM    531  N   GLU A  68       2.555   9.727   3.213  1.00 82.44           N  
ATOM    532  CA  GLU A  68       1.114   9.492   3.260  1.00 82.44           C  
ATOM    533  C   GLU A  68       0.747   8.547   4.402  1.00 82.44           C  
ATOM    534  CB  GLU A  68       0.622   8.914   1.928  1.00 82.44           C  
ATOM    535  O   GLU A  68       1.520   7.652   4.750  1.00 82.44           O  
ATOM    536  CG  GLU A  68       0.828   9.852   0.743  1.00 82.44           C  
ATOM    537  CD  GLU A  68      -0.474  10.281   0.084  1.00 82.44           C  
ATOM    538  OE1 GLU A  68      -0.499  11.344  -0.573  1.00 82.44           O  
ATOM    539  OE2 GLU A  68      -1.477   9.547   0.228  1.00 82.44           O  
ATOM    540  N   ILE A  69      -0.443   8.805   4.969  1.00 84.19           N  
ATOM    541  CA  ILE A  69      -0.906   8.031   6.121  1.00 84.19           C  
ATOM    542  C   ILE A  69      -0.978   6.555   5.754  1.00 84.19           C  
ATOM    543  CB  ILE A  69      -2.283   8.531   6.613  1.00 84.19           C  
ATOM    544  O   ILE A  69      -0.716   5.688   6.594  1.00 84.19           O  
ATOM    545  CG1 ILE A  69      -2.166   9.953   7.184  1.00 84.19           C  
ATOM    546  CG2 ILE A  69      -2.861   7.570   7.656  1.00 84.19           C  
ATOM    547  CD1 ILE A  69      -1.398  10.031   8.492  1.00 84.19           C  
ATOM    548  N   LYS A  70      -1.251   6.336   4.551  1.00 78.25           N  
ATOM    549  CA  LYS A  70      -1.395   4.949   4.117  1.00 78.25           C  
ATOM    550  C   LYS A  70      -0.037   4.258   4.027  1.00 78.25           C  
ATOM    551  CB  LYS A  70      -2.104   4.883   2.762  1.00 78.25           C  
ATOM    552  O   LYS A  70       0.037   3.027   3.965  1.00 78.25           O  
ATOM    553  CG  LYS A  70      -1.314   5.496   1.617  1.00 78.25           C  
ATOM    554  CD  LYS A  70      -2.045   5.348   0.290  1.00 78.25           C  
ATOM    555  CE  LYS A  70      -1.281   6.012  -0.849  1.00 78.25           C  
ATOM    556  NZ  LYS A  70      -0.093   5.207  -1.261  1.00 78.25           N  
ATOM    557  N   ASP A  71       1.050   5.039   3.963  1.00 82.56           N  
ATOM    558  CA  ASP A  71       2.406   4.500   3.889  1.00 82.56           C  
ATOM    559  C   ASP A  71       3.045   4.434   5.273  1.00 82.56           C  
ATOM    560  CB  ASP A  71       3.268   5.352   2.953  1.00 82.56           C  
ATOM    561  O   ASP A  71       2.459   4.887   6.258  1.00 82.56           O  
ATOM    562  CG  ASP A  71       2.791   5.312   1.511  1.00 82.56           C  
ATOM    563  OD1 ASP A  71       2.229   4.285   1.081  1.00 82.56           O  
ATOM    564  OD2 ASP A  71       2.984   6.320   0.798  1.00 82.56           O  
ATOM    565  N   ILE A  72       4.188   3.734   5.277  1.00 82.00           N  
ATOM    566  CA  ILE A  72       4.852   3.512   6.559  1.00 82.00           C  
ATOM    567  C   ILE A  72       6.121   4.359   6.637  1.00 82.00           C  
ATOM    568  CB  ILE A  72       5.188   2.020   6.770  1.00 82.00           C  
ATOM    569  O   ILE A  72       7.078   4.117   5.898  1.00 82.00           O  
ATOM    570  CG1 ILE A  72       3.914   1.169   6.703  1.00 82.00           C  
ATOM    571  CG2 ILE A  72       5.918   1.812   8.102  1.00 82.00           C  
ATOM    572  CD1 ILE A  72       4.172  -0.323   6.547  1.00 82.00           C  
ATOM    573  N   ALA A  73       6.074   5.293   7.438  1.00 87.12           N  
ATOM    574  CA  ALA A  73       7.293   6.039   7.727  1.00 87.12           C  
ATOM    575  C   ALA A  73       8.234   5.230   8.609  1.00 87.12           C  
ATOM    576  CB  ALA A  73       6.957   7.371   8.391  1.00 87.12           C  
ATOM    577  O   ALA A  73       7.789   4.473   9.477  1.00 87.12           O  
ATOM    578  N   TRP A  74       9.500   5.383   8.289  1.00 85.94           N  
ATOM    579  CA  TRP A  74      10.531   4.770   9.117  1.00 85.94           C  
ATOM    580  C   TRP A  74      10.953   5.707  10.242  1.00 85.94           C  
ATOM    581  CB  TRP A  74      11.742   4.383   8.266  1.00 85.94           C  
ATOM    582  O   TRP A  74      11.914   6.465  10.094  1.00 85.94           O  
ATOM    583  CG  TRP A  74      11.430   3.438   7.148  1.00 85.94           C  
ATOM    584  CD1 TRP A  74      10.289   2.703   6.984  1.00 85.94           C  
ATOM    585  CD2 TRP A  74      12.273   3.121   6.035  1.00 85.94           C  
ATOM    586  CE2 TRP A  74      11.578   2.186   5.238  1.00 85.94           C  
ATOM    587  CE3 TRP A  74      13.547   3.539   5.637  1.00 85.94           C  
ATOM    588  NE1 TRP A  74      10.375   1.948   5.836  1.00 85.94           N  
ATOM    589  CH2 TRP A  74      13.367   2.086   3.691  1.00 85.94           C  
ATOM    590  CZ2 TRP A  74      12.117   1.661   4.059  1.00 85.94           C  
ATOM    591  CZ3 TRP A  74      14.086   3.016   4.465  1.00 85.94           C  
ATOM    592  N   HIS A  75      10.172   5.594  11.367  1.00 87.62           N  
ATOM    593  CA  HIS A  75      10.469   6.629  12.352  1.00 87.62           C  
ATOM    594  C   HIS A  75      10.727   6.023  13.727  1.00 87.62           C  
ATOM    595  CB  HIS A  75       9.328   7.641  12.430  1.00 87.62           C  
ATOM    596  O   HIS A  75      11.414   6.625  14.555  1.00 87.62           O  
ATOM    597  CG  HIS A  75       8.023   7.035  12.844  1.00 87.62           C  
ATOM    598  CD2 HIS A  75       7.039   6.457  12.109  1.00 87.62           C  
ATOM    599  ND1 HIS A  75       7.605   6.988  14.156  1.00 87.62           N  
ATOM    600  CE1 HIS A  75       6.422   6.406  14.211  1.00 87.62           C  
ATOM    601  NE2 HIS A  75       6.055   6.074  12.984  1.00 87.62           N  
ATOM    602  N   ALA A  76      10.266   4.805  13.953  1.00 80.56           N  
ATOM    603  CA  ALA A  76      10.227   4.332  15.336  1.00 80.56           C  
ATOM    604  C   ALA A  76      11.383   3.373  15.617  1.00 80.56           C  
ATOM    605  CB  ALA A  76       8.891   3.658  15.633  1.00 80.56           C  
ATOM    606  O   ALA A  76      11.602   2.982  16.766  1.00 80.56           O  
ATOM    607  N   GLY A  77      12.148   3.105  14.680  1.00 68.94           N  
ATOM    608  CA  GLY A  77      13.234   2.156  14.867  1.00 68.94           C  
ATOM    609  C   GLY A  77      12.750   0.735  15.094  1.00 68.94           C  
ATOM    610  O   GLY A  77      13.547  -0.157  15.391  1.00 68.94           O  
ATOM    611  N   ASN A  78      11.539   0.629  15.156  1.00 64.81           N  
ATOM    612  CA  ASN A  78      10.797  -0.612  15.359  1.00 64.81           C  
ATOM    613  C   ASN A  78       9.727  -0.808  14.297  1.00 64.81           C  
ATOM    614  CB  ASN A  78      10.172  -0.640  16.766  1.00 64.81           C  
ATOM    615  O   ASN A  78       8.781  -0.018  14.203  1.00 64.81           O  
ATOM    616  CG  ASN A  78       9.367  -1.899  17.016  1.00 64.81           C  
ATOM    617  ND2 ASN A  78       9.586  -2.521  18.172  1.00 64.81           N  
ATOM    618  OD1 ASN A  78       8.555  -2.312  16.172  1.00 64.81           O  
ATOM    619  N   TRP A  79       9.914  -1.868  13.523  1.00 72.12           N  
ATOM    620  CA  TRP A  79       9.039  -2.031  12.367  1.00 72.12           C  
ATOM    621  C   TRP A  79       7.590  -2.207  12.797  1.00 72.12           C  
ATOM    622  CB  TRP A  79       9.484  -3.229  11.523  1.00 72.12           C  
ATOM    623  O   TRP A  79       6.684  -1.628  12.195  1.00 72.12           O  
ATOM    624  CG  TRP A  79       8.672  -3.438  10.281  1.00 72.12           C  
ATOM    625  CD1 TRP A  79       7.926  -4.543   9.961  1.00 72.12           C  
ATOM    626  CD2 TRP A  79       8.516  -2.520   9.195  1.00 72.12           C  
ATOM    627  CE2 TRP A  79       7.660  -3.133   8.250  1.00 72.12           C  
ATOM    628  CE3 TRP A  79       9.008  -1.237   8.930  1.00 72.12           C  
ATOM    629  NE1 TRP A  79       7.320  -4.363   8.742  1.00 72.12           N  
ATOM    630  CH2 TRP A  79       7.797  -1.250   6.824  1.00 72.12           C  
ATOM    631  CZ2 TRP A  79       7.297  -2.504   7.059  1.00 72.12           C  
ATOM    632  CZ3 TRP A  79       8.648  -0.614   7.746  1.00 72.12           C  
ATOM    633  N   ALA A  80       7.438  -2.994  13.820  1.00 67.19           N  
ATOM    634  CA  ALA A  80       6.082  -3.189  14.336  1.00 67.19           C  
ATOM    635  C   ALA A  80       5.453  -1.860  14.742  1.00 67.19           C  
ATOM    636  CB  ALA A  80       6.102  -4.148  15.531  1.00 67.19           C  
ATOM    637  O   ALA A  80       4.266  -1.629  14.492  1.00 67.19           O  
ATOM    638  N   ALA A  81       6.254  -1.041  15.289  1.00 77.25           N  
ATOM    639  CA  ALA A  81       5.773   0.283  15.672  1.00 77.25           C  
ATOM    640  C   ALA A  81       5.523   1.154  14.445  1.00 77.25           C  
ATOM    641  CB  ALA A  81       6.773   0.961  16.609  1.00 77.25           C  
ATOM    642  O   ALA A  81       4.516   1.862  14.375  1.00 77.25           O  
ATOM    643  N   ASN A  82       6.457   1.093  13.453  1.00 83.81           N  
ATOM    644  CA  ASN A  82       6.297   1.872  12.234  1.00 83.81           C  
ATOM    645  C   ASN A  82       5.012   1.502  11.500  1.00 83.81           C  
ATOM    646  CB  ASN A  82       7.508   1.687  11.312  1.00 83.81           C  
ATOM    647  O   ASN A  82       4.309   2.377  10.992  1.00 83.81           O  
ATOM    648  CG  ASN A  82       8.734   2.436  11.805  1.00 83.81           C  
ATOM    649  ND2 ASN A  82       9.898   2.055  11.305  1.00 83.81           N  
ATOM    650  OD1 ASN A  82       8.625   3.348  12.633  1.00 83.81           O  
ATOM    651  N   GLN A  83       4.637   0.312  11.539  1.00 79.50           N  
ATOM    652  CA  GLN A  83       3.475  -0.182  10.805  1.00 79.50           C  
ATOM    653  C   GLN A  83       2.176   0.321  11.422  1.00 79.50           C  
ATOM    654  CB  GLN A  83       3.479  -1.711  10.758  1.00 79.50           C  
ATOM    655  O   GLN A  83       1.189   0.544  10.719  1.00 79.50           O  
ATOM    656  CG  GLN A  83       4.406  -2.293   9.703  1.00 79.50           C  
ATOM    657  CD  GLN A  83       4.121  -3.756   9.414  1.00 79.50           C  
ATOM    658  NE2 GLN A  83       4.676  -4.641  10.234  1.00 79.50           N  
ATOM    659  OE1 GLN A  83       3.412  -4.086   8.461  1.00 79.50           O  
ATOM    660  N   ARG A  84       2.209   0.504  12.672  1.00 83.62           N  
ATOM    661  CA  ARG A  84       0.956   0.776  13.367  1.00 83.62           C  
ATOM    662  C   ARG A  84       0.908   2.217  13.867  1.00 83.62           C  
ATOM    663  CB  ARG A  84       0.769  -0.192  14.539  1.00 83.62           C  
ATOM    664  O   ARG A  84       0.099   2.551  14.734  1.00 83.62           O  
ATOM    665  CG  ARG A  84       2.066  -0.576  15.227  1.00 83.62           C  
ATOM    666  CD  ARG A  84       1.865  -1.732  16.203  1.00 83.62           C  
ATOM    667  NE  ARG A  84       1.048  -1.339  17.344  1.00 83.62           N  
ATOM    668  NH1 ARG A  84       2.033  -2.820  18.812  1.00 83.62           N  
ATOM    669  NH2 ARG A  84       0.352  -1.434  19.531  1.00 83.62           N  
ATOM    670  CZ  ARG A  84       1.146  -1.865  18.562  1.00 83.62           C  
ATOM    671  N   SER A  85       1.836   3.014  13.266  1.00 90.00           N  
ATOM    672  CA  SER A  85       1.874   4.332  13.883  1.00 90.00           C  
ATOM    673  C   SER A  85       2.053   5.430  12.844  1.00 90.00           C  
ATOM    674  CB  SER A  85       3.002   4.410  14.914  1.00 90.00           C  
ATOM    675  O   SER A  85       2.443   5.152  11.703  1.00 90.00           O  
ATOM    676  OG  SER A  85       4.270   4.336  14.281  1.00 90.00           O  
ATOM    677  N   ILE A  86       1.593   6.594  13.242  1.00 93.69           N  
ATOM    678  CA  ILE A  86       1.903   7.855  12.578  1.00 93.69           C  
ATOM    679  C   ILE A  86       3.010   8.578  13.336  1.00 93.69           C  
ATOM    680  CB  ILE A  86       0.653   8.758  12.461  1.00 93.69           C  
ATOM    681  O   ILE A  86       2.891   8.820  14.547  1.00 93.69           O  
ATOM    682  CG1 ILE A  86      -0.400   8.094  11.562  1.00 93.69           C  
ATOM    683  CG2 ILE A  86       1.032  10.141  11.930  1.00 93.69           C  
ATOM    684  CD1 ILE A  86      -1.754   8.789  11.578  1.00 93.69           C  
ATOM    685  N   GLY A  87       4.090   8.797  12.602  1.00 95.62           N  
ATOM    686  CA  GLY A  87       5.164   9.555  13.219  1.00 95.62           C  
ATOM    687  C   GLY A  87       5.043  11.055  13.000  1.00 95.62           C  
ATOM    688  O   GLY A  87       4.828  11.500  11.867  1.00 95.62           O  
ATOM    689  N   ILE A  88       5.152  11.820  14.070  1.00 96.81           N  
ATOM    690  CA  ILE A  88       5.105  13.281  13.992  1.00 96.81           C  
ATOM    691  C   ILE A  88       6.398  13.867  14.555  1.00 96.81           C  
ATOM    692  CB  ILE A  88       3.885  13.844  14.750  1.00 96.81           C  
ATOM    693  O   ILE A  88       6.707  13.688  15.734  1.00 96.81           O  
ATOM    694  CG1 ILE A  88       2.594  13.188  14.250  1.00 96.81           C  
ATOM    695  CG2 ILE A  88       3.814  15.367  14.602  1.00 96.81           C  
ATOM    696  CD1 ILE A  88       1.335  13.680  14.953  1.00 96.81           C  
ATOM    697  N   GLU A  89       7.141  14.531  13.648  1.00 97.00           N  
ATOM    698  CA  GLU A  89       8.305  15.297  14.078  1.00 97.00           C  
ATOM    699  C   GLU A  89       7.902  16.688  14.555  1.00 97.00           C  
ATOM    700  CB  GLU A  89       9.328  15.406  12.938  1.00 97.00           C  
ATOM    701  O   GLU A  89       7.324  17.469  13.797  1.00 97.00           O  
ATOM    702  CG  GLU A  89      10.125  14.133  12.703  1.00 97.00           C  
ATOM    703  CD  GLU A  89      11.164  13.875  13.781  1.00 97.00           C  
ATOM    704  OE1 GLU A  89      11.703  12.742  13.844  1.00 97.00           O  
ATOM    705  OE2 GLU A  89      11.453  14.805  14.562  1.00 97.00           O  
ATOM    706  N   CYS A  90       8.203  16.938  15.812  1.00 97.00           N  
ATOM    707  CA  CYS A  90       7.789  18.188  16.438  1.00 97.00           C  
ATOM    708  C   CYS A  90       8.992  19.094  16.688  1.00 97.00           C  
ATOM    709  CB  CYS A  90       7.059  17.922  17.750  1.00 97.00           C  
ATOM    710  O   CYS A  90      10.094  18.609  16.953  1.00 97.00           O  
ATOM    711  SG  CYS A  90       5.668  16.781  17.594  1.00 97.00           S  
ATOM    712  N   ARG A  91       8.727  20.359  16.562  1.00 95.75           N  
ATOM    713  CA  ARG A  91       9.758  21.297  16.984  1.00 95.75           C  
ATOM    714  C   ARG A  91      10.172  21.047  18.422  1.00 95.75           C  
ATOM    715  CB  ARG A  91       9.258  22.734  16.828  1.00 95.75           C  
ATOM    716  O   ARG A  91       9.336  21.016  19.328  1.00 95.75           O  
ATOM    717  CG  ARG A  91      10.297  23.797  17.203  1.00 95.75           C  
ATOM    718  CD  ARG A  91       9.961  25.141  16.578  1.00 95.75           C  
ATOM    719  NE  ARG A  91      10.492  25.266  15.234  1.00 95.75           N  
ATOM    720  NH1 ARG A  91      12.492  26.234  15.883  1.00 95.75           N  
ATOM    721  NH2 ARG A  91      12.070  25.844  13.664  1.00 95.75           N  
ATOM    722  CZ  ARG A  91      11.688  25.781  14.930  1.00 95.75           C  
ATOM    723  N   PRO A  92      11.531  20.875  18.625  1.00 95.06           N  
ATOM    724  CA  PRO A  92      11.977  20.453  19.953  1.00 95.06           C  
ATOM    725  C   PRO A  92      11.766  21.516  21.031  1.00 95.06           C  
ATOM    726  CB  PRO A  92      13.469  20.172  19.750  1.00 95.06           C  
ATOM    727  O   PRO A  92      11.602  21.188  22.203  1.00 95.06           O  
ATOM    728  CG  PRO A  92      13.719  20.469  18.312  1.00 95.06           C  
ATOM    729  CD  PRO A  92      12.414  20.859  17.672  1.00 95.06           C  
ATOM    730  N   GLU A  93      11.734  22.812  20.641  1.00 94.06           N  
ATOM    731  CA  GLU A  93      11.586  23.906  21.609  1.00 94.06           C  
ATOM    732  C   GLU A  93      10.219  23.859  22.281  1.00 94.06           C  
ATOM    733  CB  GLU A  93      11.789  25.250  20.922  1.00 94.06           C  
ATOM    734  O   GLU A  93      10.078  24.234  23.453  1.00 94.06           O  
ATOM    735  CG  GLU A  93      13.211  25.484  20.438  1.00 94.06           C  
ATOM    736  CD  GLU A  93      13.422  25.094  18.984  1.00 94.06           C  
ATOM    737  OE1 GLU A  93      14.266  25.703  18.297  1.00 94.06           O  
ATOM    738  OE2 GLU A  93      12.727  24.141  18.531  1.00 94.06           O  
ATOM    739  N   MET A  94       9.188  23.297  21.547  1.00 96.12           N  
ATOM    740  CA  MET A  94       7.836  23.078  22.062  1.00 96.12           C  
ATOM    741  C   MET A  94       7.262  24.375  22.625  1.00 96.12           C  
ATOM    742  CB  MET A  94       7.832  22.000  23.125  1.00 96.12           C  
ATOM    743  O   MET A  94       6.840  24.422  23.781  1.00 96.12           O  
ATOM    744  CG  MET A  94       6.441  21.594  23.594  1.00 96.12           C  
ATOM    745  SD  MET A  94       6.480  20.297  24.891  1.00 96.12           S  
ATOM    746  CE  MET A  94       8.273  20.031  25.031  1.00 96.12           C  
ATOM    747  N   SER A  95       7.395  25.531  21.891  1.00 93.12           N  
ATOM    748  CA  SER A  95       6.645  26.688  22.328  1.00 93.12           C  
ATOM    749  C   SER A  95       5.168  26.359  22.531  1.00 93.12           C  
ATOM    750  CB  SER A  95       6.781  27.844  21.328  1.00 93.12           C  
ATOM    751  O   SER A  95       4.707  25.297  22.109  1.00 93.12           O  
ATOM    752  OG  SER A  95       6.016  27.578  20.172  1.00 93.12           O  
ATOM    753  N   ASN A  96       4.480  27.234  23.281  1.00 90.06           N  
ATOM    754  CA  ASN A  96       3.045  27.031  23.438  1.00 90.06           C  
ATOM    755  C   ASN A  96       2.354  26.875  22.078  1.00 90.06           C  
ATOM    756  CB  ASN A  96       2.418  28.188  24.219  1.00 90.06           C  
ATOM    757  O   ASN A  96       1.448  26.047  21.938  1.00 90.06           O  
ATOM    758  CG  ASN A  96       2.199  27.859  25.688  1.00 90.06           C  
ATOM    759  ND2 ASN A  96       1.838  28.859  26.469  1.00 90.06           N  
ATOM    760  OD1 ASN A  96       2.354  26.703  26.094  1.00 90.06           O  
ATOM    761  N   GLU A  97       2.752  27.672  21.141  1.00 89.62           N  
ATOM    762  CA  GLU A  97       2.152  27.594  19.812  1.00 89.62           C  
ATOM    763  C   GLU A  97       2.527  26.297  19.109  1.00 89.62           C  
ATOM    764  CB  GLU A  97       2.580  28.797  18.953  1.00 89.62           C  
ATOM    765  O   GLU A  97       1.720  25.719  18.375  1.00 89.62           O  
ATOM    766  CG  GLU A  97       1.721  30.031  19.156  1.00 89.62           C  
ATOM    767  CD  GLU A  97       2.438  31.141  19.922  1.00 89.62           C  
ATOM    768  OE1 GLU A  97       1.809  32.188  20.203  1.00 89.62           O  
ATOM    769  OE2 GLU A  97       3.637  30.969  20.234  1.00 89.62           O  
ATOM    770  N   ASP A  98       3.791  25.828  19.297  1.00 93.75           N  
ATOM    771  CA  ASP A  98       4.188  24.516  18.781  1.00 93.75           C  
ATOM    772  C   ASP A  98       3.293  23.422  19.359  1.00 93.75           C  
ATOM    773  CB  ASP A  98       5.652  24.234  19.125  1.00 93.75           C  
ATOM    774  O   ASP A  98       2.775  22.578  18.609  1.00 93.75           O  
ATOM    775  CG  ASP A  98       6.617  25.156  18.406  1.00 93.75           C  
ATOM    776  OD1 ASP A  98       6.344  25.531  17.234  1.00 93.75           O  
ATOM    777  OD2 ASP A  98       7.660  25.500  19.000  1.00 93.75           O  
ATOM    778  N   PHE A  99       3.188  23.453  20.672  1.00 94.25           N  
ATOM    779  CA  PHE A  99       2.398  22.469  21.406  1.00 94.25           C  
ATOM    780  C   PHE A  99       0.954  22.453  20.906  1.00 94.25           C  
ATOM    781  CB  PHE A  99       2.441  22.734  22.906  1.00 94.25           C  
ATOM    782  O   PHE A  99       0.400  21.406  20.609  1.00 94.25           O  
ATOM    783  CG  PHE A  99       1.771  21.672  23.734  1.00 94.25           C  
ATOM    784  CD1 PHE A  99       0.416  21.750  24.031  1.00 94.25           C  
ATOM    785  CD2 PHE A  99       2.496  20.594  24.219  1.00 94.25           C  
ATOM    786  CE1 PHE A  99      -0.208  20.766  24.797  1.00 94.25           C  
ATOM    787  CE2 PHE A  99       1.880  19.609  24.984  1.00 94.25           C  
ATOM    788  CZ  PHE A  99       0.528  19.703  25.281  1.00 94.25           C  
ATOM    789  N   GLU A 100       0.409  23.609  20.781  1.00 91.31           N  
ATOM    790  CA  GLU A 100      -0.980  23.750  20.359  1.00 91.31           C  
ATOM    791  C   GLU A 100      -1.169  23.234  18.938  1.00 91.31           C  
ATOM    792  CB  GLU A 100      -1.440  25.203  20.469  1.00 91.31           C  
ATOM    793  O   GLU A 100      -2.203  22.641  18.609  1.00 91.31           O  
ATOM    794  CG  GLU A 100      -2.332  25.484  21.656  1.00 91.31           C  
ATOM    795  CD  GLU A 100      -3.314  24.359  21.953  1.00 91.31           C  
ATOM    796  OE1 GLU A 100      -3.941  24.359  23.031  1.00 91.31           O  
ATOM    797  OE2 GLU A 100      -3.457  23.453  21.094  1.00 91.31           O  
ATOM    798  N   THR A 101      -0.258  23.500  18.078  1.00 92.31           N  
ATOM    799  CA  THR A 101      -0.364  23.047  16.703  1.00 92.31           C  
ATOM    800  C   THR A 101      -0.321  21.531  16.625  1.00 92.31           C  
ATOM    801  CB  THR A 101       0.763  23.641  15.828  1.00 92.31           C  
ATOM    802  O   THR A 101      -1.109  20.906  15.906  1.00 92.31           O  
ATOM    803  CG2 THR A 101       0.600  23.234  14.367  1.00 92.31           C  
ATOM    804  OG1 THR A 101       0.730  25.062  15.922  1.00 92.31           O  
ATOM    805  N   VAL A 102       0.603  20.891  17.391  1.00 94.19           N  
ATOM    806  CA  VAL A 102       0.683  19.438  17.406  1.00 94.19           C  
ATOM    807  C   VAL A 102      -0.624  18.859  17.953  1.00 94.19           C  
ATOM    808  CB  VAL A 102       1.873  18.953  18.266  1.00 94.19           C  
ATOM    809  O   VAL A 102      -1.172  17.906  17.375  1.00 94.19           O  
ATOM    810  CG1 VAL A 102       1.825  17.438  18.438  1.00 94.19           C  
ATOM    811  CG2 VAL A 102       3.195  19.375  17.641  1.00 94.19           C  
ATOM    812  N   ALA A 103      -1.118  19.422  19.016  1.00 92.19           N  
ATOM    813  CA  ALA A 103      -2.389  18.969  19.578  1.00 92.19           C  
ATOM    814  C   ALA A 103      -3.510  19.078  18.547  1.00 92.19           C  
ATOM    815  CB  ALA A 103      -2.740  19.781  20.828  1.00 92.19           C  
ATOM    816  O   ALA A 103      -4.316  18.156  18.391  1.00 92.19           O  
ATOM    817  N   GLN A 104      -3.516  20.172  17.828  1.00 88.94           N  
ATOM    818  CA  GLN A 104      -4.547  20.391  16.812  1.00 88.94           C  
ATOM    819  C   GLN A 104      -4.426  19.375  15.680  1.00 88.94           C  
ATOM    820  CB  GLN A 104      -4.457  21.812  16.250  1.00 88.94           C  
ATOM    821  O   GLN A 104      -5.434  18.859  15.188  1.00 88.94           O  
ATOM    822  CG  GLN A 104      -5.652  22.203  15.398  1.00 88.94           C  
ATOM    823  CD  GLN A 104      -6.922  22.375  16.203  1.00 88.94           C  
ATOM    824  NE2 GLN A 104      -7.992  21.719  15.789  1.00 88.94           N  
ATOM    825  OE1 GLN A 104      -6.941  23.109  17.203  1.00 88.94           O  
ATOM    826  N   VAL A 105      -3.188  19.109  15.234  1.00 90.56           N  
ATOM    827  CA  VAL A 105      -2.963  18.156  14.164  1.00 90.56           C  
ATOM    828  C   VAL A 105      -3.504  16.781  14.578  1.00 90.56           C  
ATOM    829  CB  VAL A 105      -1.466  18.047  13.805  1.00 90.56           C  
ATOM    830  O   VAL A 105      -4.219  16.141  13.812  1.00 90.56           O  
ATOM    831  CG1 VAL A 105      -1.210  16.828  12.922  1.00 90.56           C  
ATOM    832  CG2 VAL A 105      -0.994  19.328  13.109  1.00 90.56           C  
ATOM    833  N   ILE A 106      -3.186  16.344  15.773  1.00 90.88           N  
ATOM    834  CA  ILE A 106      -3.650  15.055  16.266  1.00 90.88           C  
ATOM    835  C   ILE A 106      -5.172  15.070  16.391  1.00 90.88           C  
ATOM    836  CB  ILE A 106      -3.006  14.703  17.625  1.00 90.88           C  
ATOM    837  O   ILE A 106      -5.844  14.125  15.961  1.00 90.88           O  
ATOM    838  CG1 ILE A 106      -1.489  14.547  17.469  1.00 90.88           C  
ATOM    839  CG2 ILE A 106      -3.631  13.430  18.203  1.00 90.88           C  
ATOM    840  CD1 ILE A 106      -0.745  14.398  18.781  1.00 90.88           C  
ATOM    841  N   ALA A 107      -5.715  16.125  16.953  1.00 83.31           N  
ATOM    842  CA  ALA A 107      -7.164  16.234  17.078  1.00 83.31           C  
ATOM    843  C   ALA A 107      -7.844  16.156  15.719  1.00 83.31           C  
ATOM    844  CB  ALA A 107      -7.539  17.547  17.766  1.00 83.31           C  
ATOM    845  O   ALA A 107      -8.875  15.492  15.570  1.00 83.31           O  
ATOM    846  N   ASP A 108      -7.211  16.812  14.781  1.00 81.19           N  
ATOM    847  CA  ASP A 108      -7.762  16.797  13.430  1.00 81.19           C  
ATOM    848  C   ASP A 108      -7.727  15.391  12.836  1.00 81.19           C  
ATOM    849  CB  ASP A 108      -6.996  17.766  12.531  1.00 81.19           C  
ATOM    850  O   ASP A 108      -8.680  14.961  12.188  1.00 81.19           O  
ATOM    851  CG  ASP A 108      -7.246  19.219  12.875  1.00 81.19           C  
ATOM    852  OD1 ASP A 108      -8.172  19.516  13.672  1.00 81.19           O  
ATOM    853  OD2 ASP A 108      -6.520  20.094  12.352  1.00 81.19           O  
ATOM    854  N   LEU A 109      -6.602  14.742  13.016  1.00 84.25           N  
ATOM    855  CA  LEU A 109      -6.496  13.367  12.547  1.00 84.25           C  
ATOM    856  C   LEU A 109      -7.566  12.484  13.188  1.00 84.25           C  
ATOM    857  CB  LEU A 109      -5.105  12.797  12.852  1.00 84.25           C  
ATOM    858  O   LEU A 109      -8.250  11.727  12.500  1.00 84.25           O  
ATOM    859  CG  LEU A 109      -3.969  13.273  11.953  1.00 84.25           C  
ATOM    860  CD1 LEU A 109      -2.625  12.805  12.500  1.00 84.25           C  
ATOM    861  CD2 LEU A 109      -4.172  12.781  10.523  1.00 84.25           C  
ATOM    862  N   GLU A 110      -7.664  12.594  14.492  1.00 81.69           N  
ATOM    863  CA  GLU A 110      -8.625  11.758  15.211  1.00 81.69           C  
ATOM    864  C   GLU A 110     -10.055  12.086  14.805  1.00 81.69           C  
ATOM    865  CB  GLU A 110      -8.453  11.930  16.719  1.00 81.69           C  
ATOM    866  O   GLU A 110     -10.891  11.195  14.672  1.00 81.69           O  
ATOM    867  CG  GLU A 110      -7.148  11.359  17.266  1.00 81.69           C  
ATOM    868  CD  GLU A 110      -7.117  11.273  18.781  1.00 81.69           C  
ATOM    869  OE1 GLU A 110      -6.211  10.609  19.328  1.00 81.69           O  
ATOM    870  OE2 GLU A 110      -8.008  11.867  19.422  1.00 81.69           O  
ATOM    871  N   THR A 111     -10.312  13.344  14.633  1.00 68.31           N  
ATOM    872  CA  THR A 111     -11.641  13.773  14.195  1.00 68.31           C  
ATOM    873  C   THR A 111     -11.930  13.273  12.781  1.00 68.31           C  
ATOM    874  CB  THR A 111     -11.773  15.305  14.234  1.00 68.31           C  
ATOM    875  O   THR A 111     -13.016  12.758  12.508  1.00 68.31           O  
ATOM    876  CG2 THR A 111     -13.148  15.750  13.766  1.00 68.31           C  
ATOM    877  OG1 THR A 111     -11.562  15.766  15.578  1.00 68.31           O  
ATOM    878  N   PHE A 112     -10.938  13.422  11.969  1.00 70.56           N  
ATOM    879  CA  PHE A 112     -11.094  13.008  10.578  1.00 70.56           C  
ATOM    880  C   PHE A 112     -11.352  11.516  10.484  1.00 70.56           C  
ATOM    881  CB  PHE A 112      -9.844  13.375   9.773  1.00 70.56           C  
ATOM    882  O   PHE A 112     -12.211  11.078   9.711  1.00 70.56           O  
ATOM    883  CG  PHE A 112      -9.992  13.148   8.289  1.00 70.56           C  
ATOM    884  CD1 PHE A 112      -9.492  11.992   7.699  1.00 70.56           C  
ATOM    885  CD2 PHE A 112     -10.625  14.086   7.492  1.00 70.56           C  
ATOM    886  CE1 PHE A 112      -9.633  11.781   6.332  1.00 70.56           C  
ATOM    887  CE2 PHE A 112     -10.766  13.883   6.121  1.00 70.56           C  
ATOM    888  CZ  PHE A 112     -10.266  12.727   5.543  1.00 70.56           C  
ATOM    889  N   TYR A 113     -10.609  10.766  11.250  1.00 74.44           N  
ATOM    890  CA  TYR A 113     -10.695   9.312  11.148  1.00 74.44           C  
ATOM    891  C   TYR A 113     -11.695   8.750  12.156  1.00 74.44           C  
ATOM    892  CB  TYR A 113      -9.320   8.672  11.367  1.00 74.44           C  
ATOM    893  O   TYR A 113     -12.000   7.555  12.133  1.00 74.44           O  
ATOM    894  CG  TYR A 113      -8.359   8.906  10.227  1.00 74.44           C  
ATOM    895  CD1 TYR A 113      -8.570   8.328   8.977  1.00 74.44           C  
ATOM    896  CD2 TYR A 113      -7.234   9.703  10.398  1.00 74.44           C  
ATOM    897  CE1 TYR A 113      -7.688   8.539   7.926  1.00 74.44           C  
ATOM    898  CE2 TYR A 113      -6.340   9.922   9.352  1.00 74.44           C  
ATOM    899  OH  TYR A 113      -5.695   9.547   7.086  1.00 74.44           O  
ATOM    900  CZ  TYR A 113      -6.574   9.336   8.125  1.00 74.44           C  
ATOM    901  N   GLY A 114     -12.234   9.508  13.016  1.00 68.19           N  
ATOM    902  CA  GLY A 114     -13.234   9.078  13.977  1.00 68.19           C  
ATOM    903  C   GLY A 114     -12.703   8.078  14.984  1.00 68.19           C  
ATOM    904  O   GLY A 114     -13.398   7.129  15.352  1.00 68.19           O  
ATOM    905  N   LYS A 115     -11.516   8.188  15.305  1.00 78.00           N  
ATOM    906  CA  LYS A 115     -10.906   7.301  16.281  1.00 78.00           C  
ATOM    907  C   LYS A 115      -9.797   8.016  17.047  1.00 78.00           C  
ATOM    908  CB  LYS A 115     -10.352   6.047  15.609  1.00 78.00           C  
ATOM    909  O   LYS A 115      -9.188   8.961  16.547  1.00 78.00           O  
ATOM    910  CG  LYS A 115      -8.836   6.027  15.484  1.00 78.00           C  
ATOM    911  CD  LYS A 115      -8.336   4.730  14.859  1.00 78.00           C  
ATOM    912  CE  LYS A 115      -8.008   3.689  15.922  1.00 78.00           C  
ATOM    913  NZ  LYS A 115      -7.855   2.326  15.336  1.00 78.00           N  
ATOM    914  N   SER A 116      -9.617   7.523  18.250  1.00 82.25           N  
ATOM    915  CA  SER A 116      -8.508   8.023  19.047  1.00 82.25           C  
ATOM    916  C   SER A 116      -7.277   7.125  18.906  1.00 82.25           C  
ATOM    917  CB  SER A 116      -8.898   8.117  20.531  1.00 82.25           C  
ATOM    918  O   SER A 116      -7.406   5.922  18.672  1.00 82.25           O  
ATOM    919  OG  SER A 116      -9.961   9.039  20.703  1.00 82.25           O  
ATOM    920  N   PHE A 117      -6.203   7.738  18.953  1.00 88.88           N  
ATOM    921  CA  PHE A 117      -4.934   7.023  18.891  1.00 88.88           C  
ATOM    922  C   PHE A 117      -4.246   7.051  20.250  1.00 88.88           C  
ATOM    923  CB  PHE A 117      -4.016   7.629  17.828  1.00 88.88           C  
ATOM    924  O   PHE A 117      -4.406   8.008  21.016  1.00 88.88           O  
ATOM    925  CG  PHE A 117      -4.609   7.625  16.453  1.00 88.88           C  
ATOM    926  CD1 PHE A 117      -4.660   6.453  15.695  1.00 88.88           C  
ATOM    927  CD2 PHE A 117      -5.117   8.789  15.891  1.00 88.88           C  
ATOM    928  CE1 PHE A 117      -5.207   6.449  14.422  1.00 88.88           C  
ATOM    929  CE2 PHE A 117      -5.668   8.797  14.609  1.00 88.88           C  
ATOM    930  CZ  PHE A 117      -5.711   7.621  13.875  1.00 88.88           C  
ATOM    931  N   TYR A 118      -3.537   5.941  20.547  1.00 87.75           N  
ATOM    932  CA  TYR A 118      -2.553   6.066  21.609  1.00 87.75           C  
ATOM    933  C   TYR A 118      -1.451   7.047  21.234  1.00 87.75           C  
ATOM    934  CB  TYR A 118      -1.943   4.703  21.953  1.00 87.75           C  
ATOM    935  O   TYR A 118      -1.075   7.141  20.062  1.00 87.75           O  
ATOM    936  CG  TYR A 118      -2.947   3.697  22.453  1.00 87.75           C  
ATOM    937  CD1 TYR A 118      -3.488   3.807  23.734  1.00 87.75           C  
ATOM    938  CD2 TYR A 118      -3.357   2.635  21.656  1.00 87.75           C  
ATOM    939  CE1 TYR A 118      -4.414   2.881  24.203  1.00 87.75           C  
ATOM    940  CE2 TYR A 118      -4.281   1.703  22.125  1.00 87.75           C  
ATOM    941  OH  TYR A 118      -5.719   0.915  23.859  1.00 87.75           O  
ATOM    942  CZ  TYR A 118      -4.805   1.834  23.391  1.00 87.75           C  
ATOM    943  N   VAL A 119      -1.088   7.852  22.172  1.00 91.69           N  
ATOM    944  CA  VAL A 119       0.018   8.773  21.938  1.00 91.69           C  
ATOM    945  C   VAL A 119       1.225   8.359  22.766  1.00 91.69           C  
ATOM    946  CB  VAL A 119      -0.380  10.234  22.266  1.00 91.69           C  
ATOM    947  O   VAL A 119       1.150   8.312  24.000  1.00 91.69           O  
ATOM    948  CG1 VAL A 119       0.786  11.180  22.000  1.00 91.69           C  
ATOM    949  CG2 VAL A 119      -1.605  10.648  21.453  1.00 91.69           C  
ATOM    950  N   HIS A 120       2.301   7.918  22.047  1.00 91.88           N  
ATOM    951  CA  HIS A 120       3.541   7.492  22.703  1.00 91.88           C  
ATOM    952  C   HIS A 120       4.727   8.320  22.203  1.00 91.88           C  
ATOM    953  CB  HIS A 120       3.797   6.004  22.438  1.00 91.88           C  
ATOM    954  O   HIS A 120       4.629   9.008  21.188  1.00 91.88           O  
ATOM    955  CG  HIS A 120       2.832   5.102  23.125  1.00 91.88           C  
ATOM    956  CD2 HIS A 120       1.801   4.363  22.656  1.00 91.88           C  
ATOM    957  ND1 HIS A 120       2.867   4.879  24.500  1.00 91.88           N  
ATOM    958  CE1 HIS A 120       1.899   4.039  24.828  1.00 91.88           C  
ATOM    959  NE2 HIS A 120       1.237   3.713  23.719  1.00 91.88           N  
ATOM    960  N   GLY A 121       5.746   8.312  23.016  1.00 93.69           N  
ATOM    961  CA  GLY A 121       7.012   8.875  22.578  1.00 93.69           C  
ATOM    962  C   GLY A 121       7.922   7.852  21.922  1.00 93.69           C  
ATOM    963  O   GLY A 121       7.805   6.652  22.172  1.00 93.69           O  
ATOM    964  N   HIS A 122       8.766   8.367  21.047  1.00 90.94           N  
ATOM    965  CA  HIS A 122       9.703   7.496  20.344  1.00 90.94           C  
ATOM    966  C   HIS A 122      10.453   6.590  21.312  1.00 90.94           C  
ATOM    967  CB  HIS A 122      10.695   8.328  19.531  1.00 90.94           C  
ATOM    968  O   HIS A 122      10.766   5.445  20.984  1.00 90.94           O  
ATOM    969  CG  HIS A 122      11.547   7.520  18.609  1.00 90.94           C  
ATOM    970  CD2 HIS A 122      11.594   6.188  18.375  1.00 90.94           C  
ATOM    971  ND1 HIS A 122      12.500   8.078  17.797  1.00 90.94           N  
ATOM    972  CE1 HIS A 122      13.094   7.125  17.094  1.00 90.94           C  
ATOM    973  NE2 HIS A 122      12.562   5.965  17.438  1.00 90.94           N  
ATOM    974  N   LYS A 123      10.789   7.074  22.469  1.00 81.88           N  
ATOM    975  CA  LYS A 123      11.602   6.320  23.422  1.00 81.88           C  
ATOM    976  C   LYS A 123      10.836   5.125  23.984  1.00 81.88           C  
ATOM    977  CB  LYS A 123      12.070   7.227  24.562  1.00 81.88           C  
ATOM    978  O   LYS A 123      11.430   4.230  24.578  1.00 81.88           O  
ATOM    979  CG  LYS A 123      10.977   7.551  25.578  1.00 81.88           C  
ATOM    980  CD  LYS A 123      11.492   8.492  26.672  1.00 81.88           C  
ATOM    981  CE  LYS A 123      12.336   7.750  27.688  1.00 81.88           C  
ATOM    982  NZ  LYS A 123      12.625   8.602  28.891  1.00 81.88           N  
ATOM    983  N   ASP A 124       9.500   5.109  23.766  1.00 81.94           N  
ATOM    984  CA  ASP A 124       8.711   3.959  24.203  1.00 81.94           C  
ATOM    985  C   ASP A 124       8.938   2.766  23.266  1.00 81.94           C  
ATOM    986  CB  ASP A 124       7.227   4.316  24.234  1.00 81.94           C  
ATOM    987  O   ASP A 124       8.602   1.631  23.625  1.00 81.94           O  
ATOM    988  CG  ASP A 124       6.898   5.371  25.281  1.00 81.94           C  
ATOM    989  OD1 ASP A 124       7.566   5.406  26.344  1.00 81.94           O  
ATOM    990  OD2 ASP A 124       5.965   6.168  25.047  1.00 81.94           O  
ATOM    991  N   PHE A 125       9.602   2.969  22.094  1.00 78.25           N  
ATOM    992  CA  PHE A 125       9.734   1.917  21.094  1.00 78.25           C  
ATOM    993  C   PHE A 125      11.195   1.643  20.781  1.00 78.25           C  
ATOM    994  CB  PHE A 125       8.984   2.301  19.812  1.00 78.25           C  
ATOM    995  O   PHE A 125      11.531   0.600  20.219  1.00 78.25           O  
ATOM    996  CG  PHE A 125       7.512   2.525  20.000  1.00 78.25           C  
ATOM    997  CD1 PHE A 125       6.637   1.449  20.094  1.00 78.25           C  
ATOM    998  CD2 PHE A 125       7.000   3.812  20.094  1.00 78.25           C  
ATOM    999  CE1 PHE A 125       5.273   1.654  20.281  1.00 78.25           C  
ATOM   1000  CE2 PHE A 125       5.637   4.023  20.281  1.00 78.25           C  
ATOM   1001  CZ  PHE A 125       4.773   2.945  20.375  1.00 78.25           C  
ATOM   1002  N   PHE A 126      12.023   2.613  21.031  1.00 74.19           N  
ATOM   1003  CA  PHE A 126      13.438   2.568  20.688  1.00 74.19           C  
ATOM   1004  C   PHE A 126      14.289   3.227  21.766  1.00 74.19           C  
ATOM   1005  CB  PHE A 126      13.680   3.258  19.344  1.00 74.19           C  
ATOM   1006  O   PHE A 126      13.844   4.168  22.422  1.00 74.19           O  
ATOM   1007  CG  PHE A 126      14.953   2.824  18.656  1.00 74.19           C  
ATOM   1008  CD1 PHE A 126      16.094   3.623  18.688  1.00 74.19           C  
ATOM   1009  CD2 PHE A 126      15.008   1.615  17.969  1.00 74.19           C  
ATOM   1010  CE1 PHE A 126      17.266   3.225  18.062  1.00 74.19           C  
ATOM   1011  CE2 PHE A 126      16.172   1.209  17.328  1.00 74.19           C  
ATOM   1012  CZ  PHE A 126      17.297   2.016  17.375  1.00 74.19           C  
ATOM   1013  N   ALA A 127      15.531   2.605  22.031  1.00 68.94           N  
ATOM   1014  CA  ALA A 127      16.438   3.205  23.000  1.00 68.94           C  
ATOM   1015  C   ALA A 127      16.984   4.539  22.484  1.00 68.94           C  
ATOM   1016  CB  ALA A 127      17.594   2.250  23.312  1.00 68.94           C  
ATOM   1017  O   ALA A 127      18.031   4.578  21.828  1.00 68.94           O  
ATOM   1018  N   THR A 128      16.297   5.645  22.656  1.00 71.62           N  
ATOM   1019  CA  THR A 128      16.625   6.996  22.219  1.00 71.62           C  
ATOM   1020  C   THR A 128      16.172   8.031  23.250  1.00 71.62           C  
ATOM   1021  CB  THR A 128      15.992   7.312  20.859  1.00 71.62           C  
ATOM   1022  O   THR A 128      15.414   7.711  24.156  1.00 71.62           O  
ATOM   1023  CG2 THR A 128      14.469   7.211  20.922  1.00 71.62           C  
ATOM   1024  OG1 THR A 128      16.359   8.641  20.453  1.00 71.62           O  
ATOM   1025  N   ALA A 129      16.781   9.156  23.203  1.00 80.06           N  
ATOM   1026  CA  ALA A 129      16.312  10.273  24.016  1.00 80.06           C  
ATOM   1027  C   ALA A 129      15.086  10.930  23.406  1.00 80.06           C  
ATOM   1028  CB  ALA A 129      17.438  11.297  24.203  1.00 80.06           C  
ATOM   1029  O   ALA A 129      14.383  11.695  24.078  1.00 80.06           O  
ATOM   1030  N   CYS A 130      14.758  10.609  22.219  1.00 87.81           N  
ATOM   1031  CA  CYS A 130      13.578  11.141  21.531  1.00 87.81           C  
ATOM   1032  C   CYS A 130      12.297  10.586  22.156  1.00 87.81           C  
ATOM   1033  CB  CYS A 130      13.625  10.812  20.047  1.00 87.81           C  
ATOM   1034  O   CYS A 130      12.227   9.398  22.469  1.00 87.81           O  
ATOM   1035  SG  CYS A 130      12.242  11.500  19.109  1.00 87.81           S  
ATOM   1036  N   PRO A 131      11.375  11.648  22.453  1.00 95.44           N  
ATOM   1037  CA  PRO A 131      11.180  12.969  21.844  1.00 95.44           C  
ATOM   1038  C   PRO A 131      11.633  14.109  22.750  1.00 95.44           C  
ATOM   1039  CB  PRO A 131       9.672  13.031  21.609  1.00 95.44           C  
ATOM   1040  O   PRO A 131      11.055  15.195  22.719  1.00 95.44           O  
ATOM   1041  CG  PRO A 131       9.070  12.281  22.750  1.00 95.44           C  
ATOM   1042  CD  PRO A 131       9.977  11.141  23.109  1.00 95.44           C  
ATOM   1043  N   GLY A 132      12.492  13.766  23.766  1.00 91.81           N  
ATOM   1044  CA  GLY A 132      13.039  14.805  24.625  1.00 91.81           C  
ATOM   1045  C   GLY A 132      11.984  15.477  25.484  1.00 91.81           C  
ATOM   1046  O   GLY A 132      11.227  14.797  26.188  1.00 91.81           O  
ATOM   1047  N   ARG A 133      11.859  16.844  25.359  1.00 93.12           N  
ATOM   1048  CA  ARG A 133      10.977  17.656  26.188  1.00 93.12           C  
ATOM   1049  C   ARG A 133       9.523  17.250  26.000  1.00 93.12           C  
ATOM   1050  CB  ARG A 133      11.156  19.141  25.844  1.00 93.12           C  
ATOM   1051  O   ARG A 133       8.695  17.438  26.891  1.00 93.12           O  
ATOM   1052  CG  ARG A 133      12.523  19.688  26.188  1.00 93.12           C  
ATOM   1053  CD  ARG A 133      12.664  21.156  25.797  1.00 93.12           C  
ATOM   1054  NE  ARG A 133      14.039  21.500  25.469  1.00 93.12           N  
ATOM   1055  NH1 ARG A 133      13.555  22.234  23.328  1.00 93.12           N  
ATOM   1056  NH2 ARG A 133      15.711  22.281  24.094  1.00 93.12           N  
ATOM   1057  CZ  ARG A 133      14.430  22.016  24.297  1.00 93.12           C  
ATOM   1058  N   TRP A 134       9.227  16.672  24.859  1.00 96.06           N  
ATOM   1059  CA  TRP A 134       7.848  16.312  24.547  1.00 96.06           C  
ATOM   1060  C   TRP A 134       7.379  15.141  25.406  1.00 96.06           C  
ATOM   1061  CB  TRP A 134       7.707  15.961  23.062  1.00 96.06           C  
ATOM   1062  O   TRP A 134       6.184  14.992  25.656  1.00 96.06           O  
ATOM   1063  CG  TRP A 134       7.668  17.156  22.156  1.00 96.06           C  
ATOM   1064  CD1 TRP A 134       8.734  17.828  21.625  1.00 96.06           C  
ATOM   1065  CD2 TRP A 134       6.496  17.828  21.672  1.00 96.06           C  
ATOM   1066  CE2 TRP A 134       6.930  18.891  20.859  1.00 96.06           C  
ATOM   1067  CE3 TRP A 134       5.121  17.625  21.859  1.00 96.06           C  
ATOM   1068  NE1 TRP A 134       8.297  18.875  20.844  1.00 96.06           N  
ATOM   1069  CH2 TRP A 134       4.695  19.547  20.422  1.00 96.06           C  
ATOM   1070  CZ2 TRP A 134       6.035  19.766  20.219  1.00 96.06           C  
ATOM   1071  CZ3 TRP A 134       4.234  18.484  21.234  1.00 96.06           C  
ATOM   1072  N   TYR A 135       8.289  14.281  25.844  1.00 94.50           N  
ATOM   1073  CA  TYR A 135       7.906  13.023  26.484  1.00 94.50           C  
ATOM   1074  C   TYR A 135       7.137  13.281  27.766  1.00 94.50           C  
ATOM   1075  CB  TYR A 135       9.141  12.164  26.766  1.00 94.50           C  
ATOM   1076  O   TYR A 135       6.102  12.664  28.016  1.00 94.50           O  
ATOM   1077  CG  TYR A 135       8.820  10.719  27.062  1.00 94.50           C  
ATOM   1078  CD1 TYR A 135       8.852  10.227  28.359  1.00 94.50           C  
ATOM   1079  CD2 TYR A 135       8.492   9.844  26.031  1.00 94.50           C  
ATOM   1080  CE1 TYR A 135       8.562   8.898  28.641  1.00 94.50           C  
ATOM   1081  CE2 TYR A 135       8.195   8.508  26.297  1.00 94.50           C  
ATOM   1082  OH  TYR A 135       7.945   6.727  27.859  1.00 94.50           O  
ATOM   1083  CZ  TYR A 135       8.234   8.047  27.594  1.00 94.50           C  
ATOM   1084  N   ASP A 136       7.605  14.180  28.578  1.00 92.75           N  
ATOM   1085  CA  ASP A 136       6.973  14.453  29.859  1.00 92.75           C  
ATOM   1086  C   ASP A 136       5.660  15.211  29.672  1.00 92.75           C  
ATOM   1087  CB  ASP A 136       7.914  15.250  30.766  1.00 92.75           C  
ATOM   1088  O   ASP A 136       4.922  15.438  30.641  1.00 92.75           O  
ATOM   1089  CG  ASP A 136       9.234  14.547  31.016  1.00 92.75           C  
ATOM   1090  OD1 ASP A 136       9.312  13.312  30.844  1.00 92.75           O  
ATOM   1091  OD2 ASP A 136      10.211  15.234  31.391  1.00 92.75           O  
ATOM   1092  N   GLN A 137       5.379  15.711  28.453  1.00 95.56           N  
ATOM   1093  CA  GLN A 137       4.180  16.500  28.188  1.00 95.56           C  
ATOM   1094  C   GLN A 137       3.131  15.672  27.438  1.00 95.56           C  
ATOM   1095  CB  GLN A 137       4.523  17.750  27.375  1.00 95.56           C  
ATOM   1096  O   GLN A 137       2.105  16.203  27.016  1.00 95.56           O  
ATOM   1097  CG  GLN A 137       5.465  18.703  28.109  1.00 95.56           C  
ATOM   1098  CD  GLN A 137       4.820  19.375  29.297  1.00 95.56           C  
ATOM   1099  NE2 GLN A 137       5.562  19.469  30.406  1.00 95.56           N  
ATOM   1100  OE1 GLN A 137       3.660  19.797  29.250  1.00 95.56           O  
ATOM   1101  N   LEU A 138       3.361  14.367  27.312  1.00 95.44           N  
ATOM   1102  CA  LEU A 138       2.467  13.547  26.500  1.00 95.44           C  
ATOM   1103  C   LEU A 138       1.070  13.500  27.109  1.00 95.44           C  
ATOM   1104  CB  LEU A 138       3.021  12.133  26.359  1.00 95.44           C  
ATOM   1105  O   LEU A 138       0.071  13.570  26.391  1.00 95.44           O  
ATOM   1106  CG  LEU A 138       4.246  11.969  25.469  1.00 95.44           C  
ATOM   1107  CD1 LEU A 138       4.688  10.508  25.422  1.00 95.44           C  
ATOM   1108  CD2 LEU A 138       3.949  12.477  24.062  1.00 95.44           C  
ATOM   1109  N   ASP A 139       0.963  13.383  28.453  1.00 89.19           N  
ATOM   1110  CA  ASP A 139      -0.345  13.375  29.094  1.00 89.19           C  
ATOM   1111  C   ASP A 139      -1.089  14.680  28.844  1.00 89.19           C  
ATOM   1112  CB  ASP A 139      -0.201  13.133  30.609  1.00 89.19           C  
ATOM   1113  O   ASP A 139      -2.291  14.680  28.578  1.00 89.19           O  
ATOM   1114  CG  ASP A 139       0.113  11.688  30.938  1.00 89.19           C  
ATOM   1115  OD1 ASP A 139      -0.055  10.805  30.078  1.00 89.19           O  
ATOM   1116  OD2 ASP A 139       0.528  11.430  32.094  1.00 89.19           O  
ATOM   1117  N   ARG A 140      -0.403  15.766  28.984  1.00 93.25           N  
ATOM   1118  CA  ARG A 140      -0.983  17.078  28.703  1.00 93.25           C  
ATOM   1119  C   ARG A 140      -1.436  17.172  27.250  1.00 93.25           C  
ATOM   1120  CB  ARG A 140       0.022  18.188  29.016  1.00 93.25           C  
ATOM   1121  O   ARG A 140      -2.469  17.781  26.953  1.00 93.25           O  
ATOM   1122  CG  ARG A 140      -0.567  19.578  28.938  1.00 93.25           C  
ATOM   1123  CD  ARG A 140       0.482  20.656  29.219  1.00 93.25           C  
ATOM   1124  NE  ARG A 140       0.100  21.938  28.656  1.00 93.25           N  
ATOM   1125  NH1 ARG A 140       2.240  22.812  28.656  1.00 93.25           N  
ATOM   1126  NH2 ARG A 140       0.489  24.078  27.875  1.00 93.25           N  
ATOM   1127  CZ  ARG A 140       0.944  22.938  28.391  1.00 93.25           C  
ATOM   1128  N   LEU A 141      -0.620  16.609  26.406  1.00 94.75           N  
ATOM   1129  CA  LEU A 141      -0.955  16.594  24.984  1.00 94.75           C  
ATOM   1130  C   LEU A 141      -2.250  15.836  24.734  1.00 94.75           C  
ATOM   1131  CB  LEU A 141       0.183  15.977  24.172  1.00 94.75           C  
ATOM   1132  O   LEU A 141      -3.129  16.312  24.016  1.00 94.75           O  
ATOM   1133  CG  LEU A 141       0.001  15.969  22.641  1.00 94.75           C  
ATOM   1134  CD1 LEU A 141      -0.107  17.391  22.109  1.00 94.75           C  
ATOM   1135  CD2 LEU A 141       1.152  15.227  21.969  1.00 94.75           C  
ATOM   1136  N   ILE A 142      -2.375  14.672  25.297  1.00 92.38           N  
ATOM   1137  CA  ILE A 142      -3.574  13.852  25.172  1.00 92.38           C  
ATOM   1138  C   ILE A 142      -4.785  14.625  25.688  1.00 92.38           C  
ATOM   1139  CB  ILE A 142      -3.428  12.516  25.922  1.00 92.38           C  
ATOM   1140  O   ILE A 142      -5.832  14.664  25.031  1.00 92.38           O  
ATOM   1141  CG1 ILE A 142      -2.338  11.648  25.281  1.00 92.38           C  
ATOM   1142  CG2 ILE A 142      -4.766  11.766  25.969  1.00 92.38           C  
ATOM   1143  CD1 ILE A 142      -1.878  10.484  26.141  1.00 92.38           C  
ATOM   1144  N   ASP A 143      -4.613  15.250  26.828  1.00 88.00           N  
ATOM   1145  CA  ASP A 143      -5.688  16.047  27.406  1.00 88.00           C  
ATOM   1146  C   ASP A 143      -6.102  17.188  26.469  1.00 88.00           C  
ATOM   1147  CB  ASP A 143      -5.262  16.625  28.766  1.00 88.00           C  
ATOM   1148  O   ASP A 143      -7.293  17.469  26.312  1.00 88.00           O  
ATOM   1149  CG  ASP A 143      -5.270  15.586  29.875  1.00 88.00           C  
ATOM   1150  OD1 ASP A 143      -5.855  14.492  29.688  1.00 88.00           O  
ATOM   1151  OD2 ASP A 143      -4.684  15.859  30.938  1.00 88.00           O  
ATOM   1152  N   ARG A 144      -5.129  17.859  25.906  1.00 91.06           N  
ATOM   1153  CA  ARG A 144      -5.414  18.984  25.016  1.00 91.06           C  
ATOM   1154  C   ARG A 144      -6.129  18.516  23.750  1.00 91.06           C  
ATOM   1155  CB  ARG A 144      -4.121  19.719  24.641  1.00 91.06           C  
ATOM   1156  O   ARG A 144      -7.051  19.188  23.281  1.00 91.06           O  
ATOM   1157  CG  ARG A 144      -4.340  20.953  23.781  1.00 91.06           C  
ATOM   1158  CD  ARG A 144      -5.191  22.000  24.500  1.00 91.06           C  
ATOM   1159  NE  ARG A 144      -5.348  23.203  23.688  1.00 91.06           N  
ATOM   1160  NH1 ARG A 144      -7.570  23.516  24.234  1.00 91.06           N  
ATOM   1161  NH2 ARG A 144      -6.504  24.984  22.828  1.00 91.06           N  
ATOM   1162  CZ  ARG A 144      -6.473  23.906  23.578  1.00 91.06           C  
ATOM   1163  N   VAL A 145      -5.633  17.391  23.203  1.00 90.69           N  
ATOM   1164  CA  VAL A 145      -6.301  16.797  22.047  1.00 90.69           C  
ATOM   1165  C   VAL A 145      -7.770  16.547  22.375  1.00 90.69           C  
ATOM   1166  CB  VAL A 145      -5.617  15.492  21.594  1.00 90.69           C  
ATOM   1167  O   VAL A 145      -8.664  16.906  21.609  1.00 90.69           O  
ATOM   1168  CG1 VAL A 145      -6.496  14.734  20.609  1.00 90.69           C  
ATOM   1169  CG2 VAL A 145      -4.246  15.789  20.984  1.00 90.69           C  
ATOM   1170  N   ASN A 146      -8.047  15.906  23.516  1.00 82.69           N  
ATOM   1171  CA  ASN A 146      -9.406  15.609  23.938  1.00 82.69           C  
ATOM   1172  C   ASN A 146     -10.227  16.891  24.109  1.00 82.69           C  
ATOM   1173  CB  ASN A 146      -9.406  14.797  25.234  1.00 82.69           C  
ATOM   1174  O   ASN A 146     -11.406  16.938  23.750  1.00 82.69           O  
ATOM   1175  CG  ASN A 146      -8.922  13.367  25.016  1.00 82.69           C  
ATOM   1176  ND2 ASN A 146      -8.406  12.758  26.078  1.00 82.69           N  
ATOM   1177  OD1 ASN A 146      -9.023  12.828  23.922  1.00 82.69           O  
ATOM   1178  N   ALA A 147      -9.609  17.891  24.641  1.00 78.19           N  
ATOM   1179  CA  ALA A 147     -10.281  19.172  24.828  1.00 78.19           C  
ATOM   1180  C   ALA A 147     -10.688  19.797  23.500  1.00 78.19           C  
ATOM   1181  CB  ALA A 147      -9.383  20.141  25.609  1.00 78.19           C  
ATOM   1182  O   ALA A 147     -11.773  20.359  23.375  1.00 78.19           O  
ATOM   1183  N   ILE A 148      -9.781  19.734  22.531  1.00 80.69           N  
ATOM   1184  CA  ILE A 148     -10.055  20.281  21.203  1.00 80.69           C  
ATOM   1185  C   ILE A 148     -11.250  19.562  20.578  1.00 80.69           C  
ATOM   1186  CB  ILE A 148      -8.820  20.172  20.281  1.00 80.69           C  
ATOM   1187  O   ILE A 148     -12.156  20.203  20.031  1.00 80.69           O  
ATOM   1188  CG1 ILE A 148      -7.711  21.125  20.766  1.00 80.69           C  
ATOM   1189  CG2 ILE A 148      -9.203  20.469  18.828  1.00 80.69           C  
ATOM   1190  CD1 ILE A 148      -6.355  20.859  20.109  1.00 80.69           C  
ATOM   1191  N   LYS A 149     -11.320  18.234  20.672  1.00 77.56           N  
ATOM   1192  CA  LYS A 149     -12.391  17.438  20.078  1.00 77.56           C  
ATOM   1193  C   LYS A 149     -13.727  17.719  20.766  1.00 77.56           C  
ATOM   1194  CB  LYS A 149     -12.070  15.945  20.172  1.00 77.56           C  
ATOM   1195  O   LYS A 149     -14.781  17.609  20.141  1.00 77.56           O  
ATOM   1196  CG  LYS A 149     -10.922  15.508  19.266  1.00 77.56           C  
ATOM   1197  CD  LYS A 149     -10.539  14.055  19.516  1.00 77.56           C  
ATOM   1198  CE  LYS A 149     -11.656  13.102  19.141  1.00 77.56           C  
ATOM   1199  NZ  LYS A 149     -11.328  11.688  19.484  1.00 77.56           N  
ATOM   1200  N   GLU A 150     -13.734  18.016  21.938  1.00 66.75           N  
ATOM   1201  CA  GLU A 150     -14.938  18.375  22.703  1.00 66.75           C  
ATOM   1202  C   GLU A 150     -15.344  19.828  22.453  1.00 66.75           C  
ATOM   1203  CB  GLU A 150     -14.719  18.141  24.188  1.00 66.75           C  
ATOM   1204  O   GLU A 150     -16.359  20.281  22.969  1.00 66.75           O  
ATOM   1205  CG  GLU A 150     -14.609  16.672  24.578  1.00 66.75           C  
ATOM   1206  CD  GLU A 150     -14.242  16.453  26.031  1.00 66.75           C  
ATOM   1207  OE1 GLU A 150     -14.039  15.281  26.438  1.00 66.75           O  
ATOM   1208  OE2 GLU A 150     -14.164  17.453  26.781  1.00 66.75           O  
ATOM   1209  N   GLY A 151     -14.797  20.438  21.344  1.00 57.12           N  
ATOM   1210  CA  GLY A 151     -15.133  21.812  21.031  1.00 57.12           C  
ATOM   1211  C   GLY A 151     -14.562  22.812  22.031  1.00 57.12           C  
ATOM   1212  O   GLY A 151     -14.953  23.984  22.031  1.00 57.12           O  
ATOM   1213  N   LYS A 152     -14.016  22.281  22.844  1.00 45.62           N  
ATOM   1214  CA  LYS A 152     -13.469  23.219  23.828  1.00 45.62           C  
ATOM   1215  C   LYS A 152     -12.297  24.000  23.234  1.00 45.62           C  
ATOM   1216  CB  LYS A 152     -13.016  22.469  25.094  1.00 45.62           C  
ATOM   1217  O   LYS A 152     -11.352  23.422  22.703  1.00 45.62           O  
ATOM   1218  CG  LYS A 152     -14.164  21.906  25.906  1.00 45.62           C  
ATOM   1219  CD  LYS A 152     -13.656  21.219  27.172  1.00 45.62           C  
ATOM   1220  CE  LYS A 152     -14.797  20.594  27.969  1.00 45.62           C  
ATOM   1221  NZ  LYS A 152     -14.297  19.797  29.125  1.00 45.62           N  
ATOM   1222  N   VAL A 153     -12.836  25.094  22.297  1.00 39.78           N  
ATOM   1223  CA  VAL A 153     -11.844  26.016  21.750  1.00 39.78           C  
ATOM   1224  C   VAL A 153     -10.883  26.469  22.844  1.00 39.78           C  
ATOM   1225  CB  VAL A 153     -12.516  27.250  21.094  1.00 39.78           C  
ATOM   1226  O   VAL A 153     -11.289  26.688  23.984  1.00 39.78           O  
ATOM   1227  CG1 VAL A 153     -12.492  27.125  19.562  1.00 39.78           C  
ATOM   1228  CG2 VAL A 153     -13.945  27.406  21.594  1.00 39.78           C  
ATOM   1229  N   GLU A 154      -9.859  26.078  22.719  1.00 37.75           N  
ATOM   1230  CA  GLU A 154      -9.102  26.891  23.656  1.00 37.75           C  
ATOM   1231  C   GLU A 154      -9.258  28.391  23.359  1.00 37.75           C  
ATOM   1232  CB  GLU A 154      -7.625  26.516  23.641  1.00 37.75           C  
ATOM   1233  O   GLU A 154      -9.484  28.766  22.203  1.00 37.75           O  
ATOM   1234  CG  GLU A 154      -7.242  25.484  24.688  1.00 37.75           C  
ATOM   1235  CD  GLU A 154      -5.738  25.297  24.828  1.00 37.75           C  
ATOM   1236  OE1 GLU A 154      -5.301  24.562  25.734  1.00 37.75           O  
ATOM   1237  OE2 GLU A 154      -4.992  25.891  24.016  1.00 37.75           O  
ATOM   1238  N   ARG A 155      -9.688  29.438  24.109  1.00 30.28           N  
ATOM   1239  CA  ARG A 155      -9.805  30.891  24.047  1.00 30.28           C  
ATOM   1240  C   ARG A 155      -8.906  31.469  22.969  1.00 30.28           C  
ATOM   1241  CB  ARG A 155      -9.469  31.531  25.406  1.00 30.28           C  
ATOM   1242  O   ARG A 155      -9.219  32.500  22.375  1.00 30.28           O  
ATOM   1243  CG  ARG A 155     -10.680  32.062  26.141  1.00 30.28           C  
ATOM   1244  CD  ARG A 155     -10.289  32.656  27.500  1.00 30.28           C  
ATOM   1245  NE  ARG A 155     -10.648  31.766  28.594  1.00 30.28           N  
ATOM   1246  NH1 ARG A 155     -10.039  33.250  30.266  1.00 30.28           N  
ATOM   1247  NH2 ARG A 155     -10.875  31.172  30.812  1.00 30.28           N  
ATOM   1248  CZ  ARG A 155     -10.516  32.062  29.891  1.00 30.28           C  
ATOM   1249  N   GLY A 156      -7.641  31.391  22.781  1.00 27.33           N  
ATOM   1250  CA  GLY A 156      -6.848  32.406  22.094  1.00 27.33           C  
ATOM   1251  C   GLY A 156      -6.891  32.250  20.594  1.00 27.33           C  
ATOM   1252  O   GLY A 156      -6.574  33.219  19.875  1.00 27.33           O  
ATOM   1253  N   VAL A 157      -6.574  31.141  19.766  1.00 27.25           N  
ATOM   1254  CA  VAL A 157      -6.168  31.422  18.391  1.00 27.25           C  
ATOM   1255  C   VAL A 157      -7.391  31.391  17.484  1.00 27.25           C  
ATOM   1256  CB  VAL A 157      -5.113  30.406  17.906  1.00 27.25           C  
ATOM   1257  O   VAL A 157      -8.062  30.375  17.359  1.00 27.25           O  
ATOM   1258  CG1 VAL A 157      -4.469  30.891  16.609  1.00 27.25           C  
ATOM   1259  CG2 VAL A 157      -4.051  30.172  18.984  1.00 27.25           C  
ATOM   1260  N   GLU A 158      -8.195  32.531  17.172  1.00 25.73           N  
ATOM   1261  CA  GLU A 158      -9.375  33.000  16.438  1.00 25.73           C  
ATOM   1262  C   GLU A 158      -9.461  32.344  15.062  1.00 25.73           C  
ATOM   1263  CB  GLU A 158      -9.367  34.500  16.312  1.00 25.73           C  
ATOM   1264  O   GLU A 158     -10.547  31.953  14.625  1.00 25.73           O  
ATOM   1265  CG  GLU A 158     -10.000  35.250  17.484  1.00 25.73           C  
ATOM   1266  CD  GLU A 158     -10.070  36.750  17.297  1.00 25.73           C  
ATOM   1267  OE1 GLU A 158     -10.688  37.438  18.141  1.00 25.73           O  
ATOM   1268  OE2 GLU A 158      -9.508  37.250  16.297  1.00 25.73           O  
ATOM   1269  N   ASN A 159      -8.758  32.906  13.953  1.00 25.50           N  
ATOM   1270  CA  ASN A 159      -9.094  33.156  12.547  1.00 25.50           C  
ATOM   1271  C   ASN A 159      -9.016  31.859  11.734  1.00 25.50           C  
ATOM   1272  CB  ASN A 159      -8.180  34.219  11.945  1.00 25.50           C  
ATOM   1273  O   ASN A 159      -8.883  31.906  10.508  1.00 25.50           O  
ATOM   1274  CG  ASN A 159      -8.648  35.625  12.250  1.00 25.50           C  
ATOM   1275  ND2 ASN A 159      -7.711  36.562  12.289  1.00 25.50           N  
ATOM   1276  OD1 ASN A 159      -9.844  35.875  12.445  1.00 25.50           O  
ATOM   1277  N   VAL A 160      -8.516  30.859  12.156  1.00 25.94           N  
ATOM   1278  CA  VAL A 160      -8.242  29.891  11.102  1.00 25.94           C  
ATOM   1279  C   VAL A 160      -9.555  29.312  10.578  1.00 25.94           C  
ATOM   1280  CB  VAL A 160      -7.320  28.766  11.602  1.00 25.94           C  
ATOM   1281  O   VAL A 160     -10.453  29.000  11.352  1.00 25.94           O  
ATOM   1282  CG1 VAL A 160      -6.496  28.188  10.453  1.00 25.94           C  
ATOM   1283  CG2 VAL A 160      -6.410  29.266  12.719  1.00 25.94           C  
ATOM   1284  N   PRO A 161      -9.984  29.734   9.305  1.00 26.20           N  
ATOM   1285  CA  PRO A 161     -11.266  29.266   8.797  1.00 26.20           C  
ATOM   1286  C   PRO A 161     -11.578  27.828   9.227  1.00 26.20           C  
ATOM   1287  CB  PRO A 161     -11.102  29.344   7.277  1.00 26.20           C  
ATOM   1288  O   PRO A 161     -10.664  27.016   9.367  1.00 26.20           O  
ATOM   1289  CG  PRO A 161      -9.703  29.844   7.078  1.00 26.20           C  
ATOM   1290  CD  PRO A 161      -9.047  29.984   8.422  1.00 26.20           C  
ATOM   1291  N   ALA A 162     -12.742  27.672   9.789  1.00 27.58           N  
ATOM   1292  CA  ALA A 162     -13.305  26.500  10.445  1.00 27.58           C  
ATOM   1293  C   ALA A 162     -13.289  25.281   9.516  1.00 27.58           C  
ATOM   1294  CB  ALA A 162     -14.727  26.781  10.930  1.00 27.58           C  
ATOM   1295  O   ALA A 162     -13.523  25.422   8.312  1.00 27.58           O  
ATOM   1296  N   PRO A 163     -12.664  24.281   9.789  1.00 27.67           N  
ATOM   1297  CA  PRO A 163     -12.750  23.078   8.969  1.00 27.67           C  
ATOM   1298  C   PRO A 163     -14.180  22.781   8.500  1.00 27.67           C  
ATOM   1299  CB  PRO A 163     -12.242  21.984   9.898  1.00 27.67           C  
ATOM   1300  O   PRO A 163     -15.141  23.312   9.070  1.00 27.67           O  
ATOM   1301  CG  PRO A 163     -12.008  22.656  11.203  1.00 27.67           C  
ATOM   1302  CD  PRO A 163     -12.336  24.125  11.047  1.00 27.67           C  
ATOM   1303  N   LEU A 164     -14.477  22.188   7.492  1.00 28.59           N  
ATOM   1304  CA  LEU A 164     -15.852  21.859   7.117  1.00 28.59           C  
ATOM   1305  C   LEU A 164     -16.734  21.688   8.352  1.00 28.59           C  
ATOM   1306  CB  LEU A 164     -15.883  20.594   6.270  1.00 28.59           C  
ATOM   1307  O   LEU A 164     -16.266  21.203   9.383  1.00 28.59           O  
ATOM   1308  CG  LEU A 164     -15.461  20.734   4.809  1.00 28.59           C  
ATOM   1309  CD1 LEU A 164     -15.141  19.359   4.211  1.00 28.59           C  
ATOM   1310  CD2 LEU A 164     -16.547  21.438   4.004  1.00 28.59           C  
ATOM   1311  N   ASP A 165     -17.828  22.422   8.523  1.00 28.58           N  
ATOM   1312  CA  ASP A 165     -18.703  22.594   9.680  1.00 28.58           C  
ATOM   1313  C   ASP A 165     -19.172  21.234  10.219  1.00 28.58           C  
ATOM   1314  CB  ASP A 165     -19.906  23.453   9.305  1.00 28.58           C  
ATOM   1315  O   ASP A 165     -19.109  20.234   9.516  1.00 28.58           O  
ATOM   1316  CG  ASP A 165     -21.203  22.953   9.906  1.00 28.58           C  
ATOM   1317  OD1 ASP A 165     -21.188  21.969  10.688  1.00 28.58           O  
ATOM   1318  OD2 ASP A 165     -22.266  23.531   9.586  1.00 28.58           O  
ATOM   1319  N   LYS A 166     -19.422  21.125  11.445  1.00 29.89           N  
ATOM   1320  CA  LYS A 166     -19.938  20.000  12.227  1.00 29.89           C  
ATOM   1321  C   LYS A 166     -21.156  19.375  11.562  1.00 29.89           C  
ATOM   1322  CB  LYS A 166     -20.281  20.453  13.648  1.00 29.89           C  
ATOM   1323  O   LYS A 166     -21.312  18.156  11.578  1.00 29.89           O  
ATOM   1324  CG  LYS A 166     -19.609  19.625  14.742  1.00 29.89           C  
ATOM   1325  CD  LYS A 166     -19.938  20.156  16.125  1.00 29.89           C  
ATOM   1326  CE  LYS A 166     -19.234  19.359  17.219  1.00 29.89           C  
ATOM   1327  NZ  LYS A 166     -19.656  19.781  18.578  1.00 29.89           N  
ATOM   1328  N   ALA A 167     -21.969  20.094  10.938  1.00 32.28           N  
ATOM   1329  CA  ALA A 167     -23.219  19.594  10.352  1.00 32.28           C  
ATOM   1330  C   ALA A 167     -22.938  18.797   9.086  1.00 32.28           C  
ATOM   1331  CB  ALA A 167     -24.156  20.766  10.047  1.00 32.28           C  
ATOM   1332  O   ALA A 167     -23.547  17.750   8.867  1.00 32.28           O  
ATOM   1333  N   GLU A 168     -22.031  19.250   8.320  1.00 31.39           N  
ATOM   1334  CA  GLU A 168     -21.828  18.562   7.055  1.00 31.39           C  
ATOM   1335  C   GLU A 168     -20.969  17.312   7.238  1.00 31.39           C  
ATOM   1336  CB  GLU A 168     -21.188  19.500   6.023  1.00 31.39           C  
ATOM   1337  O   GLU A 168     -21.234  16.281   6.633  1.00 31.39           O  
ATOM   1338  CG  GLU A 168     -22.188  20.422   5.340  1.00 31.39           C  
ATOM   1339  CD  GLU A 168     -21.531  21.422   4.402  1.00 31.39           C  
ATOM   1340  OE1 GLU A 168     -22.219  22.000   3.533  1.00 31.39           O  
ATOM   1341  OE2 GLU A 168     -20.297  21.641   4.539  1.00 31.39           O  
ATOM   1342  N   VAL A 169     -20.234  17.359   8.250  1.00 30.31           N  
ATOM   1343  CA  VAL A 169     -19.484  16.172   8.664  1.00 30.31           C  
ATOM   1344  C   VAL A 169     -20.406  15.227   9.438  1.00 30.31           C  
ATOM   1345  CB  VAL A 169     -18.266  16.547   9.523  1.00 30.31           C  
ATOM   1346  O   VAL A 169     -20.359  14.008   9.242  1.00 30.31           O  
ATOM   1347  CG1 VAL A 169     -17.594  15.297  10.094  1.00 30.31           C  
ATOM   1348  CG2 VAL A 169     -17.266  17.359   8.703  1.00 30.31           C  
ATOM   1349  N   SER A 170     -21.359  15.711  10.133  1.00 32.91           N  
ATOM   1350  CA  SER A 170     -22.422  14.945  10.797  1.00 32.91           C  
ATOM   1351  C   SER A 170     -23.344  14.289   9.781  1.00 32.91           C  
ATOM   1352  CB  SER A 170     -23.219  15.836  11.742  1.00 32.91           C  
ATOM   1353  O   SER A 170     -23.703  13.117   9.930  1.00 32.91           O  
ATOM   1354  OG  SER A 170     -24.219  15.094  12.422  1.00 32.91           O  
ATOM   1355  N   ALA A 171     -23.781  14.922   8.867  1.00 34.56           N  
ATOM   1356  CA  ALA A 171     -24.625  14.352   7.820  1.00 34.56           C  
ATOM   1357  C   ALA A 171     -23.875  13.281   7.031  1.00 34.56           C  
ATOM   1358  CB  ALA A 171     -25.125  15.445   6.879  1.00 34.56           C  
ATOM   1359  O   ALA A 171     -24.422  12.227   6.719  1.00 34.56           O  
ATOM   1360  N   LEU A 172     -22.656  13.453   6.930  1.00 33.44           N  
ATOM   1361  CA  LEU A 172     -21.922  12.445   6.172  1.00 33.44           C  
ATOM   1362  C   LEU A 172     -21.531  11.273   7.066  1.00 33.44           C  
ATOM   1363  CB  LEU A 172     -20.672  13.062   5.539  1.00 33.44           C  
ATOM   1364  O   LEU A 172     -21.594  10.117   6.648  1.00 33.44           O  
ATOM   1365  CG  LEU A 172     -20.812  13.570   4.102  1.00 33.44           C  
ATOM   1366  CD1 LEU A 172     -19.797  14.656   3.814  1.00 33.44           C  
ATOM   1367  CD2 LEU A 172     -20.672  12.414   3.111  1.00 33.44           C  
ATOM   1368  N   ARG A 173     -21.422  11.469   8.234  1.00 32.28           N  
ATOM   1369  CA  ARG A 173     -21.281  10.453   9.273  1.00 32.28           C  
ATOM   1370  C   ARG A 173     -22.625   9.766   9.547  1.00 32.28           C  
ATOM   1371  CB  ARG A 173     -20.734  11.062  10.562  1.00 32.28           C  
ATOM   1372  O   ARG A 173     -22.672   8.555   9.742  1.00 32.28           O  
ATOM   1373  CG  ARG A 173     -19.312  10.641  10.891  1.00 32.28           C  
ATOM   1374  CD  ARG A 173     -18.828  11.234  12.203  1.00 32.28           C  
ATOM   1375  NE  ARG A 173     -17.391  11.055  12.391  1.00 32.28           N  
ATOM   1376  NH1 ARG A 173     -17.344  11.953  14.516  1.00 32.28           N  
ATOM   1377  NH2 ARG A 173     -15.414  11.195  13.547  1.00 32.28           N  
ATOM   1378  CZ  ARG A 173     -16.719  11.398  13.484  1.00 32.28           C  
ATOM   1379  N   ALA A 174     -23.719  10.461   9.648  1.00 37.34           N  
ATOM   1380  CA  ALA A 174     -25.031   9.836   9.789  1.00 37.34           C  
ATOM   1381  C   ALA A 174     -25.344   8.961   8.578  1.00 37.34           C  
ATOM   1382  CB  ALA A 174     -26.109  10.898   9.969  1.00 37.34           C  
ATOM   1383  O   ALA A 174     -25.891   7.863   8.719  1.00 37.34           O  
ATOM   1384  N   SER A 175     -25.016   9.344   7.539  1.00 35.91           N  
ATOM   1385  CA  SER A 175     -25.234   8.516   6.355  1.00 35.91           C  
ATOM   1386  C   SER A 175     -24.297   7.312   6.352  1.00 35.91           C  
ATOM   1387  CB  SER A 175     -25.016   9.336   5.082  1.00 35.91           C  
ATOM   1388  O   SER A 175     -24.688   6.211   5.957  1.00 35.91           O  
ATOM   1389  OG  SER A 175     -25.969  10.391   5.004  1.00 35.91           O  
ATOM   1390  N   TRP A 176     -23.250   7.426   7.016  1.00 37.69           N  
ATOM   1391  CA  TRP A 176     -22.266   6.348   7.148  1.00 37.69           C  
ATOM   1392  C   TRP A 176     -22.625   5.434   8.320  1.00 37.69           C  
ATOM   1393  CB  TRP A 176     -20.859   6.914   7.344  1.00 37.69           C  
ATOM   1394  O   TRP A 176     -22.562   4.207   8.195  1.00 37.69           O  
ATOM   1395  CG  TRP A 176     -19.797   5.867   7.504  1.00 37.69           C  
ATOM   1396  CD1 TRP A 176     -19.062   5.605   8.625  1.00 37.69           C  
ATOM   1397  CD2 TRP A 176     -19.359   4.941   6.508  1.00 37.69           C  
ATOM   1398  CE2 TRP A 176     -18.344   4.148   7.098  1.00 37.69           C  
ATOM   1399  CE3 TRP A 176     -19.719   4.703   5.176  1.00 37.69           C  
ATOM   1400  NE1 TRP A 176     -18.188   4.574   8.391  1.00 37.69           N  
ATOM   1401  CH2 TRP A 176     -18.062   2.922   5.094  1.00 37.69           C  
ATOM   1402  CZ2 TRP A 176     -17.688   3.133   6.395  1.00 37.69           C  
ATOM   1403  CZ3 TRP A 176     -19.062   3.693   4.477  1.00 37.69           C  
ATOM   1404  N   GLU A 177     -23.125   5.879   9.250  1.00 38.53           N  
ATOM   1405  CA  GLU A 177     -23.656   5.141  10.398  1.00 38.53           C  
ATOM   1406  C   GLU A 177     -24.953   4.434  10.047  1.00 38.53           C  
ATOM   1407  CB  GLU A 177     -23.859   6.078  11.586  1.00 38.53           C  
ATOM   1408  O   GLU A 177     -25.172   3.289  10.453  1.00 38.53           O  
ATOM   1409  CG  GLU A 177     -23.516   5.453  12.930  1.00 38.53           C  
ATOM   1410  CD  GLU A 177     -23.734   6.398  14.109  1.00 38.53           C  
ATOM   1411  OE1 GLU A 177     -23.469   6.000  15.266  1.00 38.53           O  
ATOM   1412  OE2 GLU A 177     -24.172   7.543  13.867  1.00 38.53           O  
ATOM   1413  N   LYS A 178     -25.891   4.918   9.320  1.00 37.56           N  
ATOM   1414  CA  LYS A 178     -27.031   4.211   8.750  1.00 37.56           C  
ATOM   1415  C   LYS A 178     -26.562   3.082   7.832  1.00 37.56           C  
ATOM   1416  CB  LYS A 178     -27.922   5.180   7.980  1.00 37.56           C  
ATOM   1417  O   LYS A 178     -27.141   1.990   7.848  1.00 37.56           O  
ATOM   1418  CG  LYS A 178     -29.000   5.836   8.836  1.00 37.56           C  
ATOM   1419  CD  LYS A 178     -29.906   6.734   8.000  1.00 37.56           C  
ATOM   1420  CE  LYS A 178     -30.875   7.520   8.875  1.00 37.56           C  
ATOM   1421  NZ  LYS A 178     -31.703   8.477   8.078  1.00 37.56           N  
ATOM   1422  N   LEU A 179     -25.578   3.273   7.270  1.00 35.25           N  
ATOM   1423  CA  LEU A 179     -25.109   2.199   6.406  1.00 35.25           C  
ATOM   1424  C   LEU A 179     -24.391   1.121   7.223  1.00 35.25           C  
ATOM   1425  CB  LEU A 179     -24.156   2.750   5.336  1.00 35.25           C  
ATOM   1426  O   LEU A 179     -24.594  -0.073   6.988  1.00 35.25           O  
ATOM   1427  CG  LEU A 179     -24.359   2.217   3.918  1.00 35.25           C  
ATOM   1428  CD1 LEU A 179     -24.672   3.361   2.963  1.00 35.25           C  
ATOM   1429  CD2 LEU A 179     -23.125   1.459   3.453  1.00 35.25           C  
ATOM   1430  N   GLN A 180     -23.828   1.502   8.195  1.00 38.53           N  
ATOM   1431  CA  GLN A 180     -23.266   0.545   9.141  1.00 38.53           C  
ATOM   1432  C   GLN A 180     -24.359  -0.125   9.969  1.00 38.53           C  
ATOM   1433  CB  GLN A 180     -22.250   1.233  10.062  1.00 38.53           C  
ATOM   1434  O   GLN A 180     -24.328  -1.341  10.172  1.00 38.53           O  
ATOM   1435  CG  GLN A 180     -20.953   0.469  10.219  1.00 38.53           C  
ATOM   1436  CD  GLN A 180     -19.734   1.277   9.789  1.00 38.53           C  
ATOM   1437  NE2 GLN A 180     -18.656   0.587   9.461  1.00 38.53           N  
ATOM   1438  OE1 GLN A 180     -19.781   2.510   9.742  1.00 38.53           O  
ATOM   1439  N   ASN A 181     -25.281   0.589  10.492  1.00 40.31           N  
ATOM   1440  CA  ASN A 181     -26.391   0.025  11.250  1.00 40.31           C  
ATOM   1441  C   ASN A 181     -27.281  -0.851  10.367  1.00 40.31           C  
ATOM   1442  CB  ASN A 181     -27.219   1.137  11.898  1.00 40.31           C  
ATOM   1443  O   ASN A 181     -27.750  -1.907  10.805  1.00 40.31           O  
ATOM   1444  CG  ASN A 181     -26.562   1.715  13.125  1.00 40.31           C  
ATOM   1445  ND2 ASN A 181     -27.062   2.842  13.609  1.00 40.31           N  
ATOM   1446  OD1 ASN A 181     -25.594   1.153  13.648  1.00 40.31           O  
ATOM   1447  N   ALA A 182     -27.516  -0.638   9.234  1.00 37.47           N  
ATOM   1448  CA  ALA A 182     -28.234  -1.441   8.250  1.00 37.47           C  
ATOM   1449  C   ALA A 182     -27.469  -2.715   7.914  1.00 37.47           C  
ATOM   1450  CB  ALA A 182     -28.500  -0.628   6.988  1.00 37.47           C  
ATOM   1451  O   ALA A 182     -28.047  -3.793   7.805  1.00 37.47           O  
ATOM   1452  N   VAL A 183     -26.328  -2.605   7.977  1.00 37.16           N  
ATOM   1453  CA  VAL A 183     -25.516  -3.791   7.734  1.00 37.16           C  
ATOM   1454  C   VAL A 183     -25.438  -4.641   9.000  1.00 37.16           C  
ATOM   1455  CB  VAL A 183     -24.078  -3.414   7.266  1.00 37.16           C  
ATOM   1456  O   VAL A 183     -25.531  -5.867   8.945  1.00 37.16           O  
ATOM   1457  CG1 VAL A 183     -23.172  -4.633   7.297  1.00 37.16           C  
ATOM   1458  CG2 VAL A 183     -24.125  -2.812   5.863  1.00 37.16           C  
ATOM   1459  N   ASP A 184     -25.438  -3.869   9.953  1.00 38.81           N  
ATOM   1460  CA  ASP A 184     -25.516  -4.539  11.250  1.00 38.81           C  
ATOM   1461  C   ASP A 184     -26.891  -5.148  11.477  1.00 38.81           C  
ATOM   1462  CB  ASP A 184     -25.172  -3.561  12.375  1.00 38.81           C  
ATOM   1463  O   ASP A 184     -27.000  -6.285  11.945  1.00 38.81           O  
ATOM   1464  CG  ASP A 184     -23.672  -3.379  12.578  1.00 38.81           C  
ATOM   1465  OD1 ASP A 184     -22.891  -4.141  11.977  1.00 38.81           O  
ATOM   1466  OD2 ASP A 184     -23.297  -2.467  13.336  1.00 38.81           O  
ATOM   1467  N   GLU A 185     -28.031  -4.602  11.273  1.00 38.59           N  
ATOM   1468  CA  GLU A 185     -29.391  -5.125  11.391  1.00 38.59           C  
ATOM   1469  C   GLU A 185     -29.656  -6.199  10.344  1.00 38.59           C  
ATOM   1470  CB  GLU A 185     -30.406  -3.994  11.250  1.00 38.59           C  
ATOM   1471  O   GLU A 185     -30.281  -7.219  10.641  1.00 38.59           O  
ATOM   1472  CG  GLU A 185     -30.750  -3.311  12.570  1.00 38.59           C  
ATOM   1473  CD  GLU A 185     -32.219  -3.389  12.922  1.00 38.59           C  
ATOM   1474  OE1 GLU A 185     -32.594  -3.096  14.086  1.00 38.59           O  
ATOM   1475  OE2 GLU A 185     -33.031  -3.744  12.031  1.00 38.59           O  
ATOM   1476  N   LEU A 186     -29.328  -6.113   9.312  1.00 33.38           N  
ATOM   1477  CA  LEU A 186     -29.438  -7.172   8.320  1.00 33.38           C  
ATOM   1478  C   LEU A 186     -28.609  -8.383   8.719  1.00 33.38           C  
ATOM   1479  CB  LEU A 186     -28.984  -6.660   6.945  1.00 33.38           C  
ATOM   1480  O   LEU A 186     -29.031  -9.523   8.523  1.00 33.38           O  
ATOM   1481  CG  LEU A 186     -29.797  -7.148   5.742  1.00 33.38           C  
ATOM   1482  CD1 LEU A 186     -30.734  -6.047   5.250  1.00 33.38           C  
ATOM   1483  CD2 LEU A 186     -28.875  -7.613   4.625  1.00 33.38           C  
ATOM   1484  N   GLY A 187     -27.750  -8.172   9.328  1.00 32.09           N  
ATOM   1485  CA  GLY A 187     -27.000  -9.266   9.945  1.00 32.09           C  
ATOM   1486  C   GLY A 187     -27.750  -9.930  11.078  1.00 32.09           C  
ATOM   1487  O   GLY A 187     -27.766 -11.156  11.188  1.00 32.09           O  
ATOM   1488  N   LYS A 188     -28.344  -9.141  11.828  1.00 37.09           N  
ATOM   1489  CA  LYS A 188     -29.141  -9.648  12.938  1.00 37.09           C  
ATOM   1490  C   LYS A 188     -30.375 -10.398  12.438  1.00 37.09           C  
ATOM   1491  CB  LYS A 188     -29.562  -8.500  13.859  1.00 37.09           C  
ATOM   1492  O   LYS A 188     -30.781 -11.406  13.023  1.00 37.09           O  
ATOM   1493  CG  LYS A 188     -28.438  -7.938  14.703  1.00 37.09           C  
ATOM   1494  CD  LYS A 188     -28.922  -6.844  15.641  1.00 37.09           C  
ATOM   1495  CE  LYS A 188     -27.781  -6.168  16.375  1.00 37.09           C  
ATOM   1496  NZ  LYS A 188     -28.234  -4.992  17.172  1.00 37.09           N  
ATOM   1497  N   GLU A 189     -30.984 -10.094  11.531  1.00 31.86           N  
ATOM   1498  CA  GLU A 189     -32.094 -10.766  10.852  1.00 31.86           C  
ATOM   1499  C   GLU A 189     -31.594 -12.031  10.133  1.00 31.86           C  
ATOM   1500  CB  GLU A 189     -32.750  -9.828   9.852  1.00 31.86           C  
ATOM   1501  O   GLU A 189     -32.312 -13.039  10.109  1.00 31.86           O  
ATOM   1502  CG  GLU A 189     -33.688  -8.797  10.508  1.00 31.86           C  
ATOM   1503  CD  GLU A 189     -34.562  -8.062   9.508  1.00 31.86           C  
ATOM   1504  OE1 GLU A 189     -35.406  -7.266   9.938  1.00 31.86           O  
ATOM   1505  OE2 GLU A 189     -34.375  -8.281   8.289  1.00 31.86           O  
ATOM   1506  N   ILE A 190     -30.594 -12.000   9.727  1.00 30.00           N  
ATOM   1507  CA  ILE A 190     -30.094 -13.242   9.156  1.00 30.00           C  
ATOM   1508  C   ILE A 190     -29.719 -14.219  10.273  1.00 30.00           C  
ATOM   1509  CB  ILE A 190     -28.859 -12.984   8.250  1.00 30.00           C  
ATOM   1510  O   ILE A 190     -30.031 -15.414  10.188  1.00 30.00           O  
ATOM   1511  CG1 ILE A 190     -29.281 -12.219   6.992  1.00 30.00           C  
ATOM   1512  CG2 ILE A 190     -28.172 -14.305   7.887  1.00 30.00           C  
ATOM   1513  CD1 ILE A 190     -28.109 -11.742   6.145  1.00 30.00           C  
ATOM   1514  N   ASP A 191     -29.328 -13.555  11.219  1.00 31.30           N  
ATOM   1515  CA  ASP A 191     -29.109 -14.422  12.375  1.00 31.30           C  
ATOM   1516  C   ASP A 191     -30.438 -14.914  12.945  1.00 31.30           C  
ATOM   1517  CB  ASP A 191     -28.312 -13.688  13.461  1.00 31.30           C  
ATOM   1518  O   ASP A 191     -30.531 -16.031  13.461  1.00 31.30           O  
ATOM   1519  CG  ASP A 191     -26.828 -13.609  13.148  1.00 31.30           C  
ATOM   1520  OD1 ASP A 191     -26.359 -14.344  12.258  1.00 31.30           O  
ATOM   1521  OD2 ASP A 191     -26.141 -12.805  13.805  1.00 31.30           O  
ATOM   1522  N   HIS A 192     -31.469 -14.000  12.961  1.00 32.22           N  
ATOM   1523  CA  HIS A 192     -32.750 -14.445  13.516  1.00 32.22           C  
ATOM   1524  C   HIS A 192     -33.594 -15.117  12.453  1.00 32.22           C  
ATOM   1525  CB  HIS A 192     -33.500 -13.258  14.133  1.00 32.22           C  
ATOM   1526  O   HIS A 192     -34.719 -15.562  12.742  1.00 32.22           O  
ATOM   1527  CG  HIS A 192     -32.875 -12.750  15.398  1.00 32.22           C  
ATOM   1528  CD2 HIS A 192     -33.375 -12.641  16.656  1.00 32.22           C  
ATOM   1529  ND1 HIS A 192     -31.594 -12.273  15.461  1.00 32.22           N  
ATOM   1530  CE1 HIS A 192     -31.328 -11.891  16.703  1.00 32.22           C  
ATOM   1531  NE2 HIS A 192     -32.406 -12.102  17.438  1.00 32.22           N  
ATOM   1532  N   ALA A 193     -33.375 -15.086  11.492  1.00 30.78           N  
ATOM   1533  CA  ALA A 193     -34.125 -15.922  10.562  1.00 30.78           C  
ATOM   1534  C   ALA A 193     -33.594 -17.344  10.547  1.00 30.78           C  
ATOM   1535  CB  ALA A 193     -34.094 -15.328   9.156  1.00 30.78           C  
ATOM   1536  O   ALA A 193     -32.406 -17.578  10.773  1.00 30.78           O  
TER    1537      ALA A 193                                                      
ATOM   1538  N   MET B   1     -16.531   2.312 -27.547  1.00 47.72           N  
ATOM   1539  CA  MET B   1     -15.539   1.573 -28.328  1.00 47.72           C  
ATOM   1540  C   MET B   1     -14.898   0.474 -27.484  1.00 47.72           C  
ATOM   1541  CB  MET B   1     -14.461   2.518 -28.859  1.00 47.72           C  
ATOM   1542  O   MET B   1     -14.672   0.655 -26.281  1.00 47.72           O  
ATOM   1543  CG  MET B   1     -13.688   1.958 -30.031  1.00 47.72           C  
ATOM   1544  SD  MET B   1     -12.602   3.209 -30.812  1.00 47.72           S  
ATOM   1545  CE  MET B   1     -11.641   2.146 -31.938  1.00 47.72           C  
ATOM   1546  N   LYS B   2     -14.844  -0.785 -28.156  1.00 62.97           N  
ATOM   1547  CA  LYS B   2     -14.297  -1.989 -27.531  1.00 62.97           C  
ATOM   1548  C   LYS B   2     -12.773  -2.021 -27.656  1.00 62.97           C  
ATOM   1549  CB  LYS B   2     -14.898  -3.242 -28.172  1.00 62.97           C  
ATOM   1550  O   LYS B   2     -12.211  -1.521 -28.625  1.00 62.97           O  
ATOM   1551  CG  LYS B   2     -16.328  -3.533 -27.734  1.00 62.97           C  
ATOM   1552  CD  LYS B   2     -16.781  -4.906 -28.203  1.00 62.97           C  
ATOM   1553  CE  LYS B   2     -18.219  -5.184 -27.812  1.00 62.97           C  
ATOM   1554  NZ  LYS B   2     -18.688  -6.523 -28.281  1.00 62.97           N  
ATOM   1555  N   TYR B   3     -12.008  -2.037 -26.562  1.00 76.69           N  
ATOM   1556  CA  TYR B   3     -10.570  -2.258 -26.594  1.00 76.69           C  
ATOM   1557  C   TYR B   3     -10.211  -3.602 -25.969  1.00 76.69           C  
ATOM   1558  CB  TYR B   3      -9.836  -1.129 -25.859  1.00 76.69           C  
ATOM   1559  O   TYR B   3     -11.031  -4.207 -25.281  1.00 76.69           O  
ATOM   1560  CG  TYR B   3     -10.172  -1.046 -24.391  1.00 76.69           C  
ATOM   1561  CD1 TYR B   3     -11.234  -0.259 -23.938  1.00 76.69           C  
ATOM   1562  CD2 TYR B   3      -9.430  -1.753 -23.453  1.00 76.69           C  
ATOM   1563  CE1 TYR B   3     -11.539  -0.178 -22.578  1.00 76.69           C  
ATOM   1564  CE2 TYR B   3      -9.734  -1.680 -22.094  1.00 76.69           C  
ATOM   1565  OH  TYR B   3     -11.094  -0.814 -20.328  1.00 76.69           O  
ATOM   1566  CZ  TYR B   3     -10.789  -0.891 -21.672  1.00 76.69           C  
ATOM   1567  N   VAL B   4      -9.109  -4.145 -26.516  1.00 76.69           N  
ATOM   1568  CA  VAL B   4      -8.609  -5.391 -25.938  1.00 76.69           C  
ATOM   1569  C   VAL B   4      -7.738  -5.090 -24.719  1.00 76.69           C  
ATOM   1570  CB  VAL B   4      -7.805  -6.203 -26.984  1.00 76.69           C  
ATOM   1571  O   VAL B   4      -6.859  -4.223 -24.781  1.00 76.69           O  
ATOM   1572  CG1 VAL B   4      -7.422  -7.574 -26.422  1.00 76.69           C  
ATOM   1573  CG2 VAL B   4      -8.609  -6.359 -28.266  1.00 76.69           C  
ATOM   1574  N   ASP B   5      -8.031  -5.750 -23.609  1.00 79.25           N  
ATOM   1575  CA  ASP B   5      -7.199  -5.648 -22.406  1.00 79.25           C  
ATOM   1576  C   ASP B   5      -5.996  -6.582 -22.500  1.00 79.25           C  
ATOM   1577  CB  ASP B   5      -8.023  -5.961 -21.156  1.00 79.25           C  
ATOM   1578  O   ASP B   5      -6.141  -7.766 -22.797  1.00 79.25           O  
ATOM   1579  CG  ASP B   5      -8.875  -4.793 -20.703  1.00 79.25           C  
ATOM   1580  OD1 ASP B   5      -8.391  -3.643 -20.703  1.00 79.25           O  
ATOM   1581  OD2 ASP B   5     -10.047  -5.027 -20.328  1.00 79.25           O  
ATOM   1582  N   ILE B   6      -4.863  -6.016 -22.359  1.00 78.88           N  
ATOM   1583  CA  ILE B   6      -3.613  -6.766 -22.406  1.00 78.88           C  
ATOM   1584  C   ILE B   6      -2.977  -6.785 -21.016  1.00 78.88           C  
ATOM   1585  CB  ILE B   6      -2.629  -6.172 -23.438  1.00 78.88           C  
ATOM   1586  O   ILE B   6      -2.791  -5.734 -20.391  1.00 78.88           O  
ATOM   1587  CG1 ILE B   6      -3.258  -6.172 -24.828  1.00 78.88           C  
ATOM   1588  CG2 ILE B   6      -1.307  -6.941 -23.422  1.00 78.88           C  
ATOM   1589  CD1 ILE B   6      -2.525  -5.297 -25.844  1.00 78.88           C  
ATOM   1590  N   THR B   7      -2.697  -7.965 -20.422  1.00 76.56           N  
ATOM   1591  CA  THR B   7      -2.166  -8.086 -19.078  1.00 76.56           C  
ATOM   1592  C   THR B   7      -0.863  -8.883 -19.078  1.00 76.56           C  
ATOM   1593  CB  THR B   7      -3.182  -8.758 -18.125  1.00 76.56           C  
ATOM   1594  O   THR B   7      -0.448  -9.398 -18.031  1.00 76.56           O  
ATOM   1595  CG2 THR B   7      -4.465  -7.938 -18.031  1.00 76.56           C  
ATOM   1596  OG1 THR B   7      -3.498 -10.062 -18.641  1.00 76.56           O  
ATOM   1597  N   GLU B   8      -0.273  -8.922 -20.266  1.00 73.50           N  
ATOM   1598  CA  GLU B   8       0.908  -9.766 -20.406  1.00 73.50           C  
ATOM   1599  C   GLU B   8       2.174  -9.023 -20.000  1.00 73.50           C  
ATOM   1600  CB  GLU B   8       1.038 -10.266 -21.844  1.00 73.50           C  
ATOM   1601  O   GLU B   8       3.230  -9.633 -19.812  1.00 73.50           O  
ATOM   1602  CG  GLU B   8       0.056  -9.617 -22.812  1.00 73.50           C  
ATOM   1603  CD  GLU B   8       0.076 -10.242 -24.203  1.00 73.50           C  
ATOM   1604  OE1 GLU B   8      -0.600  -9.711 -25.109  1.00 73.50           O  
ATOM   1605  OE2 GLU B   8       0.773 -11.266 -24.375  1.00 73.50           O  
ATOM   1606  N   TYR B   9       2.098  -7.684 -19.891  1.00 81.62           N  
ATOM   1607  CA  TYR B   9       3.248  -6.871 -19.516  1.00 81.62           C  
ATOM   1608  C   TYR B   9       3.174  -6.465 -18.047  1.00 81.62           C  
ATOM   1609  CB  TYR B   9       3.332  -5.621 -20.391  1.00 81.62           C  
ATOM   1610  O   TYR B   9       2.123  -6.027 -17.562  1.00 81.62           O  
ATOM   1611  CG  TYR B   9       3.469  -5.926 -21.859  1.00 81.62           C  
ATOM   1612  CD1 TYR B   9       4.699  -6.277 -22.422  1.00 81.62           C  
ATOM   1613  CD2 TYR B   9       2.365  -5.867 -22.719  1.00 81.62           C  
ATOM   1614  CE1 TYR B   9       4.828  -6.559 -23.766  1.00 81.62           C  
ATOM   1615  CE2 TYR B   9       2.482  -6.145 -24.062  1.00 81.62           C  
ATOM   1616  OH  TYR B   9       3.840  -6.766 -25.938  1.00 81.62           O  
ATOM   1617  CZ  TYR B   9       3.717  -6.488 -24.594  1.00 81.62           C  
ATOM   1618  N   ASN B  10       4.293  -6.676 -17.359  1.00 82.69           N  
ATOM   1619  CA  ASN B  10       4.383  -6.262 -15.961  1.00 82.69           C  
ATOM   1620  C   ASN B  10       5.543  -5.293 -15.734  1.00 82.69           C  
ATOM   1621  CB  ASN B  10       4.523  -7.480 -15.047  1.00 82.69           C  
ATOM   1622  O   ASN B  10       6.703  -5.652 -15.945  1.00 82.69           O  
ATOM   1623  CG  ASN B  10       3.312  -8.391 -15.102  1.00 82.69           C  
ATOM   1624  ND2 ASN B  10       3.525  -9.633 -15.516  1.00 82.69           N  
ATOM   1625  OD1 ASN B  10       2.197  -7.984 -14.766  1.00 82.69           O  
ATOM   1626  N   ALA B  11       5.102  -4.008 -15.297  1.00 82.81           N  
ATOM   1627  CA  ALA B  11       6.164  -3.068 -14.953  1.00 82.81           C  
ATOM   1628  C   ALA B  11       6.988  -3.572 -13.773  1.00 82.81           C  
ATOM   1629  CB  ALA B  11       5.578  -1.692 -14.641  1.00 82.81           C  
ATOM   1630  O   ALA B  11       6.492  -4.332 -12.938  1.00 82.81           O  
ATOM   1631  N   THR B  12       8.242  -3.066 -13.906  1.00 74.38           N  
ATOM   1632  CA  THR B  12       9.094  -3.525 -12.812  1.00 74.38           C  
ATOM   1633  C   THR B  12       9.469  -2.365 -11.898  1.00 74.38           C  
ATOM   1634  CB  THR B  12      10.375  -4.191 -13.352  1.00 74.38           C  
ATOM   1635  O   THR B  12       9.875  -2.580 -10.750  1.00 74.38           O  
ATOM   1636  CG2 THR B  12      10.047  -5.465 -14.125  1.00 74.38           C  
ATOM   1637  OG1 THR B  12      11.055  -3.275 -14.219  1.00 74.38           O  
ATOM   1638  N   SER B  13       9.305  -1.147 -12.336  1.00 74.25           N  
ATOM   1639  CA  SER B  13       9.633   0.053 -11.578  1.00 74.25           C  
ATOM   1640  C   SER B  13       8.383   0.661 -10.945  1.00 74.25           C  
ATOM   1641  CB  SER B  13      10.320   1.088 -12.469  1.00 74.25           C  
ATOM   1642  O   SER B  13       7.816   1.616 -11.477  1.00 74.25           O  
ATOM   1643  OG  SER B  13      11.492   0.554 -13.047  1.00 74.25           O  
ATOM   1644  N   PHE B  14       7.883   0.064  -9.922  1.00 81.88           N  
ATOM   1645  CA  PHE B  14       6.730   0.570  -9.188  1.00 81.88           C  
ATOM   1646  C   PHE B  14       6.812   0.184  -7.715  1.00 81.88           C  
ATOM   1647  CB  PHE B  14       5.430   0.038  -9.797  1.00 81.88           C  
ATOM   1648  O   PHE B  14       7.723  -0.542  -7.309  1.00 81.88           O  
ATOM   1649  CG  PHE B  14       5.227  -1.440  -9.602  1.00 81.88           C  
ATOM   1650  CD1 PHE B  14       5.762  -2.354 -10.500  1.00 81.88           C  
ATOM   1651  CD2 PHE B  14       4.500  -1.917  -8.516  1.00 81.88           C  
ATOM   1652  CE1 PHE B  14       5.578  -3.723 -10.328  1.00 81.88           C  
ATOM   1653  CE2 PHE B  14       4.312  -3.283  -8.336  1.00 81.88           C  
ATOM   1654  CZ  PHE B  14       4.852  -4.184  -9.242  1.00 81.88           C  
ATOM   1655  N   THR B  15       5.941   0.845  -6.984  1.00 71.62           N  
ATOM   1656  CA  THR B  15       5.883   0.506  -5.566  1.00 71.62           C  
ATOM   1657  C   THR B  15       4.668  -0.370  -5.270  1.00 71.62           C  
ATOM   1658  CB  THR B  15       5.832   1.772  -4.691  1.00 71.62           C  
ATOM   1659  O   THR B  15       3.533   0.015  -5.555  1.00 71.62           O  
ATOM   1660  CG2 THR B  15       5.801   1.415  -3.207  1.00 71.62           C  
ATOM   1661  OG1 THR B  15       6.988   2.574  -4.953  1.00 71.62           O  
ATOM   1662  N   GLU B  16       5.031  -1.585  -4.930  1.00 69.12           N  
ATOM   1663  CA  GLU B  16       3.920  -2.408  -4.457  1.00 69.12           C  
ATOM   1664  C   GLU B  16       3.213  -1.754  -3.273  1.00 69.12           C  
ATOM   1665  CB  GLU B  16       4.414  -3.805  -4.070  1.00 69.12           C  
ATOM   1666  O   GLU B  16       3.865  -1.271  -2.346  1.00 69.12           O  
ATOM   1667  CG  GLU B  16       4.633  -4.730  -5.258  1.00 69.12           C  
ATOM   1668  CD  GLU B  16       4.992  -6.152  -4.852  1.00 69.12           C  
ATOM   1669  OE1 GLU B  16       5.141  -7.020  -5.742  1.00 69.12           O  
ATOM   1670  OE2 GLU B  16       5.125  -6.398  -3.633  1.00 69.12           O  
ATOM   1671  N   ALA B  17       1.846  -1.603  -3.471  1.00 70.25           N  
ATOM   1672  CA  ALA B  17       0.999  -0.957  -2.471  1.00 70.25           C  
ATOM   1673  C   ALA B  17      -0.363  -1.640  -2.383  1.00 70.25           C  
ATOM   1674  CB  ALA B  17       0.827   0.525  -2.797  1.00 70.25           C  
ATOM   1675  O   ALA B  17      -0.533  -2.766  -2.857  1.00 70.25           O  
ATOM   1676  N   ASN B  18      -1.238  -1.252  -1.541  1.00 68.50           N  
ATOM   1677  CA  ASN B  18      -2.613  -1.726  -1.412  1.00 68.50           C  
ATOM   1678  C   ASN B  18      -3.607  -0.567  -1.419  1.00 68.50           C  
ATOM   1679  CB  ASN B  18      -2.777  -2.559  -0.139  1.00 68.50           C  
ATOM   1680  O   ASN B  18      -4.469  -0.478  -0.543  1.00 68.50           O  
ATOM   1681  CG  ASN B  18      -2.119  -3.920  -0.242  1.00 68.50           C  
ATOM   1682  ND2 ASN B  18      -1.530  -4.379   0.856  1.00 68.50           N  
ATOM   1683  OD1 ASN B  18      -2.137  -4.551  -1.301  1.00 68.50           O  
ATOM   1684  N   ARG B  19      -3.443   0.220  -2.426  1.00 69.81           N  
ATOM   1685  CA  ARG B  19      -4.367   1.342  -2.568  1.00 69.81           C  
ATOM   1686  C   ARG B  19      -5.777   0.854  -2.883  1.00 69.81           C  
ATOM   1687  CB  ARG B  19      -3.887   2.297  -3.662  1.00 69.81           C  
ATOM   1688  O   ARG B  19      -5.953  -0.154  -3.570  1.00 69.81           O  
ATOM   1689  CG  ARG B  19      -2.510   2.891  -3.402  1.00 69.81           C  
ATOM   1690  CD  ARG B  19      -2.156   3.965  -4.422  1.00 69.81           C  
ATOM   1691  NE  ARG B  19      -1.979   3.402  -5.758  1.00 69.81           N  
ATOM   1692  NH1 ARG B  19      -1.825   5.445  -6.820  1.00 69.81           N  
ATOM   1693  NH2 ARG B  19      -1.670   3.504  -8.031  1.00 69.81           N  
ATOM   1694  CZ  ARG B  19      -1.825   4.117  -6.867  1.00 69.81           C  
ATOM   1695  N   THR B  20      -6.738   1.598  -2.270  1.00 67.88           N  
ATOM   1696  CA  THR B  20      -8.117   1.474  -2.730  1.00 67.88           C  
ATOM   1697  C   THR B  20      -8.492   2.643  -3.637  1.00 67.88           C  
ATOM   1698  CB  THR B  20      -9.102   1.404  -1.546  1.00 67.88           C  
ATOM   1699  O   THR B  20      -7.723   3.596  -3.777  1.00 67.88           O  
ATOM   1700  CG2 THR B  20      -8.641   0.380  -0.512  1.00 67.88           C  
ATOM   1701  OG1 THR B  20      -9.180   2.693  -0.923  1.00 67.88           O  
ATOM   1702  N   ILE B  21      -9.633   2.518  -4.203  1.00 74.25           N  
ATOM   1703  CA  ILE B  21     -10.039   3.541  -5.160  1.00 74.25           C  
ATOM   1704  C   ILE B  21     -10.242   4.871  -4.438  1.00 74.25           C  
ATOM   1705  CB  ILE B  21     -11.328   3.137  -5.910  1.00 74.25           C  
ATOM   1706  O   ILE B  21     -10.141   5.938  -5.047  1.00 74.25           O  
ATOM   1707  CG1 ILE B  21     -11.508   4.000  -7.164  1.00 74.25           C  
ATOM   1708  CG2 ILE B  21     -12.547   3.242  -4.988  1.00 74.25           C  
ATOM   1709  CD1 ILE B  21     -10.406   3.830  -8.203  1.00 74.25           C  
ATOM   1710  N   ASP B  22     -10.367   4.754  -3.182  1.00 70.00           N  
ATOM   1711  CA  ASP B  22     -10.555   5.980  -2.414  1.00 70.00           C  
ATOM   1712  C   ASP B  22      -9.234   6.730  -2.250  1.00 70.00           C  
ATOM   1713  CB  ASP B  22     -11.156   5.672  -1.042  1.00 70.00           C  
ATOM   1714  O   ASP B  22      -9.227   7.934  -1.978  1.00 70.00           O  
ATOM   1715  CG  ASP B  22     -12.594   5.188  -1.122  1.00 70.00           C  
ATOM   1716  OD1 ASP B  22     -13.305   5.547  -2.084  1.00 70.00           O  
ATOM   1717  OD2 ASP B  22     -13.016   4.441  -0.214  1.00 70.00           O  
ATOM   1718  N   ASP B  23      -8.125   5.969  -2.406  1.00 73.62           N  
ATOM   1719  CA  ASP B  23      -6.809   6.598  -2.318  1.00 73.62           C  
ATOM   1720  C   ASP B  23      -6.461   7.328  -3.613  1.00 73.62           C  
ATOM   1721  CB  ASP B  23      -5.738   5.551  -1.999  1.00 73.62           C  
ATOM   1722  O   ASP B  23      -5.516   8.117  -3.652  1.00 73.62           O  
ATOM   1723  CG  ASP B  23      -5.957   4.867  -0.662  1.00 73.62           C  
ATOM   1724  OD1 ASP B  23      -6.172   5.566   0.353  1.00 73.62           O  
ATOM   1725  OD2 ASP B  23      -5.910   3.619  -0.621  1.00 73.62           O  
ATOM   1726  N   ILE B  24      -7.262   7.109  -4.582  1.00 86.81           N  
ATOM   1727  CA  ILE B  24      -6.957   7.602  -5.918  1.00 86.81           C  
ATOM   1728  C   ILE B  24      -8.023   8.602  -6.355  1.00 86.81           C  
ATOM   1729  CB  ILE B  24      -6.855   6.445  -6.938  1.00 86.81           C  
ATOM   1730  O   ILE B  24      -9.219   8.320  -6.277  1.00 86.81           O  
ATOM   1731  CG1 ILE B  24      -5.832   5.406  -6.469  1.00 86.81           C  
ATOM   1732  CG2 ILE B  24      -6.496   6.980  -8.328  1.00 86.81           C  
ATOM   1733  CD1 ILE B  24      -5.816   4.133  -7.301  1.00 86.81           C  
ATOM   1734  N   ASP B  25      -7.566   9.773  -6.707  1.00 80.75           N  
ATOM   1735  CA  ASP B  25      -8.570  10.742  -7.148  1.00 80.75           C  
ATOM   1736  C   ASP B  25      -8.211  11.312  -8.516  1.00 80.75           C  
ATOM   1737  CB  ASP B  25      -8.711  11.867  -6.125  1.00 80.75           C  
ATOM   1738  O   ASP B  25      -8.961  12.125  -9.070  1.00 80.75           O  
ATOM   1739  CG  ASP B  25      -7.406  12.602  -5.867  1.00 80.75           C  
ATOM   1740  OD1 ASP B  25      -6.488  12.531  -6.715  1.00 80.75           O  
ATOM   1741  OD2 ASP B  25      -7.297  13.266  -4.812  1.00 80.75           O  
ATOM   1742  N   THR B  26      -7.129  10.820  -8.969  1.00 90.12           N  
ATOM   1743  CA  THR B  26      -6.625  11.500 -10.156  1.00 90.12           C  
ATOM   1744  C   THR B  26      -6.160  10.484 -11.195  1.00 90.12           C  
ATOM   1745  CB  THR B  26      -5.469  12.453  -9.805  1.00 90.12           C  
ATOM   1746  O   THR B  26      -5.559   9.469 -10.859  1.00 90.12           O  
ATOM   1747  CG2 THR B  26      -4.910  13.125 -11.055  1.00 90.12           C  
ATOM   1748  OG1 THR B  26      -5.941  13.461  -8.906  1.00 90.12           O  
ATOM   1749  N   ILE B  27      -6.543  10.766 -12.445  1.00 94.31           N  
ATOM   1750  CA  ILE B  27      -5.883  10.156 -13.594  1.00 94.31           C  
ATOM   1751  C   ILE B  27      -4.863  11.125 -14.180  1.00 94.31           C  
ATOM   1752  CB  ILE B  27      -6.906   9.727 -14.664  1.00 94.31           C  
ATOM   1753  O   ILE B  27      -5.172  12.297 -14.398  1.00 94.31           O  
ATOM   1754  CG1 ILE B  27      -7.742   8.539 -14.172  1.00 94.31           C  
ATOM   1755  CG2 ILE B  27      -6.195   9.383 -15.977  1.00 94.31           C  
ATOM   1756  CD1 ILE B  27      -8.516   7.820 -15.273  1.00 94.31           C  
ATOM   1757  N   VAL B  28      -3.621  10.688 -14.305  1.00 93.94           N  
ATOM   1758  CA  VAL B  28      -2.596  11.492 -14.961  1.00 93.94           C  
ATOM   1759  C   VAL B  28      -2.354  10.977 -16.375  1.00 93.94           C  
ATOM   1760  CB  VAL B  28      -1.275  11.492 -14.156  1.00 93.94           C  
ATOM   1761  O   VAL B  28      -1.969   9.820 -16.562  1.00 93.94           O  
ATOM   1762  CG1 VAL B  28      -0.204  12.305 -14.883  1.00 93.94           C  
ATOM   1763  CG2 VAL B  28      -1.507  12.031 -12.750  1.00 93.94           C  
ATOM   1764  N   ILE B  29      -2.615  11.859 -17.328  1.00 96.81           N  
ATOM   1765  CA  ILE B  29      -2.414  11.531 -18.734  1.00 96.81           C  
ATOM   1766  C   ILE B  29      -0.966  11.805 -19.125  1.00 96.81           C  
ATOM   1767  CB  ILE B  29      -3.379  12.328 -19.641  1.00 96.81           C  
ATOM   1768  O   ILE B  29      -0.433  12.883 -18.844  1.00 96.81           O  
ATOM   1769  CG1 ILE B  29      -4.836  12.008 -19.297  1.00 96.81           C  
ATOM   1770  CG2 ILE B  29      -3.098  12.031 -21.125  1.00 96.81           C  
ATOM   1771  CD1 ILE B  29      -5.207  10.539 -19.469  1.00 96.81           C  
ATOM   1772  N   HIS B  30      -0.327  10.797 -19.609  1.00 96.00           N  
ATOM   1773  CA  HIS B  30       1.004  10.859 -20.203  1.00 96.00           C  
ATOM   1774  C   HIS B  30       0.958  10.547 -21.688  1.00 96.00           C  
ATOM   1775  CB  HIS B  30       1.951   9.891 -19.484  1.00 96.00           C  
ATOM   1776  O   HIS B  30      -0.037  10.016 -22.188  1.00 96.00           O  
ATOM   1777  CG  HIS B  30       2.062  10.125 -18.016  1.00 96.00           C  
ATOM   1778  CD2 HIS B  30       1.287   9.711 -16.984  1.00 96.00           C  
ATOM   1779  ND1 HIS B  30       3.070  10.883 -17.469  1.00 96.00           N  
ATOM   1780  CE1 HIS B  30       2.910  10.922 -16.156  1.00 96.00           C  
ATOM   1781  NE2 HIS B  30       1.836  10.219 -15.836  1.00 96.00           N  
ATOM   1782  N   HIS B  31       1.873  10.984 -22.422  1.00 95.00           N  
ATOM   1783  CA  HIS B  31       2.189  10.375 -23.719  1.00 95.00           C  
ATOM   1784  C   HIS B  31       3.488   9.578 -23.641  1.00 95.00           C  
ATOM   1785  CB  HIS B  31       2.291  11.445 -24.797  1.00 95.00           C  
ATOM   1786  O   HIS B  31       4.414   9.953 -22.922  1.00 95.00           O  
ATOM   1787  CG  HIS B  31       3.514  12.305 -24.688  1.00 95.00           C  
ATOM   1788  CD2 HIS B  31       4.457  12.383 -23.719  1.00 95.00           C  
ATOM   1789  ND1 HIS B  31       3.871  13.219 -25.656  1.00 95.00           N  
ATOM   1790  CE1 HIS B  31       4.988  13.828 -25.281  1.00 95.00           C  
ATOM   1791  NE2 HIS B  31       5.363  13.336 -24.109  1.00 95.00           N  
ATOM   1792  N   TRP B  32       3.471   8.383 -24.328  1.00 90.50           N  
ATOM   1793  CA  TRP B  32       4.723   7.637 -24.266  1.00 90.50           C  
ATOM   1794  C   TRP B  32       5.730   8.172 -25.281  1.00 90.50           C  
ATOM   1795  CB  TRP B  32       4.473   6.145 -24.516  1.00 90.50           C  
ATOM   1796  O   TRP B  32       5.355   8.617 -26.359  1.00 90.50           O  
ATOM   1797  CG  TRP B  32       3.875   5.844 -25.859  1.00 90.50           C  
ATOM   1798  CD1 TRP B  32       4.406   6.141 -27.078  1.00 90.50           C  
ATOM   1799  CD2 TRP B  32       2.627   5.191 -26.109  1.00 90.50           C  
ATOM   1800  CE2 TRP B  32       2.465   5.121 -27.500  1.00 90.50           C  
ATOM   1801  CE3 TRP B  32       1.629   4.652 -25.281  1.00 90.50           C  
ATOM   1802  NE1 TRP B  32       3.562   5.707 -28.078  1.00 90.50           N  
ATOM   1803  CH2 TRP B  32       0.382   4.023 -27.266  1.00 90.50           C  
ATOM   1804  CZ2 TRP B  32       1.343   4.539 -28.094  1.00 90.50           C  
ATOM   1805  CZ3 TRP B  32       0.514   4.074 -25.875  1.00 90.50           C  
ATOM   1806  N   GLY B  33       6.930   8.250 -24.906  1.00 81.19           N  
ATOM   1807  CA  GLY B  33       8.102   8.469 -25.734  1.00 81.19           C  
ATOM   1808  C   GLY B  33       7.816   9.305 -26.969  1.00 81.19           C  
ATOM   1809  O   GLY B  33       7.262  10.406 -26.859  1.00 81.19           O  
ATOM   1810  N   ASP B  34       8.203   8.664 -28.203  1.00 81.62           N  
ATOM   1811  CA  ASP B  34       8.156   9.367 -29.484  1.00 81.62           C  
ATOM   1812  C   ASP B  34       7.027   8.836 -30.375  1.00 81.62           C  
ATOM   1813  CB  ASP B  34       9.492   9.242 -30.219  1.00 81.62           C  
ATOM   1814  O   ASP B  34       6.547   7.715 -30.156  1.00 81.62           O  
ATOM   1815  CG  ASP B  34      10.633   9.945 -29.500  1.00 81.62           C  
ATOM   1816  OD1 ASP B  34      10.430  11.078 -29.000  1.00 81.62           O  
ATOM   1817  OD2 ASP B  34      11.734   9.367 -29.422  1.00 81.62           O  
ATOM   1818  N   ASP B  35       6.668   9.711 -31.375  1.00 88.00           N  
ATOM   1819  CA  ASP B  35       5.738   9.258 -32.406  1.00 88.00           C  
ATOM   1820  C   ASP B  35       6.246   7.988 -33.062  1.00 88.00           C  
ATOM   1821  CB  ASP B  35       5.508  10.352 -33.438  1.00 88.00           C  
ATOM   1822  O   ASP B  35       7.457   7.773 -33.188  1.00 88.00           O  
ATOM   1823  CG  ASP B  35       4.734  11.539 -32.875  1.00 88.00           C  
ATOM   1824  OD1 ASP B  35       4.371  11.531 -31.688  1.00 88.00           O  
ATOM   1825  OD2 ASP B  35       4.484  12.492 -33.656  1.00 88.00           O  
ATOM   1826  N   ASN B  36       5.449   7.129 -33.406  1.00 86.50           N  
ATOM   1827  CA  ASN B  36       5.672   5.953 -34.250  1.00 86.50           C  
ATOM   1828  C   ASN B  36       6.332   4.824 -33.469  1.00 86.50           C  
ATOM   1829  CB  ASN B  36       6.520   6.316 -35.469  1.00 86.50           C  
ATOM   1830  O   ASN B  36       6.695   3.795 -34.031  1.00 86.50           O  
ATOM   1831  CG  ASN B  36       5.777   7.191 -36.469  1.00 86.50           C  
ATOM   1832  ND2 ASN B  36       6.520   7.895 -37.312  1.00 86.50           N  
ATOM   1833  OD1 ASN B  36       4.543   7.238 -36.469  1.00 86.50           O  
ATOM   1834  N   GLN B  37       6.578   5.016 -32.156  1.00 90.19           N  
ATOM   1835  CA  GLN B  37       7.051   3.895 -31.344  1.00 90.19           C  
ATOM   1836  C   GLN B  37       5.996   2.793 -31.266  1.00 90.19           C  
ATOM   1837  CB  GLN B  37       7.426   4.367 -29.938  1.00 90.19           C  
ATOM   1838  O   GLN B  37       4.805   3.074 -31.141  1.00 90.19           O  
ATOM   1839  CG  GLN B  37       8.852   4.020 -29.531  1.00 90.19           C  
ATOM   1840  CD  GLN B  37       9.266   4.660 -28.219  1.00 90.19           C  
ATOM   1841  NE2 GLN B  37       9.539   3.830 -27.219  1.00 90.19           N  
ATOM   1842  OE1 GLN B  37       9.328   5.887 -28.109  1.00 90.19           O  
ATOM   1843  N   ARG B  38       6.414   1.542 -31.375  1.00 89.00           N  
ATOM   1844  CA  ARG B  38       5.492   0.411 -31.297  1.00 89.00           C  
ATOM   1845  C   ARG B  38       4.973   0.216 -29.875  1.00 89.00           C  
ATOM   1846  CB  ARG B  38       6.180  -0.869 -31.781  1.00 89.00           C  
ATOM   1847  O   ARG B  38       5.727   0.340 -28.906  1.00 89.00           O  
ATOM   1848  CG  ARG B  38       6.367  -0.929 -33.281  1.00 89.00           C  
ATOM   1849  CD  ARG B  38       7.012  -2.238 -33.719  1.00 89.00           C  
ATOM   1850  NE  ARG B  38       6.098  -3.365 -33.562  1.00 89.00           N  
ATOM   1851  NH1 ARG B  38       7.684  -4.984 -34.031  1.00 89.00           N  
ATOM   1852  NH2 ARG B  38       5.523  -5.590 -33.562  1.00 89.00           N  
ATOM   1853  CZ  ARG B  38       6.438  -4.645 -33.719  1.00 89.00           C  
ATOM   1854  N   PHE B  39       3.676  -0.051 -29.797  1.00 94.44           N  
ATOM   1855  CA  PHE B  39       2.980  -0.317 -28.547  1.00 94.44           C  
ATOM   1856  C   PHE B  39       3.734  -1.349 -27.719  1.00 94.44           C  
ATOM   1857  CB  PHE B  39       1.552  -0.804 -28.812  1.00 94.44           C  
ATOM   1858  O   PHE B  39       3.984  -1.136 -26.531  1.00 94.44           O  
ATOM   1859  CG  PHE B  39       0.792  -1.175 -27.562  1.00 94.44           C  
ATOM   1860  CD1 PHE B  39       0.784  -2.484 -27.109  1.00 94.44           C  
ATOM   1861  CD2 PHE B  39       0.086  -0.212 -26.859  1.00 94.44           C  
ATOM   1862  CE1 PHE B  39       0.081  -2.830 -25.953  1.00 94.44           C  
ATOM   1863  CE2 PHE B  39      -0.619  -0.550 -25.703  1.00 94.44           C  
ATOM   1864  CZ  PHE B  39      -0.621  -1.860 -25.250  1.00 94.44           C  
ATOM   1865  N   GLU B  40       4.141  -2.473 -28.359  1.00 91.06           N  
ATOM   1866  CA  GLU B  40       4.824  -3.566 -27.688  1.00 91.06           C  
ATOM   1867  C   GLU B  40       6.152  -3.100 -27.094  1.00 91.06           C  
ATOM   1868  CB  GLU B  40       5.062  -4.734 -28.641  1.00 91.06           C  
ATOM   1869  O   GLU B  40       6.531  -3.527 -26.000  1.00 91.06           O  
ATOM   1870  CG  GLU B  40       3.785  -5.422 -29.094  1.00 91.06           C  
ATOM   1871  CD  GLU B  40       3.090  -4.699 -30.234  1.00 91.06           C  
ATOM   1872  OE1 GLU B  40       2.016  -5.160 -30.688  1.00 91.06           O  
ATOM   1873  OE2 GLU B  40       3.623  -3.660 -30.688  1.00 91.06           O  
ATOM   1874  N   LYS B  41       6.812  -2.248 -27.797  1.00 86.00           N  
ATOM   1875  CA  LYS B  41       8.109  -1.766 -27.328  1.00 86.00           C  
ATOM   1876  C   LYS B  41       7.949  -0.877 -26.094  1.00 86.00           C  
ATOM   1877  CB  LYS B  41       8.828  -0.999 -28.438  1.00 86.00           C  
ATOM   1878  O   LYS B  41       8.797  -0.886 -25.203  1.00 86.00           O  
ATOM   1879  CG  LYS B  41       9.547  -1.892 -29.438  1.00 86.00           C  
ATOM   1880  CD  LYS B  41      10.930  -2.287 -28.938  1.00 86.00           C  
ATOM   1881  CE  LYS B  41      11.672  -3.139 -29.953  1.00 86.00           C  
ATOM   1882  NZ  LYS B  41      12.984  -3.621 -29.438  1.00 86.00           N  
ATOM   1883  N   VAL B  42       6.898  -0.074 -26.078  1.00 92.44           N  
ATOM   1884  CA  VAL B  42       6.625   0.768 -24.906  1.00 92.44           C  
ATOM   1885  C   VAL B  42       6.332  -0.107 -23.688  1.00 92.44           C  
ATOM   1886  CB  VAL B  42       5.441   1.727 -25.172  1.00 92.44           C  
ATOM   1887  O   VAL B  42       6.859   0.137 -22.609  1.00 92.44           O  
ATOM   1888  CG1 VAL B  42       5.125   2.547 -23.922  1.00 92.44           C  
ATOM   1889  CG2 VAL B  42       5.750   2.645 -26.359  1.00 92.44           C  
ATOM   1890  N   CYS B  43       5.477  -1.113 -23.875  1.00 93.12           N  
ATOM   1891  CA  CYS B  43       5.176  -2.033 -22.781  1.00 93.12           C  
ATOM   1892  C   CYS B  43       6.441  -2.723 -22.281  1.00 93.12           C  
ATOM   1893  CB  CYS B  43       4.156  -3.082 -23.234  1.00 93.12           C  
ATOM   1894  O   CYS B  43       6.660  -2.826 -21.078  1.00 93.12           O  
ATOM   1895  SG  CYS B  43       2.535  -2.396 -23.641  1.00 93.12           S  
ATOM   1896  N   GLU B  44       7.258  -3.117 -23.219  1.00 85.06           N  
ATOM   1897  CA  GLU B  44       8.508  -3.783 -22.875  1.00 85.06           C  
ATOM   1898  C   GLU B  44       9.453  -2.840 -22.125  1.00 85.06           C  
ATOM   1899  CB  GLU B  44       9.195  -4.320 -24.141  1.00 85.06           C  
ATOM   1900  O   GLU B  44      10.180  -3.268 -21.234  1.00 85.06           O  
ATOM   1901  CG  GLU B  44       8.703  -5.691 -24.562  1.00 85.06           C  
ATOM   1902  CD  GLU B  44       9.227  -6.117 -25.938  1.00 85.06           C  
ATOM   1903  OE1 GLU B  44       8.766  -7.152 -26.469  1.00 85.06           O  
ATOM   1904  OE2 GLU B  44      10.102  -5.406 -26.469  1.00 85.06           O  
ATOM   1905  N   PHE B  45       9.531  -1.559 -22.625  1.00 87.69           N  
ATOM   1906  CA  PHE B  45      10.344  -0.551 -21.953  1.00 87.69           C  
ATOM   1907  C   PHE B  45      10.031  -0.504 -20.469  1.00 87.69           C  
ATOM   1908  CB  PHE B  45      10.117   0.828 -22.578  1.00 87.69           C  
ATOM   1909  O   PHE B  45      10.938  -0.604 -19.625  1.00 87.69           O  
ATOM   1910  CG  PHE B  45      10.781   1.952 -21.828  1.00 87.69           C  
ATOM   1911  CD1 PHE B  45      10.031   2.832 -21.062  1.00 87.69           C  
ATOM   1912  CD2 PHE B  45      12.156   2.129 -21.906  1.00 87.69           C  
ATOM   1913  CE1 PHE B  45      10.648   3.873 -20.375  1.00 87.69           C  
ATOM   1914  CE2 PHE B  45      12.781   3.166 -21.219  1.00 87.69           C  
ATOM   1915  CZ  PHE B  45      12.023   4.039 -20.453  1.00 87.69           C  
ATOM   1916  N   PHE B  46       8.695  -0.433 -20.016  1.00 88.94           N  
ATOM   1917  CA  PHE B  46       8.305  -0.356 -18.625  1.00 88.94           C  
ATOM   1918  C   PHE B  46       8.547  -1.685 -17.906  1.00 88.94           C  
ATOM   1919  CB  PHE B  46       6.828   0.039 -18.484  1.00 88.94           C  
ATOM   1920  O   PHE B  46       8.906  -1.710 -16.734  1.00 88.94           O  
ATOM   1921  CG  PHE B  46       6.559   1.486 -18.797  1.00 88.94           C  
ATOM   1922  CD1 PHE B  46       7.180   2.494 -18.078  1.00 88.94           C  
ATOM   1923  CD2 PHE B  46       5.680   1.839 -19.812  1.00 88.94           C  
ATOM   1924  CE1 PHE B  46       6.934   3.836 -18.359  1.00 88.94           C  
ATOM   1925  CE2 PHE B  46       5.426   3.176 -20.109  1.00 88.94           C  
ATOM   1926  CZ  PHE B  46       6.055   4.172 -19.375  1.00 88.94           C  
ATOM   1927  N   ALA B  47       8.328  -2.762 -18.609  1.00 86.19           N  
ATOM   1928  CA  ALA B  47       8.586  -4.082 -18.047  1.00 86.19           C  
ATOM   1929  C   ALA B  47      10.062  -4.266 -17.734  1.00 86.19           C  
ATOM   1930  CB  ALA B  47       8.102  -5.176 -18.984  1.00 86.19           C  
ATOM   1931  O   ALA B  47      10.430  -4.984 -16.797  1.00 86.19           O  
ATOM   1932  N   GLY B  48      10.898  -3.537 -18.406  1.00 75.06           N  
ATOM   1933  CA  GLY B  48      12.336  -3.643 -18.266  1.00 75.06           C  
ATOM   1934  C   GLY B  48      12.875  -2.918 -17.047  1.00 75.06           C  
ATOM   1935  O   GLY B  48      14.047  -3.068 -16.703  1.00 75.06           O  
ATOM   1936  N   GLY B  49      12.164  -2.094 -16.406  1.00 76.69           N  
ATOM   1937  CA  GLY B  49      12.523  -1.457 -15.148  1.00 76.69           C  
ATOM   1938  C   GLY B  49      13.359  -0.206 -15.328  1.00 76.69           C  
ATOM   1939  O   GLY B  49      14.438  -0.082 -14.742  1.00 76.69           O  
ATOM   1940  N   PRO B  50      12.898   0.755 -16.078  1.00 70.19           N  
ATOM   1941  CA  PRO B  50      13.680   1.955 -16.375  1.00 70.19           C  
ATOM   1942  C   PRO B  50      13.672   2.969 -15.234  1.00 70.19           C  
ATOM   1943  CB  PRO B  50      12.992   2.523 -17.625  1.00 70.19           C  
ATOM   1944  O   PRO B  50      14.148   4.094 -15.406  1.00 70.19           O  
ATOM   1945  CG  PRO B  50      11.547   2.180 -17.438  1.00 70.19           C  
ATOM   1946  CD  PRO B  50      11.453   0.847 -16.766  1.00 70.19           C  
ATOM   1947  N   GLY B  51      13.078   2.596 -14.148  1.00 73.19           N  
ATOM   1948  CA  GLY B  51      12.992   3.537 -13.047  1.00 73.19           C  
ATOM   1949  C   GLY B  51      11.742   4.398 -13.094  1.00 73.19           C  
ATOM   1950  O   GLY B  51      11.648   5.402 -12.383  1.00 73.19           O  
ATOM   1951  N   THR B  52      10.945   4.133 -14.031  1.00 79.62           N  
ATOM   1952  CA  THR B  52       9.625   4.742 -14.180  1.00 79.62           C  
ATOM   1953  C   THR B  52       8.602   3.709 -14.648  1.00 79.62           C  
ATOM   1954  CB  THR B  52       9.664   5.918 -15.172  1.00 79.62           C  
ATOM   1955  O   THR B  52       8.969   2.609 -15.062  1.00 79.62           O  
ATOM   1956  CG2 THR B  52       9.953   5.438 -16.594  1.00 79.62           C  
ATOM   1957  OG1 THR B  52       8.391   6.582 -15.156  1.00 79.62           O  
ATOM   1958  N   SER B  53       7.266   4.020 -14.344  1.00 88.12           N  
ATOM   1959  CA  SER B  53       6.203   3.111 -14.773  1.00 88.12           C  
ATOM   1960  C   SER B  53       4.879   3.848 -14.930  1.00 88.12           C  
ATOM   1961  CB  SER B  53       6.043   1.967 -13.766  1.00 88.12           C  
ATOM   1962  O   SER B  53       4.820   5.070 -14.789  1.00 88.12           O  
ATOM   1963  OG  SER B  53       5.676   2.463 -12.492  1.00 88.12           O  
ATOM   1964  N   ALA B  54       3.906   3.105 -15.406  1.00 93.25           N  
ATOM   1965  CA  ALA B  54       2.520   3.553 -15.516  1.00 93.25           C  
ATOM   1966  C   ALA B  54       1.551   2.395 -15.297  1.00 93.25           C  
ATOM   1967  CB  ALA B  54       2.275   4.195 -16.875  1.00 93.25           C  
ATOM   1968  O   ALA B  54       1.918   1.229 -15.469  1.00 93.25           O  
ATOM   1969  N   HIS B  55       0.402   2.797 -14.953  1.00 94.75           N  
ATOM   1970  CA  HIS B  55      -0.600   1.751 -14.773  1.00 94.75           C  
ATOM   1971  C   HIS B  55      -1.044   1.180 -16.109  1.00 94.75           C  
ATOM   1972  CB  HIS B  55      -1.809   2.293 -14.008  1.00 94.75           C  
ATOM   1973  O   HIS B  55      -1.162  -0.038 -16.266  1.00 94.75           O  
ATOM   1974  CG  HIS B  55      -1.505   2.658 -12.586  1.00 94.75           C  
ATOM   1975  CD2 HIS B  55      -1.693   1.975 -11.438  1.00 94.75           C  
ATOM   1976  ND1 HIS B  55      -0.939   3.863 -12.234  1.00 94.75           N  
ATOM   1977  CE1 HIS B  55      -0.791   3.904 -10.922  1.00 94.75           C  
ATOM   1978  NE2 HIS B  55      -1.241   2.771 -10.414  1.00 94.75           N  
ATOM   1979  N   PHE B  56      -1.266   2.021 -17.016  1.00 94.12           N  
ATOM   1980  CA  PHE B  56      -1.793   1.589 -18.297  1.00 94.12           C  
ATOM   1981  C   PHE B  56      -0.995   2.199 -19.453  1.00 94.12           C  
ATOM   1982  CB  PHE B  56      -3.271   1.967 -18.438  1.00 94.12           C  
ATOM   1983  O   PHE B  56      -0.513   3.330 -19.344  1.00 94.12           O  
ATOM   1984  CG  PHE B  56      -4.156   1.328 -17.391  1.00 94.12           C  
ATOM   1985  CD1 PHE B  56      -4.570   0.009 -17.531  1.00 94.12           C  
ATOM   1986  CD2 PHE B  56      -4.574   2.047 -16.281  1.00 94.12           C  
ATOM   1987  CE1 PHE B  56      -5.391  -0.585 -16.578  1.00 94.12           C  
ATOM   1988  CE2 PHE B  56      -5.391   1.460 -15.320  1.00 94.12           C  
ATOM   1989  CZ  PHE B  56      -5.797   0.145 -15.469  1.00 94.12           C  
ATOM   1990  N   VAL B  57      -0.857   1.384 -20.531  1.00 95.38           N  
ATOM   1991  CA  VAL B  57      -0.431   1.825 -21.844  1.00 95.38           C  
ATOM   1992  C   VAL B  57      -1.569   1.635 -22.844  1.00 95.38           C  
ATOM   1993  CB  VAL B  57       0.828   1.064 -22.328  1.00 95.38           C  
ATOM   1994  O   VAL B  57      -2.098   0.529 -23.000  1.00 95.38           O  
ATOM   1995  CG1 VAL B  57       1.235   1.515 -23.719  1.00 95.38           C  
ATOM   1996  CG2 VAL B  57       1.977   1.271 -21.328  1.00 95.38           C  
ATOM   1997  N   VAL B  58      -1.977   2.775 -23.422  1.00 95.94           N  
ATOM   1998  CA  VAL B  58      -3.219   2.701 -24.188  1.00 95.94           C  
ATOM   1999  C   VAL B  58      -3.000   3.262 -25.594  1.00 95.94           C  
ATOM   2000  CB  VAL B  58      -4.363   3.465 -23.484  1.00 95.94           C  
ATOM   2001  O   VAL B  58      -2.359   4.305 -25.766  1.00 95.94           O  
ATOM   2002  CG1 VAL B  58      -5.676   3.301 -24.250  1.00 95.94           C  
ATOM   2003  CG2 VAL B  58      -4.516   2.979 -22.047  1.00 95.94           C  
ATOM   2004  N   GLU B  59      -3.402   2.496 -26.578  1.00 95.06           N  
ATOM   2005  CA  GLU B  59      -3.557   2.975 -27.938  1.00 95.06           C  
ATOM   2006  C   GLU B  59      -4.867   2.488 -28.547  1.00 95.06           C  
ATOM   2007  CB  GLU B  59      -2.375   2.521 -28.812  1.00 95.06           C  
ATOM   2008  O   GLU B  59      -5.668   1.834 -27.875  1.00 95.06           O  
ATOM   2009  CG  GLU B  59      -2.434   1.054 -29.203  1.00 95.06           C  
ATOM   2010  CD  GLU B  59      -1.279   0.630 -30.094  1.00 95.06           C  
ATOM   2011  OE1 GLU B  59      -1.271  -0.531 -30.562  1.00 95.06           O  
ATOM   2012  OE2 GLU B  59      -0.378   1.465 -30.328  1.00 95.06           O  
ATOM   2013  N   ALA B  60      -5.074   2.918 -29.797  1.00 91.69           N  
ATOM   2014  CA  ALA B  60      -6.309   2.557 -30.484  1.00 91.69           C  
ATOM   2015  C   ALA B  60      -6.598   1.065 -30.344  1.00 91.69           C  
ATOM   2016  CB  ALA B  60      -6.230   2.945 -31.953  1.00 91.69           C  
ATOM   2017  O   ALA B  60      -5.844   0.230 -30.844  1.00 91.69           O  
ATOM   2018  N   GLY B  61      -7.641   0.782 -29.609  1.00 88.69           N  
ATOM   2019  CA  GLY B  61      -8.148  -0.577 -29.531  1.00 88.69           C  
ATOM   2020  C   GLY B  61      -7.375  -1.453 -28.562  1.00 88.69           C  
ATOM   2021  O   GLY B  61      -7.656  -2.646 -28.438  1.00 88.69           O  
ATOM   2022  N   ARG B  62      -6.398  -0.907 -27.875  1.00 91.50           N  
ATOM   2023  CA  ARG B  62      -5.590  -1.736 -27.000  1.00 91.50           C  
ATOM   2024  C   ARG B  62      -5.285  -1.009 -25.688  1.00 91.50           C  
ATOM   2025  CB  ARG B  62      -4.285  -2.145 -27.688  1.00 91.50           C  
ATOM   2026  O   ARG B  62      -5.012   0.193 -25.688  1.00 91.50           O  
ATOM   2027  CG  ARG B  62      -4.477  -3.100 -28.859  1.00 91.50           C  
ATOM   2028  CD  ARG B  62      -3.145  -3.527 -29.453  1.00 91.50           C  
ATOM   2029  NE  ARG B  62      -2.553  -2.465 -30.266  1.00 91.50           N  
ATOM   2030  NH1 ARG B  62      -0.644  -3.652 -30.797  1.00 91.50           N  
ATOM   2031  NH2 ARG B  62      -0.934  -1.521 -31.594  1.00 91.50           N  
ATOM   2032  CZ  ARG B  62      -1.378  -2.549 -30.875  1.00 91.50           C  
ATOM   2033  N   CYS B  63      -5.414  -1.705 -24.578  1.00 91.50           N  
ATOM   2034  CA  CYS B  63      -5.078  -1.225 -23.250  1.00 91.50           C  
ATOM   2035  C   CYS B  63      -4.305  -2.279 -22.469  1.00 91.50           C  
ATOM   2036  CB  CYS B  63      -6.344  -0.839 -22.484  1.00 91.50           C  
ATOM   2037  O   CYS B  63      -4.836  -3.348 -22.156  1.00 91.50           O  
ATOM   2038  SG  CYS B  63      -6.039  -0.340 -20.781  1.00 91.50           S  
ATOM   2039  N   ALA B  64      -3.012  -1.921 -22.219  1.00 91.81           N  
ATOM   2040  CA  ALA B  64      -2.209  -2.820 -21.391  1.00 91.81           C  
ATOM   2041  C   ALA B  64      -2.131  -2.322 -19.953  1.00 91.81           C  
ATOM   2042  CB  ALA B  64      -0.807  -2.969 -21.969  1.00 91.81           C  
ATOM   2043  O   ALA B  64      -1.851  -1.146 -19.703  1.00 91.81           O  
ATOM   2044  N   GLN B  65      -2.459  -3.111 -19.062  1.00 89.81           N  
ATOM   2045  CA  GLN B  65      -2.213  -2.777 -17.672  1.00 89.81           C  
ATOM   2046  C   GLN B  65      -0.883  -3.355 -17.188  1.00 89.81           C  
ATOM   2047  CB  GLN B  65      -3.354  -3.285 -16.781  1.00 89.81           C  
ATOM   2048  O   GLN B  65      -0.664  -4.566 -17.266  1.00 89.81           O  
ATOM   2049  CG  GLN B  65      -3.244  -2.852 -15.328  1.00 89.81           C  
ATOM   2050  CD  GLN B  65      -4.473  -3.215 -14.516  1.00 89.81           C  
ATOM   2051  NE2 GLN B  65      -4.465  -2.854 -13.234  1.00 89.81           N  
ATOM   2052  OE1 GLN B  65      -5.422  -3.812 -15.031  1.00 89.81           O  
ATOM   2053  N   LEU B  66      -0.026  -2.430 -16.734  1.00 89.62           N  
ATOM   2054  CA  LEU B  66       1.321  -2.855 -16.359  1.00 89.62           C  
ATOM   2055  C   LEU B  66       1.516  -2.822 -14.852  1.00 89.62           C  
ATOM   2056  CB  LEU B  66       2.365  -1.964 -17.047  1.00 89.62           C  
ATOM   2057  O   LEU B  66       2.410  -3.484 -14.320  1.00 89.62           O  
ATOM   2058  CG  LEU B  66       2.512  -2.127 -18.562  1.00 89.62           C  
ATOM   2059  CD1 LEU B  66       1.350  -1.450 -19.281  1.00 89.62           C  
ATOM   2060  CD2 LEU B  66       3.844  -1.557 -19.031  1.00 89.62           C  
ATOM   2061  N   VAL B  67       0.825  -1.938 -14.234  1.00 89.62           N  
ATOM   2062  CA  VAL B  67       0.834  -1.848 -12.781  1.00 89.62           C  
ATOM   2063  C   VAL B  67      -0.588  -1.998 -12.242  1.00 89.62           C  
ATOM   2064  CB  VAL B  67       1.447  -0.514 -12.297  1.00 89.62           C  
ATOM   2065  O   VAL B  67      -1.530  -1.426 -12.797  1.00 89.62           O  
ATOM   2066  CG1 VAL B  67       1.363  -0.399 -10.773  1.00 89.62           C  
ATOM   2067  CG2 VAL B  67       2.895  -0.392 -12.766  1.00 89.62           C  
ATOM   2068  N   GLU B  68      -0.734  -2.826 -11.266  1.00 82.00           N  
ATOM   2069  CA  GLU B  68      -2.047  -2.971 -10.641  1.00 82.00           C  
ATOM   2070  C   GLU B  68      -2.508  -1.660 -10.016  1.00 82.00           C  
ATOM   2071  CB  GLU B  68      -2.025  -4.082  -9.594  1.00 82.00           C  
ATOM   2072  O   GLU B  68      -1.690  -0.884  -9.516  1.00 82.00           O  
ATOM   2073  CG  GLU B  68      -1.705  -5.457 -10.156  1.00 82.00           C  
ATOM   2074  CD  GLU B  68      -2.795  -6.484  -9.891  1.00 82.00           C  
ATOM   2075  OE1 GLU B  68      -2.756  -7.582 -10.492  1.00 82.00           O  
ATOM   2076  OE2 GLU B  68      -3.693  -6.191  -9.070  1.00 82.00           O  
ATOM   2077  N   ILE B  69      -3.836  -1.443 -10.078  1.00 84.25           N  
ATOM   2078  CA  ILE B  69      -4.422  -0.207  -9.570  1.00 84.25           C  
ATOM   2079  C   ILE B  69      -4.078  -0.038  -8.094  1.00 84.25           C  
ATOM   2080  CB  ILE B  69      -5.957  -0.186  -9.773  1.00 84.25           C  
ATOM   2081  O   ILE B  69      -3.873   1.083  -7.625  1.00 84.25           O  
ATOM   2082  CG1 ILE B  69      -6.301  -0.115 -11.266  1.00 84.25           C  
ATOM   2083  CG2 ILE B  69      -6.582   0.985  -9.008  1.00 84.25           C  
ATOM   2084  CD1 ILE B  69      -5.965   1.220 -11.914  1.00 84.25           C  
ATOM   2085  N   LYS B  70      -3.986  -1.140  -7.469  1.00 76.94           N  
ATOM   2086  CA  LYS B  70      -3.711  -1.078  -6.035  1.00 76.94           C  
ATOM   2087  C   LYS B  70      -2.270  -0.656  -5.770  1.00 76.94           C  
ATOM   2088  CB  LYS B  70      -3.992  -2.430  -5.375  1.00 76.94           C  
ATOM   2089  O   LYS B  70      -1.929  -0.259  -4.652  1.00 76.94           O  
ATOM   2090  CG  LYS B  70      -3.074  -3.549  -5.844  1.00 76.94           C  
ATOM   2091  CD  LYS B  70      -3.352  -4.848  -5.098  1.00 76.94           C  
ATOM   2092  CE  LYS B  70      -2.469  -5.980  -5.598  1.00 76.94           C  
ATOM   2093  NZ  LYS B  70      -1.094  -5.910  -5.020  1.00 76.94           N  
ATOM   2094  N   ASP B  71      -1.382  -0.756  -6.770  1.00 82.00           N  
ATOM   2095  CA  ASP B  71       0.025  -0.388  -6.645  1.00 82.00           C  
ATOM   2096  C   ASP B  71       0.272   1.023  -7.172  1.00 82.00           C  
ATOM   2097  CB  ASP B  71       0.910  -1.390  -7.391  1.00 82.00           C  
ATOM   2098  O   ASP B  71      -0.634   1.656  -7.719  1.00 82.00           O  
ATOM   2099  CG  ASP B  71       0.854  -2.787  -6.797  1.00 82.00           C  
ATOM   2100  OD1 ASP B  71       0.651  -2.920  -5.570  1.00 82.00           O  
ATOM   2101  OD2 ASP B  71       1.016  -3.762  -7.562  1.00 82.00           O  
ATOM   2102  N   ILE B  72       1.522   1.488  -6.867  1.00 81.56           N  
ATOM   2103  CA  ILE B  72       1.848   2.865  -7.223  1.00 81.56           C  
ATOM   2104  C   ILE B  72       2.844   2.875  -8.383  1.00 81.56           C  
ATOM   2105  CB  ILE B  72       2.420   3.641  -6.020  1.00 81.56           C  
ATOM   2106  O   ILE B  72       3.998   2.475  -8.219  1.00 81.56           O  
ATOM   2107  CG1 ILE B  72       1.420   3.639  -4.855  1.00 81.56           C  
ATOM   2108  CG2 ILE B  72       2.785   5.074  -6.422  1.00 81.56           C  
ATOM   2109  CD1 ILE B  72       2.020   4.059  -3.521  1.00 81.56           C  
ATOM   2110  N   ALA B  73       2.379   3.299  -9.445  1.00 86.69           N  
ATOM   2111  CA  ALA B  73       3.291   3.525 -10.562  1.00 86.69           C  
ATOM   2112  C   ALA B  73       4.109   4.793 -10.352  1.00 86.69           C  
ATOM   2113  CB  ALA B  73       2.512   3.607 -11.875  1.00 86.69           C  
ATOM   2114  O   ALA B  73       3.617   5.773  -9.789  1.00 86.69           O  
ATOM   2115  N   TRP B  74       5.363   4.676 -10.766  1.00 84.81           N  
ATOM   2116  CA  TRP B  74       6.242   5.840 -10.742  1.00 84.81           C  
ATOM   2117  C   TRP B  74       6.141   6.625 -12.047  1.00 84.81           C  
ATOM   2118  CB  TRP B  74       7.695   5.410 -10.500  1.00 84.81           C  
ATOM   2119  O   TRP B  74       6.918   6.398 -12.977  1.00 84.81           O  
ATOM   2120  CG  TRP B  74       7.902   4.648  -9.227  1.00 84.81           C  
ATOM   2121  CD1 TRP B  74       7.027   4.539  -8.180  1.00 84.81           C  
ATOM   2122  CD2 TRP B  74       9.062   3.891  -8.867  1.00 84.81           C  
ATOM   2123  CE2 TRP B  74       8.820   3.348  -7.582  1.00 84.81           C  
ATOM   2124  CE3 TRP B  74      10.281   3.617  -9.500  1.00 84.81           C  
ATOM   2125  NE1 TRP B  74       7.574   3.756  -7.191  1.00 84.81           N  
ATOM   2126  CH2 TRP B  74      10.938   2.295  -7.566  1.00 84.81           C  
ATOM   2127  CZ2 TRP B  74       9.758   2.545  -6.926  1.00 84.81           C  
ATOM   2128  CZ3 TRP B  74      11.211   2.820  -8.844  1.00 84.81           C  
ATOM   2129  N   HIS B  75       5.137   7.570 -12.078  1.00 87.06           N  
ATOM   2130  CA  HIS B  75       4.922   8.164 -13.398  1.00 87.06           C  
ATOM   2131  C   HIS B  75       4.914   9.688 -13.320  1.00 87.06           C  
ATOM   2132  CB  HIS B  75       3.613   7.660 -14.008  1.00 87.06           C  
ATOM   2133  O   HIS B  75       5.199  10.359 -14.305  1.00 87.06           O  
ATOM   2134  CG  HIS B  75       2.404   8.000 -13.195  1.00 87.06           C  
ATOM   2135  CD2 HIS B  75       1.807   7.348 -12.172  1.00 87.06           C  
ATOM   2136  ND1 HIS B  75       1.664   9.141 -13.406  1.00 87.06           N  
ATOM   2137  CE1 HIS B  75       0.660   9.180 -12.547  1.00 87.06           C  
ATOM   2138  NE2 HIS B  75       0.724   8.102 -11.781  1.00 87.06           N  
ATOM   2139  N   ALA B  76       4.676  10.227 -12.148  1.00 80.31           N  
ATOM   2140  CA  ALA B  76       4.363  11.656 -12.109  1.00 80.31           C  
ATOM   2141  C   ALA B  76       5.566  12.469 -11.641  1.00 80.31           C  
ATOM   2142  CB  ALA B  76       3.166  11.914 -11.195  1.00 80.31           C  
ATOM   2143  O   ALA B  76       5.543  13.703 -11.680  1.00 80.31           O  
ATOM   2144  N   GLY B  77       6.609  11.844 -11.359  1.00 67.75           N  
ATOM   2145  CA  GLY B  77       7.777  12.555 -10.867  1.00 67.75           C  
ATOM   2146  C   GLY B  77       7.586  13.133  -9.477  1.00 67.75           C  
ATOM   2147  O   GLY B  77       8.477  13.805  -8.953  1.00 67.75           O  
ATOM   2148  N   ASN B  78       6.426  13.016  -9.078  1.00 64.25           N  
ATOM   2149  CA  ASN B  78       5.953  13.492  -7.785  1.00 64.25           C  
ATOM   2150  C   ASN B  78       5.273  12.383  -6.992  1.00 64.25           C  
ATOM   2151  CB  ASN B  78       5.000  14.672  -7.965  1.00 64.25           C  
ATOM   2152  O   ASN B  78       4.254  11.836  -7.422  1.00 64.25           O  
ATOM   2153  CG  ASN B  78       4.430  15.172  -6.648  1.00 64.25           C  
ATOM   2154  ND2 ASN B  78       4.434  16.484  -6.457  1.00 64.25           N  
ATOM   2155  OD1 ASN B  78       3.994  14.383  -5.809  1.00 64.25           O  
ATOM   2156  N   TRP B  79       5.902  12.047  -5.863  1.00 70.25           N  
ATOM   2157  CA  TRP B  79       5.422  10.875  -5.133  1.00 70.25           C  
ATOM   2158  C   TRP B  79       3.980  11.070  -4.684  1.00 70.25           C  
ATOM   2159  CB  TRP B  79       6.316  10.594  -3.922  1.00 70.25           C  
ATOM   2160  O   TRP B  79       3.164  10.148  -4.781  1.00 70.25           O  
ATOM   2161  CG  TRP B  79       5.918   9.375  -3.143  1.00 70.25           C  
ATOM   2162  CD1 TRP B  79       5.527   9.328  -1.832  1.00 70.25           C  
ATOM   2163  CD2 TRP B  79       5.875   8.031  -3.623  1.00 70.25           C  
ATOM   2164  CE2 TRP B  79       5.453   7.215  -2.551  1.00 70.25           C  
ATOM   2165  CE3 TRP B  79       6.156   7.434  -4.859  1.00 70.25           C  
ATOM   2166  NE1 TRP B  79       5.246   8.031  -1.471  1.00 70.25           N  
ATOM   2167  CH2 TRP B  79       5.582   5.273  -3.898  1.00 70.25           C  
ATOM   2168  CZ2 TRP B  79       5.301   5.832  -2.678  1.00 70.25           C  
ATOM   2169  CZ3 TRP B  79       6.004   6.055  -4.984  1.00 70.25           C  
ATOM   2170  N   ALA B  80       3.699  12.234  -4.223  1.00 65.81           N  
ATOM   2171  CA  ALA B  80       2.330  12.531  -3.811  1.00 65.81           C  
ATOM   2172  C   ALA B  80       1.353  12.320  -4.965  1.00 65.81           C  
ATOM   2173  CB  ALA B  80       2.230  13.961  -3.287  1.00 65.81           C  
ATOM   2174  O   ALA B  80       0.255  11.797  -4.766  1.00 65.81           O  
ATOM   2175  N   ALA B  81       1.780  12.711  -6.098  1.00 76.62           N  
ATOM   2176  CA  ALA B  81       0.950  12.508  -7.285  1.00 76.62           C  
ATOM   2177  C   ALA B  81       0.868  11.031  -7.652  1.00 76.62           C  
ATOM   2178  CB  ALA B  81       1.496  13.320  -8.461  1.00 76.62           C  
ATOM   2179  O   ALA B  81      -0.203  10.531  -8.008  1.00 76.62           O  
ATOM   2180  N   ASN B  82       2.023  10.328  -7.566  1.00 82.56           N  
ATOM   2181  CA  ASN B  82       2.037   8.906  -7.879  1.00 82.56           C  
ATOM   2182  C   ASN B  82       1.100   8.125  -6.965  1.00 82.56           C  
ATOM   2183  CB  ASN B  82       3.459   8.344  -7.785  1.00 82.56           C  
ATOM   2184  O   ASN B  82       0.387   7.223  -7.418  1.00 82.56           O  
ATOM   2185  CG  ASN B  82       4.324   8.758  -8.961  1.00 82.56           C  
ATOM   2186  ND2 ASN B  82       5.637   8.641  -8.797  1.00 82.56           N  
ATOM   2187  OD1 ASN B  82       3.818   9.180 -10.008  1.00 82.56           O  
ATOM   2188  N   GLN B  83       1.001   8.492  -5.766  1.00 77.94           N  
ATOM   2189  CA  GLN B  83       0.211   7.770  -4.773  1.00 77.94           C  
ATOM   2190  C   GLN B  83      -1.283   7.930  -5.039  1.00 77.94           C  
ATOM   2191  CB  GLN B  83       0.549   8.258  -3.363  1.00 77.94           C  
ATOM   2192  O   GLN B  83      -2.068   7.020  -4.766  1.00 77.94           O  
ATOM   2193  CG  GLN B  83       1.822   7.645  -2.791  1.00 77.94           C  
ATOM   2194  CD  GLN B  83       1.956   7.859  -1.296  1.00 77.94           C  
ATOM   2195  NE2 GLN B  83       2.473   9.016  -0.906  1.00 77.94           N  
ATOM   2196  OE1 GLN B  83       1.598   6.988  -0.497  1.00 77.94           O  
ATOM   2197  N   ARG B  84      -1.657   9.000  -5.574  1.00 82.19           N  
ATOM   2198  CA  ARG B  84      -3.080   9.312  -5.672  1.00 82.19           C  
ATOM   2199  C   ARG B  84      -3.555   9.258  -7.121  1.00 82.19           C  
ATOM   2200  CB  ARG B  84      -3.369  10.688  -5.078  1.00 82.19           C  
ATOM   2201  O   ARG B  84      -4.617   9.789  -7.453  1.00 82.19           O  
ATOM   2202  CG  ARG B  84      -2.250  11.695  -5.281  1.00 82.19           C  
ATOM   2203  CD  ARG B  84      -2.471  12.961  -4.461  1.00 82.19           C  
ATOM   2204  NE  ARG B  84      -3.609  13.734  -4.953  1.00 82.19           N  
ATOM   2205  NH1 ARG B  84      -2.830  15.766  -4.180  1.00 82.19           N  
ATOM   2206  NH2 ARG B  84      -4.828  15.648  -5.293  1.00 82.19           N  
ATOM   2207  CZ  ARG B  84      -3.754  15.047  -4.809  1.00 82.19           C  
ATOM   2208  N   SER B  85      -2.686   8.617  -7.898  1.00 88.75           N  
ATOM   2209  CA  SER B  85      -3.088   8.727  -9.297  1.00 88.75           C  
ATOM   2210  C   SER B  85      -2.861   7.418 -10.039  1.00 88.75           C  
ATOM   2211  CB  SER B  85      -2.318   9.859  -9.992  1.00 88.75           C  
ATOM   2212  O   SER B  85      -2.127   6.547  -9.570  1.00 88.75           O  
ATOM   2213  OG  SER B  85      -0.942   9.531 -10.094  1.00 88.75           O  
ATOM   2214  N   ILE B  86      -3.658   7.293 -11.086  1.00 93.62           N  
ATOM   2215  CA  ILE B  86      -3.447   6.297 -12.133  1.00 93.62           C  
ATOM   2216  C   ILE B  86      -2.766   6.949 -13.336  1.00 93.62           C  
ATOM   2217  CB  ILE B  86      -4.777   5.641 -12.562  1.00 93.62           C  
ATOM   2218  O   ILE B  86      -3.256   7.949 -13.867  1.00 93.62           O  
ATOM   2219  CG1 ILE B  86      -5.387   4.855 -11.398  1.00 93.62           C  
ATOM   2220  CG2 ILE B  86      -4.562   4.738 -13.781  1.00 93.62           C  
ATOM   2221  CD1 ILE B  86      -6.816   4.391 -11.641  1.00 93.62           C  
ATOM   2222  N   GLY B  87      -1.593   6.402 -13.602  1.00 95.44           N  
ATOM   2223  CA  GLY B  87      -0.912   6.906 -14.781  1.00 95.44           C  
ATOM   2224  C   GLY B  87      -1.276   6.156 -16.047  1.00 95.44           C  
ATOM   2225  O   GLY B  87      -1.268   4.922 -16.062  1.00 95.44           O  
ATOM   2226  N   ILE B  88      -1.637   6.879 -17.109  1.00 96.81           N  
ATOM   2227  CA  ILE B  88      -1.965   6.289 -18.406  1.00 96.81           C  
ATOM   2228  C   ILE B  88      -1.028   6.844 -19.469  1.00 96.81           C  
ATOM   2229  CB  ILE B  88      -3.438   6.551 -18.781  1.00 96.81           C  
ATOM   2230  O   ILE B  88      -1.029   8.047 -19.734  1.00 96.81           O  
ATOM   2231  CG1 ILE B  88      -4.375   6.074 -17.672  1.00 96.81           C  
ATOM   2232  CG2 ILE B  88      -3.777   5.875 -20.109  1.00 96.81           C  
ATOM   2233  CD1 ILE B  88      -5.852   6.301 -17.969  1.00 96.81           C  
ATOM   2234  N   GLU B  89      -0.216   5.934 -20.031  1.00 96.94           N  
ATOM   2235  CA  GLU B  89       0.601   6.277 -21.188  1.00 96.94           C  
ATOM   2236  C   GLU B  89      -0.198   6.148 -22.484  1.00 96.94           C  
ATOM   2237  CB  GLU B  89       1.847   5.391 -21.250  1.00 96.94           C  
ATOM   2238  O   GLU B  89      -0.699   5.070 -22.812  1.00 96.94           O  
ATOM   2239  CG  GLU B  89       2.922   5.770 -20.250  1.00 96.94           C  
ATOM   2240  CD  GLU B  89       3.662   7.047 -20.609  1.00 96.94           C  
ATOM   2241  OE1 GLU B  89       4.375   7.605 -19.750  1.00 96.94           O  
ATOM   2242  OE2 GLU B  89       3.529   7.492 -21.781  1.00 96.94           O  
ATOM   2243  N   CYS B  90      -0.317   7.254 -23.156  1.00 97.00           N  
ATOM   2244  CA  CYS B  90      -1.138   7.305 -24.359  1.00 97.00           C  
ATOM   2245  C   CYS B  90      -0.270   7.441 -25.609  1.00 97.00           C  
ATOM   2246  CB  CYS B  90      -2.129   8.469 -24.281  1.00 97.00           C  
ATOM   2247  O   CYS B  90       0.795   8.062 -25.562  1.00 97.00           O  
ATOM   2248  SG  CYS B  90      -3.152   8.453 -22.797  1.00 97.00           S  
ATOM   2249  N   ARG B  91      -0.753   6.824 -26.656  1.00 95.88           N  
ATOM   2250  CA  ARG B  91      -0.098   7.062 -27.938  1.00 95.88           C  
ATOM   2251  C   ARG B  91      -0.037   8.555 -28.250  1.00 95.88           C  
ATOM   2252  CB  ARG B  91      -0.827   6.320 -29.062  1.00 95.88           C  
ATOM   2253  O   ARG B  91      -1.062   9.234 -28.234  1.00 95.88           O  
ATOM   2254  CG  ARG B  91      -0.173   6.469 -30.422  1.00 95.88           C  
ATOM   2255  CD  ARG B  91      -0.628   5.387 -31.391  1.00 95.88           C  
ATOM   2256  NE  ARG B  91       0.198   4.188 -31.281  1.00 95.88           N  
ATOM   2257  NH1 ARG B  91       1.668   4.797 -32.969  1.00 95.88           N  
ATOM   2258  NH2 ARG B  91       1.948   2.811 -31.844  1.00 95.88           N  
ATOM   2259  CZ  ARG B  91       1.270   3.934 -32.031  1.00 95.88           C  
ATOM   2260  N   PRO B  92       1.211   9.055 -28.547  1.00 94.75           N  
ATOM   2261  CA  PRO B  92       1.370  10.500 -28.672  1.00 94.75           C  
ATOM   2262  C   PRO B  92       0.659  11.070 -29.891  1.00 94.75           C  
ATOM   2263  CB  PRO B  92       2.887  10.680 -28.781  1.00 94.75           C  
ATOM   2264  O   PRO B  92       0.259  12.242 -29.891  1.00 94.75           O  
ATOM   2265  CG  PRO B  92       3.441   9.297 -28.703  1.00 94.75           C  
ATOM   2266  CD  PRO B  92       2.307   8.336 -28.484  1.00 94.75           C  
ATOM   2267  N   GLU B  93       0.481  10.250 -30.953  1.00 93.88           N  
ATOM   2268  CA  GLU B  93      -0.144  10.719 -32.188  1.00 93.88           C  
ATOM   2269  C   GLU B  93      -1.603  11.102 -31.953  1.00 93.88           C  
ATOM   2270  CB  GLU B  93      -0.046   9.656 -33.281  1.00 93.88           C  
ATOM   2271  O   GLU B  93      -2.127  12.000 -32.625  1.00 93.88           O  
ATOM   2272  CG  GLU B  93       1.377   9.375 -33.750  1.00 93.88           C  
ATOM   2273  CD  GLU B  93       2.031   8.227 -33.000  1.00 93.88           C  
ATOM   2274  OE1 GLU B  93       2.889   7.527 -33.594  1.00 93.88           O  
ATOM   2275  OE2 GLU B  93       1.683   8.008 -31.812  1.00 93.88           O  
ATOM   2276  N   MET B  94      -2.264  10.430 -30.938  1.00 96.25           N  
ATOM   2277  CA  MET B  94      -3.627  10.727 -30.516  1.00 96.25           C  
ATOM   2278  C   MET B  94      -4.586  10.695 -31.688  1.00 96.25           C  
ATOM   2279  CB  MET B  94      -3.686  12.094 -29.828  1.00 96.25           C  
ATOM   2280  O   MET B  94      -5.305  11.664 -31.953  1.00 96.25           O  
ATOM   2281  CG  MET B  94      -5.031  12.406 -29.188  1.00 96.25           C  
ATOM   2282  SD  MET B  94      -5.078  14.070 -28.422  1.00 96.25           S  
ATOM   2283  CE  MET B  94      -3.342  14.555 -28.609  1.00 96.25           C  
ATOM   2284  N   SER B  95      -4.488   9.633 -32.562  1.00 93.19           N  
ATOM   2285  CA  SER B  95      -5.559   9.492 -33.531  1.00 93.19           C  
ATOM   2286  C   SER B  95      -6.930   9.516 -32.875  1.00 93.19           C  
ATOM   2287  CB  SER B  95      -5.398   8.188 -34.312  1.00 93.19           C  
ATOM   2288  O   SER B  95      -7.027   9.422 -31.641  1.00 93.19           O  
ATOM   2289  OG  SER B  95      -5.750   7.070 -33.531  1.00 93.19           O  
ATOM   2290  N   ASN B  96      -7.984   9.766 -33.688  1.00 90.06           N  
ATOM   2291  CA  ASN B  96      -9.336   9.719 -33.125  1.00 90.06           C  
ATOM   2292  C   ASN B  96      -9.586   8.406 -32.375  1.00 90.06           C  
ATOM   2293  CB  ASN B  96     -10.375   9.914 -34.250  1.00 90.06           C  
ATOM   2294  O   ASN B  96     -10.227   8.398 -31.344  1.00 90.06           O  
ATOM   2295  CG  ASN B  96     -11.008  11.289 -34.188  1.00 90.06           C  
ATOM   2296  ND2 ASN B  96     -11.914  11.547 -35.125  1.00 90.06           N  
ATOM   2297  OD1 ASN B  96     -10.688  12.109 -33.344  1.00 90.06           O  
ATOM   2298  N   GLU B  97      -9.133   7.316 -32.938  1.00 89.81           N  
ATOM   2299  CA  GLU B  97      -9.320   6.016 -32.312  1.00 89.81           C  
ATOM   2300  C   GLU B  97      -8.500   5.906 -31.031  1.00 89.81           C  
ATOM   2301  CB  GLU B  97      -8.945   4.887 -33.281  1.00 89.81           C  
ATOM   2302  O   GLU B  97      -8.945   5.281 -30.062  1.00 89.81           O  
ATOM   2303  CG  GLU B  97     -10.062   4.477 -34.219  1.00 89.81           C  
ATOM   2304  CD  GLU B  97      -9.828   4.895 -35.656  1.00 89.81           C  
ATOM   2305  OE1 GLU B  97     -10.703   4.648 -36.500  1.00 89.81           O  
ATOM   2306  OE2 GLU B  97      -8.750   5.469 -35.938  1.00 89.81           O  
ATOM   2307  N   ASP B  98      -7.277   6.488 -31.031  1.00 93.94           N  
ATOM   2308  CA  ASP B  98      -6.492   6.559 -29.797  1.00 93.94           C  
ATOM   2309  C   ASP B  98      -7.254   7.301 -28.703  1.00 93.94           C  
ATOM   2310  CB  ASP B  98      -5.148   7.238 -30.062  1.00 93.94           C  
ATOM   2311  O   ASP B  98      -7.359   6.816 -27.578  1.00 93.94           O  
ATOM   2312  CG  ASP B  98      -4.238   6.430 -30.969  1.00 93.94           C  
ATOM   2313  OD1 ASP B  98      -4.266   5.184 -30.906  1.00 93.94           O  
ATOM   2314  OD2 ASP B  98      -3.490   7.047 -31.766  1.00 93.94           O  
ATOM   2315  N   PHE B  99      -7.707   8.484 -29.109  1.00 94.31           N  
ATOM   2316  CA  PHE B  99      -8.438   9.352 -28.188  1.00 94.31           C  
ATOM   2317  C   PHE B  99      -9.656   8.633 -27.625  1.00 94.31           C  
ATOM   2318  CB  PHE B  99      -8.859  10.648 -28.891  1.00 94.31           C  
ATOM   2319  O   PHE B  99      -9.875   8.617 -26.406  1.00 94.31           O  
ATOM   2320  CG  PHE B  99      -9.492  11.656 -27.969  1.00 94.31           C  
ATOM   2321  CD1 PHE B  99     -10.859  11.641 -27.734  1.00 94.31           C  
ATOM   2322  CD2 PHE B  99      -8.711  12.609 -27.328  1.00 94.31           C  
ATOM   2323  CE1 PHE B  99     -11.445  12.570 -26.875  1.00 94.31           C  
ATOM   2324  CE2 PHE B  99      -9.289  13.547 -26.469  1.00 94.31           C  
ATOM   2325  CZ  PHE B  99     -10.656  13.523 -26.250  1.00 94.31           C  
ATOM   2326  N   GLU B 100     -10.383   7.996 -28.484  1.00 91.38           N  
ATOM   2327  CA  GLU B 100     -11.602   7.301 -28.078  1.00 91.38           C  
ATOM   2328  C   GLU B 100     -11.289   6.141 -27.141  1.00 91.38           C  
ATOM   2329  CB  GLU B 100     -12.367   6.797 -29.297  1.00 91.38           C  
ATOM   2330  O   GLU B 100     -12.047   5.863 -26.203  1.00 91.38           O  
ATOM   2331  CG  GLU B 100     -13.594   7.629 -29.641  1.00 91.38           C  
ATOM   2332  CD  GLU B 100     -14.352   8.117 -28.422  1.00 91.38           C  
ATOM   2333  OE1 GLU B 100     -15.242   8.977 -28.562  1.00 91.38           O  
ATOM   2334  OE2 GLU B 100     -14.055   7.621 -27.312  1.00 91.38           O  
ATOM   2335  N   THR B 101     -10.266   5.438 -27.391  1.00 92.25           N  
ATOM   2336  CA  THR B 101      -9.898   4.312 -26.531  1.00 92.25           C  
ATOM   2337  C   THR B 101      -9.523   4.789 -25.141  1.00 92.25           C  
ATOM   2338  CB  THR B 101      -8.727   3.516 -27.141  1.00 92.25           C  
ATOM   2339  O   THR B 101      -9.938   4.195 -24.141  1.00 92.25           O  
ATOM   2340  CG2 THR B 101      -8.406   2.285 -26.297  1.00 92.25           C  
ATOM   2341  OG1 THR B 101      -9.078   3.096 -28.469  1.00 92.25           O  
ATOM   2342  N   VAL B 102      -8.734   5.891 -25.062  1.00 94.38           N  
ATOM   2343  CA  VAL B 102      -8.359   6.438 -23.750  1.00 94.38           C  
ATOM   2344  C   VAL B 102      -9.609   6.891 -23.000  1.00 94.38           C  
ATOM   2345  CB  VAL B 102      -7.371   7.617 -23.891  1.00 94.38           C  
ATOM   2346  O   VAL B 102      -9.773   6.602 -21.812  1.00 94.38           O  
ATOM   2347  CG1 VAL B 102      -7.148   8.297 -22.547  1.00 94.38           C  
ATOM   2348  CG2 VAL B 102      -6.047   7.133 -24.484  1.00 94.38           C  
ATOM   2349  N   ALA B 103     -10.484   7.570 -23.688  1.00 92.19           N  
ATOM   2350  CA  ALA B 103     -11.734   8.008 -23.078  1.00 92.19           C  
ATOM   2351  C   ALA B 103     -12.531   6.812 -22.547  1.00 92.19           C  
ATOM   2352  CB  ALA B 103     -12.578   8.805 -24.062  1.00 92.19           C  
ATOM   2353  O   ALA B 103     -13.055   6.852 -21.438  1.00 92.19           O  
ATOM   2354  N   GLN B 104     -12.570   5.773 -23.328  1.00 88.81           N  
ATOM   2355  CA  GLN B 104     -13.305   4.578 -22.938  1.00 88.81           C  
ATOM   2356  C   GLN B 104     -12.672   3.926 -21.703  1.00 88.81           C  
ATOM   2357  CB  GLN B 104     -13.367   3.576 -24.078  1.00 88.81           C  
ATOM   2358  O   GLN B 104     -13.383   3.469 -20.797  1.00 88.81           O  
ATOM   2359  CG  GLN B 104     -14.336   2.426 -23.844  1.00 88.81           C  
ATOM   2360  CD  GLN B 104     -15.789   2.867 -23.875  1.00 88.81           C  
ATOM   2361  NE2 GLN B 104     -16.531   2.527 -22.828  1.00 88.81           N  
ATOM   2362  OE1 GLN B 104     -16.234   3.510 -24.828  1.00 88.81           O  
ATOM   2363  N   VAL B 105     -11.344   3.836 -21.703  1.00 90.44           N  
ATOM   2364  CA  VAL B 105     -10.641   3.234 -20.562  1.00 90.44           C  
ATOM   2365  C   VAL B 105     -10.977   3.992 -19.281  1.00 90.44           C  
ATOM   2366  CB  VAL B 105      -9.109   3.221 -20.797  1.00 90.44           C  
ATOM   2367  O   VAL B 105     -11.297   3.385 -18.266  1.00 90.44           O  
ATOM   2368  CG1 VAL B 105      -8.375   2.893 -19.500  1.00 90.44           C  
ATOM   2369  CG2 VAL B 105      -8.742   2.219 -21.891  1.00 90.44           C  
ATOM   2370  N   ILE B 106     -10.891   5.301 -19.344  1.00 90.94           N  
ATOM   2371  CA  ILE B 106     -11.195   6.117 -18.172  1.00 90.94           C  
ATOM   2372  C   ILE B 106     -12.656   5.938 -17.781  1.00 90.94           C  
ATOM   2373  CB  ILE B 106     -10.883   7.609 -18.422  1.00 90.94           C  
ATOM   2374  O   ILE B 106     -12.977   5.758 -16.594  1.00 90.94           O  
ATOM   2375  CG1 ILE B 106      -9.391   7.809 -18.688  1.00 90.94           C  
ATOM   2376  CG2 ILE B 106     -11.359   8.469 -17.250  1.00 90.94           C  
ATOM   2377  CD1 ILE B 106      -9.023   9.203 -19.156  1.00 90.94           C  
ATOM   2378  N   ALA B 107     -13.562   5.984 -18.750  1.00 82.94           N  
ATOM   2379  CA  ALA B 107     -14.984   5.793 -18.469  1.00 82.94           C  
ATOM   2380  C   ALA B 107     -15.227   4.445 -17.797  1.00 82.94           C  
ATOM   2381  CB  ALA B 107     -15.797   5.895 -19.750  1.00 82.94           C  
ATOM   2382  O   ALA B 107     -16.016   4.352 -16.859  1.00 82.94           O  
ATOM   2383  N   ASP B 108     -14.531   3.473 -18.312  1.00 80.62           N  
ATOM   2384  CA  ASP B 108     -14.680   2.137 -17.750  1.00 80.62           C  
ATOM   2385  C   ASP B 108     -14.188   2.096 -16.297  1.00 80.62           C  
ATOM   2386  CB  ASP B 108     -13.914   1.109 -18.594  1.00 80.62           C  
ATOM   2387  O   ASP B 108     -14.820   1.474 -15.445  1.00 80.62           O  
ATOM   2388  CG  ASP B 108     -14.555   0.868 -19.953  1.00 80.62           C  
ATOM   2389  OD1 ASP B 108     -15.695   1.321 -20.172  1.00 80.62           O  
ATOM   2390  OD2 ASP B 108     -13.906   0.216 -20.797  1.00 80.62           O  
ATOM   2391  N   LEU B 109     -13.039   2.703 -16.094  1.00 84.12           N  
ATOM   2392  CA  LEU B 109     -12.523   2.773 -14.734  1.00 84.12           C  
ATOM   2393  C   LEU B 109     -13.523   3.465 -13.805  1.00 84.12           C  
ATOM   2394  CB  LEU B 109     -11.188   3.514 -14.703  1.00 84.12           C  
ATOM   2395  O   LEU B 109     -13.812   2.965 -12.719  1.00 84.12           O  
ATOM   2396  CG  LEU B 109      -9.969   2.738 -15.219  1.00 84.12           C  
ATOM   2397  CD1 LEU B 109      -8.766   3.662 -15.336  1.00 84.12           C  
ATOM   2398  CD2 LEU B 109      -9.664   1.560 -14.297  1.00 84.12           C  
ATOM   2399  N   GLU B 110     -13.992   4.609 -14.258  1.00 81.81           N  
ATOM   2400  CA  GLU B 110     -14.914   5.375 -13.430  1.00 81.81           C  
ATOM   2401  C   GLU B 110     -16.219   4.609 -13.203  1.00 81.81           C  
ATOM   2402  CB  GLU B 110     -15.211   6.734 -14.062  1.00 81.81           C  
ATOM   2403  O   GLU B 110     -16.781   4.641 -12.109  1.00 81.81           O  
ATOM   2404  CG  GLU B 110     -14.016   7.680 -14.078  1.00 81.81           C  
ATOM   2405  CD  GLU B 110     -14.391   9.109 -14.445  1.00 81.81           C  
ATOM   2406  OE1 GLU B 110     -13.555  10.023 -14.242  1.00 81.81           O  
ATOM   2407  OE2 GLU B 110     -15.523   9.320 -14.930  1.00 81.81           O  
ATOM   2408  N   THR B 111     -16.672   3.980 -14.250  1.00 69.00           N  
ATOM   2409  CA  THR B 111     -17.891   3.176 -14.133  1.00 69.00           C  
ATOM   2410  C   THR B 111     -17.656   1.998 -13.188  1.00 69.00           C  
ATOM   2411  CB  THR B 111     -18.344   2.654 -15.508  1.00 69.00           C  
ATOM   2412  O   THR B 111     -18.500   1.719 -12.328  1.00 69.00           O  
ATOM   2413  CG2 THR B 111     -19.609   1.806 -15.383  1.00 69.00           C  
ATOM   2414  OG1 THR B 111     -18.609   3.766 -16.375  1.00 69.00           O  
ATOM   2415  N   PHE B 112     -16.500   1.416 -13.359  1.00 68.25           N  
ATOM   2416  CA  PHE B 112     -16.188   0.254 -12.539  1.00 68.25           C  
ATOM   2417  C   PHE B 112     -16.094   0.639 -11.062  1.00 68.25           C  
ATOM   2418  CB  PHE B 112     -14.867  -0.379 -12.992  1.00 68.25           C  
ATOM   2419  O   PHE B 112     -16.594  -0.082 -10.195  1.00 68.25           O  
ATOM   2420  CG  PHE B 112     -14.562  -1.692 -12.328  1.00 68.25           C  
ATOM   2421  CD1 PHE B 112     -13.695  -1.750 -11.242  1.00 68.25           C  
ATOM   2422  CD2 PHE B 112     -15.141  -2.869 -12.781  1.00 68.25           C  
ATOM   2423  CE1 PHE B 112     -13.406  -2.965 -10.617  1.00 68.25           C  
ATOM   2424  CE2 PHE B 112     -14.859  -4.086 -12.164  1.00 68.25           C  
ATOM   2425  CZ  PHE B 112     -13.992  -4.133 -11.086  1.00 68.25           C  
ATOM   2426  N   TYR B 113     -15.492   1.742 -10.812  1.00 73.00           N  
ATOM   2427  CA  TYR B 113     -15.234   2.135  -9.438  1.00 73.00           C  
ATOM   2428  C   TYR B 113     -16.328   3.057  -8.922  1.00 73.00           C  
ATOM   2429  CB  TYR B 113     -13.875   2.826  -9.312  1.00 73.00           C  
ATOM   2430  O   TYR B 113     -16.359   3.396  -7.734  1.00 73.00           O  
ATOM   2431  CG  TYR B 113     -12.703   1.890  -9.477  1.00 73.00           C  
ATOM   2432  CD1 TYR B 113     -12.445   0.894  -8.539  1.00 73.00           C  
ATOM   2433  CD2 TYR B 113     -11.844   2.000 -10.570  1.00 73.00           C  
ATOM   2434  CE1 TYR B 113     -11.367   0.030  -8.680  1.00 73.00           C  
ATOM   2435  CE2 TYR B 113     -10.766   1.142 -10.719  1.00 73.00           C  
ATOM   2436  OH  TYR B 113      -9.461  -0.691  -9.922  1.00 73.00           O  
ATOM   2437  CZ  TYR B 113     -10.531   0.161  -9.773  1.00 73.00           C  
ATOM   2438  N   GLY B 114     -17.234   3.445  -9.719  1.00 68.12           N  
ATOM   2439  CA  GLY B 114     -18.344   4.281  -9.320  1.00 68.12           C  
ATOM   2440  C   GLY B 114     -17.922   5.660  -8.852  1.00 68.12           C  
ATOM   2441  O   GLY B 114     -18.484   6.191  -7.887  1.00 68.12           O  
ATOM   2442  N   LYS B 115     -16.906   6.129  -9.383  1.00 77.94           N  
ATOM   2443  CA  LYS B 115     -16.422   7.461  -9.031  1.00 77.94           C  
ATOM   2444  C   LYS B 115     -15.742   8.133 -10.219  1.00 77.94           C  
ATOM   2445  CB  LYS B 115     -15.469   7.391  -7.840  1.00 77.94           C  
ATOM   2446  O   LYS B 115     -15.242   7.449 -11.117  1.00 77.94           O  
ATOM   2447  CG  LYS B 115     -14.000   7.527  -8.219  1.00 77.94           C  
ATOM   2448  CD  LYS B 115     -13.102   7.527  -6.992  1.00 77.94           C  
ATOM   2449  CE  LYS B 115     -12.875   8.938  -6.465  1.00 77.94           C  
ATOM   2450  NZ  LYS B 115     -12.320   8.930  -5.078  1.00 77.94           N  
ATOM   2451  N   SER B 116     -15.773   9.477 -10.172  1.00 82.00           N  
ATOM   2452  CA  SER B 116     -15.047  10.242 -11.180  1.00 82.00           C  
ATOM   2453  C   SER B 116     -13.664  10.641 -10.680  1.00 82.00           C  
ATOM   2454  CB  SER B 116     -15.836  11.484 -11.578  1.00 82.00           C  
ATOM   2455  O   SER B 116     -13.461  10.820  -9.477  1.00 82.00           O  
ATOM   2456  OG  SER B 116     -17.078  11.133 -12.172  1.00 82.00           O  
ATOM   2457  N   PHE B 117     -12.789  10.664 -11.562  1.00 88.81           N  
ATOM   2458  CA  PHE B 117     -11.438  11.102 -11.266  1.00 88.81           C  
ATOM   2459  C   PHE B 117     -11.164  12.469 -11.883  1.00 88.81           C  
ATOM   2460  CB  PHE B 117     -10.414  10.078 -11.781  1.00 88.81           C  
ATOM   2461  O   PHE B 117     -11.719  12.805 -12.930  1.00 88.81           O  
ATOM   2462  CG  PHE B 117     -10.594   8.695 -11.211  1.00 88.81           C  
ATOM   2463  CD1 PHE B 117     -10.203   8.406  -9.906  1.00 88.81           C  
ATOM   2464  CD2 PHE B 117     -11.172   7.691 -11.977  1.00 88.81           C  
ATOM   2465  CE1 PHE B 117     -10.367   7.133  -9.383  1.00 88.81           C  
ATOM   2466  CE2 PHE B 117     -11.344   6.410 -11.453  1.00 88.81           C  
ATOM   2467  CZ  PHE B 117     -10.938   6.133 -10.156  1.00 88.81           C  
ATOM   2468  N   TYR B 118     -10.344  13.258 -11.156  1.00 86.94           N  
ATOM   2469  CA  TYR B 118      -9.734  14.383 -11.867  1.00 86.94           C  
ATOM   2470  C   TYR B 118      -8.797  13.891 -12.961  1.00 86.94           C  
ATOM   2471  CB  TYR B 118      -8.977  15.281 -10.891  1.00 86.94           C  
ATOM   2472  O   TYR B 118      -8.141  12.859 -12.805  1.00 86.94           O  
ATOM   2473  CG  TYR B 118      -9.852  15.906  -9.828  1.00 86.94           C  
ATOM   2474  CD1 TYR B 118     -10.742  16.922 -10.148  1.00 86.94           C  
ATOM   2475  CD2 TYR B 118      -9.781  15.477  -8.508  1.00 86.94           C  
ATOM   2476  CE1 TYR B 118     -11.547  17.500  -9.172  1.00 86.94           C  
ATOM   2477  CE2 TYR B 118     -10.586  16.047  -7.527  1.00 86.94           C  
ATOM   2478  OH  TYR B 118     -12.258  17.625  -6.898  1.00 86.94           O  
ATOM   2479  CZ  TYR B 118     -11.461  17.062  -7.867  1.00 86.94           C  
ATOM   2480  N   VAL B 119      -8.859  14.562 -14.094  1.00 91.25           N  
ATOM   2481  CA  VAL B 119      -7.949  14.234 -15.188  1.00 91.25           C  
ATOM   2482  C   VAL B 119      -6.957  15.375 -15.391  1.00 91.25           C  
ATOM   2483  CB  VAL B 119      -8.719  13.953 -16.500  1.00 91.25           C  
ATOM   2484  O   VAL B 119      -7.352  16.500 -15.695  1.00 91.25           O  
ATOM   2485  CG1 VAL B 119      -7.746  13.594 -17.625  1.00 91.25           C  
ATOM   2486  CG2 VAL B 119      -9.734  12.836 -16.281  1.00 91.25           C  
ATOM   2487  N   HIS B 120      -5.660  15.078 -15.062  1.00 91.19           N  
ATOM   2488  CA  HIS B 120      -4.582  16.047 -15.219  1.00 91.19           C  
ATOM   2489  C   HIS B 120      -3.506  15.539 -16.172  1.00 91.19           C  
ATOM   2490  CB  HIS B 120      -3.963  16.375 -13.852  1.00 91.19           C  
ATOM   2491  O   HIS B 120      -3.469  14.344 -16.484  1.00 91.19           O  
ATOM   2492  CG  HIS B 120      -4.871  17.156 -12.953  1.00 91.19           C  
ATOM   2493  CD2 HIS B 120      -5.551  16.781 -11.844  1.00 91.19           C  
ATOM   2494  ND1 HIS B 120      -5.168  18.484 -13.164  1.00 91.19           N  
ATOM   2495  CE1 HIS B 120      -5.992  18.891 -12.211  1.00 91.19           C  
ATOM   2496  NE2 HIS B 120      -6.242  17.875 -11.398  1.00 91.19           N  
ATOM   2497  N   GLY B 121      -2.744  16.469 -16.703  1.00 93.44           N  
ATOM   2498  CA  GLY B 121      -1.554  16.094 -17.453  1.00 93.44           C  
ATOM   2499  C   GLY B 121      -0.307  16.016 -16.594  1.00 93.44           C  
ATOM   2500  O   GLY B 121      -0.228  16.672 -15.539  1.00 93.44           O  
ATOM   2501  N   HIS B 122       0.611  15.203 -17.031  1.00 90.31           N  
ATOM   2502  CA  HIS B 122       1.865  15.031 -16.312  1.00 90.31           C  
ATOM   2503  C   HIS B 122       2.498  16.375 -15.984  1.00 90.31           C  
ATOM   2504  CB  HIS B 122       2.842  14.180 -17.125  1.00 90.31           C  
ATOM   2505  O   HIS B 122       3.129  16.531 -14.930  1.00 90.31           O  
ATOM   2506  CG  HIS B 122       4.062  13.773 -16.359  1.00 90.31           C  
ATOM   2507  CD2 HIS B 122       4.441  14.039 -15.086  1.00 90.31           C  
ATOM   2508  ND1 HIS B 122       5.062  13.000 -16.906  1.00 90.31           N  
ATOM   2509  CE1 HIS B 122       6.008  12.805 -16.000  1.00 90.31           C  
ATOM   2510  NE2 HIS B 122       5.656  13.422 -14.891  1.00 90.31           N  
ATOM   2511  N   LYS B 123       2.395  17.359 -16.891  1.00 81.69           N  
ATOM   2512  CA  LYS B 123       3.062  18.641 -16.719  1.00 81.69           C  
ATOM   2513  C   LYS B 123       2.449  19.422 -15.562  1.00 81.69           C  
ATOM   2514  CB  LYS B 123       2.994  19.453 -18.000  1.00 81.69           C  
ATOM   2515  O   LYS B 123       3.031  20.406 -15.094  1.00 81.69           O  
ATOM   2516  CG  LYS B 123       1.632  20.094 -18.266  1.00 81.69           C  
ATOM   2517  CD  LYS B 123       1.609  20.844 -19.594  1.00 81.69           C  
ATOM   2518  CE  LYS B 123       2.289  22.188 -19.484  1.00 81.69           C  
ATOM   2519  NZ  LYS B 123       2.191  22.969 -20.750  1.00 81.69           N  
ATOM   2520  N   ASP B 124       1.256  18.969 -15.094  1.00 81.81           N  
ATOM   2521  CA  ASP B 124       0.641  19.625 -13.945  1.00 81.81           C  
ATOM   2522  C   ASP B 124       1.357  19.234 -12.648  1.00 81.81           C  
ATOM   2523  CB  ASP B 124      -0.842  19.250 -13.852  1.00 81.81           C  
ATOM   2524  O   ASP B 124       1.191  19.891 -11.617  1.00 81.81           O  
ATOM   2525  CG  ASP B 124      -1.655  19.781 -15.016  1.00 81.81           C  
ATOM   2526  OD1 ASP B 124      -1.331  20.875 -15.547  1.00 81.81           O  
ATOM   2527  OD2 ASP B 124      -2.631  19.109 -15.414  1.00 81.81           O  
ATOM   2528  N   PHE B 125       2.250  18.203 -12.680  1.00 75.81           N  
ATOM   2529  CA  PHE B 125       2.867  17.672 -11.469  1.00 75.81           C  
ATOM   2530  C   PHE B 125       4.387  17.766 -11.555  1.00 75.81           C  
ATOM   2531  CB  PHE B 125       2.434  16.219 -11.234  1.00 75.81           C  
ATOM   2532  O   PHE B 125       5.074  17.672 -10.539  1.00 75.81           O  
ATOM   2533  CG  PHE B 125       0.947  16.047 -11.078  1.00 75.81           C  
ATOM   2534  CD1 PHE B 125       0.321  16.359  -9.875  1.00 75.81           C  
ATOM   2535  CD2 PHE B 125       0.175  15.586 -12.133  1.00 75.81           C  
ATOM   2536  CE1 PHE B 125      -1.056  16.203  -9.727  1.00 75.81           C  
ATOM   2537  CE2 PHE B 125      -1.200  15.430 -11.992  1.00 75.81           C  
ATOM   2538  CZ  PHE B 125      -1.813  15.734 -10.789  1.00 75.81           C  
ATOM   2539  N   PHE B 126       4.906  17.812 -12.758  1.00 73.06           N  
ATOM   2540  CA  PHE B 126       6.340  17.766 -13.023  1.00 73.06           C  
ATOM   2541  C   PHE B 126       6.707  18.688 -14.180  1.00 73.06           C  
ATOM   2542  CB  PHE B 126       6.781  16.328 -13.328  1.00 73.06           C  
ATOM   2543  O   PHE B 126       5.914  18.875 -15.102  1.00 73.06           O  
ATOM   2544  CG  PHE B 126       8.258  16.094 -13.125  1.00 73.06           C  
ATOM   2545  CD1 PHE B 126       9.125  16.062 -14.211  1.00 73.06           C  
ATOM   2546  CD2 PHE B 126       8.766  15.906 -11.852  1.00 73.06           C  
ATOM   2547  CE1 PHE B 126      10.484  15.836 -14.023  1.00 73.06           C  
ATOM   2548  CE2 PHE B 126      10.125  15.688 -11.656  1.00 73.06           C  
ATOM   2549  CZ  PHE B 126      10.984  15.648 -12.742  1.00 73.06           C  
ATOM   2550  N   ALA B 127       7.930  19.391 -14.031  1.00 68.38           N  
ATOM   2551  CA  ALA B 127       8.406  20.234 -15.133  1.00 68.38           C  
ATOM   2552  C   ALA B 127       8.773  19.391 -16.344  1.00 68.38           C  
ATOM   2553  CB  ALA B 127       9.602  21.078 -14.680  1.00 68.38           C  
ATOM   2554  O   ALA B 127       9.922  18.969 -16.484  1.00 68.38           O  
ATOM   2555  N   THR B 128       7.840  19.031 -17.219  1.00 71.00           N  
ATOM   2556  CA  THR B 128       7.992  18.203 -18.406  1.00 71.00           C  
ATOM   2557  C   THR B 128       7.074  18.703 -19.516  1.00 71.00           C  
ATOM   2558  CB  THR B 128       7.688  16.734 -18.109  1.00 71.00           C  
ATOM   2559  O   THR B 128       6.172  19.500 -19.281  1.00 71.00           O  
ATOM   2560  CG2 THR B 128       6.258  16.547 -17.609  1.00 71.00           C  
ATOM   2561  OG1 THR B 128       7.863  15.961 -19.297  1.00 71.00           O  
ATOM   2562  N   ALA B 129       7.406  18.359 -20.719  1.00 79.25           N  
ATOM   2563  CA  ALA B 129       6.520  18.641 -21.844  1.00 79.25           C  
ATOM   2564  C   ALA B 129       5.387  17.625 -21.922  1.00 79.25           C  
ATOM   2565  CB  ALA B 129       7.312  18.641 -23.156  1.00 79.25           C  
ATOM   2566  O   ALA B 129       4.391  17.844 -22.609  1.00 79.25           O  
ATOM   2567  N   CYS B 130       5.457  16.578 -21.156  1.00 87.00           N  
ATOM   2568  CA  CYS B 130       4.422  15.555 -21.109  1.00 87.00           C  
ATOM   2569  C   CYS B 130       3.174  16.078 -20.406  1.00 87.00           C  
ATOM   2570  CB  CYS B 130       4.938  14.312 -20.375  1.00 87.00           C  
ATOM   2571  O   CYS B 130       3.268  16.781 -19.406  1.00 87.00           O  
ATOM   2572  SG  CYS B 130       3.754  12.953 -20.344  1.00 87.00           S  
ATOM   2573  N   PRO B 131       2.002  15.805 -21.188  1.00 95.06           N  
ATOM   2574  CA  PRO B 131       1.701  14.758 -22.172  1.00 95.06           C  
ATOM   2575  C   PRO B 131       1.645  15.273 -23.609  1.00 95.06           C  
ATOM   2576  CB  PRO B 131       0.331  14.242 -21.719  1.00 95.06           C  
ATOM   2577  O   PRO B 131       0.874  14.766 -24.422  1.00 95.06           O  
ATOM   2578  CG  PRO B 131      -0.378  15.453 -21.203  1.00 95.06           C  
ATOM   2579  CD  PRO B 131       0.626  16.344 -20.516  1.00 95.06           C  
ATOM   2580  N   GLY B 132       2.250  16.453 -23.828  1.00 91.25           N  
ATOM   2581  CA  GLY B 132       2.309  16.984 -25.188  1.00 91.25           C  
ATOM   2582  C   GLY B 132       0.946  17.344 -25.750  1.00 91.25           C  
ATOM   2583  O   GLY B 132       0.185  18.078 -25.109  1.00 91.25           O  
ATOM   2584  N   ARG B 133       0.578  16.734 -26.938  1.00 92.50           N  
ATOM   2585  CA  ARG B 133      -0.646  17.031 -27.672  1.00 92.50           C  
ATOM   2586  C   ARG B 133      -1.880  16.734 -26.828  1.00 92.50           C  
ATOM   2587  CB  ARG B 133      -0.698  16.234 -28.969  1.00 92.50           C  
ATOM   2588  O   ARG B 133      -2.934  17.344 -27.016  1.00 92.50           O  
ATOM   2589  CG  ARG B 133       0.390  16.609 -29.969  1.00 92.50           C  
ATOM   2590  CD  ARG B 133       0.317  15.766 -31.234  1.00 92.50           C  
ATOM   2591  NE  ARG B 133       1.622  15.633 -31.875  1.00 92.50           N  
ATOM   2592  NH1 ARG B 133       1.706  13.328 -31.719  1.00 92.50           N  
ATOM   2593  NH2 ARG B 133       3.438  14.484 -32.688  1.00 92.50           N  
ATOM   2594  CZ  ARG B 133       2.252  14.484 -32.094  1.00 92.50           C  
ATOM   2595  N   TRP B 134      -1.725  15.844 -25.875  1.00 96.00           N  
ATOM   2596  CA  TRP B 134      -2.861  15.430 -25.062  1.00 96.00           C  
ATOM   2597  C   TRP B 134      -3.285  16.531 -24.094  1.00 96.00           C  
ATOM   2598  CB  TRP B 134      -2.520  14.156 -24.266  1.00 96.00           C  
ATOM   2599  O   TRP B 134      -4.445  16.594 -23.688  1.00 96.00           O  
ATOM   2600  CG  TRP B 134      -2.564  12.906 -25.094  1.00 96.00           C  
ATOM   2601  CD1 TRP B 134      -1.561  12.383 -25.859  1.00 96.00           C  
ATOM   2602  CD2 TRP B 134      -3.676  12.008 -25.219  1.00 96.00           C  
ATOM   2603  CE2 TRP B 134      -3.271  10.969 -26.094  1.00 96.00           C  
ATOM   2604  CE3 TRP B 134      -4.973  11.992 -24.688  1.00 96.00           C  
ATOM   2605  NE1 TRP B 134      -1.979  11.219 -26.453  1.00 96.00           N  
ATOM   2606  CH2 TRP B 134      -5.387   9.922 -25.906  1.00 96.00           C  
ATOM   2607  CZ2 TRP B 134      -4.121   9.914 -26.438  1.00 96.00           C  
ATOM   2608  CZ3 TRP B 134      -5.816  10.945 -25.047  1.00 96.00           C  
ATOM   2609  N   TYR B 135      -2.357  17.438 -23.719  1.00 94.06           N  
ATOM   2610  CA  TYR B 135      -2.625  18.391 -22.641  1.00 94.06           C  
ATOM   2611  C   TYR B 135      -3.748  19.344 -23.031  1.00 94.06           C  
ATOM   2612  CB  TYR B 135      -1.359  19.172 -22.312  1.00 94.06           C  
ATOM   2613  O   TYR B 135      -4.656  19.594 -22.234  1.00 94.06           O  
ATOM   2614  CG  TYR B 135      -1.431  19.891 -20.984  1.00 94.06           C  
ATOM   2615  CD1 TYR B 135      -1.642  21.266 -20.922  1.00 94.06           C  
ATOM   2616  CD2 TYR B 135      -1.286  19.188 -19.781  1.00 94.06           C  
ATOM   2617  CE1 TYR B 135      -1.705  21.922 -19.688  1.00 94.06           C  
ATOM   2618  CE2 TYR B 135      -1.349  19.844 -18.562  1.00 94.06           C  
ATOM   2619  OH  TYR B 135      -1.622  21.859 -17.312  1.00 94.06           O  
ATOM   2620  CZ  TYR B 135      -1.559  21.203 -18.516  1.00 94.06           C  
ATOM   2621  N   ASP B 136      -3.729  19.844 -24.234  1.00 92.19           N  
ATOM   2622  CA  ASP B 136      -4.730  20.812 -24.672  1.00 92.19           C  
ATOM   2623  C   ASP B 136      -6.070  20.125 -24.938  1.00 92.19           C  
ATOM   2624  CB  ASP B 136      -4.258  21.531 -25.938  1.00 92.19           C  
ATOM   2625  O   ASP B 136      -7.070  20.797 -25.203  1.00 92.19           O  
ATOM   2626  CG  ASP B 136      -2.938  22.266 -25.734  1.00 92.19           C  
ATOM   2627  OD1 ASP B 136      -2.572  22.562 -24.578  1.00 92.19           O  
ATOM   2628  OD2 ASP B 136      -2.256  22.531 -26.750  1.00 92.19           O  
ATOM   2629  N   GLN B 137      -6.098  18.766 -24.953  1.00 95.25           N  
ATOM   2630  CA  GLN B 137      -7.320  18.031 -25.250  1.00 95.25           C  
ATOM   2631  C   GLN B 137      -7.930  17.453 -23.969  1.00 95.25           C  
ATOM   2632  CB  GLN B 137      -7.039  16.906 -26.250  1.00 95.25           C  
ATOM   2633  O   GLN B 137      -8.898  16.688 -24.031  1.00 95.25           O  
ATOM   2634  CG  GLN B 137      -6.531  17.406 -27.594  1.00 95.25           C  
ATOM   2635  CD  GLN B 137      -7.586  18.172 -28.375  1.00 95.25           C  
ATOM   2636  NE2 GLN B 137      -7.176  19.281 -29.000  1.00 95.25           N  
ATOM   2637  OE1 GLN B 137      -8.758  17.781 -28.406  1.00 95.25           O  
ATOM   2638  N   LEU B 138      -7.426  17.812 -22.797  1.00 95.12           N  
ATOM   2639  CA  LEU B 138      -7.875  17.203 -21.562  1.00 95.12           C  
ATOM   2640  C   LEU B 138      -9.344  17.516 -21.281  1.00 95.12           C  
ATOM   2641  CB  LEU B 138      -7.016  17.672 -20.375  1.00 95.12           C  
ATOM   2642  O   LEU B 138     -10.102  16.641 -20.844  1.00 95.12           O  
ATOM   2643  CG  LEU B 138      -5.582  17.125 -20.328  1.00 95.12           C  
ATOM   2644  CD1 LEU B 138      -4.852  17.688 -19.109  1.00 95.12           C  
ATOM   2645  CD2 LEU B 138      -5.586  15.602 -20.312  1.00 95.12           C  
ATOM   2646  N   ASP B 139      -9.766  18.781 -21.547  1.00 88.75           N  
ATOM   2647  CA  ASP B 139     -11.172  19.125 -21.344  1.00 88.75           C  
ATOM   2648  C   ASP B 139     -12.078  18.297 -22.266  1.00 88.75           C  
ATOM   2649  CB  ASP B 139     -11.391  20.625 -21.609  1.00 88.75           C  
ATOM   2650  O   ASP B 139     -13.133  17.828 -21.828  1.00 88.75           O  
ATOM   2651  CG  ASP B 139     -10.883  21.500 -20.484  1.00 88.75           C  
ATOM   2652  OD1 ASP B 139     -10.609  20.984 -19.375  1.00 88.75           O  
ATOM   2653  OD2 ASP B 139     -10.750  22.734 -20.703  1.00 88.75           O  
ATOM   2654  N   ARG B 140     -11.695  18.172 -23.484  1.00 93.12           N  
ATOM   2655  CA  ARG B 140     -12.445  17.344 -24.438  1.00 93.12           C  
ATOM   2656  C   ARG B 140     -12.500  15.891 -23.969  1.00 93.12           C  
ATOM   2657  CB  ARG B 140     -11.820  17.422 -25.828  1.00 93.12           C  
ATOM   2658  O   ARG B 140     -13.516  15.219 -24.125  1.00 93.12           O  
ATOM   2659  CG  ARG B 140     -12.648  16.750 -26.906  1.00 93.12           C  
ATOM   2660  CD  ARG B 140     -11.969  16.828 -28.266  1.00 93.12           C  
ATOM   2661  NE  ARG B 140     -12.438  15.781 -29.172  1.00 93.12           N  
ATOM   2662  NH1 ARG B 140     -10.617  15.891 -30.594  1.00 93.12           N  
ATOM   2663  NH2 ARG B 140     -12.312  14.406 -31.000  1.00 93.12           N  
ATOM   2664  CZ  ARG B 140     -11.789  15.359 -30.250  1.00 93.12           C  
ATOM   2665  N   LEU B 141     -11.375  15.438 -23.422  1.00 94.62           N  
ATOM   2666  CA  LEU B 141     -11.305  14.078 -22.906  1.00 94.62           C  
ATOM   2667  C   LEU B 141     -12.297  13.875 -21.766  1.00 94.62           C  
ATOM   2668  CB  LEU B 141      -9.891  13.758 -22.422  1.00 94.62           C  
ATOM   2669  O   LEU B 141     -13.031  12.883 -21.734  1.00 94.62           O  
ATOM   2670  CG  LEU B 141      -9.648  12.328 -21.922  1.00 94.62           C  
ATOM   2671  CD1 LEU B 141      -9.898  11.328 -23.047  1.00 94.62           C  
ATOM   2672  CD2 LEU B 141      -8.227  12.188 -21.391  1.00 94.62           C  
ATOM   2673  N   ILE B 142     -12.344  14.797 -20.844  1.00 92.06           N  
ATOM   2674  CA  ILE B 142     -13.258  14.742 -19.719  1.00 92.06           C  
ATOM   2675  C   ILE B 142     -14.703  14.719 -20.219  1.00 92.06           C  
ATOM   2676  CB  ILE B 142     -13.047  15.930 -18.750  1.00 92.06           C  
ATOM   2677  O   ILE B 142     -15.516  13.922 -19.750  1.00 92.06           O  
ATOM   2678  CG1 ILE B 142     -11.664  15.844 -18.094  1.00 92.06           C  
ATOM   2679  CG2 ILE B 142     -14.148  15.977 -17.703  1.00 92.06           C  
ATOM   2680  CD1 ILE B 142     -11.219  17.125 -17.406  1.00 92.06           C  
ATOM   2681  N   ASP B 143     -14.984  15.562 -21.172  1.00 87.50           N  
ATOM   2682  CA  ASP B 143     -16.328  15.609 -21.766  1.00 87.50           C  
ATOM   2683  C   ASP B 143     -16.688  14.273 -22.391  1.00 87.50           C  
ATOM   2684  CB  ASP B 143     -16.406  16.734 -22.797  1.00 87.50           C  
ATOM   2685  O   ASP B 143     -17.828  13.812 -22.266  1.00 87.50           O  
ATOM   2686  CG  ASP B 143     -16.500  18.109 -22.172  1.00 87.50           C  
ATOM   2687  OD1 ASP B 143     -16.766  18.219 -20.953  1.00 87.50           O  
ATOM   2688  OD2 ASP B 143     -16.312  19.109 -22.906  1.00 87.50           O  
ATOM   2689  N   ARG B 144     -15.773  13.719 -23.141  1.00 91.00           N  
ATOM   2690  CA  ARG B 144     -16.031  12.461 -23.828  1.00 91.00           C  
ATOM   2691  C   ARG B 144     -16.266  11.336 -22.828  1.00 91.00           C  
ATOM   2692  CB  ARG B 144     -14.875  12.102 -24.766  1.00 91.00           C  
ATOM   2693  O   ARG B 144     -17.141  10.484 -23.031  1.00 91.00           O  
ATOM   2694  CG  ARG B 144     -15.102  10.836 -25.562  1.00 91.00           C  
ATOM   2695  CD  ARG B 144     -16.312  10.961 -26.484  1.00 91.00           C  
ATOM   2696  NE  ARG B 144     -16.484   9.773 -27.312  1.00 91.00           N  
ATOM   2697  NH1 ARG B 144     -18.781   9.758 -27.172  1.00 91.00           N  
ATOM   2698  NH2 ARG B 144     -17.703   8.141 -28.375  1.00 91.00           N  
ATOM   2699  CZ  ARG B 144     -17.656   9.227 -27.625  1.00 91.00           C  
ATOM   2700  N   VAL B 145     -15.414  11.289 -21.766  1.00 90.00           N  
ATOM   2701  CA  VAL B 145     -15.602  10.312 -20.703  1.00 90.00           C  
ATOM   2702  C   VAL B 145     -17.016  10.422 -20.125  1.00 90.00           C  
ATOM   2703  CB  VAL B 145     -14.562  10.492 -19.562  1.00 90.00           C  
ATOM   2704  O   VAL B 145     -17.719   9.422 -19.984  1.00 90.00           O  
ATOM   2705  CG1 VAL B 145     -14.961   9.680 -18.328  1.00 90.00           C  
ATOM   2706  CG2 VAL B 145     -13.172  10.086 -20.062  1.00 90.00           C  
ATOM   2707  N   ASN B 146     -17.453  11.656 -19.812  1.00 83.38           N  
ATOM   2708  CA  ASN B 146     -18.797  11.891 -19.266  1.00 83.38           C  
ATOM   2709  C   ASN B 146     -19.875  11.461 -20.250  1.00 83.38           C  
ATOM   2710  CB  ASN B 146     -18.969  13.367 -18.906  1.00 83.38           C  
ATOM   2711  O   ASN B 146     -20.891  10.883 -19.844  1.00 83.38           O  
ATOM   2712  CG  ASN B 146     -18.172  13.766 -17.672  1.00 83.38           C  
ATOM   2713  ND2 ASN B 146     -17.844  15.047 -17.578  1.00 83.38           N  
ATOM   2714  OD1 ASN B 146     -17.844  12.922 -16.828  1.00 83.38           O  
ATOM   2715  N   ALA B 147     -19.656  11.688 -21.500  1.00 78.19           N  
ATOM   2716  CA  ALA B 147     -20.609  11.297 -22.531  1.00 78.19           C  
ATOM   2717  C   ALA B 147     -20.750   9.781 -22.594  1.00 78.19           C  
ATOM   2718  CB  ALA B 147     -20.172  11.844 -23.891  1.00 78.19           C  
ATOM   2719  O   ALA B 147     -21.859   9.258 -22.766  1.00 78.19           O  
ATOM   2720  N   ILE B 148     -19.625   9.086 -22.516  1.00 79.94           N  
ATOM   2721  CA  ILE B 148     -19.641   7.625 -22.562  1.00 79.94           C  
ATOM   2722  C   ILE B 148     -20.438   7.086 -21.375  1.00 79.94           C  
ATOM   2723  CB  ILE B 148     -18.203   7.047 -22.547  1.00 79.94           C  
ATOM   2724  O   ILE B 148     -21.281   6.195 -21.547  1.00 79.94           O  
ATOM   2725  CG1 ILE B 148     -17.484   7.367 -23.859  1.00 79.94           C  
ATOM   2726  CG2 ILE B 148     -18.234   5.539 -22.281  1.00 79.94           C  
ATOM   2727  CD1 ILE B 148     -15.977   7.121 -23.812  1.00 79.94           C  
ATOM   2728  N   LYS B 149     -20.250   7.633 -20.172  1.00 77.31           N  
ATOM   2729  CA  LYS B 149     -20.938   7.164 -18.969  1.00 77.31           C  
ATOM   2730  C   LYS B 149     -22.438   7.438 -19.031  1.00 77.31           C  
ATOM   2731  CB  LYS B 149     -20.328   7.832 -17.719  1.00 77.31           C  
ATOM   2732  O   LYS B 149     -23.234   6.707 -18.438  1.00 77.31           O  
ATOM   2733  CG  LYS B 149     -18.922   7.359 -17.391  1.00 77.31           C  
ATOM   2734  CD  LYS B 149     -18.312   8.195 -16.266  1.00 77.31           C  
ATOM   2735  CE  LYS B 149     -19.094   8.047 -14.969  1.00 77.31           C  
ATOM   2736  NZ  LYS B 149     -18.516   8.883 -13.875  1.00 77.31           N  
ATOM   2737  N   GLU B 150     -22.828   8.445 -19.672  1.00 67.44           N  
ATOM   2738  CA  GLU B 150     -24.234   8.789 -19.859  1.00 67.44           C  
ATOM   2739  C   GLU B 150     -24.844   7.977 -21.000  1.00 67.44           C  
ATOM   2740  CB  GLU B 150     -24.391  10.281 -20.141  1.00 67.44           C  
ATOM   2741  O   GLU B 150     -26.047   8.094 -21.266  1.00 67.44           O  
ATOM   2742  CG  GLU B 150     -24.078  11.164 -18.938  1.00 67.44           C  
ATOM   2743  CD  GLU B 150     -24.094  12.648 -19.266  1.00 67.44           C  
ATOM   2744  OE1 GLU B 150     -23.766  13.469 -18.375  1.00 67.44           O  
ATOM   2745  OE2 GLU B 150     -24.438  13.000 -20.406  1.00 67.44           O  
ATOM   2746  N   GLY B 151     -24.125   6.938 -21.391  1.00 57.03           N  
ATOM   2747  CA  GLY B 151     -24.641   6.109 -22.469  1.00 57.03           C  
ATOM   2748  C   GLY B 151     -24.562   6.789 -23.828  1.00 57.03           C  
ATOM   2749  O   GLY B 151     -25.141   6.305 -24.797  1.00 57.03           O  
ATOM   2750  N   LYS B 152     -24.125   7.879 -23.750  1.00 44.44           N  
ATOM   2751  CA  LYS B 152     -24.078   8.523 -25.062  1.00 44.44           C  
ATOM   2752  C   LYS B 152     -22.969   7.918 -25.922  1.00 44.44           C  
ATOM   2753  CB  LYS B 152     -23.844  10.031 -24.906  1.00 44.44           C  
ATOM   2754  O   LYS B 152     -21.828   7.809 -25.500  1.00 44.44           O  
ATOM   2755  CG  LYS B 152     -25.016  10.781 -24.312  1.00 44.44           C  
ATOM   2756  CD  LYS B 152     -24.734  12.273 -24.203  1.00 44.44           C  
ATOM   2757  CE  LYS B 152     -25.906  13.016 -23.562  1.00 44.44           C  
ATOM   2758  NZ  LYS B 152     -25.578  14.461 -23.328  1.00 44.44           N  
ATOM   2759  N   VAL B 153     -23.328   6.598 -26.531  1.00 36.41           N  
ATOM   2760  CA  VAL B 153     -22.406   5.941 -27.453  1.00 36.41           C  
ATOM   2761  C   VAL B 153     -21.875   6.953 -28.469  1.00 36.41           C  
ATOM   2762  CB  VAL B 153     -23.078   4.758 -28.188  1.00 36.41           C  
ATOM   2763  O   VAL B 153     -22.625   7.809 -28.938  1.00 36.41           O  
ATOM   2764  CG1 VAL B 153     -22.562   3.426 -27.656  1.00 36.41           C  
ATOM   2765  CG2 VAL B 153     -24.609   4.840 -28.031  1.00 36.41           C  
ATOM   2766  N   GLU B 154     -20.750   7.211 -28.375  1.00 37.28           N  
ATOM   2767  CA  GLU B 154     -20.438   7.941 -29.609  1.00 37.28           C  
ATOM   2768  C   GLU B 154     -20.812   7.137 -30.844  1.00 37.28           C  
ATOM   2769  CB  GLU B 154     -18.938   8.297 -29.641  1.00 37.28           C  
ATOM   2770  O   GLU B 154     -20.828   5.902 -30.812  1.00 37.28           O  
ATOM   2771  CG  GLU B 154     -18.625   9.672 -29.078  1.00 37.28           C  
ATOM   2772  CD  GLU B 154     -17.203  10.133 -29.375  1.00 37.28           C  
ATOM   2773  OE1 GLU B 154     -16.859  11.289 -29.062  1.00 37.28           O  
ATOM   2774  OE2 GLU B 154     -16.422   9.320 -29.922  1.00 37.28           O  
ATOM   2775  N   ARG B 155     -21.516   7.523 -31.938  1.00 28.08           N  
ATOM   2776  CA  ARG B 155     -21.844   6.941 -33.250  1.00 28.08           C  
ATOM   2777  C   ARG B 155     -20.766   5.934 -33.656  1.00 28.08           C  
ATOM   2778  CB  ARG B 155     -21.969   8.031 -34.312  1.00 28.08           C  
ATOM   2779  O   ARG B 155     -21.062   4.992 -34.406  1.00 28.08           O  
ATOM   2780  CG  ARG B 155     -23.406   8.312 -34.719  1.00 28.08           C  
ATOM   2781  CD  ARG B 155     -23.484   9.430 -35.750  1.00 28.08           C  
ATOM   2782  NE  ARG B 155     -23.938  10.680 -35.156  1.00 28.08           N  
ATOM   2783  NH1 ARG B 155     -24.047  11.836 -37.156  1.00 28.08           N  
ATOM   2784  NH2 ARG B 155     -24.594  12.883 -35.188  1.00 28.08           N  
ATOM   2785  CZ  ARG B 155     -24.188  11.797 -35.844  1.00 28.08           C  
ATOM   2786  N   GLY B 156     -19.469   5.996 -33.875  1.00 25.81           N  
ATOM   2787  CA  GLY B 156     -18.703   5.191 -34.812  1.00 25.81           C  
ATOM   2788  C   GLY B 156     -18.281   3.852 -34.250  1.00 25.81           C  
ATOM   2789  O   GLY B 156     -18.016   2.908 -35.000  1.00 25.81           O  
ATOM   2790  N   VAL B 157     -17.406   3.492 -33.094  1.00 25.62           N  
ATOM   2791  CA  VAL B 157     -16.656   2.240 -33.094  1.00 25.62           C  
ATOM   2792  C   VAL B 157     -17.500   1.128 -32.469  1.00 25.62           C  
ATOM   2793  CB  VAL B 157     -15.328   2.375 -32.312  1.00 25.62           C  
ATOM   2794  O   VAL B 157     -17.922   1.216 -31.312  1.00 25.62           O  
ATOM   2795  CG1 VAL B 157     -14.367   1.249 -32.688  1.00 25.62           C  
ATOM   2796  CG2 VAL B 157     -14.688   3.738 -32.562  1.00 25.62           C  
ATOM   2797  N   GLU B 158     -18.297   0.224 -33.188  1.00 25.61           N  
ATOM   2798  CA  GLU B 158     -19.188  -0.927 -33.094  1.00 25.61           C  
ATOM   2799  C   GLU B 158     -18.656  -1.961 -32.125  1.00 25.61           C  
ATOM   2800  CB  GLU B 158     -19.375  -1.567 -34.469  1.00 25.61           C  
ATOM   2801  O   GLU B 158     -19.422  -2.562 -31.359  1.00 25.61           O  
ATOM   2802  CG  GLU B 158     -20.562  -1.003 -35.250  1.00 25.61           C  
ATOM   2803  CD  GLU B 158     -20.766  -1.679 -36.594  1.00 25.61           C  
ATOM   2804  OE1 GLU B 158     -21.766  -1.374 -37.281  1.00 25.61           O  
ATOM   2805  OE2 GLU B 158     -19.922  -2.520 -36.969  1.00 25.61           O  
ATOM   2806  N   ASN B 159     -17.641  -2.895 -32.500  1.00 24.31           N  
ATOM   2807  CA  ASN B 159     -17.453  -4.320 -32.250  1.00 24.31           C  
ATOM   2808  C   ASN B 159     -16.859  -4.578 -30.875  1.00 24.31           C  
ATOM   2809  CB  ASN B 159     -16.562  -4.938 -33.344  1.00 24.31           C  
ATOM   2810  O   ASN B 159     -16.219  -5.609 -30.641  1.00 24.31           O  
ATOM   2811  CG  ASN B 159     -17.344  -5.328 -34.562  1.00 24.31           C  
ATOM   2812  ND2 ASN B 159     -16.672  -5.352 -35.719  1.00 24.31           N  
ATOM   2813  OD1 ASN B 159     -18.547  -5.605 -34.500  1.00 24.31           O  
ATOM   2814  N   VAL B 160     -16.562  -3.754 -30.109  1.00 25.47           N  
ATOM   2815  CA  VAL B 160     -15.734  -4.215 -29.000  1.00 25.47           C  
ATOM   2816  C   VAL B 160     -16.562  -5.113 -28.078  1.00 25.47           C  
ATOM   2817  CB  VAL B 160     -15.141  -3.031 -28.203  1.00 25.47           C  
ATOM   2818  O   VAL B 160     -17.703  -4.797 -27.750  1.00 25.47           O  
ATOM   2819  CG1 VAL B 160     -13.836  -3.438 -27.516  1.00 25.47           C  
ATOM   2820  CG2 VAL B 160     -14.922  -1.830 -29.109  1.00 25.47           C  
ATOM   2821  N   PRO B 161     -16.234  -6.492 -28.094  1.00 25.75           N  
ATOM   2822  CA  PRO B 161     -17.031  -7.398 -27.266  1.00 25.75           C  
ATOM   2823  C   PRO B 161     -17.422  -6.789 -25.922  1.00 25.75           C  
ATOM   2824  CB  PRO B 161     -16.125  -8.609 -27.078  1.00 25.75           C  
ATOM   2825  O   PRO B 161     -16.688  -5.969 -25.375  1.00 25.75           O  
ATOM   2826  CG  PRO B 161     -14.859  -8.250 -27.781  1.00 25.75           C  
ATOM   2827  CD  PRO B 161     -14.992  -6.852 -28.328  1.00 25.75           C  
ATOM   2828  N   ALA B 162     -18.656  -7.027 -25.578  1.00 25.69           N  
ATOM   2829  CA  ALA B 162     -19.422  -6.410 -24.500  1.00 25.69           C  
ATOM   2830  C   ALA B 162     -18.781  -6.676 -23.141  1.00 25.69           C  
ATOM   2831  CB  ALA B 162     -20.859  -6.926 -24.516  1.00 25.69           C  
ATOM   2832  O   ALA B 162     -18.203  -7.742 -22.922  1.00 25.69           O  
ATOM   2833  N   PRO B 163     -18.453  -5.766 -22.422  1.00 26.73           N  
ATOM   2834  CA  PRO B 163     -17.953  -5.938 -21.062  1.00 26.73           C  
ATOM   2835  C   PRO B 163     -18.734  -6.984 -20.266  1.00 26.73           C  
ATOM   2836  CB  PRO B 163     -18.125  -4.547 -20.453  1.00 26.73           C  
ATOM   2837  O   PRO B 163     -19.859  -7.316 -20.641  1.00 26.73           O  
ATOM   2838  CG  PRO B 163     -18.797  -3.738 -21.516  1.00 26.73           C  
ATOM   2839  CD  PRO B 163     -19.000  -4.613 -22.719  1.00 26.73           C  
ATOM   2840  N   LEU B 164     -18.234  -7.766 -19.484  1.00 27.23           N  
ATOM   2841  CA  LEU B 164     -19.094  -8.664 -18.719  1.00 27.23           C  
ATOM   2842  C   LEU B 164     -20.500  -8.094 -18.609  1.00 27.23           C  
ATOM   2843  CB  LEU B 164     -18.516  -8.891 -17.312  1.00 27.23           C  
ATOM   2844  O   LEU B 164     -20.688  -6.879 -18.547  1.00 27.23           O  
ATOM   2845  CG  LEU B 164     -17.328  -9.852 -17.219  1.00 27.23           C  
ATOM   2846  CD1 LEU B 164     -16.578  -9.648 -15.906  1.00 27.23           C  
ATOM   2847  CD2 LEU B 164     -17.781 -11.297 -17.359  1.00 27.23           C  
ATOM   2848  N   ASP B 165     -21.500  -8.867 -19.062  1.00 27.69           N  
ATOM   2849  CA  ASP B 165     -22.891  -8.492 -19.266  1.00 27.69           C  
ATOM   2850  C   ASP B 165     -23.453  -7.820 -18.016  1.00 27.69           C  
ATOM   2851  CB  ASP B 165     -23.734  -9.719 -19.625  1.00 27.69           C  
ATOM   2852  O   ASP B 165     -22.906  -7.961 -16.922  1.00 27.69           O  
ATOM   2853  CG  ASP B 165     -25.031  -9.812 -18.828  1.00 27.69           C  
ATOM   2854  OD1 ASP B 165     -25.328  -8.883 -18.047  1.00 27.69           O  
ATOM   2855  OD2 ASP B 165     -25.750 -10.820 -18.984  1.00 27.69           O  
ATOM   2856  N   LYS B 166     -24.375  -6.977 -18.141  1.00 27.92           N  
ATOM   2857  CA  LYS B 166     -25.094  -6.188 -17.141  1.00 27.92           C  
ATOM   2858  C   LYS B 166     -25.609  -7.074 -16.016  1.00 27.92           C  
ATOM   2859  CB  LYS B 166     -26.266  -5.441 -17.797  1.00 27.92           C  
ATOM   2860  O   LYS B 166     -25.609  -6.664 -14.852  1.00 27.92           O  
ATOM   2861  CG  LYS B 166     -26.297  -3.955 -17.469  1.00 27.92           C  
ATOM   2862  CD  LYS B 166     -27.453  -3.260 -18.172  1.00 27.92           C  
ATOM   2863  CE  LYS B 166     -27.516  -1.780 -17.812  1.00 27.92           C  
ATOM   2864  NZ  LYS B 166     -28.719  -1.119 -18.406  1.00 27.92           N  
ATOM   2865  N   ALA B 167     -25.891  -8.242 -16.359  1.00 30.28           N  
ATOM   2866  CA  ALA B 167     -26.547  -9.125 -15.398  1.00 30.28           C  
ATOM   2867  C   ALA B 167     -25.547  -9.656 -14.375  1.00 30.28           C  
ATOM   2868  CB  ALA B 167     -27.234 -10.281 -16.109  1.00 30.28           C  
ATOM   2869  O   ALA B 167     -25.828  -9.688 -13.172  1.00 30.28           O  
ATOM   2870  N   GLU B 168     -24.406 -10.055 -14.898  1.00 29.03           N  
ATOM   2871  CA  GLU B 168     -23.484 -10.672 -13.953  1.00 29.03           C  
ATOM   2872  C   GLU B 168     -22.719  -9.609 -13.164  1.00 29.03           C  
ATOM   2873  CB  GLU B 168     -22.516 -11.594 -14.680  1.00 29.03           C  
ATOM   2874  O   GLU B 168     -22.516  -9.766 -11.953  1.00 29.03           O  
ATOM   2875  CG  GLU B 168     -23.078 -12.969 -14.992  1.00 29.03           C  
ATOM   2876  CD  GLU B 168     -22.141 -13.844 -15.805  1.00 29.03           C  
ATOM   2877  OE1 GLU B 168     -22.312 -15.078 -15.820  1.00 29.03           O  
ATOM   2878  OE2 GLU B 168     -21.203 -13.281 -16.438  1.00 29.03           O  
ATOM   2879  N   VAL B 169     -22.609  -8.523 -13.727  1.00 28.92           N  
ATOM   2880  CA  VAL B 169     -22.156  -7.332 -13.016  1.00 28.92           C  
ATOM   2881  C   VAL B 169     -23.266  -6.805 -12.125  1.00 28.92           C  
ATOM   2882  CB  VAL B 169     -21.688  -6.234 -14.000  1.00 28.92           C  
ATOM   2883  O   VAL B 169     -23.031  -6.422 -10.977  1.00 28.92           O  
ATOM   2884  CG1 VAL B 169     -21.406  -4.930 -13.258  1.00 28.92           C  
ATOM   2885  CG2 VAL B 169     -20.453  -6.695 -14.773  1.00 28.92           C  
ATOM   2886  N   SER B 170     -24.453  -6.961 -12.492  1.00 30.70           N  
ATOM   2887  CA  SER B 170     -25.625  -6.641 -11.695  1.00 30.70           C  
ATOM   2888  C   SER B 170     -25.766  -7.602 -10.516  1.00 30.70           C  
ATOM   2889  CB  SER B 170     -26.891  -6.680 -12.555  1.00 30.70           C  
ATOM   2890  O   SER B 170     -26.062  -7.180  -9.398  1.00 30.70           O  
ATOM   2891  OG  SER B 170     -28.031  -6.316 -11.789  1.00 30.70           O  
ATOM   2892  N   ALA B 171     -25.562  -8.805 -10.734  1.00 31.88           N  
ATOM   2893  CA  ALA B 171     -25.641  -9.766  -9.641  1.00 31.88           C  
ATOM   2894  C   ALA B 171     -24.516  -9.562  -8.641  1.00 31.88           C  
ATOM   2895  CB  ALA B 171     -25.625 -11.195 -10.180  1.00 31.88           C  
ATOM   2896  O   ALA B 171     -24.734  -9.609  -7.426  1.00 31.88           O  
ATOM   2897  N   LEU B 172     -23.438  -9.234  -9.125  1.00 30.75           N  
ATOM   2898  CA  LEU B 172     -22.344  -9.023  -8.195  1.00 30.75           C  
ATOM   2899  C   LEU B 172     -22.391  -7.617  -7.609  1.00 30.75           C  
ATOM   2900  CB  LEU B 172     -21.000  -9.250  -8.898  1.00 30.75           C  
ATOM   2901  O   LEU B 172     -22.156  -7.430  -6.414  1.00 30.75           O  
ATOM   2902  CG  LEU B 172     -20.391 -10.648  -8.758  1.00 30.75           C  
ATOM   2903  CD1 LEU B 172     -19.500 -10.961  -9.953  1.00 30.75           C  
ATOM   2904  CD2 LEU B 172     -19.609 -10.766  -7.453  1.00 30.75           C  
ATOM   2905  N   ARG B 173     -22.812  -6.746  -8.250  1.00 31.52           N  
ATOM   2906  CA  ARG B 173     -23.219  -5.430  -7.762  1.00 31.52           C  
ATOM   2907  C   ARG B 173     -24.438  -5.531  -6.863  1.00 31.52           C  
ATOM   2908  CB  ARG B 173     -23.484  -4.480  -8.930  1.00 31.52           C  
ATOM   2909  O   ARG B 173     -24.531  -4.836  -5.848  1.00 31.52           O  
ATOM   2910  CG  ARG B 173     -22.438  -3.406  -9.117  1.00 31.52           C  
ATOM   2911  CD  ARG B 173     -22.781  -2.453 -10.250  1.00 31.52           C  
ATOM   2912  NE  ARG B 173     -21.656  -1.592 -10.602  1.00 31.52           N  
ATOM   2913  NH1 ARG B 173     -22.812  -0.401 -12.211  1.00 31.52           N  
ATOM   2914  NH2 ARG B 173     -20.609   0.088 -11.766  1.00 31.52           N  
ATOM   2915  CZ  ARG B 173     -21.703  -0.637 -11.523  1.00 31.52           C  
ATOM   2916  N   ALA B 174     -25.312  -6.336  -7.246  1.00 34.22           N  
ATOM   2917  CA  ALA B 174     -26.469  -6.574  -6.391  1.00 34.22           C  
ATOM   2918  C   ALA B 174     -26.062  -7.242  -5.082  1.00 34.22           C  
ATOM   2919  CB  ALA B 174     -27.500  -7.430  -7.121  1.00 34.22           C  
ATOM   2920  O   ALA B 174     -26.562  -6.887  -4.012  1.00 34.22           O  
ATOM   2921  N   SER B 175     -25.219  -8.109  -5.164  1.00 32.62           N  
ATOM   2922  CA  SER B 175     -24.719  -8.703  -3.930  1.00 32.62           C  
ATOM   2923  C   SER B 175     -23.844  -7.723  -3.164  1.00 32.62           C  
ATOM   2924  CB  SER B 175     -23.938  -9.977  -4.230  1.00 32.62           C  
ATOM   2925  O   SER B 175     -23.875  -7.676  -1.932  1.00 32.62           O  
ATOM   2926  OG  SER B 175     -24.766 -10.953  -4.844  1.00 32.62           O  
ATOM   2927  N   TRP B 176     -23.188  -6.871  -3.814  1.00 35.03           N  
ATOM   2928  CA  TRP B 176     -22.406  -5.797  -3.213  1.00 35.03           C  
ATOM   2929  C   TRP B 176     -23.312  -4.648  -2.773  1.00 35.03           C  
ATOM   2930  CB  TRP B 176     -21.344  -5.285  -4.191  1.00 35.03           C  
ATOM   2931  O   TRP B 176     -23.156  -4.109  -1.675  1.00 35.03           O  
ATOM   2932  CG  TRP B 176     -20.516  -4.152  -3.660  1.00 35.03           C  
ATOM   2933  CD1 TRP B 176     -20.516  -2.859  -4.102  1.00 35.03           C  
ATOM   2934  CD2 TRP B 176     -19.578  -4.215  -2.586  1.00 35.03           C  
ATOM   2935  CE2 TRP B 176     -19.031  -2.922  -2.432  1.00 35.03           C  
ATOM   2936  CE3 TRP B 176     -19.141  -5.242  -1.737  1.00 35.03           C  
ATOM   2937  NE1 TRP B 176     -19.625  -2.113  -3.367  1.00 35.03           N  
ATOM   2938  CH2 TRP B 176     -17.672  -3.648  -0.644  1.00 35.03           C  
ATOM   2939  CZ2 TRP B 176     -18.078  -2.627  -1.460  1.00 35.03           C  
ATOM   2940  CZ3 TRP B 176     -18.188  -4.945  -0.772  1.00 35.03           C  
ATOM   2941  N   GLU B 177     -24.188  -4.332  -3.363  1.00 35.78           N  
ATOM   2942  CA  GLU B 177     -25.203  -3.354  -2.994  1.00 35.78           C  
ATOM   2943  C   GLU B 177     -26.094  -3.879  -1.872  1.00 35.78           C  
ATOM   2944  CB  GLU B 177     -26.062  -2.979  -4.211  1.00 35.78           C  
ATOM   2945  O   GLU B 177     -26.453  -3.135  -0.955  1.00 35.78           O  
ATOM   2946  CG  GLU B 177     -26.500  -1.523  -4.227  1.00 35.78           C  
ATOM   2947  CD  GLU B 177     -27.344  -1.163  -5.445  1.00 35.78           C  
ATOM   2948  OE1 GLU B 177     -27.750   0.014  -5.578  1.00 35.78           O  
ATOM   2949  OE2 GLU B 177     -27.594  -2.066  -6.273  1.00 35.78           O  
ATOM   2950  N   LYS B 178     -26.422  -5.094  -1.872  1.00 35.97           N  
ATOM   2951  CA  LYS B 178     -27.094  -5.703  -0.729  1.00 35.97           C  
ATOM   2952  C   LYS B 178     -26.203  -5.656   0.516  1.00 35.97           C  
ATOM   2953  CB  LYS B 178     -27.469  -7.152  -1.043  1.00 35.97           C  
ATOM   2954  O   LYS B 178     -26.688  -5.379   1.615  1.00 35.97           O  
ATOM   2955  CG  LYS B 178     -28.812  -7.297  -1.738  1.00 35.97           C  
ATOM   2956  CD  LYS B 178     -29.172  -8.766  -1.963  1.00 35.97           C  
ATOM   2957  CE  LYS B 178     -30.438  -8.906  -2.793  1.00 35.97           C  
ATOM   2958  NZ  LYS B 178     -30.734 -10.336  -3.113  1.00 35.97           N  
ATOM   2959  N   LEU B 179     -25.031  -5.738   0.351  1.00 33.22           N  
ATOM   2960  CA  LEU B 179     -24.141  -5.652   1.503  1.00 33.22           C  
ATOM   2961  C   LEU B 179     -23.859  -4.199   1.865  1.00 33.22           C  
ATOM   2962  CB  LEU B 179     -22.828  -6.387   1.219  1.00 33.22           C  
ATOM   2963  O   LEU B 179     -23.859  -3.840   3.045  1.00 33.22           O  
ATOM   2964  CG  LEU B 179     -22.328  -7.328   2.314  1.00 33.22           C  
ATOM   2965  CD1 LEU B 179     -22.188  -8.750   1.769  1.00 33.22           C  
ATOM   2966  CD2 LEU B 179     -21.000  -6.832   2.885  1.00 33.22           C  
ATOM   2967  N   GLN B 180     -23.750  -3.412   0.995  1.00 36.19           N  
ATOM   2968  CA  GLN B 180     -23.719  -1.979   1.267  1.00 36.19           C  
ATOM   2969  C   GLN B 180     -25.062  -1.496   1.814  1.00 36.19           C  
ATOM   2970  CB  GLN B 180     -23.359  -1.198   0.002  1.00 36.19           C  
ATOM   2971  O   GLN B 180     -25.109  -0.729   2.779  1.00 36.19           O  
ATOM   2972  CG  GLN B 180     -22.328  -0.099   0.230  1.00 36.19           C  
ATOM   2973  CD  GLN B 180     -21.031  -0.341  -0.523  1.00 36.19           C  
ATOM   2974  NE2 GLN B 180     -19.953   0.287  -0.065  1.00 36.19           N  
ATOM   2975  OE1 GLN B 180     -21.000  -1.086  -1.507  1.00 36.19           O  
ATOM   2976  N   ASN B 181     -26.141  -1.892   1.257  1.00 37.66           N  
ATOM   2977  CA  ASN B 181     -27.484  -1.519   1.707  1.00 37.66           C  
ATOM   2978  C   ASN B 181     -27.797  -2.109   3.078  1.00 37.66           C  
ATOM   2979  CB  ASN B 181     -28.531  -1.955   0.686  1.00 37.66           C  
ATOM   2980  O   ASN B 181     -28.406  -1.448   3.918  1.00 37.66           O  
ATOM   2981  CG  ASN B 181     -28.578  -1.053  -0.532  1.00 37.66           C  
ATOM   2982  ND2 ASN B 181     -29.234  -1.510  -1.586  1.00 37.66           N  
ATOM   2983  OD1 ASN B 181     -28.016   0.045  -0.526  1.00 37.66           O  
ATOM   2984  N   ALA B 182     -27.375  -3.137   3.471  1.00 35.28           N  
ATOM   2985  CA  ALA B 182     -27.453  -3.734   4.801  1.00 35.28           C  
ATOM   2986  C   ALA B 182     -26.578  -2.980   5.797  1.00 35.28           C  
ATOM   2987  CB  ALA B 182     -27.062  -5.207   4.750  1.00 35.28           C  
ATOM   2988  O   ALA B 182     -27.000  -2.734   6.934  1.00 35.28           O  
ATOM   2989  N   VAL B 183     -25.562  -2.531   5.305  1.00 34.81           N  
ATOM   2990  CA  VAL B 183     -24.703  -1.771   6.203  1.00 34.81           C  
ATOM   2991  C   VAL B 183     -25.203  -0.333   6.305  1.00 34.81           C  
ATOM   2992  CB  VAL B 183     -23.234  -1.792   5.723  1.00 34.81           C  
ATOM   2993  O   VAL B 183     -25.234   0.242   7.395  1.00 34.81           O  
ATOM   2994  CG1 VAL B 183     -22.406  -0.770   6.492  1.00 34.81           C  
ATOM   2995  CG2 VAL B 183     -22.641  -3.191   5.879  1.00 34.81           C  
ATOM   2996  N   ASP B 184     -25.625   0.055   5.336  1.00 38.69           N  
ATOM   2997  CA  ASP B 184     -26.281   1.358   5.367  1.00 38.69           C  
ATOM   2998  C   ASP B 184     -27.625   1.283   6.105  1.00 38.69           C  
ATOM   2999  CB  ASP B 184     -26.500   1.887   3.947  1.00 38.69           C  
ATOM   3000  O   ASP B 184     -27.953   2.166   6.898  1.00 38.69           O  
ATOM   3001  CG  ASP B 184     -25.266   2.553   3.373  1.00 38.69           C  
ATOM   3002  OD1 ASP B 184     -24.297   2.787   4.125  1.00 38.69           O  
ATOM   3003  OD2 ASP B 184     -25.266   2.852   2.158  1.00 38.69           O  
ATOM   3004  N   GLU B 185     -28.469   0.310   5.980  1.00 37.06           N  
ATOM   3005  CA  GLU B 185     -29.719   0.089   6.703  1.00 37.06           C  
ATOM   3006  C   GLU B 185     -29.453  -0.195   8.180  1.00 37.06           C  
ATOM   3007  CB  GLU B 185     -30.500  -1.064   6.078  1.00 37.06           C  
ATOM   3008  O   GLU B 185     -30.188   0.295   9.047  1.00 37.06           O  
ATOM   3009  CG  GLU B 185     -31.453  -0.631   4.965  1.00 37.06           C  
ATOM   3010  CD  GLU B 185     -32.906  -0.618   5.387  1.00 37.06           C  
ATOM   3011  OE1 GLU B 185     -33.750  -0.009   4.676  1.00 37.06           O  
ATOM   3012  OE2 GLU B 185     -33.219  -1.221   6.438  1.00 37.06           O  
ATOM   3013  N   LEU B 186     -28.578  -0.782   8.547  1.00 33.72           N  
ATOM   3014  CA  LEU B 186     -28.156  -0.963   9.922  1.00 33.72           C  
ATOM   3015  C   LEU B 186     -27.562   0.329  10.484  1.00 33.72           C  
ATOM   3016  CB  LEU B 186     -27.125  -2.090  10.023  1.00 33.72           C  
ATOM   3017  O   LEU B 186     -27.797   0.669  11.648  1.00 33.72           O  
ATOM   3018  CG  LEU B 186     -27.219  -3.002  11.242  1.00 33.72           C  
ATOM   3019  CD1 LEU B 186     -27.859  -4.336  10.859  1.00 33.72           C  
ATOM   3020  CD2 LEU B 186     -25.844  -3.217  11.867  1.00 33.72           C  
ATOM   3021  N   GLY B 187     -27.031   0.943   9.742  1.00 30.48           N  
ATOM   3022  CA  GLY B 187     -26.656   2.295  10.117  1.00 30.48           C  
ATOM   3023  C   GLY B 187     -27.844   3.227  10.289  1.00 30.48           C  
ATOM   3024  O   GLY B 187     -27.891   4.000  11.242  1.00 30.48           O  
ATOM   3025  N   LYS B 188     -28.703   3.223   9.500  1.00 35.91           N  
ATOM   3026  CA  LYS B 188     -29.891   4.066   9.500  1.00 35.91           C  
ATOM   3027  C   LYS B 188     -30.844   3.662  10.617  1.00 35.91           C  
ATOM   3028  CB  LYS B 188     -30.594   4.000   8.148  1.00 35.91           C  
ATOM   3029  O   LYS B 188     -31.500   4.516  11.219  1.00 35.91           O  
ATOM   3030  CG  LYS B 188     -29.859   4.738   7.031  1.00 35.91           C  
ATOM   3031  CD  LYS B 188     -30.641   4.676   5.723  1.00 35.91           C  
ATOM   3032  CE  LYS B 188     -29.844   5.281   4.574  1.00 35.91           C  
ATOM   3033  NZ  LYS B 188     -30.531   5.082   3.262  1.00 35.91           N  
ATOM   3034  N   GLU B 189     -30.969   2.557  11.125  1.00 31.27           N  
ATOM   3035  CA  GLU B 189     -31.625   2.021  12.320  1.00 31.27           C  
ATOM   3036  C   GLU B 189     -30.875   2.432  13.586  1.00 31.27           C  
ATOM   3037  CB  GLU B 189     -31.719   0.496  12.234  1.00 31.27           C  
ATOM   3038  O   GLU B 189     -31.500   2.725  14.609  1.00 31.27           O  
ATOM   3039  CG  GLU B 189     -32.781  -0.000  11.273  1.00 31.27           C  
ATOM   3040  CD  GLU B 189     -33.156  -1.463  11.477  1.00 31.27           C  
ATOM   3041  OE1 GLU B 189     -34.094  -1.946  10.836  1.00 31.27           O  
ATOM   3042  OE2 GLU B 189     -32.469  -2.131  12.289  1.00 31.27           O  
ATOM   3043  N   ILE B 190     -29.734   2.611  13.500  1.00 28.45           N  
ATOM   3044  CA  ILE B 190     -29.016   3.074  14.680  1.00 28.45           C  
ATOM   3045  C   ILE B 190     -29.109   4.594  14.781  1.00 28.45           C  
ATOM   3046  CB  ILE B 190     -27.531   2.639  14.633  1.00 28.45           C  
ATOM   3047  O   ILE B 190     -29.312   5.133  15.875  1.00 28.45           O  
ATOM   3048  CG1 ILE B 190     -27.406   1.116  14.781  1.00 28.45           C  
ATOM   3049  CG2 ILE B 190     -26.719   3.355  15.719  1.00 28.45           C  
ATOM   3050  CD1 ILE B 190     -26.016   0.576  14.547  1.00 28.45           C  
ATOM   3051  N   ASP B 191     -29.125   5.070  13.711  1.00 30.97           N  
ATOM   3052  CA  ASP B 191     -29.406   6.500  13.828  1.00 30.97           C  
ATOM   3053  C   ASP B 191     -30.859   6.746  14.211  1.00 30.97           C  
ATOM   3054  CB  ASP B 191     -29.078   7.219  12.516  1.00 30.97           C  
ATOM   3055  O   ASP B 191     -31.172   7.730  14.883  1.00 30.97           O  
ATOM   3056  CG  ASP B 191     -27.578   7.449  12.328  1.00 30.97           C  
ATOM   3057  OD1 ASP B 191     -26.812   7.320  13.305  1.00 30.97           O  
ATOM   3058  OD2 ASP B 191     -27.172   7.770  11.188  1.00 30.97           O  
ATOM   3059  N   HIS B 192     -31.938   5.973  13.805  1.00 31.44           N  
ATOM   3060  CA  HIS B 192     -33.344   6.148  14.102  1.00 31.44           C  
ATOM   3061  C   HIS B 192     -33.750   5.414  15.383  1.00 31.44           C  
ATOM   3062  CB  HIS B 192     -34.219   5.656  12.938  1.00 31.44           C  
ATOM   3063  O   HIS B 192     -34.906   5.469  15.812  1.00 31.44           O  
ATOM   3064  CG  HIS B 192     -34.156   6.551  11.742  1.00 31.44           C  
ATOM   3065  CD2 HIS B 192     -35.125   7.309  11.156  1.00 31.44           C  
ATOM   3066  ND1 HIS B 192     -33.031   6.734  10.992  1.00 31.44           N  
ATOM   3067  CE1 HIS B 192     -33.281   7.570  10.000  1.00 31.44           C  
ATOM   3068  NE2 HIS B 192     -34.562   7.934  10.078  1.00 31.44           N  
ATOM   3069  N   ALA B 193     -33.125   4.758  16.062  1.00 28.48           N  
ATOM   3070  CA  ALA B 193     -33.375   4.391  17.453  1.00 28.48           C  
ATOM   3071  C   ALA B 193     -32.844   5.457  18.406  1.00 28.48           C  
ATOM   3072  CB  ALA B 193     -32.750   3.037  17.766  1.00 28.48           C  
ATOM   3073  O   ALA B 193     -31.859   6.125  18.109  1.00 28.48           O  
TER    3074      ALA B 193                                                      
ATOM   3075  N   MET C   1      -2.947 -31.484  12.023  1.00 52.06           N  
ATOM   3076  CA  MET C   1      -1.694 -31.422  12.773  1.00 52.06           C  
ATOM   3077  C   MET C   1      -1.481 -30.047  13.383  1.00 52.06           C  
ATOM   3078  CB  MET C   1      -0.513 -31.781  11.867  1.00 52.06           C  
ATOM   3079  O   MET C   1      -1.836 -29.031  12.773  1.00 52.06           O  
ATOM   3080  CG  MET C   1       0.671 -32.375  12.617  1.00 52.06           C  
ATOM   3081  SD  MET C   1       1.929 -33.094  11.492  1.00 52.06           S  
ATOM   3082  CE  MET C   1       3.330 -33.250  12.633  1.00 52.06           C  
ATOM   3083  N   LYS C   2      -1.114 -30.062  14.820  1.00 63.25           N  
ATOM   3084  CA  LYS C   2      -0.845 -28.859  15.602  1.00 63.25           C  
ATOM   3085  C   LYS C   2       0.573 -28.344  15.352  1.00 63.25           C  
ATOM   3086  CB  LYS C   2      -1.054 -29.125  17.094  1.00 63.25           C  
ATOM   3087  O   LYS C   2       1.493 -29.141  15.141  1.00 63.25           O  
ATOM   3088  CG  LYS C   2      -2.516 -29.188  17.516  1.00 63.25           C  
ATOM   3089  CD  LYS C   2      -2.662 -29.250  19.031  1.00 63.25           C  
ATOM   3090  CE  LYS C   2      -4.121 -29.344  19.438  1.00 63.25           C  
ATOM   3091  NZ  LYS C   2      -4.270 -29.406  20.922  1.00 63.25           N  
ATOM   3092  N   TYR C   3       0.752 -27.156  14.773  1.00 79.88           N  
ATOM   3093  CA  TYR C   3       2.062 -26.516  14.711  1.00 79.88           C  
ATOM   3094  C   TYR C   3       2.131 -25.312  15.648  1.00 79.88           C  
ATOM   3095  CB  TYR C   3       2.381 -26.078  13.281  1.00 79.88           C  
ATOM   3096  O   TYR C   3       1.100 -24.828  16.125  1.00 79.88           O  
ATOM   3097  CG  TYR C   3       1.435 -25.031  12.742  1.00 79.88           C  
ATOM   3098  CD1 TYR C   3       0.271 -25.406  12.070  1.00 79.88           C  
ATOM   3099  CD2 TYR C   3       1.704 -23.672  12.906  1.00 79.88           C  
ATOM   3100  CE1 TYR C   3      -0.603 -24.438  11.570  1.00 79.88           C  
ATOM   3101  CE2 TYR C   3       0.837 -22.703  12.406  1.00 79.88           C  
ATOM   3102  OH  TYR C   3      -1.172 -22.141  11.250  1.00 79.88           O  
ATOM   3103  CZ  TYR C   3      -0.311 -23.094  11.742  1.00 79.88           C  
ATOM   3104  N   VAL C   4       3.375 -25.125  16.141  1.00 78.56           N  
ATOM   3105  CA  VAL C   4       3.594 -23.953  16.984  1.00 78.56           C  
ATOM   3106  C   VAL C   4       3.836 -22.734  16.109  1.00 78.56           C  
ATOM   3107  CB  VAL C   4       4.781 -24.156  17.953  1.00 78.56           C  
ATOM   3108  O   VAL C   4       4.637 -22.781  15.180  1.00 78.56           O  
ATOM   3109  CG1 VAL C   4       4.887 -23.000  18.938  1.00 78.56           C  
ATOM   3110  CG2 VAL C   4       4.633 -25.484  18.703  1.00 78.56           C  
ATOM   3111  N   ASP C   5       3.072 -21.672  16.359  1.00 80.94           N  
ATOM   3112  CA  ASP C   5       3.283 -20.391  15.688  1.00 80.94           C  
ATOM   3113  C   ASP C   5       4.414 -19.609  16.344  1.00 80.94           C  
ATOM   3114  CB  ASP C   5       1.997 -19.562  15.688  1.00 80.94           C  
ATOM   3115  O   ASP C   5       4.438 -19.438  17.562  1.00 80.94           O  
ATOM   3116  CG  ASP C   5       0.993 -20.031  14.648  1.00 80.94           C  
ATOM   3117  OD1 ASP C   5       1.394 -20.312  13.500  1.00 80.94           O  
ATOM   3118  OD2 ASP C   5      -0.209 -20.109  14.977  1.00 80.94           O  
ATOM   3119  N   ILE C   6       5.395 -19.234  15.570  1.00 80.31           N  
ATOM   3120  CA  ILE C   6       6.543 -18.469  16.031  1.00 80.31           C  
ATOM   3121  C   ILE C   6       6.500 -17.062  15.438  1.00 80.31           C  
ATOM   3122  CB  ILE C   6       7.875 -19.156  15.672  1.00 80.31           C  
ATOM   3123  O   ILE C   6       6.395 -16.906  14.219  1.00 80.31           O  
ATOM   3124  CG1 ILE C   6       7.926 -20.562  16.297  1.00 80.31           C  
ATOM   3125  CG2 ILE C   6       9.062 -18.312  16.141  1.00 80.31           C  
ATOM   3126  CD1 ILE C   6       9.031 -21.453  15.727  1.00 80.31           C  
ATOM   3127  N   THR C   7       6.500 -16.000  16.250  1.00 77.88           N  
ATOM   3128  CA  THR C   7       6.375 -14.625  15.773  1.00 77.88           C  
ATOM   3129  C   THR C   7       7.551 -13.781  16.250  1.00 77.88           C  
ATOM   3130  CB  THR C   7       5.055 -13.992  16.250  1.00 77.88           C  
ATOM   3131  O   THR C   7       7.473 -12.555  16.281  1.00 77.88           O  
ATOM   3132  CG2 THR C   7       3.850 -14.750  15.703  1.00 77.88           C  
ATOM   3133  OG1 THR C   7       5.012 -14.016  17.688  1.00 77.88           O  
ATOM   3134  N   GLU C   8       8.625 -14.500  16.594  1.00 74.69           N  
ATOM   3135  CA  GLU C   8       9.758 -13.805  17.188  1.00 74.69           C  
ATOM   3136  C   GLU C   8      10.703 -13.266  16.125  1.00 74.69           C  
ATOM   3137  CB  GLU C   8      10.508 -14.727  18.156  1.00 74.69           C  
ATOM   3138  O   GLU C   8      11.594 -12.469  16.422  1.00 74.69           O  
ATOM   3139  CG  GLU C   8      10.953 -16.031  17.516  1.00 74.69           C  
ATOM   3140  CD  GLU C   8      11.391 -17.078  18.547  1.00 74.69           C  
ATOM   3141  OE1 GLU C   8      11.852 -18.172  18.141  1.00 74.69           O  
ATOM   3142  OE2 GLU C   8      11.273 -16.797  19.750  1.00 74.69           O  
ATOM   3143  N   TYR C   9      10.555 -13.758  14.867  1.00 82.00           N  
ATOM   3144  CA  TYR C   9      11.406 -13.312  13.773  1.00 82.00           C  
ATOM   3145  C   TYR C   9      10.688 -12.297  12.898  1.00 82.00           C  
ATOM   3146  CB  TYR C   9      11.852 -14.508  12.922  1.00 82.00           C  
ATOM   3147  O   TYR C   9       9.531 -12.500  12.516  1.00 82.00           O  
ATOM   3148  CG  TYR C   9      12.633 -15.547  13.688  1.00 82.00           C  
ATOM   3149  CD1 TYR C   9      13.984 -15.367  13.969  1.00 82.00           C  
ATOM   3150  CD2 TYR C   9      12.016 -16.719  14.141  1.00 82.00           C  
ATOM   3151  CE1 TYR C   9      14.703 -16.328  14.680  1.00 82.00           C  
ATOM   3152  CE2 TYR C   9      12.727 -17.672  14.844  1.00 82.00           C  
ATOM   3153  OH  TYR C   9      14.773 -18.422  15.812  1.00 82.00           O  
ATOM   3154  CZ  TYR C   9      14.070 -17.469  15.117  1.00 82.00           C  
ATOM   3155  N   ASN C  10      11.391 -11.211  12.633  1.00 83.81           N  
ATOM   3156  CA  ASN C  10      10.844 -10.195  11.750  1.00 83.81           C  
ATOM   3157  C   ASN C  10      11.766  -9.930  10.562  1.00 83.81           C  
ATOM   3158  CB  ASN C  10      10.586  -8.891  12.516  1.00 83.81           C  
ATOM   3159  O   ASN C  10      12.906  -9.500  10.734  1.00 83.81           O  
ATOM   3160  CG  ASN C  10       9.555  -9.062  13.617  1.00 83.81           C  
ATOM   3161  ND2 ASN C  10       9.969  -8.828  14.859  1.00 83.81           N  
ATOM   3162  OD1 ASN C  10       8.398  -9.398  13.352  1.00 83.81           O  
ATOM   3163  N   ALA C  11      11.156 -10.289   9.336  1.00 83.69           N  
ATOM   3164  CA  ALA C  11      11.945  -9.961   8.148  1.00 83.69           C  
ATOM   3165  C   ALA C  11      12.164  -8.453   8.039  1.00 83.69           C  
ATOM   3166  CB  ALA C  11      11.258 -10.484   6.895  1.00 83.69           C  
ATOM   3167  O   ALA C  11      11.359  -7.660   8.531  1.00 83.69           O  
ATOM   3168  N   THR C  12      13.320  -8.242   7.387  1.00 75.25           N  
ATOM   3169  CA  THR C  12      13.609  -6.820   7.262  1.00 75.25           C  
ATOM   3170  C   THR C  12      13.523  -6.379   5.805  1.00 75.25           C  
ATOM   3171  CB  THR C  12      15.008  -6.484   7.820  1.00 75.25           C  
ATOM   3172  O   THR C  12      13.398  -5.188   5.520  1.00 75.25           O  
ATOM   3173  CG2 THR C  12      15.070  -6.719   9.320  1.00 75.25           C  
ATOM   3174  OG1 THR C  12      15.984  -7.309   7.176  1.00 75.25           O  
ATOM   3175  N   SER C  13      13.562  -7.324   4.859  1.00 74.88           N  
ATOM   3176  CA  SER C  13      13.500  -7.043   3.430  1.00 74.88           C  
ATOM   3177  C   SER C  13      12.094  -7.270   2.885  1.00 74.88           C  
ATOM   3178  CB  SER C  13      14.500  -7.914   2.666  1.00 74.88           C  
ATOM   3179  O   SER C  13      11.805  -8.320   2.320  1.00 74.88           O  
ATOM   3180  OG  SER C  13      15.820  -7.695   3.133  1.00 74.88           O  
ATOM   3181  N   PHE C  14      11.195  -6.422   3.152  1.00 81.88           N  
ATOM   3182  CA  PHE C  14       9.828  -6.480   2.646  1.00 81.88           C  
ATOM   3183  C   PHE C  14       9.258  -5.082   2.457  1.00 81.88           C  
ATOM   3184  CB  PHE C  14       8.938  -7.285   3.598  1.00 81.88           C  
ATOM   3185  O   PHE C  14       9.906  -4.090   2.797  1.00 81.88           O  
ATOM   3186  CG  PHE C  14       8.688  -6.605   4.918  1.00 81.88           C  
ATOM   3187  CD1 PHE C  14       9.578  -6.758   5.973  1.00 81.88           C  
ATOM   3188  CD2 PHE C  14       7.562  -5.812   5.102  1.00 81.88           C  
ATOM   3189  CE1 PHE C  14       9.352  -6.129   7.195  1.00 81.88           C  
ATOM   3190  CE2 PHE C  14       7.328  -5.184   6.320  1.00 81.88           C  
ATOM   3191  CZ  PHE C  14       8.219  -5.344   7.367  1.00 81.88           C  
ATOM   3192  N   THR C  15       8.125  -5.070   1.771  1.00 72.06           N  
ATOM   3193  CA  THR C  15       7.453  -3.789   1.588  1.00 72.06           C  
ATOM   3194  C   THR C  15       6.242  -3.680   2.508  1.00 72.06           C  
ATOM   3195  CB  THR C  15       7.012  -3.594   0.126  1.00 72.06           C  
ATOM   3196  O   THR C  15       5.348  -4.527   2.471  1.00 72.06           O  
ATOM   3197  CG2 THR C  15       6.328  -2.244  -0.067  1.00 72.06           C  
ATOM   3198  OG1 THR C  15       8.156  -3.664  -0.728  1.00 72.06           O  
ATOM   3199  N   GLU C  16       6.441  -2.793   3.443  1.00 70.50           N  
ATOM   3200  CA  GLU C  16       5.242  -2.520   4.230  1.00 70.50           C  
ATOM   3201  C   GLU C  16       4.082  -2.092   3.334  1.00 70.50           C  
ATOM   3202  CB  GLU C  16       5.520  -1.442   5.281  1.00 70.50           C  
ATOM   3203  O   GLU C  16       4.254  -1.261   2.441  1.00 70.50           O  
ATOM   3204  CG  GLU C  16       6.320  -1.941   6.477  1.00 70.50           C  
ATOM   3205  CD  GLU C  16       6.453  -0.907   7.582  1.00 70.50           C  
ATOM   3206  OE1 GLU C  16       7.008  -1.235   8.656  1.00 70.50           O  
ATOM   3207  OE2 GLU C  16       6.000   0.240   7.375  1.00 70.50           O  
ATOM   3208  N   ALA C  17       2.943  -2.861   3.531  1.00 70.44           N  
ATOM   3209  CA  ALA C  17       1.727  -2.646   2.754  1.00 70.44           C  
ATOM   3210  C   ALA C  17       0.482  -2.854   3.613  1.00 70.44           C  
ATOM   3211  CB  ALA C  17       1.696  -3.578   1.545  1.00 70.44           C  
ATOM   3212  O   ALA C  17       0.566  -2.875   4.844  1.00 70.44           O  
ATOM   3213  N   ASN C  18      -0.692  -2.662   3.135  1.00 68.94           N  
ATOM   3214  CA  ASN C  18      -1.970  -2.926   3.789  1.00 68.94           C  
ATOM   3215  C   ASN C  18      -2.881  -3.783   2.914  1.00 68.94           C  
ATOM   3216  CB  ASN C  18      -2.666  -1.612   4.152  1.00 68.94           C  
ATOM   3217  O   ASN C  18      -4.047  -3.441   2.703  1.00 68.94           O  
ATOM   3218  CG  ASN C  18      -1.991  -0.895   5.305  1.00 68.94           C  
ATOM   3219  ND2 ASN C  18      -1.907   0.427   5.215  1.00 68.94           N  
ATOM   3220  OD1 ASN C  18      -1.549  -1.522   6.270  1.00 68.94           O  
ATOM   3221  N   ARG C  19      -2.285  -4.848   2.504  1.00 70.50           N  
ATOM   3222  CA  ARG C  19      -3.068  -5.781   1.703  1.00 70.50           C  
ATOM   3223  C   ARG C  19      -4.180  -6.418   2.533  1.00 70.50           C  
ATOM   3224  CB  ARG C  19      -2.170  -6.867   1.109  1.00 70.50           C  
ATOM   3225  O   ARG C  19      -4.008  -6.656   3.730  1.00 70.50           O  
ATOM   3226  CG  ARG C  19      -1.063  -6.332   0.216  1.00 70.50           C  
ATOM   3227  CD  ARG C  19      -0.319  -7.457  -0.494  1.00 70.50           C  
ATOM   3228  NE  ARG C  19       0.424  -8.289   0.446  1.00 70.50           N  
ATOM   3229  NH1 ARG C  19       0.977  -9.906  -1.105  1.00 70.50           N  
ATOM   3230  NH2 ARG C  19       1.672 -10.117   1.068  1.00 70.50           N  
ATOM   3231  CZ  ARG C  19       1.022  -9.438   0.134  1.00 70.50           C  
ATOM   3232  N   THR C  20      -5.336  -6.578   1.829  1.00 69.44           N  
ATOM   3233  CA  THR C  20      -6.359  -7.469   2.375  1.00 69.44           C  
ATOM   3234  C   THR C  20      -6.305  -8.836   1.696  1.00 69.44           C  
ATOM   3235  CB  THR C  20      -7.766  -6.863   2.217  1.00 69.44           C  
ATOM   3236  O   THR C  20      -5.570  -9.023   0.726  1.00 69.44           O  
ATOM   3237  CG2 THR C  20      -7.805  -5.422   2.705  1.00 69.44           C  
ATOM   3238  OG1 THR C  20      -8.141  -6.898   0.833  1.00 69.44           O  
ATOM   3239  N   ILE C  21      -7.094  -9.711   2.246  1.00 73.69           N  
ATOM   3240  CA  ILE C  21      -7.047 -11.070   1.724  1.00 73.69           C  
ATOM   3241  C   ILE C  21      -7.578 -11.094   0.293  1.00 73.69           C  
ATOM   3242  CB  ILE C  21      -7.848 -12.047   2.611  1.00 73.69           C  
ATOM   3243  O   ILE C  21      -7.238 -11.984  -0.489  1.00 73.69           O  
ATOM   3244  CG1 ILE C  21      -7.473 -13.492   2.285  1.00 73.69           C  
ATOM   3245  CG2 ILE C  21      -9.352 -11.812   2.441  1.00 73.69           C  
ATOM   3246  CD1 ILE C  21      -6.023 -13.844   2.588  1.00 73.69           C  
ATOM   3247  N   ASP C  22      -8.242 -10.047  -0.034  1.00 71.06           N  
ATOM   3248  CA  ASP C  22      -8.781  -9.984  -1.390  1.00 71.06           C  
ATOM   3249  C   ASP C  22      -7.695  -9.625  -2.396  1.00 71.06           C  
ATOM   3250  CB  ASP C  22      -9.930  -8.977  -1.466  1.00 71.06           C  
ATOM   3251  O   ASP C  22      -7.836  -9.883  -3.594  1.00 71.06           O  
ATOM   3252  CG  ASP C  22     -11.164  -9.422  -0.701  1.00 71.06           C  
ATOM   3253  OD1 ASP C  22     -11.383 -10.641  -0.557  1.00 71.06           O  
ATOM   3254  OD2 ASP C  22     -11.922  -8.539  -0.240  1.00 71.06           O  
ATOM   3255  N   ASP C  23      -6.590  -9.031  -1.895  1.00 75.75           N  
ATOM   3256  CA  ASP C  23      -5.465  -8.680  -2.758  1.00 75.75           C  
ATOM   3257  C   ASP C  23      -4.586  -9.898  -3.035  1.00 75.75           C  
ATOM   3258  CB  ASP C  23      -4.633  -7.562  -2.125  1.00 75.75           C  
ATOM   3259  O   ASP C  23      -3.734  -9.859  -3.926  1.00 75.75           O  
ATOM   3260  CG  ASP C  23      -5.422  -6.277  -1.927  1.00 75.75           C  
ATOM   3261  OD1 ASP C  23      -6.094  -5.820  -2.877  1.00 75.75           O  
ATOM   3262  OD2 ASP C  23      -5.363  -5.715  -0.811  1.00 75.75           O  
ATOM   3263  N   ILE C  24      -4.836 -10.930  -2.344  1.00 86.69           N  
ATOM   3264  CA  ILE C  24      -3.973 -12.109  -2.383  1.00 86.69           C  
ATOM   3265  C   ILE C  24      -4.750 -13.297  -2.936  1.00 86.69           C  
ATOM   3266  CB  ILE C  24      -3.406 -12.438  -0.983  1.00 86.69           C  
ATOM   3267  O   ILE C  24      -5.852 -13.602  -2.471  1.00 86.69           O  
ATOM   3268  CG1 ILE C  24      -2.680 -11.219  -0.399  1.00 86.69           C  
ATOM   3269  CG2 ILE C  24      -2.477 -13.656  -1.052  1.00 86.69           C  
ATOM   3270  CD1 ILE C  24      -2.271 -11.383   1.059  1.00 86.69           C  
ATOM   3271  N   ASP C  25      -4.219 -13.859  -3.977  1.00 82.81           N  
ATOM   3272  CA  ASP C  25      -4.938 -15.016  -4.504  1.00 82.81           C  
ATOM   3273  C   ASP C  25      -4.020 -16.234  -4.613  1.00 82.81           C  
ATOM   3274  CB  ASP C  25      -5.547 -14.688  -5.871  1.00 82.81           C  
ATOM   3275  O   ASP C  25      -4.457 -17.312  -5.012  1.00 82.81           O  
ATOM   3276  CG  ASP C  25      -4.512 -14.242  -6.887  1.00 82.81           C  
ATOM   3277  OD1 ASP C  25      -3.309 -14.531  -6.707  1.00 82.81           O  
ATOM   3278  OD2 ASP C  25      -4.902 -13.586  -7.883  1.00 82.81           O  
ATOM   3279  N   THR C  26      -2.816 -15.953  -4.203  1.00 90.62           N  
ATOM   3280  CA  THR C  26      -1.851 -17.000  -4.496  1.00 90.62           C  
ATOM   3281  C   THR C  26      -0.956 -17.266  -3.291  1.00 90.62           C  
ATOM   3282  CB  THR C  26      -0.979 -16.641  -5.715  1.00 90.62           C  
ATOM   3283  O   THR C  26      -0.551 -16.344  -2.592  1.00 90.62           O  
ATOM   3284  CG2 THR C  26       0.060 -17.719  -5.992  1.00 90.62           C  
ATOM   3285  OG1 THR C  26      -1.817 -16.484  -6.867  1.00 90.62           O  
ATOM   3286  N   ILE C  27      -0.743 -18.562  -3.035  1.00 94.62           N  
ATOM   3287  CA  ILE C  27       0.364 -18.984  -2.189  1.00 94.62           C  
ATOM   3288  C   ILE C  27       1.524 -19.469  -3.062  1.00 94.62           C  
ATOM   3289  CB  ILE C  27      -0.070 -20.109  -1.220  1.00 94.62           C  
ATOM   3290  O   ILE C  27       1.329 -20.250  -3.998  1.00 94.62           O  
ATOM   3291  CG1 ILE C  27      -1.031 -19.562  -0.161  1.00 94.62           C  
ATOM   3292  CG2 ILE C  27       1.151 -20.766  -0.565  1.00 94.62           C  
ATOM   3293  CD1 ILE C  27      -1.232 -20.484   1.034  1.00 94.62           C  
ATOM   3294  N   VAL C  28       2.703 -18.891  -2.848  1.00 94.25           N  
ATOM   3295  CA  VAL C  28       3.898 -19.344  -3.551  1.00 94.25           C  
ATOM   3296  C   VAL C  28       4.750 -20.203  -2.619  1.00 94.25           C  
ATOM   3297  CB  VAL C  28       4.730 -18.156  -4.086  1.00 94.25           C  
ATOM   3298  O   VAL C  28       5.191 -19.750  -1.566  1.00 94.25           O  
ATOM   3299  CG1 VAL C  28       6.004 -18.656  -4.770  1.00 94.25           C  
ATOM   3300  CG2 VAL C  28       3.896 -17.312  -5.051  1.00 94.25           C  
ATOM   3301  N   ILE C  29       4.902 -21.453  -3.043  1.00 97.12           N  
ATOM   3302  CA  ILE C  29       5.711 -22.391  -2.279  1.00 97.12           C  
ATOM   3303  C   ILE C  29       7.180 -22.250  -2.670  1.00 97.12           C  
ATOM   3304  CB  ILE C  29       5.238 -23.859  -2.500  1.00 97.12           C  
ATOM   3305  O   ILE C  29       7.516 -22.234  -3.855  1.00 97.12           O  
ATOM   3306  CG1 ILE C  29       3.779 -24.016  -2.055  1.00 97.12           C  
ATOM   3307  CG2 ILE C  29       6.148 -24.828  -1.760  1.00 97.12           C  
ATOM   3308  CD1 ILE C  29       3.549 -23.719  -0.579  1.00 97.12           C  
ATOM   3309  N   HIS C  30       7.977 -21.984  -1.700  1.00 96.31           N  
ATOM   3310  CA  HIS C  30       9.430 -21.969  -1.798  1.00 96.31           C  
ATOM   3311  C   HIS C  30      10.055 -23.094  -0.973  1.00 96.31           C  
ATOM   3312  CB  HIS C  30       9.984 -20.625  -1.343  1.00 96.31           C  
ATOM   3313  O   HIS C  30       9.391 -23.672  -0.109  1.00 96.31           O  
ATOM   3314  CG  HIS C  30       9.438 -19.453  -2.107  1.00 96.31           C  
ATOM   3315  CD2 HIS C  30       8.289 -18.750  -1.951  1.00 96.31           C  
ATOM   3316  ND1 HIS C  30      10.086 -18.891  -3.182  1.00 96.31           N  
ATOM   3317  CE1 HIS C  30       9.367 -17.891  -3.654  1.00 96.31           C  
ATOM   3318  NE2 HIS C  30       8.266 -17.781  -2.926  1.00 96.31           N  
ATOM   3319  N   HIS C  31      11.188 -23.516  -1.273  1.00 95.06           N  
ATOM   3320  CA  HIS C  31      12.055 -24.203  -0.323  1.00 95.06           C  
ATOM   3321  C   HIS C  31      13.195 -23.297   0.134  1.00 95.06           C  
ATOM   3322  CB  HIS C  31      12.609 -25.484  -0.940  1.00 95.06           C  
ATOM   3323  O   HIS C  31      13.695 -22.484  -0.642  1.00 95.06           O  
ATOM   3324  CG  HIS C  31      13.641 -25.250  -2.000  1.00 95.06           C  
ATOM   3325  CD2 HIS C  31      14.047 -24.094  -2.600  1.00 95.06           C  
ATOM   3326  ND1 HIS C  31      14.375 -26.266  -2.566  1.00 95.06           N  
ATOM   3327  CE1 HIS C  31      15.195 -25.750  -3.471  1.00 95.06           C  
ATOM   3328  NE2 HIS C  31      15.016 -24.438  -3.510  1.00 95.06           N  
ATOM   3329  N   TRP C  32      13.508 -23.391   1.476  1.00 90.44           N  
ATOM   3330  CA  TRP C  32      14.609 -22.531   1.898  1.00 90.44           C  
ATOM   3331  C   TRP C  32      15.953 -23.172   1.565  1.00 90.44           C  
ATOM   3332  CB  TRP C  32      14.523 -22.250   3.400  1.00 90.44           C  
ATOM   3333  O   TRP C  32      16.094 -24.391   1.613  1.00 90.44           O  
ATOM   3334  CG  TRP C  32      14.578 -23.484   4.258  1.00 90.44           C  
ATOM   3335  CD1 TRP C  32      15.586 -24.406   4.309  1.00 90.44           C  
ATOM   3336  CD2 TRP C  32      13.586 -23.922   5.184  1.00 90.44           C  
ATOM   3337  CE2 TRP C  32      14.055 -25.125   5.766  1.00 90.44           C  
ATOM   3338  CE3 TRP C  32      12.336 -23.422   5.582  1.00 90.44           C  
ATOM   3339  NE1 TRP C  32      15.281 -25.391   5.215  1.00 90.44           N  
ATOM   3340  CH2 TRP C  32      12.109 -25.312   7.094  1.00 90.44           C  
ATOM   3341  CZ2 TRP C  32      13.320 -25.828   6.723  1.00 90.44           C  
ATOM   3342  CZ3 TRP C  32      11.609 -24.125   6.535  1.00 90.44           C  
ATOM   3343  N   GLY C  33      16.875 -22.438   1.101  1.00 81.81           N  
ATOM   3344  CA  GLY C  33      18.281 -22.750   0.964  1.00 81.81           C  
ATOM   3345  C   GLY C  33      18.562 -24.219   0.695  1.00 81.81           C  
ATOM   3346  O   GLY C  33      18.000 -24.797  -0.234  1.00 81.81           O  
ATOM   3347  N   ASP C  34      19.469 -24.812   1.623  1.00 83.19           N  
ATOM   3348  CA  ASP C  34      19.984 -26.156   1.450  1.00 83.19           C  
ATOM   3349  C   ASP C  34      19.359 -27.125   2.467  1.00 83.19           C  
ATOM   3350  CB  ASP C  34      21.500 -26.172   1.575  1.00 83.19           C  
ATOM   3351  O   ASP C  34      18.859 -26.688   3.506  1.00 83.19           O  
ATOM   3352  CG  ASP C  34      22.188 -25.391   0.468  1.00 83.19           C  
ATOM   3353  OD1 ASP C  34      21.812 -25.531  -0.712  1.00 83.19           O  
ATOM   3354  OD2 ASP C  34      23.141 -24.625   0.778  1.00 83.19           O  
ATOM   3355  N   ASP C  35      19.453 -28.438   2.082  1.00 87.88           N  
ATOM   3356  CA  ASP C  35      19.078 -29.469   3.043  1.00 87.88           C  
ATOM   3357  C   ASP C  35      19.859 -29.312   4.348  1.00 87.88           C  
ATOM   3358  CB  ASP C  35      19.328 -30.859   2.451  1.00 87.88           C  
ATOM   3359  O   ASP C  35      21.000 -28.828   4.348  1.00 87.88           O  
ATOM   3360  CG  ASP C  35      18.359 -31.203   1.326  1.00 87.88           C  
ATOM   3361  OD1 ASP C  35      17.484 -30.375   1.001  1.00 87.88           O  
ATOM   3362  OD2 ASP C  35      18.484 -32.312   0.760  1.00 87.88           O  
ATOM   3363  N   ASN C  36      19.281 -29.594   5.426  1.00 86.56           N  
ATOM   3364  CA  ASN C  36      19.875 -29.719   6.754  1.00 86.56           C  
ATOM   3365  C   ASN C  36      20.141 -28.344   7.379  1.00 86.56           C  
ATOM   3366  CB  ASN C  36      21.172 -30.531   6.691  1.00 86.56           C  
ATOM   3367  O   ASN C  36      20.750 -28.266   8.453  1.00 86.56           O  
ATOM   3368  CG  ASN C  36      20.922 -32.000   6.391  1.00 86.56           C  
ATOM   3369  ND2 ASN C  36      21.953 -32.688   5.898  1.00 86.56           N  
ATOM   3370  OD1 ASN C  36      19.828 -32.500   6.602  1.00 86.56           O  
ATOM   3371  N   GLN C  37      19.766 -27.234   6.711  1.00 91.00           N  
ATOM   3372  CA  GLN C  37      19.859 -25.938   7.359  1.00 91.00           C  
ATOM   3373  C   GLN C  37      18.891 -25.844   8.539  1.00 91.00           C  
ATOM   3374  CB  GLN C  37      19.562 -24.812   6.355  1.00 91.00           C  
ATOM   3375  O   GLN C  37      17.766 -26.328   8.469  1.00 91.00           O  
ATOM   3376  CG  GLN C  37      20.672 -23.781   6.246  1.00 91.00           C  
ATOM   3377  CD  GLN C  37      20.453 -22.797   5.113  1.00 91.00           C  
ATOM   3378  NE2 GLN C  37      20.312 -21.516   5.457  1.00 91.00           N  
ATOM   3379  OE1 GLN C  37      20.406 -23.188   3.941  1.00 91.00           O  
ATOM   3380  N   ARG C  38      19.359 -25.250   9.633  1.00 89.50           N  
ATOM   3381  CA  ARG C  38      18.516 -25.109  10.820  1.00 89.50           C  
ATOM   3382  C   ARG C  38      17.422 -24.062  10.594  1.00 89.50           C  
ATOM   3383  CB  ARG C  38      19.375 -24.719  12.031  1.00 89.50           C  
ATOM   3384  O   ARG C  38      17.672 -23.016   9.984  1.00 89.50           O  
ATOM   3385  CG  ARG C  38      20.266 -25.828  12.531  1.00 89.50           C  
ATOM   3386  CD  ARG C  38      21.047 -25.406  13.773  1.00 89.50           C  
ATOM   3387  NE  ARG C  38      20.172 -25.219  14.922  1.00 89.50           N  
ATOM   3388  NH1 ARG C  38      21.812 -24.312  16.281  1.00 89.50           N  
ATOM   3389  NH2 ARG C  38      19.688 -24.578  17.078  1.00 89.50           N  
ATOM   3390  CZ  ARG C  38      20.562 -24.703  16.094  1.00 89.50           C  
ATOM   3391  N   PHE C  39      16.219 -24.422  11.055  1.00 94.62           N  
ATOM   3392  CA  PHE C  39      15.055 -23.547  10.984  1.00 94.62           C  
ATOM   3393  C   PHE C  39      15.391 -22.156  11.492  1.00 94.62           C  
ATOM   3394  CB  PHE C  39      13.898 -24.141  11.797  1.00 94.62           C  
ATOM   3395  O   PHE C  39      15.094 -21.156  10.828  1.00 94.62           O  
ATOM   3396  CG  PHE C  39      12.680 -23.266  11.836  1.00 94.62           C  
ATOM   3397  CD1 PHE C  39      12.492 -22.359  12.883  1.00 94.62           C  
ATOM   3398  CD2 PHE C  39      11.719 -23.344  10.836  1.00 94.62           C  
ATOM   3399  CE1 PHE C  39      11.359 -21.547  12.922  1.00 94.62           C  
ATOM   3400  CE2 PHE C  39      10.586 -22.531  10.875  1.00 94.62           C  
ATOM   3401  CZ  PHE C  39      10.406 -21.641  11.922  1.00 94.62           C  
ATOM   3402  N   GLU C  40      16.047 -22.062  12.695  1.00 90.94           N  
ATOM   3403  CA  GLU C  40      16.391 -20.781  13.320  1.00 90.94           C  
ATOM   3404  C   GLU C  40      17.312 -19.953  12.438  1.00 90.94           C  
ATOM   3405  CB  GLU C  40      17.031 -21.016  14.688  1.00 90.94           C  
ATOM   3406  O   GLU C  40      17.172 -18.734  12.359  1.00 90.94           O  
ATOM   3407  CG  GLU C  40      16.094 -21.625  15.727  1.00 90.94           C  
ATOM   3408  CD  GLU C  40      15.969 -23.125  15.594  1.00 90.94           C  
ATOM   3409  OE1 GLU C  40      15.195 -23.734  16.375  1.00 90.94           O  
ATOM   3410  OE2 GLU C  40      16.641 -23.703  14.711  1.00 90.94           O  
ATOM   3411  N   LYS C  41      18.188 -20.594  11.781  1.00 86.62           N  
ATOM   3412  CA  LYS C  41      19.141 -19.891  10.930  1.00 86.62           C  
ATOM   3413  C   LYS C  41      18.438 -19.297   9.711  1.00 86.62           C  
ATOM   3414  CB  LYS C  41      20.266 -20.828  10.484  1.00 86.62           C  
ATOM   3415  O   LYS C  41      18.812 -18.219   9.242  1.00 86.62           O  
ATOM   3416  CG  LYS C  41      21.344 -21.031  11.539  1.00 86.62           C  
ATOM   3417  CD  LYS C  41      22.312 -19.859  11.578  1.00 86.62           C  
ATOM   3418  CE  LYS C  41      23.422 -20.094  12.602  1.00 86.62           C  
ATOM   3419  NZ  LYS C  41      24.297 -18.891  12.742  1.00 86.62           N  
ATOM   3420  N   VAL C  42      17.469 -20.047   9.164  1.00 92.94           N  
ATOM   3421  CA  VAL C  42      16.703 -19.547   8.039  1.00 92.94           C  
ATOM   3422  C   VAL C  42      15.914 -18.297   8.461  1.00 92.94           C  
ATOM   3423  CB  VAL C  42      15.742 -20.609   7.473  1.00 92.94           C  
ATOM   3424  O   VAL C  42      15.906 -17.297   7.758  1.00 92.94           O  
ATOM   3425  CG1 VAL C  42      14.883 -20.031   6.352  1.00 92.94           C  
ATOM   3426  CG2 VAL C  42      16.531 -21.828   6.969  1.00 92.94           C  
ATOM   3427  N   CYS C  43      15.242 -18.359   9.602  1.00 93.12           N  
ATOM   3428  CA  CYS C  43      14.500 -17.219  10.117  1.00 93.12           C  
ATOM   3429  C   CYS C  43      15.430 -16.016  10.328  1.00 93.12           C  
ATOM   3430  CB  CYS C  43      13.805 -17.578  11.430  1.00 93.12           C  
ATOM   3431  O   CYS C  43      15.094 -14.898   9.953  1.00 93.12           O  
ATOM   3432  SG  CYS C  43      12.516 -18.828  11.250  1.00 93.12           S  
ATOM   3433  N   GLU C  44      16.578 -16.281  10.867  1.00 84.56           N  
ATOM   3434  CA  GLU C  44      17.562 -15.227  11.125  1.00 84.56           C  
ATOM   3435  C   GLU C  44      18.062 -14.617   9.820  1.00 84.56           C  
ATOM   3436  CB  GLU C  44      18.750 -15.773  11.938  1.00 84.56           C  
ATOM   3437  O   GLU C  44      18.344 -13.414   9.758  1.00 84.56           O  
ATOM   3438  CG  GLU C  44      18.438 -15.961  13.414  1.00 84.56           C  
ATOM   3439  CD  GLU C  44      19.516 -16.734  14.156  1.00 84.56           C  
ATOM   3440  OE1 GLU C  44      19.312 -17.062  15.352  1.00 84.56           O  
ATOM   3441  OE2 GLU C  44      20.562 -17.016  13.539  1.00 84.56           O  
ATOM   3442  N   PHE C  45      18.312 -15.500   8.828  1.00 86.69           N  
ATOM   3443  CA  PHE C  45      18.734 -15.031   7.512  1.00 86.69           C  
ATOM   3444  C   PHE C  45      17.797 -13.953   6.992  1.00 86.69           C  
ATOM   3445  CB  PHE C  45      18.781 -16.203   6.516  1.00 86.69           C  
ATOM   3446  O   PHE C  45      18.234 -12.867   6.617  1.00 86.69           O  
ATOM   3447  CG  PHE C  45      19.062 -15.773   5.098  1.00 86.69           C  
ATOM   3448  CD1 PHE C  45      18.031 -15.766   4.156  1.00 86.69           C  
ATOM   3449  CD2 PHE C  45      20.328 -15.383   4.707  1.00 86.69           C  
ATOM   3450  CE1 PHE C  45      18.281 -15.375   2.842  1.00 86.69           C  
ATOM   3451  CE2 PHE C  45      20.594 -14.992   3.396  1.00 86.69           C  
ATOM   3452  CZ  PHE C  45      19.562 -14.992   2.465  1.00 86.69           C  
ATOM   3453  N   PHE C  46      16.422 -14.188   7.012  1.00 89.56           N  
ATOM   3454  CA  PHE C  46      15.453 -13.219   6.516  1.00 89.56           C  
ATOM   3455  C   PHE C  46      15.391 -12.008   7.438  1.00 89.56           C  
ATOM   3456  CB  PHE C  46      14.070 -13.859   6.391  1.00 89.56           C  
ATOM   3457  O   PHE C  46      15.188 -10.883   6.977  1.00 89.56           O  
ATOM   3458  CG  PHE C  46      13.945 -14.805   5.227  1.00 89.56           C  
ATOM   3459  CD1 PHE C  46      14.164 -14.367   3.928  1.00 89.56           C  
ATOM   3460  CD2 PHE C  46      13.602 -16.141   5.434  1.00 89.56           C  
ATOM   3461  CE1 PHE C  46      14.047 -15.234   2.848  1.00 89.56           C  
ATOM   3462  CE2 PHE C  46      13.477 -17.016   4.359  1.00 89.56           C  
ATOM   3463  CZ  PHE C  46      13.703 -16.562   3.068  1.00 89.56           C  
ATOM   3464  N   ALA C  47      15.500 -12.227   8.734  1.00 85.50           N  
ATOM   3465  CA  ALA C  47      15.508 -11.117   9.688  1.00 85.50           C  
ATOM   3466  C   ALA C  47      16.703 -10.203   9.461  1.00 85.50           C  
ATOM   3467  CB  ALA C  47      15.508 -11.648  11.117  1.00 85.50           C  
ATOM   3468  O   ALA C  47      16.625  -9.000   9.734  1.00 85.50           O  
ATOM   3469  N   GLY C  48      17.734 -10.727   8.891  1.00 75.00           N  
ATOM   3470  CA  GLY C  48      18.969 -10.000   8.664  1.00 75.00           C  
ATOM   3471  C   GLY C  48      18.906  -9.070   7.461  1.00 75.00           C  
ATOM   3472  O   GLY C  48      19.797  -8.258   7.242  1.00 75.00           O  
ATOM   3473  N   GLY C  49      17.953  -9.164   6.602  1.00 77.81           N  
ATOM   3474  CA  GLY C  49      17.719  -8.234   5.508  1.00 77.81           C  
ATOM   3475  C   GLY C  49      18.531  -8.555   4.266  1.00 77.81           C  
ATOM   3476  O   GLY C  49      19.250  -7.691   3.752  1.00 77.81           O  
ATOM   3477  N   PRO C  50      18.438  -9.750   3.742  1.00 69.06           N  
ATOM   3478  CA  PRO C  50      19.250 -10.164   2.600  1.00 69.06           C  
ATOM   3479  C   PRO C  50      18.719  -9.633   1.271  1.00 69.06           C  
ATOM   3480  CB  PRO C  50      19.172 -11.695   2.646  1.00 69.06           C  
ATOM   3481  O   PRO C  50      19.203 -10.039   0.206  1.00 69.06           O  
ATOM   3482  CG  PRO C  50      17.812 -11.992   3.168  1.00 69.06           C  
ATOM   3483  CD  PRO C  50      17.438 -10.945   4.176  1.00 69.06           C  
ATOM   3484  N   GLY C  51      17.703  -8.812   1.350  1.00 74.25           N  
ATOM   3485  CA  GLY C  51      17.125  -8.312   0.116  1.00 74.25           C  
ATOM   3486  C   GLY C  51      16.016  -9.195  -0.418  1.00 74.25           C  
ATOM   3487  O   GLY C  51      15.594  -9.047  -1.568  1.00 74.25           O  
ATOM   3488  N   THR C  52      15.711 -10.195   0.297  1.00 80.31           N  
ATOM   3489  CA  THR C  52      14.578 -11.086   0.041  1.00 80.31           C  
ATOM   3490  C   THR C  52      13.883 -11.461   1.345  1.00 80.31           C  
ATOM   3491  CB  THR C  52      15.023 -12.359  -0.692  1.00 80.31           C  
ATOM   3492  O   THR C  52      14.406 -11.211   2.432  1.00 80.31           O  
ATOM   3493  CG2 THR C  52      15.906 -13.227   0.200  1.00 80.31           C  
ATOM   3494  OG1 THR C  52      13.867 -13.117  -1.076  1.00 80.31           O  
ATOM   3495  N   SER C  53      12.562 -11.891   1.206  1.00 89.06           N  
ATOM   3496  CA  SER C  53      11.805 -12.289   2.389  1.00 89.06           C  
ATOM   3497  C   SER C  53      10.680 -13.250   2.023  1.00 89.06           C  
ATOM   3498  CB  SER C  53      11.234 -11.062   3.105  1.00 89.06           C  
ATOM   3499  O   SER C  53      10.539 -13.633   0.862  1.00 89.06           O  
ATOM   3500  OG  SER C  53      10.352 -10.359   2.260  1.00 89.06           O  
ATOM   3501  N   ALA C  54      10.039 -13.742   3.064  1.00 93.62           N  
ATOM   3502  CA  ALA C  54       8.844 -14.578   2.959  1.00 93.62           C  
ATOM   3503  C   ALA C  54       7.895 -14.320   4.125  1.00 93.62           C  
ATOM   3504  CB  ALA C  54       9.227 -16.047   2.904  1.00 93.62           C  
ATOM   3505  O   ALA C  54       8.312 -13.836   5.180  1.00 93.62           O  
ATOM   3506  N   HIS C  55       6.711 -14.641   3.850  1.00 94.94           N  
ATOM   3507  CA  HIS C  55       5.746 -14.477   4.930  1.00 94.94           C  
ATOM   3508  C   HIS C  55       5.949 -15.523   6.016  1.00 94.94           C  
ATOM   3509  CB  HIS C  55       4.320 -14.539   4.387  1.00 94.94           C  
ATOM   3510  O   HIS C  55       5.922 -15.211   7.207  1.00 94.94           O  
ATOM   3511  CG  HIS C  55       3.961 -13.398   3.494  1.00 94.94           C  
ATOM   3512  CD2 HIS C  55       3.293 -12.250   3.746  1.00 94.94           C  
ATOM   3513  ND1 HIS C  55       4.293 -13.367   2.158  1.00 94.94           N  
ATOM   3514  CE1 HIS C  55       3.848 -12.242   1.626  1.00 94.94           C  
ATOM   3515  NE2 HIS C  55       3.236 -11.547   2.568  1.00 94.94           N  
ATOM   3516  N   PHE C  56       6.129 -16.688   5.582  1.00 94.62           N  
ATOM   3517  CA  PHE C  56       6.230 -17.781   6.539  1.00 94.62           C  
ATOM   3518  C   PHE C  56       7.445 -18.656   6.238  1.00 94.62           C  
ATOM   3519  CB  PHE C  56       4.957 -18.641   6.516  1.00 94.62           C  
ATOM   3520  O   PHE C  56       7.816 -18.844   5.078  1.00 94.62           O  
ATOM   3521  CG  PHE C  56       3.713 -17.875   6.895  1.00 94.62           C  
ATOM   3522  CD1 PHE C  56       3.410 -17.625   8.227  1.00 94.62           C  
ATOM   3523  CD2 PHE C  56       2.846 -17.422   5.914  1.00 94.62           C  
ATOM   3524  CE1 PHE C  56       2.260 -16.922   8.578  1.00 94.62           C  
ATOM   3525  CE2 PHE C  56       1.693 -16.719   6.254  1.00 94.62           C  
ATOM   3526  CZ  PHE C  56       1.402 -16.469   7.590  1.00 94.62           C  
ATOM   3527  N   VAL C  57       8.062 -19.156   7.344  1.00 95.81           N  
ATOM   3528  CA  VAL C  57       9.023 -20.266   7.328  1.00 95.81           C  
ATOM   3529  C   VAL C  57       8.445 -21.469   8.070  1.00 95.81           C  
ATOM   3530  CB  VAL C  57      10.375 -19.844   7.957  1.00 95.81           C  
ATOM   3531  O   VAL C  57       8.055 -21.359   9.234  1.00 95.81           O  
ATOM   3532  CG1 VAL C  57      11.352 -21.016   7.957  1.00 95.81           C  
ATOM   3533  CG2 VAL C  57      10.961 -18.641   7.207  1.00 95.81           C  
ATOM   3534  N   VAL C  58       8.328 -22.547   7.301  1.00 96.19           N  
ATOM   3535  CA  VAL C  58       7.551 -23.656   7.871  1.00 96.19           C  
ATOM   3536  C   VAL C  58       8.367 -24.938   7.820  1.00 96.19           C  
ATOM   3537  CB  VAL C  58       6.207 -23.828   7.137  1.00 96.19           C  
ATOM   3538  O   VAL C  58       9.000 -25.234   6.809  1.00 96.19           O  
ATOM   3539  CG1 VAL C  58       5.375 -24.938   7.797  1.00 96.19           C  
ATOM   3540  CG2 VAL C  58       5.430 -22.516   7.105  1.00 96.19           C  
ATOM   3541  N   GLU C  59       8.438 -25.594   8.945  1.00 95.38           N  
ATOM   3542  CA  GLU C  59       8.898 -26.984   9.023  1.00 95.38           C  
ATOM   3543  C   GLU C  59       8.000 -27.812   9.938  1.00 95.38           C  
ATOM   3544  CB  GLU C  59      10.344 -27.047   9.523  1.00 95.38           C  
ATOM   3545  O   GLU C  59       6.996 -27.312  10.445  1.00 95.38           O  
ATOM   3546  CG  GLU C  59      10.492 -26.797  11.023  1.00 95.38           C  
ATOM   3547  CD  GLU C  59      11.922 -26.906  11.508  1.00 95.38           C  
ATOM   3548  OE1 GLU C  59      12.156 -26.812  12.742  1.00 95.38           O  
ATOM   3549  OE2 GLU C  59      12.828 -27.078  10.664  1.00 95.38           O  
ATOM   3550  N   ALA C  60       8.352 -29.078  10.016  1.00 92.12           N  
ATOM   3551  CA  ALA C  60       7.547 -30.000  10.828  1.00 92.12           C  
ATOM   3552  C   ALA C  60       7.254 -29.406  12.195  1.00 92.12           C  
ATOM   3553  CB  ALA C  60       8.258 -31.344  10.977  1.00 92.12           C  
ATOM   3554  O   ALA C  60       8.172 -29.172  12.992  1.00 92.12           O  
ATOM   3555  N   GLY C  61       5.984 -29.094  12.406  1.00 88.88           N  
ATOM   3556  CA  GLY C  61       5.520 -28.703  13.727  1.00 88.88           C  
ATOM   3557  C   GLY C  61       5.801 -27.234  14.039  1.00 88.88           C  
ATOM   3558  O   GLY C  61       5.512 -26.766  15.141  1.00 88.88           O  
ATOM   3559  N   ARG C  62       6.395 -26.516  13.133  1.00 90.62           N  
ATOM   3560  CA  ARG C  62       6.738 -25.125  13.422  1.00 90.62           C  
ATOM   3561  C   ARG C  62       6.426 -24.219  12.242  1.00 90.62           C  
ATOM   3562  CB  ARG C  62       8.219 -25.000  13.805  1.00 90.62           C  
ATOM   3563  O   ARG C  62       6.664 -24.594  11.086  1.00 90.62           O  
ATOM   3564  CG  ARG C  62       8.570 -25.656  15.125  1.00 90.62           C  
ATOM   3565  CD  ARG C  62      10.039 -25.453  15.484  1.00 90.62           C  
ATOM   3566  NE  ARG C  62      10.914 -26.266  14.664  1.00 90.62           N  
ATOM   3567  NH1 ARG C  62      12.867 -25.562  15.672  1.00 90.62           N  
ATOM   3568  NH2 ARG C  62      12.945 -27.094  13.969  1.00 90.62           N  
ATOM   3569  CZ  ARG C  62      12.242 -26.312  14.766  1.00 90.62           C  
ATOM   3570  N   CYS C  63       5.809 -23.078  12.477  1.00 91.75           N  
ATOM   3571  CA  CYS C  63       5.512 -22.031  11.492  1.00 91.75           C  
ATOM   3572  C   CYS C  63       5.879 -20.656  12.039  1.00 91.75           C  
ATOM   3573  CB  CYS C  63       4.035 -22.062  11.109  1.00 91.75           C  
ATOM   3574  O   CYS C  63       5.277 -20.188  13.000  1.00 91.75           O  
ATOM   3575  SG  CYS C  63       3.547 -20.734   9.984  1.00 91.75           S  
ATOM   3576  N   ALA C  64       6.930 -20.047  11.398  1.00 91.88           N  
ATOM   3577  CA  ALA C  64       7.297 -18.688  11.773  1.00 91.88           C  
ATOM   3578  C   ALA C  64       6.719 -17.672  10.789  1.00 91.88           C  
ATOM   3579  CB  ALA C  64       8.812 -18.547  11.852  1.00 91.88           C  
ATOM   3580  O   ALA C  64       6.836 -17.844   9.570  1.00 91.88           O  
ATOM   3581  N   GLN C  65       6.027 -16.781  11.266  1.00 91.19           N  
ATOM   3582  CA  GLN C  65       5.621 -15.664  10.422  1.00 91.19           C  
ATOM   3583  C   GLN C  65       6.609 -14.508  10.531  1.00 91.19           C  
ATOM   3584  CB  GLN C  65       4.215 -15.195  10.797  1.00 91.19           C  
ATOM   3585  O   GLN C  65       6.855 -13.992  11.625  1.00 91.19           O  
ATOM   3586  CG  GLN C  65       3.658 -14.125   9.867  1.00 91.19           C  
ATOM   3587  CD  GLN C  65       2.201 -13.805  10.141  1.00 91.19           C  
ATOM   3588  NE2 GLN C  65       1.629 -12.906   9.352  1.00 91.19           N  
ATOM   3589  OE1 GLN C  65       1.593 -14.367  11.055  1.00 91.19           O  
ATOM   3590  N   LEU C  66       7.188 -14.133   9.367  1.00 90.00           N  
ATOM   3591  CA  LEU C  66       8.242 -13.125   9.375  1.00 90.00           C  
ATOM   3592  C   LEU C  66       7.742 -11.820   8.781  1.00 90.00           C  
ATOM   3593  CB  LEU C  66       9.461 -13.625   8.602  1.00 90.00           C  
ATOM   3594  O   LEU C  66       8.312 -10.758   9.039  1.00 90.00           O  
ATOM   3595  CG  LEU C  66      10.266 -14.758   9.250  1.00 90.00           C  
ATOM   3596  CD1 LEU C  66       9.531 -16.078   9.078  1.00 90.00           C  
ATOM   3597  CD2 LEU C  66      11.664 -14.828   8.648  1.00 90.00           C  
ATOM   3598  N   VAL C  67       6.840 -11.953   7.867  1.00 90.25           N  
ATOM   3599  CA  VAL C  67       6.199 -10.789   7.270  1.00 90.25           C  
ATOM   3600  C   VAL C  67       4.691 -10.859   7.484  1.00 90.25           C  
ATOM   3601  CB  VAL C  67       6.516 -10.672   5.762  1.00 90.25           C  
ATOM   3602  O   VAL C  67       4.086 -11.922   7.332  1.00 90.25           O  
ATOM   3603  CG1 VAL C  67       5.762  -9.508   5.133  1.00 90.25           C  
ATOM   3604  CG2 VAL C  67       8.023 -10.523   5.539  1.00 90.25           C  
ATOM   3605  N   GLU C  68       4.117  -9.781   7.922  1.00 82.19           N  
ATOM   3606  CA  GLU C  68       2.666  -9.742   8.078  1.00 82.19           C  
ATOM   3607  C   GLU C  68       1.958  -9.930   6.742  1.00 82.19           C  
ATOM   3608  CB  GLU C  68       2.232  -8.414   8.719  1.00 82.19           C  
ATOM   3609  O   GLU C  68       2.457  -9.500   5.703  1.00 82.19           O  
ATOM   3610  CG  GLU C  68       2.781  -8.203  10.125  1.00 82.19           C  
ATOM   3611  CD  GLU C  68       1.697  -8.008  11.172  1.00 82.19           C  
ATOM   3612  OE1 GLU C  68       1.970  -8.219  12.375  1.00 82.19           O  
ATOM   3613  OE2 GLU C  68       0.565  -7.641  10.781  1.00 82.19           O  
ATOM   3614  N   ILE C  69       0.792 -10.648   6.832  1.00 84.69           N  
ATOM   3615  CA  ILE C  69       0.028 -10.961   5.629  1.00 84.69           C  
ATOM   3616  C   ILE C  69      -0.318  -9.672   4.887  1.00 84.69           C  
ATOM   3617  CB  ILE C  69      -1.259 -11.750   5.969  1.00 84.69           C  
ATOM   3618  O   ILE C  69      -0.360  -9.656   3.654  1.00 84.69           O  
ATOM   3619  CG1 ILE C  69      -0.909 -13.133   6.512  1.00 84.69           C  
ATOM   3620  CG2 ILE C  69      -2.166 -11.852   4.738  1.00 84.69           C  
ATOM   3621  CD1 ILE C  69      -0.314 -14.078   5.473  1.00 84.69           C  
ATOM   3622  N   LYS C  70      -0.490  -8.656   5.652  1.00 78.56           N  
ATOM   3623  CA  LYS C  70      -0.884  -7.387   5.035  1.00 78.56           C  
ATOM   3624  C   LYS C  70       0.284  -6.754   4.285  1.00 78.56           C  
ATOM   3625  CB  LYS C  70      -1.413  -6.418   6.094  1.00 78.56           C  
ATOM   3626  O   LYS C  70       0.088  -5.852   3.471  1.00 78.56           O  
ATOM   3627  CG  LYS C  70      -0.366  -5.973   7.105  1.00 78.56           C  
ATOM   3628  CD  LYS C  70      -0.931  -4.949   8.078  1.00 78.56           C  
ATOM   3629  CE  LYS C  70       0.108  -4.523   9.109  1.00 78.56           C  
ATOM   3630  NZ  LYS C  70       1.120  -3.596   8.523  1.00 78.56           N  
ATOM   3631  N   ASP C  71       1.521  -7.195   4.562  1.00 82.56           N  
ATOM   3632  CA  ASP C  71       2.717  -6.672   3.914  1.00 82.56           C  
ATOM   3633  C   ASP C  71       3.158  -7.574   2.764  1.00 82.56           C  
ATOM   3634  CB  ASP C  71       3.854  -6.516   4.926  1.00 82.56           C  
ATOM   3635  O   ASP C  71       2.578  -8.641   2.547  1.00 82.56           O  
ATOM   3636  CG  ASP C  71       3.555  -5.484   6.000  1.00 82.56           C  
ATOM   3637  OD1 ASP C  71       2.824  -4.508   5.723  1.00 82.56           O  
ATOM   3638  OD2 ASP C  71       4.055  -5.648   7.133  1.00 82.56           O  
ATOM   3639  N   ILE C  72       4.148  -7.027   1.978  1.00 82.50           N  
ATOM   3640  CA  ILE C  72       4.574  -7.742   0.780  1.00 82.50           C  
ATOM   3641  C   ILE C  72       5.980  -8.297   0.987  1.00 82.50           C  
ATOM   3642  CB  ILE C  72       4.539  -6.828  -0.466  1.00 82.50           C  
ATOM   3643  O   ILE C  72       6.949  -7.543   1.077  1.00 82.50           O  
ATOM   3644  CG1 ILE C  72       3.125  -6.273  -0.681  1.00 82.50           C  
ATOM   3645  CG2 ILE C  72       5.023  -7.586  -1.705  1.00 82.50           C  
ATOM   3646  CD1 ILE C  72       3.061  -5.105  -1.657  1.00 82.50           C  
ATOM   3647  N   ALA C  73       6.047  -9.539   1.060  1.00 87.00           N  
ATOM   3648  CA  ALA C  73       7.355 -10.188   1.071  1.00 87.00           C  
ATOM   3649  C   ALA C  73       7.973 -10.195  -0.323  1.00 87.00           C  
ATOM   3650  CB  ALA C  73       7.238 -11.609   1.607  1.00 87.00           C  
ATOM   3651  O   ALA C  73       7.266 -10.320  -1.324  1.00 87.00           O  
ATOM   3652  N   TRP C  74       9.281  -9.984  -0.317  1.00 85.75           N  
ATOM   3653  CA  TRP C  74      10.031 -10.086  -1.561  1.00 85.75           C  
ATOM   3654  C   TRP C  74      10.508 -11.516  -1.799  1.00 85.75           C  
ATOM   3655  CB  TRP C  74      11.234  -9.133  -1.537  1.00 85.75           C  
ATOM   3656  O   TRP C  74      11.625 -11.875  -1.419  1.00 85.75           O  
ATOM   3657  CG  TRP C  74      10.859  -7.691  -1.342  1.00 85.75           C  
ATOM   3658  CD1 TRP C  74       9.617  -7.141  -1.445  1.00 85.75           C  
ATOM   3659  CD2 TRP C  74      11.750  -6.617  -1.014  1.00 85.75           C  
ATOM   3660  CE2 TRP C  74      10.969  -5.441  -0.933  1.00 85.75           C  
ATOM   3661  CE3 TRP C  74      13.133  -6.535  -0.779  1.00 85.75           C  
ATOM   3662  NE1 TRP C  74       9.672  -5.789  -1.200  1.00 85.75           N  
ATOM   3663  CH2 TRP C  74      12.883  -4.145  -0.402  1.00 85.75           C  
ATOM   3664  CZ2 TRP C  74      11.531  -4.199  -0.627  1.00 85.75           C  
ATOM   3665  CZ3 TRP C  74      13.680  -5.297  -0.475  1.00 85.75           C  
ATOM   3666  N   HIS C  75       9.602 -12.312  -2.451  1.00 87.56           N  
ATOM   3667  CA  HIS C  75       9.992 -13.719  -2.488  1.00 87.56           C  
ATOM   3668  C   HIS C  75       9.922 -14.273  -3.906  1.00 87.56           C  
ATOM   3669  CB  HIS C  75       9.094 -14.547  -1.562  1.00 87.56           C  
ATOM   3670  O   HIS C  75      10.609 -15.250  -4.230  1.00 87.56           O  
ATOM   3671  CG  HIS C  75       7.645 -14.492  -1.924  1.00 87.56           C  
ATOM   3672  CD2 HIS C  75       6.668 -13.625  -1.567  1.00 87.56           C  
ATOM   3673  ND1 HIS C  75       7.051 -15.422  -2.752  1.00 87.56           N  
ATOM   3674  CE1 HIS C  75       5.770 -15.125  -2.889  1.00 87.56           C  
ATOM   3675  NE2 HIS C  75       5.512 -14.039  -2.182  1.00 87.56           N  
ATOM   3676  N   ALA C  76       9.172 -13.633  -4.773  1.00 80.50           N  
ATOM   3677  CA  ALA C  76       8.852 -14.305  -6.031  1.00 80.50           C  
ATOM   3678  C   ALA C  76       9.719 -13.773  -7.172  1.00 80.50           C  
ATOM   3679  CB  ALA C  76       7.375 -14.133  -6.367  1.00 80.50           C  
ATOM   3680  O   ALA C  76       9.695 -14.312  -8.281  1.00 80.50           O  
ATOM   3681  N   GLY C  77      10.539 -12.852  -6.891  1.00 67.75           N  
ATOM   3682  CA  GLY C  77      11.359 -12.266  -7.938  1.00 67.75           C  
ATOM   3683  C   GLY C  77      10.562 -11.445  -8.930  1.00 67.75           C  
ATOM   3684  O   GLY C  77      11.109 -10.961  -9.922  1.00 67.75           O  
ATOM   3685  N   ASN C  78       9.352 -11.516  -8.734  1.00 63.62           N  
ATOM   3686  CA  ASN C  78       8.352 -10.836  -9.547  1.00 63.62           C  
ATOM   3687  C   ASN C  78       7.402 -10.000  -8.695  1.00 63.62           C  
ATOM   3688  CB  ASN C  78       7.559 -11.844 -10.383  1.00 63.62           C  
ATOM   3689  O   ASN C  78       6.691 -10.539  -7.844  1.00 63.62           O  
ATOM   3690  CG  ASN C  78       6.484 -11.195 -11.227  1.00 63.62           C  
ATOM   3691  ND2 ASN C  78       6.434 -11.555 -12.508  1.00 63.62           N  
ATOM   3692  OD1 ASN C  78       5.711 -10.367 -10.742  1.00 63.62           O  
ATOM   3693  N   TRP C  79       7.453  -8.688  -8.938  1.00 71.62           N  
ATOM   3694  CA  TRP C  79       6.711  -7.805  -8.039  1.00 71.62           C  
ATOM   3695  C   TRP C  79       5.215  -8.094  -8.102  1.00 71.62           C  
ATOM   3696  CB  TRP C  79       6.977  -6.340  -8.391  1.00 71.62           C  
ATOM   3697  O   TRP C  79       4.539  -8.125  -7.074  1.00 71.62           O  
ATOM   3698  CG  TRP C  79       6.293  -5.359  -7.488  1.00 71.62           C  
ATOM   3699  CD1 TRP C  79       5.367  -4.418  -7.840  1.00 71.62           C  
ATOM   3700  CD2 TRP C  79       6.480  -5.227  -6.074  1.00 71.62           C  
ATOM   3701  CE2 TRP C  79       5.637  -4.184  -5.637  1.00 71.62           C  
ATOM   3702  CE3 TRP C  79       7.285  -5.891  -5.137  1.00 71.62           C  
ATOM   3703  NE1 TRP C  79       4.969  -3.707  -6.734  1.00 71.62           N  
ATOM   3704  CH2 TRP C  79       6.367  -4.449  -3.402  1.00 71.62           C  
ATOM   3705  CZ2 TRP C  79       5.574  -3.785  -4.301  1.00 71.62           C  
ATOM   3706  CZ3 TRP C  79       7.219  -5.492  -3.807  1.00 71.62           C  
ATOM   3707  N   ALA C  80       4.754  -8.312  -9.281  1.00 66.38           N  
ATOM   3708  CA  ALA C  80       3.340  -8.648  -9.438  1.00 66.38           C  
ATOM   3709  C   ALA C  80       2.980  -9.898  -8.641  1.00 66.38           C  
ATOM   3710  CB  ALA C  80       2.996  -8.844 -10.914  1.00 66.38           C  
ATOM   3711  O   ALA C  80       1.919  -9.961  -8.016  1.00 66.38           O  
ATOM   3712  N   ALA C  81       3.850 -10.812  -8.648  1.00 77.19           N  
ATOM   3713  CA  ALA C  81       3.635 -12.031  -7.879  1.00 77.19           C  
ATOM   3714  C   ALA C  81       3.744 -11.766  -6.383  1.00 77.19           C  
ATOM   3715  CB  ALA C  81       4.633 -13.109  -8.297  1.00 77.19           C  
ATOM   3716  O   ALA C  81       2.941 -12.266  -5.594  1.00 77.19           O  
ATOM   3717  N   ASN C  82       4.766 -10.969  -6.004  1.00 83.56           N  
ATOM   3718  CA  ASN C  82       4.938 -10.641  -4.594  1.00 83.56           C  
ATOM   3719  C   ASN C  82       3.707  -9.930  -4.031  1.00 83.56           C  
ATOM   3720  CB  ASN C  82       6.184  -9.773  -4.398  1.00 83.56           C  
ATOM   3721  O   ASN C  82       3.279 -10.219  -2.912  1.00 83.56           O  
ATOM   3722  CG  ASN C  82       7.469 -10.562  -4.516  1.00 83.56           C  
ATOM   3723  ND2 ASN C  82       8.578  -9.859  -4.727  1.00 83.56           N  
ATOM   3724  OD1 ASN C  82       7.469 -11.789  -4.414  1.00 83.56           O  
ATOM   3725  N   GLN C  83       3.076  -9.156  -4.777  1.00 78.62           N  
ATOM   3726  CA  GLN C  83       1.942  -8.359  -4.320  1.00 78.62           C  
ATOM   3727  C   GLN C  83       0.715  -9.234  -4.082  1.00 78.62           C  
ATOM   3728  CB  GLN C  83       1.615  -7.258  -5.336  1.00 78.62           C  
ATOM   3729  O   GLN C  83      -0.098  -8.945  -3.201  1.00 78.62           O  
ATOM   3730  CG  GLN C  83       2.512  -6.031  -5.227  1.00 78.62           C  
ATOM   3731  CD  GLN C  83       1.965  -4.836  -5.984  1.00 78.62           C  
ATOM   3732  NE2 GLN C  83       2.227  -4.789  -7.285  1.00 78.62           N  
ATOM   3733  OE1 GLN C  83       1.312  -3.963  -5.402  1.00 78.62           O  
ATOM   3734  N   ARG C  84       0.605 -10.258  -4.797  1.00 82.88           N  
ATOM   3735  CA  ARG C  84      -0.632 -11.031  -4.770  1.00 82.88           C  
ATOM   3736  C   ARG C  84      -0.415 -12.391  -4.113  1.00 82.88           C  
ATOM   3737  CB  ARG C  84      -1.181 -11.211  -6.188  1.00 82.88           C  
ATOM   3738  O   ARG C  84      -1.237 -13.297  -4.262  1.00 82.88           O  
ATOM   3739  CG  ARG C  84      -0.105 -11.398  -7.246  1.00 82.88           C  
ATOM   3740  CD  ARG C  84      -0.680 -11.328  -8.648  1.00 82.88           C  
ATOM   3741  NE  ARG C  84      -1.596 -12.438  -8.914  1.00 82.88           N  
ATOM   3742  NH1 ARG C  84      -1.100 -12.578 -11.164  1.00 82.88           N  
ATOM   3743  NH2 ARG C  84      -2.635 -14.008 -10.234  1.00 82.88           N  
ATOM   3744  CZ  ARG C  84      -1.774 -13.000 -10.102  1.00 82.88           C  
ATOM   3745  N   SER C  85       0.715 -12.438  -3.424  1.00 89.44           N  
ATOM   3746  CA  SER C  85       0.971 -13.797  -2.949  1.00 89.44           C  
ATOM   3747  C   SER C  85       1.522 -13.789  -1.528  1.00 89.44           C  
ATOM   3748  CB  SER C  85       1.948 -14.516  -3.881  1.00 89.44           C  
ATOM   3749  O   SER C  85       1.978 -12.750  -1.037  1.00 89.44           O  
ATOM   3750  OG  SER C  85       3.238 -13.930  -3.803  1.00 89.44           O  
ATOM   3751  N   ILE C  86       1.286 -14.914  -0.892  1.00 93.81           N  
ATOM   3752  CA  ILE C  86       1.950 -15.289   0.352  1.00 93.81           C  
ATOM   3753  C   ILE C  86       3.084 -16.266   0.055  1.00 93.81           C  
ATOM   3754  CB  ILE C  86       0.956 -15.906   1.358  1.00 93.81           C  
ATOM   3755  O   ILE C  86       2.865 -17.312  -0.570  1.00 93.81           O  
ATOM   3756  CG1 ILE C  86      -0.088 -14.867   1.786  1.00 93.81           C  
ATOM   3757  CG2 ILE C  86       1.698 -16.469   2.574  1.00 93.81           C  
ATOM   3758  CD1 ILE C  86      -1.286 -15.461   2.516  1.00 93.81           C  
ATOM   3759  N   GLY C  87       4.270 -15.797   0.421  1.00 95.62           N  
ATOM   3760  CA  GLY C  87       5.398 -16.703   0.250  1.00 95.62           C  
ATOM   3761  C   GLY C  87       5.645 -17.578   1.461  1.00 95.62           C  
ATOM   3762  O   GLY C  87       5.680 -17.094   2.592  1.00 95.62           O  
ATOM   3763  N   ILE C  88       5.773 -18.875   1.240  1.00 96.88           N  
ATOM   3764  CA  ILE C  88       6.062 -19.828   2.305  1.00 96.88           C  
ATOM   3765  C   ILE C  88       7.371 -20.547   2.006  1.00 96.88           C  
ATOM   3766  CB  ILE C  88       4.910 -20.844   2.479  1.00 96.88           C  
ATOM   3767  O   ILE C  88       7.480 -21.250   1.000  1.00 96.88           O  
ATOM   3768  CG1 ILE C  88       3.580 -20.109   2.689  1.00 96.88           C  
ATOM   3769  CG2 ILE C  88       5.203 -21.797   3.641  1.00 96.88           C  
ATOM   3770  CD1 ILE C  88       2.385 -21.031   2.855  1.00 96.88           C  
ATOM   3771  N   GLU C  89       8.344 -20.312   2.893  1.00 97.12           N  
ATOM   3772  CA  GLU C  89       9.586 -21.078   2.842  1.00 97.12           C  
ATOM   3773  C   GLU C  89       9.445 -22.406   3.570  1.00 97.12           C  
ATOM   3774  CB  GLU C  89      10.742 -20.266   3.439  1.00 97.12           C  
ATOM   3775  O   GLU C  89       9.156 -22.438   4.770  1.00 97.12           O  
ATOM   3776  CG  GLU C  89      11.258 -19.172   2.529  1.00 97.12           C  
ATOM   3777  CD  GLU C  89      12.070 -19.688   1.353  1.00 97.12           C  
ATOM   3778  OE1 GLU C  89      12.297 -18.922   0.388  1.00 97.12           O  
ATOM   3779  OE2 GLU C  89      12.469 -20.875   1.394  1.00 97.12           O  
ATOM   3780  N   CYS C  90       9.617 -23.469   2.799  1.00 97.19           N  
ATOM   3781  CA  CYS C  90       9.414 -24.812   3.338  1.00 97.19           C  
ATOM   3782  C   CYS C  90      10.742 -25.547   3.490  1.00 97.19           C  
ATOM   3783  CB  CYS C  90       8.484 -25.609   2.436  1.00 97.19           C  
ATOM   3784  O   CYS C  90      11.672 -25.328   2.709  1.00 97.19           O  
ATOM   3785  SG  CYS C  90       6.906 -24.797   2.104  1.00 97.19           S  
ATOM   3786  N   ARG C  91      10.781 -26.344   4.512  1.00 96.06           N  
ATOM   3787  CA  ARG C  91      11.930 -27.250   4.625  1.00 96.06           C  
ATOM   3788  C   ARG C  91      12.102 -28.078   3.357  1.00 96.06           C  
ATOM   3789  CB  ARG C  91      11.781 -28.156   5.840  1.00 96.06           C  
ATOM   3790  O   ARG C  91      11.164 -28.750   2.920  1.00 96.06           O  
ATOM   3791  CG  ARG C  91      12.969 -29.094   6.055  1.00 96.06           C  
ATOM   3792  CD  ARG C  91      12.992 -29.641   7.473  1.00 96.06           C  
ATOM   3793  NE  ARG C  91      13.664 -28.734   8.398  1.00 96.06           N  
ATOM   3794  NH1 ARG C  91      15.758 -29.703   8.141  1.00 96.06           N  
ATOM   3795  NH2 ARG C  91      15.477 -27.906   9.547  1.00 96.06           N  
ATOM   3796  CZ  ARG C  91      14.961 -28.781   8.695  1.00 96.06           C  
ATOM   3797  N   PRO C  92      13.344 -28.016   2.760  1.00 95.00           N  
ATOM   3798  CA  PRO C  92      13.516 -28.641   1.445  1.00 95.00           C  
ATOM   3799  C   PRO C  92      13.406 -30.156   1.494  1.00 95.00           C  
ATOM   3800  CB  PRO C  92      14.930 -28.203   1.034  1.00 95.00           C  
ATOM   3801  O   PRO C  92      13.023 -30.797   0.501  1.00 95.00           O  
ATOM   3802  CG  PRO C  92      15.422 -27.375   2.172  1.00 95.00           C  
ATOM   3803  CD  PRO C  92      14.312 -27.234   3.176  1.00 95.00           C  
ATOM   3804  N   GLU C  93      13.727 -30.781   2.648  1.00 94.31           N  
ATOM   3805  CA  GLU C  93      13.695 -32.250   2.771  1.00 94.31           C  
ATOM   3806  C   GLU C  93      12.273 -32.781   2.617  1.00 94.31           C  
ATOM   3807  CB  GLU C  93      14.281 -32.688   4.117  1.00 94.31           C  
ATOM   3808  O   GLU C  93      12.078 -33.906   2.123  1.00 94.31           O  
ATOM   3809  CG  GLU C  93      15.773 -32.406   4.262  1.00 94.31           C  
ATOM   3810  CD  GLU C  93      16.062 -31.062   4.914  1.00 94.31           C  
ATOM   3811  OE1 GLU C  93      17.125 -30.922   5.578  1.00 94.31           O  
ATOM   3812  OE2 GLU C  93      15.234 -30.125   4.762  1.00 94.31           O  
ATOM   3813  N   MET C  94      11.258 -31.938   3.004  1.00 96.44           N  
ATOM   3814  CA  MET C  94       9.836 -32.250   2.838  1.00 96.44           C  
ATOM   3815  C   MET C  94       9.492 -33.594   3.473  1.00 96.44           C  
ATOM   3816  CB  MET C  94       9.461 -32.250   1.356  1.00 96.44           C  
ATOM   3817  O   MET C  94       8.945 -34.469   2.811  1.00 96.44           O  
ATOM   3818  CG  MET C  94       7.965 -32.375   1.106  1.00 96.44           C  
ATOM   3819  SD  MET C  94       7.551 -32.406  -0.681  1.00 96.44           S  
ATOM   3820  CE  MET C  94       9.211 -32.250  -1.396  1.00 96.44           C  
ATOM   3821  N   SER C  95       9.977 -33.844   4.738  1.00 93.56           N  
ATOM   3822  CA  SER C  95       9.453 -35.000   5.426  1.00 93.56           C  
ATOM   3823  C   SER C  95       7.926 -35.000   5.422  1.00 93.56           C  
ATOM   3824  CB  SER C  95       9.961 -35.062   6.863  1.00 93.56           C  
ATOM   3825  O   SER C  95       7.297 -34.000   5.090  1.00 93.56           O  
ATOM   3826  OG  SER C  95       9.312 -34.094   7.672  1.00 93.56           O  
ATOM   3827  N   ASN C  96       7.340 -36.219   5.688  1.00 90.94           N  
ATOM   3828  CA  ASN C  96       5.887 -36.281   5.797  1.00 90.94           C  
ATOM   3829  C   ASN C  96       5.355 -35.219   6.781  1.00 90.94           C  
ATOM   3830  CB  ASN C  96       5.438 -37.688   6.211  1.00 90.94           C  
ATOM   3831  O   ASN C  96       4.320 -34.625   6.535  1.00 90.94           O  
ATOM   3832  CG  ASN C  96       4.996 -38.531   5.035  1.00 90.94           C  
ATOM   3833  ND2 ASN C  96       4.707 -39.781   5.289  1.00 90.94           N  
ATOM   3834  OD1 ASN C  96       4.914 -38.031   3.902  1.00 90.94           O  
ATOM   3835  N   GLU C  97       6.035 -35.094   7.895  1.00 89.88           N  
ATOM   3836  CA  GLU C  97       5.609 -34.094   8.891  1.00 89.88           C  
ATOM   3837  C   GLU C  97       5.781 -32.688   8.383  1.00 89.88           C  
ATOM   3838  CB  GLU C  97       6.395 -34.281  10.195  1.00 89.88           C  
ATOM   3839  O   GLU C  97       4.973 -31.797   8.695  1.00 89.88           O  
ATOM   3840  CG  GLU C  97       5.820 -35.375  11.109  1.00 89.88           C  
ATOM   3841  CD  GLU C  97       6.660 -36.625  11.148  1.00 89.88           C  
ATOM   3842  OE1 GLU C  97       6.250 -37.625  11.812  1.00 89.88           O  
ATOM   3843  OE2 GLU C  97       7.734 -36.656  10.500  1.00 89.88           O  
ATOM   3844  N   ASP C  98       6.887 -32.406   7.613  1.00 94.12           N  
ATOM   3845  CA  ASP C  98       7.043 -31.125   6.961  1.00 94.12           C  
ATOM   3846  C   ASP C  98       5.863 -30.828   6.035  1.00 94.12           C  
ATOM   3847  CB  ASP C  98       8.352 -31.078   6.172  1.00 94.12           C  
ATOM   3848  O   ASP C  98       5.273 -29.750   6.098  1.00 94.12           O  
ATOM   3849  CG  ASP C  98       9.586 -31.125   7.062  1.00 94.12           C  
ATOM   3850  OD1 ASP C  98       9.547 -30.594   8.188  1.00 94.12           O  
ATOM   3851  OD2 ASP C  98      10.594 -31.719   6.633  1.00 94.12           O  
ATOM   3852  N   PHE C  99       5.602 -31.812   5.180  1.00 94.38           N  
ATOM   3853  CA  PHE C  99       4.523 -31.703   4.203  1.00 94.38           C  
ATOM   3854  C   PHE C  99       3.193 -31.438   4.895  1.00 94.38           C  
ATOM   3855  CB  PHE C  99       4.434 -32.969   3.350  1.00 94.38           C  
ATOM   3856  O   PHE C  99       2.463 -30.516   4.520  1.00 94.38           O  
ATOM   3857  CG  PHE C  99       3.438 -32.875   2.227  1.00 94.38           C  
ATOM   3858  CD1 PHE C  99       2.107 -33.219   2.426  1.00 94.38           C  
ATOM   3859  CD2 PHE C  99       3.832 -32.438   0.969  1.00 94.38           C  
ATOM   3860  CE1 PHE C  99       1.184 -33.125   1.387  1.00 94.38           C  
ATOM   3861  CE2 PHE C  99       2.916 -32.344  -0.074  1.00 94.38           C  
ATOM   3862  CZ  PHE C  99       1.592 -32.688   0.137  1.00 94.38           C  
ATOM   3863  N   GLU C 100       2.932 -32.156   5.902  1.00 91.38           N  
ATOM   3864  CA  GLU C 100       1.673 -32.031   6.633  1.00 91.38           C  
ATOM   3865  C   GLU C 100       1.562 -30.672   7.305  1.00 91.38           C  
ATOM   3866  CB  GLU C 100       1.539 -33.156   7.676  1.00 91.38           C  
ATOM   3867  O   GLU C 100       0.474 -30.094   7.371  1.00 91.38           O  
ATOM   3868  CG  GLU C 100       0.603 -34.281   7.254  1.00 91.38           C  
ATOM   3869  CD  GLU C 100      -0.645 -33.781   6.539  1.00 91.38           C  
ATOM   3870  OE1 GLU C 100      -1.369 -34.625   5.945  1.00 91.38           O  
ATOM   3871  OE2 GLU C 100      -0.900 -32.562   6.578  1.00 91.38           O  
ATOM   3872  N   THR C 101       2.609 -30.188   7.863  1.00 92.44           N  
ATOM   3873  CA  THR C 101       2.582 -28.891   8.516  1.00 92.44           C  
ATOM   3874  C   THR C 101       2.293 -27.781   7.512  1.00 92.44           C  
ATOM   3875  CB  THR C 101       3.912 -28.594   9.242  1.00 92.44           C  
ATOM   3876  O   THR C 101       1.485 -26.891   7.777  1.00 92.44           O  
ATOM   3877  CG2 THR C 101       3.850 -27.266   9.992  1.00 92.44           C  
ATOM   3878  OG1 THR C 101       4.184 -29.656  10.172  1.00 92.44           O  
ATOM   3879  N   VAL C 102       2.953 -27.844   6.312  1.00 94.44           N  
ATOM   3880  CA  VAL C 102       2.701 -26.844   5.281  1.00 94.44           C  
ATOM   3881  C   VAL C 102       1.241 -26.906   4.840  1.00 94.44           C  
ATOM   3882  CB  VAL C 102       3.633 -27.031   4.062  1.00 94.44           C  
ATOM   3883  O   VAL C 102       0.573 -25.875   4.727  1.00 94.44           O  
ATOM   3884  CG1 VAL C 102       3.221 -26.125   2.912  1.00 94.44           C  
ATOM   3885  CG2 VAL C 102       5.086 -26.781   4.457  1.00 94.44           C  
ATOM   3886  N   ALA C 103       0.741 -28.078   4.617  1.00 92.06           N  
ATOM   3887  CA  ALA C 103      -0.661 -28.250   4.238  1.00 92.06           C  
ATOM   3888  C   ALA C 103      -1.586 -27.656   5.297  1.00 92.06           C  
ATOM   3889  CB  ALA C 103      -0.984 -29.719   4.023  1.00 92.06           C  
ATOM   3890  O   ALA C 103      -2.551 -26.969   4.969  1.00 92.06           O  
ATOM   3891  N   GLN C 104      -1.253 -27.906   6.547  1.00 88.56           N  
ATOM   3892  CA  GLN C 104      -2.068 -27.391   7.641  1.00 88.56           C  
ATOM   3893  C   GLN C 104      -2.033 -25.859   7.688  1.00 88.56           C  
ATOM   3894  CB  GLN C 104      -1.596 -27.969   8.977  1.00 88.56           C  
ATOM   3895  O   GLN C 104      -3.057 -25.219   7.922  1.00 88.56           O  
ATOM   3896  CG  GLN C 104      -2.553 -27.703  10.133  1.00 88.56           C  
ATOM   3897  CD  GLN C 104      -3.848 -28.484  10.016  1.00 88.56           C  
ATOM   3898  NE2 GLN C 104      -4.973 -27.797  10.086  1.00 88.56           N  
ATOM   3899  OE1 GLN C 104      -3.834 -29.719   9.852  1.00 88.56           O  
ATOM   3900  N   VAL C 105      -0.833 -25.281   7.523  1.00 90.44           N  
ATOM   3901  CA  VAL C 105      -0.696 -23.828   7.535  1.00 90.44           C  
ATOM   3902  C   VAL C 105      -1.576 -23.219   6.449  1.00 90.44           C  
ATOM   3903  CB  VAL C 105       0.774 -23.391   7.340  1.00 90.44           C  
ATOM   3904  O   VAL C 105      -2.312 -22.250   6.707  1.00 90.44           O  
ATOM   3905  CG1 VAL C 105       0.860 -21.891   7.039  1.00 90.44           C  
ATOM   3906  CG2 VAL C 105       1.603 -23.734   8.578  1.00 90.44           C  
ATOM   3907  N   ILE C 106      -1.518 -23.750   5.246  1.00 91.12           N  
ATOM   3908  CA  ILE C 106      -2.318 -23.234   4.145  1.00 91.12           C  
ATOM   3909  C   ILE C 106      -3.803 -23.422   4.449  1.00 91.12           C  
ATOM   3910  CB  ILE C 106      -1.953 -23.922   2.809  1.00 91.12           C  
ATOM   3911  O   ILE C 106      -4.605 -22.516   4.262  1.00 91.12           O  
ATOM   3912  CG1 ILE C 106      -0.502 -23.609   2.426  1.00 91.12           C  
ATOM   3913  CG2 ILE C 106      -2.918 -23.500   1.698  1.00 91.12           C  
ATOM   3914  CD1 ILE C 106       0.014 -24.406   1.240  1.00 91.12           C  
ATOM   3915  N   ALA C 107      -4.188 -24.594   4.922  1.00 82.50           N  
ATOM   3916  CA  ALA C 107      -5.582 -24.859   5.273  1.00 82.50           C  
ATOM   3917  C   ALA C 107      -6.078 -23.859   6.312  1.00 82.50           C  
ATOM   3918  CB  ALA C 107      -5.746 -26.281   5.785  1.00 82.50           C  
ATOM   3919  O   ALA C 107      -7.203 -23.359   6.219  1.00 82.50           O  
ATOM   3920  N   ASP C 108      -5.211 -23.625   7.273  1.00 80.88           N  
ATOM   3921  CA  ASP C 108      -5.570 -22.672   8.320  1.00 80.88           C  
ATOM   3922  C   ASP C 108      -5.773 -21.266   7.750  1.00 80.88           C  
ATOM   3923  CB  ASP C 108      -4.496 -22.641   9.414  1.00 80.88           C  
ATOM   3924  O   ASP C 108      -6.707 -20.562   8.133  1.00 80.88           O  
ATOM   3925  CG  ASP C 108      -4.457 -23.906  10.242  1.00 80.88           C  
ATOM   3926  OD1 ASP C 108      -5.387 -24.734  10.133  1.00 80.88           O  
ATOM   3927  OD2 ASP C 108      -3.488 -24.078  11.016  1.00 80.88           O  
ATOM   3928  N   LEU C 109      -4.844 -20.875   6.891  1.00 84.44           N  
ATOM   3929  CA  LEU C 109      -4.988 -19.562   6.246  1.00 84.44           C  
ATOM   3930  C   LEU C 109      -6.301 -19.484   5.473  1.00 84.44           C  
ATOM   3931  CB  LEU C 109      -3.812 -19.312   5.301  1.00 84.44           C  
ATOM   3932  O   LEU C 109      -7.043 -18.516   5.602  1.00 84.44           O  
ATOM   3933  CG  LEU C 109      -2.482 -18.938   5.961  1.00 84.44           C  
ATOM   3934  CD1 LEU C 109      -1.367 -18.906   4.922  1.00 84.44           C  
ATOM   3935  CD2 LEU C 109      -2.592 -17.594   6.676  1.00 84.44           C  
ATOM   3936  N   GLU C 110      -6.547 -20.484   4.676  1.00 81.50           N  
ATOM   3937  CA  GLU C 110      -7.758 -20.484   3.857  1.00 81.50           C  
ATOM   3938  C   GLU C 110      -9.008 -20.516   4.727  1.00 81.50           C  
ATOM   3939  CB  GLU C 110      -7.754 -21.672   2.893  1.00 81.50           C  
ATOM   3940  O   GLU C 110     -10.008 -19.859   4.418  1.00 81.50           O  
ATOM   3941  CG  GLU C 110      -6.699 -21.578   1.801  1.00 81.50           C  
ATOM   3942  CD  GLU C 110      -6.895 -22.594   0.685  1.00 81.50           C  
ATOM   3943  OE1 GLU C 110      -6.254 -22.453  -0.381  1.00 81.50           O  
ATOM   3944  OE2 GLU C 110      -7.699 -23.531   0.878  1.00 81.50           O  
ATOM   3945  N   THR C 111      -8.969 -21.312   5.762  1.00 68.06           N  
ATOM   3946  CA  THR C 111     -10.094 -21.391   6.691  1.00 68.06           C  
ATOM   3947  C   THR C 111     -10.297 -20.047   7.387  1.00 68.06           C  
ATOM   3948  CB  THR C 111      -9.875 -22.484   7.746  1.00 68.06           C  
ATOM   3949  O   THR C 111     -11.430 -19.562   7.500  1.00 68.06           O  
ATOM   3950  CG2 THR C 111     -11.039 -22.531   8.734  1.00 68.06           C  
ATOM   3951  OG1 THR C 111      -9.766 -23.750   7.090  1.00 68.06           O  
ATOM   3952  N   PHE C 112      -9.203 -19.484   7.809  1.00 71.19           N  
ATOM   3953  CA  PHE C 112      -9.266 -18.203   8.516  1.00 71.19           C  
ATOM   3954  C   PHE C 112      -9.836 -17.125   7.617  1.00 71.19           C  
ATOM   3955  CB  PHE C 112      -7.871 -17.812   9.008  1.00 71.19           C  
ATOM   3956  O   PHE C 112     -10.656 -16.312   8.055  1.00 71.19           O  
ATOM   3957  CG  PHE C 112      -7.871 -16.594   9.898  1.00 71.19           C  
ATOM   3958  CD1 PHE C 112      -7.562 -15.336   9.391  1.00 71.19           C  
ATOM   3959  CD2 PHE C 112      -8.180 -16.703  11.250  1.00 71.19           C  
ATOM   3960  CE1 PHE C 112      -7.562 -14.211  10.219  1.00 71.19           C  
ATOM   3961  CE2 PHE C 112      -8.188 -15.594  12.078  1.00 71.19           C  
ATOM   3962  CZ  PHE C 112      -7.875 -14.344  11.562  1.00 71.19           C  
ATOM   3963  N   TYR C 113      -9.391 -17.094   6.402  1.00 74.62           N  
ATOM   3964  CA  TYR C 113      -9.781 -16.016   5.504  1.00 74.62           C  
ATOM   3965  C   TYR C 113     -11.016 -16.391   4.691  1.00 74.62           C  
ATOM   3966  CB  TYR C 113      -8.633 -15.641   4.566  1.00 74.62           C  
ATOM   3967  O   TYR C 113     -11.570 -15.570   3.965  1.00 74.62           O  
ATOM   3968  CG  TYR C 113      -7.488 -14.938   5.254  1.00 74.62           C  
ATOM   3969  CD1 TYR C 113      -7.648 -13.648   5.773  1.00 74.62           C  
ATOM   3970  CD2 TYR C 113      -6.246 -15.547   5.391  1.00 74.62           C  
ATOM   3971  CE1 TYR C 113      -6.598 -12.992   6.406  1.00 74.62           C  
ATOM   3972  CE2 TYR C 113      -5.191 -14.898   6.020  1.00 74.62           C  
ATOM   3973  OH  TYR C 113      -4.332 -12.984   7.152  1.00 74.62           O  
ATOM   3974  CZ  TYR C 113      -5.375 -13.625   6.527  1.00 74.62           C  
ATOM   3975  N   GLY C 114     -11.477 -17.578   4.738  1.00 69.44           N  
ATOM   3976  CA  GLY C 114     -12.672 -18.031   4.047  1.00 69.44           C  
ATOM   3977  C   GLY C 114     -12.523 -18.031   2.535  1.00 69.44           C  
ATOM   3978  O   GLY C 114     -13.453 -17.688   1.812  1.00 69.44           O  
ATOM   3979  N   LYS C 115     -11.367 -18.297   2.098  1.00 78.56           N  
ATOM   3980  CA  LYS C 115     -11.109 -18.359   0.662  1.00 78.56           C  
ATOM   3981  C   LYS C 115      -9.969 -19.328   0.344  1.00 78.56           C  
ATOM   3982  CB  LYS C 115     -10.773 -16.969   0.121  1.00 78.56           C  
ATOM   3983  O   LYS C 115      -9.109 -19.578   1.188  1.00 78.56           O  
ATOM   3984  CG  LYS C 115      -9.305 -16.766  -0.212  1.00 78.56           C  
ATOM   3985  CD  LYS C 115      -9.047 -15.383  -0.804  1.00 78.56           C  
ATOM   3986  CE  LYS C 115      -9.117 -15.406  -2.326  1.00 78.56           C  
ATOM   3987  NZ  LYS C 115      -9.211 -14.031  -2.896  1.00 78.56           N  
ATOM   3988  N   SER C 116     -10.039 -19.828  -0.880  1.00 82.94           N  
ATOM   3989  CA  SER C 116      -8.953 -20.688  -1.362  1.00 82.94           C  
ATOM   3990  C   SER C 116      -7.945 -19.875  -2.178  1.00 82.94           C  
ATOM   3991  CB  SER C 116      -9.500 -21.828  -2.207  1.00 82.94           C  
ATOM   3992  O   SER C 116      -8.305 -18.891  -2.811  1.00 82.94           O  
ATOM   3993  OG  SER C 116     -10.336 -22.672  -1.430  1.00 82.94           O  
ATOM   3994  N   PHE C 117      -6.758 -20.266  -2.059  1.00 89.62           N  
ATOM   3995  CA  PHE C 117      -5.684 -19.656  -2.832  1.00 89.62           C  
ATOM   3996  C   PHE C 117      -5.184 -20.609  -3.912  1.00 89.62           C  
ATOM   3997  CB  PHE C 117      -4.523 -19.250  -1.915  1.00 89.62           C  
ATOM   3998  O   PHE C 117      -5.223 -21.828  -3.736  1.00 89.62           O  
ATOM   3999  CG  PHE C 117      -4.918 -18.297  -0.830  1.00 89.62           C  
ATOM   4000  CD1 PHE C 117      -5.125 -16.953  -1.116  1.00 89.62           C  
ATOM   4001  CD2 PHE C 117      -5.078 -18.734   0.479  1.00 89.62           C  
ATOM   4002  CE1 PHE C 117      -5.492 -16.047  -0.113  1.00 89.62           C  
ATOM   4003  CE2 PHE C 117      -5.445 -17.844   1.486  1.00 89.62           C  
ATOM   4004  CZ  PHE C 117      -5.648 -16.500   1.188  1.00 89.62           C  
ATOM   4005  N   TYR C 118      -4.777 -20.016  -5.055  1.00 87.88           N  
ATOM   4006  CA  TYR C 118      -3.934 -20.812  -5.945  1.00 87.88           C  
ATOM   4007  C   TYR C 118      -2.602 -21.141  -5.281  1.00 87.88           C  
ATOM   4008  CB  TYR C 118      -3.693 -20.062  -7.262  1.00 87.88           C  
ATOM   4009  O   TYR C 118      -2.064 -20.328  -4.520  1.00 87.88           O  
ATOM   4010  CG  TYR C 118      -4.961 -19.750  -8.023  1.00 87.88           C  
ATOM   4011  CD1 TYR C 118      -5.645 -20.750  -8.711  1.00 87.88           C  
ATOM   4012  CD2 TYR C 118      -5.473 -18.469  -8.062  1.00 87.88           C  
ATOM   4013  CE1 TYR C 118      -6.812 -20.469  -9.414  1.00 87.88           C  
ATOM   4014  CE2 TYR C 118      -6.637 -18.172  -8.758  1.00 87.88           C  
ATOM   4015  OH  TYR C 118      -8.453 -18.906 -10.133  1.00 87.88           O  
ATOM   4016  CZ  TYR C 118      -7.301 -19.188  -9.430  1.00 87.88           C  
ATOM   4017  N   VAL C 119      -2.164 -22.375  -5.488  1.00 91.75           N  
ATOM   4018  CA  VAL C 119      -0.859 -22.766  -4.973  1.00 91.75           C  
ATOM   4019  C   VAL C 119       0.108 -23.000  -6.129  1.00 91.75           C  
ATOM   4020  CB  VAL C 119      -0.959 -24.047  -4.098  1.00 91.75           C  
ATOM   4021  O   VAL C 119      -0.128 -23.859  -6.980  1.00 91.75           O  
ATOM   4022  CG1 VAL C 119       0.413 -24.438  -3.555  1.00 91.75           C  
ATOM   4023  CG2 VAL C 119      -1.949 -23.828  -2.955  1.00 91.75           C  
ATOM   4024  N   HIS C 120       1.139 -22.094  -6.215  1.00 92.06           N  
ATOM   4025  CA  HIS C 120       2.158 -22.172  -7.254  1.00 92.06           C  
ATOM   4026  C   HIS C 120       3.551 -22.328  -6.652  1.00 92.06           C  
ATOM   4027  CB  HIS C 120       2.105 -20.938  -8.156  1.00 92.06           C  
ATOM   4028  O   HIS C 120       3.742 -22.094  -5.457  1.00 92.06           O  
ATOM   4029  CG  HIS C 120       0.882 -20.875  -9.016  1.00 92.06           C  
ATOM   4030  CD2 HIS C 120      -0.221 -20.094  -8.930  1.00 92.06           C  
ATOM   4031  ND1 HIS C 120       0.700 -21.688 -10.109  1.00 92.06           N  
ATOM   4032  CE1 HIS C 120      -0.466 -21.406 -10.672  1.00 92.06           C  
ATOM   4033  NE2 HIS C 120      -1.045 -20.438  -9.969  1.00 92.06           N  
ATOM   4034  N   GLY C 121       4.434 -22.844  -7.453  1.00 93.69           N  
ATOM   4035  CA  GLY C 121       5.840 -22.828  -7.082  1.00 93.69           C  
ATOM   4036  C   GLY C 121       6.574 -21.594  -7.555  1.00 93.69           C  
ATOM   4037  O   GLY C 121       6.168 -20.953  -8.531  1.00 93.69           O  
ATOM   4038  N   HIS C 122       7.625 -21.266  -6.820  1.00 90.94           N  
ATOM   4039  CA  HIS C 122       8.430 -20.109  -7.164  1.00 90.94           C  
ATOM   4040  C   HIS C 122       8.836 -20.125  -8.633  1.00 90.94           C  
ATOM   4041  CB  HIS C 122       9.672 -20.031  -6.277  1.00 90.94           C  
ATOM   4042  O   HIS C 122       8.930 -19.078  -9.273  1.00 90.94           O  
ATOM   4043  CG  HIS C 122      10.438 -18.750  -6.414  1.00 90.94           C  
ATOM   4044  CD2 HIS C 122      10.211 -17.656  -7.184  1.00 90.94           C  
ATOM   4045  ND1 HIS C 122      11.586 -18.484  -5.703  1.00 90.94           N  
ATOM   4046  CE1 HIS C 122      12.039 -17.297  -6.027  1.00 90.94           C  
ATOM   4047  NE2 HIS C 122      11.219 -16.766  -6.926  1.00 90.94           N  
ATOM   4048  N   LYS C 123       9.117 -21.297  -9.172  1.00 82.19           N  
ATOM   4049  CA  LYS C 123       9.625 -21.406 -10.539  1.00 82.19           C  
ATOM   4050  C   LYS C 123       8.547 -21.016 -11.555  1.00 82.19           C  
ATOM   4051  CB  LYS C 123      10.117 -22.812 -10.820  1.00 82.19           C  
ATOM   4052  O   LYS C 123       8.852 -20.781 -12.727  1.00 82.19           O  
ATOM   4053  CG  LYS C 123       9.008 -23.828 -11.047  1.00 82.19           C  
ATOM   4054  CD  LYS C 123       9.562 -25.234 -11.289  1.00 82.19           C  
ATOM   4055  CE  LYS C 123      10.047 -25.406 -12.719  1.00 82.19           C  
ATOM   4056  NZ  LYS C 123      10.195 -26.844 -13.086  1.00 82.19           N  
ATOM   4057  N   ASP C 124       7.262 -20.953 -11.086  1.00 82.50           N  
ATOM   4058  CA  ASP C 124       6.191 -20.500 -11.977  1.00 82.50           C  
ATOM   4059  C   ASP C 124       6.273 -19.000 -12.227  1.00 82.50           C  
ATOM   4060  CB  ASP C 124       4.824 -20.859 -11.391  1.00 82.50           C  
ATOM   4061  O   ASP C 124       5.668 -18.484 -13.164  1.00 82.50           O  
ATOM   4062  CG  ASP C 124       4.598 -22.359 -11.289  1.00 82.50           C  
ATOM   4063  OD1 ASP C 124       5.105 -23.109 -12.148  1.00 82.50           O  
ATOM   4064  OD2 ASP C 124       3.902 -22.797 -10.344  1.00 82.50           O  
ATOM   4065  N   PHE C 125       7.125 -18.250 -11.430  1.00 76.75           N  
ATOM   4066  CA  PHE C 125       7.152 -16.797 -11.500  1.00 76.75           C  
ATOM   4067  C   PHE C 125       8.547 -16.297 -11.836  1.00 76.75           C  
ATOM   4068  CB  PHE C 125       6.680 -16.188 -10.180  1.00 76.75           C  
ATOM   4069  O   PHE C 125       8.719 -15.148 -12.250  1.00 76.75           O  
ATOM   4070  CG  PHE C 125       5.281 -16.578  -9.789  1.00 76.75           C  
ATOM   4071  CD1 PHE C 125       4.184 -15.961 -10.383  1.00 76.75           C  
ATOM   4072  CD2 PHE C 125       5.062 -17.562  -8.836  1.00 76.75           C  
ATOM   4073  CE1 PHE C 125       2.887 -16.328 -10.023  1.00 76.75           C  
ATOM   4074  CE2 PHE C 125       3.768 -17.922  -8.477  1.00 76.75           C  
ATOM   4075  CZ  PHE C 125       2.682 -17.312  -9.070  1.00 76.75           C  
ATOM   4076  N   PHE C 126       9.547 -17.078 -11.555  1.00 73.50           N  
ATOM   4077  CA  PHE C 126      10.945 -16.703 -11.688  1.00 73.50           C  
ATOM   4078  C   PHE C 126      11.773 -17.891 -12.188  1.00 73.50           C  
ATOM   4079  CB  PHE C 126      11.500 -16.203 -10.352  1.00 73.50           C  
ATOM   4080  O   PHE C 126      11.469 -19.031 -11.875  1.00 73.50           O  
ATOM   4081  CG  PHE C 126      12.727 -15.336 -10.484  1.00 73.50           C  
ATOM   4082  CD1 PHE C 126      13.992 -15.859 -10.250  1.00 73.50           C  
ATOM   4083  CD2 PHE C 126      12.609 -14.000 -10.852  1.00 73.50           C  
ATOM   4084  CE1 PHE C 126      15.125 -15.055 -10.375  1.00 73.50           C  
ATOM   4085  CE2 PHE C 126      13.734 -13.195 -10.984  1.00 73.50           C  
ATOM   4086  CZ  PHE C 126      14.992 -13.727 -10.742  1.00 73.50           C  
ATOM   4087  N   ALA C 127      12.773 -17.562 -13.109  1.00 68.88           N  
ATOM   4088  CA  ALA C 127      13.672 -18.609 -13.578  1.00 68.88           C  
ATOM   4089  C   ALA C 127      14.555 -19.125 -12.445  1.00 68.88           C  
ATOM   4090  CB  ALA C 127      14.539 -18.094 -14.727  1.00 68.88           C  
ATOM   4091  O   ALA C 127      15.648 -18.609 -12.227  1.00 68.88           O  
ATOM   4092  N   THR C 128      14.109 -20.078 -11.648  1.00 71.69           N  
ATOM   4093  CA  THR C 128      14.789 -20.672 -10.500  1.00 71.69           C  
ATOM   4094  C   THR C 128      14.445 -22.156 -10.375  1.00 71.69           C  
ATOM   4095  CB  THR C 128      14.406 -19.953  -9.195  1.00 71.69           C  
ATOM   4096  O   THR C 128      13.516 -22.641 -11.023  1.00 71.69           O  
ATOM   4097  CG2 THR C 128      12.906 -20.031  -8.938  1.00 71.69           C  
ATOM   4098  OG1 THR C 128      15.102 -20.562  -8.094  1.00 71.69           O  
ATOM   4099  N   ALA C 129      15.273 -22.875  -9.711  1.00 80.19           N  
ATOM   4100  CA  ALA C 129      14.977 -24.266  -9.383  1.00 80.19           C  
ATOM   4101  C   ALA C 129      14.000 -24.359  -8.211  1.00 80.19           C  
ATOM   4102  CB  ALA C 129      16.266 -25.031  -9.070  1.00 80.19           C  
ATOM   4103  O   ALA C 129      13.414 -25.422  -7.973  1.00 80.19           O  
ATOM   4104  N   CYS C 130      13.758 -23.297  -7.547  1.00 88.06           N  
ATOM   4105  CA  CYS C 130      12.820 -23.250  -6.430  1.00 88.06           C  
ATOM   4106  C   CYS C 130      11.383 -23.375  -6.918  1.00 88.06           C  
ATOM   4107  CB  CYS C 130      12.992 -21.938  -5.652  1.00 88.06           C  
ATOM   4108  O   CYS C 130      11.016 -22.797  -7.938  1.00 88.06           O  
ATOM   4109  SG  CYS C 130      11.922 -21.812  -4.199  1.00 88.06           S  
ATOM   4110  N   PRO C 131      10.695 -24.375  -6.172  1.00 95.25           N  
ATOM   4111  CA  PRO C 131      10.875 -24.859  -4.801  1.00 95.25           C  
ATOM   4112  C   PRO C 131      11.445 -26.281  -4.750  1.00 95.25           C  
ATOM   4113  CB  PRO C 131       9.453 -24.828  -4.227  1.00 95.25           C  
ATOM   4114  O   PRO C 131      11.133 -27.047  -3.834  1.00 95.25           O  
ATOM   4115  CG  PRO C 131       8.562 -25.172  -5.375  1.00 95.25           C  
ATOM   4116  CD  PRO C 131       9.148 -24.578  -6.625  1.00 95.25           C  
ATOM   4117  N   GLY C 132      12.078 -26.734  -5.879  1.00 92.06           N  
ATOM   4118  CA  GLY C 132      12.719 -28.031  -5.879  1.00 92.06           C  
ATOM   4119  C   GLY C 132      11.734 -29.188  -5.750  1.00 92.06           C  
ATOM   4120  O   GLY C 132      10.766 -29.266  -6.508  1.00 92.06           O  
ATOM   4121  N   ARG C 133      11.922 -30.047  -4.691  1.00 93.00           N  
ATOM   4122  CA  ARG C 133      11.141 -31.266  -4.465  1.00 93.00           C  
ATOM   4123  C   ARG C 133       9.664 -30.938  -4.262  1.00 93.00           C  
ATOM   4124  CB  ARG C 133      11.680 -32.031  -3.254  1.00 93.00           C  
ATOM   4125  O   ARG C 133       8.797 -31.766  -4.543  1.00 93.00           O  
ATOM   4126  CG  ARG C 133      13.086 -32.594  -3.447  1.00 93.00           C  
ATOM   4127  CD  ARG C 133      13.602 -33.250  -2.186  1.00 93.00           C  
ATOM   4128  NE  ARG C 133      15.062 -33.250  -2.139  1.00 93.00           N  
ATOM   4129  NH1 ARG C 133      15.211 -32.094  -0.156  1.00 93.00           N  
ATOM   4130  NH2 ARG C 133      17.109 -32.781  -1.234  1.00 93.00           N  
ATOM   4131  CZ  ARG C 133      15.789 -32.688  -1.177  1.00 93.00           C  
ATOM   4132  N   TRP C 134       9.406 -29.719  -3.824  1.00 96.12           N  
ATOM   4133  CA  TRP C 134       8.031 -29.328  -3.520  1.00 96.12           C  
ATOM   4134  C   TRP C 134       7.211 -29.172  -4.797  1.00 96.12           C  
ATOM   4135  CB  TRP C 134       8.000 -28.031  -2.709  1.00 96.12           C  
ATOM   4136  O   TRP C 134       5.988 -29.312  -4.781  1.00 96.12           O  
ATOM   4137  CG  TRP C 134       8.336 -28.203  -1.260  1.00 96.12           C  
ATOM   4138  CD1 TRP C 134       9.578 -28.219  -0.697  1.00 96.12           C  
ATOM   4139  CD2 TRP C 134       7.410 -28.406  -0.187  1.00 96.12           C  
ATOM   4140  CE2 TRP C 134       8.164 -28.531   1.000  1.00 96.12           C  
ATOM   4141  CE3 TRP C 134       6.012 -28.484  -0.115  1.00 96.12           C  
ATOM   4142  NE1 TRP C 134       9.484 -28.406   0.662  1.00 96.12           N  
ATOM   4143  CH2 TRP C 134       6.199 -28.812   2.289  1.00 96.12           C  
ATOM   4144  CZ2 TRP C 134       7.566 -28.734   2.246  1.00 96.12           C  
ATOM   4145  CZ3 TRP C 134       5.418 -28.688   1.127  1.00 96.12           C  
ATOM   4146  N   TYR C 135       7.855 -28.844  -5.922  1.00 94.38           N  
ATOM   4147  CA  TYR C 135       7.129 -28.453  -7.125  1.00 94.38           C  
ATOM   4148  C   TYR C 135       6.277 -29.609  -7.645  1.00 94.38           C  
ATOM   4149  CB  TYR C 135       8.102 -28.000  -8.211  1.00 94.38           C  
ATOM   4150  O   TYR C 135       5.105 -29.422  -7.988  1.00 94.38           O  
ATOM   4151  CG  TYR C 135       7.438 -27.219  -9.328  1.00 94.38           C  
ATOM   4152  CD1 TYR C 135       7.203 -27.812 -10.570  1.00 94.38           C  
ATOM   4153  CD2 TYR C 135       7.051 -25.906  -9.141  1.00 94.38           C  
ATOM   4154  CE1 TYR C 135       6.598 -27.094 -11.602  1.00 94.38           C  
ATOM   4155  CE2 TYR C 135       6.441 -25.172 -10.164  1.00 94.38           C  
ATOM   4156  OH  TYR C 135       5.617 -25.078 -12.406  1.00 94.38           O  
ATOM   4157  CZ  TYR C 135       6.219 -25.781 -11.391  1.00 94.38           C  
ATOM   4158  N   ASP C 136       6.805 -30.797  -7.684  1.00 92.81           N  
ATOM   4159  CA  ASP C 136       6.090 -31.953  -8.211  1.00 92.81           C  
ATOM   4160  C   ASP C 136       5.012 -32.438  -7.238  1.00 92.81           C  
ATOM   4161  CB  ASP C 136       7.059 -33.094  -8.516  1.00 92.81           C  
ATOM   4162  O   ASP C 136       4.227 -33.312  -7.559  1.00 92.81           O  
ATOM   4163  CG  ASP C 136       8.141 -32.719  -9.508  1.00 92.81           C  
ATOM   4164  OD1 ASP C 136       7.949 -31.734 -10.273  1.00 92.81           O  
ATOM   4165  OD2 ASP C 136       9.195 -33.375  -9.523  1.00 92.81           O  
ATOM   4166  N   GLN C 137       5.027 -31.891  -5.992  1.00 95.50           N  
ATOM   4167  CA  GLN C 137       4.074 -32.312  -4.973  1.00 95.50           C  
ATOM   4168  C   GLN C 137       2.975 -31.281  -4.777  1.00 95.50           C  
ATOM   4169  CB  GLN C 137       4.789 -32.594  -3.648  1.00 95.50           C  
ATOM   4170  O   GLN C 137       2.154 -31.406  -3.863  1.00 95.50           O  
ATOM   4171  CG  GLN C 137       5.820 -33.688  -3.719  1.00 95.50           C  
ATOM   4172  CD  GLN C 137       5.195 -35.062  -3.936  1.00 95.50           C  
ATOM   4173  NE2 GLN C 137       5.820 -35.875  -4.789  1.00 95.50           N  
ATOM   4174  OE1 GLN C 137       4.164 -35.406  -3.344  1.00 95.50           O  
ATOM   4175  N   LEU C 138       2.902 -30.266  -5.633  1.00 95.62           N  
ATOM   4176  CA  LEU C 138       1.961 -29.172  -5.422  1.00 95.62           C  
ATOM   4177  C   LEU C 138       0.521 -29.656  -5.523  1.00 95.62           C  
ATOM   4178  CB  LEU C 138       2.203 -28.047  -6.438  1.00 95.62           C  
ATOM   4179  O   LEU C 138      -0.336 -29.250  -4.738  1.00 95.62           O  
ATOM   4180  CG  LEU C 138       3.469 -27.219  -6.238  1.00 95.62           C  
ATOM   4181  CD1 LEU C 138       3.578 -26.141  -7.324  1.00 95.62           C  
ATOM   4182  CD2 LEU C 138       3.477 -26.578  -4.855  1.00 95.62           C  
ATOM   4183  N   ASP C 139       0.224 -30.547  -6.504  1.00 90.06           N  
ATOM   4184  CA  ASP C 139      -1.127 -31.094  -6.625  1.00 90.06           C  
ATOM   4185  C   ASP C 139      -1.522 -31.859  -5.367  1.00 90.06           C  
ATOM   4186  CB  ASP C 139      -1.235 -31.984  -7.855  1.00 90.06           C  
ATOM   4187  O   ASP C 139      -2.650 -31.734  -4.887  1.00 90.06           O  
ATOM   4188  CG  ASP C 139      -1.294 -31.219  -9.156  1.00 90.06           C  
ATOM   4189  OD1 ASP C 139      -1.531 -29.984  -9.125  1.00 90.06           O  
ATOM   4190  OD2 ASP C 139      -1.103 -31.844 -10.227  1.00 90.06           O  
ATOM   4191  N   ARG C 140      -0.629 -32.688  -4.887  1.00 93.38           N  
ATOM   4192  CA  ARG C 140      -0.866 -33.406  -3.650  1.00 93.38           C  
ATOM   4193  C   ARG C 140      -1.093 -32.469  -2.479  1.00 93.38           C  
ATOM   4194  CB  ARG C 140       0.309 -34.344  -3.348  1.00 93.38           C  
ATOM   4195  O   ARG C 140      -1.923 -32.719  -1.608  1.00 93.38           O  
ATOM   4196  CG  ARG C 140       0.078 -35.250  -2.156  1.00 93.38           C  
ATOM   4197  CD  ARG C 140       1.289 -36.125  -1.878  1.00 93.38           C  
ATOM   4198  NE  ARG C 140       1.295 -36.625  -0.502  1.00 93.38           N  
ATOM   4199  NH1 ARG C 140       3.566 -37.031  -0.440  1.00 93.38           N  
ATOM   4200  NH2 ARG C 140       2.268 -37.469   1.399  1.00 93.38           N  
ATOM   4201  CZ  ARG C 140       2.377 -37.031   0.149  1.00 93.38           C  
ATOM   4202  N   LEU C 141      -0.311 -31.391  -2.486  1.00 94.81           N  
ATOM   4203  CA  LEU C 141      -0.454 -30.391  -1.437  1.00 94.81           C  
ATOM   4204  C   LEU C 141      -1.845 -29.766  -1.470  1.00 94.81           C  
ATOM   4205  CB  LEU C 141       0.612 -29.312  -1.586  1.00 94.81           C  
ATOM   4206  O   LEU C 141      -2.496 -29.641  -0.430  1.00 94.81           O  
ATOM   4207  CG  LEU C 141       0.628 -28.219  -0.509  1.00 94.81           C  
ATOM   4208  CD1 LEU C 141       0.908 -28.828   0.858  1.00 94.81           C  
ATOM   4209  CD2 LEU C 141       1.662 -27.156  -0.843  1.00 94.81           C  
ATOM   4210  N   ILE C 142      -2.307 -29.391  -2.625  1.00 92.31           N  
ATOM   4211  CA  ILE C 142      -3.629 -28.812  -2.799  1.00 92.31           C  
ATOM   4212  C   ILE C 142      -4.699 -29.797  -2.324  1.00 92.31           C  
ATOM   4213  CB  ILE C 142      -3.881 -28.406  -4.273  1.00 92.31           C  
ATOM   4214  O   ILE C 142      -5.617 -29.406  -1.595  1.00 92.31           O  
ATOM   4215  CG1 ILE C 142      -2.936 -27.281  -4.691  1.00 92.31           C  
ATOM   4216  CG2 ILE C 142      -5.344 -28.016  -4.480  1.00 92.31           C  
ATOM   4217  CD1 ILE C 142      -2.855 -27.062  -6.195  1.00 92.31           C  
ATOM   4218  N   ASP C 143      -4.555 -31.016  -2.703  1.00 89.00           N  
ATOM   4219  CA  ASP C 143      -5.496 -32.062  -2.283  1.00 89.00           C  
ATOM   4220  C   ASP C 143      -5.520 -32.188  -0.762  1.00 89.00           C  
ATOM   4221  CB  ASP C 143      -5.137 -33.406  -2.924  1.00 89.00           C  
ATOM   4222  O   ASP C 143      -6.590 -32.344  -0.165  1.00 89.00           O  
ATOM   4223  CG  ASP C 143      -5.512 -33.469  -4.395  1.00 89.00           C  
ATOM   4224  OD1 ASP C 143      -6.293 -32.625  -4.867  1.00 89.00           O  
ATOM   4225  OD2 ASP C 143      -5.023 -34.406  -5.082  1.00 89.00           O  
ATOM   4226  N   ARG C 144      -4.348 -32.219  -0.168  1.00 90.81           N  
ATOM   4227  CA  ARG C 144      -4.258 -32.375   1.280  1.00 90.81           C  
ATOM   4228  C   ARG C 144      -4.891 -31.188   1.999  1.00 90.81           C  
ATOM   4229  CB  ARG C 144      -2.801 -32.531   1.716  1.00 90.81           C  
ATOM   4230  O   ARG C 144      -5.566 -31.359   3.016  1.00 90.81           O  
ATOM   4231  CG  ARG C 144      -2.627 -32.781   3.205  1.00 90.81           C  
ATOM   4232  CD  ARG C 144      -3.309 -34.094   3.641  1.00 90.81           C  
ATOM   4233  NE  ARG C 144      -3.086 -34.344   5.059  1.00 90.81           N  
ATOM   4234  NH1 ARG C 144      -5.223 -35.156   5.453  1.00 90.81           N  
ATOM   4235  NH2 ARG C 144      -3.689 -35.062   7.156  1.00 90.81           N  
ATOM   4236  CZ  ARG C 144      -4.000 -34.844   5.887  1.00 90.81           C  
ATOM   4237  N   VAL C 145      -4.598 -29.953   1.490  1.00 90.81           N  
ATOM   4238  CA  VAL C 145      -5.223 -28.766   2.045  1.00 90.81           C  
ATOM   4239  C   VAL C 145      -6.742 -28.906   2.012  1.00 90.81           C  
ATOM   4240  CB  VAL C 145      -4.793 -27.484   1.279  1.00 90.81           C  
ATOM   4241  O   VAL C 145      -7.418 -28.656   3.012  1.00 90.81           O  
ATOM   4242  CG1 VAL C 145      -5.680 -26.312   1.657  1.00 90.81           C  
ATOM   4243  CG2 VAL C 145      -3.324 -27.172   1.558  1.00 90.81           C  
ATOM   4244  N   ASN C 146      -7.309 -29.312   0.871  1.00 85.00           N  
ATOM   4245  CA  ASN C 146      -8.750 -29.484   0.722  1.00 85.00           C  
ATOM   4246  C   ASN C 146      -9.281 -30.562   1.675  1.00 85.00           C  
ATOM   4247  CB  ASN C 146      -9.102 -29.844  -0.724  1.00 85.00           C  
ATOM   4248  O   ASN C 146     -10.359 -30.391   2.254  1.00 85.00           O  
ATOM   4249  CG  ASN C 146      -8.914 -28.688  -1.675  1.00 85.00           C  
ATOM   4250  ND2 ASN C 146      -8.688 -28.984  -2.947  1.00 85.00           N  
ATOM   4251  OD1 ASN C 146      -8.984 -27.516  -1.269  1.00 85.00           O  
ATOM   4252  N   ALA C 147      -8.531 -31.594   1.855  1.00 79.44           N  
ATOM   4253  CA  ALA C 147      -8.922 -32.656   2.768  1.00 79.44           C  
ATOM   4254  C   ALA C 147      -9.000 -32.156   4.207  1.00 79.44           C  
ATOM   4255  CB  ALA C 147      -7.949 -33.844   2.664  1.00 79.44           C  
ATOM   4256  O   ALA C 147      -9.906 -32.531   4.953  1.00 79.44           O  
ATOM   4257  N   ILE C 148      -8.008 -31.375   4.574  1.00 81.00           N  
ATOM   4258  CA  ILE C 148      -7.980 -30.812   5.926  1.00 81.00           C  
ATOM   4259  C   ILE C 148      -9.211 -29.953   6.156  1.00 81.00           C  
ATOM   4260  CB  ILE C 148      -6.695 -30.000   6.172  1.00 81.00           C  
ATOM   4261  O   ILE C 148      -9.875 -30.062   7.191  1.00 81.00           O  
ATOM   4262  CG1 ILE C 148      -5.473 -30.922   6.223  1.00 81.00           C  
ATOM   4263  CG2 ILE C 148      -6.812 -29.172   7.461  1.00 81.00           C  
ATOM   4264  CD1 ILE C 148      -4.137 -30.203   6.148  1.00 81.00           C  
ATOM   4265  N   LYS C 149      -9.594 -29.078   5.195  1.00 78.06           N  
ATOM   4266  CA  LYS C 149     -10.727 -28.172   5.320  1.00 78.06           C  
ATOM   4267  C   LYS C 149     -12.047 -28.938   5.391  1.00 78.06           C  
ATOM   4268  CB  LYS C 149     -10.758 -27.172   4.156  1.00 78.06           C  
ATOM   4269  O   LYS C 149     -13.016 -28.469   6.000  1.00 78.06           O  
ATOM   4270  CG  LYS C 149      -9.641 -26.141   4.195  1.00 78.06           C  
ATOM   4271  CD  LYS C 149      -9.609 -25.312   2.918  1.00 78.06           C  
ATOM   4272  CE  LYS C 149     -10.875 -24.484   2.758  1.00 78.06           C  
ATOM   4273  NZ  LYS C 149     -10.883 -23.734   1.467  1.00 78.06           N  
ATOM   4274  N   GLU C 150     -12.156 -29.984   4.762  1.00 68.69           N  
ATOM   4275  CA  GLU C 150     -13.344 -30.844   4.793  1.00 68.69           C  
ATOM   4276  C   GLU C 150     -13.375 -31.688   6.059  1.00 68.69           C  
ATOM   4277  CB  GLU C 150     -13.398 -31.734   3.553  1.00 68.69           C  
ATOM   4278  O   GLU C 150     -14.328 -32.438   6.281  1.00 68.69           O  
ATOM   4279  CG  GLU C 150     -13.672 -30.969   2.262  1.00 68.69           C  
ATOM   4280  CD  GLU C 150     -13.586 -31.844   1.022  1.00 68.69           C  
ATOM   4281  OE1 GLU C 150     -13.727 -31.328  -0.105  1.00 68.69           O  
ATOM   4282  OE2 GLU C 150     -13.391 -33.062   1.180  1.00 68.69           O  
ATOM   4283  N   GLY C 151     -12.555 -31.297   7.000  1.00 58.78           N  
ATOM   4284  CA  GLY C 151     -12.516 -32.062   8.242  1.00 58.78           C  
ATOM   4285  C   GLY C 151     -11.891 -33.438   8.086  1.00 58.78           C  
ATOM   4286  O   GLY C 151     -11.992 -34.281   8.977  1.00 58.78           O  
ATOM   4287  N   LYS C 152     -11.586 -33.562   6.941  1.00 45.69           N  
ATOM   4288  CA  LYS C 152     -10.977 -34.875   6.770  1.00 45.69           C  
ATOM   4289  C   LYS C 152      -9.586 -34.938   7.395  1.00 45.69           C  
ATOM   4290  CB  LYS C 152     -10.898 -35.250   5.285  1.00 45.69           C  
ATOM   4291  O   LYS C 152      -8.750 -34.062   7.137  1.00 45.69           O  
ATOM   4292  CG  LYS C 152     -12.250 -35.531   4.641  1.00 45.69           C  
ATOM   4293  CD  LYS C 152     -12.109 -35.938   3.184  1.00 45.69           C  
ATOM   4294  CE  LYS C 152     -13.461 -36.156   2.521  1.00 45.69           C  
ATOM   4295  NZ  LYS C 152     -13.328 -36.406   1.058  1.00 45.69           N  
ATOM   4296  N   VAL C 153      -9.648 -35.156   8.852  1.00 41.09           N  
ATOM   4297  CA  VAL C 153      -8.398 -35.344   9.594  1.00 41.09           C  
ATOM   4298  C   VAL C 153      -7.520 -36.344   8.875  1.00 41.09           C  
ATOM   4299  CB  VAL C 153      -8.664 -35.781  11.047  1.00 41.09           C  
ATOM   4300  O   VAL C 153      -8.023 -37.344   8.328  1.00 41.09           O  
ATOM   4301  CG1 VAL C 153      -8.445 -34.625  12.016  1.00 41.09           C  
ATOM   4302  CG2 VAL C 153     -10.070 -36.344  11.188  1.00 41.09           C  
ATOM   4303  N   GLU C 154      -6.574 -35.875   8.406  1.00 39.41           N  
ATOM   4304  CA  GLU C 154      -5.770 -37.031   8.031  1.00 39.41           C  
ATOM   4305  C   GLU C 154      -5.586 -38.000   9.211  1.00 39.41           C  
ATOM   4306  CB  GLU C 154      -4.406 -36.594   7.492  1.00 39.41           C  
ATOM   4307  O   GLU C 154      -5.578 -37.562  10.359  1.00 39.41           O  
ATOM   4308  CG  GLU C 154      -4.359 -36.438   5.980  1.00 39.41           C  
ATOM   4309  CD  GLU C 154      -2.951 -36.250   5.438  1.00 39.41           C  
ATOM   4310  OE1 GLU C 154      -2.773 -36.250   4.199  1.00 39.41           O  
ATOM   4311  OE2 GLU C 154      -2.018 -36.125   6.262  1.00 39.41           O  
ATOM   4312  N   ARG C 155      -5.891 -39.281   9.344  1.00 30.45           N  
ATOM   4313  CA  ARG C 155      -5.629 -40.312  10.336  1.00 30.45           C  
ATOM   4314  C   ARG C 155      -4.422 -39.969  11.195  1.00 30.45           C  
ATOM   4315  CB  ARG C 155      -5.410 -41.656   9.656  1.00 30.45           C  
ATOM   4316  O   ARG C 155      -4.395 -40.250  12.391  1.00 30.45           O  
ATOM   4317  CG  ARG C 155      -6.562 -42.625   9.836  1.00 30.45           C  
ATOM   4318  CD  ARG C 155      -6.309 -43.969   9.117  1.00 30.45           C  
ATOM   4319  NE  ARG C 155      -7.070 -44.062   7.875  1.00 30.45           N  
ATOM   4320  NH1 ARG C 155      -6.465 -46.219   7.426  1.00 30.45           N  
ATOM   4321  NH2 ARG C 155      -7.852 -45.094   5.992  1.00 30.45           N  
ATOM   4322  CZ  ARG C 155      -7.129 -45.125   7.102  1.00 30.45           C  
ATOM   4323  N   GLY C 156      -3.164 -39.812  10.852  1.00 27.94           N  
ATOM   4324  CA  GLY C 156      -2.037 -40.000  11.742  1.00 27.94           C  
ATOM   4325  C   GLY C 156      -1.774 -38.812  12.648  1.00 27.94           C  
ATOM   4326  O   GLY C 156      -0.987 -38.906  13.594  1.00 27.94           O  
ATOM   4327  N   VAL C 157      -1.630 -37.469  12.250  1.00 26.95           N  
ATOM   4328  CA  VAL C 157      -0.938 -36.594  13.203  1.00 26.95           C  
ATOM   4329  C   VAL C 157      -1.938 -36.031  14.211  1.00 26.95           C  
ATOM   4330  CB  VAL C 157      -0.190 -35.438  12.492  1.00 26.95           C  
ATOM   4331  O   VAL C 157      -2.871 -35.312  13.828  1.00 26.95           O  
ATOM   4332  CG1 VAL C 157       0.825 -34.812  13.430  1.00 26.95           C  
ATOM   4333  CG2 VAL C 157       0.499 -35.969  11.227  1.00 26.95           C  
ATOM   4334  N   GLU C 158      -2.283 -36.656  15.391  1.00 25.83           N  
ATOM   4335  CA  GLU C 158      -3.111 -36.531  16.578  1.00 25.83           C  
ATOM   4336  C   GLU C 158      -3.156 -35.062  17.047  1.00 25.83           C  
ATOM   4337  CB  GLU C 158      -2.592 -37.438  17.703  1.00 25.83           C  
ATOM   4338  O   GLU C 158      -4.203 -34.594  17.500  1.00 25.83           O  
ATOM   4339  CG  GLU C 158      -3.184 -38.844  17.703  1.00 25.83           C  
ATOM   4340  CD  GLU C 158      -2.676 -39.719  18.828  1.00 25.83           C  
ATOM   4341  OE1 GLU C 158      -3.162 -40.844  18.984  1.00 25.83           O  
ATOM   4342  OE2 GLU C 158      -1.781 -39.250  19.578  1.00 25.83           O  
ATOM   4343  N   ASN C 159      -2.096 -34.562  17.812  1.00 25.59           N  
ATOM   4344  CA  ASN C 159      -2.086 -33.594  18.922  1.00 25.59           C  
ATOM   4345  C   ASN C 159      -2.281 -32.156  18.453  1.00 25.59           C  
ATOM   4346  CB  ASN C 159      -0.785 -33.719  19.719  1.00 25.59           C  
ATOM   4347  O   ASN C 159      -1.886 -31.219  19.141  1.00 25.59           O  
ATOM   4348  CG  ASN C 159      -0.814 -34.875  20.719  1.00 25.59           C  
ATOM   4349  ND2 ASN C 159       0.356 -35.406  21.031  1.00 25.59           N  
ATOM   4350  OD1 ASN C 159      -1.880 -35.281  21.188  1.00 25.59           O  
ATOM   4351  N   VAL C 160      -2.340 -31.906  17.281  1.00 25.38           N  
ATOM   4352  CA  VAL C 160      -2.252 -30.484  17.031  1.00 25.38           C  
ATOM   4353  C   VAL C 160      -3.541 -29.797  17.484  1.00 25.38           C  
ATOM   4354  CB  VAL C 160      -1.981 -30.188  15.539  1.00 25.38           C  
ATOM   4355  O   VAL C 160      -4.641 -30.266  17.172  1.00 25.38           O  
ATOM   4356  CG1 VAL C 160      -1.261 -28.844  15.375  1.00 25.38           C  
ATOM   4357  CG2 VAL C 160      -1.169 -31.312  14.906  1.00 25.38           C  
ATOM   4358  N   PRO C 161      -3.490 -29.078  18.656  1.00 26.14           N  
ATOM   4359  CA  PRO C 161      -4.742 -28.469  19.125  1.00 26.14           C  
ATOM   4360  C   PRO C 161      -5.574 -27.891  17.984  1.00 26.14           C  
ATOM   4361  CB  PRO C 161      -4.266 -27.375  20.062  1.00 26.14           C  
ATOM   4362  O   PRO C 161      -5.023 -27.453  16.969  1.00 26.14           O  
ATOM   4363  CG  PRO C 161      -2.773 -27.438  20.016  1.00 26.14           C  
ATOM   4364  CD  PRO C 161      -2.379 -28.500  19.031  1.00 26.14           C  
ATOM   4365  N   ALA C 162      -6.809 -28.234  17.969  1.00 26.77           N  
ATOM   4366  CA  ALA C 162      -7.863 -27.969  17.000  1.00 26.77           C  
ATOM   4367  C   ALA C 162      -7.926 -26.484  16.656  1.00 26.77           C  
ATOM   4368  CB  ALA C 162      -9.211 -28.438  17.531  1.00 26.77           C  
ATOM   4369  O   ALA C 162      -7.641 -25.625  17.500  1.00 26.77           O  
ATOM   4370  N   PRO C 163      -7.844 -26.125  15.508  1.00 26.83           N  
ATOM   4371  CA  PRO C 163      -8.062 -24.734  15.086  1.00 26.83           C  
ATOM   4372  C   PRO C 163      -9.250 -24.094  15.797  1.00 26.83           C  
ATOM   4373  CB  PRO C 163      -8.336 -24.875  13.578  1.00 26.83           C  
ATOM   4374  O   PRO C 163     -10.133 -24.781  16.297  1.00 26.83           O  
ATOM   4375  CG  PRO C 163      -8.328 -26.344  13.320  1.00 26.83           C  
ATOM   4376  CD  PRO C 163      -8.062 -27.062  14.617  1.00 26.83           C  
ATOM   4377  N   LEU C 164      -9.281 -22.938  16.219  1.00 28.20           N  
ATOM   4378  CA  LEU C 164     -10.469 -22.344  16.828  1.00 28.20           C  
ATOM   4379  C   LEU C 164     -11.734 -22.953  16.234  1.00 28.20           C  
ATOM   4380  CB  LEU C 164     -10.477 -20.828  16.656  1.00 28.20           C  
ATOM   4381  O   LEU C 164     -11.797 -23.219  15.031  1.00 28.20           O  
ATOM   4382  CG  LEU C 164      -9.539 -20.031  17.578  1.00 28.20           C  
ATOM   4383  CD1 LEU C 164      -9.305 -18.641  17.000  1.00 28.20           C  
ATOM   4384  CD2 LEU C 164     -10.125 -19.953  18.984  1.00 28.20           C  
ATOM   4385  N   ASP C 165     -12.570 -23.656  17.016  1.00 28.28           N  
ATOM   4386  CA  ASP C 165     -13.750 -24.453  16.688  1.00 28.28           C  
ATOM   4387  C   ASP C 165     -14.734 -23.656  15.836  1.00 28.28           C  
ATOM   4388  CB  ASP C 165     -14.438 -24.953  17.953  1.00 28.28           C  
ATOM   4389  O   ASP C 165     -14.664 -22.422  15.789  1.00 28.28           O  
ATOM   4390  CG  ASP C 165     -15.945 -24.781  17.922  1.00 28.28           C  
ATOM   4391  OD1 ASP C 165     -16.484 -24.375  16.875  1.00 28.28           O  
ATOM   4392  OD2 ASP C 165     -16.594 -25.047  18.953  1.00 28.28           O  
ATOM   4393  N   LYS C 166     -15.445 -24.297  15.055  1.00 29.73           N  
ATOM   4394  CA  LYS C 166     -16.531 -23.797  14.219  1.00 29.73           C  
ATOM   4395  C   LYS C 166     -17.422 -22.844  14.992  1.00 29.73           C  
ATOM   4396  CB  LYS C 166     -17.359 -24.953  13.656  1.00 29.73           C  
ATOM   4397  O   LYS C 166     -17.906 -21.844  14.445  1.00 29.73           O  
ATOM   4398  CG  LYS C 166     -17.594 -24.891  12.156  1.00 29.73           C  
ATOM   4399  CD  LYS C 166     -18.375 -26.094  11.656  1.00 29.73           C  
ATOM   4400  CE  LYS C 166     -18.625 -26.016  10.156  1.00 29.73           C  
ATOM   4401  NZ  LYS C 166     -19.531 -27.109   9.688  1.00 29.73           N  
ATOM   4402  N   ALA C 167     -17.531 -23.000  16.250  1.00 31.52           N  
ATOM   4403  CA  ALA C 167     -18.422 -22.188  17.078  1.00 31.52           C  
ATOM   4404  C   ALA C 167     -17.828 -20.812  17.328  1.00 31.52           C  
ATOM   4405  CB  ALA C 167     -18.688 -22.891  18.406  1.00 31.52           C  
ATOM   4406  O   ALA C 167     -18.531 -19.797  17.281  1.00 31.52           O  
ATOM   4407  N   GLU C 168     -16.547 -20.844  17.500  1.00 30.30           N  
ATOM   4408  CA  GLU C 168     -15.969 -19.531  17.797  1.00 30.30           C  
ATOM   4409  C   GLU C 168     -15.758 -18.719  16.531  1.00 30.30           C  
ATOM   4410  CB  GLU C 168     -14.648 -19.703  18.547  1.00 30.30           C  
ATOM   4411  O   GLU C 168     -16.016 -17.500  16.531  1.00 30.30           O  
ATOM   4412  CG  GLU C 168     -14.812 -20.031  20.031  1.00 30.30           C  
ATOM   4413  CD  GLU C 168     -13.500 -20.344  20.719  1.00 30.30           C  
ATOM   4414  OE1 GLU C 168     -13.414 -20.188  21.969  1.00 30.30           O  
ATOM   4415  OE2 GLU C 168     -12.539 -20.734  20.016  1.00 30.30           O  
ATOM   4416  N   VAL C 169     -15.586 -19.359  15.523  1.00 30.36           N  
ATOM   4417  CA  VAL C 169     -15.617 -18.719  14.219  1.00 30.36           C  
ATOM   4418  C   VAL C 169     -17.062 -18.375  13.836  1.00 30.36           C  
ATOM   4419  CB  VAL C 169     -14.969 -19.609  13.125  1.00 30.36           C  
ATOM   4420  O   VAL C 169     -17.328 -17.281  13.336  1.00 30.36           O  
ATOM   4421  CG1 VAL C 169     -15.164 -18.984  11.742  1.00 30.36           C  
ATOM   4422  CG2 VAL C 169     -13.484 -19.812  13.422  1.00 30.36           C  
ATOM   4423  N   SER C 170     -17.938 -19.156  14.180  1.00 32.84           N  
ATOM   4424  CA  SER C 170     -19.359 -18.875  14.023  1.00 32.84           C  
ATOM   4425  C   SER C 170     -19.781 -17.719  14.922  1.00 32.84           C  
ATOM   4426  CB  SER C 170     -20.203 -20.109  14.336  1.00 32.84           C  
ATOM   4427  O   SER C 170     -20.516 -16.828  14.500  1.00 32.84           O  
ATOM   4428  OG  SER C 170     -21.578 -19.844  14.133  1.00 32.84           O  
ATOM   4429  N   ALA C 171     -19.312 -17.734  16.062  1.00 33.22           N  
ATOM   4430  CA  ALA C 171     -19.641 -16.625  16.953  1.00 33.22           C  
ATOM   4431  C   ALA C 171     -19.000 -15.320  16.469  1.00 33.22           C  
ATOM   4432  CB  ALA C 171     -19.172 -16.938  18.375  1.00 33.22           C  
ATOM   4433  O   ALA C 171     -19.641 -14.266  16.500  1.00 33.22           O  
ATOM   4434  N   LEU C 172     -17.922 -15.461  15.898  1.00 31.20           N  
ATOM   4435  CA  LEU C 172     -17.297 -14.242  15.391  1.00 31.20           C  
ATOM   4436  C   LEU C 172     -17.859 -13.867  14.023  1.00 31.20           C  
ATOM   4437  CB  LEU C 172     -15.781 -14.422  15.297  1.00 31.20           C  
ATOM   4438  O   LEU C 172     -18.109 -12.688  13.758  1.00 31.20           O  
ATOM   4439  CG  LEU C 172     -14.969 -13.961  16.500  1.00 31.20           C  
ATOM   4440  CD1 LEU C 172     -13.633 -14.703  16.562  1.00 31.20           C  
ATOM   4441  CD2 LEU C 172     -14.742 -12.453  16.453  1.00 31.20           C  
ATOM   4442  N   ARG C 173     -18.234 -14.742  13.320  1.00 32.66           N  
ATOM   4443  CA  ARG C 173     -19.062 -14.516  12.133  1.00 32.66           C  
ATOM   4444  C   ARG C 173     -20.453 -14.055  12.523  1.00 32.66           C  
ATOM   4445  CB  ARG C 173     -19.141 -15.781  11.281  1.00 32.66           C  
ATOM   4446  O   ARG C 173     -21.016 -13.156  11.898  1.00 32.66           O  
ATOM   4447  CG  ARG C 173     -18.391 -15.695   9.969  1.00 32.66           C  
ATOM   4448  CD  ARG C 173     -18.547 -16.969   9.141  1.00 32.66           C  
ATOM   4449  NE  ARG C 173     -17.672 -16.953   7.973  1.00 32.66           N  
ATOM   4450  NH1 ARG C 173     -18.359 -19.016   7.180  1.00 32.66           N  
ATOM   4451  NH2 ARG C 173     -16.766 -17.812   6.043  1.00 32.66           N  
ATOM   4452  CZ  ARG C 173     -17.609 -17.922   7.066  1.00 32.66           C  
ATOM   4453  N   ALA C 174     -20.938 -14.688  13.461  1.00 35.56           N  
ATOM   4454  CA  ALA C 174     -22.219 -14.227  13.969  1.00 35.56           C  
ATOM   4455  C   ALA C 174     -22.125 -12.820  14.539  1.00 35.56           C  
ATOM   4456  CB  ALA C 174     -22.750 -15.195  15.023  1.00 35.56           C  
ATOM   4457  O   ALA C 174     -23.016 -11.992  14.344  1.00 35.56           O  
ATOM   4458  N   SER C 175     -21.109 -12.570  15.148  1.00 33.00           N  
ATOM   4459  CA  SER C 175     -20.922 -11.203  15.609  1.00 33.00           C  
ATOM   4460  C   SER C 175     -20.641 -10.258  14.445  1.00 33.00           C  
ATOM   4461  CB  SER C 175     -19.781 -11.133  16.625  1.00 33.00           C  
ATOM   4462  O   SER C 175     -21.109  -9.125  14.430  1.00 33.00           O  
ATOM   4463  OG  SER C 175     -20.062 -11.930  17.766  1.00 33.00           O  
ATOM   4464  N   TRP C 176     -20.062 -10.711  13.469  1.00 34.41           N  
ATOM   4465  CA  TRP C 176     -19.891  -9.961  12.227  1.00 34.41           C  
ATOM   4466  C   TRP C 176     -21.188  -9.930  11.430  1.00 34.41           C  
ATOM   4467  CB  TRP C 176     -18.766 -10.570  11.383  1.00 34.41           C  
ATOM   4468  O   TRP C 176     -21.578  -8.883  10.898  1.00 34.41           O  
ATOM   4469  CG  TRP C 176     -18.516  -9.844  10.094  1.00 34.41           C  
ATOM   4470  CD1 TRP C 176     -18.750 -10.297   8.828  1.00 34.41           C  
ATOM   4471  CD2 TRP C 176     -17.969  -8.531   9.953  1.00 34.41           C  
ATOM   4472  CE2 TRP C 176     -17.891  -8.250   8.570  1.00 34.41           C  
ATOM   4473  CE3 TRP C 176     -17.531  -7.559  10.867  1.00 34.41           C  
ATOM   4474  NE1 TRP C 176     -18.375  -9.344   7.906  1.00 34.41           N  
ATOM   4475  CH2 TRP C 176     -16.984  -6.109   8.984  1.00 34.41           C  
ATOM   4476  CZ2 TRP C 176     -17.406  -7.039   8.078  1.00 34.41           C  
ATOM   4477  CZ3 TRP C 176     -17.031  -6.352  10.367  1.00 34.41           C  
ATOM   4478  N   GLU C 177     -21.781 -10.922  11.359  1.00 36.88           N  
ATOM   4479  CA  GLU C 177     -23.109 -10.945  10.773  1.00 36.88           C  
ATOM   4480  C   GLU C 177     -24.094 -10.078  11.570  1.00 36.88           C  
ATOM   4481  CB  GLU C 177     -23.641 -12.375  10.680  1.00 36.88           C  
ATOM   4482  O   GLU C 177     -24.906  -9.359  10.992  1.00 36.88           O  
ATOM   4483  CG  GLU C 177     -24.422 -12.664   9.406  1.00 36.88           C  
ATOM   4484  CD  GLU C 177     -24.922 -14.102   9.320  1.00 36.88           C  
ATOM   4485  OE1 GLU C 177     -25.547 -14.461   8.305  1.00 36.88           O  
ATOM   4486  OE2 GLU C 177     -24.672 -14.867  10.273  1.00 36.88           O  
ATOM   4487  N   LYS C 178     -23.953 -10.109  12.820  1.00 36.28           N  
ATOM   4488  CA  LYS C 178     -24.719  -9.188  13.648  1.00 36.28           C  
ATOM   4489  C   LYS C 178     -24.297  -7.738  13.398  1.00 36.28           C  
ATOM   4490  CB  LYS C 178     -24.562  -9.531  15.133  1.00 36.28           C  
ATOM   4491  O   LYS C 178     -25.141  -6.840  13.336  1.00 36.28           O  
ATOM   4492  CG  LYS C 178     -25.594 -10.516  15.656  1.00 36.28           C  
ATOM   4493  CD  LYS C 178     -25.422 -10.773  17.141  1.00 36.28           C  
ATOM   4494  CE  LYS C 178     -26.328 -11.891  17.641  1.00 36.28           C  
ATOM   4495  NZ  LYS C 178     -26.062 -12.234  19.062  1.00 36.28           N  
ATOM   4496  N   LEU C 179     -23.203  -7.652  13.125  1.00 32.84           N  
ATOM   4497  CA  LEU C 179     -22.766  -6.309  12.781  1.00 32.84           C  
ATOM   4498  C   LEU C 179     -23.156  -5.965  11.344  1.00 32.84           C  
ATOM   4499  CB  LEU C 179     -21.250  -6.176  12.953  1.00 32.84           C  
ATOM   4500  O   LEU C 179     -23.625  -4.859  11.070  1.00 32.84           O  
ATOM   4501  CG  LEU C 179     -20.781  -5.160  13.992  1.00 32.84           C  
ATOM   4502  CD1 LEU C 179     -19.734  -5.793  14.914  1.00 32.84           C  
ATOM   4503  CD2 LEU C 179     -20.203  -3.922  13.312  1.00 32.84           C  
ATOM   4504  N   GLN C 180     -23.047  -6.836  10.555  1.00 36.34           N  
ATOM   4505  CA  GLN C 180     -23.625  -6.621   9.234  1.00 36.34           C  
ATOM   4506  C   GLN C 180     -25.141  -6.508   9.297  1.00 36.34           C  
ATOM   4507  CB  GLN C 180     -23.219  -7.754   8.289  1.00 36.34           C  
ATOM   4508  O   GLN C 180     -25.734  -5.641   8.648  1.00 36.34           O  
ATOM   4509  CG  GLN C 180     -23.031  -7.312   6.840  1.00 36.34           C  
ATOM   4510  CD  GLN C 180     -21.641  -6.785   6.555  1.00 36.34           C  
ATOM   4511  NE2 GLN C 180     -21.547  -5.832   5.637  1.00 36.34           N  
ATOM   4512  OE1 GLN C 180     -20.656  -7.234   7.152  1.00 36.34           O  
ATOM   4513  N   ASN C 181     -25.672  -7.367   9.914  1.00 40.09           N  
ATOM   4514  CA  ASN C 181     -27.125  -7.293  10.109  1.00 40.09           C  
ATOM   4515  C   ASN C 181     -27.516  -6.035  10.875  1.00 40.09           C  
ATOM   4516  CB  ASN C 181     -27.625  -8.539  10.844  1.00 40.09           C  
ATOM   4517  O   ASN C 181     -28.531  -5.414  10.562  1.00 40.09           O  
ATOM   4518  CG  ASN C 181     -27.734  -9.742   9.930  1.00 40.09           C  
ATOM   4519  ND2 ASN C 181     -27.938 -10.922  10.523  1.00 40.09           N  
ATOM   4520  OD1 ASN C 181     -27.641  -9.625   8.711  1.00 40.09           O  
ATOM   4521  N   ALA C 182     -26.875  -5.625  11.758  1.00 34.72           N  
ATOM   4522  CA  ALA C 182     -27.109  -4.359  12.445  1.00 34.72           C  
ATOM   4523  C   ALA C 182     -26.844  -3.176  11.516  1.00 34.72           C  
ATOM   4524  CB  ALA C 182     -26.234  -4.262  13.688  1.00 34.72           C  
ATOM   4525  O   ALA C 182     -27.609  -2.209  11.508  1.00 34.72           O  
ATOM   4526  N   VAL C 183     -26.062  -3.348  10.766  1.00 34.72           N  
ATOM   4527  CA  VAL C 183     -25.859  -2.338   9.734  1.00 34.72           C  
ATOM   4528  C   VAL C 183     -26.953  -2.461   8.672  1.00 34.72           C  
ATOM   4529  CB  VAL C 183     -24.469  -2.465   9.086  1.00 34.72           C  
ATOM   4530  O   VAL C 183     -27.484  -1.454   8.203  1.00 34.72           O  
ATOM   4531  CG1 VAL C 183     -24.359  -1.590   7.832  1.00 34.72           C  
ATOM   4532  CG2 VAL C 183     -23.375  -2.090  10.086  1.00 34.72           C  
ATOM   4533  N   ASP C 184     -27.109  -3.623   8.352  1.00 38.94           N  
ATOM   4534  CA  ASP C 184     -28.266  -3.828   7.484  1.00 38.94           C  
ATOM   4535  C   ASP C 184     -29.547  -3.350   8.156  1.00 38.94           C  
ATOM   4536  CB  ASP C 184     -28.391  -5.305   7.098  1.00 38.94           C  
ATOM   4537  O   ASP C 184     -30.391  -2.701   7.520  1.00 38.94           O  
ATOM   4538  CG  ASP C 184     -27.484  -5.699   5.953  1.00 38.94           C  
ATOM   4539  OD1 ASP C 184     -26.875  -4.809   5.320  1.00 38.94           O  
ATOM   4540  OD2 ASP C 184     -27.359  -6.914   5.676  1.00 38.94           O  
ATOM   4541  N   GLU C 185     -29.781  -3.662   9.352  1.00 37.81           N  
ATOM   4542  CA  GLU C 185     -30.938  -3.234  10.125  1.00 37.81           C  
ATOM   4543  C   GLU C 185     -30.891  -1.732  10.398  1.00 37.81           C  
ATOM   4544  CB  GLU C 185     -31.016  -4.004  11.453  1.00 37.81           C  
ATOM   4545  O   GLU C 185     -31.922  -1.057  10.328  1.00 37.81           O  
ATOM   4546  CG  GLU C 185     -31.766  -5.320  11.352  1.00 37.81           C  
ATOM   4547  CD  GLU C 185     -32.625  -5.613  12.570  1.00 37.81           C  
ATOM   4548  OE1 GLU C 185     -33.438  -6.570  12.531  1.00 37.81           O  
ATOM   4549  OE2 GLU C 185     -32.469  -4.883  13.578  1.00 37.81           O  
ATOM   4550  N   LEU C 186     -29.969  -1.213  10.648  1.00 32.69           N  
ATOM   4551  CA  LEU C 186     -29.828   0.238  10.734  1.00 32.69           C  
ATOM   4552  C   LEU C 186     -30.031   0.882   9.367  1.00 32.69           C  
ATOM   4553  CB  LEU C 186     -28.453   0.616  11.289  1.00 32.69           C  
ATOM   4554  O   LEU C 186     -30.656   1.936   9.258  1.00 32.69           O  
ATOM   4555  CG  LEU C 186     -28.406   1.839  12.211  1.00 32.69           C  
ATOM   4556  CD1 LEU C 186     -28.312   1.404  13.664  1.00 32.69           C  
ATOM   4557  CD2 LEU C 186     -27.234   2.744  11.836  1.00 32.69           C  
ATOM   4558  N   GLY C 187     -29.609   0.335   8.469  1.00 31.53           N  
ATOM   4559  CA  GLY C 187     -29.969   0.784   7.133  1.00 31.53           C  
ATOM   4560  C   GLY C 187     -31.453   0.675   6.840  1.00 31.53           C  
ATOM   4561  O   GLY C 187     -32.031   1.577   6.242  1.00 31.53           O  
ATOM   4562  N   LYS C 188     -32.000  -0.310   7.164  1.00 37.88           N  
ATOM   4563  CA  LYS C 188     -33.438  -0.459   7.023  1.00 37.88           C  
ATOM   4564  C   LYS C 188     -34.188   0.560   7.879  1.00 37.88           C  
ATOM   4565  CB  LYS C 188     -33.875  -1.877   7.398  1.00 37.88           C  
ATOM   4566  O   LYS C 188     -35.250   1.065   7.480  1.00 37.88           O  
ATOM   4567  CG  LYS C 188     -33.500  -2.932   6.367  1.00 37.88           C  
ATOM   4568  CD  LYS C 188     -34.000  -4.309   6.770  1.00 37.88           C  
ATOM   4569  CE  LYS C 188     -33.500  -5.395   5.832  1.00 37.88           C  
ATOM   4570  NZ  LYS C 188     -33.844  -6.762   6.320  1.00 37.88           N  
ATOM   4571  N   GLU C 189     -33.781   0.787   8.891  1.00 31.67           N  
ATOM   4572  CA  GLU C 189     -34.375   1.812   9.742  1.00 31.67           C  
ATOM   4573  C   GLU C 189     -34.094   3.209   9.188  1.00 31.67           C  
ATOM   4574  CB  GLU C 189     -33.844   1.699  11.172  1.00 31.67           C  
ATOM   4575  O   GLU C 189     -34.969   4.094   9.273  1.00 31.67           O  
ATOM   4576  CG  GLU C 189     -34.500   0.575  11.977  1.00 31.67           C  
ATOM   4577  CD  GLU C 189     -34.219   0.672  13.469  1.00 31.67           C  
ATOM   4578  OE1 GLU C 189     -34.781  -0.131  14.242  1.00 31.67           O  
ATOM   4579  OE2 GLU C 189     -33.438   1.561  13.867  1.00 31.67           O  
ATOM   4580  N   ILE C 190     -33.188   3.336   8.633  1.00 29.36           N  
ATOM   4581  CA  ILE C 190     -32.969   4.617   7.961  1.00 29.36           C  
ATOM   4582  C   ILE C 190     -33.844   4.680   6.707  1.00 29.36           C  
ATOM   4583  CB  ILE C 190     -31.484   4.840   7.594  1.00 29.36           C  
ATOM   4584  O   ILE C 190     -34.469   5.711   6.426  1.00 29.36           O  
ATOM   4585  CG1 ILE C 190     -30.641   4.953   8.859  1.00 29.36           C  
ATOM   4586  CG2 ILE C 190     -31.328   6.082   6.715  1.00 29.36           C  
ATOM   4587  CD1 ILE C 190     -29.141   4.996   8.602  1.00 29.36           C  
ATOM   4588  N   ASP C 191     -33.812   3.670   6.023  1.00 30.53           N  
ATOM   4589  CA  ASP C 191     -34.781   3.686   4.914  1.00 30.53           C  
ATOM   4590  C   ASP C 191     -36.219   3.859   5.414  1.00 30.53           C  
ATOM   4591  CB  ASP C 191     -34.656   2.402   4.090  1.00 30.53           C  
ATOM   4592  O   ASP C 191     -37.031   4.461   4.734  1.00 30.53           O  
ATOM   4593  CG  ASP C 191     -33.500   2.424   3.123  1.00 30.53           C  
ATOM   4594  OD1 ASP C 191     -32.938   3.514   2.850  1.00 30.53           O  
ATOM   4595  OD2 ASP C 191     -33.094   1.339   2.633  1.00 30.53           O  
ATOM   4596  N   HIS C 192     -36.500   3.246   6.473  1.00 32.16           N  
ATOM   4597  CA  HIS C 192     -37.844   3.379   6.965  1.00 32.16           C  
ATOM   4598  C   HIS C 192     -38.031   4.641   7.805  1.00 32.16           C  
ATOM   4599  CB  HIS C 192     -38.250   2.146   7.781  1.00 32.16           C  
ATOM   4600  O   HIS C 192     -39.125   4.957   8.250  1.00 32.16           O  
ATOM   4601  CG  HIS C 192     -38.469   0.921   6.953  1.00 32.16           C  
ATOM   4602  CD2 HIS C 192     -39.375  -0.068   7.047  1.00 32.16           C  
ATOM   4603  ND1 HIS C 192     -37.656   0.604   5.871  1.00 32.16           N  
ATOM   4604  CE1 HIS C 192     -38.094  -0.529   5.340  1.00 32.16           C  
ATOM   4605  NE2 HIS C 192     -39.125  -0.958   6.031  1.00 32.16           N  
ATOM   4606  N   ALA C 193     -37.250   5.203   8.172  1.00 29.06           N  
ATOM   4607  CA  ALA C 193     -37.469   6.500   8.797  1.00 29.06           C  
ATOM   4608  C   ALA C 193     -37.562   7.609   7.754  1.00 29.06           C  
ATOM   4609  CB  ALA C 193     -36.375   6.809   9.812  1.00 29.06           C  
ATOM   4610  O   ALA C 193     -36.938   7.512   6.691  1.00 29.06           O  
TER    4611      ALA C 193                                                      
ENDMDL                                                                          
END                                                                             
