# Supplementary material for: New Phage-Derived Antibacterial Enzyme PolaR Targeting Rothia spp
Source: Cells. 2023 Aug 4;12(15):1997. doi: 10.3390/cells12151997 (PMC10417112; doi:10.3390/cells12151997)
Supplement: Supplementary file 1 [file cells-12-01997-s001.zip › File S1/PolaR AlphaFold/trimer/trimer_rothia_f4755_unrelaxed_rank_005_alphafold2_multimer_v3_model_5_seed_000.pdb]

MODEL     1                                                                     
ATOM      1  N   MET A   1       3.752 -34.875  -7.609  1.00 56.62           N  
ATOM      2  CA  MET A   1       3.096 -35.281  -6.367  1.00 56.62           C  
ATOM      3  C   MET A   1       1.730 -34.625  -6.234  1.00 56.62           C  
ATOM      4  CB  MET A   1       3.969 -34.938  -5.160  1.00 56.62           C  
ATOM      5  O   MET A   1       1.570 -33.438  -6.574  1.00 56.62           O  
ATOM      6  CG  MET A   1       3.531 -35.625  -3.875  1.00 56.62           C  
ATOM      7  SD  MET A   1       4.773 -35.469  -2.533  1.00 56.62           S  
ATOM      8  CE  MET A   1       3.795 -36.062  -1.120  1.00 56.62           C  
ATOM      9  N   LYS A   2       0.755 -35.406  -5.992  1.00 60.59           N  
ATOM     10  CA  LYS A   2      -0.599 -34.906  -5.750  1.00 60.59           C  
ATOM     11  C   LYS A   2      -0.698 -34.219  -4.398  1.00 60.59           C  
ATOM     12  CB  LYS A   2      -1.607 -36.062  -5.824  1.00 60.59           C  
ATOM     13  O   LYS A   2      -0.014 -34.594  -3.445  1.00 60.59           O  
ATOM     14  CG  LYS A   2      -1.941 -36.500  -7.242  1.00 60.59           C  
ATOM     15  CD  LYS A   2      -3.027 -37.562  -7.254  1.00 60.59           C  
ATOM     16  CE  LYS A   2      -3.354 -38.000  -8.672  1.00 60.59           C  
ATOM     17  NZ  LYS A   2      -4.430 -39.031  -8.688  1.00 60.59           N  
ATOM     18  N   TYR A   3      -1.278 -33.062  -4.316  1.00 58.31           N  
ATOM     19  CA  TYR A   3      -1.558 -32.375  -3.062  1.00 58.31           C  
ATOM     20  C   TYR A   3      -3.010 -31.906  -3.004  1.00 58.31           C  
ATOM     21  CB  TYR A   3      -0.625 -31.156  -2.895  1.00 58.31           C  
ATOM     22  O   TYR A   3      -3.713 -31.922  -4.020  1.00 58.31           O  
ATOM     23  CG  TYR A   3      -0.808 -30.094  -3.953  1.00 58.31           C  
ATOM     24  CD1 TYR A   3      -0.075 -30.141  -5.137  1.00 58.31           C  
ATOM     25  CD2 TYR A   3      -1.711 -29.062  -3.770  1.00 58.31           C  
ATOM     26  CE1 TYR A   3      -0.238 -29.156  -6.113  1.00 58.31           C  
ATOM     27  CE2 TYR A   3      -1.883 -28.078  -4.738  1.00 58.31           C  
ATOM     28  OH  TYR A   3      -1.309 -27.172  -6.867  1.00 58.31           O  
ATOM     29  CZ  TYR A   3      -1.144 -28.141  -5.906  1.00 58.31           C  
ATOM     30  N   VAL A   4      -3.463 -31.781  -1.774  1.00 62.84           N  
ATOM     31  CA  VAL A   4      -4.816 -31.281  -1.556  1.00 62.84           C  
ATOM     32  C   VAL A   4      -4.793 -29.750  -1.497  1.00 62.84           C  
ATOM     33  CB  VAL A   4      -5.434 -31.859  -0.261  1.00 62.84           C  
ATOM     34  O   VAL A   4      -3.939 -29.156  -0.828  1.00 62.84           O  
ATOM     35  CG1 VAL A   4      -6.797 -31.219   0.011  1.00 62.84           C  
ATOM     36  CG2 VAL A   4      -5.551 -33.375  -0.356  1.00 62.84           C  
ATOM     37  N   ASP A   5      -5.641 -29.109  -2.348  1.00 64.00           N  
ATOM     38  CA  ASP A   5      -5.844 -27.672  -2.297  1.00 64.00           C  
ATOM     39  C   ASP A   5      -6.844 -27.297  -1.207  1.00 64.00           C  
ATOM     40  CB  ASP A   5      -6.320 -27.141  -3.652  1.00 64.00           C  
ATOM     41  O   ASP A   5      -7.965 -27.812  -1.181  1.00 64.00           O  
ATOM     42  CG  ASP A   5      -5.215 -27.094  -4.691  1.00 64.00           C  
ATOM     43  OD1 ASP A   5      -4.055 -26.797  -4.336  1.00 64.00           O  
ATOM     44  OD2 ASP A   5      -5.504 -27.359  -5.879  1.00 64.00           O  
ATOM     45  N   ILE A   6      -6.457 -26.516  -0.272  1.00 60.97           N  
ATOM     46  CA  ILE A   6      -7.277 -26.031   0.833  1.00 60.97           C  
ATOM     47  C   ILE A   6      -7.602 -24.547   0.623  1.00 60.97           C  
ATOM     48  CB  ILE A   6      -6.574 -26.234   2.193  1.00 60.97           C  
ATOM     49  O   ILE A   6      -6.699 -23.734   0.436  1.00 60.97           O  
ATOM     50  CG1 ILE A   6      -6.270 -27.719   2.416  1.00 60.97           C  
ATOM     51  CG2 ILE A   6      -7.426 -25.672   3.334  1.00 60.97           C  
ATOM     52  CD1 ILE A   6      -5.312 -27.984   3.566  1.00 60.97           C  
ATOM     53  N   THR A   7      -8.844 -24.156   0.524  1.00 61.59           N  
ATOM     54  CA  THR A   7      -9.266 -22.781   0.206  1.00 61.59           C  
ATOM     55  C   THR A   7     -10.125 -22.219   1.327  1.00 61.59           C  
ATOM     56  CB  THR A   7     -10.047 -22.734  -1.120  1.00 61.59           C  
ATOM     57  O   THR A   7     -10.781 -21.188   1.145  1.00 61.59           O  
ATOM     58  CG2 THR A   7      -9.164 -23.156  -2.293  1.00 61.59           C  
ATOM     59  OG1 THR A   7     -11.164 -23.625  -1.038  1.00 61.59           O  
ATOM     60  N   GLU A   8     -10.047 -22.875   2.490  1.00 58.53           N  
ATOM     61  CA  GLU A   8     -10.945 -22.500   3.574  1.00 58.53           C  
ATOM     62  C   GLU A   8     -10.336 -21.391   4.426  1.00 58.53           C  
ATOM     63  CB  GLU A   8     -11.281 -23.703   4.449  1.00 58.53           C  
ATOM     64  O   GLU A   8     -11.031 -20.781   5.250  1.00 58.53           O  
ATOM     65  CG  GLU A   8     -10.055 -24.391   5.039  1.00 58.53           C  
ATOM     66  CD  GLU A   8     -10.383 -25.734   5.699  1.00 58.53           C  
ATOM     67  OE1 GLU A   8      -9.453 -26.391   6.219  1.00 58.53           O  
ATOM     68  OE2 GLU A   8     -11.570 -26.109   5.699  1.00 58.53           O  
ATOM     69  N   TYR A   9      -9.031 -21.141   4.270  1.00 65.50           N  
ATOM     70  CA  TYR A   9      -8.359 -20.094   5.027  1.00 65.50           C  
ATOM     71  C   TYR A   9      -8.234 -18.812   4.203  1.00 65.50           C  
ATOM     72  CB  TYR A   9      -6.977 -20.562   5.480  1.00 65.50           C  
ATOM     73  O   TYR A   9      -7.727 -18.844   3.082  1.00 65.50           O  
ATOM     74  CG  TYR A   9      -7.004 -21.797   6.348  1.00 65.50           C  
ATOM     75  CD1 TYR A   9      -7.328 -21.719   7.699  1.00 65.50           C  
ATOM     76  CD2 TYR A   9      -6.711 -23.047   5.816  1.00 65.50           C  
ATOM     77  CE1 TYR A   9      -7.355 -22.859   8.500  1.00 65.50           C  
ATOM     78  CE2 TYR A   9      -6.734 -24.188   6.609  1.00 65.50           C  
ATOM     79  OH  TYR A   9      -7.082 -25.219   8.734  1.00 65.50           O  
ATOM     80  CZ  TYR A   9      -7.059 -24.078   7.949  1.00 65.50           C  
ATOM     81  N   ASN A  10      -8.758 -17.750   4.727  1.00 72.69           N  
ATOM     82  CA  ASN A  10      -8.656 -16.453   4.059  1.00 72.69           C  
ATOM     83  C   ASN A  10      -7.879 -15.445   4.898  1.00 72.69           C  
ATOM     84  CB  ASN A  10     -10.047 -15.914   3.723  1.00 72.69           C  
ATOM     85  O   ASN A  10      -8.336 -15.047   5.973  1.00 72.69           O  
ATOM     86  CG  ASN A  10     -10.812 -16.812   2.771  1.00 72.69           C  
ATOM     87  ND2 ASN A  10     -12.039 -17.156   3.145  1.00 72.69           N  
ATOM     88  OD1 ASN A  10     -10.305 -17.188   1.712  1.00 72.69           O  
ATOM     89  N   ALA A  11      -6.719 -15.062   4.281  1.00 70.44           N  
ATOM     90  CA  ALA A  11      -5.957 -14.031   4.980  1.00 70.44           C  
ATOM     91  C   ALA A  11      -6.754 -12.727   5.074  1.00 70.44           C  
ATOM     92  CB  ALA A  11      -4.625 -13.781   4.273  1.00 70.44           C  
ATOM     93  O   ALA A  11      -7.582 -12.438   4.207  1.00 70.44           O  
ATOM     94  N   THR A  12      -6.418 -12.125   6.160  1.00 70.06           N  
ATOM     95  CA  THR A  12      -7.129 -10.867   6.336  1.00 70.06           C  
ATOM     96  C   THR A  12      -6.188  -9.680   6.133  1.00 70.06           C  
ATOM     97  CB  THR A  12      -7.773 -10.781   7.734  1.00 70.06           C  
ATOM     98  O   THR A  12      -6.637  -8.562   5.871  1.00 70.06           O  
ATOM     99  CG2 THR A  12      -8.914 -11.781   7.875  1.00 70.06           C  
ATOM    100  OG1 THR A  12      -6.781 -11.055   8.727  1.00 70.06           O  
ATOM    101  N   SER A  13      -4.953  -9.953   6.188  1.00 71.06           N  
ATOM    102  CA  SER A  13      -3.936  -8.914   6.031  1.00 71.06           C  
ATOM    103  C   SER A  13      -3.338  -8.938   4.633  1.00 71.06           C  
ATOM    104  CB  SER A  13      -2.828  -9.086   7.074  1.00 71.06           C  
ATOM    105  O   SER A  13      -2.258  -9.492   4.418  1.00 71.06           O  
ATOM    106  OG  SER A  13      -3.355  -9.023   8.383  1.00 71.06           O  
ATOM    107  N   PHE A  14      -4.059  -8.430   3.711  1.00 78.88           N  
ATOM    108  CA  PHE A  14      -3.615  -8.328   2.324  1.00 78.88           C  
ATOM    109  C   PHE A  14      -4.262  -7.125   1.643  1.00 78.88           C  
ATOM    110  CB  PHE A  14      -3.945  -9.609   1.553  1.00 78.88           C  
ATOM    111  O   PHE A  14      -5.117  -6.457   2.229  1.00 78.88           O  
ATOM    112  CG  PHE A  14      -5.418  -9.820   1.328  1.00 78.88           C  
ATOM    113  CD1 PHE A  14      -6.207 -10.414   2.307  1.00 78.88           C  
ATOM    114  CD2 PHE A  14      -6.012  -9.422   0.137  1.00 78.88           C  
ATOM    115  CE1 PHE A  14      -7.570 -10.609   2.102  1.00 78.88           C  
ATOM    116  CE2 PHE A  14      -7.375  -9.617  -0.076  1.00 78.88           C  
ATOM    117  CZ  PHE A  14      -8.148 -10.211   0.907  1.00 78.88           C  
ATOM    118  N   THR A  15      -3.752  -6.773   0.543  1.00 67.81           N  
ATOM    119  CA  THR A  15      -4.336  -5.699  -0.250  1.00 67.81           C  
ATOM    120  C   THR A  15      -5.137  -6.266  -1.419  1.00 67.81           C  
ATOM    121  CB  THR A  15      -3.252  -4.742  -0.782  1.00 67.81           C  
ATOM    122  O   THR A  15      -4.598  -6.988  -2.256  1.00 67.81           O  
ATOM    123  CG2 THR A  15      -3.869  -3.609  -1.596  1.00 67.81           C  
ATOM    124  OG1 THR A  15      -2.531  -4.184   0.323  1.00 67.81           O  
ATOM    125  N   GLU A  16      -6.449  -6.027  -1.274  1.00 70.25           N  
ATOM    126  CA  GLU A  16      -7.238  -6.383  -2.447  1.00 70.25           C  
ATOM    127  C   GLU A  16      -6.742  -5.648  -3.691  1.00 70.25           C  
ATOM    128  CB  GLU A  16      -8.719  -6.074  -2.213  1.00 70.25           C  
ATOM    129  O   GLU A  16      -6.504  -4.441  -3.652  1.00 70.25           O  
ATOM    130  CG  GLU A  16      -9.453  -7.152  -1.424  1.00 70.25           C  
ATOM    131  CD  GLU A  16     -10.938  -6.863  -1.252  1.00 70.25           C  
ATOM    132  OE1 GLU A  16     -11.633  -7.656  -0.583  1.00 70.25           O  
ATOM    133  OE2 GLU A  16     -11.406  -5.836  -1.791  1.00 70.25           O  
ATOM    134  N   ALA A  17      -6.484  -6.477  -4.695  1.00 68.81           N  
ATOM    135  CA  ALA A  17      -5.957  -5.977  -5.965  1.00 68.81           C  
ATOM    136  C   ALA A  17      -6.512  -6.777  -7.141  1.00 68.81           C  
ATOM    137  CB  ALA A  17      -4.434  -6.027  -5.961  1.00 68.81           C  
ATOM    138  O   ALA A  17      -7.465  -7.543  -6.984  1.00 68.81           O  
ATOM    139  N   ASN A  18      -6.367  -6.488  -8.344  1.00 64.38           N  
ATOM    140  CA  ASN A  18      -6.711  -7.207  -9.562  1.00 64.38           C  
ATOM    141  C   ASN A  18      -5.480  -7.469 -10.430  1.00 64.38           C  
ATOM    142  CB  ASN A  18      -7.766  -6.434 -10.359  1.00 64.38           C  
ATOM    143  O   ASN A  18      -5.480  -7.172 -11.625  1.00 64.38           O  
ATOM    144  CG  ASN A  18      -9.133  -6.457  -9.703  1.00 64.38           C  
ATOM    145  ND2 ASN A  18      -9.828  -5.332  -9.758  1.00 64.38           N  
ATOM    146  OD1 ASN A  18      -9.547  -7.477  -9.156  1.00 64.38           O  
ATOM    147  N   ARG A  19      -4.398  -7.961  -9.789  1.00 71.69           N  
ATOM    148  CA  ARG A  19      -3.191  -8.344 -10.523  1.00 71.69           C  
ATOM    149  C   ARG A  19      -3.486  -9.453 -11.531  1.00 71.69           C  
ATOM    150  CB  ARG A  19      -2.098  -8.797  -9.555  1.00 71.69           C  
ATOM    151  O   ARG A  19      -4.309 -10.328 -11.266  1.00 71.69           O  
ATOM    152  CG  ARG A  19      -1.662  -7.723  -8.570  1.00 71.69           C  
ATOM    153  CD  ARG A  19      -0.490  -8.180  -7.711  1.00 71.69           C  
ATOM    154  NE  ARG A  19      -0.858  -9.297  -6.848  1.00 71.69           N  
ATOM    155  NH1 ARG A  19       1.312  -9.836  -6.266  1.00 71.69           N  
ATOM    156  NH2 ARG A  19      -0.438 -11.055  -5.422  1.00 71.69           N  
ATOM    157  CZ  ARG A  19       0.007 -10.055  -6.180  1.00 71.69           C  
ATOM    158  N   THR A  20      -2.830  -9.359 -12.711  1.00 69.94           N  
ATOM    159  CA  THR A  20      -2.766 -10.469 -13.656  1.00 69.94           C  
ATOM    160  C   THR A  20      -1.434 -11.203 -13.539  1.00 69.94           C  
ATOM    161  CB  THR A  20      -2.959  -9.984 -15.102  1.00 69.94           C  
ATOM    162  O   THR A  20      -0.519 -10.734 -12.859  1.00 69.94           O  
ATOM    163  CG2 THR A  20      -4.223  -9.141 -15.242  1.00 69.94           C  
ATOM    164  OG1 THR A  20      -1.828  -9.188 -15.492  1.00 69.94           O  
ATOM    165  N   ILE A  21      -1.405 -12.273 -14.141  1.00 73.81           N  
ATOM    166  CA  ILE A  21      -0.211 -13.102 -14.055  1.00 73.81           C  
ATOM    167  C   ILE A  21       0.972 -12.383 -14.695  1.00 73.81           C  
ATOM    168  CB  ILE A  21      -0.428 -14.477 -14.734  1.00 73.81           C  
ATOM    169  O   ILE A  21       2.125 -12.609 -14.320  1.00 73.81           O  
ATOM    170  CG1 ILE A  21       0.661 -15.469 -14.297  1.00 73.81           C  
ATOM    171  CG2 ILE A  21      -0.456 -14.328 -16.250  1.00 73.81           C  
ATOM    172  CD1 ILE A  21       0.685 -15.742 -12.797  1.00 73.81           C  
ATOM    173  N   ASP A  22       0.676 -11.469 -15.508  1.00 72.00           N  
ATOM    174  CA  ASP A  22       1.752 -10.703 -16.141  1.00 72.00           C  
ATOM    175  C   ASP A  22       2.371  -9.711 -15.156  1.00 72.00           C  
ATOM    176  CB  ASP A  22       1.236  -9.969 -17.375  1.00 72.00           C  
ATOM    177  O   ASP A  22       3.502  -9.266 -15.352  1.00 72.00           O  
ATOM    178  CG  ASP A  22       0.851 -10.906 -18.500  1.00 72.00           C  
ATOM    179  OD1 ASP A  22       1.392 -12.031 -18.578  1.00 72.00           O  
ATOM    180  OD2 ASP A  22       0.002 -10.516 -19.328  1.00 72.00           O  
ATOM    181  N   ASP A  23       1.690  -9.281 -14.023  1.00 74.06           N  
ATOM    182  CA  ASP A  23       2.197  -8.391 -12.984  1.00 74.06           C  
ATOM    183  C   ASP A  23       3.123  -9.141 -12.023  1.00 74.06           C  
ATOM    184  CB  ASP A  23       1.040  -7.758 -12.203  1.00 74.06           C  
ATOM    185  O   ASP A  23       3.816  -8.516 -11.211  1.00 74.06           O  
ATOM    186  CG  ASP A  23       0.135  -6.910 -13.078  1.00 74.06           C  
ATOM    187  OD1 ASP A  23       0.646  -6.102 -13.883  1.00 74.06           O  
ATOM    188  OD2 ASP A  23      -1.103  -7.047 -12.961  1.00 74.06           O  
ATOM    189  N   ILE A  24       3.104 -10.391 -12.125  1.00 86.06           N  
ATOM    190  CA  ILE A  24       3.809 -11.242 -11.172  1.00 86.06           C  
ATOM    191  C   ILE A  24       4.938 -11.984 -11.891  1.00 86.06           C  
ATOM    192  CB  ILE A  24       2.852 -12.250 -10.500  1.00 86.06           C  
ATOM    193  O   ILE A  24       4.703 -12.695 -12.867  1.00 86.06           O  
ATOM    194  CG1 ILE A  24       1.669 -11.516  -9.859  1.00 86.06           C  
ATOM    195  CG2 ILE A  24       3.600 -13.094  -9.461  1.00 86.06           C  
ATOM    196  CD1 ILE A  24       0.553 -12.438  -9.383  1.00 86.06           C  
ATOM    197  N   ASP A  25       6.207 -11.836 -11.453  1.00 81.38           N  
ATOM    198  CA  ASP A  25       7.320 -12.516 -12.102  1.00 81.38           C  
ATOM    199  C   ASP A  25       8.125 -13.336 -11.102  1.00 81.38           C  
ATOM    200  CB  ASP A  25       8.227 -11.500 -12.805  1.00 81.38           C  
ATOM    201  O   ASP A  25       9.078 -14.031 -11.484  1.00 81.38           O  
ATOM    202  CG  ASP A  25       8.789 -10.453 -11.852  1.00 81.38           C  
ATOM    203  OD1 ASP A  25       8.750 -10.664 -10.625  1.00 81.38           O  
ATOM    204  OD2 ASP A  25       9.266  -9.406 -12.344  1.00 81.38           O  
ATOM    205  N   THR A  26       7.652 -13.164  -9.836  1.00 89.12           N  
ATOM    206  CA  THR A  26       8.523 -13.727  -8.812  1.00 89.12           C  
ATOM    207  C   THR A  26       7.715 -14.562  -7.820  1.00 89.12           C  
ATOM    208  CB  THR A  26       9.281 -12.617  -8.055  1.00 89.12           C  
ATOM    209  O   THR A  26       6.586 -14.211  -7.473  1.00 89.12           O  
ATOM    210  CG2 THR A  26      10.195 -13.211  -6.984  1.00 89.12           C  
ATOM    211  OG1 THR A  26      10.070 -11.867  -8.977  1.00 89.12           O  
ATOM    212  N   ILE A  27       8.250 -15.664  -7.465  1.00 94.19           N  
ATOM    213  CA  ILE A  27       7.828 -16.422  -6.289  1.00 94.19           C  
ATOM    214  C   ILE A  27       8.820 -16.188  -5.152  1.00 94.19           C  
ATOM    215  CB  ILE A  27       7.707 -17.922  -6.602  1.00 94.19           C  
ATOM    216  O   ILE A  27      10.031 -16.297  -5.348  1.00 94.19           O  
ATOM    217  CG1 ILE A  27       6.523 -18.188  -7.543  1.00 94.19           C  
ATOM    218  CG2 ILE A  27       7.566 -18.734  -5.309  1.00 94.19           C  
ATOM    219  CD1 ILE A  27       6.324 -19.656  -7.898  1.00 94.19           C  
ATOM    220  N   VAL A  28       8.352 -15.766  -4.062  1.00 93.25           N  
ATOM    221  CA  VAL A  28       9.180 -15.617  -2.873  1.00 93.25           C  
ATOM    222  C   VAL A  28       8.922 -16.781  -1.916  1.00 93.25           C  
ATOM    223  CB  VAL A  28       8.914 -14.273  -2.162  1.00 93.25           C  
ATOM    224  O   VAL A  28       7.793 -16.969  -1.450  1.00 93.25           O  
ATOM    225  CG1 VAL A  28       9.742 -14.164  -0.882  1.00 93.25           C  
ATOM    226  CG2 VAL A  28       9.227 -13.102  -3.098  1.00 93.25           C  
ATOM    227  N   ILE A  29       9.961 -17.547  -1.664  1.00 95.88           N  
ATOM    228  CA  ILE A  29       9.891 -18.688  -0.760  1.00 95.88           C  
ATOM    229  C   ILE A  29      10.125 -18.234   0.676  1.00 95.88           C  
ATOM    230  CB  ILE A  29      10.922 -19.781  -1.147  1.00 95.88           C  
ATOM    231  O   ILE A  29      11.109 -17.531   0.960  1.00 95.88           O  
ATOM    232  CG1 ILE A  29      10.602 -20.344  -2.533  1.00 95.88           C  
ATOM    233  CG2 ILE A  29      10.961 -20.891  -0.092  1.00 95.88           C  
ATOM    234  CD1 ILE A  29       9.234 -21.016  -2.627  1.00 95.88           C  
ATOM    235  N   HIS A  30       9.203 -18.516   1.526  1.00 93.88           N  
ATOM    236  CA  HIS A  30       9.258 -18.297   2.969  1.00 93.88           C  
ATOM    237  C   HIS A  30       9.242 -19.641   3.717  1.00 93.88           C  
ATOM    238  CB  HIS A  30       8.086 -17.438   3.430  1.00 93.88           C  
ATOM    239  O   HIS A  30       8.836 -20.656   3.164  1.00 93.88           O  
ATOM    240  CG  HIS A  30       8.016 -16.109   2.730  1.00 93.88           C  
ATOM    241  CD2 HIS A  30       7.492 -15.766   1.530  1.00 93.88           C  
ATOM    242  ND1 HIS A  30       8.531 -14.953   3.273  1.00 93.88           N  
ATOM    243  CE1 HIS A  30       8.320 -13.953   2.434  1.00 93.88           C  
ATOM    244  NE2 HIS A  30       7.691 -14.422   1.369  1.00 93.88           N  
ATOM    245  N   HIS A  31       9.797 -19.750   4.805  1.00 93.88           N  
ATOM    246  CA  HIS A  31       9.398 -20.766   5.777  1.00 93.88           C  
ATOM    247  C   HIS A  31       8.461 -20.188   6.828  1.00 93.88           C  
ATOM    248  CB  HIS A  31      10.641 -21.359   6.449  1.00 93.88           C  
ATOM    249  O   HIS A  31       8.570 -19.016   7.188  1.00 93.88           O  
ATOM    250  CG  HIS A  31      11.359 -20.406   7.344  1.00 93.88           C  
ATOM    251  CD2 HIS A  31      11.172 -19.094   7.570  1.00 93.88           C  
ATOM    252  ND1 HIS A  31      12.422 -20.781   8.133  1.00 93.88           N  
ATOM    253  CE1 HIS A  31      12.859 -19.734   8.812  1.00 93.88           C  
ATOM    254  NE2 HIS A  31      12.117 -18.688   8.484  1.00 93.88           N  
ATOM    255  N   TRP A  32       7.617 -21.047   7.164  1.00 87.38           N  
ATOM    256  CA  TRP A  32       6.727 -20.500   8.188  1.00 87.38           C  
ATOM    257  C   TRP A  32       7.363 -20.594   9.570  1.00 87.38           C  
ATOM    258  CB  TRP A  32       5.383 -21.234   8.180  1.00 87.38           C  
ATOM    259  O   TRP A  32       8.227 -21.453   9.805  1.00 87.38           O  
ATOM    260  CG  TRP A  32       5.480 -22.688   8.508  1.00 87.38           C  
ATOM    261  CD1 TRP A  32       6.012 -23.250   9.633  1.00 87.38           C  
ATOM    262  CD2 TRP A  32       5.043 -23.781   7.688  1.00 87.38           C  
ATOM    263  CE2 TRP A  32       5.336 -24.969   8.391  1.00 87.38           C  
ATOM    264  CE3 TRP A  32       4.430 -23.859   6.430  1.00 87.38           C  
ATOM    265  NE1 TRP A  32       5.926 -24.625   9.570  1.00 87.38           N  
ATOM    266  CH2 TRP A  32       4.438 -26.297   6.641  1.00 87.38           C  
ATOM    267  CZ2 TRP A  32       5.035 -26.234   7.871  1.00 87.38           C  
ATOM    268  CZ3 TRP A  32       4.129 -25.125   5.918  1.00 87.38           C  
ATOM    269  N   GLY A  33       7.434 -19.625  10.438  1.00 80.62           N  
ATOM    270  CA  GLY A  33       7.777 -19.531  11.852  1.00 80.62           C  
ATOM    271  C   GLY A  33       8.773 -20.594  12.289  1.00 80.62           C  
ATOM    272  O   GLY A  33       9.859 -20.703  11.719  1.00 80.62           O  
ATOM    273  N   ASP A  34       8.266 -21.531  13.195  1.00 80.56           N  
ATOM    274  CA  ASP A  34       9.133 -22.500  13.859  1.00 80.56           C  
ATOM    275  C   ASP A  34       8.836 -23.922  13.391  1.00 80.56           C  
ATOM    276  CB  ASP A  34       8.969 -22.406  15.383  1.00 80.56           C  
ATOM    277  O   ASP A  34       7.762 -24.188  12.852  1.00 80.56           O  
ATOM    278  CG  ASP A  34       9.391 -21.062  15.938  1.00 80.56           C  
ATOM    279  OD1 ASP A  34      10.414 -20.500  15.492  1.00 80.56           O  
ATOM    280  OD2 ASP A  34       8.688 -20.547  16.844  1.00 80.56           O  
ATOM    281  N   ASP A  35       9.930 -24.828  13.617  1.00 86.75           N  
ATOM    282  CA  ASP A  35       9.734 -26.266  13.414  1.00 86.75           C  
ATOM    283  C   ASP A  35       8.594 -26.781  14.281  1.00 86.75           C  
ATOM    284  CB  ASP A  35      11.023 -27.031  13.727  1.00 86.75           C  
ATOM    285  O   ASP A  35       8.289 -26.219  15.328  1.00 86.75           O  
ATOM    286  CG  ASP A  35      12.117 -26.781  12.703  1.00 86.75           C  
ATOM    287  OD1 ASP A  35      11.906 -26.000  11.750  1.00 86.75           O  
ATOM    288  OD2 ASP A  35      13.203 -27.391  12.836  1.00 86.75           O  
ATOM    289  N   ASN A  36       7.844 -27.750  13.789  1.00 85.12           N  
ATOM    290  CA  ASN A  36       6.844 -28.531  14.508  1.00 85.12           C  
ATOM    291  C   ASN A  36       5.539 -27.750  14.664  1.00 85.12           C  
ATOM    292  CB  ASN A  36       7.375 -28.969  15.875  1.00 85.12           C  
ATOM    293  O   ASN A  36       4.645 -28.188  15.398  1.00 85.12           O  
ATOM    294  CG  ASN A  36       8.477 -30.000  15.773  1.00 85.12           C  
ATOM    295  ND2 ASN A  36       9.266 -30.125  16.828  1.00 85.12           N  
ATOM    296  OD1 ASN A  36       8.609 -30.688  14.750  1.00 85.12           O  
ATOM    297  N   GLN A  37       5.480 -26.547  14.125  1.00 86.94           N  
ATOM    298  CA  GLN A  37       4.195 -25.875  14.102  1.00 86.94           C  
ATOM    299  C   GLN A  37       3.217 -26.578  13.164  1.00 86.94           C  
ATOM    300  CB  GLN A  37       4.371 -24.406  13.664  1.00 86.94           C  
ATOM    301  O   GLN A  37       3.602 -27.047  12.086  1.00 86.94           O  
ATOM    302  CG  GLN A  37       3.734 -23.406  14.617  1.00 86.94           C  
ATOM    303  CD  GLN A  37       3.963 -21.969  14.195  1.00 86.94           C  
ATOM    304  NE2 GLN A  37       2.914 -21.156  14.258  1.00 86.94           N  
ATOM    305  OE1 GLN A  37       5.074 -21.594  13.812  1.00 86.94           O  
ATOM    306  N   ARG A  38       2.021 -26.656  13.602  1.00 86.12           N  
ATOM    307  CA  ARG A  38       1.007 -27.344  12.805  1.00 86.12           C  
ATOM    308  C   ARG A  38       0.531 -26.469  11.656  1.00 86.12           C  
ATOM    309  CB  ARG A  38      -0.182 -27.750  13.688  1.00 86.12           C  
ATOM    310  O   ARG A  38       0.391 -25.250  11.805  1.00 86.12           O  
ATOM    311  CG  ARG A  38       0.153 -28.797  14.734  1.00 86.12           C  
ATOM    312  CD  ARG A  38      -1.062 -29.156  15.570  1.00 86.12           C  
ATOM    313  NE  ARG A  38      -2.047 -29.906  14.797  1.00 86.12           N  
ATOM    314  NH1 ARG A  38      -3.453 -30.312  16.594  1.00 86.12           N  
ATOM    315  NH2 ARG A  38      -3.988 -31.109  14.500  1.00 86.12           N  
ATOM    316  CZ  ARG A  38      -3.160 -30.438  15.297  1.00 86.12           C  
ATOM    317  N   PHE A  39       0.318 -27.078  10.508  1.00 91.12           N  
ATOM    318  CA  PHE A  39      -0.174 -26.453   9.289  1.00 91.12           C  
ATOM    319  C   PHE A  39      -1.420 -25.625   9.578  1.00 91.12           C  
ATOM    320  CB  PHE A  39      -0.479 -27.500   8.227  1.00 91.12           C  
ATOM    321  O   PHE A  39      -1.481 -24.438   9.219  1.00 91.12           O  
ATOM    322  CG  PHE A  39      -1.092 -26.938   6.969  1.00 91.12           C  
ATOM    323  CD1 PHE A  39      -2.471 -26.891   6.812  1.00 91.12           C  
ATOM    324  CD2 PHE A  39      -0.287 -26.453   5.945  1.00 91.12           C  
ATOM    325  CE1 PHE A  39      -3.041 -26.375   5.656  1.00 91.12           C  
ATOM    326  CE2 PHE A  39      -0.850 -25.938   4.785  1.00 91.12           C  
ATOM    327  CZ  PHE A  39      -2.227 -25.891   4.641  1.00 91.12           C  
ATOM    328  N   GLU A  40      -2.379 -26.188  10.281  1.00 85.12           N  
ATOM    329  CA  GLU A  40      -3.645 -25.531  10.586  1.00 85.12           C  
ATOM    330  C   GLU A  40      -3.422 -24.266  11.406  1.00 85.12           C  
ATOM    331  CB  GLU A  40      -4.586 -26.484  11.328  1.00 85.12           C  
ATOM    332  O   GLU A  40      -4.105 -23.250  11.203  1.00 85.12           O  
ATOM    333  CG  GLU A  40      -5.082 -27.641  10.477  1.00 85.12           C  
ATOM    334  CD  GLU A  40      -4.090 -28.781  10.391  1.00 85.12           C  
ATOM    335  OE1 GLU A  40      -4.383 -29.797   9.703  1.00 85.12           O  
ATOM    336  OE2 GLU A  40      -3.010 -28.672  11.016  1.00 85.12           O  
ATOM    337  N   LYS A  41      -2.545 -24.312  12.281  1.00 81.88           N  
ATOM    338  CA  LYS A  41      -2.262 -23.156  13.133  1.00 81.88           C  
ATOM    339  C   LYS A  41      -1.642 -22.016  12.336  1.00 81.88           C  
ATOM    340  CB  LYS A  41      -1.334 -23.562  14.281  1.00 81.88           C  
ATOM    341  O   LYS A  41      -1.913 -20.844  12.602  1.00 81.88           O  
ATOM    342  CG  LYS A  41      -2.029 -24.312  15.406  1.00 81.88           C  
ATOM    343  CD  LYS A  41      -2.904 -23.391  16.250  1.00 81.88           C  
ATOM    344  CE  LYS A  41      -3.576 -24.141  17.391  1.00 81.88           C  
ATOM    345  NZ  LYS A  41      -4.516 -23.266  18.141  1.00 81.88           N  
ATOM    346  N   VAL A  42      -0.780 -22.328  11.375  1.00 87.31           N  
ATOM    347  CA  VAL A  42      -0.171 -21.328  10.508  1.00 87.31           C  
ATOM    348  C   VAL A  42      -1.245 -20.672   9.648  1.00 87.31           C  
ATOM    349  CB  VAL A  42       0.928 -21.938   9.609  1.00 87.31           C  
ATOM    350  O   VAL A  42      -1.302 -19.438   9.547  1.00 87.31           O  
ATOM    351  CG1 VAL A  42       1.457 -20.906   8.617  1.00 87.31           C  
ATOM    352  CG2 VAL A  42       2.064 -22.500  10.469  1.00 87.31           C  
ATOM    353  N   CYS A  43      -2.066 -21.484   9.039  1.00 87.81           N  
ATOM    354  CA  CYS A  43      -3.172 -20.953   8.250  1.00 87.81           C  
ATOM    355  C   CYS A  43      -4.078 -20.078   9.094  1.00 87.81           C  
ATOM    356  CB  CYS A  43      -3.984 -22.094   7.633  1.00 87.81           C  
ATOM    357  O   CYS A  43      -4.461 -18.984   8.672  1.00 87.81           O  
ATOM    358  SG  CYS A  43      -3.070 -23.078   6.418  1.00 87.81           S  
ATOM    359  N   GLU A  44      -4.371 -20.484  10.273  1.00 78.19           N  
ATOM    360  CA  GLU A  44      -5.215 -19.734  11.188  1.00 78.19           C  
ATOM    361  C   GLU A  44      -4.543 -18.422  11.594  1.00 78.19           C  
ATOM    362  CB  GLU A  44      -5.543 -20.562  12.430  1.00 78.19           C  
ATOM    363  O   GLU A  44      -5.219 -17.406  11.789  1.00 78.19           O  
ATOM    364  CG  GLU A  44      -6.562 -21.656  12.180  1.00 78.19           C  
ATOM    365  CD  GLU A  44      -6.707 -22.625  13.352  1.00 78.19           C  
ATOM    366  OE1 GLU A  44      -7.469 -23.609  13.234  1.00 78.19           O  
ATOM    367  OE2 GLU A  44      -6.055 -22.391  14.391  1.00 78.19           O  
ATOM    368  N   PHE A  45      -3.297 -18.453  11.773  1.00 78.00           N  
ATOM    369  CA  PHE A  45      -2.523 -17.250  12.102  1.00 78.00           C  
ATOM    370  C   PHE A  45      -2.715 -16.172  11.047  1.00 78.00           C  
ATOM    371  CB  PHE A  45      -1.036 -17.609  12.234  1.00 78.00           C  
ATOM    372  O   PHE A  45      -3.070 -15.039  11.367  1.00 78.00           O  
ATOM    373  CG  PHE A  45      -0.143 -16.391  12.367  1.00 78.00           C  
ATOM    374  CD1 PHE A  45       0.599 -15.945  11.281  1.00 78.00           C  
ATOM    375  CD2 PHE A  45      -0.046 -15.719  13.570  1.00 78.00           C  
ATOM    376  CE1 PHE A  45       1.427 -14.828  11.398  1.00 78.00           C  
ATOM    377  CE2 PHE A  45       0.779 -14.602  13.695  1.00 78.00           C  
ATOM    378  CZ  PHE A  45       1.515 -14.164  12.609  1.00 78.00           C  
ATOM    379  N   PHE A  46      -2.531 -16.516   9.781  1.00 82.62           N  
ATOM    380  CA  PHE A  46      -2.691 -15.562   8.695  1.00 82.62           C  
ATOM    381  C   PHE A  46      -4.148 -15.141   8.555  1.00 82.62           C  
ATOM    382  CB  PHE A  46      -2.189 -16.156   7.375  1.00 82.62           C  
ATOM    383  O   PHE A  46      -4.438 -13.977   8.250  1.00 82.62           O  
ATOM    384  CG  PHE A  46      -0.689 -16.203   7.266  1.00 82.62           C  
ATOM    385  CD1 PHE A  46       0.068 -15.039   7.324  1.00 82.62           C  
ATOM    386  CD2 PHE A  46      -0.035 -17.422   7.102  1.00 82.62           C  
ATOM    387  CE1 PHE A  46       1.457 -15.086   7.223  1.00 82.62           C  
ATOM    388  CE2 PHE A  46       1.352 -17.469   7.000  1.00 82.62           C  
ATOM    389  CZ  PHE A  46       2.096 -16.312   7.062  1.00 82.62           C  
ATOM    390  N   ALA A  47      -5.004 -16.094   8.781  1.00 76.00           N  
ATOM    391  CA  ALA A  47      -6.430 -15.789   8.719  1.00 76.00           C  
ATOM    392  C   ALA A  47      -6.836 -14.820   9.828  1.00 76.00           C  
ATOM    393  CB  ALA A  47      -7.254 -17.062   8.797  1.00 76.00           C  
ATOM    394  O   ALA A  47      -7.781 -14.047   9.672  1.00 76.00           O  
ATOM    395  N   GLY A  48      -6.102 -14.805  10.828  1.00 67.38           N  
ATOM    396  CA  GLY A  48      -6.379 -13.977  11.992  1.00 67.38           C  
ATOM    397  C   GLY A  48      -5.961 -12.531  11.812  1.00 67.38           C  
ATOM    398  O   GLY A  48      -6.238 -11.688  12.672  1.00 67.38           O  
ATOM    399  N   GLY A  49      -5.273 -12.148  10.719  1.00 68.44           N  
ATOM    400  CA  GLY A  49      -4.938 -10.773  10.383  1.00 68.44           C  
ATOM    401  C   GLY A  49      -3.752 -10.242  11.164  1.00 68.44           C  
ATOM    402  O   GLY A  49      -3.850  -9.203  11.820  1.00 68.44           O  
ATOM    403  N   PRO A  50      -2.662 -10.938  11.109  1.00 63.16           N  
ATOM    404  CA  PRO A  50      -1.484 -10.562  11.891  1.00 63.16           C  
ATOM    405  C   PRO A  50      -0.723  -9.383  11.289  1.00 63.16           C  
ATOM    406  CB  PRO A  50      -0.630 -11.828  11.875  1.00 63.16           C  
ATOM    407  O   PRO A  50       0.333  -9.000  11.797  1.00 63.16           O  
ATOM    408  CG  PRO A  50      -0.946 -12.484  10.570  1.00 63.16           C  
ATOM    409  CD  PRO A  50      -2.381 -12.195  10.227  1.00 63.16           C  
ATOM    410  N   GLY A  51      -1.253  -8.852  10.172  1.00 68.88           N  
ATOM    411  CA  GLY A  51      -0.550  -7.770   9.500  1.00 68.88           C  
ATOM    412  C   GLY A  51       0.419  -8.258   8.438  1.00 68.88           C  
ATOM    413  O   GLY A  51       1.269  -7.496   7.965  1.00 68.88           O  
ATOM    414  N   THR A  52       0.487  -9.516   8.281  1.00 77.31           N  
ATOM    415  CA  THR A  52       1.220 -10.188   7.219  1.00 77.31           C  
ATOM    416  C   THR A  52       0.396 -11.336   6.637  1.00 77.31           C  
ATOM    417  CB  THR A  52       2.570 -10.727   7.723  1.00 77.31           C  
ATOM    418  O   THR A  52      -0.625 -11.727   7.207  1.00 77.31           O  
ATOM    419  CG2 THR A  52       2.369 -11.797   8.797  1.00 77.31           C  
ATOM    420  OG1 THR A  52       3.289 -11.305   6.625  1.00 77.31           O  
ATOM    421  N   SER A  53       0.783 -11.648   5.430  1.00 85.31           N  
ATOM    422  CA  SER A  53       0.107 -12.758   4.773  1.00 85.31           C  
ATOM    423  C   SER A  53       0.993 -13.391   3.705  1.00 85.31           C  
ATOM    424  CB  SER A  53      -1.208 -12.289   4.148  1.00 85.31           C  
ATOM    425  O   SER A  53       2.158 -13.016   3.557  1.00 85.31           O  
ATOM    426  OG  SER A  53      -0.969 -11.336   3.125  1.00 85.31           O  
ATOM    427  N   ALA A  54       0.456 -14.438   3.131  1.00 92.31           N  
ATOM    428  CA  ALA A  54       1.037 -15.133   1.985  1.00 92.31           C  
ATOM    429  C   ALA A  54      -0.051 -15.688   1.072  1.00 92.31           C  
ATOM    430  CB  ALA A  54       1.957 -16.250   2.457  1.00 92.31           C  
ATOM    431  O   ALA A  54      -1.208 -15.820   1.481  1.00 92.31           O  
ATOM    432  N   HIS A  55       0.286 -15.867  -0.084  1.00 92.06           N  
ATOM    433  CA  HIS A  55      -0.678 -16.453  -1.005  1.00 92.06           C  
ATOM    434  C   HIS A  55      -0.937 -17.922  -0.666  1.00 92.06           C  
ATOM    435  CB  HIS A  55      -0.186 -16.328  -2.447  1.00 92.06           C  
ATOM    436  O   HIS A  55      -2.086 -18.359  -0.660  1.00 92.06           O  
ATOM    437  CG  HIS A  55      -0.086 -14.922  -2.928  1.00 92.06           C  
ATOM    438  CD2 HIS A  55      -0.932 -14.172  -3.676  1.00 92.06           C  
ATOM    439  ND1 HIS A  55       0.993 -14.109  -2.643  1.00 92.06           N  
ATOM    440  CE1 HIS A  55       0.805 -12.922  -3.195  1.00 92.06           C  
ATOM    441  NE2 HIS A  55      -0.355 -12.938  -3.828  1.00 92.06           N  
ATOM    442  N   PHE A  56       0.133 -18.625  -0.317  1.00 92.00           N  
ATOM    443  CA  PHE A  56      -0.004 -20.062  -0.082  1.00 92.00           C  
ATOM    444  C   PHE A  56       0.766 -20.484   1.163  1.00 92.00           C  
ATOM    445  CB  PHE A  56       0.487 -20.859  -1.297  1.00 92.00           C  
ATOM    446  O   PHE A  56       1.822 -19.922   1.465  1.00 92.00           O  
ATOM    447  CG  PHE A  56      -0.248 -20.531  -2.570  1.00 92.00           C  
ATOM    448  CD1 PHE A  56      -1.501 -21.078  -2.822  1.00 92.00           C  
ATOM    449  CD2 PHE A  56       0.316 -19.688  -3.516  1.00 92.00           C  
ATOM    450  CE1 PHE A  56      -2.184 -20.781  -4.000  1.00 92.00           C  
ATOM    451  CE2 PHE A  56      -0.360 -19.391  -4.695  1.00 92.00           C  
ATOM    452  CZ  PHE A  56      -1.609 -19.938  -4.938  1.00 92.00           C  
ATOM    453  N   VAL A  57       0.205 -21.453   1.893  1.00 93.31           N  
ATOM    454  CA  VAL A  57       0.866 -22.250   2.916  1.00 93.31           C  
ATOM    455  C   VAL A  57       0.946 -23.703   2.461  1.00 93.31           C  
ATOM    456  CB  VAL A  57       0.131 -22.156   4.273  1.00 93.31           C  
ATOM    457  O   VAL A  57      -0.075 -24.328   2.146  1.00 93.31           O  
ATOM    458  CG1 VAL A  57       0.821 -23.031   5.320  1.00 93.31           C  
ATOM    459  CG2 VAL A  57       0.059 -20.703   4.742  1.00 93.31           C  
ATOM    460  N   VAL A  58       2.209 -24.156   2.342  1.00 93.69           N  
ATOM    461  CA  VAL A  58       2.389 -25.438   1.686  1.00 93.69           C  
ATOM    462  C   VAL A  58       3.170 -26.375   2.600  1.00 93.69           C  
ATOM    463  CB  VAL A  58       3.111 -25.297   0.329  1.00 93.69           C  
ATOM    464  O   VAL A  58       4.184 -25.984   3.184  1.00 93.69           O  
ATOM    465  CG1 VAL A  58       3.234 -26.641  -0.369  1.00 93.69           C  
ATOM    466  CG2 VAL A  58       2.375 -24.297  -0.562  1.00 93.69           C  
ATOM    467  N   GLU A  59       2.701 -27.547   2.859  1.00 93.62           N  
ATOM    468  CA  GLU A  59       3.420 -28.672   3.451  1.00 93.62           C  
ATOM    469  C   GLU A  59       3.156 -29.953   2.682  1.00 93.62           C  
ATOM    470  CB  GLU A  59       3.027 -28.844   4.922  1.00 93.62           C  
ATOM    471  O   GLU A  59       2.494 -29.938   1.643  1.00 93.62           O  
ATOM    472  CG  GLU A  59       1.645 -29.453   5.121  1.00 93.62           C  
ATOM    473  CD  GLU A  59       1.305 -29.703   6.582  1.00 93.62           C  
ATOM    474  OE1 GLU A  59       0.206 -30.219   6.867  1.00 93.62           O  
ATOM    475  OE2 GLU A  59       2.143 -29.359   7.449  1.00 93.62           O  
ATOM    476  N   ALA A  60       3.766 -30.984   3.131  1.00 91.38           N  
ATOM    477  CA  ALA A  60       3.639 -32.281   2.455  1.00 91.38           C  
ATOM    478  C   ALA A  60       2.176 -32.594   2.176  1.00 91.38           C  
ATOM    479  CB  ALA A  60       4.281 -33.375   3.289  1.00 91.38           C  
ATOM    480  O   ALA A  60       1.383 -32.750   3.105  1.00 91.38           O  
ATOM    481  N   GLY A  61       1.862 -32.594   0.878  1.00 85.56           N  
ATOM    482  CA  GLY A  61       0.560 -33.062   0.443  1.00 85.56           C  
ATOM    483  C   GLY A  61      -0.547 -32.031   0.643  1.00 85.56           C  
ATOM    484  O   GLY A  61      -1.721 -32.344   0.406  1.00 85.56           O  
ATOM    485  N   ARG A  62      -0.206 -30.859   1.080  1.00 87.75           N  
ATOM    486  CA  ARG A  62      -1.237 -29.859   1.349  1.00 87.75           C  
ATOM    487  C   ARG A  62      -0.790 -28.484   0.896  1.00 87.75           C  
ATOM    488  CB  ARG A  62      -1.589 -29.844   2.838  1.00 87.75           C  
ATOM    489  O   ARG A  62       0.370 -28.109   1.081  1.00 87.75           O  
ATOM    490  CG  ARG A  62      -2.322 -31.094   3.316  1.00 87.75           C  
ATOM    491  CD  ARG A  62      -2.783 -30.953   4.762  1.00 87.75           C  
ATOM    492  NE  ARG A  62      -1.654 -30.922   5.688  1.00 87.75           N  
ATOM    493  NH1 ARG A  62      -2.951 -30.688   7.586  1.00 87.75           N  
ATOM    494  NH2 ARG A  62      -0.667 -30.797   7.758  1.00 87.75           N  
ATOM    495  CZ  ARG A  62      -1.760 -30.812   7.008  1.00 87.75           C  
ATOM    496  N   CYS A  63      -1.702 -27.766   0.277  1.00 88.88           N  
ATOM    497  CA  CYS A  63      -1.525 -26.375  -0.135  1.00 88.88           C  
ATOM    498  C   CYS A  63      -2.768 -25.547   0.181  1.00 88.88           C  
ATOM    499  CB  CYS A  63      -1.215 -26.297  -1.629  1.00 88.88           C  
ATOM    500  O   CYS A  63      -3.834 -25.781  -0.394  1.00 88.88           O  
ATOM    501  SG  CYS A  63      -1.091 -24.609  -2.256  1.00 88.88           S  
ATOM    502  N   ALA A  64      -2.588 -24.625   1.082  1.00 87.12           N  
ATOM    503  CA  ALA A  64      -3.670 -23.688   1.408  1.00 87.12           C  
ATOM    504  C   ALA A  64      -3.473 -22.344   0.706  1.00 87.12           C  
ATOM    505  CB  ALA A  64      -3.760 -23.484   2.920  1.00 87.12           C  
ATOM    506  O   ALA A  64      -2.400 -21.750   0.797  1.00 87.12           O  
ATOM    507  N   GLN A  65      -4.430 -22.000  -0.010  1.00 86.25           N  
ATOM    508  CA  GLN A  65      -4.430 -20.641  -0.558  1.00 86.25           C  
ATOM    509  C   GLN A  65      -5.141 -19.672   0.377  1.00 86.25           C  
ATOM    510  CB  GLN A  65      -5.090 -20.625  -1.938  1.00 86.25           C  
ATOM    511  O   GLN A  65      -6.324 -19.828   0.671  1.00 86.25           O  
ATOM    512  CG  GLN A  65      -5.008 -19.266  -2.639  1.00 86.25           C  
ATOM    513  CD  GLN A  65      -5.543 -19.312  -4.059  1.00 86.25           C  
ATOM    514  NE2 GLN A  65      -5.562 -18.156  -4.719  1.00 86.25           N  
ATOM    515  OE1 GLN A  65      -5.934 -20.375  -4.555  1.00 86.25           O  
ATOM    516  N   LEU A  66      -4.391 -18.656   0.766  1.00 88.62           N  
ATOM    517  CA  LEU A  66      -4.906 -17.703   1.743  1.00 88.62           C  
ATOM    518  C   LEU A  66      -5.254 -16.375   1.078  1.00 88.62           C  
ATOM    519  CB  LEU A  66      -3.883 -17.469   2.859  1.00 88.62           C  
ATOM    520  O   LEU A  66      -6.121 -15.641   1.562  1.00 88.62           O  
ATOM    521  CG  LEU A  66      -3.682 -18.625   3.842  1.00 88.62           C  
ATOM    522  CD1 LEU A  66      -2.855 -19.734   3.197  1.00 88.62           C  
ATOM    523  CD2 LEU A  66      -3.016 -18.125   5.121  1.00 88.62           C  
ATOM    524  N   VAL A  67      -4.480 -15.969   0.137  1.00 87.06           N  
ATOM    525  CA  VAL A  67      -4.699 -14.750  -0.642  1.00 87.06           C  
ATOM    526  C   VAL A  67      -4.809 -15.102  -2.123  1.00 87.06           C  
ATOM    527  CB  VAL A  67      -3.568 -13.719  -0.419  1.00 87.06           C  
ATOM    528  O   VAL A  67      -4.047 -15.930  -2.631  1.00 87.06           O  
ATOM    529  CG1 VAL A  67      -3.791 -12.477  -1.279  1.00 87.06           C  
ATOM    530  CG2 VAL A  67      -3.475 -13.344   1.059  1.00 87.06           C  
ATOM    531  N   GLU A  68      -5.797 -14.625  -2.766  1.00 79.69           N  
ATOM    532  CA  GLU A  68      -5.918 -14.836  -4.207  1.00 79.69           C  
ATOM    533  C   GLU A  68      -4.703 -14.281  -4.949  1.00 79.69           C  
ATOM    534  CB  GLU A  68      -7.199 -14.188  -4.738  1.00 79.69           C  
ATOM    535  O   GLU A  68      -4.070 -13.328  -4.488  1.00 79.69           O  
ATOM    536  CG  GLU A  68      -8.477 -14.859  -4.246  1.00 79.69           C  
ATOM    537  CD  GLU A  68      -9.680 -14.570  -5.129  1.00 79.69           C  
ATOM    538  OE1 GLU A  68     -10.828 -14.594  -4.621  1.00 79.69           O  
ATOM    539  OE2 GLU A  68      -9.477 -14.312  -6.336  1.00 79.69           O  
ATOM    540  N   ILE A  69      -4.496 -14.945  -6.031  1.00 84.12           N  
ATOM    541  CA  ILE A  69      -3.328 -14.586  -6.828  1.00 84.12           C  
ATOM    542  C   ILE A  69      -3.459 -13.148  -7.324  1.00 84.12           C  
ATOM    543  CB  ILE A  69      -3.143 -15.555  -8.023  1.00 84.12           C  
ATOM    544  O   ILE A  69      -2.467 -12.430  -7.422  1.00 84.12           O  
ATOM    545  CG1 ILE A  69      -2.734 -16.953  -7.523  1.00 84.12           C  
ATOM    546  CG2 ILE A  69      -2.113 -15.000  -9.008  1.00 84.12           C  
ATOM    547  CD1 ILE A  69      -1.312 -17.016  -6.984  1.00 84.12           C  
ATOM    548  N   LYS A  70      -4.699 -12.758  -7.539  1.00 77.44           N  
ATOM    549  CA  LYS A  70      -4.930 -11.414  -8.055  1.00 77.44           C  
ATOM    550  C   LYS A  70      -4.695 -10.359  -6.977  1.00 77.44           C  
ATOM    551  CB  LYS A  70      -6.352 -11.289  -8.609  1.00 77.44           C  
ATOM    552  O   LYS A  70      -4.516  -9.180  -7.281  1.00 77.44           O  
ATOM    553  CG  LYS A  70      -7.438 -11.375  -7.551  1.00 77.44           C  
ATOM    554  CD  LYS A  70      -8.828 -11.219  -8.156  1.00 77.44           C  
ATOM    555  CE  LYS A  70      -9.914 -11.273  -7.094  1.00 77.44           C  
ATOM    556  NZ  LYS A  70     -10.117  -9.945  -6.441  1.00 77.44           N  
ATOM    557  N   ASP A  71      -4.719 -10.688  -5.723  1.00 80.38           N  
ATOM    558  CA  ASP A  71      -4.500  -9.781  -4.598  1.00 80.38           C  
ATOM    559  C   ASP A  71      -3.039  -9.797  -4.156  1.00 80.38           C  
ATOM    560  CB  ASP A  71      -5.410 -10.148  -3.426  1.00 80.38           C  
ATOM    561  O   ASP A  71      -2.246 -10.602  -4.641  1.00 80.38           O  
ATOM    562  CG  ASP A  71      -6.883  -9.938  -3.729  1.00 80.38           C  
ATOM    563  OD1 ASP A  71      -7.223  -9.023  -4.504  1.00 80.38           O  
ATOM    564  OD2 ASP A  71      -7.715 -10.703  -3.186  1.00 80.38           O  
ATOM    565  N   ILE A  72      -2.686  -8.812  -3.336  1.00 79.38           N  
ATOM    566  CA  ILE A  72      -1.299  -8.656  -2.908  1.00 79.38           C  
ATOM    567  C   ILE A  72      -1.159  -9.078  -1.448  1.00 79.38           C  
ATOM    568  CB  ILE A  72      -0.806  -7.207  -3.098  1.00 79.38           C  
ATOM    569  O   ILE A  72      -1.668  -8.406  -0.549  1.00 79.38           O  
ATOM    570  CG1 ILE A  72      -0.974  -6.770  -4.559  1.00 79.38           C  
ATOM    571  CG2 ILE A  72       0.651  -7.066  -2.648  1.00 79.38           C  
ATOM    572  CD1 ILE A  72      -0.818  -5.270  -4.777  1.00 79.38           C  
ATOM    573  N   ALA A  73      -0.449 -10.133  -1.256  1.00 85.50           N  
ATOM    574  CA  ALA A  73      -0.095 -10.547   0.097  1.00 85.50           C  
ATOM    575  C   ALA A  73       1.034  -9.695   0.660  1.00 85.50           C  
ATOM    576  CB  ALA A  73       0.304 -12.023   0.109  1.00 85.50           C  
ATOM    577  O   ALA A  73       1.944  -9.297  -0.071  1.00 85.50           O  
ATOM    578  N   TRP A  74       0.940  -9.469   1.866  1.00 82.19           N  
ATOM    579  CA  TRP A  74       1.994  -8.758   2.582  1.00 82.19           C  
ATOM    580  C   TRP A  74       2.992  -9.734   3.195  1.00 82.19           C  
ATOM    581  CB  TRP A  74       1.396  -7.867   3.676  1.00 82.19           C  
ATOM    582  O   TRP A  74       2.920 -10.039   4.387  1.00 82.19           O  
ATOM    583  CG  TRP A  74       0.438  -6.836   3.162  1.00 82.19           C  
ATOM    584  CD1 TRP A  74       0.226  -6.484   1.858  1.00 82.19           C  
ATOM    585  CD2 TRP A  74      -0.435  -6.016   3.945  1.00 82.19           C  
ATOM    586  CE2 TRP A  74      -1.149  -5.191   3.051  1.00 82.19           C  
ATOM    587  CE3 TRP A  74      -0.684  -5.902   5.320  1.00 82.19           C  
ATOM    588  NE1 TRP A  74      -0.728  -5.496   1.784  1.00 82.19           N  
ATOM    589  CH2 TRP A  74      -2.320  -4.168   4.836  1.00 82.19           C  
ATOM    590  CZ2 TRP A  74      -2.098  -4.262   3.486  1.00 82.19           C  
ATOM    591  CZ3 TRP A  74      -1.627  -4.977   5.750  1.00 82.19           C  
ATOM    592  N   HIS A  75       4.027 -10.125   2.430  1.00 84.31           N  
ATOM    593  CA  HIS A  75       4.855 -11.227   2.908  1.00 84.31           C  
ATOM    594  C   HIS A  75       6.340 -10.875   2.838  1.00 84.31           C  
ATOM    595  CB  HIS A  75       4.578 -12.500   2.100  1.00 84.31           C  
ATOM    596  O   HIS A  75       7.141 -11.398   3.613  1.00 84.31           O  
ATOM    597  CG  HIS A  75       4.945 -12.383   0.654  1.00 84.31           C  
ATOM    598  CD2 HIS A  75       4.238 -11.922  -0.408  1.00 84.31           C  
ATOM    599  ND1 HIS A  75       6.176 -12.766   0.165  1.00 84.31           N  
ATOM    600  CE1 HIS A  75       6.211 -12.547  -1.140  1.00 84.31           C  
ATOM    601  NE2 HIS A  75       5.047 -12.039  -1.512  1.00 84.31           N  
ATOM    602  N   ALA A  76       6.707  -9.891   1.978  1.00 80.44           N  
ATOM    603  CA  ALA A  76       8.117  -9.734   1.640  1.00 80.44           C  
ATOM    604  C   ALA A  76       8.742  -8.578   2.418  1.00 80.44           C  
ATOM    605  CB  ALA A  76       8.281  -9.508   0.138  1.00 80.44           C  
ATOM    606  O   ALA A  76       9.953  -8.359   2.346  1.00 80.44           O  
ATOM    607  N   GLY A  77       7.957  -7.902   3.168  1.00 68.88           N  
ATOM    608  CA  GLY A  77       8.484  -6.730   3.855  1.00 68.88           C  
ATOM    609  C   GLY A  77       8.945  -5.641   2.908  1.00 68.88           C  
ATOM    610  O   GLY A  77       9.672  -4.727   3.309  1.00 68.88           O  
ATOM    611  N   ASN A  78       8.773  -5.891   1.782  1.00 64.12           N  
ATOM    612  CA  ASN A  78       9.086  -5.020   0.654  1.00 64.12           C  
ATOM    613  C   ASN A  78       7.910  -4.914  -0.313  1.00 64.12           C  
ATOM    614  CB  ASN A  78      10.336  -5.516  -0.080  1.00 64.12           C  
ATOM    615  O   ASN A  78       7.574  -5.887  -0.996  1.00 64.12           O  
ATOM    616  CG  ASN A  78      10.734  -4.609  -1.229  1.00 64.12           C  
ATOM    617  ND2 ASN A  78      11.938  -4.055  -1.156  1.00 64.12           N  
ATOM    618  OD1 ASN A  78       9.969  -4.410  -2.174  1.00 64.12           O  
ATOM    619  N   TRP A  79       7.301  -3.750  -0.260  1.00 64.69           N  
ATOM    620  CA  TRP A  79       6.055  -3.588  -0.997  1.00 64.69           C  
ATOM    621  C   TRP A  79       6.254  -3.875  -2.480  1.00 64.69           C  
ATOM    622  CB  TRP A  79       5.500  -2.172  -0.810  1.00 64.69           C  
ATOM    623  O   TRP A  79       5.410  -4.512  -3.117  1.00 64.69           O  
ATOM    624  CG  TRP A  79       4.168  -1.948  -1.460  1.00 64.69           C  
ATOM    625  CD1 TRP A  79       3.871  -1.051  -2.447  1.00 64.69           C  
ATOM    626  CD2 TRP A  79       2.945  -2.633  -1.162  1.00 64.69           C  
ATOM    627  CE2 TRP A  79       1.950  -2.100  -2.010  1.00 64.69           C  
ATOM    628  CE3 TRP A  79       2.598  -3.648  -0.261  1.00 64.69           C  
ATOM    629  NE1 TRP A  79       2.541  -1.137  -2.783  1.00 64.69           N  
ATOM    630  CH2 TRP A  79       0.313  -3.541  -1.092  1.00 64.69           C  
ATOM    631  CZ2 TRP A  79       0.627  -2.549  -1.982  1.00 64.69           C  
ATOM    632  CZ3 TRP A  79       1.280  -4.094  -0.235  1.00 64.69           C  
ATOM    633  N   ALA A  80       7.340  -3.383  -3.010  1.00 64.06           N  
ATOM    634  CA  ALA A  80       7.637  -3.668  -4.410  1.00 64.06           C  
ATOM    635  C   ALA A  80       7.707  -5.172  -4.660  1.00 64.06           C  
ATOM    636  CB  ALA A  80       8.945  -3.002  -4.824  1.00 64.06           C  
ATOM    637  O   ALA A  80       7.184  -5.668  -5.664  1.00 64.06           O  
ATOM    638  N   ALA A  81       8.234  -5.852  -3.748  1.00 78.56           N  
ATOM    639  CA  ALA A  81       8.305  -7.305  -3.859  1.00 78.56           C  
ATOM    640  C   ALA A  81       6.930  -7.938  -3.656  1.00 78.56           C  
ATOM    641  CB  ALA A  81       9.297  -7.867  -2.850  1.00 78.56           C  
ATOM    642  O   ALA A  81       6.555  -8.867  -4.375  1.00 78.56           O  
ATOM    643  N   ASN A  82       6.180  -7.422  -2.779  1.00 82.88           N  
ATOM    644  CA  ASN A  82       4.836  -7.941  -2.543  1.00 82.88           C  
ATOM    645  C   ASN A  82       3.969  -7.832  -3.795  1.00 82.88           C  
ATOM    646  CB  ASN A  82       4.176  -7.207  -1.374  1.00 82.88           C  
ATOM    647  O   ASN A  82       3.229  -8.766  -4.121  1.00 82.88           O  
ATOM    648  CG  ASN A  82       4.711  -7.656  -0.028  1.00 82.88           C  
ATOM    649  ND2 ASN A  82       4.473  -6.852   1.002  1.00 82.88           N  
ATOM    650  OD1 ASN A  82       5.332  -8.719   0.086  1.00 82.88           O  
ATOM    651  N   GLN A  83       4.160  -6.770  -4.492  1.00 74.81           N  
ATOM    652  CA  GLN A  83       3.318  -6.480  -5.648  1.00 74.81           C  
ATOM    653  C   GLN A  83       3.617  -7.434  -6.801  1.00 74.81           C  
ATOM    654  CB  GLN A  83       3.508  -5.031  -6.098  1.00 74.81           C  
ATOM    655  O   GLN A  83       2.727  -7.762  -7.586  1.00 74.81           O  
ATOM    656  CG  GLN A  83       2.850  -4.008  -5.180  1.00 74.81           C  
ATOM    657  CD  GLN A  83       2.996  -2.586  -5.688  1.00 74.81           C  
ATOM    658  NE2 GLN A  83       1.875  -1.886  -5.820  1.00 74.81           N  
ATOM    659  OE1 GLN A  83       4.109  -2.119  -5.957  1.00 74.81           O  
ATOM    660  N   ARG A  84       4.812  -7.922  -6.875  1.00 82.19           N  
ATOM    661  CA  ARG A  84       5.230  -8.664  -8.062  1.00 82.19           C  
ATOM    662  C   ARG A  84       5.496 -10.125  -7.723  1.00 82.19           C  
ATOM    663  CB  ARG A  84       6.480  -8.031  -8.680  1.00 82.19           C  
ATOM    664  O   ARG A  84       6.145 -10.836  -8.492  1.00 82.19           O  
ATOM    665  CG  ARG A  84       7.684  -8.008  -7.746  1.00 82.19           C  
ATOM    666  CD  ARG A  84       8.867  -7.293  -8.375  1.00 82.19           C  
ATOM    667  NE  ARG A  84       9.312  -7.961  -9.602  1.00 82.19           N  
ATOM    668  NH1 ARG A  84      11.305  -6.805  -9.758  1.00 82.19           N  
ATOM    669  NH2 ARG A  84      10.758  -8.383 -11.328  1.00 82.19           N  
ATOM    670  CZ  ARG A  84      10.461  -7.715 -10.227  1.00 82.19           C  
ATOM    671  N   SER A  85       5.004 -10.477  -6.457  1.00 89.56           N  
ATOM    672  CA  SER A  85       5.406 -11.828  -6.098  1.00 89.56           C  
ATOM    673  C   SER A  85       4.246 -12.609  -5.480  1.00 89.56           C  
ATOM    674  CB  SER A  85       6.586 -11.797  -5.125  1.00 89.56           C  
ATOM    675  O   SER A  85       3.266 -12.016  -5.027  1.00 89.56           O  
ATOM    676  OG  SER A  85       6.203 -11.219  -3.889  1.00 89.56           O  
ATOM    677  N   ILE A  86       4.312 -13.867  -5.688  1.00 92.38           N  
ATOM    678  CA  ILE A  86       3.531 -14.852  -4.941  1.00 92.38           C  
ATOM    679  C   ILE A  86       4.340 -15.352  -3.748  1.00 92.38           C  
ATOM    680  CB  ILE A  86       3.109 -16.031  -5.840  1.00 92.38           C  
ATOM    681  O   ILE A  86       5.441 -15.883  -3.914  1.00 92.38           O  
ATOM    682  CG1 ILE A  86       2.189 -15.555  -6.965  1.00 92.38           C  
ATOM    683  CG2 ILE A  86       2.430 -17.125  -5.004  1.00 92.38           C  
ATOM    684  CD1 ILE A  86       1.974 -16.578  -8.070  1.00 92.38           C  
ATOM    685  N   GLY A  87       3.795 -15.039  -2.582  1.00 94.81           N  
ATOM    686  CA  GLY A  87       4.438 -15.555  -1.385  1.00 94.81           C  
ATOM    687  C   GLY A  87       3.982 -16.953  -1.018  1.00 94.81           C  
ATOM    688  O   GLY A  87       2.781 -17.219  -0.943  1.00 94.81           O  
ATOM    689  N   ILE A  88       4.941 -17.875  -0.786  1.00 95.69           N  
ATOM    690  CA  ILE A  88       4.656 -19.250  -0.385  1.00 95.69           C  
ATOM    691  C   ILE A  88       5.332 -19.547   0.949  1.00 95.69           C  
ATOM    692  CB  ILE A  88       5.113 -20.266  -1.461  1.00 95.69           C  
ATOM    693  O   ILE A  88       6.562 -19.531   1.045  1.00 95.69           O  
ATOM    694  CG1 ILE A  88       4.512 -19.891  -2.824  1.00 95.69           C  
ATOM    695  CG2 ILE A  88       4.730 -21.688  -1.058  1.00 95.69           C  
ATOM    696  CD1 ILE A  88       4.926 -20.828  -3.951  1.00 95.69           C  
ATOM    697  N   GLU A  89       4.512 -19.812   1.959  1.00 95.00           N  
ATOM    698  CA  GLU A  89       5.000 -20.297   3.244  1.00 95.00           C  
ATOM    699  C   GLU A  89       5.199 -21.812   3.225  1.00 95.00           C  
ATOM    700  CB  GLU A  89       4.039 -19.906   4.371  1.00 95.00           C  
ATOM    701  O   GLU A  89       4.246 -22.562   3.029  1.00 95.00           O  
ATOM    702  CG  GLU A  89       3.949 -18.406   4.609  1.00 95.00           C  
ATOM    703  CD  GLU A  89       5.219 -17.812   5.199  1.00 95.00           C  
ATOM    704  OE1 GLU A  89       5.398 -16.578   5.141  1.00 95.00           O  
ATOM    705  OE2 GLU A  89       6.047 -18.594   5.723  1.00 95.00           O  
ATOM    706  N   CYS A  90       6.402 -22.141   3.457  1.00 95.75           N  
ATOM    707  CA  CYS A  90       6.777 -23.547   3.385  1.00 95.75           C  
ATOM    708  C   CYS A  90       7.074 -24.109   4.770  1.00 95.75           C  
ATOM    709  CB  CYS A  90       7.996 -23.719   2.480  1.00 95.75           C  
ATOM    710  O   CYS A  90       7.586 -23.391   5.637  1.00 95.75           O  
ATOM    711  SG  CYS A  90       7.824 -22.953   0.859  1.00 95.75           S  
ATOM    712  N   ARG A  91       6.727 -25.328   4.988  1.00 94.56           N  
ATOM    713  CA  ARG A  91       7.137 -26.000   6.215  1.00 94.56           C  
ATOM    714  C   ARG A  91       8.648 -25.906   6.414  1.00 94.56           C  
ATOM    715  CB  ARG A  91       6.703 -27.469   6.188  1.00 94.56           C  
ATOM    716  O   ARG A  91       9.422 -26.281   5.531  1.00 94.56           O  
ATOM    717  CG  ARG A  91       7.012 -28.219   7.473  1.00 94.56           C  
ATOM    718  CD  ARG A  91       6.352 -29.594   7.488  1.00 94.56           C  
ATOM    719  NE  ARG A  91       5.020 -29.547   8.086  1.00 94.56           N  
ATOM    720  NH1 ARG A  91       5.664 -30.484  10.094  1.00 94.56           N  
ATOM    721  NH2 ARG A  91       3.479 -29.891   9.750  1.00 94.56           N  
ATOM    722  CZ  ARG A  91       4.723 -29.969   9.312  1.00 94.56           C  
ATOM    723  N   PRO A  92       9.109 -25.406   7.574  1.00 94.56           N  
ATOM    724  CA  PRO A  92      10.531 -25.109   7.781  1.00 94.56           C  
ATOM    725  C   PRO A  92      11.406 -26.359   7.754  1.00 94.56           C  
ATOM    726  CB  PRO A  92      10.555 -24.453   9.164  1.00 94.56           C  
ATOM    727  O   PRO A  92      12.570 -26.297   7.352  1.00 94.56           O  
ATOM    728  CG  PRO A  92       9.125 -24.141   9.469  1.00 94.56           C  
ATOM    729  CD  PRO A  92       8.258 -24.922   8.516  1.00 94.56           C  
ATOM    730  N   GLU A  93      10.898 -27.500   8.156  1.00 93.19           N  
ATOM    731  CA  GLU A  93      11.664 -28.734   8.242  1.00 93.19           C  
ATOM    732  C   GLU A  93      12.047 -29.234   6.852  1.00 93.19           C  
ATOM    733  CB  GLU A  93      10.875 -29.797   9.000  1.00 93.19           C  
ATOM    734  O   GLU A  93      13.086 -29.891   6.688  1.00 93.19           O  
ATOM    735  CG  GLU A  93      10.656 -29.484  10.469  1.00 93.19           C  
ATOM    736  CD  GLU A  93       9.328 -28.797  10.742  1.00 93.19           C  
ATOM    737  OE1 GLU A  93       8.711 -29.078  11.797  1.00 93.19           O  
ATOM    738  OE2 GLU A  93       8.898 -27.984   9.898  1.00 93.19           O  
ATOM    739  N   MET A  94      11.188 -28.875   5.773  1.00 95.56           N  
ATOM    740  CA  MET A  94      11.484 -29.156   4.375  1.00 95.56           C  
ATOM    741  C   MET A  94      11.742 -30.656   4.164  1.00 95.56           C  
ATOM    742  CB  MET A  94      12.688 -28.344   3.900  1.00 95.56           C  
ATOM    743  O   MET A  94      12.766 -31.031   3.586  1.00 95.56           O  
ATOM    744  CG  MET A  94      12.922 -28.422   2.400  1.00 95.56           C  
ATOM    745  SD  MET A  94      14.461 -27.562   1.890  1.00 95.56           S  
ATOM    746  CE  MET A  94      14.219 -25.953   2.711  1.00 95.56           C  
ATOM    747  N   SER A  95      10.859 -31.562   4.777  1.00 93.06           N  
ATOM    748  CA  SER A  95      10.977 -32.969   4.391  1.00 93.06           C  
ATOM    749  C   SER A  95      10.969 -33.125   2.875  1.00 93.06           C  
ATOM    750  CB  SER A  95       9.844 -33.781   5.008  1.00 93.06           C  
ATOM    751  O   SER A  95      10.680 -32.188   2.148  1.00 93.06           O  
ATOM    752  OG  SER A  95       8.609 -33.500   4.379  1.00 93.06           O  
ATOM    753  N   ASN A  96      11.430 -34.312   2.357  1.00 92.62           N  
ATOM    754  CA  ASN A  96      11.367 -34.562   0.923  1.00 92.62           C  
ATOM    755  C   ASN A  96       9.953 -34.344   0.379  1.00 92.62           C  
ATOM    756  CB  ASN A  96      11.844 -36.000   0.611  1.00 92.62           C  
ATOM    757  O   ASN A  96       9.781 -33.812  -0.707  1.00 92.62           O  
ATOM    758  CG  ASN A  96      13.352 -36.094   0.560  1.00 92.62           C  
ATOM    759  ND2 ASN A  96      13.859 -37.312   0.587  1.00 92.62           N  
ATOM    760  OD1 ASN A  96      14.062 -35.094   0.497  1.00 92.62           O  
ATOM    761  N   GLU A  97       8.961 -34.812   1.111  1.00 90.88           N  
ATOM    762  CA  GLU A  97       7.574 -34.656   0.681  1.00 90.88           C  
ATOM    763  C   GLU A  97       7.141 -33.219   0.712  1.00 90.88           C  
ATOM    764  CB  GLU A  97       6.645 -35.500   1.559  1.00 90.88           C  
ATOM    765  O   GLU A  97       6.348 -32.781  -0.125  1.00 90.88           O  
ATOM    766  CG  GLU A  97       6.738 -37.000   1.294  1.00 90.88           C  
ATOM    767  CD  GLU A  97       7.887 -37.688   2.031  1.00 90.88           C  
ATOM    768  OE1 GLU A  97       8.164 -38.875   1.775  1.00 90.88           O  
ATOM    769  OE2 GLU A  97       8.523 -37.000   2.875  1.00 90.88           O  
ATOM    770  N   ASP A  98       7.609 -32.438   1.700  1.00 94.12           N  
ATOM    771  CA  ASP A  98       7.387 -30.984   1.709  1.00 94.12           C  
ATOM    772  C   ASP A  98       7.977 -30.328   0.462  1.00 94.12           C  
ATOM    773  CB  ASP A  98       7.984 -30.359   2.969  1.00 94.12           C  
ATOM    774  O   ASP A  98       7.305 -29.547  -0.214  1.00 94.12           O  
ATOM    775  CG  ASP A  98       7.289 -30.797   4.242  1.00 94.12           C  
ATOM    776  OD1 ASP A  98       6.051 -30.984   4.227  1.00 94.12           O  
ATOM    777  OD2 ASP A  98       7.980 -30.953   5.270  1.00 94.12           O  
ATOM    778  N   PHE A  99       9.258 -30.625   0.221  1.00 94.88           N  
ATOM    779  CA  PHE A  99       9.992 -30.078  -0.915  1.00 94.88           C  
ATOM    780  C   PHE A  99       9.289 -30.406  -2.225  1.00 94.88           C  
ATOM    781  CB  PHE A  99      11.422 -30.625  -0.942  1.00 94.88           C  
ATOM    782  O   PHE A  99       9.062 -29.516  -3.053  1.00 94.88           O  
ATOM    783  CG  PHE A  99      12.297 -30.000  -1.992  1.00 94.88           C  
ATOM    784  CD1 PHE A  99      12.367 -30.531  -3.271  1.00 94.88           C  
ATOM    785  CD2 PHE A  99      13.047 -28.859  -1.698  1.00 94.88           C  
ATOM    786  CE1 PHE A  99      13.180 -29.938  -4.246  1.00 94.88           C  
ATOM    787  CE2 PHE A  99      13.859 -28.266  -2.666  1.00 94.88           C  
ATOM    788  CZ  PHE A  99      13.922 -28.812  -3.938  1.00 94.88           C  
ATOM    789  N   GLU A 100       8.883 -31.625  -2.344  1.00 92.44           N  
ATOM    790  CA  GLU A 100       8.203 -32.062  -3.557  1.00 92.44           C  
ATOM    791  C   GLU A 100       6.859 -31.375  -3.730  1.00 92.44           C  
ATOM    792  CB  GLU A 100       8.008 -33.594  -3.529  1.00 92.44           C  
ATOM    793  O   GLU A 100       6.469 -31.047  -4.852  1.00 92.44           O  
ATOM    794  CG  GLU A 100       9.273 -34.375  -3.807  1.00 92.44           C  
ATOM    795  CD  GLU A 100       9.805 -34.188  -5.219  1.00 92.44           C  
ATOM    796  OE1 GLU A 100      11.031 -34.312  -5.426  1.00 92.44           O  
ATOM    797  OE2 GLU A 100       8.984 -33.906  -6.125  1.00 92.44           O  
ATOM    798  N   THR A 101       6.156 -31.203  -2.676  1.00 91.31           N  
ATOM    799  CA  THR A 101       4.867 -30.531  -2.752  1.00 91.31           C  
ATOM    800  C   THR A 101       5.039 -29.078  -3.188  1.00 91.31           C  
ATOM    801  CB  THR A 101       4.129 -30.578  -1.398  1.00 91.31           C  
ATOM    802  O   THR A 101       4.293 -28.594  -4.039  1.00 91.31           O  
ATOM    803  CG2 THR A 101       2.752 -29.938  -1.499  1.00 91.31           C  
ATOM    804  OG1 THR A 101       3.979 -31.953  -0.992  1.00 91.31           O  
ATOM    805  N   VAL A 102       6.043 -28.359  -2.639  1.00 94.38           N  
ATOM    806  CA  VAL A 102       6.309 -26.984  -3.021  1.00 94.38           C  
ATOM    807  C   VAL A 102       6.703 -26.922  -4.496  1.00 94.38           C  
ATOM    808  CB  VAL A 102       7.418 -26.359  -2.148  1.00 94.38           C  
ATOM    809  O   VAL A 102       6.203 -26.078  -5.242  1.00 94.38           O  
ATOM    810  CG1 VAL A 102       7.836 -25.000  -2.699  1.00 94.38           C  
ATOM    811  CG2 VAL A 102       6.949 -26.234  -0.700  1.00 94.38           C  
ATOM    812  N   ALA A 103       7.570 -27.828  -4.926  1.00 93.25           N  
ATOM    813  CA  ALA A 103       7.965 -27.891  -6.332  1.00 93.25           C  
ATOM    814  C   ALA A 103       6.758 -28.125  -7.230  1.00 93.25           C  
ATOM    815  CB  ALA A 103       9.000 -29.000  -6.543  1.00 93.25           C  
ATOM    816  O   ALA A 103       6.617 -27.484  -8.273  1.00 93.25           O  
ATOM    817  N   GLN A 104       5.883 -28.984  -6.781  1.00 88.00           N  
ATOM    818  CA  GLN A 104       4.684 -29.297  -7.551  1.00 88.00           C  
ATOM    819  C   GLN A 104       3.756 -28.078  -7.629  1.00 88.00           C  
ATOM    820  CB  GLN A 104       3.943 -30.484  -6.938  1.00 88.00           C  
ATOM    821  O   GLN A 104       3.174 -27.812  -8.680  1.00 88.00           O  
ATOM    822  CG  GLN A 104       2.822 -31.031  -7.812  1.00 88.00           C  
ATOM    823  CD  GLN A 104       3.332 -31.656  -9.102  1.00 88.00           C  
ATOM    824  NE2 GLN A 104       2.822 -31.172 -10.234  1.00 88.00           N  
ATOM    825  OE1 GLN A 104       4.180 -32.562  -9.078  1.00 88.00           O  
ATOM    826  N   VAL A 105       3.566 -27.422  -6.516  1.00 91.06           N  
ATOM    827  CA  VAL A 105       2.721 -26.234  -6.484  1.00 91.06           C  
ATOM    828  C   VAL A 105       3.264 -25.188  -7.457  1.00 91.06           C  
ATOM    829  CB  VAL A 105       2.631 -25.641  -5.062  1.00 91.06           C  
ATOM    830  O   VAL A 105       2.508 -24.609  -8.250  1.00 91.06           O  
ATOM    831  CG1 VAL A 105       2.029 -24.234  -5.098  1.00 91.06           C  
ATOM    832  CG2 VAL A 105       1.809 -26.547  -4.152  1.00 91.06           C  
ATOM    833  N   ILE A 106       4.547 -24.922  -7.461  1.00 92.38           N  
ATOM    834  CA  ILE A 106       5.156 -23.938  -8.359  1.00 92.38           C  
ATOM    835  C   ILE A 106       5.023 -24.406  -9.805  1.00 92.38           C  
ATOM    836  CB  ILE A 106       6.641 -23.703  -8.008  1.00 92.38           C  
ATOM    837  O   ILE A 106       4.664 -23.625 -10.688  1.00 92.38           O  
ATOM    838  CG1 ILE A 106       6.770 -23.078  -6.609  1.00 92.38           C  
ATOM    839  CG2 ILE A 106       7.312 -22.812  -9.062  1.00 92.38           C  
ATOM    840  CD1 ILE A 106       8.195 -23.000  -6.094  1.00 92.38           C  
ATOM    841  N   ALA A 107       5.277 -25.719 -10.039  1.00 86.69           N  
ATOM    842  CA  ALA A 107       5.129 -26.266 -11.383  1.00 86.69           C  
ATOM    843  C   ALA A 107       3.695 -26.109 -11.883  1.00 86.69           C  
ATOM    844  CB  ALA A 107       5.535 -27.750 -11.398  1.00 86.69           C  
ATOM    845  O   ALA A 107       3.473 -25.766 -13.047  1.00 86.69           O  
ATOM    846  N   ASP A 108       2.783 -26.359 -10.992  1.00 79.94           N  
ATOM    847  CA  ASP A 108       1.375 -26.234 -11.352  1.00 79.94           C  
ATOM    848  C   ASP A 108       1.025 -24.781 -11.680  1.00 79.94           C  
ATOM    849  CB  ASP A 108       0.482 -26.750 -10.219  1.00 79.94           C  
ATOM    850  O   ASP A 108       0.299 -24.516 -12.641  1.00 79.94           O  
ATOM    851  CG  ASP A 108       0.541 -28.250 -10.055  1.00 79.94           C  
ATOM    852  OD1 ASP A 108       1.114 -28.938 -10.930  1.00 79.94           O  
ATOM    853  OD2 ASP A 108       0.007 -28.766  -9.047  1.00 79.94           O  
ATOM    854  N   LEU A 109       1.528 -23.859 -10.852  1.00 87.06           N  
ATOM    855  CA  LEU A 109       1.321 -22.438 -11.125  1.00 87.06           C  
ATOM    856  C   LEU A 109       1.902 -22.062 -12.484  1.00 87.06           C  
ATOM    857  CB  LEU A 109       1.954 -21.594 -10.023  1.00 87.06           C  
ATOM    858  O   LEU A 109       1.239 -21.391 -13.281  1.00 87.06           O  
ATOM    859  CG  LEU A 109       1.223 -21.562  -8.688  1.00 87.06           C  
ATOM    860  CD1 LEU A 109       2.082 -20.875  -7.625  1.00 87.06           C  
ATOM    861  CD2 LEU A 109      -0.125 -20.859  -8.820  1.00 87.06           C  
ATOM    862  N   GLU A 110       3.145 -22.453 -12.750  1.00 84.69           N  
ATOM    863  CA  GLU A 110       3.816 -22.109 -14.000  1.00 84.69           C  
ATOM    864  C   GLU A 110       3.117 -22.750 -15.195  1.00 84.69           C  
ATOM    865  CB  GLU A 110       5.285 -22.531 -13.961  1.00 84.69           C  
ATOM    866  O   GLU A 110       2.998 -22.141 -16.266  1.00 84.69           O  
ATOM    867  CG  GLU A 110       6.133 -21.734 -12.984  1.00 84.69           C  
ATOM    868  CD  GLU A 110       7.625 -21.984 -13.133  1.00 84.69           C  
ATOM    869  OE1 GLU A 110       8.430 -21.172 -12.625  1.00 84.69           O  
ATOM    870  OE2 GLU A 110       7.988 -23.000 -13.773  1.00 84.69           O  
ATOM    871  N   THR A 111       2.674 -23.984 -14.969  1.00 72.69           N  
ATOM    872  CA  THR A 111       1.936 -24.672 -16.031  1.00 72.69           C  
ATOM    873  C   THR A 111       0.585 -24.000 -16.266  1.00 72.69           C  
ATOM    874  CB  THR A 111       1.721 -26.156 -15.680  1.00 72.69           C  
ATOM    875  O   THR A 111       0.203 -23.750 -17.406  1.00 72.69           O  
ATOM    876  CG2 THR A 111       0.929 -26.859 -16.766  1.00 72.69           C  
ATOM    877  OG1 THR A 111       2.994 -26.797 -15.531  1.00 72.69           O  
ATOM    878  N   PHE A 112      -0.092 -23.703 -15.211  1.00 70.00           N  
ATOM    879  CA  PHE A 112      -1.407 -23.078 -15.305  1.00 70.00           C  
ATOM    880  C   PHE A 112      -1.318 -21.734 -16.000  1.00 70.00           C  
ATOM    881  CB  PHE A 112      -2.020 -22.906 -13.906  1.00 70.00           C  
ATOM    882  O   PHE A 112      -2.137 -21.422 -16.875  1.00 70.00           O  
ATOM    883  CG  PHE A 112      -3.412 -22.328 -13.922  1.00 70.00           C  
ATOM    884  CD1 PHE A 112      -3.635 -21.000 -13.633  1.00 70.00           C  
ATOM    885  CD2 PHE A 112      -4.500 -23.141 -14.227  1.00 70.00           C  
ATOM    886  CE1 PHE A 112      -4.926 -20.469 -13.648  1.00 70.00           C  
ATOM    887  CE2 PHE A 112      -5.789 -22.625 -14.250  1.00 70.00           C  
ATOM    888  CZ  PHE A 112      -6.000 -21.281 -13.953  1.00 70.00           C  
ATOM    889  N   TYR A 113      -0.346 -20.953 -15.672  1.00 74.56           N  
ATOM    890  CA  TYR A 113      -0.247 -19.594 -16.203  1.00 74.56           C  
ATOM    891  C   TYR A 113       0.621 -19.562 -17.453  1.00 74.56           C  
ATOM    892  CB  TYR A 113       0.323 -18.656 -15.133  1.00 74.56           C  
ATOM    893  O   TYR A 113       0.753 -18.516 -18.094  1.00 74.56           O  
ATOM    894  CG  TYR A 113      -0.623 -18.375 -13.992  1.00 74.56           C  
ATOM    895  CD1 TYR A 113      -1.802 -17.672 -14.188  1.00 74.56           C  
ATOM    896  CD2 TYR A 113      -0.340 -18.844 -12.711  1.00 74.56           C  
ATOM    897  CE1 TYR A 113      -2.676 -17.406 -13.141  1.00 74.56           C  
ATOM    898  CE2 TYR A 113      -1.206 -18.594 -11.648  1.00 74.56           C  
ATOM    899  OH  TYR A 113      -3.232 -17.625 -10.828  1.00 74.56           O  
ATOM    900  CZ  TYR A 113      -2.369 -17.875 -11.875  1.00 74.56           C  
ATOM    901  N   GLY A 114       1.281 -20.672 -17.797  1.00 73.00           N  
ATOM    902  CA  GLY A 114       2.104 -20.734 -19.000  1.00 73.00           C  
ATOM    903  C   GLY A 114       3.316 -19.828 -18.938  1.00 73.00           C  
ATOM    904  O   GLY A 114       3.678 -19.203 -19.938  1.00 73.00           O  
ATOM    905  N   LYS A 115       3.834 -19.641 -17.750  1.00 78.50           N  
ATOM    906  CA  LYS A 115       5.023 -18.812 -17.578  1.00 78.50           C  
ATOM    907  C   LYS A 115       5.863 -19.312 -16.391  1.00 78.50           C  
ATOM    908  CB  LYS A 115       4.637 -17.359 -17.359  1.00 78.50           C  
ATOM    909  O   LYS A 115       5.336 -19.906 -15.453  1.00 78.50           O  
ATOM    910  CG  LYS A 115       4.086 -17.062 -15.969  1.00 78.50           C  
ATOM    911  CD  LYS A 115       3.824 -15.570 -15.781  1.00 78.50           C  
ATOM    912  CE  LYS A 115       5.109 -14.805 -15.492  1.00 78.50           C  
ATOM    913  NZ  LYS A 115       4.891 -13.328 -15.492  1.00 78.50           N  
ATOM    914  N   SER A 116       7.148 -19.078 -16.500  1.00 81.19           N  
ATOM    915  CA  SER A 116       8.062 -19.359 -15.398  1.00 81.19           C  
ATOM    916  C   SER A 116       8.258 -18.141 -14.508  1.00 81.19           C  
ATOM    917  CB  SER A 116       9.414 -19.828 -15.938  1.00 81.19           C  
ATOM    918  O   SER A 116       8.203 -17.000 -14.984  1.00 81.19           O  
ATOM    919  OG  SER A 116       9.281 -21.047 -16.656  1.00 81.19           O  
ATOM    920  N   PHE A 117       8.328 -18.328 -13.258  1.00 89.00           N  
ATOM    921  CA  PHE A 117       8.609 -17.297 -12.281  1.00 89.00           C  
ATOM    922  C   PHE A 117      10.055 -17.375 -11.805  1.00 89.00           C  
ATOM    923  CB  PHE A 117       7.656 -17.406 -11.086  1.00 89.00           C  
ATOM    924  O   PHE A 117      10.641 -18.453 -11.758  1.00 89.00           O  
ATOM    925  CG  PHE A 117       6.203 -17.312 -11.461  1.00 89.00           C  
ATOM    926  CD1 PHE A 117       5.613 -16.094 -11.758  1.00 89.00           C  
ATOM    927  CD2 PHE A 117       5.422 -18.469 -11.516  1.00 89.00           C  
ATOM    928  CE1 PHE A 117       4.266 -16.016 -12.102  1.00 89.00           C  
ATOM    929  CE2 PHE A 117       4.074 -18.391 -11.867  1.00 89.00           C  
ATOM    930  CZ  PHE A 117       3.498 -17.172 -12.156  1.00 89.00           C  
ATOM    931  N   TYR A 118      10.688 -16.203 -11.516  1.00 84.38           N  
ATOM    932  CA  TYR A 118      11.883 -16.219 -10.688  1.00 84.38           C  
ATOM    933  C   TYR A 118      11.570 -16.719  -9.281  1.00 84.38           C  
ATOM    934  CB  TYR A 118      12.508 -14.820 -10.617  1.00 84.38           C  
ATOM    935  O   TYR A 118      10.516 -16.406  -8.727  1.00 84.38           O  
ATOM    936  CG  TYR A 118      12.930 -14.281 -11.961  1.00 84.38           C  
ATOM    937  CD1 TYR A 118      14.016 -14.820 -12.648  1.00 84.38           C  
ATOM    938  CD2 TYR A 118      12.242 -13.219 -12.547  1.00 84.38           C  
ATOM    939  CE1 TYR A 118      14.406 -14.320 -13.891  1.00 84.38           C  
ATOM    940  CE2 TYR A 118      12.625 -12.711 -13.789  1.00 84.38           C  
ATOM    941  OH  TYR A 118      14.086 -12.773 -15.672  1.00 84.38           O  
ATOM    942  CZ  TYR A 118      13.703 -13.273 -14.445  1.00 84.38           C  
ATOM    943  N   VAL A 119      12.359 -17.578  -8.750  1.00 91.50           N  
ATOM    944  CA  VAL A 119      12.195 -18.078  -7.391  1.00 91.50           C  
ATOM    945  C   VAL A 119      13.281 -17.500  -6.488  1.00 91.50           C  
ATOM    946  CB  VAL A 119      12.250 -19.625  -7.348  1.00 91.50           C  
ATOM    947  O   VAL A 119      14.469 -17.750  -6.695  1.00 91.50           O  
ATOM    948  CG1 VAL A 119      12.086 -20.141  -5.918  1.00 91.50           C  
ATOM    949  CG2 VAL A 119      11.172 -20.219  -8.258  1.00 91.50           C  
ATOM    950  N   HIS A 120      12.867 -16.625  -5.527  1.00 89.06           N  
ATOM    951  CA  HIS A 120      13.758 -15.969  -4.578  1.00 89.06           C  
ATOM    952  C   HIS A 120      13.383 -16.297  -3.141  1.00 89.06           C  
ATOM    953  CB  HIS A 120      13.742 -14.453  -4.785  1.00 89.06           C  
ATOM    954  O   HIS A 120      12.250 -16.719  -2.873  1.00 89.06           O  
ATOM    955  CG  HIS A 120      14.344 -14.016  -6.086  1.00 89.06           C  
ATOM    956  CD2 HIS A 120      13.766 -13.555  -7.219  1.00 89.06           C  
ATOM    957  ND1 HIS A 120      15.695 -14.039  -6.320  1.00 89.06           N  
ATOM    958  CE1 HIS A 120      15.930 -13.602  -7.547  1.00 89.06           C  
ATOM    959  NE2 HIS A 120      14.773 -13.305  -8.117  1.00 89.06           N  
ATOM    960  N   GLY A 121      14.352 -16.250  -2.305  1.00 91.88           N  
ATOM    961  CA  GLY A 121      14.078 -16.328  -0.877  1.00 91.88           C  
ATOM    962  C   GLY A 121      13.758 -14.977  -0.258  1.00 91.88           C  
ATOM    963  O   GLY A 121      14.195 -13.938  -0.752  1.00 91.88           O  
ATOM    964  N   HIS A 122      13.008 -15.016   0.835  1.00 86.81           N  
ATOM    965  CA  HIS A 122      12.633 -13.789   1.537  1.00 86.81           C  
ATOM    966  C   HIS A 122      13.852 -12.938   1.861  1.00 86.81           C  
ATOM    967  CB  HIS A 122      11.867 -14.125   2.820  1.00 86.81           C  
ATOM    968  O   HIS A 122      13.789 -11.711   1.799  1.00 86.81           O  
ATOM    969  CG  HIS A 122      11.234 -12.938   3.469  1.00 86.81           C  
ATOM    970  CD2 HIS A 122      11.133 -11.648   3.062  1.00 86.81           C  
ATOM    971  ND1 HIS A 122      10.602 -13.008   4.691  1.00 86.81           N  
ATOM    972  CE1 HIS A 122      10.141 -11.812   5.008  1.00 86.81           C  
ATOM    973  NE2 HIS A 122      10.453 -10.969   4.039  1.00 86.81           N  
ATOM    974  N   LYS A 123      14.945 -13.547   2.113  1.00 81.81           N  
ATOM    975  CA  LYS A 123      16.156 -12.852   2.523  1.00 81.81           C  
ATOM    976  C   LYS A 123      16.719 -11.992   1.389  1.00 81.81           C  
ATOM    977  CB  LYS A 123      17.219 -13.852   2.990  1.00 81.81           C  
ATOM    978  O   LYS A 123      17.516 -11.086   1.622  1.00 81.81           O  
ATOM    979  CG  LYS A 123      18.234 -14.211   1.922  1.00 81.81           C  
ATOM    980  CD  LYS A 123      19.266 -15.203   2.447  1.00 81.81           C  
ATOM    981  CE  LYS A 123      20.500 -14.492   3.000  1.00 81.81           C  
ATOM    982  NZ  LYS A 123      21.422 -15.438   3.691  1.00 81.81           N  
ATOM    983  N   ASP A 124      16.234 -12.273   0.153  1.00 78.88           N  
ATOM    984  CA  ASP A 124      16.672 -11.477  -0.991  1.00 78.88           C  
ATOM    985  C   ASP A 124      15.969 -10.117  -0.999  1.00 78.88           C  
ATOM    986  CB  ASP A 124      16.375 -12.219  -2.299  1.00 78.88           C  
ATOM    987  O   ASP A 124      16.391  -9.195  -1.709  1.00 78.88           O  
ATOM    988  CG  ASP A 124      17.172 -13.508  -2.434  1.00 78.88           C  
ATOM    989  OD1 ASP A 124      18.328 -13.562  -1.955  1.00 78.88           O  
ATOM    990  OD2 ASP A 124      16.641 -14.469  -3.025  1.00 78.88           O  
ATOM    991  N   PHE A 125      14.922  -9.922  -0.151  1.00 73.06           N  
ATOM    992  CA  PHE A 125      14.109  -8.719  -0.210  1.00 73.06           C  
ATOM    993  C   PHE A 125      14.086  -8.016   1.140  1.00 73.06           C  
ATOM    994  CB  PHE A 125      12.680  -9.055  -0.649  1.00 73.06           C  
ATOM    995  O   PHE A 125      13.703  -6.844   1.229  1.00 73.06           O  
ATOM    996  CG  PHE A 125      12.594  -9.695  -2.012  1.00 73.06           C  
ATOM    997  CD1 PHE A 125      12.648  -8.914  -3.160  1.00 73.06           C  
ATOM    998  CD2 PHE A 125      12.469 -11.070  -2.143  1.00 73.06           C  
ATOM    999  CE1 PHE A 125      12.570  -9.500  -4.422  1.00 73.06           C  
ATOM   1000  CE2 PHE A 125      12.398 -11.664  -3.400  1.00 73.06           C  
ATOM   1001  CZ  PHE A 125      12.445 -10.875  -4.539  1.00 73.06           C  
ATOM   1002  N   PHE A 126      14.375  -8.789   2.158  1.00 70.00           N  
ATOM   1003  CA  PHE A 126      14.273  -8.305   3.529  1.00 70.00           C  
ATOM   1004  C   PHE A 126      15.344  -8.945   4.406  1.00 70.00           C  
ATOM   1005  CB  PHE A 126      12.883  -8.594   4.105  1.00 70.00           C  
ATOM   1006  O   PHE A 126      15.695 -10.117   4.219  1.00 70.00           O  
ATOM   1007  CG  PHE A 126      12.570  -7.809   5.348  1.00 70.00           C  
ATOM   1008  CD1 PHE A 126      12.641  -8.406   6.602  1.00 70.00           C  
ATOM   1009  CD2 PHE A 126      12.195  -6.477   5.262  1.00 70.00           C  
ATOM   1010  CE1 PHE A 126      12.344  -7.680   7.754  1.00 70.00           C  
ATOM   1011  CE2 PHE A 126      11.898  -5.742   6.410  1.00 70.00           C  
ATOM   1012  CZ  PHE A 126      11.977  -6.348   7.652  1.00 70.00           C  
ATOM   1013  N   ALA A 127      16.016  -8.117   5.301  1.00 67.38           N  
ATOM   1014  CA  ALA A 127      17.016  -8.633   6.227  1.00 67.38           C  
ATOM   1015  C   ALA A 127      16.406  -9.609   7.223  1.00 67.38           C  
ATOM   1016  CB  ALA A 127      17.703  -7.484   6.969  1.00 67.38           C  
ATOM   1017  O   ALA A 127      15.961  -9.211   8.305  1.00 67.38           O  
ATOM   1018  N   THR A 128      16.312 -10.836   6.848  1.00 70.62           N  
ATOM   1019  CA  THR A 128      15.711 -11.906   7.633  1.00 70.62           C  
ATOM   1020  C   THR A 128      16.438 -13.234   7.371  1.00 70.62           C  
ATOM   1021  CB  THR A 128      14.211 -12.070   7.312  1.00 70.62           C  
ATOM   1022  O   THR A 128      17.172 -13.359   6.391  1.00 70.62           O  
ATOM   1023  CG2 THR A 128      14.000 -12.422   5.844  1.00 70.62           C  
ATOM   1024  OG1 THR A 128      13.664 -13.109   8.125  1.00 70.62           O  
ATOM   1025  N   ALA A 129      16.328 -14.141   8.305  1.00 78.44           N  
ATOM   1026  CA  ALA A 129      16.812 -15.500   8.117  1.00 78.44           C  
ATOM   1027  C   ALA A 129      15.867 -16.312   7.242  1.00 78.44           C  
ATOM   1028  CB  ALA A 129      17.000 -16.188   9.469  1.00 78.44           C  
ATOM   1029  O   ALA A 129      16.234 -17.391   6.746  1.00 78.44           O  
ATOM   1030  N   CYS A 130      14.695 -15.789   7.020  1.00 83.06           N  
ATOM   1031  CA  CYS A 130      13.742 -16.438   6.133  1.00 83.06           C  
ATOM   1032  C   CYS A 130      14.227 -16.406   4.688  1.00 83.06           C  
ATOM   1033  CB  CYS A 130      12.375 -15.766   6.230  1.00 83.06           C  
ATOM   1034  O   CYS A 130      14.734 -15.383   4.219  1.00 83.06           O  
ATOM   1035  SG  CYS A 130      11.102 -16.547   5.207  1.00 83.06           S  
ATOM   1036  N   PRO A 131      14.156 -17.641   4.051  1.00 92.00           N  
ATOM   1037  CA  PRO A 131      13.344 -18.828   4.320  1.00 92.00           C  
ATOM   1038  C   PRO A 131      14.125 -19.938   5.016  1.00 92.00           C  
ATOM   1039  CB  PRO A 131      12.883 -19.266   2.928  1.00 92.00           C  
ATOM   1040  O   PRO A 131      13.898 -21.125   4.738  1.00 92.00           O  
ATOM   1041  CG  PRO A 131      14.031 -18.938   2.029  1.00 92.00           C  
ATOM   1042  CD  PRO A 131      14.688 -17.688   2.529  1.00 92.00           C  
ATOM   1043  N   GLY A 132      15.227 -19.594   5.703  1.00 90.19           N  
ATOM   1044  CA  GLY A 132      15.977 -20.578   6.461  1.00 90.19           C  
ATOM   1045  C   GLY A 132      16.562 -21.672   5.598  1.00 90.19           C  
ATOM   1046  O   GLY A 132      17.250 -21.406   4.609  1.00 90.19           O  
ATOM   1047  N   ARG A 133      16.188 -22.953   5.859  1.00 93.69           N  
ATOM   1048  CA  ARG A 133      16.719 -24.156   5.203  1.00 93.69           C  
ATOM   1049  C   ARG A 133      16.375 -24.156   3.717  1.00 93.69           C  
ATOM   1050  CB  ARG A 133      16.172 -25.406   5.867  1.00 93.69           C  
ATOM   1051  O   ARG A 133      17.062 -24.797   2.920  1.00 93.69           O  
ATOM   1052  CG  ARG A 133      16.625 -25.609   7.301  1.00 93.69           C  
ATOM   1053  CD  ARG A 133      16.031 -26.859   7.922  1.00 93.69           C  
ATOM   1054  NE  ARG A 133      16.250 -26.906   9.367  1.00 93.69           N  
ATOM   1055  NH1 ARG A 133      14.180 -26.078   9.922  1.00 93.69           N  
ATOM   1056  NH2 ARG A 133      15.680 -26.625  11.570  1.00 93.69           N  
ATOM   1057  CZ  ARG A 133      15.367 -26.531  10.281  1.00 93.69           C  
ATOM   1058  N   TRP A 134      15.375 -23.406   3.354  1.00 95.06           N  
ATOM   1059  CA  TRP A 134      14.922 -23.406   1.969  1.00 95.06           C  
ATOM   1060  C   TRP A 134      15.875 -22.609   1.082  1.00 95.06           C  
ATOM   1061  CB  TRP A 134      13.508 -22.812   1.871  1.00 95.06           C  
ATOM   1062  O   TRP A 134      15.945 -22.844  -0.126  1.00 95.06           O  
ATOM   1063  CG  TRP A 134      12.422 -23.750   2.311  1.00 95.06           C  
ATOM   1064  CD1 TRP A 134      11.945 -23.922   3.578  1.00 95.06           C  
ATOM   1065  CD2 TRP A 134      11.695 -24.656   1.480  1.00 95.06           C  
ATOM   1066  CE2 TRP A 134      10.781 -25.344   2.312  1.00 95.06           C  
ATOM   1067  CE3 TRP A 134      11.719 -24.953   0.112  1.00 95.06           C  
ATOM   1068  NE1 TRP A 134      10.953 -24.875   3.588  1.00 95.06           N  
ATOM   1069  CH2 TRP A 134       9.953 -26.594   0.478  1.00 95.06           C  
ATOM   1070  CZ2 TRP A 134       9.906 -26.312   1.821  1.00 95.06           C  
ATOM   1071  CZ3 TRP A 134      10.844 -25.922  -0.376  1.00 95.06           C  
ATOM   1072  N   TYR A 135      16.641 -21.641   1.665  1.00 92.94           N  
ATOM   1073  CA  TYR A 135      17.406 -20.703   0.861  1.00 92.94           C  
ATOM   1074  C   TYR A 135      18.484 -21.422   0.051  1.00 92.94           C  
ATOM   1075  CB  TYR A 135      18.047 -19.625   1.751  1.00 92.94           C  
ATOM   1076  O   TYR A 135      18.625 -21.172  -1.149  1.00 92.94           O  
ATOM   1077  CG  TYR A 135      18.516 -18.406   0.996  1.00 92.94           C  
ATOM   1078  CD1 TYR A 135      19.875 -18.219   0.716  1.00 92.94           C  
ATOM   1079  CD2 TYR A 135      17.609 -17.453   0.561  1.00 92.94           C  
ATOM   1080  CE1 TYR A 135      20.312 -17.094   0.021  1.00 92.94           C  
ATOM   1081  CE2 TYR A 135      18.047 -16.328  -0.135  1.00 92.94           C  
ATOM   1082  OH  TYR A 135      19.812 -15.039  -1.087  1.00 92.94           O  
ATOM   1083  CZ  TYR A 135      19.391 -16.156  -0.399  1.00 92.94           C  
ATOM   1084  N   ASP A 136      19.188 -22.297   0.615  1.00 89.19           N  
ATOM   1085  CA  ASP A 136      20.266 -23.000  -0.057  1.00 89.19           C  
ATOM   1086  C   ASP A 136      19.734 -24.062  -1.010  1.00 89.19           C  
ATOM   1087  CB  ASP A 136      21.219 -23.625   0.967  1.00 89.19           C  
ATOM   1088  O   ASP A 136      20.516 -24.719  -1.717  1.00 89.19           O  
ATOM   1089  CG  ASP A 136      21.984 -22.594   1.783  1.00 89.19           C  
ATOM   1090  OD1 ASP A 136      22.109 -21.438   1.339  1.00 89.19           O  
ATOM   1091  OD2 ASP A 136      22.469 -22.953   2.879  1.00 89.19           O  
ATOM   1092  N   GLN A 137      18.406 -24.344  -1.012  1.00 93.81           N  
ATOM   1093  CA  GLN A 137      17.797 -25.375  -1.844  1.00 93.81           C  
ATOM   1094  C   GLN A 137      17.031 -24.750  -3.004  1.00 93.81           C  
ATOM   1095  CB  GLN A 137      16.875 -26.266  -1.009  1.00 93.81           C  
ATOM   1096  O   GLN A 137      16.312 -25.453  -3.727  1.00 93.81           O  
ATOM   1097  CG  GLN A 137      17.562 -26.938   0.160  1.00 93.81           C  
ATOM   1098  CD  GLN A 137      18.641 -27.906  -0.285  1.00 93.81           C  
ATOM   1099  NE2 GLN A 137      19.750 -27.969   0.463  1.00 93.81           N  
ATOM   1100  OE1 GLN A 137      18.500 -28.609  -1.291  1.00 93.81           O  
ATOM   1101  N   LEU A 138      17.156 -23.438  -3.227  1.00 93.38           N  
ATOM   1102  CA  LEU A 138      16.344 -22.750  -4.230  1.00 93.38           C  
ATOM   1103  C   LEU A 138      16.703 -23.219  -5.633  1.00 93.38           C  
ATOM   1104  CB  LEU A 138      16.547 -21.234  -4.129  1.00 93.38           C  
ATOM   1105  O   LEU A 138      15.828 -23.422  -6.473  1.00 93.38           O  
ATOM   1106  CG  LEU A 138      15.914 -20.547  -2.914  1.00 93.38           C  
ATOM   1107  CD1 LEU A 138      16.156 -19.047  -2.963  1.00 93.38           C  
ATOM   1108  CD2 LEU A 138      14.414 -20.844  -2.844  1.00 93.38           C  
ATOM   1109  N   ASP A 139      17.984 -23.453  -5.949  1.00 86.44           N  
ATOM   1110  CA  ASP A 139      18.391 -23.969  -7.254  1.00 86.44           C  
ATOM   1111  C   ASP A 139      17.812 -25.359  -7.496  1.00 86.44           C  
ATOM   1112  CB  ASP A 139      19.922 -24.016  -7.363  1.00 86.44           C  
ATOM   1113  O   ASP A 139      17.297 -25.641  -8.578  1.00 86.44           O  
ATOM   1114  CG  ASP A 139      20.547 -22.641  -7.520  1.00 86.44           C  
ATOM   1115  OD1 ASP A 139      19.812 -21.672  -7.828  1.00 86.44           O  
ATOM   1116  OD2 ASP A 139      21.766 -22.516  -7.340  1.00 86.44           O  
ATOM   1117  N   ARG A 140      17.953 -26.219  -6.453  1.00 92.62           N  
ATOM   1118  CA  ARG A 140      17.359 -27.547  -6.535  1.00 92.62           C  
ATOM   1119  C   ARG A 140      15.852 -27.469  -6.746  1.00 92.62           C  
ATOM   1120  CB  ARG A 140      17.672 -28.344  -5.273  1.00 92.62           C  
ATOM   1121  O   ARG A 140      15.281 -28.266  -7.488  1.00 92.62           O  
ATOM   1122  CG  ARG A 140      17.266 -29.812  -5.355  1.00 92.62           C  
ATOM   1123  CD  ARG A 140      17.562 -30.562  -4.059  1.00 92.62           C  
ATOM   1124  NE  ARG A 140      16.891 -31.859  -4.020  1.00 92.62           N  
ATOM   1125  NH1 ARG A 140      16.547 -31.844  -1.732  1.00 92.62           N  
ATOM   1126  NH2 ARG A 140      15.836 -33.625  -2.992  1.00 92.62           N  
ATOM   1127  CZ  ARG A 140      16.422 -32.438  -2.914  1.00 92.62           C  
ATOM   1128  N   LEU A 141      15.211 -26.531  -6.094  1.00 94.56           N  
ATOM   1129  CA  LEU A 141      13.773 -26.328  -6.242  1.00 94.56           C  
ATOM   1130  C   LEU A 141      13.422 -25.938  -7.676  1.00 94.56           C  
ATOM   1131  CB  LEU A 141      13.281 -25.250  -5.273  1.00 94.56           C  
ATOM   1132  O   LEU A 141      12.500 -26.516  -8.266  1.00 94.56           O  
ATOM   1133  CG  LEU A 141      11.781 -24.953  -5.297  1.00 94.56           C  
ATOM   1134  CD1 LEU A 141      10.984 -26.203  -4.930  1.00 94.56           C  
ATOM   1135  CD2 LEU A 141      11.445 -23.812  -4.348  1.00 94.56           C  
ATOM   1136  N   ILE A 142      14.164 -25.047  -8.281  1.00 90.75           N  
ATOM   1137  CA  ILE A 142      13.953 -24.609  -9.656  1.00 90.75           C  
ATOM   1138  C   ILE A 142      14.133 -25.781 -10.609  1.00 90.75           C  
ATOM   1139  CB  ILE A 142      14.914 -23.453 -10.039  1.00 90.75           C  
ATOM   1140  O   ILE A 142      13.328 -26.000 -11.516  1.00 90.75           O  
ATOM   1141  CG1 ILE A 142      14.609 -22.203  -9.203  1.00 90.75           C  
ATOM   1142  CG2 ILE A 142      14.828 -23.156 -11.531  1.00 90.75           C  
ATOM   1143  CD1 ILE A 142      15.711 -21.156  -9.242  1.00 90.75           C  
ATOM   1144  N   ASP A 143      15.133 -26.562 -10.383  1.00 89.25           N  
ATOM   1145  CA  ASP A 143      15.383 -27.750 -11.195  1.00 89.25           C  
ATOM   1146  C   ASP A 143      14.219 -28.734 -11.102  1.00 89.25           C  
ATOM   1147  CB  ASP A 143      16.688 -28.438 -10.766  1.00 89.25           C  
ATOM   1148  O   ASP A 143      13.797 -29.312 -12.117  1.00 89.25           O  
ATOM   1149  CG  ASP A 143      17.922 -27.672 -11.188  1.00 89.25           C  
ATOM   1150  OD1 ASP A 143      17.812 -26.750 -12.031  1.00 89.25           O  
ATOM   1151  OD2 ASP A 143      19.016 -27.984 -10.672  1.00 89.25           O  
ATOM   1152  N   ARG A 144      13.781 -28.969  -9.906  1.00 92.25           N  
ATOM   1153  CA  ARG A 144      12.680 -29.906  -9.703  1.00 92.25           C  
ATOM   1154  C   ARG A 144      11.398 -29.406 -10.367  1.00 92.25           C  
ATOM   1155  CB  ARG A 144      12.438 -30.141  -8.203  1.00 92.25           C  
ATOM   1156  O   ARG A 144      10.648 -30.188 -10.945  1.00 92.25           O  
ATOM   1157  CG  ARG A 144      11.359 -31.172  -7.906  1.00 92.25           C  
ATOM   1158  CD  ARG A 144      11.719 -32.531  -8.461  1.00 92.25           C  
ATOM   1159  NE  ARG A 144      10.695 -33.531  -8.148  1.00 92.25           N  
ATOM   1160  NH1 ARG A 144      10.820 -34.594 -10.195  1.00 92.25           N  
ATOM   1161  NH2 ARG A 144       9.352 -35.344  -8.594  1.00 92.25           N  
ATOM   1162  CZ  ARG A 144      10.289 -34.500  -8.977  1.00 92.25           C  
ATOM   1163  N   VAL A 145      11.117 -28.125 -10.258  1.00 91.38           N  
ATOM   1164  CA  VAL A 145       9.977 -27.516 -10.938  1.00 91.38           C  
ATOM   1165  C   VAL A 145      10.070 -27.766 -12.438  1.00 91.38           C  
ATOM   1166  CB  VAL A 145       9.883 -26.000 -10.648  1.00 91.38           C  
ATOM   1167  O   VAL A 145       9.094 -28.188 -13.062  1.00 91.38           O  
ATOM   1168  CG1 VAL A 145       8.891 -25.328 -11.602  1.00 91.38           C  
ATOM   1169  CG2 VAL A 145       9.492 -25.750  -9.195  1.00 91.38           C  
ATOM   1170  N   ASN A 146      11.242 -27.547 -13.047  1.00 87.25           N  
ATOM   1171  CA  ASN A 146      11.461 -27.750 -14.469  1.00 87.25           C  
ATOM   1172  C   ASN A 146      11.289 -29.219 -14.852  1.00 87.25           C  
ATOM   1173  CB  ASN A 146      12.852 -27.250 -14.875  1.00 87.25           C  
ATOM   1174  O   ASN A 146      10.711 -29.531 -15.898  1.00 87.25           O  
ATOM   1175  CG  ASN A 146      12.977 -25.750 -14.836  1.00 87.25           C  
ATOM   1176  ND2 ASN A 146      14.195 -25.250 -14.711  1.00 87.25           N  
ATOM   1177  OD1 ASN A 146      11.969 -25.031 -14.922  1.00 87.25           O  
ATOM   1178  N   ALA A 147      11.742 -30.109 -14.031  1.00 86.69           N  
ATOM   1179  CA  ALA A 147      11.602 -31.531 -14.273  1.00 86.69           C  
ATOM   1180  C   ALA A 147      10.133 -31.953 -14.273  1.00 86.69           C  
ATOM   1181  CB  ALA A 147      12.375 -32.344 -13.234  1.00 86.69           C  
ATOM   1182  O   ALA A 147       9.703 -32.750 -15.102  1.00 86.69           O  
ATOM   1183  N   ILE A 148       9.445 -31.453 -13.281  1.00 81.19           N  
ATOM   1184  CA  ILE A 148       8.023 -31.750 -13.195  1.00 81.19           C  
ATOM   1185  C   ILE A 148       7.316 -31.266 -14.469  1.00 81.19           C  
ATOM   1186  CB  ILE A 148       7.379 -31.109 -11.953  1.00 81.19           C  
ATOM   1187  O   ILE A 148       6.504 -32.000 -15.047  1.00 81.19           O  
ATOM   1188  CG1 ILE A 148       7.871 -31.797 -10.680  1.00 81.19           C  
ATOM   1189  CG2 ILE A 148       5.852 -31.156 -12.047  1.00 81.19           C  
ATOM   1190  CD1 ILE A 148       7.512 -31.062  -9.391  1.00 81.19           C  
ATOM   1191  N   LYS A 149       7.688 -30.141 -14.922  1.00 81.12           N  
ATOM   1192  CA  LYS A 149       7.059 -29.547 -16.109  1.00 81.12           C  
ATOM   1193  C   LYS A 149       7.422 -30.328 -17.359  1.00 81.12           C  
ATOM   1194  CB  LYS A 149       7.473 -28.078 -16.250  1.00 81.12           C  
ATOM   1195  O   LYS A 149       6.617 -30.438 -18.281  1.00 81.12           O  
ATOM   1196  CG  LYS A 149       6.883 -27.156 -15.195  1.00 81.12           C  
ATOM   1197  CD  LYS A 149       7.461 -25.750 -15.297  1.00 81.12           C  
ATOM   1198  CE  LYS A 149       7.117 -25.094 -16.625  1.00 81.12           C  
ATOM   1199  NZ  LYS A 149       7.871 -23.828 -16.828  1.00 81.12           N  
ATOM   1200  N   GLU A 150       8.609 -30.797 -17.547  1.00 75.62           N  
ATOM   1201  CA  GLU A 150       9.055 -31.609 -18.688  1.00 75.62           C  
ATOM   1202  C   GLU A 150       8.453 -33.000 -18.656  1.00 75.62           C  
ATOM   1203  CB  GLU A 150      10.586 -31.688 -18.719  1.00 75.62           C  
ATOM   1204  O   GLU A 150       8.281 -33.625 -19.703  1.00 75.62           O  
ATOM   1205  CG  GLU A 150      11.266 -30.406 -19.188  1.00 75.62           C  
ATOM   1206  CD  GLU A 150      12.781 -30.469 -19.109  1.00 75.62           C  
ATOM   1207  OE1 GLU A 150      13.445 -29.438 -19.375  1.00 75.62           O  
ATOM   1208  OE2 GLU A 150      13.305 -31.562 -18.781  1.00 75.62           O  
ATOM   1209  N   GLY A 151       8.383 -33.625 -17.469  1.00 59.94           N  
ATOM   1210  CA  GLY A 151       7.812 -34.969 -17.344  1.00 59.94           C  
ATOM   1211  C   GLY A 151       6.297 -34.969 -17.438  1.00 59.94           C  
ATOM   1212  O   GLY A 151       5.652 -35.938 -17.062  1.00 59.94           O  
ATOM   1213  N   LYS A 152       5.520 -34.219 -18.109  1.00 41.22           N  
ATOM   1214  CA  LYS A 152       4.184 -34.656 -18.516  1.00 41.22           C  
ATOM   1215  C   LYS A 152       4.238 -35.969 -19.250  1.00 41.22           C  
ATOM   1216  CB  LYS A 152       3.525 -33.594 -19.391  1.00 41.22           C  
ATOM   1217  O   LYS A 152       4.469 -36.031 -20.469  1.00 41.22           O  
ATOM   1218  CG  LYS A 152       2.967 -32.406 -18.625  1.00 41.22           C  
ATOM   1219  CD  LYS A 152       2.082 -31.531 -19.500  1.00 41.22           C  
ATOM   1220  CE  LYS A 152       1.510 -30.344 -18.719  1.00 41.22           C  
ATOM   1221  NZ  LYS A 152       0.639 -29.484 -19.578  1.00 41.22           N  
ATOM   1222  N   VAL A 153       4.430 -37.219 -19.109  1.00 26.19           N  
ATOM   1223  CA  VAL A 153       3.480 -38.312 -19.062  1.00 26.19           C  
ATOM   1224  C   VAL A 153       2.248 -37.906 -18.266  1.00 26.19           C  
ATOM   1225  CB  VAL A 153       4.121 -39.594 -18.469  1.00 26.19           C  
ATOM   1226  O   VAL A 153       2.293 -36.969 -17.484  1.00 26.19           O  
ATOM   1227  CG1 VAL A 153       3.336 -40.844 -18.875  1.00 26.19           C  
ATOM   1228  CG2 VAL A 153       5.582 -39.719 -18.906  1.00 26.19           C  
ATOM   1229  N   GLU A 154       0.976 -39.188 -18.031  1.00 24.61           N  
ATOM   1230  CA  GLU A 154      -0.442 -39.438 -17.797  1.00 24.61           C  
ATOM   1231  C   GLU A 154      -0.849 -39.031 -16.375  1.00 24.61           C  
ATOM   1232  CB  GLU A 154      -0.766 -40.906 -18.031  1.00 24.61           C  
ATOM   1233  O   GLU A 154      -2.027 -39.094 -16.016  1.00 24.61           O  
ATOM   1234  CG  GLU A 154      -0.833 -41.312 -19.500  1.00 24.61           C  
ATOM   1235  CD  GLU A 154      -1.738 -42.500 -19.766  1.00 24.61           C  
ATOM   1236  OE1 GLU A 154      -2.025 -42.781 -20.953  1.00 24.61           O  
ATOM   1237  OE2 GLU A 154      -2.166 -43.125 -18.797  1.00 24.61           O  
ATOM   1238  N   ARG A 155      -0.183 -39.531 -15.242  1.00 23.61           N  
ATOM   1239  CA  ARG A 155      -1.144 -39.719 -14.156  1.00 23.61           C  
ATOM   1240  C   ARG A 155      -1.853 -38.406 -13.812  1.00 23.61           C  
ATOM   1241  CB  ARG A 155      -0.448 -40.281 -12.914  1.00 23.61           C  
ATOM   1242  O   ARG A 155      -1.203 -37.406 -13.523  1.00 23.61           O  
ATOM   1243  CG  ARG A 155      -0.238 -41.781 -12.953  1.00 23.61           C  
ATOM   1244  CD  ARG A 155       0.207 -42.344 -11.609  1.00 23.61           C  
ATOM   1245  NE  ARG A 155       1.651 -42.219 -11.430  1.00 23.61           N  
ATOM   1246  NH1 ARG A 155       1.673 -43.156  -9.312  1.00 23.61           N  
ATOM   1247  NH2 ARG A 155       3.629 -42.438 -10.281  1.00 23.61           N  
ATOM   1248  CZ  ARG A 155       2.314 -42.594 -10.344  1.00 23.61           C  
ATOM   1249  N   GLY A 156      -3.049 -38.156 -14.492  1.00 23.19           N  
ATOM   1250  CA  GLY A 156      -4.164 -37.250 -14.219  1.00 23.19           C  
ATOM   1251  C   GLY A 156      -4.438 -37.094 -12.734  1.00 23.19           C  
ATOM   1252  O   GLY A 156      -4.688 -38.062 -12.023  1.00 23.19           O  
ATOM   1253  N   VAL A 157      -3.789 -36.531 -12.016  1.00 23.14           N  
ATOM   1254  CA  VAL A 157      -4.336 -36.438 -10.664  1.00 23.14           C  
ATOM   1255  C   VAL A 157      -5.855 -36.344 -10.727  1.00 23.14           C  
ATOM   1256  CB  VAL A 157      -3.762 -35.219  -9.922  1.00 23.14           C  
ATOM   1257  O   VAL A 157      -6.406 -35.438 -11.367  1.00 23.14           O  
ATOM   1258  CG1 VAL A 157      -4.137 -35.250  -8.438  1.00 23.14           C  
ATOM   1259  CG2 VAL A 157      -2.244 -35.125 -10.086  1.00 23.14           C  
ATOM   1260  N   GLU A 158      -6.660 -37.500 -10.703  1.00 23.00           N  
ATOM   1261  CA  GLU A 158      -8.094 -37.688 -10.531  1.00 23.00           C  
ATOM   1262  C   GLU A 158      -8.727 -36.531  -9.758  1.00 23.00           C  
ATOM   1263  CB  GLU A 158      -8.367 -39.031  -9.812  1.00 23.00           C  
ATOM   1264  O   GLU A 158      -9.781 -36.031 -10.141  1.00 23.00           O  
ATOM   1265  CG  GLU A 158      -8.953 -40.094 -10.711  1.00 23.00           C  
ATOM   1266  CD  GLU A 158      -9.250 -41.406  -9.977  1.00 23.00           C  
ATOM   1267  OE1 GLU A 158      -9.820 -42.312 -10.594  1.00 23.00           O  
ATOM   1268  OE2 GLU A 158      -8.906 -41.500  -8.781  1.00 23.00           O  
ATOM   1269  N   ASN A 159      -8.641 -36.531  -8.445  1.00 21.86           N  
ATOM   1270  CA  ASN A 159      -9.586 -35.750  -7.641  1.00 21.86           C  
ATOM   1271  C   ASN A 159      -9.250 -34.281  -7.652  1.00 21.86           C  
ATOM   1272  CB  ASN A 159      -9.617 -36.281  -6.203  1.00 21.86           C  
ATOM   1273  O   ASN A 159      -9.469 -33.562  -6.656  1.00 21.86           O  
ATOM   1274  CG  ASN A 159     -10.523 -37.500  -6.043  1.00 21.86           C  
ATOM   1275  ND2 ASN A 159     -10.281 -38.281  -5.004  1.00 21.86           N  
ATOM   1276  OD1 ASN A 159     -11.438 -37.719  -6.844  1.00 21.86           O  
ATOM   1277  N   VAL A 160      -8.398 -33.938  -8.508  1.00 22.48           N  
ATOM   1278  CA  VAL A 160      -8.258 -32.500  -8.445  1.00 22.48           C  
ATOM   1279  C   VAL A 160      -9.547 -31.844  -8.930  1.00 22.48           C  
ATOM   1280  CB  VAL A 160      -7.059 -32.000  -9.289  1.00 22.48           C  
ATOM   1281  O   VAL A 160      -9.977 -32.062 -10.062  1.00 22.48           O  
ATOM   1282  CG1 VAL A 160      -6.668 -30.594  -8.891  1.00 22.48           C  
ATOM   1283  CG2 VAL A 160      -5.871 -32.969  -9.125  1.00 22.48           C  
ATOM   1284  N   PRO A 161     -10.398 -31.500  -8.008  1.00 23.11           N  
ATOM   1285  CA  PRO A 161     -11.641 -31.031  -8.617  1.00 23.11           C  
ATOM   1286  C   PRO A 161     -11.414 -30.234  -9.906  1.00 23.11           C  
ATOM   1287  CB  PRO A 161     -12.266 -30.141  -7.535  1.00 23.11           C  
ATOM   1288  O   PRO A 161     -10.367 -29.609 -10.062  1.00 23.11           O  
ATOM   1289  CG  PRO A 161     -11.305 -30.203  -6.395  1.00 23.11           C  
ATOM   1290  CD  PRO A 161     -10.117 -31.031  -6.812  1.00 23.11           C  
ATOM   1291  N   ALA A 162     -11.977 -30.625 -11.047  1.00 23.78           N  
ATOM   1292  CA  ALA A 162     -12.008 -29.938 -12.336  1.00 23.78           C  
ATOM   1293  C   ALA A 162     -11.977 -28.422 -12.148  1.00 23.78           C  
ATOM   1294  CB  ALA A 162     -13.242 -30.344 -13.125  1.00 23.78           C  
ATOM   1295  O   ALA A 162     -12.492 -27.906 -11.156  1.00 23.78           O  
ATOM   1296  N   PRO A 163     -11.164 -27.844 -12.859  1.00 23.83           N  
ATOM   1297  CA  PRO A 163     -11.297 -26.375 -12.781  1.00 23.83           C  
ATOM   1298  C   PRO A 163     -12.750 -25.922 -12.859  1.00 23.83           C  
ATOM   1299  CB  PRO A 163     -10.492 -25.891 -13.984  1.00 23.83           C  
ATOM   1300  O   PRO A 163     -13.562 -26.547 -13.547  1.00 23.83           O  
ATOM   1301  CG  PRO A 163     -10.117 -27.125 -14.734  1.00 23.83           C  
ATOM   1302  CD  PRO A 163     -10.617 -28.312 -13.961  1.00 23.83           C  
ATOM   1303  N   LEU A 164     -13.391 -25.375 -11.914  1.00 25.62           N  
ATOM   1304  CA  LEU A 164     -14.797 -25.000 -12.078  1.00 25.62           C  
ATOM   1305  C   LEU A 164     -15.094 -24.625 -13.523  1.00 25.62           C  
ATOM   1306  CB  LEU A 164     -15.156 -23.844 -11.148  1.00 25.62           C  
ATOM   1307  O   LEU A 164     -14.289 -23.953 -14.172  1.00 25.62           O  
ATOM   1308  CG  LEU A 164     -15.438 -24.203  -9.688  1.00 25.62           C  
ATOM   1309  CD1 LEU A 164     -15.086 -23.031  -8.781  1.00 25.62           C  
ATOM   1310  CD2 LEU A 164     -16.891 -24.609  -9.508  1.00 25.62           C  
ATOM   1311  N   ASP A 165     -15.852 -25.438 -14.203  1.00 26.70           N  
ATOM   1312  CA  ASP A 165     -16.312 -25.125 -15.555  1.00 26.70           C  
ATOM   1313  C   ASP A 165     -16.844 -23.688 -15.641  1.00 26.70           C  
ATOM   1314  CB  ASP A 165     -17.406 -26.109 -15.992  1.00 26.70           C  
ATOM   1315  O   ASP A 165     -17.094 -23.062 -14.617  1.00 26.70           O  
ATOM   1316  CG  ASP A 165     -18.766 -25.469 -16.125  1.00 26.70           C  
ATOM   1317  OD1 ASP A 165     -18.875 -24.234 -16.000  1.00 26.70           O  
ATOM   1318  OD2 ASP A 165     -19.750 -26.203 -16.328  1.00 26.70           O  
ATOM   1319  N   LYS A 166     -16.859 -23.141 -16.891  1.00 26.88           N  
ATOM   1320  CA  LYS A 166     -17.391 -21.797 -17.125  1.00 26.88           C  
ATOM   1321  C   LYS A 166     -18.766 -21.625 -16.469  1.00 26.88           C  
ATOM   1322  CB  LYS A 166     -17.500 -21.531 -18.625  1.00 26.88           C  
ATOM   1323  O   LYS A 166     -19.078 -20.562 -15.938  1.00 26.88           O  
ATOM   1324  CG  LYS A 166     -16.766 -20.266 -19.078  1.00 26.88           C  
ATOM   1325  CD  LYS A 166     -16.875 -20.062 -20.578  1.00 26.88           C  
ATOM   1326  CE  LYS A 166     -16.141 -18.797 -21.031  1.00 26.88           C  
ATOM   1327  NZ  LYS A 166     -16.312 -18.562 -22.484  1.00 26.88           N  
ATOM   1328  N   ALA A 167     -19.500 -22.625 -16.406  1.00 28.02           N  
ATOM   1329  CA  ALA A 167     -20.859 -22.578 -15.875  1.00 28.02           C  
ATOM   1330  C   ALA A 167     -20.859 -22.578 -14.352  1.00 28.02           C  
ATOM   1331  CB  ALA A 167     -21.672 -23.766 -16.391  1.00 28.02           C  
ATOM   1332  O   ALA A 167     -21.641 -21.844 -13.727  1.00 28.02           O  
ATOM   1333  N   GLU A 168     -20.031 -23.312 -13.836  1.00 29.08           N  
ATOM   1334  CA  GLU A 168     -19.984 -23.344 -12.375  1.00 29.08           C  
ATOM   1335  C   GLU A 168     -19.328 -22.078 -11.828  1.00 29.08           C  
ATOM   1336  CB  GLU A 168     -19.250 -24.594 -11.883  1.00 29.08           C  
ATOM   1337  O   GLU A 168     -19.750 -21.562 -10.789  1.00 29.08           O  
ATOM   1338  CG  GLU A 168     -20.109 -25.844 -11.828  1.00 29.08           C  
ATOM   1339  CD  GLU A 168     -19.328 -27.094 -11.453  1.00 29.08           C  
ATOM   1340  OE1 GLU A 168     -19.938 -28.047 -10.938  1.00 29.08           O  
ATOM   1341  OE2 GLU A 168     -18.094 -27.109 -11.664  1.00 29.08           O  
ATOM   1342  N   VAL A 169     -18.547 -21.578 -12.500  1.00 28.36           N  
ATOM   1343  CA  VAL A 169     -18.016 -20.266 -12.164  1.00 28.36           C  
ATOM   1344  C   VAL A 169     -19.094 -19.203 -12.391  1.00 28.36           C  
ATOM   1345  CB  VAL A 169     -16.750 -19.922 -12.992  1.00 28.36           C  
ATOM   1346  O   VAL A 169     -19.266 -18.297 -11.570  1.00 28.36           O  
ATOM   1347  CG1 VAL A 169     -16.328 -18.469 -12.758  1.00 28.36           C  
ATOM   1348  CG2 VAL A 169     -15.617 -20.875 -12.641  1.00 28.36           C  
ATOM   1349  N   SER A 170     -19.812 -19.438 -13.336  1.00 29.52           N  
ATOM   1350  CA  SER A 170     -20.984 -18.594 -13.586  1.00 29.52           C  
ATOM   1351  C   SER A 170     -22.047 -18.781 -12.508  1.00 29.52           C  
ATOM   1352  CB  SER A 170     -21.578 -18.891 -14.961  1.00 29.52           C  
ATOM   1353  O   SER A 170     -22.641 -17.812 -12.031  1.00 29.52           O  
ATOM   1354  OG  SER A 170     -22.719 -18.094 -15.195  1.00 29.52           O  
ATOM   1355  N   ALA A 171     -22.219 -19.984 -12.109  1.00 29.77           N  
ATOM   1356  CA  ALA A 171     -23.172 -20.219 -11.031  1.00 29.77           C  
ATOM   1357  C   ALA A 171     -22.656 -19.672  -9.703  1.00 29.77           C  
ATOM   1358  CB  ALA A 171     -23.484 -21.703 -10.906  1.00 29.77           C  
ATOM   1359  O   ALA A 171     -23.406 -19.062  -8.938  1.00 29.77           O  
ATOM   1360  N   LEU A 172     -21.547 -19.812  -9.477  1.00 28.67           N  
ATOM   1361  CA  LEU A 172     -20.969 -19.266  -8.250  1.00 28.67           C  
ATOM   1362  C   LEU A 172     -20.891 -17.734  -8.328  1.00 28.67           C  
ATOM   1363  CB  LEU A 172     -19.594 -19.859  -7.996  1.00 28.67           C  
ATOM   1364  O   LEU A 172     -21.172 -17.047  -7.348  1.00 28.67           O  
ATOM   1365  CG  LEU A 172     -19.547 -21.094  -7.105  1.00 28.67           C  
ATOM   1366  CD1 LEU A 172     -18.297 -21.938  -7.430  1.00 28.67           C  
ATOM   1367  CD2 LEU A 172     -19.547 -20.703  -5.633  1.00 28.67           C  
ATOM   1368  N   ARG A 173     -20.703 -17.328  -9.422  1.00 29.19           N  
ATOM   1369  CA  ARG A 173     -20.859 -15.891  -9.641  1.00 29.19           C  
ATOM   1370  C   ARG A 173     -22.312 -15.469  -9.477  1.00 29.19           C  
ATOM   1371  CB  ARG A 173     -20.344 -15.500 -11.031  1.00 29.19           C  
ATOM   1372  O   ARG A 173     -22.594 -14.414  -8.898  1.00 29.19           O  
ATOM   1373  CG  ARG A 173     -19.031 -14.750 -11.016  1.00 29.19           C  
ATOM   1374  CD  ARG A 173     -18.547 -14.430 -12.422  1.00 29.19           C  
ATOM   1375  NE  ARG A 173     -17.219 -13.820 -12.414  1.00 29.19           N  
ATOM   1376  NH1 ARG A 173     -17.031 -13.695 -14.711  1.00 29.19           N  
ATOM   1377  NH2 ARG A 173     -15.336 -12.930 -13.383  1.00 29.19           N  
ATOM   1378  CZ  ARG A 173     -16.531 -13.484 -13.500  1.00 29.19           C  
ATOM   1379  N   ALA A 174     -23.094 -16.328  -9.859  1.00 31.17           N  
ATOM   1380  CA  ALA A 174     -24.516 -16.062  -9.656  1.00 31.17           C  
ATOM   1381  C   ALA A 174     -24.891 -16.188  -8.180  1.00 31.17           C  
ATOM   1382  CB  ALA A 174     -25.375 -17.000 -10.492  1.00 31.17           C  
ATOM   1383  O   ALA A 174     -25.672 -15.375  -7.656  1.00 31.17           O  
ATOM   1384  N   SER A 175     -24.406 -17.125  -7.578  1.00 29.31           N  
ATOM   1385  CA  SER A 175     -24.672 -17.250  -6.148  1.00 29.31           C  
ATOM   1386  C   SER A 175     -24.016 -16.109  -5.371  1.00 29.31           C  
ATOM   1387  CB  SER A 175     -24.156 -18.594  -5.621  1.00 29.31           C  
ATOM   1388  O   SER A 175     -24.547 -15.648  -4.367  1.00 29.31           O  
ATOM   1389  OG  SER A 175     -24.875 -19.672  -6.211  1.00 29.31           O  
ATOM   1390  N   TRP A 176     -22.969 -15.734  -5.734  1.00 29.16           N  
ATOM   1391  CA  TRP A 176     -22.312 -14.578  -5.125  1.00 29.16           C  
ATOM   1392  C   TRP A 176     -23.062 -13.297  -5.441  1.00 29.16           C  
ATOM   1393  CB  TRP A 176     -20.859 -14.469  -5.609  1.00 29.16           C  
ATOM   1394  O   TRP A 176     -23.203 -12.422  -4.578  1.00 29.16           O  
ATOM   1395  CG  TRP A 176     -20.078 -13.398  -4.922  1.00 29.16           C  
ATOM   1396  CD1 TRP A 176     -19.609 -12.234  -5.473  1.00 29.16           C  
ATOM   1397  CD2 TRP A 176     -19.641 -13.391  -3.557  1.00 29.16           C  
ATOM   1398  CE2 TRP A 176     -18.938 -12.188  -3.348  1.00 29.16           C  
ATOM   1399  CE3 TRP A 176     -19.797 -14.281  -2.488  1.00 29.16           C  
ATOM   1400  NE1 TRP A 176     -18.922 -11.500  -4.531  1.00 29.16           N  
ATOM   1401  CH2 TRP A 176     -18.531 -12.750  -1.084  1.00 29.16           C  
ATOM   1402  CZ2 TRP A 176     -18.375 -11.859  -2.111  1.00 29.16           C  
ATOM   1403  CZ3 TRP A 176     -19.234 -13.953  -1.260  1.00 29.16           C  
ATOM   1404  N   GLU A 177     -23.531 -13.258  -6.520  1.00 32.09           N  
ATOM   1405  CA  GLU A 177     -24.453 -12.172  -6.852  1.00 32.09           C  
ATOM   1406  C   GLU A 177     -25.734 -12.273  -6.027  1.00 32.09           C  
ATOM   1407  CB  GLU A 177     -24.781 -12.195  -8.344  1.00 32.09           C  
ATOM   1408  O   GLU A 177     -26.250 -11.258  -5.562  1.00 32.09           O  
ATOM   1409  CG  GLU A 177     -24.922 -10.812  -8.961  1.00 32.09           C  
ATOM   1410  CD  GLU A 177     -25.203 -10.844 -10.453  1.00 32.09           C  
ATOM   1411  OE1 GLU A 177     -25.344  -9.766 -11.070  1.00 32.09           O  
ATOM   1412  OE2 GLU A 177     -25.312 -11.961 -11.008  1.00 32.09           O  
ATOM   1413  N   LYS A 178     -26.109 -13.477  -5.848  1.00 32.72           N  
ATOM   1414  CA  LYS A 178     -27.281 -13.656  -4.992  1.00 32.72           C  
ATOM   1415  C   LYS A 178     -26.953 -13.320  -3.539  1.00 32.72           C  
ATOM   1416  CB  LYS A 178     -27.797 -15.094  -5.090  1.00 32.72           C  
ATOM   1417  O   LYS A 178     -27.766 -12.695  -2.846  1.00 32.72           O  
ATOM   1418  CG  LYS A 178     -28.938 -15.273  -6.082  1.00 32.72           C  
ATOM   1419  CD  LYS A 178     -29.438 -16.719  -6.109  1.00 32.72           C  
ATOM   1420  CE  LYS A 178     -30.531 -16.906  -7.148  1.00 32.72           C  
ATOM   1421  NZ  LYS A 178     -31.016 -18.328  -7.188  1.00 32.72           N  
ATOM   1422  N   LEU A 179     -25.938 -13.695  -3.141  1.00 29.16           N  
ATOM   1423  CA  LEU A 179     -25.531 -13.344  -1.783  1.00 29.16           C  
ATOM   1424  C   LEU A 179     -25.234 -11.852  -1.673  1.00 29.16           C  
ATOM   1425  CB  LEU A 179     -24.297 -14.156  -1.360  1.00 29.16           C  
ATOM   1426  O   LEU A 179     -25.641 -11.203  -0.706  1.00 29.16           O  
ATOM   1427  CG  LEU A 179     -24.250 -14.586   0.105  1.00 29.16           C  
ATOM   1428  CD1 LEU A 179     -24.531 -16.078   0.227  1.00 29.16           C  
ATOM   1429  CD2 LEU A 179     -22.891 -14.250   0.713  1.00 29.16           C  
ATOM   1430  N   GLN A 180     -24.656 -11.398  -2.596  1.00 29.67           N  
ATOM   1431  CA  GLN A 180     -24.500  -9.945  -2.611  1.00 29.67           C  
ATOM   1432  C   GLN A 180     -25.844  -9.250  -2.703  1.00 29.67           C  
ATOM   1433  CB  GLN A 180     -23.609  -9.508  -3.773  1.00 29.67           C  
ATOM   1434  O   GLN A 180     -26.094  -8.250  -2.018  1.00 29.67           O  
ATOM   1435  CG  GLN A 180     -22.984  -8.133  -3.598  1.00 29.67           C  
ATOM   1436  CD  GLN A 180     -21.859  -8.117  -2.592  1.00 29.67           C  
ATOM   1437  NE2 GLN A 180     -21.797  -7.066  -1.780  1.00 29.67           N  
ATOM   1438  OE1 GLN A 180     -21.031  -9.039  -2.543  1.00 29.67           O  
ATOM   1439  N   ASN A 181     -26.672  -9.852  -3.410  1.00 34.03           N  
ATOM   1440  CA  ASN A 181     -28.031  -9.344  -3.463  1.00 34.03           C  
ATOM   1441  C   ASN A 181     -28.766  -9.539  -2.131  1.00 34.03           C  
ATOM   1442  CB  ASN A 181     -28.812 -10.023  -4.594  1.00 34.03           C  
ATOM   1443  O   ASN A 181     -29.500  -8.664  -1.691  1.00 34.03           O  
ATOM   1444  CG  ASN A 181     -28.531  -9.398  -5.945  1.00 34.03           C  
ATOM   1445  ND2 ASN A 181     -28.938 -10.094  -7.008  1.00 34.03           N  
ATOM   1446  OD1 ASN A 181     -27.969  -8.312  -6.039  1.00 34.03           O  
ATOM   1447  N   ALA A 182     -28.547 -10.633  -1.631  1.00 30.81           N  
ATOM   1448  CA  ALA A 182     -29.188 -10.875  -0.334  1.00 30.81           C  
ATOM   1449  C   ALA A 182     -28.594  -9.961   0.740  1.00 30.81           C  
ATOM   1450  CB  ALA A 182     -29.031 -12.336   0.066  1.00 30.81           C  
ATOM   1451  O   ALA A 182     -29.312  -9.453   1.596  1.00 30.81           O  
ATOM   1452  N   VAL A 183     -27.531  -9.719   0.694  1.00 30.20           N  
ATOM   1453  CA  VAL A 183     -26.922  -8.781   1.642  1.00 30.20           C  
ATOM   1454  C   VAL A 183     -27.375  -7.359   1.326  1.00 30.20           C  
ATOM   1455  CB  VAL A 183     -25.375  -8.867   1.619  1.00 30.20           C  
ATOM   1456  O   VAL A 183     -27.688  -6.586   2.234  1.00 30.20           O  
ATOM   1457  CG1 VAL A 183     -24.766  -7.715   2.406  1.00 30.20           C  
ATOM   1458  CG2 VAL A 183     -24.906 -10.211   2.180  1.00 30.20           C  
ATOM   1459  N   ASP A 184     -27.469  -7.090   0.190  1.00 32.50           N  
ATOM   1460  CA  ASP A 184     -28.078  -5.820  -0.205  1.00 32.50           C  
ATOM   1461  C   ASP A 184     -29.531  -5.758   0.213  1.00 32.50           C  
ATOM   1462  CB  ASP A 184     -27.953  -5.613  -1.716  1.00 32.50           C  
ATOM   1463  O   ASP A 184     -30.016  -4.723   0.685  1.00 32.50           O  
ATOM   1464  CG  ASP A 184     -26.547  -5.180  -2.141  1.00 32.50           C  
ATOM   1465  OD1 ASP A 184     -25.750  -4.754  -1.276  1.00 32.50           O  
ATOM   1466  OD2 ASP A 184     -26.250  -5.258  -3.352  1.00 32.50           O  
ATOM   1467  N   GLU A 185     -30.094  -6.754   0.030  1.00 34.72           N  
ATOM   1468  CA  GLU A 185     -31.500  -6.805   0.457  1.00 34.72           C  
ATOM   1469  C   GLU A 185     -31.609  -6.754   1.979  1.00 34.72           C  
ATOM   1470  CB  GLU A 185     -32.188  -8.070  -0.078  1.00 34.72           C  
ATOM   1471  O   GLU A 185     -32.500  -6.102   2.518  1.00 34.72           O  
ATOM   1472  CG  GLU A 185     -33.312  -7.789  -1.060  1.00 34.72           C  
ATOM   1473  CD  GLU A 185     -33.969  -9.055  -1.590  1.00 34.72           C  
ATOM   1474  OE1 GLU A 185     -34.906  -8.945  -2.418  1.00 34.72           O  
ATOM   1475  OE2 GLU A 185     -33.562 -10.156  -1.174  1.00 34.72           O  
ATOM   1476  N   LEU A 186     -30.844  -7.418   2.521  1.00 28.88           N  
ATOM   1477  CA  LEU A 186     -30.844  -7.297   3.975  1.00 28.88           C  
ATOM   1478  C   LEU A 186     -30.406  -5.902   4.402  1.00 28.88           C  
ATOM   1479  CB  LEU A 186     -29.938  -8.352   4.605  1.00 28.88           C  
ATOM   1480  O   LEU A 186     -30.922  -5.355   5.379  1.00 28.88           O  
ATOM   1481  CG  LEU A 186     -30.562  -9.211   5.707  1.00 28.88           C  
ATOM   1482  CD1 LEU A 186     -30.875 -10.609   5.180  1.00 28.88           C  
ATOM   1483  CD2 LEU A 186     -29.625  -9.289   6.914  1.00 28.88           C  
ATOM   1484  N   GLY A 187     -29.594  -5.344   3.855  1.00 28.20           N  
ATOM   1485  CA  GLY A 187     -29.328  -3.943   4.125  1.00 28.20           C  
ATOM   1486  C   GLY A 187     -30.516  -3.041   3.871  1.00 28.20           C  
ATOM   1487  O   GLY A 187     -30.688  -2.020   4.539  1.00 28.20           O  
ATOM   1488  N   LYS A 188     -31.125  -3.312   3.010  1.00 30.41           N  
ATOM   1489  CA  LYS A 188     -32.375  -2.584   2.785  1.00 30.41           C  
ATOM   1490  C   LYS A 188     -33.375  -2.867   3.896  1.00 30.41           C  
ATOM   1491  CB  LYS A 188     -32.969  -2.949   1.428  1.00 30.41           C  
ATOM   1492  O   LYS A 188     -34.188  -2.016   4.219  1.00 30.41           O  
ATOM   1493  CG  LYS A 188     -32.312  -2.234   0.252  1.00 30.41           C  
ATOM   1494  CD  LYS A 188     -32.969  -2.633  -1.069  1.00 30.41           C  
ATOM   1495  CE  LYS A 188     -32.219  -2.041  -2.258  1.00 30.41           C  
ATOM   1496  NZ  LYS A 188     -32.750  -2.545  -3.557  1.00 30.41           N  
ATOM   1497  N   GLU A 189     -33.469  -3.959   4.203  1.00 28.14           N  
ATOM   1498  CA  GLU A 189     -34.406  -4.250   5.297  1.00 28.14           C  
ATOM   1499  C   GLU A 189     -33.969  -3.574   6.590  1.00 28.14           C  
ATOM   1500  CB  GLU A 189     -34.531  -5.762   5.508  1.00 28.14           C  
ATOM   1501  O   GLU A 189     -34.781  -3.236   7.438  1.00 28.14           O  
ATOM   1502  CG  GLU A 189     -35.625  -6.410   4.668  1.00 28.14           C  
ATOM   1503  CD  GLU A 189     -35.781  -7.891   4.961  1.00 28.14           C  
ATOM   1504  OE1 GLU A 189     -36.719  -8.516   4.387  1.00 28.14           O  
ATOM   1505  OE2 GLU A 189     -35.000  -8.430   5.770  1.00 28.14           O  
ATOM   1506  N   ILE A 190     -32.812  -3.535   6.828  1.00 24.23           N  
ATOM   1507  CA  ILE A 190     -32.406  -2.824   8.039  1.00 24.23           C  
ATOM   1508  C   ILE A 190     -32.688  -1.331   7.875  1.00 24.23           C  
ATOM   1509  CB  ILE A 190     -30.922  -3.061   8.367  1.00 24.23           C  
ATOM   1510  O   ILE A 190     -33.000  -0.642   8.852  1.00 24.23           O  
ATOM   1511  CG1 ILE A 190     -30.672  -4.539   8.680  1.00 24.23           C  
ATOM   1512  CG2 ILE A 190     -30.484  -2.170   9.531  1.00 24.23           C  
ATOM   1513  CD1 ILE A 190     -29.203  -4.898   8.859  1.00 24.23           C  
ATOM   1514  N   ASP A 191     -32.594  -0.943   6.785  1.00 25.80           N  
ATOM   1515  CA  ASP A 191     -33.000   0.450   6.648  1.00 25.80           C  
ATOM   1516  C   ASP A 191     -34.500   0.583   6.738  1.00 25.80           C  
ATOM   1517  CB  ASP A 191     -32.500   1.034   5.328  1.00 25.80           C  
ATOM   1518  O   ASP A 191     -35.031   1.692   6.848  1.00 25.80           O  
ATOM   1519  CG  ASP A 191     -31.031   1.420   5.371  1.00 25.80           C  
ATOM   1520  OD1 ASP A 191     -30.469   1.555   6.477  1.00 25.80           O  
ATOM   1521  OD2 ASP A 191     -30.422   1.593   4.285  1.00 25.80           O  
ATOM   1522  N   HIS A 192     -35.062  -0.370   6.352  1.00 26.52           N  
ATOM   1523  CA  HIS A 192     -36.500  -0.253   6.539  1.00 26.52           C  
ATOM   1524  C   HIS A 192     -36.906  -0.764   7.914  1.00 26.52           C  
ATOM   1525  CB  HIS A 192     -37.250  -1.019   5.445  1.00 26.52           C  
ATOM   1526  O   HIS A 192     -38.094  -0.822   8.219  1.00 26.52           O  
ATOM   1527  CG  HIS A 192     -37.219  -0.343   4.113  1.00 26.52           C  
ATOM   1528  CD2 HIS A 192     -36.844  -0.797   2.893  1.00 26.52           C  
ATOM   1529  ND1 HIS A 192     -37.594   0.967   3.932  1.00 26.52           N  
ATOM   1530  CE1 HIS A 192     -37.469   1.289   2.656  1.00 26.52           C  
ATOM   1531  NE2 HIS A 192     -37.000   0.236   2.004  1.00 26.52           N  
ATOM   1532  N   ALA A 193     -36.094  -1.503   8.438  1.00 23.92           N  
ATOM   1533  CA  ALA A 193     -36.625  -1.718   9.781  1.00 23.92           C  
ATOM   1534  C   ALA A 193     -36.344  -0.525  10.688  1.00 23.92           C  
ATOM   1535  CB  ALA A 193     -36.031  -2.996  10.383  1.00 23.92           C  
ATOM   1536  O   ALA A 193     -35.219   0.022  10.664  1.00 23.92           O  
TER    1537      ALA A 193                                                      
ATOM   1538  N   MET B   1      -8.711  21.594 -26.859  1.00 56.31           N  
ATOM   1539  CA  MET B   1      -9.883  20.781 -27.188  1.00 56.31           C  
ATOM   1540  C   MET B   1     -10.773  20.594 -25.953  1.00 56.31           C  
ATOM   1541  CB  MET B   1      -9.453  19.422 -27.734  1.00 56.31           C  
ATOM   1542  O   MET B   1     -10.273  20.406 -24.844  1.00 56.31           O  
ATOM   1543  CG  MET B   1     -10.570  18.656 -28.422  1.00 56.31           C  
ATOM   1544  SD  MET B   1      -9.961  17.188 -29.344  1.00 56.31           S  
ATOM   1545  CE  MET B   1     -11.523  16.312 -29.625  1.00 56.31           C  
ATOM   1546  N   LYS B   2     -11.984  20.891 -26.109  1.00 60.03           N  
ATOM   1547  CA  LYS B   2     -12.969  20.672 -25.062  1.00 60.03           C  
ATOM   1548  C   LYS B   2     -13.234  19.188 -24.844  1.00 60.03           C  
ATOM   1549  CB  LYS B   2     -14.273  21.406 -25.406  1.00 60.03           C  
ATOM   1550  O   LYS B   2     -13.180  18.406 -25.781  1.00 60.03           O  
ATOM   1551  CG  LYS B   2     -14.242  22.906 -25.141  1.00 60.03           C  
ATOM   1552  CD  LYS B   2     -15.602  23.547 -25.391  1.00 60.03           C  
ATOM   1553  CE  LYS B   2     -15.562  25.047 -25.141  1.00 60.03           C  
ATOM   1554  NZ  LYS B   2     -16.891  25.672 -25.359  1.00 60.03           N  
ATOM   1555  N   TYR B   3     -13.234  18.719 -23.641  1.00 59.06           N  
ATOM   1556  CA  TYR B   3     -13.625  17.359 -23.297  1.00 59.06           C  
ATOM   1557  C   TYR B   3     -14.648  17.359 -22.172  1.00 59.06           C  
ATOM   1558  CB  TYR B   3     -12.398  16.531 -22.891  1.00 59.06           C  
ATOM   1559  O   TYR B   3     -14.875  18.375 -21.531  1.00 59.06           O  
ATOM   1560  CG  TYR B   3     -11.711  17.047 -21.641  1.00 59.06           C  
ATOM   1561  CD1 TYR B   3     -10.695  18.000 -21.734  1.00 59.06           C  
ATOM   1562  CD2 TYR B   3     -12.078  16.594 -20.391  1.00 59.06           C  
ATOM   1563  CE1 TYR B   3     -10.062  18.469 -20.578  1.00 59.06           C  
ATOM   1564  CE2 TYR B   3     -11.453  17.047 -19.234  1.00 59.06           C  
ATOM   1565  OH  TYR B   3      -9.820  18.469 -18.219  1.00 59.06           O  
ATOM   1566  CZ  TYR B   3     -10.445  18.000 -19.344  1.00 59.06           C  
ATOM   1567  N   VAL B   4     -15.414  16.297 -22.188  1.00 61.16           N  
ATOM   1568  CA  VAL B   4     -16.391  16.109 -21.125  1.00 61.16           C  
ATOM   1569  C   VAL B   4     -15.742  15.398 -19.938  1.00 61.16           C  
ATOM   1570  CB  VAL B   4     -17.625  15.305 -21.609  1.00 61.16           C  
ATOM   1571  O   VAL B   4     -15.023  14.406 -20.109  1.00 61.16           O  
ATOM   1572  CG1 VAL B   4     -18.578  15.008 -20.453  1.00 61.16           C  
ATOM   1573  CG2 VAL B   4     -18.344  16.062 -22.719  1.00 61.16           C  
ATOM   1574  N   ASP B   5     -15.867  16.016 -18.750  1.00 63.12           N  
ATOM   1575  CA  ASP B   5     -15.430  15.383 -17.500  1.00 63.12           C  
ATOM   1576  C   ASP B   5     -16.500  14.422 -16.969  1.00 63.12           C  
ATOM   1577  CB  ASP B   5     -15.117  16.438 -16.453  1.00 63.12           C  
ATOM   1578  O   ASP B   5     -17.656  14.797 -16.797  1.00 63.12           O  
ATOM   1579  CG  ASP B   5     -13.797  17.156 -16.703  1.00 63.12           C  
ATOM   1580  OD1 ASP B   5     -12.836  16.500 -17.156  1.00 63.12           O  
ATOM   1581  OD2 ASP B   5     -13.719  18.375 -16.422  1.00 63.12           O  
ATOM   1582  N   ILE B   6     -16.156  13.180 -16.812  1.00 62.59           N  
ATOM   1583  CA  ILE B   6     -17.016  12.117 -16.297  1.00 62.59           C  
ATOM   1584  C   ILE B   6     -16.578  11.727 -14.891  1.00 62.59           C  
ATOM   1585  CB  ILE B   6     -17.016  10.883 -17.219  1.00 62.59           C  
ATOM   1586  O   ILE B   6     -15.398  11.406 -14.672  1.00 62.59           O  
ATOM   1587  CG1 ILE B   6     -17.500  11.266 -18.625  1.00 62.59           C  
ATOM   1588  CG2 ILE B   6     -17.891   9.766 -16.641  1.00 62.59           C  
ATOM   1589  CD1 ILE B   6     -17.234  10.203 -19.688  1.00 62.59           C  
ATOM   1590  N   THR B   7     -17.391  11.875 -13.883  1.00 61.69           N  
ATOM   1591  CA  THR B   7     -17.031  11.641 -12.492  1.00 61.69           C  
ATOM   1592  C   THR B   7     -17.891  10.539 -11.891  1.00 61.69           C  
ATOM   1593  CB  THR B   7     -17.172  12.922 -11.656  1.00 61.69           C  
ATOM   1594  O   THR B   7     -17.938  10.375 -10.672  1.00 61.69           O  
ATOM   1595  CG2 THR B   7     -16.188  14.000 -12.125  1.00 61.69           C  
ATOM   1596  OG1 THR B   7     -18.500  13.422 -11.773  1.00 61.69           O  
ATOM   1597  N   GLU B   8     -18.516   9.812 -12.820  1.00 57.53           N  
ATOM   1598  CA  GLU B   8     -19.484   8.836 -12.344  1.00 57.53           C  
ATOM   1599  C   GLU B   8     -18.828   7.500 -12.023  1.00 57.53           C  
ATOM   1600  CB  GLU B   8     -20.594   8.641 -13.375  1.00 57.53           C  
ATOM   1601  O   GLU B   8     -19.438   6.629 -11.406  1.00 57.53           O  
ATOM   1602  CG  GLU B   8     -20.094   8.227 -14.750  1.00 57.53           C  
ATOM   1603  CD  GLU B   8     -21.172   8.273 -15.828  1.00 57.53           C  
ATOM   1604  OE1 GLU B   8     -20.875   7.938 -17.000  1.00 57.53           O  
ATOM   1605  OE2 GLU B   8     -22.312   8.641 -15.492  1.00 57.53           O  
ATOM   1606  N   TYR B   9     -17.594   7.289 -12.484  1.00 66.38           N  
ATOM   1607  CA  TYR B   9     -16.859   6.051 -12.227  1.00 66.38           C  
ATOM   1608  C   TYR B   9     -15.914   6.207 -11.047  1.00 66.38           C  
ATOM   1609  CB  TYR B   9     -16.078   5.621 -13.469  1.00 66.38           C  
ATOM   1610  O   TYR B   9     -15.094   7.121 -11.016  1.00 66.38           O  
ATOM   1611  CG  TYR B   9     -16.938   5.391 -14.688  1.00 66.38           C  
ATOM   1612  CD1 TYR B   9     -17.672   4.211 -14.836  1.00 66.38           C  
ATOM   1613  CD2 TYR B   9     -17.031   6.352 -15.688  1.00 66.38           C  
ATOM   1614  CE1 TYR B   9     -18.469   3.994 -15.953  1.00 66.38           C  
ATOM   1615  CE2 TYR B   9     -17.828   6.145 -16.812  1.00 66.38           C  
ATOM   1616  OH  TYR B   9     -19.328   4.754 -18.047  1.00 66.38           O  
ATOM   1617  CZ  TYR B   9     -18.531   4.965 -16.938  1.00 66.38           C  
ATOM   1618  N   ASN B  10     -16.062   5.391 -10.070  1.00 72.50           N  
ATOM   1619  CA  ASN B  10     -15.188   5.406  -8.906  1.00 72.50           C  
ATOM   1620  C   ASN B  10     -14.422   4.090  -8.766  1.00 72.50           C  
ATOM   1621  CB  ASN B  10     -15.992   5.691  -7.633  1.00 72.50           C  
ATOM   1622  O   ASN B  10     -15.023   3.043  -8.516  1.00 72.50           O  
ATOM   1623  CG  ASN B  10     -16.625   7.066  -7.641  1.00 72.50           C  
ATOM   1624  ND2 ASN B  10     -17.922   7.121  -7.355  1.00 72.50           N  
ATOM   1625  OD1 ASN B  10     -15.961   8.070  -7.906  1.00 72.50           O  
ATOM   1626  N   ALA B  11     -13.062   4.262  -8.914  1.00 69.69           N  
ATOM   1627  CA  ALA B  11     -12.250   3.068  -8.703  1.00 69.69           C  
ATOM   1628  C   ALA B  11     -12.375   2.557  -7.270  1.00 69.69           C  
ATOM   1629  CB  ALA B  11     -10.781   3.363  -9.023  1.00 69.69           C  
ATOM   1630  O   ALA B  11     -12.617   3.336  -6.344  1.00 69.69           O  
ATOM   1631  N   THR B  12     -12.234   1.318  -7.270  1.00 67.44           N  
ATOM   1632  CA  THR B  12     -12.344   0.734  -5.938  1.00 67.44           C  
ATOM   1633  C   THR B  12     -10.984   0.247  -5.449  1.00 67.44           C  
ATOM   1634  CB  THR B  12     -13.344  -0.435  -5.922  1.00 67.44           C  
ATOM   1635  O   THR B  12     -10.773   0.072  -4.246  1.00 67.44           O  
ATOM   1636  CG2 THR B  12     -14.773   0.063  -6.121  1.00 67.44           C  
ATOM   1637  OG1 THR B  12     -13.023  -1.351  -6.977  1.00 67.44           O  
ATOM   1638  N   SER B  13     -10.070   0.090  -6.379  1.00 72.31           N  
ATOM   1639  CA  SER B  13      -8.734  -0.388  -6.062  1.00 72.31           C  
ATOM   1640  C   SER B  13      -7.734   0.763  -6.004  1.00 72.31           C  
ATOM   1641  CB  SER B  13      -8.273  -1.419  -7.094  1.00 72.31           C  
ATOM   1642  O   SER B  13      -7.008   1.014  -6.969  1.00 72.31           O  
ATOM   1643  OG  SER B  13      -9.156  -2.525  -7.129  1.00 72.31           O  
ATOM   1644  N   PHE B  14      -7.746   1.461  -4.945  1.00 78.50           N  
ATOM   1645  CA  PHE B  14      -6.828   2.566  -4.703  1.00 78.50           C  
ATOM   1646  C   PHE B  14      -6.590   2.758  -3.211  1.00 78.50           C  
ATOM   1647  CB  PHE B  14      -7.371   3.861  -5.316  1.00 78.50           C  
ATOM   1648  O   PHE B  14      -7.215   2.088  -2.387  1.00 78.50           O  
ATOM   1649  CG  PHE B  14      -8.594   4.395  -4.625  1.00 78.50           C  
ATOM   1650  CD1 PHE B  14      -9.859   3.920  -4.945  1.00 78.50           C  
ATOM   1651  CD2 PHE B  14      -8.477   5.375  -3.646  1.00 78.50           C  
ATOM   1652  CE1 PHE B  14     -10.992   4.414  -4.305  1.00 78.50           C  
ATOM   1653  CE2 PHE B  14      -9.609   5.875  -3.002  1.00 78.50           C  
ATOM   1654  CZ  PHE B  14     -10.859   5.391  -3.334  1.00 78.50           C  
ATOM   1655  N   THR B  15      -5.602   3.514  -2.922  1.00 67.25           N  
ATOM   1656  CA  THR B  15      -5.328   3.846  -1.529  1.00 67.25           C  
ATOM   1657  C   THR B  15      -5.809   5.258  -1.206  1.00 67.25           C  
ATOM   1658  CB  THR B  15      -3.824   3.729  -1.213  1.00 67.25           C  
ATOM   1659  O   THR B  15      -5.371   6.227  -1.831  1.00 67.25           O  
ATOM   1660  CG2 THR B  15      -3.543   4.059   0.250  1.00 67.25           C  
ATOM   1661  OG1 THR B  15      -3.391   2.389  -1.479  1.00 67.25           O  
ATOM   1662  N   GLU B  16      -6.832   5.242  -0.378  1.00 71.06           N  
ATOM   1663  CA  GLU B  16      -7.223   6.562   0.108  1.00 71.06           C  
ATOM   1664  C   GLU B  16      -6.047   7.270   0.780  1.00 71.06           C  
ATOM   1665  CB  GLU B  16      -8.398   6.453   1.081  1.00 71.06           C  
ATOM   1666  O   GLU B  16      -5.340   6.672   1.592  1.00 71.06           O  
ATOM   1667  CG  GLU B  16      -9.750   6.719   0.442  1.00 71.06           C  
ATOM   1668  CD  GLU B  16     -10.906   6.621   1.423  1.00 71.06           C  
ATOM   1669  OE1 GLU B  16     -12.078   6.773   1.001  1.00 71.06           O  
ATOM   1670  OE2 GLU B  16     -10.648   6.391   2.625  1.00 71.06           O  
ATOM   1671  N   ALA B  17      -5.773   8.492   0.255  1.00 70.94           N  
ATOM   1672  CA  ALA B  17      -4.664   9.320   0.718  1.00 70.94           C  
ATOM   1673  C   ALA B  17      -5.039  10.797   0.711  1.00 70.94           C  
ATOM   1674  CB  ALA B  17      -3.428   9.078  -0.149  1.00 70.94           C  
ATOM   1675  O   ALA B  17      -6.215  11.141   0.583  1.00 70.94           O  
ATOM   1676  N   ASN B  18      -4.324  11.672   1.201  1.00 65.94           N  
ATOM   1677  CA  ASN B  18      -4.473  13.125   1.163  1.00 65.94           C  
ATOM   1678  C   ASN B  18      -3.256  13.797   0.537  1.00 65.94           C  
ATOM   1679  CB  ASN B  18      -4.719  13.680   2.568  1.00 65.94           C  
ATOM   1680  O   ASN B  18      -2.680  14.719   1.120  1.00 65.94           O  
ATOM   1681  CG  ASN B  18      -6.148  13.477   3.033  1.00 65.94           C  
ATOM   1682  ND2 ASN B  18      -6.332  13.312   4.336  1.00 65.94           N  
ATOM   1683  OD1 ASN B  18      -7.082  13.461   2.225  1.00 65.94           O  
ATOM   1684  N   ARG B  19      -2.789  13.297  -0.550  1.00 72.88           N  
ATOM   1685  CA  ARG B  19      -1.692  13.906  -1.293  1.00 72.88           C  
ATOM   1686  C   ARG B  19      -2.041  15.328  -1.707  1.00 72.88           C  
ATOM   1687  CB  ARG B  19      -1.347  13.070  -2.527  1.00 72.88           C  
ATOM   1688  O   ARG B  19      -3.193  15.625  -2.033  1.00 72.88           O  
ATOM   1689  CG  ARG B  19      -0.887  11.656  -2.207  1.00 72.88           C  
ATOM   1690  CD  ARG B  19      -0.447  10.906  -3.457  1.00 72.88           C  
ATOM   1691  NE  ARG B  19      -1.560  10.703  -4.383  1.00 72.88           N  
ATOM   1692  NH1 ARG B  19      -0.232  10.086  -6.168  1.00 72.88           N  
ATOM   1693  NH2 ARG B  19      -2.512  10.156  -6.398  1.00 72.88           N  
ATOM   1694  CZ  ARG B  19      -1.432  10.312  -5.648  1.00 72.88           C  
ATOM   1695  N   THR B  20      -1.035  16.188  -1.604  1.00 71.00           N  
ATOM   1696  CA  THR B  20      -1.111  17.516  -2.236  1.00 71.00           C  
ATOM   1697  C   THR B  20      -0.381  17.500  -3.576  1.00 71.00           C  
ATOM   1698  CB  THR B  20      -0.519  18.594  -1.327  1.00 71.00           C  
ATOM   1699  O   THR B  20       0.319  16.547  -3.906  1.00 71.00           O  
ATOM   1700  CG2 THR B  20      -1.137  18.547   0.066  1.00 71.00           C  
ATOM   1701  OG1 THR B  20       0.897  18.406  -1.217  1.00 71.00           O  
ATOM   1702  N   ILE B  21      -0.609  18.500  -4.301  1.00 73.56           N  
ATOM   1703  CA  ILE B  21      -0.013  18.578  -5.633  1.00 73.56           C  
ATOM   1704  C   ILE B  21       1.508  18.641  -5.512  1.00 73.56           C  
ATOM   1705  CB  ILE B  21      -0.537  19.812  -6.406  1.00 73.56           C  
ATOM   1706  O   ILE B  21       2.225  18.219  -6.422  1.00 73.56           O  
ATOM   1707  CG1 ILE B  21      -0.231  19.672  -7.902  1.00 73.56           C  
ATOM   1708  CG2 ILE B  21       0.067  21.109  -5.844  1.00 73.56           C  
ATOM   1709  CD1 ILE B  21      -0.876  18.453  -8.555  1.00 73.56           C  
ATOM   1710  N   ASP B  22       1.970  19.031  -4.363  1.00 72.69           N  
ATOM   1711  CA  ASP B  22       3.414  19.078  -4.156  1.00 72.69           C  
ATOM   1712  C   ASP B  22       3.988  17.672  -3.986  1.00 72.69           C  
ATOM   1713  CB  ASP B  22       3.752  19.938  -2.936  1.00 72.69           C  
ATOM   1714  O   ASP B  22       5.188  17.453  -4.188  1.00 72.69           O  
ATOM   1715  CG  ASP B  22       3.453  21.406  -3.145  1.00 72.69           C  
ATOM   1716  OD1 ASP B  22       3.447  21.859  -4.305  1.00 72.69           O  
ATOM   1717  OD2 ASP B  22       3.225  22.109  -2.139  1.00 72.69           O  
ATOM   1718  N   ASP B  23       3.180  16.578  -3.578  1.00 74.00           N  
ATOM   1719  CA  ASP B  23       3.604  15.180  -3.451  1.00 74.00           C  
ATOM   1720  C   ASP B  23       3.699  14.508  -4.816  1.00 74.00           C  
ATOM   1721  CB  ASP B  23       2.637  14.406  -2.551  1.00 74.00           C  
ATOM   1722  O   ASP B  23       4.246  13.414  -4.938  1.00 74.00           O  
ATOM   1723  CG  ASP B  23       2.572  14.961  -1.138  1.00 74.00           C  
ATOM   1724  OD1 ASP B  23       3.635  15.227  -0.538  1.00 74.00           O  
ATOM   1725  OD2 ASP B  23       1.447  15.125  -0.618  1.00 74.00           O  
ATOM   1726  N   ILE B  24       3.158  15.133  -5.777  1.00 85.81           N  
ATOM   1727  CA  ILE B  24       3.023  14.555  -7.109  1.00 85.81           C  
ATOM   1728  C   ILE B  24       3.896  15.320  -8.094  1.00 85.81           C  
ATOM   1729  CB  ILE B  24       1.553  14.555  -7.578  1.00 85.81           C  
ATOM   1730  O   ILE B  24       3.754  16.547  -8.242  1.00 85.81           O  
ATOM   1731  CG1 ILE B  24       0.659  13.859  -6.543  1.00 85.81           C  
ATOM   1732  CG2 ILE B  24       1.424  13.883  -8.953  1.00 85.81           C  
ATOM   1733  CD1 ILE B  24      -0.832  14.031  -6.801  1.00 85.81           C  
ATOM   1734  N   ASP B  25       4.824  14.695  -8.742  1.00 81.81           N  
ATOM   1735  CA  ASP B  25       5.695  15.383  -9.688  1.00 81.81           C  
ATOM   1736  C   ASP B  25       5.637  14.727 -11.070  1.00 81.81           C  
ATOM   1737  CB  ASP B  25       7.137  15.398  -9.172  1.00 81.81           C  
ATOM   1738  O   ASP B  25       6.258  15.211 -12.016  1.00 81.81           O  
ATOM   1739  CG  ASP B  25       7.699  14.008  -8.938  1.00 81.81           C  
ATOM   1740  OD1 ASP B  25       7.133  13.023  -9.469  1.00 81.81           O  
ATOM   1741  OD2 ASP B  25       8.711  13.891  -8.219  1.00 81.81           O  
ATOM   1742  N   THR B  26       4.863  13.586 -11.078  1.00 89.81           N  
ATOM   1743  CA  THR B  26       4.957  12.773 -12.289  1.00 89.81           C  
ATOM   1744  C   THR B  26       3.568  12.391 -12.789  1.00 89.81           C  
ATOM   1745  CB  THR B  26       5.781  11.492 -12.031  1.00 89.81           C  
ATOM   1746  O   THR B  26       2.666  12.117 -12.000  1.00 89.81           O  
ATOM   1747  CG2 THR B  26       5.895  10.656 -13.305  1.00 89.81           C  
ATOM   1748  OG1 THR B  26       7.098  11.859 -11.594  1.00 89.81           O  
ATOM   1749  N   ILE B  27       3.371  12.461 -14.047  1.00 94.38           N  
ATOM   1750  CA  ILE B  27       2.270  11.820 -14.758  1.00 94.38           C  
ATOM   1751  C   ILE B  27       2.768  10.547 -15.438  1.00 94.38           C  
ATOM   1752  CB  ILE B  27       1.634  12.766 -15.797  1.00 94.38           C  
ATOM   1753  O   ILE B  27       3.793  10.555 -16.125  1.00 94.38           O  
ATOM   1754  CG1 ILE B  27       0.882  13.906 -15.094  1.00 94.38           C  
ATOM   1755  CG2 ILE B  27       0.705  11.992 -16.734  1.00 94.38           C  
ATOM   1756  CD1 ILE B  27       0.039  14.758 -16.031  1.00 94.38           C  
ATOM   1757  N   VAL B  28       2.172   9.469 -15.156  1.00 93.31           N  
ATOM   1758  CA  VAL B  28       2.482   8.211 -15.820  1.00 93.31           C  
ATOM   1759  C   VAL B  28       1.419   7.902 -16.875  1.00 93.31           C  
ATOM   1760  CB  VAL B  28       2.588   7.043 -14.812  1.00 93.31           C  
ATOM   1761  O   VAL B  28       0.239   7.754 -16.547  1.00 93.31           O  
ATOM   1762  CG1 VAL B  28       2.836   5.723 -15.539  1.00 93.31           C  
ATOM   1763  CG2 VAL B  28       3.693   7.316 -13.797  1.00 93.31           C  
ATOM   1764  N   ILE B  29       1.811   7.840 -18.109  1.00 95.94           N  
ATOM   1765  CA  ILE B  29       0.937   7.543 -19.234  1.00 95.94           C  
ATOM   1766  C   ILE B  29       0.810   6.031 -19.406  1.00 95.94           C  
ATOM   1767  CB  ILE B  29       1.460   8.188 -20.547  1.00 95.94           C  
ATOM   1768  O   ILE B  29       1.815   5.316 -19.469  1.00 95.94           O  
ATOM   1769  CG1 ILE B  29       1.443   9.711 -20.422  1.00 95.94           C  
ATOM   1770  CG2 ILE B  29       0.634   7.715 -21.734  1.00 95.94           C  
ATOM   1771  CD1 ILE B  29       0.059  10.305 -20.188  1.00 95.94           C  
ATOM   1772  N   HIS B  30      -0.364   5.539 -19.391  1.00 93.94           N  
ATOM   1773  CA  HIS B  30      -0.759   4.164 -19.656  1.00 93.94           C  
ATOM   1774  C   HIS B  30      -1.616   4.078 -20.922  1.00 93.94           C  
ATOM   1775  CB  HIS B  30      -1.515   3.576 -18.469  1.00 93.94           C  
ATOM   1776  O   HIS B  30      -2.205   5.074 -21.344  1.00 93.94           O  
ATOM   1777  CG  HIS B  30      -0.749   3.633 -17.188  1.00 93.94           C  
ATOM   1778  CD2 HIS B  30      -0.589   4.633 -16.281  1.00 93.94           C  
ATOM   1779  ND1 HIS B  30      -0.029   2.562 -16.703  1.00 93.94           N  
ATOM   1780  CE1 HIS B  30       0.542   2.904 -15.555  1.00 93.94           C  
ATOM   1781  NE2 HIS B  30       0.217   4.156 -15.281  1.00 93.94           N  
ATOM   1782  N   HIS B  31      -1.628   3.078 -21.609  1.00 93.94           N  
ATOM   1783  CA  HIS B  31      -2.742   2.715 -22.469  1.00 93.94           C  
ATOM   1784  C   HIS B  31      -3.650   1.688 -21.812  1.00 93.94           C  
ATOM   1785  CB  HIS B  31      -2.229   2.168 -23.812  1.00 93.94           C  
ATOM   1786  O   HIS B  31      -3.180   0.846 -21.031  1.00 93.94           O  
ATOM   1787  CG  HIS B  31      -1.549   0.842 -23.688  1.00 93.94           C  
ATOM   1788  CD2 HIS B  31      -1.197   0.116 -22.609  1.00 93.94           C  
ATOM   1789  ND1 HIS B  31      -1.149   0.112 -24.797  1.00 93.94           N  
ATOM   1790  CE1 HIS B  31      -0.579  -1.010 -24.391  1.00 93.94           C  
ATOM   1791  NE2 HIS B  31      -0.595  -1.031 -23.062  1.00 93.94           N  
ATOM   1792  N   TRP B  32      -4.844   1.910 -22.125  1.00 87.12           N  
ATOM   1793  CA  TRP B  32      -5.707   0.913 -21.500  1.00 87.12           C  
ATOM   1794  C   TRP B  32      -5.727  -0.376 -22.312  1.00 87.12           C  
ATOM   1795  CB  TRP B  32      -7.133   1.455 -21.344  1.00 87.12           C  
ATOM   1796  O   TRP B  32      -5.492  -0.356 -23.531  1.00 87.12           O  
ATOM   1797  CG  TRP B  32      -7.809   1.768 -22.641  1.00 87.12           C  
ATOM   1798  CD1 TRP B  32      -8.062   0.900 -23.672  1.00 87.12           C  
ATOM   1799  CD2 TRP B  32      -8.312   3.039 -23.062  1.00 87.12           C  
ATOM   1800  CE2 TRP B  32      -8.867   2.869 -24.359  1.00 87.12           C  
ATOM   1801  CE3 TRP B  32      -8.359   4.309 -22.469  1.00 87.12           C  
ATOM   1802  NE1 TRP B  32      -8.695   1.557 -24.703  1.00 87.12           N  
ATOM   1803  CH2 TRP B  32      -9.477   5.152 -24.453  1.00 87.12           C  
ATOM   1804  CZ2 TRP B  32      -9.453   3.924 -25.062  1.00 87.12           C  
ATOM   1805  CZ3 TRP B  32      -8.945   5.355 -23.172  1.00 87.12           C  
ATOM   1806  N   GLY B  33      -5.562  -1.579 -21.812  1.00 80.12           N  
ATOM   1807  CA  GLY B  33      -5.754  -2.924 -22.344  1.00 80.12           C  
ATOM   1808  C   GLY B  33      -5.539  -3.018 -23.844  1.00 80.12           C  
ATOM   1809  O   GLY B  33      -4.480  -2.645 -24.344  1.00 80.12           O  
ATOM   1810  N   ASP B  34      -6.688  -3.326 -24.594  1.00 79.75           N  
ATOM   1811  CA  ASP B  34      -6.621  -3.648 -26.016  1.00 79.75           C  
ATOM   1812  C   ASP B  34      -7.301  -2.566 -26.859  1.00 79.75           C  
ATOM   1813  CB  ASP B  34      -7.270  -5.008 -26.281  1.00 79.75           C  
ATOM   1814  O   ASP B  34      -8.117  -1.800 -26.344  1.00 79.75           O  
ATOM   1815  CG  ASP B  34      -6.551  -6.152 -25.594  1.00 79.75           C  
ATOM   1816  OD1 ASP B  34      -5.301  -6.172 -25.578  1.00 79.75           O  
ATOM   1817  OD2 ASP B  34      -7.242  -7.047 -25.062  1.00 79.75           O  
ATOM   1818  N   ASP B  35      -6.883  -2.541 -28.219  1.00 85.06           N  
ATOM   1819  CA  ASP B  35      -7.582  -1.715 -29.203  1.00 85.06           C  
ATOM   1820  C   ASP B  35      -9.070  -2.068 -29.250  1.00 85.06           C  
ATOM   1821  CB  ASP B  35      -6.957  -1.874 -30.578  1.00 85.06           C  
ATOM   1822  O   ASP B  35      -9.453  -3.199 -28.953  1.00 85.06           O  
ATOM   1823  CG  ASP B  35      -5.578  -1.245 -30.688  1.00 85.06           C  
ATOM   1824  OD1 ASP B  35      -5.074  -0.708 -29.672  1.00 85.06           O  
ATOM   1825  OD2 ASP B  35      -4.988  -1.286 -31.797  1.00 85.06           O  
ATOM   1826  N   ASN B  36      -9.953  -1.112 -29.469  1.00 84.44           N  
ATOM   1827  CA  ASN B  36     -11.375  -1.249 -29.734  1.00 84.44           C  
ATOM   1828  C   ASN B  36     -12.172  -1.505 -28.469  1.00 84.44           C  
ATOM   1829  CB  ASN B  36     -11.625  -2.369 -30.750  1.00 84.44           C  
ATOM   1830  O   ASN B  36     -13.367  -1.800 -28.531  1.00 84.44           O  
ATOM   1831  CG  ASN B  36     -11.156  -2.004 -32.156  1.00 84.44           C  
ATOM   1832  ND2 ASN B  36     -11.000  -3.010 -33.000  1.00 84.44           N  
ATOM   1833  OD1 ASN B  36     -10.945  -0.830 -32.469  1.00 84.44           O  
ATOM   1834  N   GLN B  37     -11.508  -1.571 -27.328  1.00 86.62           N  
ATOM   1835  CA  GLN B  37     -12.258  -1.620 -26.078  1.00 86.62           C  
ATOM   1836  C   GLN B  37     -13.031  -0.322 -25.844  1.00 86.62           C  
ATOM   1837  CB  GLN B  37     -11.328  -1.892 -24.891  1.00 86.62           C  
ATOM   1838  O   GLN B  37     -12.516   0.766 -26.125  1.00 86.62           O  
ATOM   1839  CG  GLN B  37     -11.797  -3.018 -23.984  1.00 86.62           C  
ATOM   1840  CD  GLN B  37     -10.828  -3.303 -22.859  1.00 86.62           C  
ATOM   1841  NE2 GLN B  37     -11.352  -3.441 -21.641  1.00 86.62           N  
ATOM   1842  OE1 GLN B  37      -9.617  -3.400 -23.078  1.00 86.62           O  
ATOM   1843  N   ARG B  38     -14.211  -0.464 -25.406  1.00 85.44           N  
ATOM   1844  CA  ARG B  38     -15.055   0.707 -25.188  1.00 85.44           C  
ATOM   1845  C   ARG B  38     -14.656   1.438 -23.906  1.00 85.44           C  
ATOM   1846  CB  ARG B  38     -16.531   0.303 -25.125  1.00 85.44           C  
ATOM   1847  O   ARG B  38     -14.305   0.807 -22.922  1.00 85.44           O  
ATOM   1848  CG  ARG B  38     -17.094  -0.215 -26.438  1.00 85.44           C  
ATOM   1849  CD  ARG B  38     -18.562  -0.575 -26.328  1.00 85.44           C  
ATOM   1850  NE  ARG B  38     -19.422   0.608 -26.406  1.00 85.44           N  
ATOM   1851  NH1 ARG B  38     -21.359  -0.564 -26.859  1.00 85.44           N  
ATOM   1852  NH2 ARG B  38     -21.406   1.723 -26.719  1.00 85.44           N  
ATOM   1853  CZ  ARG B  38     -20.719   0.586 -26.656  1.00 85.44           C  
ATOM   1854  N   PHE B  39     -14.695   2.752 -23.969  1.00 90.88           N  
ATOM   1855  CA  PHE B  39     -14.391   3.648 -22.859  1.00 90.88           C  
ATOM   1856  C   PHE B  39     -15.164   3.246 -21.609  1.00 90.88           C  
ATOM   1857  CB  PHE B  39     -14.719   5.098 -23.234  1.00 90.88           C  
ATOM   1858  O   PHE B  39     -14.578   3.072 -20.547  1.00 90.88           O  
ATOM   1859  CG  PHE B  39     -14.531   6.074 -22.109  1.00 90.88           C  
ATOM   1860  CD1 PHE B  39     -15.602   6.414 -21.281  1.00 90.88           C  
ATOM   1861  CD2 PHE B  39     -13.289   6.648 -21.859  1.00 90.88           C  
ATOM   1862  CE1 PHE B  39     -15.430   7.316 -20.234  1.00 90.88           C  
ATOM   1863  CE2 PHE B  39     -13.117   7.551 -20.812  1.00 90.88           C  
ATOM   1864  CZ  PHE B  39     -14.188   7.883 -20.000  1.00 90.88           C  
ATOM   1865  N   GLU B  40     -16.438   3.004 -21.750  1.00 84.62           N  
ATOM   1866  CA  GLU B  40     -17.312   2.658 -20.625  1.00 84.62           C  
ATOM   1867  C   GLU B  40     -16.875   1.351 -19.969  1.00 84.62           C  
ATOM   1868  CB  GLU B  40     -18.766   2.557 -21.094  1.00 84.62           C  
ATOM   1869  O   GLU B  40     -16.938   1.211 -18.750  1.00 84.62           O  
ATOM   1870  CG  GLU B  40     -19.375   3.883 -21.531  1.00 84.62           C  
ATOM   1871  CD  GLU B  40     -19.031   4.246 -22.969  1.00 84.62           C  
ATOM   1872  OE1 GLU B  40     -19.469   5.309 -23.453  1.00 84.62           O  
ATOM   1873  OE2 GLU B  40     -18.297   3.455 -23.625  1.00 84.62           O  
ATOM   1874  N   LYS B  41     -16.500   0.444 -20.750  1.00 81.25           N  
ATOM   1875  CA  LYS B  41     -16.078  -0.854 -20.234  1.00 81.25           C  
ATOM   1876  C   LYS B  41     -14.781  -0.732 -19.438  1.00 81.25           C  
ATOM   1877  CB  LYS B  41     -15.891  -1.853 -21.375  1.00 81.25           C  
ATOM   1878  O   LYS B  41     -14.594  -1.431 -18.438  1.00 81.25           O  
ATOM   1879  CG  LYS B  41     -17.188  -2.449 -21.891  1.00 81.25           C  
ATOM   1880  CD  LYS B  41     -17.641  -3.637 -21.047  1.00 81.25           C  
ATOM   1881  CE  LYS B  41     -18.938  -4.230 -21.562  1.00 81.25           C  
ATOM   1882  NZ  LYS B  41     -19.422  -5.340 -20.688  1.00 81.25           N  
ATOM   1883  N   VAL B  42     -13.844   0.122 -19.891  1.00 86.94           N  
ATOM   1884  CA  VAL B  42     -12.594   0.360 -19.172  1.00 86.94           C  
ATOM   1885  C   VAL B  42     -12.891   1.017 -17.828  1.00 86.94           C  
ATOM   1886  CB  VAL B  42     -11.625   1.239 -20.000  1.00 86.94           C  
ATOM   1887  O   VAL B  42     -12.367   0.588 -16.797  1.00 86.94           O  
ATOM   1888  CG1 VAL B  42     -10.375   1.576 -19.172  1.00 86.94           C  
ATOM   1889  CG2 VAL B  42     -11.242   0.537 -21.297  1.00 86.94           C  
ATOM   1890  N   CYS B  43     -13.711   2.055 -17.844  1.00 87.25           N  
ATOM   1891  CA  CYS B  43     -14.109   2.711 -16.609  1.00 87.25           C  
ATOM   1892  C   CYS B  43     -14.781   1.726 -15.656  1.00 87.25           C  
ATOM   1893  CB  CYS B  43     -15.055   3.877 -16.891  1.00 87.25           C  
ATOM   1894  O   CYS B  43     -14.477   1.700 -14.461  1.00 87.25           O  
ATOM   1895  SG  CYS B  43     -14.281   5.227 -17.812  1.00 87.25           S  
ATOM   1896  N   GLU B  44     -15.609   0.948 -16.188  1.00 77.00           N  
ATOM   1897  CA  GLU B  44     -16.312  -0.055 -15.398  1.00 77.00           C  
ATOM   1898  C   GLU B  44     -15.344  -1.087 -14.828  1.00 77.00           C  
ATOM   1899  CB  GLU B  44     -17.391  -0.751 -16.234  1.00 77.00           C  
ATOM   1900  O   GLU B  44     -15.531  -1.581 -13.719  1.00 77.00           O  
ATOM   1901  CG  GLU B  44     -18.656   0.073 -16.422  1.00 77.00           C  
ATOM   1902  CD  GLU B  44     -19.609  -0.519 -17.438  1.00 77.00           C  
ATOM   1903  OE1 GLU B  44     -20.641   0.120 -17.734  1.00 77.00           O  
ATOM   1904  OE2 GLU B  44     -19.328  -1.630 -17.938  1.00 77.00           O  
ATOM   1905  N   PHE B  45     -14.398  -1.479 -15.578  1.00 77.69           N  
ATOM   1906  CA  PHE B  45     -13.359  -2.408 -15.141  1.00 77.69           C  
ATOM   1907  C   PHE B  45     -12.672  -1.899 -13.883  1.00 77.69           C  
ATOM   1908  CB  PHE B  45     -12.328  -2.621 -16.250  1.00 77.69           C  
ATOM   1909  O   PHE B  45     -12.594  -2.613 -12.883  1.00 77.69           O  
ATOM   1910  CG  PHE B  45     -11.117  -3.393 -15.820  1.00 77.69           C  
ATOM   1911  CD1 PHE B  45      -9.914  -2.738 -15.555  1.00 77.69           C  
ATOM   1912  CD2 PHE B  45     -11.172  -4.770 -15.664  1.00 77.69           C  
ATOM   1913  CE1 PHE B  45      -8.789  -3.449 -15.148  1.00 77.69           C  
ATOM   1914  CE2 PHE B  45     -10.047  -5.488 -15.258  1.00 77.69           C  
ATOM   1915  CZ  PHE B  45      -8.859  -4.828 -15.000  1.00 77.69           C  
ATOM   1916  N   PHE B  46     -12.211  -0.650 -13.883  1.00 81.88           N  
ATOM   1917  CA  PHE B  46     -11.531  -0.075 -12.727  1.00 81.88           C  
ATOM   1918  C   PHE B  46     -12.500   0.104 -11.562  1.00 81.88           C  
ATOM   1919  CB  PHE B  46     -10.891   1.269 -13.094  1.00 81.88           C  
ATOM   1920  O   PHE B  46     -12.125  -0.077 -10.406  1.00 81.88           O  
ATOM   1921  CG  PHE B  46      -9.641   1.143 -13.914  1.00 81.88           C  
ATOM   1922  CD1 PHE B  46      -8.531   0.468 -13.414  1.00 81.88           C  
ATOM   1923  CD2 PHE B  46      -9.570   1.698 -15.188  1.00 81.88           C  
ATOM   1924  CE1 PHE B  46      -7.367   0.349 -14.180  1.00 81.88           C  
ATOM   1925  CE2 PHE B  46      -8.414   1.584 -15.945  1.00 81.88           C  
ATOM   1926  CZ  PHE B  46      -7.312   0.910 -15.445  1.00 81.88           C  
ATOM   1927  N   ALA B  47     -13.711   0.466 -11.930  1.00 74.69           N  
ATOM   1928  CA  ALA B  47     -14.734   0.628 -10.891  1.00 74.69           C  
ATOM   1929  C   ALA B  47     -15.055  -0.707 -10.227  1.00 74.69           C  
ATOM   1930  CB  ALA B  47     -16.000   1.240 -11.484  1.00 74.69           C  
ATOM   1931  O   ALA B  47     -15.438  -0.746  -9.055  1.00 74.69           O  
ATOM   1932  N   GLY B  48     -14.805  -1.700 -10.914  1.00 67.19           N  
ATOM   1933  CA  GLY B  48     -15.102  -3.045 -10.453  1.00 67.19           C  
ATOM   1934  C   GLY B  48     -14.062  -3.582  -9.484  1.00 67.19           C  
ATOM   1935  O   GLY B  48     -14.242  -4.656  -8.906  1.00 67.19           O  
ATOM   1936  N   GLY B  49     -12.930  -2.914  -9.234  1.00 66.94           N  
ATOM   1937  CA  GLY B  49     -11.945  -3.271  -8.227  1.00 66.94           C  
ATOM   1938  C   GLY B  49     -11.023  -4.391  -8.664  1.00 66.94           C  
ATOM   1939  O   GLY B  49     -10.891  -5.402  -7.969  1.00 66.94           O  
ATOM   1940  N   PRO B  50     -10.383  -4.219  -9.789  1.00 62.78           N  
ATOM   1941  CA  PRO B  50      -9.539  -5.273 -10.352  1.00 62.78           C  
ATOM   1942  C   PRO B  50      -8.180  -5.379  -9.656  1.00 62.78           C  
ATOM   1943  CB  PRO B  50      -9.367  -4.848 -11.812  1.00 62.78           C  
ATOM   1944  O   PRO B  50      -7.332  -6.172 -10.062  1.00 62.78           O  
ATOM   1945  CG  PRO B  50      -9.430  -3.354 -11.781  1.00 62.78           C  
ATOM   1946  CD  PRO B  50     -10.367  -2.936 -10.680  1.00 62.78           C  
ATOM   1947  N   GLY B  51      -7.977  -4.551  -8.625  1.00 66.88           N  
ATOM   1948  CA  GLY B  51      -6.688  -4.539  -7.961  1.00 66.88           C  
ATOM   1949  C   GLY B  51      -5.715  -3.541  -8.562  1.00 66.88           C  
ATOM   1950  O   GLY B  51      -4.516  -3.590  -8.289  1.00 66.88           O  
ATOM   1951  N   THR B  52      -6.129  -2.854  -9.547  1.00 76.94           N  
ATOM   1952  CA  THR B  52      -5.430  -1.737 -10.172  1.00 76.94           C  
ATOM   1953  C   THR B  52      -6.395  -0.592 -10.469  1.00 76.94           C  
ATOM   1954  CB  THR B  52      -4.738  -2.174 -11.477  1.00 76.94           C  
ATOM   1955  O   THR B  52      -7.613  -0.762 -10.375  1.00 76.94           O  
ATOM   1956  CG2 THR B  52      -5.754  -2.660 -12.500  1.00 76.94           C  
ATOM   1957  OG1 THR B  52      -4.016  -1.063 -12.023  1.00 76.94           O  
ATOM   1958  N   SER B  53      -5.816   0.538 -10.555  1.00 84.94           N  
ATOM   1959  CA  SER B  53      -6.617   1.714 -10.883  1.00 84.94           C  
ATOM   1960  C   SER B  53      -5.770   2.789 -11.555  1.00 84.94           C  
ATOM   1961  CB  SER B  53      -7.273   2.283  -9.625  1.00 84.94           C  
ATOM   1962  O   SER B  53      -4.586   2.574 -11.828  1.00 84.94           O  
ATOM   1963  OG  SER B  53      -6.293   2.732  -8.703  1.00 84.94           O  
ATOM   1964  N   ALA B  54      -6.438   3.828 -11.930  1.00 92.19           N  
ATOM   1965  CA  ALA B  54      -5.844   5.047 -12.469  1.00 92.19           C  
ATOM   1966  C   ALA B  54      -6.648   6.277 -12.062  1.00 92.19           C  
ATOM   1967  CB  ALA B  54      -5.742   4.961 -13.992  1.00 92.19           C  
ATOM   1968  O   ALA B  54      -7.809   6.160 -11.656  1.00 92.19           O  
ATOM   1969  N   HIS B  55      -6.031   7.320 -12.062  1.00 91.75           N  
ATOM   1970  CA  HIS B  55      -6.746   8.555 -11.750  1.00 91.75           C  
ATOM   1971  C   HIS B  55      -7.715   8.922 -12.867  1.00 91.75           C  
ATOM   1972  CB  HIS B  55      -5.762   9.703 -11.508  1.00 91.75           C  
ATOM   1973  O   HIS B  55      -8.859   9.305 -12.602  1.00 91.75           O  
ATOM   1974  CG  HIS B  55      -4.898   9.500 -10.305  1.00 91.75           C  
ATOM   1975  CD2 HIS B  55      -5.004   9.984  -9.039  1.00 91.75           C  
ATOM   1976  ND1 HIS B  55      -3.760   8.727 -10.320  1.00 91.75           N  
ATOM   1977  CE1 HIS B  55      -3.205   8.742  -9.117  1.00 91.75           C  
ATOM   1978  NE2 HIS B  55      -3.941   9.500  -8.328  1.00 91.75           N  
ATOM   1979  N   PHE B  56      -7.281   8.727 -14.078  1.00 91.69           N  
ATOM   1980  CA  PHE B  56      -8.102   9.164 -15.203  1.00 91.69           C  
ATOM   1981  C   PHE B  56      -8.094   8.109 -16.312  1.00 91.69           C  
ATOM   1982  CB  PHE B  56      -7.594  10.500 -15.750  1.00 91.69           C  
ATOM   1983  O   PHE B  56      -7.094   7.430 -16.516  1.00 91.69           O  
ATOM   1984  CG  PHE B  56      -7.602  11.617 -14.734  1.00 91.69           C  
ATOM   1985  CD1 PHE B  56      -8.781  12.266 -14.414  1.00 91.69           C  
ATOM   1986  CD2 PHE B  56      -6.426  12.008 -14.109  1.00 91.69           C  
ATOM   1987  CE1 PHE B  56      -8.797  13.297 -13.477  1.00 91.69           C  
ATOM   1988  CE2 PHE B  56      -6.430  13.031 -13.172  1.00 91.69           C  
ATOM   1989  CZ  PHE B  56      -7.613  13.680 -12.852  1.00 91.69           C  
ATOM   1990  N   VAL B  57      -9.234   7.973 -16.984  1.00 93.19           N  
ATOM   1991  CA  VAL B  57      -9.406   7.301 -18.266  1.00 93.19           C  
ATOM   1992  C   VAL B  57      -9.805   8.320 -19.328  1.00 93.19           C  
ATOM   1993  CB  VAL B  57     -10.469   6.176 -18.172  1.00 93.19           C  
ATOM   1994  O   VAL B  57     -10.797   9.031 -19.172  1.00 93.19           O  
ATOM   1995  CG1 VAL B  57     -10.656   5.512 -19.547  1.00 93.19           C  
ATOM   1996  CG2 VAL B  57     -10.070   5.145 -17.125  1.00 93.19           C  
ATOM   1997  N   VAL B  58      -8.938   8.414 -20.328  1.00 93.25           N  
ATOM   1998  CA  VAL B  58      -9.102   9.523 -21.266  1.00 93.25           C  
ATOM   1999  C   VAL B  58      -9.195   8.984 -22.688  1.00 93.25           C  
ATOM   2000  CB  VAL B  58      -7.949  10.539 -21.156  1.00 93.25           C  
ATOM   2001  O   VAL B  58      -8.406   8.133 -23.094  1.00 93.25           O  
ATOM   2002  CG1 VAL B  58      -8.180  11.727 -22.094  1.00 93.25           C  
ATOM   2003  CG2 VAL B  58      -7.801  11.023 -19.719  1.00 93.25           C  
ATOM   2004  N   GLU B  59     -10.180   9.320 -23.422  1.00 93.62           N  
ATOM   2005  CA  GLU B  59     -10.281   9.156 -24.875  1.00 93.62           C  
ATOM   2006  C   GLU B  59     -10.773  10.445 -25.531  1.00 93.62           C  
ATOM   2007  CB  GLU B  59     -11.227   8.000 -25.219  1.00 93.62           C  
ATOM   2008  O   GLU B  59     -10.922  11.469 -24.875  1.00 93.62           O  
ATOM   2009  CG  GLU B  59     -12.695   8.328 -25.016  1.00 93.62           C  
ATOM   2010  CD  GLU B  59     -13.625   7.199 -25.453  1.00 93.62           C  
ATOM   2011  OE1 GLU B  59     -14.859   7.375 -25.391  1.00 93.62           O  
ATOM   2012  OE2 GLU B  59     -13.109   6.133 -25.844  1.00 93.62           O  
ATOM   2013  N   ALA B  60     -10.891  10.398 -26.797  1.00 90.81           N  
ATOM   2014  CA  ALA B  60     -11.297  11.578 -27.547  1.00 90.81           C  
ATOM   2015  C   ALA B  60     -12.547  12.211 -26.938  1.00 90.81           C  
ATOM   2016  CB  ALA B  60     -11.547  11.211 -29.016  1.00 90.81           C  
ATOM   2017  O   ALA B  60     -13.609  11.602 -26.922  1.00 90.81           O  
ATOM   2018  N   GLY B  61     -12.320  13.414 -26.375  1.00 84.75           N  
ATOM   2019  CA  GLY B  61     -13.438  14.227 -25.938  1.00 84.75           C  
ATOM   2020  C   GLY B  61     -13.992  13.797 -24.594  1.00 84.75           C  
ATOM   2021  O   GLY B  61     -15.000  14.336 -24.125  1.00 84.75           O  
ATOM   2022  N   ARG B  62     -13.352  12.836 -23.984  1.00 87.19           N  
ATOM   2023  CA  ARG B  62     -13.875  12.344 -22.703  1.00 87.19           C  
ATOM   2024  C   ARG B  62     -12.742  12.070 -21.719  1.00 87.19           C  
ATOM   2025  CB  ARG B  62     -14.695  11.070 -22.922  1.00 87.19           C  
ATOM   2026  O   ARG B  62     -11.688  11.555 -22.109  1.00 87.19           O  
ATOM   2027  CG  ARG B  62     -16.016  11.312 -23.656  1.00 87.19           C  
ATOM   2028  CD  ARG B  62     -16.844  10.039 -23.750  1.00 87.19           C  
ATOM   2029  NE  ARG B  62     -16.250   9.086 -24.688  1.00 87.19           N  
ATOM   2030  NH1 ARG B  62     -17.906   7.496 -24.438  1.00 87.19           N  
ATOM   2031  NH2 ARG B  62     -16.172   7.113 -25.875  1.00 87.19           N  
ATOM   2032  CZ  ARG B  62     -16.781   7.898 -25.000  1.00 87.19           C  
ATOM   2033  N   CYS B  63     -12.953  12.453 -20.500  1.00 88.69           N  
ATOM   2034  CA  CYS B  63     -12.062  12.195 -19.375  1.00 88.69           C  
ATOM   2035  C   CYS B  63     -12.852  11.766 -18.141  1.00 88.69           C  
ATOM   2036  CB  CYS B  63     -11.227  13.430 -19.047  1.00 88.69           C  
ATOM   2037  O   CYS B  63     -13.617  12.547 -17.578  1.00 88.69           O  
ATOM   2038  SG  CYS B  63     -10.172  13.234 -17.594  1.00 88.69           S  
ATOM   2039  N   ALA B  64     -12.625  10.539 -17.750  1.00 86.69           N  
ATOM   2040  CA  ALA B  64     -13.234  10.039 -16.531  1.00 86.69           C  
ATOM   2041  C   ALA B  64     -12.242  10.055 -15.367  1.00 86.69           C  
ATOM   2042  CB  ALA B  64     -13.773   8.625 -16.734  1.00 86.69           C  
ATOM   2043  O   ALA B  64     -11.125   9.539 -15.500  1.00 86.69           O  
ATOM   2044  N   GLN B  65     -12.625  10.688 -14.375  1.00 86.19           N  
ATOM   2045  CA  GLN B  65     -11.836  10.594 -13.141  1.00 86.19           C  
ATOM   2046  C   GLN B  65     -12.344   9.453 -12.258  1.00 86.19           C  
ATOM   2047  CB  GLN B  65     -11.883  11.914 -12.375  1.00 86.19           C  
ATOM   2048  O   GLN B  65     -13.508   9.445 -11.852  1.00 86.19           O  
ATOM   2049  CG  GLN B  65     -10.977  11.938 -11.148  1.00 86.19           C  
ATOM   2050  CD  GLN B  65     -10.922  13.305 -10.484  1.00 86.19           C  
ATOM   2051  NE2 GLN B  65     -10.211  13.391  -9.367  1.00 86.19           N  
ATOM   2052  OE1 GLN B  65     -11.516  14.266 -10.977  1.00 86.19           O  
ATOM   2053  N   LEU B  66     -11.438   8.531 -11.977  1.00 87.75           N  
ATOM   2054  CA  LEU B  66     -11.805   7.336 -11.227  1.00 87.75           C  
ATOM   2055  C   LEU B  66     -11.273   7.406  -9.797  1.00 87.75           C  
ATOM   2056  CB  LEU B  66     -11.273   6.078 -11.922  1.00 87.75           C  
ATOM   2057  O   LEU B  66     -11.852   6.809  -8.883  1.00 87.75           O  
ATOM   2058  CG  LEU B  66     -11.922   5.715 -13.258  1.00 87.75           C  
ATOM   2059  CD1 LEU B  66     -11.328   6.562 -14.375  1.00 87.75           C  
ATOM   2060  CD2 LEU B  66     -11.742   4.230 -13.547  1.00 87.75           C  
ATOM   2061  N   VAL B  67     -10.094   7.961  -9.656  1.00 86.62           N  
ATOM   2062  CA  VAL B  67      -9.461   8.164  -8.359  1.00 86.62           C  
ATOM   2063  C   VAL B  67      -9.156   9.648  -8.148  1.00 86.62           C  
ATOM   2064  CB  VAL B  67      -8.164   7.332  -8.219  1.00 86.62           C  
ATOM   2065  O   VAL B  67      -8.703  10.328  -9.078  1.00 86.62           O  
ATOM   2066  CG1 VAL B  67      -7.492   7.598  -6.875  1.00 86.62           C  
ATOM   2067  CG2 VAL B  67      -8.469   5.844  -8.391  1.00 86.62           C  
ATOM   2068  N   GLU B  68      -9.531  10.172  -7.059  1.00 80.00           N  
ATOM   2069  CA  GLU B  68      -9.203  11.555  -6.750  1.00 80.00           C  
ATOM   2070  C   GLU B  68      -7.691  11.773  -6.754  1.00 80.00           C  
ATOM   2071  CB  GLU B  68      -9.781  11.961  -5.391  1.00 80.00           C  
ATOM   2072  O   GLU B  68      -6.922  10.852  -6.477  1.00 80.00           O  
ATOM   2073  CG  GLU B  68     -11.305  12.031  -5.375  1.00 80.00           C  
ATOM   2074  CD  GLU B  68     -11.836  13.188  -4.551  1.00 80.00           C  
ATOM   2075  OE1 GLU B  68     -13.055  13.211  -4.246  1.00 80.00           O  
ATOM   2076  OE2 GLU B  68     -11.039  14.086  -4.203  1.00 80.00           O  
ATOM   2077  N   ILE B  69      -7.359  12.984  -7.094  1.00 83.50           N  
ATOM   2078  CA  ILE B  69      -5.949  13.352  -7.211  1.00 83.50           C  
ATOM   2079  C   ILE B  69      -5.258  13.188  -5.859  1.00 83.50           C  
ATOM   2080  CB  ILE B  69      -5.777  14.797  -7.730  1.00 83.50           C  
ATOM   2081  O   ILE B  69      -4.090  12.797  -5.797  1.00 83.50           O  
ATOM   2082  CG1 ILE B  69      -6.227  14.898  -9.195  1.00 83.50           C  
ATOM   2083  CG2 ILE B  69      -4.328  15.258  -7.566  1.00 83.50           C  
ATOM   2084  CD1 ILE B  69      -5.281  14.211 -10.172  1.00 83.50           C  
ATOM   2085  N   LYS B  70      -6.027  13.414  -4.809  1.00 78.25           N  
ATOM   2086  CA  LYS B  70      -5.449  13.320  -3.471  1.00 78.25           C  
ATOM   2087  C   LYS B  70      -5.195  11.867  -3.078  1.00 78.25           C  
ATOM   2088  CB  LYS B  70      -6.367  13.992  -2.443  1.00 78.25           C  
ATOM   2089  O   LYS B  70      -4.430  11.602  -2.150  1.00 78.25           O  
ATOM   2090  CG  LYS B  70      -7.688  13.266  -2.229  1.00 78.25           C  
ATOM   2091  CD  LYS B  70      -8.555  13.969  -1.193  1.00 78.25           C  
ATOM   2092  CE  LYS B  70      -9.859  13.227  -0.952  1.00 78.25           C  
ATOM   2093  NZ  LYS B  70      -9.688  12.117   0.039  1.00 78.25           N  
ATOM   2094  N   ASP B  71      -5.820  10.891  -3.648  1.00 80.56           N  
ATOM   2095  CA  ASP B  71      -5.656   9.469  -3.373  1.00 80.56           C  
ATOM   2096  C   ASP B  71      -4.625   8.844  -4.309  1.00 80.56           C  
ATOM   2097  CB  ASP B  71      -6.996   8.734  -3.506  1.00 80.56           C  
ATOM   2098  O   ASP B  71      -4.152   9.492  -5.242  1.00 80.56           O  
ATOM   2099  CG  ASP B  71      -8.008   9.156  -2.455  1.00 80.56           C  
ATOM   2100  OD1 ASP B  71      -7.602   9.500  -1.323  1.00 80.56           O  
ATOM   2101  OD2 ASP B  71      -9.219   9.141  -2.758  1.00 80.56           O  
ATOM   2102  N   ILE B  72      -4.172   7.648  -3.951  1.00 79.56           N  
ATOM   2103  CA  ILE B  72      -3.121   6.980  -4.707  1.00 79.56           C  
ATOM   2104  C   ILE B  72      -3.725   5.848  -5.539  1.00 79.56           C  
ATOM   2105  CB  ILE B  72      -2.018   6.430  -3.775  1.00 79.56           C  
ATOM   2106  O   ILE B  72      -4.176   4.840  -4.992  1.00 79.56           O  
ATOM   2107  CG1 ILE B  72      -1.435   7.555  -2.916  1.00 79.56           C  
ATOM   2108  CG2 ILE B  72      -0.921   5.734  -4.586  1.00 79.56           C  
ATOM   2109  CD1 ILE B  72      -0.579   7.070  -1.754  1.00 79.56           C  
ATOM   2110  N   ALA B  73      -3.707   6.008  -6.797  1.00 85.19           N  
ATOM   2111  CA  ALA B  73      -4.086   4.938  -7.711  1.00 85.19           C  
ATOM   2112  C   ALA B  73      -2.988   3.881  -7.805  1.00 85.19           C  
ATOM   2113  CB  ALA B  73      -4.395   5.504  -9.094  1.00 85.19           C  
ATOM   2114  O   ALA B  73      -1.800   4.207  -7.777  1.00 85.19           O  
ATOM   2115  N   TRP B  74      -3.402   2.742  -7.879  1.00 81.81           N  
ATOM   2116  CA  TRP B  74      -2.488   1.624  -8.094  1.00 81.81           C  
ATOM   2117  C   TRP B  74      -2.311   1.340  -9.578  1.00 81.81           C  
ATOM   2118  CB  TRP B  74      -2.998   0.370  -7.375  1.00 81.81           C  
ATOM   2119  O   TRP B  74      -2.918   0.411 -10.117  1.00 81.81           O  
ATOM   2120  CG  TRP B  74      -3.158   0.536  -5.895  1.00 81.81           C  
ATOM   2121  CD1 TRP B  74      -2.707   1.574  -5.129  1.00 81.81           C  
ATOM   2122  CD2 TRP B  74      -3.814  -0.368  -5.000  1.00 81.81           C  
ATOM   2123  CE2 TRP B  74      -3.723   0.187  -3.703  1.00 81.81           C  
ATOM   2124  CE3 TRP B  74      -4.473  -1.594  -5.168  1.00 81.81           C  
ATOM   2125  NE1 TRP B  74      -3.043   1.370  -3.809  1.00 81.81           N  
ATOM   2126  CH2 TRP B  74      -4.902  -1.642  -2.773  1.00 81.81           C  
ATOM   2127  CZ2 TRP B  74      -4.266  -0.444  -2.582  1.00 81.81           C  
ATOM   2128  CZ3 TRP B  74      -5.012  -2.219  -4.051  1.00 81.81           C  
ATOM   2129  N   HIS B  75      -1.359   2.021 -10.234  1.00 84.19           N  
ATOM   2130  CA  HIS B  75      -1.327   1.938 -11.688  1.00 84.19           C  
ATOM   2131  C   HIS B  75       0.073   1.600 -12.188  1.00 84.19           C  
ATOM   2132  CB  HIS B  75      -1.806   3.250 -12.312  1.00 84.19           C  
ATOM   2133  O   HIS B  75       0.227   0.999 -13.258  1.00 84.19           O  
ATOM   2134  CG  HIS B  75      -0.918   4.418 -12.008  1.00 84.19           C  
ATOM   2135  CD2 HIS B  75      -0.911   5.281 -10.969  1.00 84.19           C  
ATOM   2136  ND1 HIS B  75       0.111   4.801 -12.836  1.00 84.19           N  
ATOM   2137  CE1 HIS B  75       0.716   5.859 -12.320  1.00 84.19           C  
ATOM   2138  NE2 HIS B  75       0.115   6.168 -11.180  1.00 84.19           N  
ATOM   2139  N   ALA B  76       1.141   1.880 -11.367  1.00 80.62           N  
ATOM   2140  CA  ALA B  76       2.500   1.869 -11.898  1.00 80.62           C  
ATOM   2141  C   ALA B  76       3.221   0.573 -11.539  1.00 80.62           C  
ATOM   2142  CB  ALA B  76       3.285   3.072 -11.383  1.00 80.62           C  
ATOM   2143  O   ALA B  76       4.344   0.336 -11.992  1.00 80.62           O  
ATOM   2144  N   GLY B  77       2.617  -0.247 -10.797  1.00 69.69           N  
ATOM   2145  CA  GLY B  77       3.305  -1.450 -10.359  1.00 69.69           C  
ATOM   2146  C   GLY B  77       4.496  -1.161  -9.461  1.00 69.69           C  
ATOM   2147  O   GLY B  77       5.332  -2.037  -9.234  1.00 69.69           O  
ATOM   2148  N   ASN B  78       4.684   0.001  -9.227  1.00 63.41           N  
ATOM   2149  CA  ASN B  78       5.723   0.571  -8.375  1.00 63.41           C  
ATOM   2150  C   ASN B  78       5.145   1.577  -7.387  1.00 63.41           C  
ATOM   2151  CB  ASN B  78       6.809   1.229  -9.227  1.00 63.41           C  
ATOM   2152  O   ASN B  78       4.688   2.652  -7.781  1.00 63.41           O  
ATOM   2153  CG  ASN B  78       7.949   1.779  -8.391  1.00 63.41           C  
ATOM   2154  ND2 ASN B  78       9.156   1.285  -8.641  1.00 63.41           N  
ATOM   2155  OD1 ASN B  78       7.746   2.643  -7.535  1.00 63.41           O  
ATOM   2156  N   TRP B  79       5.152   1.112  -6.152  1.00 64.50           N  
ATOM   2157  CA  TRP B  79       4.469   1.902  -5.137  1.00 64.50           C  
ATOM   2158  C   TRP B  79       5.051   3.311  -5.055  1.00 64.50           C  
ATOM   2159  CB  TRP B  79       4.566   1.219  -3.770  1.00 64.50           C  
ATOM   2160  O   TRP B  79       4.309   4.289  -4.922  1.00 64.50           O  
ATOM   2161  CG  TRP B  79       3.814   1.926  -2.680  1.00 64.50           C  
ATOM   2162  CD1 TRP B  79       4.336   2.471  -1.539  1.00 64.50           C  
ATOM   2163  CD2 TRP B  79       2.404   2.160  -2.627  1.00 64.50           C  
ATOM   2164  CE2 TRP B  79       2.141   2.854  -1.425  1.00 64.50           C  
ATOM   2165  CE3 TRP B  79       1.337   1.852  -3.480  1.00 64.50           C  
ATOM   2166  NE1 TRP B  79       3.336   3.029  -0.781  1.00 64.50           N  
ATOM   2167  CH2 TRP B  79      -0.174   2.930  -1.908  1.00 64.50           C  
ATOM   2168  CZ2 TRP B  79       0.852   3.244  -1.056  1.00 64.50           C  
ATOM   2169  CZ3 TRP B  79       0.055   2.240  -3.111  1.00 64.50           C  
ATOM   2170  N   ALA B  80       6.352   3.389  -5.094  1.00 65.31           N  
ATOM   2171  CA  ALA B  80       6.988   4.703  -5.078  1.00 65.31           C  
ATOM   2172  C   ALA B  80       6.492   5.566  -6.238  1.00 65.31           C  
ATOM   2173  CB  ALA B  80       8.508   4.562  -5.137  1.00 65.31           C  
ATOM   2174  O   ALA B  80       6.223   6.758  -6.062  1.00 65.31           O  
ATOM   2175  N   ALA B  81       6.293   4.961  -7.336  1.00 78.94           N  
ATOM   2176  CA  ALA B  81       5.766   5.676  -8.492  1.00 78.94           C  
ATOM   2177  C   ALA B  81       4.285   6.000  -8.312  1.00 78.94           C  
ATOM   2178  CB  ALA B  81       5.977   4.855  -9.766  1.00 78.94           C  
ATOM   2179  O   ALA B  81       3.836   7.098  -8.648  1.00 78.94           O  
ATOM   2180  N   ASN B  82       3.559   5.078  -7.750  1.00 82.75           N  
ATOM   2181  CA  ASN B  82       2.141   5.320  -7.500  1.00 82.75           C  
ATOM   2182  C   ASN B  82       1.932   6.527  -6.590  1.00 82.75           C  
ATOM   2183  CB  ASN B  82       1.482   4.082  -6.895  1.00 82.75           C  
ATOM   2184  O   ASN B  82       1.040   7.344  -6.828  1.00 82.75           O  
ATOM   2185  CG  ASN B  82       1.229   2.996  -7.926  1.00 82.75           C  
ATOM   2186  ND2 ASN B  82       0.980   1.779  -7.453  1.00 82.75           N  
ATOM   2187  OD1 ASN B  82       1.256   3.248  -9.133  1.00 82.75           O  
ATOM   2188  N   GLN B  83       2.814   6.668  -5.629  1.00 75.56           N  
ATOM   2189  CA  GLN B  83       2.670   7.703  -4.613  1.00 75.56           C  
ATOM   2190  C   GLN B  83       2.924   9.086  -5.199  1.00 75.56           C  
ATOM   2191  CB  GLN B  83       3.623   7.445  -3.443  1.00 75.56           C  
ATOM   2192  O   GLN B  83       2.332  10.078  -4.754  1.00 75.56           O  
ATOM   2193  CG  GLN B  83       3.166   6.328  -2.514  1.00 75.56           C  
ATOM   2194  CD  GLN B  83       4.105   6.121  -1.341  1.00 75.56           C  
ATOM   2195  NE2 GLN B  83       3.561   6.141  -0.130  1.00 75.56           N  
ATOM   2196  OE1 GLN B  83       5.316   5.945  -1.522  1.00 75.56           O  
ATOM   2197  N   ARG B  84       3.719   9.172  -6.211  1.00 82.88           N  
ATOM   2198  CA  ARG B  84       4.180  10.477  -6.680  1.00 82.88           C  
ATOM   2199  C   ARG B  84       3.645  10.773  -8.078  1.00 82.88           C  
ATOM   2200  CB  ARG B  84       5.707  10.539  -6.680  1.00 82.88           C  
ATOM   2201  O   ARG B  84       4.152  11.656  -8.766  1.00 82.88           O  
ATOM   2202  CG  ARG B  84       6.379   9.281  -7.211  1.00 82.88           C  
ATOM   2203  CD  ARG B  84       7.891   9.336  -7.055  1.00 82.88           C  
ATOM   2204  NE  ARG B  84       8.461  10.500  -7.730  1.00 82.88           N  
ATOM   2205  NH1 ARG B  84      10.578   9.609  -7.934  1.00 82.88           N  
ATOM   2206  NH2 ARG B  84      10.133  11.703  -8.734  1.00 82.88           N  
ATOM   2207  CZ  ARG B  84       9.727  10.602  -8.133  1.00 82.88           C  
ATOM   2208  N   SER B  85       2.604   9.875  -8.477  1.00 89.69           N  
ATOM   2209  CA  SER B  85       2.219  10.070  -9.867  1.00 89.69           C  
ATOM   2210  C   SER B  85       0.704  10.047 -10.031  1.00 89.69           C  
ATOM   2211  CB  SER B  85       2.854   9.000 -10.758  1.00 89.69           C  
ATOM   2212  O   SER B  85      -0.013   9.555  -9.164  1.00 89.69           O  
ATOM   2213  OG  SER B  85       2.348   7.719 -10.445  1.00 89.69           O  
ATOM   2214  N   ILE B  86       0.256  10.766 -11.023  1.00 92.38           N  
ATOM   2215  CA  ILE B  86      -1.084  10.664 -11.594  1.00 92.38           C  
ATOM   2216  C   ILE B  86      -1.070   9.688 -12.766  1.00 92.38           C  
ATOM   2217  CB  ILE B  86      -1.617  12.039 -12.047  1.00 92.38           C  
ATOM   2218  O   ILE B  86      -0.334   9.883 -13.734  1.00 92.38           O  
ATOM   2219  CG1 ILE B  86      -1.758  12.977 -10.844  1.00 92.38           C  
ATOM   2220  CG2 ILE B  86      -2.951  11.883 -12.781  1.00 92.38           C  
ATOM   2221  CD1 ILE B  86      -1.980  14.438 -11.219  1.00 92.38           C  
ATOM   2222  N   GLY B  87      -1.817   8.594 -12.555  1.00 94.81           N  
ATOM   2223  CA  GLY B  87      -1.946   7.645 -13.656  1.00 94.81           C  
ATOM   2224  C   GLY B  87      -3.061   8.000 -14.617  1.00 94.81           C  
ATOM   2225  O   GLY B  87      -4.195   8.250 -14.203  1.00 94.81           O  
ATOM   2226  N   ILE B  88      -2.799   8.023 -15.922  1.00 95.62           N  
ATOM   2227  CA  ILE B  88      -3.773   8.312 -16.969  1.00 95.62           C  
ATOM   2228  C   ILE B  88      -3.826   7.145 -17.953  1.00 95.62           C  
ATOM   2229  CB  ILE B  88      -3.441   9.625 -17.703  1.00 95.62           C  
ATOM   2230  O   ILE B  88      -2.838   6.855 -18.641  1.00 95.62           O  
ATOM   2231  CG1 ILE B  88      -3.289  10.773 -16.703  1.00 95.62           C  
ATOM   2232  CG2 ILE B  88      -4.516   9.945 -18.750  1.00 95.62           C  
ATOM   2233  CD1 ILE B  88      -2.939  12.109 -17.344  1.00 95.62           C  
ATOM   2234  N   GLU B  89      -4.977   6.508 -18.016  1.00 94.94           N  
ATOM   2235  CA  GLU B  89      -5.250   5.496 -19.031  1.00 94.94           C  
ATOM   2236  C   GLU B  89      -5.727   6.133 -20.328  1.00 94.94           C  
ATOM   2237  CB  GLU B  89      -6.289   4.492 -18.516  1.00 94.94           C  
ATOM   2238  O   GLU B  89      -6.766   6.793 -20.359  1.00 94.94           O  
ATOM   2239  CG  GLU B  89      -5.777   3.582 -17.422  1.00 94.94           C  
ATOM   2240  CD  GLU B  89      -4.719   2.598 -17.891  1.00 94.94           C  
ATOM   2241  OE1 GLU B  89      -4.000   2.023 -17.031  1.00 94.94           O  
ATOM   2242  OE2 GLU B  89      -4.605   2.400 -19.109  1.00 94.94           O  
ATOM   2243  N   CYS B  90      -4.984   5.867 -21.297  1.00 95.69           N  
ATOM   2244  CA  CYS B  90      -5.250   6.477 -22.594  1.00 95.69           C  
ATOM   2245  C   CYS B  90      -5.750   5.438 -23.594  1.00 95.69           C  
ATOM   2246  CB  CYS B  90      -3.992   7.152 -23.141  1.00 95.69           C  
ATOM   2247  O   CYS B  90      -5.340   4.277 -23.547  1.00 95.69           O  
ATOM   2248  SG  CYS B  90      -3.223   8.297 -21.984  1.00 95.69           S  
ATOM   2249  N   ARG B  91      -6.648   5.828 -24.438  1.00 94.56           N  
ATOM   2250  CA  ARG B  91      -7.051   4.969 -25.547  1.00 94.56           C  
ATOM   2251  C   ARG B  91      -5.836   4.496 -26.328  1.00 94.56           C  
ATOM   2252  CB  ARG B  91      -8.031   5.699 -26.469  1.00 94.56           C  
ATOM   2253  O   ARG B  91      -5.027   5.312 -26.781  1.00 94.56           O  
ATOM   2254  CG  ARG B  91      -8.562   4.840 -27.594  1.00 94.56           C  
ATOM   2255  CD  ARG B  91      -9.711   5.523 -28.328  1.00 94.56           C  
ATOM   2256  NE  ARG B  91     -11.000   5.191 -27.734  1.00 94.56           N  
ATOM   2257  NH1 ARG B  91     -11.602   3.680 -29.375  1.00 94.56           N  
ATOM   2258  NH2 ARG B  91     -13.016   4.094 -27.625  1.00 94.56           N  
ATOM   2259  CZ  ARG B  91     -11.875   4.324 -28.250  1.00 94.56           C  
ATOM   2260  N   PRO B  92      -5.645   3.182 -26.516  1.00 94.25           N  
ATOM   2261  CA  PRO B  92      -4.422   2.631 -27.094  1.00 94.25           C  
ATOM   2262  C   PRO B  92      -4.227   3.049 -28.562  1.00 94.25           C  
ATOM   2263  CB  PRO B  92      -4.625   1.118 -26.984  1.00 94.25           C  
ATOM   2264  O   PRO B  92      -3.090   3.182 -29.016  1.00 94.25           O  
ATOM   2265  CG  PRO B  92      -5.875   0.960 -26.188  1.00 94.25           C  
ATOM   2266  CD  PRO B  92      -6.508   2.311 -26.016  1.00 94.25           C  
ATOM   2267  N   GLU B  93      -5.309   3.260 -29.297  1.00 92.94           N  
ATOM   2268  CA  GLU B  93      -5.242   3.590 -30.719  1.00 92.94           C  
ATOM   2269  C   GLU B  93      -4.645   4.977 -30.938  1.00 92.94           C  
ATOM   2270  CB  GLU B  93      -6.633   3.514 -31.359  1.00 92.94           C  
ATOM   2271  O   GLU B  93      -4.004   5.227 -31.953  1.00 92.94           O  
ATOM   2272  CG  GLU B  93      -7.211   2.105 -31.406  1.00 92.94           C  
ATOM   2273  CD  GLU B  93      -8.117   1.788 -30.234  1.00 92.94           C  
ATOM   2274  OE1 GLU B  93      -9.125   1.070 -30.422  1.00 92.94           O  
ATOM   2275  OE2 GLU B  93      -7.820   2.262 -29.109  1.00 92.94           O  
ATOM   2276  N   MET B  94      -4.805   5.910 -29.875  1.00 95.31           N  
ATOM   2277  CA  MET B  94      -4.176   7.230 -29.859  1.00 95.31           C  
ATOM   2278  C   MET B  94      -4.523   8.016 -31.125  1.00 95.31           C  
ATOM   2279  CB  MET B  94      -2.658   7.098 -29.719  1.00 95.31           C  
ATOM   2280  O   MET B  94      -3.633   8.508 -31.812  1.00 95.31           O  
ATOM   2281  CG  MET B  94      -1.947   8.422 -29.484  1.00 95.31           C  
ATOM   2282  SD  MET B  94      -0.121   8.250 -29.469  1.00 95.31           S  
ATOM   2283  CE  MET B  94       0.028   6.445 -29.609  1.00 95.31           C  
ATOM   2284  N   SER B  95      -5.898   8.039 -31.547  1.00 92.94           N  
ATOM   2285  CA  SER B  95      -6.270   8.969 -32.625  1.00 92.94           C  
ATOM   2286  C   SER B  95      -5.793  10.383 -32.312  1.00 92.94           C  
ATOM   2287  CB  SER B  95      -7.781   8.961 -32.844  1.00 92.94           C  
ATOM   2288  O   SER B  95      -5.352  10.664 -31.188  1.00 92.94           O  
ATOM   2289  OG  SER B  95      -8.445   9.602 -31.750  1.00 92.94           O  
ATOM   2290  N   ASN B  96      -5.711  11.266 -33.344  1.00 92.62           N  
ATOM   2291  CA  ASN B  96      -5.352  12.656 -33.094  1.00 92.62           C  
ATOM   2292  C   ASN B  96      -6.219  13.281 -32.000  1.00 92.62           C  
ATOM   2293  CB  ASN B  96      -5.453  13.469 -34.406  1.00 92.62           C  
ATOM   2294  O   ASN B  96      -5.727  14.047 -31.188  1.00 92.62           O  
ATOM   2295  CG  ASN B  96      -4.102  13.758 -35.000  1.00 92.62           C  
ATOM   2296  ND2 ASN B  96      -4.098  14.516 -36.094  1.00 92.62           N  
ATOM   2297  OD1 ASN B  96      -3.066  13.312 -34.500  1.00 92.62           O  
ATOM   2298  N   GLU B  97      -7.516  13.000 -32.031  1.00 90.38           N  
ATOM   2299  CA  GLU B  97      -8.438  13.547 -31.047  1.00 90.38           C  
ATOM   2300  C   GLU B  97      -8.172  12.953 -29.672  1.00 90.38           C  
ATOM   2301  CB  GLU B  97      -9.891  13.281 -31.469  1.00 90.38           C  
ATOM   2302  O   GLU B  97      -8.328  13.641 -28.656  1.00 90.38           O  
ATOM   2303  CG  GLU B  97     -10.391  14.203 -32.562  1.00 90.38           C  
ATOM   2304  CD  GLU B  97     -10.375  13.562 -33.938  1.00 90.38           C  
ATOM   2305  OE1 GLU B  97     -10.578  14.273 -34.938  1.00 90.38           O  
ATOM   2306  OE2 GLU B  97     -10.148  12.336 -34.000  1.00 90.38           O  
ATOM   2307  N   ASP B  98      -7.797  11.664 -29.594  1.00 94.19           N  
ATOM   2308  CA  ASP B  98      -7.359  11.070 -28.328  1.00 94.19           C  
ATOM   2309  C   ASP B  98      -6.133  11.789 -27.781  1.00 94.19           C  
ATOM   2310  CB  ASP B  98      -7.055   9.578 -28.516  1.00 94.19           C  
ATOM   2311  O   ASP B  98      -6.102  12.164 -26.609  1.00 94.19           O  
ATOM   2312  CG  ASP B  98      -8.289   8.758 -28.859  1.00 94.19           C  
ATOM   2313  OD1 ASP B  98      -9.383   9.055 -28.328  1.00 94.19           O  
ATOM   2314  OD2 ASP B  98      -8.164   7.805 -29.656  1.00 94.19           O  
ATOM   2315  N   PHE B  99      -5.102  11.914 -28.641  1.00 94.94           N  
ATOM   2316  CA  PHE B  99      -3.848  12.570 -28.297  1.00 94.94           C  
ATOM   2317  C   PHE B  99      -4.094  13.984 -27.797  1.00 94.94           C  
ATOM   2318  CB  PHE B  99      -2.895  12.586 -29.484  1.00 94.94           C  
ATOM   2319  O   PHE B  99      -3.588  14.375 -26.734  1.00 94.94           O  
ATOM   2320  CG  PHE B  99      -1.519  13.102 -29.156  1.00 94.94           C  
ATOM   2321  CD1 PHE B  99      -1.226  14.453 -29.266  1.00 94.94           C  
ATOM   2322  CD2 PHE B  99      -0.517  12.227 -28.750  1.00 94.94           C  
ATOM   2323  CE1 PHE B  99       0.048  14.938 -28.969  1.00 94.94           C  
ATOM   2324  CE2 PHE B  99       0.757  12.703 -28.453  1.00 94.94           C  
ATOM   2325  CZ  PHE B  99       1.038  14.055 -28.562  1.00 94.94           C  
ATOM   2326  N   GLU B 100      -4.922  14.703 -28.500  1.00 92.19           N  
ATOM   2327  CA  GLU B 100      -5.234  16.094 -28.141  1.00 92.19           C  
ATOM   2328  C   GLU B 100      -5.977  16.172 -26.812  1.00 92.19           C  
ATOM   2329  CB  GLU B 100      -6.062  16.750 -29.250  1.00 92.19           C  
ATOM   2330  O   GLU B 100      -5.766  17.094 -26.031  1.00 92.19           O  
ATOM   2331  CG  GLU B 100      -5.230  17.281 -30.406  1.00 92.19           C  
ATOM   2332  CD  GLU B 100      -4.277  18.406 -30.000  1.00 92.19           C  
ATOM   2333  OE1 GLU B 100      -3.248  18.594 -30.672  1.00 92.19           O  
ATOM   2334  OE2 GLU B 100      -4.562  19.078 -28.984  1.00 92.19           O  
ATOM   2335  N   THR B 101      -6.879  15.258 -26.578  1.00 91.06           N  
ATOM   2336  CA  THR B 101      -7.621  15.250 -25.328  1.00 91.06           C  
ATOM   2337  C   THR B 101      -6.691  14.977 -24.156  1.00 91.06           C  
ATOM   2338  CB  THR B 101      -8.742  14.188 -25.359  1.00 91.06           C  
ATOM   2339  O   THR B 101      -6.781  15.641 -23.109  1.00 91.06           O  
ATOM   2340  CG2 THR B 101      -9.570  14.234 -24.078  1.00 91.06           C  
ATOM   2341  OG1 THR B 101      -9.602  14.438 -26.469  1.00 91.06           O  
ATOM   2342  N   VAL B 102      -5.738  14.016 -24.297  1.00 94.50           N  
ATOM   2343  CA  VAL B 102      -4.781  13.711 -23.250  1.00 94.50           C  
ATOM   2344  C   VAL B 102      -3.891  14.930 -22.984  1.00 94.50           C  
ATOM   2345  CB  VAL B 102      -3.918  12.484 -23.594  1.00 94.50           C  
ATOM   2346  O   VAL B 102      -3.660  15.305 -21.844  1.00 94.50           O  
ATOM   2347  CG1 VAL B 102      -2.785  12.312 -22.594  1.00 94.50           C  
ATOM   2348  CG2 VAL B 102      -4.781  11.227 -23.656  1.00 94.50           C  
ATOM   2349  N   ALA B 103      -3.398  15.555 -24.047  1.00 93.00           N  
ATOM   2350  CA  ALA B 103      -2.590  16.766 -23.906  1.00 93.00           C  
ATOM   2351  C   ALA B 103      -3.359  17.859 -23.188  1.00 93.00           C  
ATOM   2352  CB  ALA B 103      -2.133  17.250 -25.281  1.00 93.00           C  
ATOM   2353  O   ALA B 103      -2.816  18.531 -22.312  1.00 93.00           O  
ATOM   2354  N   GLN B 104      -4.637  17.984 -23.500  1.00 87.50           N  
ATOM   2355  CA  GLN B 104      -5.480  19.000 -22.875  1.00 87.50           C  
ATOM   2356  C   GLN B 104      -5.691  18.703 -21.406  1.00 87.50           C  
ATOM   2357  CB  GLN B 104      -6.832  19.094 -23.594  1.00 87.50           C  
ATOM   2358  O   GLN B 104      -5.668  19.609 -20.562  1.00 87.50           O  
ATOM   2359  CG  GLN B 104      -7.672  20.281 -23.172  1.00 87.50           C  
ATOM   2360  CD  GLN B 104      -7.059  21.609 -23.578  1.00 87.50           C  
ATOM   2361  NE2 GLN B 104      -6.863  22.484 -22.594  1.00 87.50           N  
ATOM   2362  OE1 GLN B 104      -6.758  21.844 -24.750  1.00 87.50           O  
ATOM   2363  N   VAL B 105      -5.957  17.453 -21.109  1.00 90.81           N  
ATOM   2364  CA  VAL B 105      -6.148  17.062 -19.719  1.00 90.81           C  
ATOM   2365  C   VAL B 105      -4.895  17.375 -18.906  1.00 90.81           C  
ATOM   2366  CB  VAL B 105      -6.484  15.555 -19.594  1.00 90.81           C  
ATOM   2367  O   VAL B 105      -4.977  17.953 -17.812  1.00 90.81           O  
ATOM   2368  CG1 VAL B 105      -6.352  15.078 -18.156  1.00 90.81           C  
ATOM   2369  CG2 VAL B 105      -7.887  15.281 -20.125  1.00 90.81           C  
ATOM   2370  N   ILE B 106      -3.703  17.062 -19.391  1.00 92.19           N  
ATOM   2371  CA  ILE B 106      -2.449  17.328 -18.688  1.00 92.19           C  
ATOM   2372  C   ILE B 106      -2.232  18.828 -18.578  1.00 92.19           C  
ATOM   2373  CB  ILE B 106      -1.253  16.656 -19.406  1.00 92.19           C  
ATOM   2374  O   ILE B 106      -1.867  19.328 -17.516  1.00 92.19           O  
ATOM   2375  CG1 ILE B 106      -1.392  15.133 -19.375  1.00 92.19           C  
ATOM   2376  CG2 ILE B 106       0.069  17.109 -18.766  1.00 92.19           C  
ATOM   2377  CD1 ILE B 106      -0.367  14.406 -20.234  1.00 92.19           C  
ATOM   2378  N   ALA B 107      -2.506  19.562 -19.672  1.00 85.94           N  
ATOM   2379  CA  ALA B 107      -2.377  21.016 -19.641  1.00 85.94           C  
ATOM   2380  C   ALA B 107      -3.305  21.641 -18.594  1.00 85.94           C  
ATOM   2381  CB  ALA B 107      -2.672  21.609 -21.016  1.00 85.94           C  
ATOM   2382  O   ALA B 107      -2.916  22.547 -17.875  1.00 85.94           O  
ATOM   2383  N   ASP B 108      -4.500  21.094 -18.562  1.00 79.06           N  
ATOM   2384  CA  ASP B 108      -5.473  21.594 -17.594  1.00 79.06           C  
ATOM   2385  C   ASP B 108      -5.016  21.312 -16.156  1.00 79.06           C  
ATOM   2386  CB  ASP B 108      -6.848  20.969 -17.844  1.00 79.06           C  
ATOM   2387  O   ASP B 108      -5.148  22.172 -15.281  1.00 79.06           O  
ATOM   2388  CG  ASP B 108      -7.508  21.453 -19.109  1.00 79.06           C  
ATOM   2389  OD1 ASP B 108      -7.012  22.438 -19.719  1.00 79.06           O  
ATOM   2390  OD2 ASP B 108      -8.539  20.875 -19.516  1.00 79.06           O  
ATOM   2391  N   LEU B 109      -4.484  20.109 -15.953  1.00 87.25           N  
ATOM   2392  CA  LEU B 109      -3.941  19.781 -14.648  1.00 87.25           C  
ATOM   2393  C   LEU B 109      -2.799  20.719 -14.273  1.00 87.25           C  
ATOM   2394  CB  LEU B 109      -3.453  18.328 -14.625  1.00 87.25           C  
ATOM   2395  O   LEU B 109      -2.766  21.250 -13.156  1.00 87.25           O  
ATOM   2396  CG  LEU B 109      -4.535  17.250 -14.594  1.00 87.25           C  
ATOM   2397  CD1 LEU B 109      -3.920  15.867 -14.828  1.00 87.25           C  
ATOM   2398  CD2 LEU B 109      -5.293  17.281 -13.273  1.00 87.25           C  
ATOM   2399  N   GLU B 110      -1.846  20.906 -15.172  1.00 84.31           N  
ATOM   2400  CA  GLU B 110      -0.690  21.766 -14.906  1.00 84.31           C  
ATOM   2401  C   GLU B 110      -1.111  23.203 -14.695  1.00 84.31           C  
ATOM   2402  CB  GLU B 110       0.319  21.672 -16.047  1.00 84.31           C  
ATOM   2403  O   GLU B 110      -0.555  23.906 -13.844  1.00 84.31           O  
ATOM   2404  CG  GLU B 110       1.008  20.312 -16.156  1.00 84.31           C  
ATOM   2405  CD  GLU B 110       2.178  20.312 -17.125  1.00 84.31           C  
ATOM   2406  OE1 GLU B 110       3.010  19.375 -17.078  1.00 84.31           O  
ATOM   2407  OE2 GLU B 110       2.262  21.234 -17.953  1.00 84.31           O  
ATOM   2408  N   THR B 111      -2.105  23.625 -15.469  1.00 71.94           N  
ATOM   2409  CA  THR B 111      -2.629  24.969 -15.312  1.00 71.94           C  
ATOM   2410  C   THR B 111      -3.365  25.125 -13.984  1.00 71.94           C  
ATOM   2411  CB  THR B 111      -3.574  25.344 -16.469  1.00 71.94           C  
ATOM   2412  O   THR B 111      -3.156  26.094 -13.258  1.00 71.94           O  
ATOM   2413  CG2 THR B 111      -4.141  26.750 -16.297  1.00 71.94           C  
ATOM   2414  OG1 THR B 111      -2.852  25.281 -17.703  1.00 71.94           O  
ATOM   2415  N   PHE B 112      -4.188  24.172 -13.688  1.00 69.88           N  
ATOM   2416  CA  PHE B 112      -4.965  24.203 -12.461  1.00 69.88           C  
ATOM   2417  C   PHE B 112      -4.051  24.219 -11.242  1.00 69.88           C  
ATOM   2418  CB  PHE B 112      -5.902  22.984 -12.383  1.00 69.88           C  
ATOM   2419  O   PHE B 112      -4.277  25.000 -10.305  1.00 69.88           O  
ATOM   2420  CG  PHE B 112      -6.797  22.984 -11.172  1.00 69.88           C  
ATOM   2421  CD1 PHE B 112      -6.500  22.188 -10.078  1.00 69.88           C  
ATOM   2422  CD2 PHE B 112      -7.938  23.781 -11.133  1.00 69.88           C  
ATOM   2423  CE1 PHE B 112      -7.324  22.188  -8.953  1.00 69.88           C  
ATOM   2424  CE2 PHE B 112      -8.766  23.781 -10.023  1.00 69.88           C  
ATOM   2425  CZ  PHE B 112      -8.461  22.984  -8.930  1.00 69.88           C  
ATOM   2426  N   TYR B 113      -3.000  23.438 -11.258  1.00 74.31           N  
ATOM   2427  CA  TYR B 113      -2.139  23.297 -10.094  1.00 74.31           C  
ATOM   2428  C   TYR B 113      -0.951  24.250 -10.172  1.00 74.31           C  
ATOM   2429  CB  TYR B 113      -1.644  21.859  -9.961  1.00 74.31           C  
ATOM   2430  O   TYR B 113      -0.156  24.344  -9.234  1.00 74.31           O  
ATOM   2431  CG  TYR B 113      -2.723  20.875  -9.562  1.00 74.31           C  
ATOM   2432  CD1 TYR B 113      -3.326  20.938  -8.312  1.00 74.31           C  
ATOM   2433  CD2 TYR B 113      -3.141  19.875 -10.438  1.00 74.31           C  
ATOM   2434  CE1 TYR B 113      -4.320  20.047  -7.941  1.00 74.31           C  
ATOM   2435  CE2 TYR B 113      -4.133  18.969 -10.086  1.00 74.31           C  
ATOM   2436  OH  TYR B 113      -5.699  18.172  -8.469  1.00 74.31           O  
ATOM   2437  CZ  TYR B 113      -4.715  19.062  -8.836  1.00 74.31           C  
ATOM   2438  N   GLY B 114      -0.761  24.938 -11.305  1.00 72.88           N  
ATOM   2439  CA  GLY B 114       0.326  25.891 -11.453  1.00 72.88           C  
ATOM   2440  C   GLY B 114       1.698  25.250 -11.414  1.00 72.88           C  
ATOM   2441  O   GLY B 114       2.629  25.797 -10.820  1.00 72.88           O  
ATOM   2442  N   LYS B 115       1.793  24.031 -11.875  1.00 78.62           N  
ATOM   2443  CA  LYS B 115       3.066  23.328 -11.922  1.00 78.62           C  
ATOM   2444  C   LYS B 115       3.117  22.359 -13.102  1.00 78.62           C  
ATOM   2445  CB  LYS B 115       3.303  22.562 -10.617  1.00 78.62           C  
ATOM   2446  O   LYS B 115       2.082  21.859 -13.547  1.00 78.62           O  
ATOM   2447  CG  LYS B 115       3.061  21.062 -10.719  1.00 78.62           C  
ATOM   2448  CD  LYS B 115       3.416  20.344  -9.422  1.00 78.62           C  
ATOM   2449  CE  LYS B 115       4.895  19.984  -9.375  1.00 78.62           C  
ATOM   2450  NZ  LYS B 115       5.293  19.469  -8.031  1.00 78.62           N  
ATOM   2451  N   SER B 116       4.277  22.125 -13.594  1.00 81.56           N  
ATOM   2452  CA  SER B 116       4.512  21.109 -14.633  1.00 81.56           C  
ATOM   2453  C   SER B 116       4.871  19.766 -14.016  1.00 81.56           C  
ATOM   2454  CB  SER B 116       5.625  21.562 -15.578  1.00 81.56           C  
ATOM   2455  O   SER B 116       5.488  19.703 -12.953  1.00 81.56           O  
ATOM   2456  OG  SER B 116       5.262  22.766 -16.234  1.00 81.56           O  
ATOM   2457  N   PHE B 117       4.410  18.734 -14.578  1.00 89.19           N  
ATOM   2458  CA  PHE B 117       4.734  17.375 -14.180  1.00 89.19           C  
ATOM   2459  C   PHE B 117       5.723  16.750 -15.148  1.00 89.19           C  
ATOM   2460  CB  PHE B 117       3.465  16.516 -14.094  1.00 89.19           C  
ATOM   2461  O   PHE B 117       5.727  17.078 -16.344  1.00 89.19           O  
ATOM   2462  CG  PHE B 117       2.434  17.062 -13.133  1.00 89.19           C  
ATOM   2463  CD1 PHE B 117       2.574  16.875 -11.766  1.00 89.19           C  
ATOM   2464  CD2 PHE B 117       1.325  17.750 -13.609  1.00 89.19           C  
ATOM   2465  CE1 PHE B 117       1.621  17.375 -10.883  1.00 89.19           C  
ATOM   2466  CE2 PHE B 117       0.369  18.250 -12.734  1.00 89.19           C  
ATOM   2467  CZ  PHE B 117       0.519  18.062 -11.367  1.00 89.19           C  
ATOM   2468  N   TYR B 118       6.648  15.875 -14.648  1.00 84.75           N  
ATOM   2469  CA  TYR B 118       7.328  14.953 -15.547  1.00 84.75           C  
ATOM   2470  C   TYR B 118       6.344  13.969 -16.172  1.00 84.75           C  
ATOM   2471  CB  TYR B 118       8.422  14.180 -14.797  1.00 84.75           C  
ATOM   2472  O   TYR B 118       5.406  13.516 -15.508  1.00 84.75           O  
ATOM   2473  CG  TYR B 118       9.492  15.070 -14.211  1.00 84.75           C  
ATOM   2474  CD1 TYR B 118      10.398  15.742 -15.039  1.00 84.75           C  
ATOM   2475  CD2 TYR B 118       9.609  15.234 -12.836  1.00 84.75           C  
ATOM   2476  CE1 TYR B 118      11.391  16.562 -14.508  1.00 84.75           C  
ATOM   2477  CE2 TYR B 118      10.602  16.047 -12.297  1.00 84.75           C  
ATOM   2478  OH  TYR B 118      12.461  17.516 -12.602  1.00 84.75           O  
ATOM   2479  CZ  TYR B 118      11.484  16.703 -13.133  1.00 84.75           C  
ATOM   2480  N   VAL B 119       6.406  13.742 -17.406  1.00 91.81           N  
ATOM   2481  CA  VAL B 119       5.559  12.781 -18.109  1.00 91.81           C  
ATOM   2482  C   VAL B 119       6.375  11.547 -18.484  1.00 91.81           C  
ATOM   2483  CB  VAL B 119       4.922  13.406 -19.375  1.00 91.81           C  
ATOM   2484  O   VAL B 119       7.324  11.641 -19.266  1.00 91.81           O  
ATOM   2485  CG1 VAL B 119       4.051  12.383 -20.109  1.00 91.81           C  
ATOM   2486  CG2 VAL B 119       4.105  14.641 -19.000  1.00 91.81           C  
ATOM   2487  N   HIS B 120       6.062  10.391 -17.859  1.00 89.19           N  
ATOM   2488  CA  HIS B 120       6.738   9.117 -18.094  1.00 89.19           C  
ATOM   2489  C   HIS B 120       5.758   8.055 -18.562  1.00 89.19           C  
ATOM   2490  CB  HIS B 120       7.449   8.648 -16.812  1.00 89.19           C  
ATOM   2491  O   HIS B 120       4.547   8.180 -18.344  1.00 89.19           O  
ATOM   2492  CG  HIS B 120       8.617   9.508 -16.438  1.00 89.19           C  
ATOM   2493  CD2 HIS B 120       8.766  10.406 -15.430  1.00 89.19           C  
ATOM   2494  ND1 HIS B 120       9.812   9.492 -17.125  1.00 89.19           N  
ATOM   2495  CE1 HIS B 120      10.648  10.344 -16.562  1.00 89.19           C  
ATOM   2496  NE2 HIS B 120      10.039  10.914 -15.531  1.00 89.19           N  
ATOM   2497  N   GLY B 121       6.254   7.164 -19.297  1.00 92.50           N  
ATOM   2498  CA  GLY B 121       5.484   5.973 -19.609  1.00 92.50           C  
ATOM   2499  C   GLY B 121       5.570   4.902 -18.547  1.00 92.50           C  
ATOM   2500  O   GLY B 121       6.562   4.820 -17.812  1.00 92.50           O  
ATOM   2501  N   HIS B 122       4.523   4.133 -18.500  1.00 88.31           N  
ATOM   2502  CA  HIS B 122       4.480   3.059 -17.516  1.00 88.31           C  
ATOM   2503  C   HIS B 122       5.738   2.195 -17.578  1.00 88.31           C  
ATOM   2504  CB  HIS B 122       3.236   2.193 -17.719  1.00 88.31           C  
ATOM   2505  O   HIS B 122       6.238   1.738 -16.547  1.00 88.31           O  
ATOM   2506  CG  HIS B 122       2.994   1.219 -16.609  1.00 88.31           C  
ATOM   2507  CD2 HIS B 122       3.609   1.064 -15.406  1.00 88.31           C  
ATOM   2508  ND1 HIS B 122       2.016   0.251 -16.656  1.00 88.31           N  
ATOM   2509  CE1 HIS B 122       2.037  -0.458 -15.547  1.00 88.31           C  
ATOM   2510  NE2 HIS B 122       2.996   0.015 -14.766  1.00 88.31           N  
ATOM   2511  N   LYS B 123       6.301   1.994 -18.750  1.00 82.25           N  
ATOM   2512  CA  LYS B 123       7.453   1.128 -18.969  1.00 82.25           C  
ATOM   2513  C   LYS B 123       8.695   1.674 -18.266  1.00 82.25           C  
ATOM   2514  CB  LYS B 123       7.727   0.968 -20.453  1.00 82.25           C  
ATOM   2515  O   LYS B 123       9.664   0.943 -18.047  1.00 82.25           O  
ATOM   2516  CG  LYS B 123       8.852   1.853 -20.984  1.00 82.25           C  
ATOM   2517  CD  LYS B 123       9.086   1.637 -22.469  1.00 82.25           C  
ATOM   2518  CE  LYS B 123      10.234   0.670 -22.719  1.00 82.25           C  
ATOM   2519  NZ  LYS B 123      10.359   0.325 -24.172  1.00 82.25           N  
ATOM   2520  N   ASP B 124       8.656   2.984 -17.859  1.00 79.44           N  
ATOM   2521  CA  ASP B 124       9.766   3.582 -17.125  1.00 79.44           C  
ATOM   2522  C   ASP B 124       9.789   3.113 -15.672  1.00 79.44           C  
ATOM   2523  CB  ASP B 124       9.688   5.109 -17.188  1.00 79.44           C  
ATOM   2524  O   ASP B 124      10.781   3.285 -14.977  1.00 79.44           O  
ATOM   2525  CG  ASP B 124       9.828   5.656 -18.594  1.00 79.44           C  
ATOM   2526  OD1 ASP B 124      10.578   5.070 -19.406  1.00 79.44           O  
ATOM   2527  OD2 ASP B 124       9.188   6.684 -18.906  1.00 79.44           O  
ATOM   2528  N   PHE B 125       8.680   2.457 -15.203  1.00 73.25           N  
ATOM   2529  CA  PHE B 125       8.539   2.117 -13.797  1.00 73.25           C  
ATOM   2530  C   PHE B 125       8.344   0.617 -13.617  1.00 73.25           C  
ATOM   2531  CB  PHE B 125       7.375   2.883 -13.164  1.00 73.25           C  
ATOM   2532  O   PHE B 125       8.500   0.091 -12.508  1.00 73.25           O  
ATOM   2533  CG  PHE B 125       7.523   4.379 -13.227  1.00 73.25           C  
ATOM   2534  CD1 PHE B 125       8.312   5.051 -12.305  1.00 73.25           C  
ATOM   2535  CD2 PHE B 125       6.875   5.113 -14.211  1.00 73.25           C  
ATOM   2536  CE1 PHE B 125       8.453   6.438 -12.359  1.00 73.25           C  
ATOM   2537  CE2 PHE B 125       7.012   6.496 -14.273  1.00 73.25           C  
ATOM   2538  CZ  PHE B 125       7.797   7.156 -13.344  1.00 73.25           C  
ATOM   2539  N   PHE B 126       7.859   0.019 -14.688  1.00 70.00           N  
ATOM   2540  CA  PHE B 126       7.488  -1.391 -14.648  1.00 70.00           C  
ATOM   2541  C   PHE B 126       7.781  -2.066 -15.977  1.00 70.00           C  
ATOM   2542  CB  PHE B 126       6.008  -1.549 -14.289  1.00 70.00           C  
ATOM   2543  O   PHE B 126       7.637  -1.450 -17.031  1.00 70.00           O  
ATOM   2544  CG  PHE B 126       5.637  -2.934 -13.836  1.00 70.00           C  
ATOM   2545  CD1 PHE B 126       4.984  -3.811 -14.695  1.00 70.00           C  
ATOM   2546  CD2 PHE B 126       5.941  -3.361 -12.547  1.00 70.00           C  
ATOM   2547  CE1 PHE B 126       4.637  -5.094 -14.273  1.00 70.00           C  
ATOM   2548  CE2 PHE B 126       5.598  -4.641 -12.125  1.00 70.00           C  
ATOM   2549  CZ  PHE B 126       4.945  -5.508 -12.992  1.00 70.00           C  
ATOM   2550  N   ALA B 127       8.383  -3.291 -15.945  1.00 67.25           N  
ATOM   2551  CA  ALA B 127       8.656  -4.051 -17.156  1.00 67.25           C  
ATOM   2552  C   ALA B 127       7.359  -4.414 -17.875  1.00 67.25           C  
ATOM   2553  CB  ALA B 127       9.445  -5.316 -16.828  1.00 67.25           C  
ATOM   2554  O   ALA B 127       6.789  -5.484 -17.656  1.00 67.25           O  
ATOM   2555  N   THR B 128       6.875  -3.586 -18.672  1.00 70.69           N  
ATOM   2556  CA  THR B 128       5.633  -3.713 -19.422  1.00 70.69           C  
ATOM   2557  C   THR B 128       5.754  -3.027 -20.781  1.00 70.69           C  
ATOM   2558  CB  THR B 128       4.445  -3.117 -18.656  1.00 70.69           C  
ATOM   2559  O   THR B 128       6.664  -2.227 -21.000  1.00 70.69           O  
ATOM   2560  CG2 THR B 128       4.656  -1.630 -18.391  1.00 70.69           C  
ATOM   2561  OG1 THR B 128       3.248  -3.287 -19.422  1.00 70.69           O  
ATOM   2562  N   ALA B 129       4.949  -3.445 -21.734  1.00 78.25           N  
ATOM   2563  CA  ALA B 129       4.836  -2.764 -23.016  1.00 78.25           C  
ATOM   2564  C   ALA B 129       4.016  -1.483 -22.891  1.00 78.25           C  
ATOM   2565  CB  ALA B 129       4.211  -3.689 -24.062  1.00 78.25           C  
ATOM   2566  O   ALA B 129       4.023  -0.638 -23.781  1.00 78.25           O  
ATOM   2567  N   CYS B 130       3.340  -1.348 -21.797  1.00 83.06           N  
ATOM   2568  CA  CYS B 130       2.582  -0.129 -21.531  1.00 83.06           C  
ATOM   2569  C   CYS B 130       3.512   1.065 -21.359  1.00 83.06           C  
ATOM   2570  CB  CYS B 130       1.707  -0.294 -20.297  1.00 83.06           C  
ATOM   2571  O   CYS B 130       4.535   0.964 -20.688  1.00 83.06           O  
ATOM   2572  SG  CYS B 130       0.676   1.145 -19.938  1.00 83.06           S  
ATOM   2573  N   PRO B 131       3.160   2.158 -22.094  1.00 92.19           N  
ATOM   2574  CA  PRO B 131       1.876   2.564 -22.672  1.00 92.19           C  
ATOM   2575  C   PRO B 131       1.795   2.307 -24.172  1.00 92.19           C  
ATOM   2576  CB  PRO B 131       1.812   4.062 -22.375  1.00 92.19           C  
ATOM   2577  O   PRO B 131       1.212   3.105 -24.922  1.00 92.19           O  
ATOM   2578  CG  PRO B 131       3.227   4.535 -22.484  1.00 92.19           C  
ATOM   2579  CD  PRO B 131       4.129   3.441 -21.984  1.00 92.19           C  
ATOM   2580  N   GLY B 132       2.592   1.328 -24.688  1.00 90.25           N  
ATOM   2581  CA  GLY B 132       2.508   0.966 -26.094  1.00 90.25           C  
ATOM   2582  C   GLY B 132       2.834   2.117 -27.031  1.00 90.25           C  
ATOM   2583  O   GLY B 132       3.877   2.760 -26.891  1.00 90.25           O  
ATOM   2584  N   ARG B 133       1.875   2.506 -27.922  1.00 93.75           N  
ATOM   2585  CA  ARG B 133       2.027   3.518 -28.953  1.00 93.75           C  
ATOM   2586  C   ARG B 133       2.289   4.891 -28.359  1.00 93.75           C  
ATOM   2587  CB  ARG B 133       0.785   3.566 -29.844  1.00 93.75           C  
ATOM   2588  O   ARG B 133       2.875   5.762 -29.000  1.00 93.75           O  
ATOM   2589  CG  ARG B 133       0.560   2.301 -30.656  1.00 93.75           C  
ATOM   2590  CD  ARG B 133      -0.707   2.389 -31.500  1.00 93.75           C  
ATOM   2591  NE  ARG B 133      -1.086   1.087 -32.031  1.00 93.75           N  
ATOM   2592  NH1 ARG B 133      -2.797   0.728 -30.531  1.00 93.75           N  
ATOM   2593  NH2 ARG B 133      -2.330  -0.841 -32.125  1.00 93.75           N  
ATOM   2594  CZ  ARG B 133      -2.070   0.327 -31.578  1.00 93.75           C  
ATOM   2595  N   TRP B 134       1.905   5.043 -27.109  1.00 95.06           N  
ATOM   2596  CA  TRP B 134       2.031   6.344 -26.469  1.00 95.06           C  
ATOM   2597  C   TRP B 134       3.484   6.633 -26.109  1.00 95.06           C  
ATOM   2598  CB  TRP B 134       1.157   6.406 -25.203  1.00 95.06           C  
ATOM   2599  O   TRP B 134       3.883   7.797 -25.984  1.00 95.06           O  
ATOM   2600  CG  TRP B 134      -0.302   6.602 -25.484  1.00 95.06           C  
ATOM   2601  CD1 TRP B 134      -1.235   5.633 -25.719  1.00 95.06           C  
ATOM   2602  CD2 TRP B 134      -0.994   7.852 -25.578  1.00 95.06           C  
ATOM   2603  CE2 TRP B 134      -2.346   7.562 -25.859  1.00 95.06           C  
ATOM   2604  CE3 TRP B 134      -0.601   9.188 -25.438  1.00 95.06           C  
ATOM   2605  NE1 TRP B 134      -2.467   6.203 -25.953  1.00 95.06           N  
ATOM   2606  CH2 TRP B 134      -2.898   9.867 -25.875  1.00 95.06           C  
ATOM   2607  CZ2 TRP B 134      -3.309   8.562 -26.016  1.00 95.06           C  
ATOM   2608  CZ3 TRP B 134      -1.561  10.188 -25.594  1.00 95.06           C  
ATOM   2609  N   TYR B 135       4.348   5.582 -25.906  1.00 92.75           N  
ATOM   2610  CA  TYR B 135       5.680   5.762 -25.344  1.00 92.75           C  
ATOM   2611  C   TYR B 135       6.551   6.613 -26.266  1.00 92.75           C  
ATOM   2612  CB  TYR B 135       6.352   4.406 -25.094  1.00 92.75           C  
ATOM   2613  O   TYR B 135       7.215   7.551 -25.797  1.00 92.75           O  
ATOM   2614  CG  TYR B 135       7.543   4.473 -24.172  1.00 92.75           C  
ATOM   2615  CD1 TYR B 135       8.844   4.414 -24.688  1.00 92.75           C  
ATOM   2616  CD2 TYR B 135       7.375   4.598 -22.797  1.00 92.75           C  
ATOM   2617  CE1 TYR B 135       9.945   4.477 -23.828  1.00 92.75           C  
ATOM   2618  CE2 TYR B 135       8.469   4.656 -21.953  1.00 92.75           C  
ATOM   2619  OH  TYR B 135      10.836   4.656 -21.625  1.00 92.75           O  
ATOM   2620  CZ  TYR B 135       9.750   4.598 -22.469  1.00 92.75           C  
ATOM   2621  N   ASP B 136       6.547   6.379 -27.516  1.00 89.38           N  
ATOM   2622  CA  ASP B 136       7.391   7.098 -28.469  1.00 89.38           C  
ATOM   2623  C   ASP B 136       6.836   8.492 -28.750  1.00 89.38           C  
ATOM   2624  CB  ASP B 136       7.520   6.309 -29.766  1.00 89.38           C  
ATOM   2625  O   ASP B 136       7.453   9.273 -29.469  1.00 89.38           O  
ATOM   2626  CG  ASP B 136       8.188   4.961 -29.578  1.00 89.38           C  
ATOM   2627  OD1 ASP B 136       8.891   4.762 -28.562  1.00 89.38           O  
ATOM   2628  OD2 ASP B 136       8.008   4.086 -30.453  1.00 89.38           O  
ATOM   2629  N   GLN B 137       5.590   8.820 -28.266  1.00 93.69           N  
ATOM   2630  CA  GLN B 137       4.945  10.109 -28.516  1.00 93.69           C  
ATOM   2631  C   GLN B 137       5.000  11.000 -27.281  1.00 93.69           C  
ATOM   2632  CB  GLN B 137       3.494   9.906 -28.953  1.00 93.69           C  
ATOM   2633  O   GLN B 137       4.375  12.062 -27.250  1.00 93.69           O  
ATOM   2634  CG  GLN B 137       3.342   9.047 -30.203  1.00 93.69           C  
ATOM   2635  CD  GLN B 137       3.996   9.664 -31.422  1.00 93.69           C  
ATOM   2636  NE2 GLN B 137       4.668   8.844 -32.219  1.00 93.69           N  
ATOM   2637  OE1 GLN B 137       3.900  10.875 -31.641  1.00 93.69           O  
ATOM   2638  N   LEU B 138       5.777  10.602 -26.219  1.00 93.31           N  
ATOM   2639  CA  LEU B 138       5.773  11.328 -24.953  1.00 93.31           C  
ATOM   2640  C   LEU B 138       6.371  12.719 -25.125  1.00 93.31           C  
ATOM   2641  CB  LEU B 138       6.547  10.547 -23.891  1.00 93.31           C  
ATOM   2642  O   LEU B 138       5.867  13.688 -24.547  1.00 93.31           O  
ATOM   2643  CG  LEU B 138       5.875   9.281 -23.344  1.00 93.31           C  
ATOM   2644  CD1 LEU B 138       6.750   8.633 -22.281  1.00 93.31           C  
ATOM   2645  CD2 LEU B 138       4.492   9.602 -22.797  1.00 93.31           C  
ATOM   2646  N   ASP B 139       7.469  12.883 -25.906  1.00 86.56           N  
ATOM   2647  CA  ASP B 139       8.055  14.195 -26.156  1.00 86.56           C  
ATOM   2648  C   ASP B 139       7.066  15.102 -26.875  1.00 86.56           C  
ATOM   2649  CB  ASP B 139       9.336  14.055 -26.969  1.00 86.56           C  
ATOM   2650  O   ASP B 139       6.926  16.281 -26.531  1.00 86.56           O  
ATOM   2651  CG  ASP B 139      10.508  13.523 -26.156  1.00 86.56           C  
ATOM   2652  OD1 ASP B 139      10.430  13.508 -24.922  1.00 86.56           O  
ATOM   2653  OD2 ASP B 139      11.516  13.117 -26.781  1.00 86.56           O  
ATOM   2654  N   ARG B 140       6.418  14.516 -27.938  1.00 92.69           N  
ATOM   2655  CA  ARG B 140       5.391  15.266 -28.656  1.00 92.69           C  
ATOM   2656  C   ARG B 140       4.254  15.672 -27.719  1.00 92.69           C  
ATOM   2657  CB  ARG B 140       4.840  14.438 -29.812  1.00 92.69           C  
ATOM   2658  O   ARG B 140       3.709  16.766 -27.844  1.00 92.69           O  
ATOM   2659  CG  ARG B 140       3.922  15.219 -30.750  1.00 92.69           C  
ATOM   2660  CD  ARG B 140       3.373  14.344 -31.859  1.00 92.69           C  
ATOM   2661  NE  ARG B 140       2.131  14.883 -32.406  1.00 92.69           N  
ATOM   2662  NH1 ARG B 140       1.259  12.828 -33.000  1.00 92.69           N  
ATOM   2663  NH2 ARG B 140       0.070  14.742 -33.406  1.00 92.69           N  
ATOM   2664  CZ  ARG B 140       1.156  14.148 -32.938  1.00 92.69           C  
ATOM   2665  N   LEU B 141       3.875  14.805 -26.797  1.00 94.06           N  
ATOM   2666  CA  LEU B 141       2.830  15.078 -25.828  1.00 94.06           C  
ATOM   2667  C   LEU B 141       3.227  16.234 -24.922  1.00 94.06           C  
ATOM   2668  CB  LEU B 141       2.539  13.836 -24.984  1.00 94.06           C  
ATOM   2669  O   LEU B 141       2.436  17.156 -24.703  1.00 94.06           O  
ATOM   2670  CG  LEU B 141       1.440  13.969 -23.922  1.00 94.06           C  
ATOM   2671  CD1 LEU B 141       0.110  14.312 -24.594  1.00 94.06           C  
ATOM   2672  CD2 LEU B 141       1.323  12.695 -23.109  1.00 94.06           C  
ATOM   2673  N   ILE B 142       4.465  16.250 -24.422  1.00 90.81           N  
ATOM   2674  CA  ILE B 142       4.980  17.312 -23.562  1.00 90.81           C  
ATOM   2675  C   ILE B 142       4.965  18.641 -24.328  1.00 90.81           C  
ATOM   2676  CB  ILE B 142       6.406  17.000 -23.062  1.00 90.81           C  
ATOM   2677  O   ILE B 142       4.547  19.672 -23.781  1.00 90.81           O  
ATOM   2678  CG1 ILE B 142       6.398  15.750 -22.188  1.00 90.81           C  
ATOM   2679  CG2 ILE B 142       6.996  18.203 -22.312  1.00 90.81           C  
ATOM   2680  CD1 ILE B 142       7.777  15.156 -21.922  1.00 90.81           C  
ATOM   2681  N   ASP B 143       5.375  18.625 -25.562  1.00 89.81           N  
ATOM   2682  CA  ASP B 143       5.363  19.828 -26.406  1.00 89.81           C  
ATOM   2683  C   ASP B 143       3.941  20.359 -26.578  1.00 89.81           C  
ATOM   2684  CB  ASP B 143       5.984  19.531 -27.766  1.00 89.81           C  
ATOM   2685  O   ASP B 143       3.713  21.562 -26.516  1.00 89.81           O  
ATOM   2686  CG  ASP B 143       7.496  19.359 -27.703  1.00 89.81           C  
ATOM   2687  OD1 ASP B 143       8.109  19.719 -26.672  1.00 89.81           O  
ATOM   2688  OD2 ASP B 143       8.078  18.875 -28.703  1.00 89.81           O  
ATOM   2689  N   ARG B 144       3.025  19.469 -26.875  1.00 92.31           N  
ATOM   2690  CA  ARG B 144       1.638  19.875 -27.094  1.00 92.31           C  
ATOM   2691  C   ARG B 144       1.038  20.453 -25.812  1.00 92.31           C  
ATOM   2692  CB  ARG B 144       0.799  18.688 -27.562  1.00 92.31           C  
ATOM   2693  O   ARG B 144       0.284  21.422 -25.859  1.00 92.31           O  
ATOM   2694  CG  ARG B 144      -0.644  19.031 -27.891  1.00 92.31           C  
ATOM   2695  CD  ARG B 144      -0.737  20.062 -29.016  1.00 92.31           C  
ATOM   2696  NE  ARG B 144      -2.125  20.375 -29.344  1.00 92.31           N  
ATOM   2697  NH1 ARG B 144      -1.742  22.625 -29.688  1.00 92.31           N  
ATOM   2698  NH2 ARG B 144      -3.854  21.766 -29.938  1.00 92.31           N  
ATOM   2699  CZ  ARG B 144      -2.570  21.594 -29.656  1.00 92.31           C  
ATOM   2700  N   VAL B 145       1.330  19.844 -24.656  1.00 91.31           N  
ATOM   2701  CA  VAL B 145       0.892  20.375 -23.375  1.00 91.31           C  
ATOM   2702  C   VAL B 145       1.407  21.797 -23.188  1.00 91.31           C  
ATOM   2703  CB  VAL B 145       1.370  19.469 -22.203  1.00 91.31           C  
ATOM   2704  O   VAL B 145       0.647  22.688 -22.828  1.00 91.31           O  
ATOM   2705  CG1 VAL B 145       1.180  20.188 -20.859  1.00 91.31           C  
ATOM   2706  CG2 VAL B 145       0.625  18.141 -22.219  1.00 91.31           C  
ATOM   2707  N   ASN B 146       2.715  22.031 -23.469  1.00 87.38           N  
ATOM   2708  CA  ASN B 146       3.322  23.359 -23.344  1.00 87.38           C  
ATOM   2709  C   ASN B 146       2.686  24.359 -24.297  1.00 87.38           C  
ATOM   2710  CB  ASN B 146       4.832  23.281 -23.594  1.00 87.38           C  
ATOM   2711  O   ASN B 146       2.459  25.516 -23.938  1.00 87.38           O  
ATOM   2712  CG  ASN B 146       5.566  22.562 -22.469  1.00 87.38           C  
ATOM   2713  ND2 ASN B 146       6.738  22.031 -22.781  1.00 87.38           N  
ATOM   2714  OD1 ASN B 146       5.082  22.500 -21.344  1.00 87.38           O  
ATOM   2715  N   ALA B 147       2.363  23.953 -25.516  1.00 86.81           N  
ATOM   2716  CA  ALA B 147       1.712  24.812 -26.484  1.00 86.81           C  
ATOM   2717  C   ALA B 147       0.320  25.234 -26.016  1.00 86.81           C  
ATOM   2718  CB  ALA B 147       1.626  24.109 -27.844  1.00 86.81           C  
ATOM   2719  O   ALA B 147      -0.083  26.391 -26.203  1.00 86.81           O  
ATOM   2720  N   ILE B 148      -0.401  24.219 -25.547  1.00 81.06           N  
ATOM   2721  CA  ILE B 148      -1.739  24.500 -25.031  1.00 81.06           C  
ATOM   2722  C   ILE B 148      -1.656  25.531 -23.922  1.00 81.06           C  
ATOM   2723  CB  ILE B 148      -2.441  23.219 -24.547  1.00 81.06           C  
ATOM   2724  O   ILE B 148      -2.432  26.500 -23.891  1.00 81.06           O  
ATOM   2725  CG1 ILE B 148      -2.793  22.312 -25.719  1.00 81.06           C  
ATOM   2726  CG2 ILE B 148      -3.691  23.578 -23.734  1.00 81.06           C  
ATOM   2727  CD1 ILE B 148      -3.227  20.906 -25.312  1.00 81.06           C  
ATOM   2728  N   LYS B 149      -0.675  25.359 -23.047  1.00 80.88           N  
ATOM   2729  CA  LYS B 149      -0.515  26.266 -21.906  1.00 80.88           C  
ATOM   2730  C   LYS B 149      -0.099  27.656 -22.359  1.00 80.88           C  
ATOM   2731  CB  LYS B 149       0.514  25.703 -20.922  1.00 80.88           C  
ATOM   2732  O   LYS B 149      -0.487  28.656 -21.734  1.00 80.88           O  
ATOM   2733  CG  LYS B 149       0.041  24.469 -20.172  1.00 80.88           C  
ATOM   2734  CD  LYS B 149       1.165  23.844 -19.344  1.00 80.88           C  
ATOM   2735  CE  LYS B 149       1.647  24.797 -18.266  1.00 80.88           C  
ATOM   2736  NZ  LYS B 149       2.896  24.297 -17.609  1.00 80.88           N  
ATOM   2737  N   GLU B 150       0.747  27.828 -23.359  1.00 76.12           N  
ATOM   2738  CA  GLU B 150       1.187  29.109 -23.906  1.00 76.12           C  
ATOM   2739  C   GLU B 150       0.078  29.766 -24.703  1.00 76.12           C  
ATOM   2740  CB  GLU B 150       2.434  28.922 -24.766  1.00 76.12           C  
ATOM   2741  O   GLU B 150       0.045  31.000 -24.828  1.00 76.12           O  
ATOM   2742  CG  GLU B 150       3.707  28.688 -23.969  1.00 76.12           C  
ATOM   2743  CD  GLU B 150       4.914  28.375 -24.844  1.00 76.12           C  
ATOM   2744  OE1 GLU B 150       5.992  28.062 -24.312  1.00 76.12           O  
ATOM   2745  OE2 GLU B 150       4.777  28.469 -26.094  1.00 76.12           O  
ATOM   2746  N   GLY B 151      -0.705  28.953 -25.562  1.00 59.53           N  
ATOM   2747  CA  GLY B 151      -1.785  29.500 -26.359  1.00 59.53           C  
ATOM   2748  C   GLY B 151      -3.025  29.828 -25.547  1.00 59.53           C  
ATOM   2749  O   GLY B 151      -4.113  29.984 -26.109  1.00 59.53           O  
ATOM   2750  N   LYS B 152      -3.104  30.297 -24.406  1.00 39.81           N  
ATOM   2751  CA  LYS B 152      -4.285  31.047 -23.984  1.00 39.81           C  
ATOM   2752  C   LYS B 152      -4.652  32.125 -25.016  1.00 39.81           C  
ATOM   2753  CB  LYS B 152      -4.055  31.688 -22.625  1.00 39.81           C  
ATOM   2754  O   LYS B 152      -4.066  33.188 -25.031  1.00 39.81           O  
ATOM   2755  CG  LYS B 152      -4.176  30.719 -21.453  1.00 39.81           C  
ATOM   2756  CD  LYS B 152      -4.230  31.453 -20.125  1.00 39.81           C  
ATOM   2757  CE  LYS B 152      -4.363  30.500 -18.953  1.00 39.81           C  
ATOM   2758  NZ  LYS B 152      -4.418  31.203 -17.641  1.00 39.81           N  
ATOM   2759  N   VAL B 153      -5.164  32.250 -26.141  1.00 24.88           N  
ATOM   2760  CA  VAL B 153      -6.480  32.750 -26.484  1.00 24.88           C  
ATOM   2761  C   VAL B 153      -7.527  32.188 -25.531  1.00 24.88           C  
ATOM   2762  CB  VAL B 153      -6.852  32.406 -27.953  1.00 24.88           C  
ATOM   2763  O   VAL B 153      -7.320  31.141 -24.922  1.00 24.88           O  
ATOM   2764  CG1 VAL B 153      -7.914  33.375 -28.484  1.00 24.88           C  
ATOM   2765  CG2 VAL B 153      -5.609  32.438 -28.844  1.00 24.88           C  
ATOM   2766  N   GLU B 154      -8.953  33.000 -25.391  1.00 24.22           N  
ATOM   2767  CA  GLU B 154     -10.242  33.188 -24.719  1.00 24.22           C  
ATOM   2768  C   GLU B 154     -11.094  31.922 -24.828  1.00 24.22           C  
ATOM   2769  CB  GLU B 154     -11.000  34.375 -25.297  1.00 24.22           C  
ATOM   2770  O   GLU B 154     -12.242  31.906 -24.391  1.00 24.22           O  
ATOM   2771  CG  GLU B 154     -10.469  35.719 -24.828  1.00 24.22           C  
ATOM   2772  CD  GLU B 154     -11.547  36.781 -24.719  1.00 24.22           C  
ATOM   2773  OE1 GLU B 154     -11.281  37.875 -24.156  1.00 24.22           O  
ATOM   2774  OE2 GLU B 154     -12.664  36.531 -25.219  1.00 24.22           O  
ATOM   2775  N   ARG B 155     -11.195  31.172 -25.969  1.00 22.80           N  
ATOM   2776  CA  ARG B 155     -12.492  30.516 -26.031  1.00 22.80           C  
ATOM   2777  C   ARG B 155     -12.750  29.688 -24.781  1.00 22.80           C  
ATOM   2778  CB  ARG B 155     -12.570  29.609 -27.281  1.00 22.80           C  
ATOM   2779  O   ARG B 155     -11.938  28.844 -24.406  1.00 22.80           O  
ATOM   2780  CG  ARG B 155     -12.914  30.359 -28.562  1.00 22.80           C  
ATOM   2781  CD  ARG B 155     -13.242  29.391 -29.688  1.00 22.80           C  
ATOM   2782  NE  ARG B 155     -12.039  28.969 -30.391  1.00 22.80           N  
ATOM   2783  NH1 ARG B 155     -13.156  27.641 -31.922  1.00 22.80           N  
ATOM   2784  NH2 ARG B 155     -10.875  27.812 -32.000  1.00 22.80           N  
ATOM   2785  CZ  ARG B 155     -12.023  28.141 -31.438  1.00 22.80           C  
ATOM   2786  N   GLY B 156     -13.484  30.344 -23.781  1.00 22.64           N  
ATOM   2787  CA  GLY B 156     -14.250  29.906 -22.625  1.00 22.64           C  
ATOM   2788  C   GLY B 156     -15.000  28.594 -22.859  1.00 22.64           C  
ATOM   2789  O   GLY B 156     -15.875  28.531 -23.719  1.00 22.64           O  
ATOM   2790  N   VAL B 157     -14.602  27.594 -23.094  1.00 22.70           N  
ATOM   2791  CA  VAL B 157     -15.594  26.531 -23.172  1.00 22.70           C  
ATOM   2792  C   VAL B 157     -16.750  26.828 -22.234  1.00 22.70           C  
ATOM   2793  CB  VAL B 157     -14.977  25.156 -22.828  1.00 22.70           C  
ATOM   2794  O   VAL B 157     -16.547  27.094 -21.047  1.00 22.70           O  
ATOM   2795  CG1 VAL B 157     -15.945  24.031 -23.188  1.00 22.70           C  
ATOM   2796  CG2 VAL B 157     -13.648  24.969 -23.562  1.00 22.70           C  
ATOM   2797  N   GLU B 158     -17.953  27.406 -22.688  1.00 22.27           N  
ATOM   2798  CA  GLU B 158     -19.266  27.656 -22.094  1.00 22.27           C  
ATOM   2799  C   GLU B 158     -19.531  26.688 -20.938  1.00 22.27           C  
ATOM   2800  CB  GLU B 158     -20.375  27.531 -23.156  1.00 22.27           C  
ATOM   2801  O   GLU B 158     -19.984  27.109 -19.875  1.00 22.27           O  
ATOM   2802  CG  GLU B 158     -21.094  28.828 -23.438  1.00 22.27           C  
ATOM   2803  CD  GLU B 158     -22.219  28.688 -24.453  1.00 22.27           C  
ATOM   2804  OE1 GLU B 158     -22.953  29.672 -24.688  1.00 22.27           O  
ATOM   2805  OE2 GLU B 158     -22.359  27.578 -25.016  1.00 22.27           O  
ATOM   2806  N   ASN B 159     -20.031  25.547 -21.172  1.00 21.78           N  
ATOM   2807  CA  ASN B 159     -20.766  24.781 -20.188  1.00 21.78           C  
ATOM   2808  C   ASN B 159     -19.828  24.094 -19.188  1.00 21.78           C  
ATOM   2809  CB  ASN B 159     -21.656  23.734 -20.859  1.00 21.78           C  
ATOM   2810  O   ASN B 159     -19.906  22.891 -18.984  1.00 21.78           O  
ATOM   2811  CG  ASN B 159     -23.000  24.312 -21.297  1.00 21.78           C  
ATOM   2812  ND2 ASN B 159     -23.625  23.656 -22.266  1.00 21.78           N  
ATOM   2813  OD1 ASN B 159     -23.438  25.328 -20.781  1.00 21.78           O  
ATOM   2814  N   VAL B 160     -18.766  24.562 -19.156  1.00 21.75           N  
ATOM   2815  CA  VAL B 160     -17.938  23.891 -18.172  1.00 21.75           C  
ATOM   2816  C   VAL B 160     -18.453  24.188 -16.766  1.00 21.75           C  
ATOM   2817  CB  VAL B 160     -16.453  24.312 -18.281  1.00 21.75           C  
ATOM   2818  O   VAL B 160     -18.516  25.359 -16.359  1.00 21.75           O  
ATOM   2819  CG1 VAL B 160     -15.547  23.297 -17.578  1.00 21.75           C  
ATOM   2820  CG2 VAL B 160     -16.047  24.438 -19.750  1.00 21.75           C  
ATOM   2821  N   PRO B 161     -19.312  23.344 -16.219  1.00 22.17           N  
ATOM   2822  CA  PRO B 161     -19.906  23.891 -15.000  1.00 22.17           C  
ATOM   2823  C   PRO B 161     -18.891  24.672 -14.156  1.00 22.17           C  
ATOM   2824  CB  PRO B 161     -20.391  22.641 -14.250  1.00 22.17           C  
ATOM   2825  O   PRO B 161     -17.703  24.391 -14.195  1.00 22.17           O  
ATOM   2826  CG  PRO B 161     -20.031  21.500 -15.148  1.00 22.17           C  
ATOM   2827  CD  PRO B 161     -19.297  22.031 -16.344  1.00 22.17           C  
ATOM   2828  N   ALA B 162     -19.156  25.969 -13.836  1.00 23.52           N  
ATOM   2829  CA  ALA B 162     -18.422  26.844 -12.930  1.00 23.52           C  
ATOM   2830  C   ALA B 162     -17.766  26.031 -11.805  1.00 23.52           C  
ATOM   2831  CB  ALA B 162     -19.328  27.906 -12.352  1.00 23.52           C  
ATOM   2832  O   ALA B 162     -18.281  25.000 -11.398  1.00 23.52           O  
ATOM   2833  N   PRO B 163     -16.594  26.359 -11.586  1.00 23.48           N  
ATOM   2834  CA  PRO B 163     -16.016  25.688 -10.414  1.00 23.48           C  
ATOM   2835  C   PRO B 163     -16.938  25.734  -9.203  1.00 23.48           C  
ATOM   2836  CB  PRO B 163     -14.734  26.484 -10.148  1.00 23.48           C  
ATOM   2837  O   PRO B 163     -17.703  26.688  -9.031  1.00 23.48           O  
ATOM   2838  CG  PRO B 163     -14.797  27.641 -11.094  1.00 23.48           C  
ATOM   2839  CD  PRO B 163     -16.031  27.500 -11.938  1.00 23.48           C  
ATOM   2840  N   LEU B 164     -17.469  24.734  -8.625  1.00 24.20           N  
ATOM   2841  CA  LEU B 164     -18.391  24.891  -7.508  1.00 24.20           C  
ATOM   2842  C   LEU B 164     -18.016  26.094  -6.656  1.00 24.20           C  
ATOM   2843  CB  LEU B 164     -18.406  23.625  -6.641  1.00 24.20           C  
ATOM   2844  O   LEU B 164     -16.828  26.312  -6.367  1.00 24.20           O  
ATOM   2845  CG  LEU B 164     -19.281  22.469  -7.141  1.00 24.20           C  
ATOM   2846  CD1 LEU B 164     -18.672  21.141  -6.734  1.00 24.20           C  
ATOM   2847  CD2 LEU B 164     -20.703  22.609  -6.605  1.00 24.20           C  
ATOM   2848  N   ASP B 165     -18.781  27.156  -6.727  1.00 26.23           N  
ATOM   2849  CA  ASP B 165     -18.641  28.312  -5.855  1.00 26.23           C  
ATOM   2850  C   ASP B 165     -18.469  27.891  -4.398  1.00 26.23           C  
ATOM   2851  CB  ASP B 165     -19.875  29.219  -5.996  1.00 26.23           C  
ATOM   2852  O   ASP B 165     -18.734  26.734  -4.047  1.00 26.23           O  
ATOM   2853  CG  ASP B 165     -20.781  29.188  -4.781  1.00 26.23           C  
ATOM   2854  OD1 ASP B 165     -20.406  28.562  -3.762  1.00 26.23           O  
ATOM   2855  OD2 ASP B 165     -21.875  29.781  -4.844  1.00 26.23           O  
ATOM   2856  N   LYS B 166     -17.844  28.719  -3.557  1.00 27.52           N  
ATOM   2857  CA  LYS B 166     -17.625  28.453  -2.137  1.00 27.52           C  
ATOM   2858  C   LYS B 166     -18.922  27.953  -1.475  1.00 27.52           C  
ATOM   2859  CB  LYS B 166     -17.125  29.703  -1.424  1.00 27.52           C  
ATOM   2860  O   LYS B 166     -18.875  27.078  -0.610  1.00 27.52           O  
ATOM   2861  CG  LYS B 166     -15.766  29.531  -0.762  1.00 27.52           C  
ATOM   2862  CD  LYS B 166     -15.305  30.812  -0.081  1.00 27.52           C  
ATOM   2863  CE  LYS B 166     -13.953  30.641   0.593  1.00 27.52           C  
ATOM   2864  NZ  LYS B 166     -13.516  31.875   1.302  1.00 27.52           N  
ATOM   2865  N   ALA B 167     -20.000  28.438  -1.824  1.00 27.53           N  
ATOM   2866  CA  ALA B 167     -21.297  28.141  -1.248  1.00 27.53           C  
ATOM   2867  C   ALA B 167     -21.797  26.766  -1.700  1.00 27.53           C  
ATOM   2868  CB  ALA B 167     -22.312  29.219  -1.627  1.00 27.53           C  
ATOM   2869  O   ALA B 167     -22.359  26.016  -0.907  1.00 27.53           O  
ATOM   2870  N   GLU B 168     -21.609  26.516  -2.900  1.00 28.47           N  
ATOM   2871  CA  GLU B 168     -22.094  25.234  -3.396  1.00 28.47           C  
ATOM   2872  C   GLU B 168     -21.219  24.078  -2.918  1.00 28.47           C  
ATOM   2873  CB  GLU B 168     -22.172  25.250  -4.926  1.00 28.47           C  
ATOM   2874  O   GLU B 168     -21.703  22.984  -2.672  1.00 28.47           O  
ATOM   2875  CG  GLU B 168     -23.422  25.891  -5.480  1.00 28.47           C  
ATOM   2876  CD  GLU B 168     -23.438  25.984  -6.996  1.00 28.47           C  
ATOM   2877  OE1 GLU B 168     -24.531  26.094  -7.590  1.00 28.47           O  
ATOM   2878  OE2 GLU B 168     -22.344  25.938  -7.598  1.00 28.47           O  
ATOM   2879  N   VAL B 169     -20.047  24.297  -2.711  1.00 27.73           N  
ATOM   2880  CA  VAL B 169     -19.188  23.328  -2.035  1.00 27.73           C  
ATOM   2881  C   VAL B 169     -19.625  23.172  -0.583  1.00 27.73           C  
ATOM   2882  CB  VAL B 169     -17.703  23.734  -2.100  1.00 27.73           C  
ATOM   2883  O   VAL B 169     -19.688  22.062  -0.062  1.00 27.73           O  
ATOM   2884  CG1 VAL B 169     -16.844  22.812  -1.240  1.00 27.73           C  
ATOM   2885  CG2 VAL B 169     -17.203  23.734  -3.547  1.00 27.73           C  
ATOM   2886  N   SER B 170     -20.031  24.219  -0.081  1.00 29.31           N  
ATOM   2887  CA  SER B 170     -20.625  24.203   1.248  1.00 29.31           C  
ATOM   2888  C   SER B 170     -21.953  23.453   1.247  1.00 29.31           C  
ATOM   2889  CB  SER B 170     -20.844  25.625   1.758  1.00 29.31           C  
ATOM   2890  O   SER B 170     -22.234  22.672   2.162  1.00 29.31           O  
ATOM   2891  OG  SER B 170     -21.297  25.625   3.098  1.00 29.31           O  
ATOM   2892  N   ALA B 171     -22.703  23.641   0.253  1.00 28.80           N  
ATOM   2893  CA  ALA B 171     -23.969  22.922   0.183  1.00 28.80           C  
ATOM   2894  C   ALA B 171     -23.750  21.438  -0.091  1.00 28.80           C  
ATOM   2895  CB  ALA B 171     -24.859  23.531  -0.893  1.00 28.80           C  
ATOM   2896  O   ALA B 171     -24.422  20.578   0.493  1.00 28.80           O  
ATOM   2897  N   LEU B 172     -22.891  21.156  -0.853  1.00 28.41           N  
ATOM   2898  CA  LEU B 172     -22.594  19.750  -1.128  1.00 28.41           C  
ATOM   2899  C   LEU B 172     -21.906  19.094   0.063  1.00 28.41           C  
ATOM   2900  CB  LEU B 172     -21.719  19.625  -2.377  1.00 28.41           C  
ATOM   2901  O   LEU B 172     -22.203  17.953   0.400  1.00 28.41           O  
ATOM   2902  CG  LEU B 172     -22.453  19.391  -3.697  1.00 28.41           C  
ATOM   2903  CD1 LEU B 172     -21.641  19.922  -4.863  1.00 28.41           C  
ATOM   2904  CD2 LEU B 172     -22.750  17.906  -3.889  1.00 28.41           C  
ATOM   2905  N   ARG B 173     -21.172  19.828   0.654  1.00 28.48           N  
ATOM   2906  CA  ARG B 173     -20.672  19.359   1.943  1.00 28.48           C  
ATOM   2907  C   ARG B 173     -21.828  19.172   2.928  1.00 28.48           C  
ATOM   2908  CB  ARG B 173     -19.641  20.328   2.521  1.00 28.48           C  
ATOM   2909  O   ARG B 173     -21.844  18.203   3.693  1.00 28.48           O  
ATOM   2910  CG  ARG B 173     -18.219  19.828   2.441  1.00 28.48           C  
ATOM   2911  CD  ARG B 173     -17.234  20.844   3.004  1.00 28.48           C  
ATOM   2912  NE  ARG B 173     -15.852  20.391   2.836  1.00 28.48           N  
ATOM   2913  NH1 ARG B 173     -14.906  22.344   3.654  1.00 28.48           N  
ATOM   2914  NH2 ARG B 173     -13.562  20.625   2.955  1.00 28.48           N  
ATOM   2915  CZ  ARG B 173     -14.773  21.125   3.148  1.00 28.48           C  
ATOM   2916  N   ALA B 174     -22.719  20.047   2.777  1.00 31.19           N  
ATOM   2917  CA  ALA B 174     -23.906  19.891   3.604  1.00 31.19           C  
ATOM   2918  C   ALA B 174     -24.734  18.688   3.158  1.00 31.19           C  
ATOM   2919  CB  ALA B 174     -24.750  21.156   3.553  1.00 31.19           C  
ATOM   2920  O   ALA B 174     -25.266  17.953   3.990  1.00 31.19           O  
ATOM   2921  N   SER B 175     -24.828  18.562   1.942  1.00 28.66           N  
ATOM   2922  CA  SER B 175     -25.547  17.391   1.459  1.00 28.66           C  
ATOM   2923  C   SER B 175     -24.797  16.109   1.766  1.00 28.66           C  
ATOM   2924  CB  SER B 175     -25.797  17.500  -0.046  1.00 28.66           C  
ATOM   2925  O   SER B 175     -25.391  15.062   2.020  1.00 28.66           O  
ATOM   2926  OG  SER B 175     -26.672  18.578  -0.335  1.00 28.66           O  
ATOM   2927  N   TRP B 176     -23.594  16.141   1.644  1.00 28.67           N  
ATOM   2928  CA  TRP B 176     -22.766  14.992   2.014  1.00 28.67           C  
ATOM   2929  C   TRP B 176     -22.844  14.727   3.514  1.00 28.67           C  
ATOM   2930  CB  TRP B 176     -21.312  15.227   1.594  1.00 28.67           C  
ATOM   2931  O   TRP B 176     -22.906  13.578   3.943  1.00 28.67           O  
ATOM   2932  CG  TRP B 176     -20.406  14.055   1.842  1.00 28.67           C  
ATOM   2933  CD1 TRP B 176     -19.391  13.969   2.748  1.00 28.67           C  
ATOM   2934  CD2 TRP B 176     -20.453  12.789   1.170  1.00 28.67           C  
ATOM   2935  CE2 TRP B 176     -19.422  11.992   1.720  1.00 28.67           C  
ATOM   2936  CE3 TRP B 176     -21.266  12.250   0.155  1.00 28.67           C  
ATOM   2937  NE1 TRP B 176     -18.797  12.734   2.680  1.00 28.67           N  
ATOM   2938  CH2 TRP B 176     -19.984  10.188   0.295  1.00 28.67           C  
ATOM   2939  CZ2 TRP B 176     -19.188  10.680   1.288  1.00 28.67           C  
ATOM   2940  CZ3 TRP B 176     -21.016  10.953  -0.273  1.00 28.67           C  
ATOM   2941  N   GLU B 177     -22.875  15.703   4.184  1.00 32.59           N  
ATOM   2942  CA  GLU B 177     -23.141  15.562   5.609  1.00 32.59           C  
ATOM   2943  C   GLU B 177     -24.547  14.992   5.848  1.00 32.59           C  
ATOM   2944  CB  GLU B 177     -22.984  16.906   6.324  1.00 32.59           C  
ATOM   2945  O   GLU B 177     -24.734  14.148   6.723  1.00 32.59           O  
ATOM   2946  CG  GLU B 177     -22.344  16.797   7.699  1.00 32.59           C  
ATOM   2947  CD  GLU B 177     -22.172  18.141   8.383  1.00 32.59           C  
ATOM   2948  OE1 GLU B 177     -21.656  18.188   9.523  1.00 32.59           O  
ATOM   2949  OE2 GLU B 177     -22.562  19.172   7.781  1.00 32.59           O  
ATOM   2950  N   LYS B 178     -25.344  15.461   4.996  1.00 32.53           N  
ATOM   2951  CA  LYS B 178     -26.703  14.930   5.102  1.00 32.53           C  
ATOM   2952  C   LYS B 178     -26.750  13.461   4.684  1.00 32.53           C  
ATOM   2953  CB  LYS B 178     -27.672  15.742   4.242  1.00 32.53           C  
ATOM   2954  O   LYS B 178     -27.438  12.648   5.312  1.00 32.53           O  
ATOM   2955  CG  LYS B 178     -28.406  16.828   5.012  1.00 32.53           C  
ATOM   2956  CD  LYS B 178     -29.391  17.578   4.113  1.00 32.53           C  
ATOM   2957  CE  LYS B 178     -30.078  18.719   4.863  1.00 32.53           C  
ATOM   2958  NZ  LYS B 178     -31.016  19.469   3.982  1.00 32.53           N  
ATOM   2959  N   LEU B 179     -26.094  13.180   3.746  1.00 29.52           N  
ATOM   2960  CA  LEU B 179     -26.062  11.789   3.312  1.00 29.52           C  
ATOM   2961  C   LEU B 179     -25.281  10.938   4.305  1.00 29.52           C  
ATOM   2962  CB  LEU B 179     -25.438  11.680   1.920  1.00 29.52           C  
ATOM   2963  O   LEU B 179     -25.688   9.828   4.641  1.00 29.52           O  
ATOM   2964  CG  LEU B 179     -26.031  10.625   0.990  1.00 29.52           C  
ATOM   2965  CD1 LEU B 179     -26.922  11.273  -0.056  1.00 29.52           C  
ATOM   2966  CD2 LEU B 179     -24.922   9.812   0.323  1.00 29.52           C  
ATOM   2967  N   GLN B 180     -24.297  11.547   4.688  1.00 31.16           N  
ATOM   2968  CA  GLN B 180     -23.594  10.812   5.742  1.00 31.16           C  
ATOM   2969  C   GLN B 180     -24.484  10.656   6.977  1.00 31.16           C  
ATOM   2970  CB  GLN B 180     -22.297  11.523   6.113  1.00 31.16           C  
ATOM   2971  O   GLN B 180     -24.516   9.586   7.586  1.00 31.16           O  
ATOM   2972  CG  GLN B 180     -21.266  10.602   6.746  1.00 31.16           C  
ATOM   2973  CD  GLN B 180     -20.500   9.789   5.719  1.00 31.16           C  
ATOM   2974  NE2 GLN B 180     -20.172   8.547   6.070  1.00 31.16           N  
ATOM   2975  OE1 GLN B 180     -20.203  10.266   4.621  1.00 31.16           O  
ATOM   2976  N   ASN B 181     -25.094  11.688   7.172  1.00 34.78           N  
ATOM   2977  CA  ASN B 181     -26.047  11.617   8.258  1.00 34.78           C  
ATOM   2978  C   ASN B 181     -27.172  10.617   7.961  1.00 34.78           C  
ATOM   2979  CB  ASN B 181     -26.641  13.000   8.547  1.00 34.78           C  
ATOM   2980  O   ASN B 181     -27.609   9.883   8.852  1.00 34.78           O  
ATOM   2981  CG  ASN B 181     -25.750  13.844   9.438  1.00 34.78           C  
ATOM   2982  ND2 ASN B 181     -26.047  15.133   9.516  1.00 34.78           N  
ATOM   2983  OD1 ASN B 181     -24.812  13.336  10.055  1.00 34.78           O  
ATOM   2984  N   ALA B 182     -27.562  10.664   6.773  1.00 31.67           N  
ATOM   2985  CA  ALA B 182     -28.609   9.727   6.391  1.00 31.67           C  
ATOM   2986  C   ALA B 182     -28.109   8.289   6.449  1.00 31.67           C  
ATOM   2987  CB  ALA B 182     -29.125  10.055   4.992  1.00 31.67           C  
ATOM   2988  O   ALA B 182     -28.828   7.391   6.898  1.00 31.67           O  
ATOM   2989  N   VAL B 183     -27.062   8.070   6.129  1.00 29.72           N  
ATOM   2990  CA  VAL B 183     -26.500   6.723   6.180  1.00 29.72           C  
ATOM   2991  C   VAL B 183     -26.250   6.320   7.633  1.00 29.72           C  
ATOM   2992  CB  VAL B 183     -25.188   6.621   5.371  1.00 29.72           C  
ATOM   2993  O   VAL B 183     -26.531   5.184   8.023  1.00 29.72           O  
ATOM   2994  CG1 VAL B 183     -24.469   5.301   5.664  1.00 29.72           C  
ATOM   2995  CG2 VAL B 183     -25.469   6.758   3.879  1.00 29.72           C  
ATOM   2996  N   ASP B 184     -25.875   7.203   8.320  1.00 32.41           N  
ATOM   2997  CA  ASP B 184     -25.766   6.957   9.750  1.00 32.41           C  
ATOM   2998  C   ASP B 184     -27.141   6.676  10.367  1.00 32.41           C  
ATOM   2999  CB  ASP B 184     -25.109   8.148  10.453  1.00 32.41           C  
ATOM   3000  O   ASP B 184     -27.281   5.773  11.195  1.00 32.41           O  
ATOM   3001  CG  ASP B 184     -23.594   8.180  10.281  1.00 32.41           C  
ATOM   3002  OD1 ASP B 184     -23.016   7.148   9.891  1.00 32.41           O  
ATOM   3003  OD2 ASP B 184     -23.000   9.234  10.547  1.00 32.41           O  
ATOM   3004  N   GLU B 185     -27.906   7.461   9.922  1.00 35.12           N  
ATOM   3005  CA  GLU B 185     -29.266   7.285  10.422  1.00 35.12           C  
ATOM   3006  C   GLU B 185     -29.859   5.945   9.977  1.00 35.12           C  
ATOM   3007  CB  GLU B 185     -30.172   8.430   9.961  1.00 35.12           C  
ATOM   3008  O   GLU B 185     -30.547   5.273  10.750  1.00 35.12           O  
ATOM   3009  CG  GLU B 185     -30.719   9.281  11.102  1.00 35.12           C  
ATOM   3010  CD  GLU B 185     -31.625  10.406  10.625  1.00 35.12           C  
ATOM   3011  OE1 GLU B 185     -32.125  11.172  11.469  1.00 35.12           O  
ATOM   3012  OE2 GLU B 185     -31.828  10.523   9.391  1.00 35.12           O  
ATOM   3013  N   LEU B 186     -29.594   5.719   8.836  1.00 29.83           N  
ATOM   3014  CA  LEU B 186     -30.078   4.426   8.367  1.00 29.83           C  
ATOM   3015  C   LEU B 186     -29.344   3.285   9.062  1.00 29.83           C  
ATOM   3016  CB  LEU B 186     -29.922   4.309   6.848  1.00 29.83           C  
ATOM   3017  O   LEU B 186     -29.938   2.256   9.383  1.00 29.83           O  
ATOM   3018  CG  LEU B 186     -31.156   3.891   6.062  1.00 29.83           C  
ATOM   3019  CD1 LEU B 186     -31.766   5.094   5.348  1.00 29.83           C  
ATOM   3020  CD2 LEU B 186     -30.812   2.789   5.066  1.00 29.83           C  
ATOM   3021  N   GLY B 187     -28.234   3.361   9.203  1.00 28.28           N  
ATOM   3022  CA  GLY B 187     -27.562   2.367  10.031  1.00 28.28           C  
ATOM   3023  C   GLY B 187     -28.172   2.244  11.422  1.00 28.28           C  
ATOM   3024  O   GLY B 187     -28.219   1.149  11.984  1.00 28.28           O  
ATOM   3025  N   LYS B 188     -28.438   3.285  11.883  1.00 31.64           N  
ATOM   3026  CA  LYS B 188     -29.125   3.250  13.164  1.00 31.64           C  
ATOM   3027  C   LYS B 188     -30.469   2.545  13.039  1.00 31.64           C  
ATOM   3028  CB  LYS B 188     -29.328   4.664  13.711  1.00 31.64           C  
ATOM   3029  O   LYS B 188     -30.906   1.849  13.961  1.00 31.64           O  
ATOM   3030  CG  LYS B 188     -28.078   5.273  14.320  1.00 31.64           C  
ATOM   3031  CD  LYS B 188     -28.344   6.676  14.859  1.00 31.64           C  
ATOM   3032  CE  LYS B 188     -27.047   7.344  15.328  1.00 31.64           C  
ATOM   3033  NZ  LYS B 188     -27.281   8.758  15.742  1.00 31.64           N  
ATOM   3034  N   GLU B 189     -31.094   2.904  12.047  1.00 29.45           N  
ATOM   3035  CA  GLU B 189     -32.375   2.250  11.844  1.00 29.45           C  
ATOM   3036  C   GLU B 189     -32.219   0.742  11.680  1.00 29.45           C  
ATOM   3037  CB  GLU B 189     -33.094   2.838  10.625  1.00 29.45           C  
ATOM   3038  O   GLU B 189     -33.094  -0.032  12.070  1.00 29.45           O  
ATOM   3039  CG  GLU B 189     -33.906   4.094  10.938  1.00 29.45           C  
ATOM   3040  CD  GLU B 189     -34.719   4.598   9.750  1.00 29.45           C  
ATOM   3041  OE1 GLU B 189     -35.500   5.559   9.906  1.00 29.45           O  
ATOM   3042  OE2 GLU B 189     -34.562   4.023   8.648  1.00 29.45           O  
ATOM   3043  N   ILE B 190     -31.281   0.368  11.031  1.00 24.84           N  
ATOM   3044  CA  ILE B 190     -31.109  -1.070  10.859  1.00 24.84           C  
ATOM   3045  C   ILE B 190     -30.734  -1.706  12.195  1.00 24.84           C  
ATOM   3046  CB  ILE B 190     -30.031  -1.384   9.797  1.00 24.84           C  
ATOM   3047  O   ILE B 190     -31.172  -2.818  12.500  1.00 24.84           O  
ATOM   3048  CG1 ILE B 190     -30.484  -0.914   8.414  1.00 24.84           C  
ATOM   3049  CG2 ILE B 190     -29.703  -2.879   9.789  1.00 24.84           C  
ATOM   3050  CD1 ILE B 190     -29.406  -0.996   7.340  1.00 24.84           C  
ATOM   3051  N   ASP B 191     -30.047  -1.073  12.852  1.00 26.20           N  
ATOM   3052  CA  ASP B 191     -29.781  -1.673  14.156  1.00 26.20           C  
ATOM   3053  C   ASP B 191     -31.047  -1.673  15.016  1.00 26.20           C  
ATOM   3054  CB  ASP B 191     -28.656  -0.932  14.867  1.00 26.20           C  
ATOM   3055  O   ASP B 191     -31.109  -2.367  16.031  1.00 26.20           O  
ATOM   3056  CG  ASP B 191     -27.281  -1.291  14.336  1.00 26.20           C  
ATOM   3057  OD1 ASP B 191     -27.141  -2.334  13.656  1.00 26.20           O  
ATOM   3058  OD2 ASP B 191     -26.328  -0.527  14.594  1.00 26.20           O  
ATOM   3059  N   HIS B 192     -31.688  -0.714  14.789  1.00 26.97           N  
ATOM   3060  CA  HIS B 192     -32.906  -0.729  15.570  1.00 26.97           C  
ATOM   3061  C   HIS B 192     -34.000  -1.548  14.883  1.00 26.97           C  
ATOM   3062  CB  HIS B 192     -33.406   0.697  15.820  1.00 26.97           C  
ATOM   3063  O   HIS B 192     -35.125  -1.599  15.352  1.00 26.97           O  
ATOM   3064  CG  HIS B 192     -32.594   1.447  16.828  1.00 26.97           C  
ATOM   3065  CD2 HIS B 192     -32.031   2.674  16.781  1.00 26.97           C  
ATOM   3066  ND1 HIS B 192     -32.281   0.934  18.062  1.00 26.97           N  
ATOM   3067  CE1 HIS B 192     -31.562   1.814  18.734  1.00 26.97           C  
ATOM   3068  NE2 HIS B 192     -31.391   2.879  17.969  1.00 26.97           N  
ATOM   3069  N   ALA B 193     -33.812  -1.672  13.602  1.00 23.70           N  
ATOM   3070  CA  ALA B 193     -34.875  -2.564  13.148  1.00 23.70           C  
ATOM   3071  C   ALA B 193     -34.594  -4.004  13.578  1.00 23.70           C  
ATOM   3072  CB  ALA B 193     -35.031  -2.482  11.633  1.00 23.70           C  
ATOM   3073  O   ALA B 193     -33.469  -4.473  13.508  1.00 23.70           O  
TER    3074      ALA B 193                                                      
ATOM   3075  N   MET C   1       7.113  16.922  31.547  1.00 56.59           N  
ATOM   3076  CA  MET C   1       5.949  17.750  31.250  1.00 56.59           C  
ATOM   3077  C   MET C   1       4.711  16.891  31.031  1.00 56.59           C  
ATOM   3078  CB  MET C   1       6.207  18.609  30.000  1.00 56.59           C  
ATOM   3079  O   MET C   1       4.789  15.820  30.422  1.00 56.59           O  
ATOM   3080  CG  MET C   1       5.195  19.719  29.812  1.00 56.59           C  
ATOM   3081  SD  MET C   1       5.715  20.938  28.547  1.00 56.59           S  
ATOM   3082  CE  MET C   1       4.156  21.828  28.297  1.00 56.59           C  
ATOM   3083  N   LYS C   2       3.693  17.172  31.703  1.00 59.59           N  
ATOM   3084  CA  LYS C   2       2.408  16.500  31.547  1.00 59.59           C  
ATOM   3085  C   LYS C   2       1.757  16.859  30.219  1.00 59.59           C  
ATOM   3086  CB  LYS C   2       1.471  16.859  32.688  1.00 59.59           C  
ATOM   3087  O   LYS C   2       1.910  17.984  29.719  1.00 59.59           O  
ATOM   3088  CG  LYS C   2       1.777  16.125  34.000  1.00 59.59           C  
ATOM   3089  CD  LYS C   2       0.748  16.453  35.062  1.00 59.59           C  
ATOM   3090  CE  LYS C   2       1.060  15.719  36.375  1.00 59.59           C  
ATOM   3091  NZ  LYS C   2       0.045  16.016  37.438  1.00 59.59           N  
ATOM   3092  N   TYR C   3       1.321  15.922  29.500  1.00 59.12           N  
ATOM   3093  CA  TYR C   3       0.547  16.156  28.297  1.00 59.12           C  
ATOM   3094  C   TYR C   3      -0.749  15.344  28.312  1.00 59.12           C  
ATOM   3095  CB  TYR C   3       1.368  15.781  27.047  1.00 59.12           C  
ATOM   3096  O   TYR C   3      -0.917  14.453  29.141  1.00 59.12           O  
ATOM   3097  CG  TYR C   3       1.740  14.320  26.984  1.00 59.12           C  
ATOM   3098  CD1 TYR C   3       2.922  13.852  27.562  1.00 59.12           C  
ATOM   3099  CD2 TYR C   3       0.913  13.398  26.344  1.00 59.12           C  
ATOM   3100  CE1 TYR C   3       3.270  12.508  27.500  1.00 59.12           C  
ATOM   3101  CE2 TYR C   3       1.251  12.055  26.281  1.00 59.12           C  
ATOM   3102  OH  TYR C   3       2.770  10.281  26.781  1.00 59.12           O  
ATOM   3103  CZ  TYR C   3       2.430  11.617  26.859  1.00 59.12           C  
ATOM   3104  N   VAL C   4      -1.684  15.844  27.594  1.00 62.31           N  
ATOM   3105  CA  VAL C   4      -2.957  15.148  27.438  1.00 62.31           C  
ATOM   3106  C   VAL C   4      -2.865  14.164  26.266  1.00 62.31           C  
ATOM   3107  CB  VAL C   4      -4.121  16.141  27.203  1.00 62.31           C  
ATOM   3108  O   VAL C   4      -2.375  14.508  25.188  1.00 62.31           O  
ATOM   3109  CG1 VAL C   4      -5.422  15.383  26.922  1.00 62.31           C  
ATOM   3110  CG2 VAL C   4      -4.281  17.062  28.406  1.00 62.31           C  
ATOM   3111  N   ASP C   5      -3.186  12.883  26.562  1.00 63.81           N  
ATOM   3112  CA  ASP C   5      -3.297  11.867  25.516  1.00 63.81           C  
ATOM   3113  C   ASP C   5      -4.656  11.938  24.828  1.00 63.81           C  
ATOM   3114  CB  ASP C   5      -3.082  10.469  26.109  1.00 63.81           C  
ATOM   3115  O   ASP C   5      -5.699  11.891  25.484  1.00 63.81           O  
ATOM   3116  CG  ASP C   5      -1.628  10.180  26.438  1.00 63.81           C  
ATOM   3117  OD1 ASP C   5      -0.732  10.648  25.703  1.00 63.81           O  
ATOM   3118  OD2 ASP C   5      -1.375   9.484  27.438  1.00 63.81           O  
ATOM   3119  N   ILE C   6      -4.672  12.148  23.562  1.00 63.00           N  
ATOM   3120  CA  ILE C   6      -5.863  12.227  22.719  1.00 63.00           C  
ATOM   3121  C   ILE C   6      -5.965  10.969  21.859  1.00 63.00           C  
ATOM   3122  CB  ILE C   6      -5.852  13.484  21.844  1.00 63.00           C  
ATOM   3123  O   ILE C   6      -5.023  10.625  21.141  1.00 63.00           O  
ATOM   3124  CG1 ILE C   6      -5.770  14.750  22.703  1.00 63.00           C  
ATOM   3125  CG2 ILE C   6      -7.090  13.523  20.938  1.00 63.00           C  
ATOM   3126  CD1 ILE C   6      -5.445  16.016  21.922  1.00 63.00           C  
ATOM   3127  N   THR C   7      -6.957  10.195  21.969  1.00 61.12           N  
ATOM   3128  CA  THR C   7      -7.105   8.914  21.281  1.00 61.12           C  
ATOM   3129  C   THR C   7      -8.336   8.930  20.391  1.00 61.12           C  
ATOM   3130  CB  THR C   7      -7.207   7.750  22.281  1.00 61.12           C  
ATOM   3131  O   THR C   7      -8.781   7.875  19.922  1.00 61.12           O  
ATOM   3132  CG2 THR C   7      -5.926   7.605  23.094  1.00 61.12           C  
ATOM   3133  OG1 THR C   7      -8.305   7.988  23.172  1.00 61.12           O  
ATOM   3134  N   GLU C   8      -8.766  10.141  20.172  1.00 57.34           N  
ATOM   3135  CA  GLU C   8     -10.031  10.242  19.469  1.00 57.34           C  
ATOM   3136  C   GLU C   8      -9.820  10.258  17.953  1.00 57.34           C  
ATOM   3137  CB  GLU C   8     -10.797  11.492  19.906  1.00 57.34           C  
ATOM   3138  O   GLU C   8     -10.773  10.125  17.188  1.00 57.34           O  
ATOM   3139  CG  GLU C   8     -10.016  12.781  19.734  1.00 57.34           C  
ATOM   3140  CD  GLU C   8     -10.672  13.977  20.406  1.00 57.34           C  
ATOM   3141  OE1 GLU C   8     -10.125  15.102  20.312  1.00 57.34           O  
ATOM   3142  OE2 GLU C   8     -11.742  13.797  21.016  1.00 57.34           O  
ATOM   3143  N   TYR C   9      -8.594  10.484  17.531  1.00 64.69           N  
ATOM   3144  CA  TYR C   9      -8.281  10.516  16.094  1.00 64.69           C  
ATOM   3145  C   TYR C   9      -7.734   9.172  15.633  1.00 64.69           C  
ATOM   3146  CB  TYR C   9      -7.273  11.625  15.797  1.00 64.69           C  
ATOM   3147  O   TYR C   9      -6.766   8.656  16.203  1.00 64.69           O  
ATOM   3148  CG  TYR C   9      -7.754  13.000  16.188  1.00 64.69           C  
ATOM   3149  CD1 TYR C   9      -8.648  13.703  15.367  1.00 64.69           C  
ATOM   3150  CD2 TYR C   9      -7.320  13.609  17.359  1.00 64.69           C  
ATOM   3151  CE1 TYR C   9      -9.086  14.977  15.719  1.00 64.69           C  
ATOM   3152  CE2 TYR C   9      -7.758  14.875  17.719  1.00 64.69           C  
ATOM   3153  OH  TYR C   9      -9.078  16.812  17.250  1.00 64.69           O  
ATOM   3154  CZ  TYR C   9      -8.641  15.555  16.891  1.00 64.69           C  
ATOM   3155  N   ASN C  10      -8.344   8.570  14.703  1.00 71.88           N  
ATOM   3156  CA  ASN C  10      -7.883   7.305  14.141  1.00 71.88           C  
ATOM   3157  C   ASN C  10      -7.527   7.449  12.664  1.00 71.88           C  
ATOM   3158  CB  ASN C  10      -8.938   6.215  14.336  1.00 71.88           C  
ATOM   3159  O   ASN C  10      -8.406   7.699  11.836  1.00 71.88           O  
ATOM   3160  CG  ASN C  10      -9.227   5.930  15.797  1.00 71.88           C  
ATOM   3161  ND2 ASN C  10     -10.508   5.945  16.156  1.00 71.88           N  
ATOM   3162  OD1 ASN C  10      -8.312   5.703  16.594  1.00 71.88           O  
ATOM   3163  N   ALA C  11      -6.207   7.230  12.453  1.00 70.06           N  
ATOM   3164  CA  ALA C  11      -5.789   7.262  11.055  1.00 70.06           C  
ATOM   3165  C   ALA C  11      -6.465   6.148  10.250  1.00 70.06           C  
ATOM   3166  CB  ALA C  11      -4.270   7.137  10.953  1.00 70.06           C  
ATOM   3167  O   ALA C  11      -6.793   5.094  10.797  1.00 70.06           O  
ATOM   3168  N   THR C  12      -6.602   6.496   9.039  1.00 68.88           N  
ATOM   3169  CA  THR C  12      -7.234   5.492   8.188  1.00 68.88           C  
ATOM   3170  C   THR C  12      -6.234   4.922   7.188  1.00 68.88           C  
ATOM   3171  CB  THR C  12      -8.438   6.086   7.430  1.00 68.88           C  
ATOM   3172  O   THR C  12      -6.445   3.838   6.641  1.00 68.88           O  
ATOM   3173  CG2 THR C  12      -9.570   6.434   8.383  1.00 68.88           C  
ATOM   3174  OG1 THR C  12      -8.023   7.273   6.742  1.00 68.88           O  
ATOM   3175  N   SER C  13      -5.148   5.594   7.043  1.00 70.69           N  
ATOM   3176  CA  SER C  13      -4.109   5.180   6.105  1.00 70.69           C  
ATOM   3177  C   SER C  13      -2.939   4.523   6.836  1.00 70.69           C  
ATOM   3178  CB  SER C  13      -3.609   6.375   5.297  1.00 70.69           C  
ATOM   3179  O   SER C  13      -1.923   5.172   7.098  1.00 70.69           O  
ATOM   3180  OG  SER C  13      -4.672   6.965   4.566  1.00 70.69           O  
ATOM   3181  N   PHE C  14      -3.117   3.318   7.211  1.00 78.81           N  
ATOM   3182  CA  PHE C  14      -2.090   2.535   7.887  1.00 78.81           C  
ATOM   3183  C   PHE C  14      -2.275   1.048   7.609  1.00 78.81           C  
ATOM   3184  CB  PHE C  14      -2.115   2.797   9.398  1.00 78.81           C  
ATOM   3185  O   PHE C  14      -3.250   0.646   6.973  1.00 78.81           O  
ATOM   3186  CG  PHE C  14      -3.336   2.252  10.086  1.00 78.81           C  
ATOM   3187  CD1 PHE C  14      -4.520   2.979  10.109  1.00 78.81           C  
ATOM   3188  CD2 PHE C  14      -3.299   1.013  10.711  1.00 78.81           C  
ATOM   3189  CE1 PHE C  14      -5.652   2.477  10.742  1.00 78.81           C  
ATOM   3190  CE2 PHE C  14      -4.426   0.505  11.352  1.00 78.81           C  
ATOM   3191  CZ  PHE C  14      -5.602   1.238  11.367  1.00 78.81           C  
ATOM   3192  N   THR C  15      -1.300   0.274   7.898  1.00 67.94           N  
ATOM   3193  CA  THR C  15      -1.385  -1.176   7.762  1.00 67.94           C  
ATOM   3194  C   THR C  15      -1.607  -1.835   9.117  1.00 67.94           C  
ATOM   3195  CB  THR C  15      -0.113  -1.751   7.109  1.00 67.94           C  
ATOM   3196  O   THR C  15      -0.799  -1.671  10.031  1.00 67.94           O  
ATOM   3197  CG2 THR C  15      -0.214  -3.264   6.945  1.00 67.94           C  
ATOM   3198  OG1 THR C  15       0.067  -1.154   5.816  1.00 67.94           O  
ATOM   3199  N   GLU C  16      -2.783  -2.416   9.195  1.00 71.25           N  
ATOM   3200  CA  GLU C  16      -2.977  -3.221  10.398  1.00 71.25           C  
ATOM   3201  C   GLU C  16      -1.924  -4.320  10.500  1.00 71.25           C  
ATOM   3202  CB  GLU C  16      -4.379  -3.834  10.414  1.00 71.25           C  
ATOM   3203  O   GLU C  16      -1.649  -5.020   9.523  1.00 71.25           O  
ATOM   3204  CG  GLU C  16      -5.461  -2.881  10.906  1.00 71.25           C  
ATOM   3205  CD  GLU C  16      -6.836  -3.523  10.984  1.00 71.25           C  
ATOM   3206  OE1 GLU C  16      -7.812  -2.828  11.344  1.00 71.25           O  
ATOM   3207  OE2 GLU C  16      -6.941  -4.734  10.680  1.00 71.25           O  
ATOM   3208  N   ALA C  17      -1.299  -4.355  11.641  1.00 71.31           N  
ATOM   3209  CA  ALA C  17      -0.221  -5.301  11.930  1.00 71.31           C  
ATOM   3210  C   ALA C  17      -0.239  -5.715  13.398  1.00 71.31           C  
ATOM   3211  CB  ALA C  17       1.131  -4.688  11.570  1.00 71.31           C  
ATOM   3212  O   ALA C  17      -1.218  -5.473  14.102  1.00 71.31           O  
ATOM   3213  N   ASN C  18       0.481  -6.652  13.836  1.00 68.62           N  
ATOM   3214  CA  ASN C  18       0.690  -7.082  15.211  1.00 68.62           C  
ATOM   3215  C   ASN C  18       2.158  -6.980  15.609  1.00 68.62           C  
ATOM   3216  CB  ASN C  18       0.183  -8.516  15.406  1.00 68.62           C  
ATOM   3217  O   ASN C  18       2.729  -7.938  16.141  1.00 68.62           O  
ATOM   3218  CG  ASN C  18      -1.327  -8.617  15.320  1.00 68.62           C  
ATOM   3219  ND2 ASN C  18      -1.815  -9.664  14.680  1.00 68.62           N  
ATOM   3220  OD1 ASN C  18      -2.049  -7.754  15.836  1.00 68.62           O  
ATOM   3221  N   ARG C  19       2.740  -5.867  15.273  1.00 73.69           N  
ATOM   3222  CA  ARG C  19       4.117  -5.625  15.688  1.00 73.69           C  
ATOM   3223  C   ARG C  19       4.242  -5.645  17.203  1.00 73.69           C  
ATOM   3224  CB  ARG C  19       4.617  -4.289  15.133  1.00 73.69           C  
ATOM   3225  O   ARG C  19       3.332  -5.211  17.906  1.00 73.69           O  
ATOM   3226  CG  ARG C  19       4.633  -4.215  13.617  1.00 73.69           C  
ATOM   3227  CD  ARG C  19       5.266  -2.924  13.117  1.00 73.69           C  
ATOM   3228  NE  ARG C  19       4.480  -1.756  13.508  1.00 73.69           N  
ATOM   3229  NH1 ARG C  19       6.117  -0.217  12.961  1.00 73.69           N  
ATOM   3230  NH2 ARG C  19       4.102   0.490  13.805  1.00 73.69           N  
ATOM   3231  CZ  ARG C  19       4.902  -0.497  13.422  1.00 73.69           C  
ATOM   3232  N   THR C  20       5.359  -6.223  17.672  1.00 71.00           N  
ATOM   3233  CA  THR C  20       5.785  -6.074  19.062  1.00 71.00           C  
ATOM   3234  C   THR C  20       6.859  -5.000  19.172  1.00 71.00           C  
ATOM   3235  CB  THR C  20       6.320  -7.402  19.625  1.00 71.00           C  
ATOM   3236  O   THR C  20       7.383  -4.516  18.172  1.00 71.00           O  
ATOM   3237  CG2 THR C  20       5.316  -8.531  19.406  1.00 71.00           C  
ATOM   3238  OG1 THR C  20       7.547  -7.738  18.969  1.00 71.00           O  
ATOM   3239  N   ILE C  21       7.070  -4.605  20.344  1.00 75.62           N  
ATOM   3240  CA  ILE C  21       8.039  -3.547  20.594  1.00 75.62           C  
ATOM   3241  C   ILE C  21       9.430  -4.004  20.141  1.00 75.62           C  
ATOM   3242  CB  ILE C  21       8.062  -3.137  22.078  1.00 75.62           C  
ATOM   3243  O   ILE C  21      10.273  -3.184  19.781  1.00 75.62           O  
ATOM   3244  CG1 ILE C  21       8.781  -1.791  22.250  1.00 75.62           C  
ATOM   3245  CG2 ILE C  21       8.734  -4.223  22.922  1.00 75.62           C  
ATOM   3246  CD1 ILE C  21       8.117  -0.639  21.516  1.00 75.62           C  
ATOM   3247  N   ASP C  22       9.562  -5.277  20.031  1.00 75.50           N  
ATOM   3248  CA  ASP C  22      10.844  -5.805  19.562  1.00 75.50           C  
ATOM   3249  C   ASP C  22      11.016  -5.602  18.062  1.00 75.50           C  
ATOM   3250  CB  ASP C  22      10.977  -7.285  19.922  1.00 75.50           C  
ATOM   3251  O   ASP C  22      12.133  -5.625  17.547  1.00 75.50           O  
ATOM   3252  CG  ASP C  22      11.094  -7.535  21.422  1.00 75.50           C  
ATOM   3253  OD1 ASP C  22      11.539  -6.629  22.156  1.00 75.50           O  
ATOM   3254  OD2 ASP C  22      10.727  -8.641  21.859  1.00 75.50           O  
ATOM   3255  N   ASP C  23       9.922  -5.375  17.234  1.00 77.38           N  
ATOM   3256  CA  ASP C  23       9.953  -5.125  15.805  1.00 77.38           C  
ATOM   3257  C   ASP C  23      10.297  -3.666  15.508  1.00 77.38           C  
ATOM   3258  CB  ASP C  23       8.609  -5.484  15.164  1.00 77.38           C  
ATOM   3259  O   ASP C  23      10.586  -3.311  14.359  1.00 77.38           O  
ATOM   3260  CG  ASP C  23       8.250  -6.953  15.328  1.00 77.38           C  
ATOM   3261  OD1 ASP C  23       9.117  -7.820  15.102  1.00 77.38           O  
ATOM   3262  OD2 ASP C  23       7.090  -7.238  15.695  1.00 77.38           O  
ATOM   3263  N   ILE C  24      10.242  -2.855  16.516  1.00 87.00           N  
ATOM   3264  CA  ILE C  24      10.383  -1.411  16.359  1.00 87.00           C  
ATOM   3265  C   ILE C  24      11.664  -0.949  17.047  1.00 87.00           C  
ATOM   3266  CB  ILE C  24       9.164  -0.660  16.938  1.00 87.00           C  
ATOM   3267  O   ILE C  24      11.859  -1.197  18.250  1.00 87.00           O  
ATOM   3268  CG1 ILE C  24       7.867  -1.183  16.312  1.00 87.00           C  
ATOM   3269  CG2 ILE C  24       9.305   0.850  16.719  1.00 87.00           C  
ATOM   3270  CD1 ILE C  24       6.602  -0.678  16.984  1.00 87.00           C  
ATOM   3271  N   ASP C  25      12.594  -0.296  16.375  1.00 82.81           N  
ATOM   3272  CA  ASP C  25      13.852   0.158  16.969  1.00 82.81           C  
ATOM   3273  C   ASP C  25      14.055   1.653  16.734  1.00 82.81           C  
ATOM   3274  CB  ASP C  25      15.031  -0.630  16.406  1.00 82.81           C  
ATOM   3275  O   ASP C  25      15.031   2.230  17.219  1.00 82.81           O  
ATOM   3276  CG  ASP C  25      15.141  -0.529  14.891  1.00 82.81           C  
ATOM   3277  OD1 ASP C  25      14.547   0.398  14.297  1.00 82.81           O  
ATOM   3278  OD2 ASP C  25      15.820  -1.386  14.281  1.00 82.81           O  
ATOM   3279  N   THR C  26      13.062   2.223  15.961  1.00 90.00           N  
ATOM   3280  CA  THR C  26      13.328   3.580  15.492  1.00 90.00           C  
ATOM   3281  C   THR C  26      12.109   4.473  15.711  1.00 90.00           C  
ATOM   3282  CB  THR C  26      13.719   3.596  14.008  1.00 90.00           C  
ATOM   3283  O   THR C  26      10.969   4.027  15.547  1.00 90.00           O  
ATOM   3284  CG2 THR C  26      14.000   5.016  13.523  1.00 90.00           C  
ATOM   3285  OG1 THR C  26      14.891   2.795  13.820  1.00 90.00           O  
ATOM   3286  N   ILE C  27      12.328   5.645  16.172  1.00 94.25           N  
ATOM   3287  CA  ILE C  27      11.375   6.750  16.109  1.00 94.25           C  
ATOM   3288  C   ILE C  27      11.750   7.688  14.961  1.00 94.25           C  
ATOM   3289  CB  ILE C  27      11.320   7.527  17.438  1.00 94.25           C  
ATOM   3290  O   ILE C  27      12.914   8.078  14.828  1.00 94.25           O  
ATOM   3291  CG1 ILE C  27      10.672   6.664  18.531  1.00 94.25           C  
ATOM   3292  CG2 ILE C  27      10.562   8.844  17.266  1.00 94.25           C  
ATOM   3293  CD1 ILE C  27      10.688   7.309  19.906  1.00 94.25           C  
ATOM   3294  N   VAL C  28      10.883   7.938  14.094  1.00 93.31           N  
ATOM   3295  CA  VAL C  28      11.078   8.906  13.016  1.00 93.31           C  
ATOM   3296  C   VAL C  28      10.344  10.203  13.344  1.00 93.31           C  
ATOM   3297  CB  VAL C  28      10.602   8.344  11.664  1.00 93.31           C  
ATOM   3298  O   VAL C  28       9.117  10.203  13.500  1.00 93.31           O  
ATOM   3299  CG1 VAL C  28      10.758   9.391  10.562  1.00 93.31           C  
ATOM   3300  CG2 VAL C  28      11.359   7.070  11.312  1.00 93.31           C  
ATOM   3301  N   ILE C  29      11.070  11.250  13.484  1.00 95.94           N  
ATOM   3302  CA  ILE C  29      10.539  12.578  13.781  1.00 95.94           C  
ATOM   3303  C   ILE C  29      10.125  13.273  12.484  1.00 95.94           C  
ATOM   3304  CB  ILE C  29      11.570  13.445  14.547  1.00 95.94           C  
ATOM   3305  O   ILE C  29      10.914  13.344  11.531  1.00 95.94           O  
ATOM   3306  CG1 ILE C  29      11.875  12.820  15.914  1.00 95.94           C  
ATOM   3307  CG2 ILE C  29      11.055  14.883  14.695  1.00 95.94           C  
ATOM   3308  CD1 ILE C  29      10.664  12.703  16.828  1.00 95.94           C  
ATOM   3309  N   HIS C  30       8.938  13.672  12.398  1.00 93.75           N  
ATOM   3310  CA  HIS C  30       8.336  14.469  11.336  1.00 93.75           C  
ATOM   3311  C   HIS C  30       7.906  15.836  11.844  1.00 93.75           C  
ATOM   3312  CB  HIS C  30       7.141  13.734  10.719  1.00 93.75           C  
ATOM   3313  O   HIS C  30       7.730  16.031  13.055  1.00 93.75           O  
ATOM   3314  CG  HIS C  30       7.469  12.375  10.203  1.00 93.75           C  
ATOM   3315  CD2 HIS C  30       7.578  11.180  10.844  1.00 93.75           C  
ATOM   3316  ND1 HIS C  30       7.738  12.125   8.875  1.00 93.75           N  
ATOM   3317  CE1 HIS C  30       7.996  10.836   8.719  1.00 93.75           C  
ATOM   3318  NE2 HIS C  30       7.906  10.242   9.891  1.00 93.75           N  
ATOM   3319  N   HIS C  31       7.883  16.812  11.125  1.00 93.81           N  
ATOM   3320  CA  HIS C  31       7.031  17.969  11.367  1.00 93.81           C  
ATOM   3321  C   HIS C  31       5.754  17.891  10.531  1.00 93.81           C  
ATOM   3322  CB  HIS C  31       7.789  19.266  11.047  1.00 93.81           C  
ATOM   3323  O   HIS C  31       5.762  17.359   9.422  1.00 93.81           O  
ATOM   3324  CG  HIS C  31       8.070  19.453   9.594  1.00 93.81           C  
ATOM   3325  CD2 HIS C  31       7.906  18.625   8.539  1.00 93.81           C  
ATOM   3326  ND1 HIS C  31       8.602  20.625   9.086  1.00 93.81           N  
ATOM   3327  CE1 HIS C  31       8.742  20.500   7.777  1.00 93.81           C  
ATOM   3328  NE2 HIS C  31       8.328  19.297   7.418  1.00 93.81           N  
ATOM   3329  N   TRP C  32       4.805  18.344  11.180  1.00 86.62           N  
ATOM   3330  CA  TRP C  32       3.590  18.297  10.375  1.00 86.62           C  
ATOM   3331  C   TRP C  32       3.525  19.500   9.430  1.00 86.62           C  
ATOM   3332  CB  TRP C  32       2.350  18.281  11.273  1.00 86.62           C  
ATOM   3333  O   TRP C  32       4.129  20.531   9.688  1.00 86.62           O  
ATOM   3334  CG  TRP C  32       2.184  19.516  12.109  1.00 86.62           C  
ATOM   3335  CD1 TRP C  32       2.104  20.812  11.664  1.00 86.62           C  
ATOM   3336  CD2 TRP C  32       2.084  19.578  13.539  1.00 86.62           C  
ATOM   3337  CE2 TRP C  32       1.943  20.938  13.891  1.00 86.62           C  
ATOM   3338  CE3 TRP C  32       2.100  18.609  14.555  1.00 86.62           C  
ATOM   3339  NE1 TRP C  32       1.958  21.672  12.727  1.00 86.62           N  
ATOM   3340  CH2 TRP C  32       1.835  20.391  16.188  1.00 86.62           C  
ATOM   3341  CZ2 TRP C  32       1.817  21.359  15.219  1.00 86.62           C  
ATOM   3342  CZ3 TRP C  32       1.974  19.031  15.875  1.00 86.62           C  
ATOM   3343  N   GLY C  33       3.244  19.453   8.148  1.00 79.38           N  
ATOM   3344  CA  GLY C  33       2.916  20.422   7.121  1.00 79.38           C  
ATOM   3345  C   GLY C  33       3.557  21.781   7.355  1.00 79.38           C  
ATOM   3346  O   GLY C  33       4.777  21.875   7.484  1.00 79.38           O  
ATOM   3347  N   ASP C  34       2.664  22.797   7.668  1.00 78.75           N  
ATOM   3348  CA  ASP C  34       3.084  24.188   7.734  1.00 78.75           C  
ATOM   3349  C   ASP C  34       2.949  24.734   9.156  1.00 78.75           C  
ATOM   3350  CB  ASP C  34       2.266  25.047   6.762  1.00 78.75           C  
ATOM   3351  O   ASP C  34       2.217  24.188   9.977  1.00 78.75           O  
ATOM   3352  CG  ASP C  34       2.461  24.641   5.312  1.00 78.75           C  
ATOM   3353  OD1 ASP C  34       3.609  24.359   4.906  1.00 78.75           O  
ATOM   3354  OD2 ASP C  34       1.461  24.609   4.562  1.00 78.75           O  
ATOM   3355  N   ASP C  35       3.752  25.891   9.375  1.00 85.19           N  
ATOM   3356  CA  ASP C  35       3.588  26.656  10.602  1.00 85.19           C  
ATOM   3357  C   ASP C  35       2.148  27.141  10.758  1.00 85.19           C  
ATOM   3358  CB  ASP C  35       4.551  27.844  10.625  1.00 85.19           C  
ATOM   3359  O   ASP C  35       1.437  27.312   9.766  1.00 85.19           O  
ATOM   3360  CG  ASP C  35       6.000  27.422  10.797  1.00 85.19           C  
ATOM   3361  OD1 ASP C  35       6.281  26.203  10.891  1.00 85.19           O  
ATOM   3362  OD2 ASP C  35       6.875  28.312  10.844  1.00 85.19           O  
ATOM   3363  N   ASN C  36       1.661  27.219  11.984  1.00 84.44           N  
ATOM   3364  CA  ASN C  36       0.399  27.828  12.375  1.00 84.44           C  
ATOM   3365  C   ASN C  36      -0.791  26.938  12.047  1.00 84.44           C  
ATOM   3366  CB  ASN C  36       0.236  29.203  11.711  1.00 84.44           C  
ATOM   3367  O   ASN C  36      -1.941  27.375  12.133  1.00 84.44           O  
ATOM   3368  CG  ASN C  36       1.222  30.234  12.234  1.00 84.44           C  
ATOM   3369  ND2 ASN C  36       1.496  31.250  11.430  1.00 84.44           N  
ATOM   3370  OD1 ASN C  36       1.733  30.109  13.352  1.00 84.44           O  
ATOM   3371  N   GLN C  37      -0.530  25.781  11.531  1.00 86.06           N  
ATOM   3372  CA  GLN C  37      -1.617  24.828  11.375  1.00 86.06           C  
ATOM   3373  C   GLN C  37      -2.109  24.328  12.734  1.00 86.06           C  
ATOM   3374  CB  GLN C  37      -1.172  23.641  10.516  1.00 86.06           C  
ATOM   3375  O   GLN C  37      -1.310  24.094  13.641  1.00 86.06           O  
ATOM   3376  CG  GLN C  37      -2.137  23.297   9.391  1.00 86.06           C  
ATOM   3377  CD  GLN C  37      -1.638  22.172   8.508  1.00 86.06           C  
ATOM   3378  NE2 GLN C  37      -2.500  21.188   8.258  1.00 86.06           N  
ATOM   3379  OE1 GLN C  37      -0.488  22.172   8.062  1.00 86.06           O  
ATOM   3380  N   ARG C  38      -3.346  24.219  12.836  1.00 85.12           N  
ATOM   3381  CA  ARG C  38      -3.934  23.797  14.102  1.00 85.12           C  
ATOM   3382  C   ARG C  38      -3.783  22.281  14.305  1.00 85.12           C  
ATOM   3383  CB  ARG C  38      -5.410  24.188  14.172  1.00 85.12           C  
ATOM   3384  O   ARG C  38      -3.906  21.516  13.352  1.00 85.12           O  
ATOM   3385  CG  ARG C  38      -5.645  25.688  14.211  1.00 85.12           C  
ATOM   3386  CD  ARG C  38      -7.129  26.016  14.297  1.00 85.12           C  
ATOM   3387  NE  ARG C  38      -7.699  25.641  15.578  1.00 85.12           N  
ATOM   3388  NH1 ARG C  38      -9.859  26.250  15.039  1.00 85.12           N  
ATOM   3389  NH2 ARG C  38      -9.398  25.375  17.109  1.00 85.12           N  
ATOM   3390  CZ  ARG C  38      -8.984  25.750  15.906  1.00 85.12           C  
ATOM   3391  N   PHE C  39      -3.523  21.875  15.523  1.00 90.25           N  
ATOM   3392  CA  PHE C  39      -3.375  20.484  15.953  1.00 90.25           C  
ATOM   3393  C   PHE C  39      -4.562  19.656  15.492  1.00 90.25           C  
ATOM   3394  CB  PHE C  39      -3.234  20.406  17.469  1.00 90.25           C  
ATOM   3395  O   PHE C  39      -4.383  18.609  14.859  1.00 90.25           O  
ATOM   3396  CG  PHE C  39      -3.182  19.000  18.000  1.00 90.25           C  
ATOM   3397  CD1 PHE C  39      -4.340  18.359  18.438  1.00 90.25           C  
ATOM   3398  CD2 PHE C  39      -1.975  18.328  18.078  1.00 90.25           C  
ATOM   3399  CE1 PHE C  39      -4.297  17.062  18.922  1.00 90.25           C  
ATOM   3400  CE2 PHE C  39      -1.923  17.016  18.578  1.00 90.25           C  
ATOM   3401  CZ  PHE C  39      -3.084  16.391  19.000  1.00 90.25           C  
ATOM   3402  N   GLU C  40      -5.738  20.141  15.711  1.00 83.50           N  
ATOM   3403  CA  GLU C  40      -6.961  19.422  15.375  1.00 83.50           C  
ATOM   3404  C   GLU C  40      -7.055  19.172  13.867  1.00 83.50           C  
ATOM   3405  CB  GLU C  40      -8.188  20.188  15.859  1.00 83.50           C  
ATOM   3406  O   GLU C  40      -7.508  18.109  13.438  1.00 83.50           O  
ATOM   3407  CG  GLU C  40      -8.320  20.250  17.375  1.00 83.50           C  
ATOM   3408  CD  GLU C  40      -7.469  21.344  18.000  1.00 83.50           C  
ATOM   3409  OE1 GLU C  40      -7.480  21.484  19.234  1.00 83.50           O  
ATOM   3410  OE2 GLU C  40      -6.781  22.062  17.234  1.00 83.50           O  
ATOM   3411  N   LYS C  41      -6.672  20.094  13.141  1.00 80.31           N  
ATOM   3412  CA  LYS C  41      -6.730  19.969  11.688  1.00 80.31           C  
ATOM   3413  C   LYS C  41      -5.750  18.922  11.188  1.00 80.31           C  
ATOM   3414  CB  LYS C  41      -6.434  21.328  11.031  1.00 80.31           C  
ATOM   3415  O   LYS C  41      -6.043  18.203  10.234  1.00 80.31           O  
ATOM   3416  CG  LYS C  41      -7.590  22.312  11.094  1.00 80.31           C  
ATOM   3417  CD  LYS C  41      -8.719  21.906  10.148  1.00 80.31           C  
ATOM   3418  CE  LYS C  41      -9.859  22.922  10.180  1.00 80.31           C  
ATOM   3419  NZ  LYS C  41     -11.008  22.484   9.336  1.00 80.31           N  
ATOM   3420  N   VAL C  42      -4.559  18.844  11.797  1.00 86.12           N  
ATOM   3421  CA  VAL C  42      -3.564  17.844  11.430  1.00 86.12           C  
ATOM   3422  C   VAL C  42      -4.090  16.453  11.766  1.00 86.12           C  
ATOM   3423  CB  VAL C  42      -2.219  18.094  12.148  1.00 86.12           C  
ATOM   3424  O   VAL C  42      -4.027  15.539  10.938  1.00 86.12           O  
ATOM   3425  CG1 VAL C  42      -1.234  16.953  11.859  1.00 86.12           C  
ATOM   3426  CG2 VAL C  42      -1.631  19.438  11.734  1.00 86.12           C  
ATOM   3427  N   CYS C  43      -4.605  16.297  12.961  1.00 86.19           N  
ATOM   3428  CA  CYS C  43      -5.199  15.023  13.367  1.00 86.19           C  
ATOM   3429  C   CYS C  43      -6.332  14.633  12.422  1.00 86.19           C  
ATOM   3430  CB  CYS C  43      -5.715  15.102  14.797  1.00 86.19           C  
ATOM   3431  O   CYS C  43      -6.418  13.484  11.992  1.00 86.19           O  
ATOM   3432  SG  CYS C  43      -4.414  15.320  16.031  1.00 86.19           S  
ATOM   3433  N   GLU C  44      -7.113  15.547  12.117  1.00 76.69           N  
ATOM   3434  CA  GLU C  44      -8.227  15.312  11.203  1.00 76.69           C  
ATOM   3435  C   GLU C  44      -7.738  14.938   9.812  1.00 76.69           C  
ATOM   3436  CB  GLU C  44      -9.133  16.547  11.133  1.00 76.69           C  
ATOM   3437  O   GLU C  44      -8.367  14.125   9.125  1.00 76.69           O  
ATOM   3438  CG  GLU C  44      -9.984  16.766  12.367  1.00 76.69           C  
ATOM   3439  CD  GLU C  44     -10.695  18.109  12.383  1.00 76.69           C  
ATOM   3440  OE1 GLU C  44     -11.367  18.438  13.391  1.00 76.69           O  
ATOM   3441  OE2 GLU C  44     -10.578  18.844  11.383  1.00 76.69           O  
ATOM   3442  N   PHE C  45      -6.723  15.562   9.406  1.00 76.69           N  
ATOM   3443  CA  PHE C  45      -6.105  15.258   8.125  1.00 76.69           C  
ATOM   3444  C   PHE C  45      -5.738  13.781   8.031  1.00 76.69           C  
ATOM   3445  CB  PHE C  45      -4.859  16.125   7.906  1.00 76.69           C  
ATOM   3446  O   PHE C  45      -6.141  13.094   7.090  1.00 76.69           O  
ATOM   3447  CG  PHE C  45      -4.047  15.727   6.703  1.00 76.69           C  
ATOM   3448  CD1 PHE C  45      -2.871  15.000   6.848  1.00 76.69           C  
ATOM   3449  CD2 PHE C  45      -4.457  16.078   5.426  1.00 76.69           C  
ATOM   3450  CE1 PHE C  45      -2.117  14.625   5.738  1.00 76.69           C  
ATOM   3451  CE2 PHE C  45      -3.711  15.711   4.309  1.00 76.69           C  
ATOM   3452  CZ  PHE C  45      -2.541  14.992   4.465  1.00 76.69           C  
ATOM   3453  N   PHE C  46      -5.031  13.242   9.031  1.00 81.31           N  
ATOM   3454  CA  PHE C  46      -4.621  11.836   9.039  1.00 81.31           C  
ATOM   3455  C   PHE C  46      -5.828  10.922   9.203  1.00 81.31           C  
ATOM   3456  CB  PHE C  46      -3.609  11.578  10.164  1.00 81.31           C  
ATOM   3457  O   PHE C  46      -5.875   9.844   8.617  1.00 81.31           O  
ATOM   3458  CG  PHE C  46      -2.230  12.109   9.867  1.00 81.31           C  
ATOM   3459  CD1 PHE C  46      -1.512  11.641   8.773  1.00 81.31           C  
ATOM   3460  CD2 PHE C  46      -1.652  13.062  10.688  1.00 81.31           C  
ATOM   3461  CE1 PHE C  46      -0.235  12.125   8.500  1.00 81.31           C  
ATOM   3462  CE2 PHE C  46      -0.376  13.555  10.422  1.00 81.31           C  
ATOM   3463  CZ  PHE C  46       0.331  13.086   9.328  1.00 81.31           C  
ATOM   3464  N   ALA C  47      -6.734  11.398   9.977  1.00 74.12           N  
ATOM   3465  CA  ALA C  47      -7.953  10.617  10.180  1.00 74.12           C  
ATOM   3466  C   ALA C  47      -8.758  10.531   8.883  1.00 74.12           C  
ATOM   3467  CB  ALA C  47      -8.805  11.234  11.289  1.00 74.12           C  
ATOM   3468  O   ALA C  47      -9.484   9.555   8.664  1.00 74.12           O  
ATOM   3469  N   GLY C  48      -8.539  11.453   8.078  1.00 66.19           N  
ATOM   3470  CA  GLY C  48      -9.266  11.547   6.824  1.00 66.19           C  
ATOM   3471  C   GLY C  48      -8.734  10.617   5.754  1.00 66.19           C  
ATOM   3472  O   GLY C  48      -9.336  10.484   4.684  1.00 66.19           O  
ATOM   3473  N   GLY C  49      -7.594   9.898   5.969  1.00 66.94           N  
ATOM   3474  CA  GLY C  49      -7.074   8.883   5.070  1.00 66.94           C  
ATOM   3475  C   GLY C  49      -6.352   9.461   3.869  1.00 66.94           C  
ATOM   3476  O   GLY C  49      -6.684   9.141   2.727  1.00 66.94           O  
ATOM   3477  N   PRO C  50      -5.367  10.289   4.148  1.00 61.56           N  
ATOM   3478  CA  PRO C  50      -4.652  10.984   3.072  1.00 61.56           C  
ATOM   3479  C   PRO C  50      -3.637  10.086   2.365  1.00 61.56           C  
ATOM   3480  CB  PRO C  50      -3.949  12.133   3.799  1.00 61.56           C  
ATOM   3481  O   PRO C  50      -2.902  10.547   1.490  1.00 61.56           O  
ATOM   3482  CG  PRO C  50      -3.670  11.609   5.168  1.00 61.56           C  
ATOM   3483  CD  PRO C  50      -4.777  10.664   5.551  1.00 61.56           C  
ATOM   3484  N   GLY C  51      -3.580   8.797   2.768  1.00 67.19           N  
ATOM   3485  CA  GLY C  51      -2.582   7.906   2.203  1.00 67.19           C  
ATOM   3486  C   GLY C  51      -1.272   7.910   2.969  1.00 67.19           C  
ATOM   3487  O   GLY C  51      -0.260   7.406   2.482  1.00 67.19           O  
ATOM   3488  N   THR C  52      -1.230   8.672   3.969  1.00 76.56           N  
ATOM   3489  CA  THR C  52      -0.144   8.719   4.941  1.00 76.56           C  
ATOM   3490  C   THR C  52      -0.693   8.805   6.363  1.00 76.56           C  
ATOM   3491  CB  THR C  52       0.791   9.914   4.672  1.00 76.56           C  
ATOM   3492  O   THR C  52      -1.887   9.039   6.559  1.00 76.56           O  
ATOM   3493  CG2 THR C  52       0.052  11.234   4.840  1.00 76.56           C  
ATOM   3494  OG1 THR C  52       1.887   9.867   5.598  1.00 76.56           O  
ATOM   3495  N   SER C  53       0.126   8.406   7.227  1.00 84.56           N  
ATOM   3496  CA  SER C  53      -0.243   8.484   8.633  1.00 84.56           C  
ATOM   3497  C   SER C  53       0.992   8.562   9.523  1.00 84.56           C  
ATOM   3498  CB  SER C  53      -1.093   7.277   9.031  1.00 84.56           C  
ATOM   3499  O   SER C  53       2.117   8.648   9.031  1.00 84.56           O  
ATOM   3500  OG  SER C  53      -0.355   6.074   8.891  1.00 84.56           O  
ATOM   3501  N   ALA C  54       0.700   8.695  10.773  1.00 91.69           N  
ATOM   3502  CA  ALA C  54       1.691   8.664  11.844  1.00 91.69           C  
ATOM   3503  C   ALA C  54       1.105   8.047  13.117  1.00 91.69           C  
ATOM   3504  CB  ALA C  54       2.215  10.062  12.133  1.00 91.69           C  
ATOM   3505  O   ALA C  54      -0.116   7.945  13.258  1.00 91.69           O  
ATOM   3506  N   HIS C  55       1.900   7.551  13.859  1.00 91.56           N  
ATOM   3507  CA  HIS C  55       1.429   7.004  15.133  1.00 91.56           C  
ATOM   3508  C   HIS C  55       0.948   8.109  16.062  1.00 91.56           C  
ATOM   3509  CB  HIS C  55       2.533   6.191  15.805  1.00 91.56           C  
ATOM   3510  O   HIS C  55      -0.106   7.988  16.688  1.00 91.56           O  
ATOM   3511  CG  HIS C  55       2.932   4.969  15.047  1.00 91.56           C  
ATOM   3512  CD2 HIS C  55       2.562   3.672  15.188  1.00 91.56           C  
ATOM   3513  ND1 HIS C  55       3.816   5.004  13.992  1.00 91.56           N  
ATOM   3514  CE1 HIS C  55       3.977   3.779  13.516  1.00 91.56           C  
ATOM   3515  NE2 HIS C  55       3.229   2.953  14.227  1.00 91.56           N  
ATOM   3516  N   PHE C  56       1.679   9.219  16.047  1.00 91.94           N  
ATOM   3517  CA  PHE C  56       1.367  10.289  16.984  1.00 91.94           C  
ATOM   3518  C   PHE C  56       1.463  11.656  16.312  1.00 91.94           C  
ATOM   3519  CB  PHE C  56       2.307  10.234  18.203  1.00 91.94           C  
ATOM   3520  O   PHE C  56       2.295  11.852  15.430  1.00 91.94           O  
ATOM   3521  CG  PHE C  56       2.244   8.930  18.953  1.00 91.94           C  
ATOM   3522  CD1 PHE C  56       1.211   8.680  19.844  1.00 91.94           C  
ATOM   3523  CD2 PHE C  56       3.219   7.961  18.766  1.00 91.94           C  
ATOM   3524  CE1 PHE C  56       1.150   7.480  20.547  1.00 91.94           C  
ATOM   3525  CE2 PHE C  56       3.166   6.758  19.469  1.00 91.94           C  
ATOM   3526  CZ  PHE C  56       2.131   6.520  20.359  1.00 91.94           C  
ATOM   3527  N   VAL C  57       0.596  12.555  16.734  1.00 93.00           N  
ATOM   3528  CA  VAL C  57       0.667  13.992  16.516  1.00 93.00           C  
ATOM   3529  C   VAL C  57       0.854  14.719  17.844  1.00 93.00           C  
ATOM   3530  CB  VAL C  57      -0.597  14.516  15.789  1.00 93.00           C  
ATOM   3531  O   VAL C  57       0.049  14.562  18.766  1.00 93.00           O  
ATOM   3532  CG1 VAL C  57      -0.515  16.031  15.586  1.00 93.00           C  
ATOM   3533  CG2 VAL C  57      -0.784  13.805  14.453  1.00 93.00           C  
ATOM   3534  N   VAL C  58       1.953  15.430  17.891  1.00 93.38           N  
ATOM   3535  CA  VAL C  58       2.336  15.945  19.203  1.00 93.38           C  
ATOM   3536  C   VAL C  58       2.559  17.453  19.125  1.00 93.38           C  
ATOM   3537  CB  VAL C  58       3.605  15.250  19.750  1.00 93.38           C  
ATOM   3538  O   VAL C  58       3.219  17.938  18.203  1.00 93.38           O  
ATOM   3539  CG1 VAL C  58       3.953  15.766  21.141  1.00 93.38           C  
ATOM   3540  CG2 VAL C  58       3.414  13.734  19.766  1.00 93.38           C  
ATOM   3541  N   GLU C  59       1.963  18.219  19.938  1.00 93.44           N  
ATOM   3542  CA  GLU C  59       2.264  19.625  20.203  1.00 93.44           C  
ATOM   3543  C   GLU C  59       2.305  19.906  21.703  1.00 93.44           C  
ATOM   3544  CB  GLU C  59       1.233  20.531  19.531  1.00 93.44           C  
ATOM   3545  O   GLU C  59       2.201  18.984  22.516  1.00 93.44           O  
ATOM   3546  CG  GLU C  59      -0.119  20.562  20.234  1.00 93.44           C  
ATOM   3547  CD  GLU C  59      -1.102  21.531  19.609  1.00 93.44           C  
ATOM   3548  OE1 GLU C  59      -2.236  21.672  20.109  1.00 93.44           O  
ATOM   3549  OE2 GLU C  59      -0.735  22.172  18.594  1.00 93.44           O  
ATOM   3550  N   ALA C  60       2.564  21.094  22.016  1.00 91.06           N  
ATOM   3551  CA  ALA C  60       2.680  21.469  23.406  1.00 91.06           C  
ATOM   3552  C   ALA C  60       1.488  20.969  24.219  1.00 91.06           C  
ATOM   3553  CB  ALA C  60       2.803  23.000  23.531  1.00 91.06           C  
ATOM   3554  O   ALA C  60       0.350  21.375  23.984  1.00 91.06           O  
ATOM   3555  N   GLY C  61       1.796  20.016  25.109  1.00 85.38           N  
ATOM   3556  CA  GLY C  61       0.804  19.578  26.078  1.00 85.38           C  
ATOM   3557  C   GLY C  61      -0.209  18.609  25.500  1.00 85.38           C  
ATOM   3558  O   GLY C  61      -1.156  18.219  26.172  1.00 85.38           O  
ATOM   3559  N   ARG C  62      -0.020  18.219  24.250  1.00 87.44           N  
ATOM   3560  CA  ARG C  62      -0.998  17.328  23.625  1.00 87.44           C  
ATOM   3561  C   ARG C  62      -0.310  16.281  22.766  1.00 87.44           C  
ATOM   3562  CB  ARG C  62      -1.979  18.141  22.766  1.00 87.44           C  
ATOM   3563  O   ARG C  62       0.662  16.578  22.062  1.00 87.44           O  
ATOM   3564  CG  ARG C  62      -2.922  19.016  23.578  1.00 87.44           C  
ATOM   3565  CD  ARG C  62      -3.982  19.672  22.703  1.00 87.44           C  
ATOM   3566  NE  ARG C  62      -3.406  20.672  21.812  1.00 87.44           N  
ATOM   3567  NH1 ARG C  62      -5.410  21.250  20.828  1.00 87.44           N  
ATOM   3568  NH2 ARG C  62      -3.473  22.281  20.188  1.00 87.44           N  
ATOM   3569  CZ  ARG C  62      -4.098  21.406  20.938  1.00 87.44           C  
ATOM   3570  N   CYS C  63      -0.792  15.078  22.875  1.00 88.31           N  
ATOM   3571  CA  CYS C  63      -0.365  13.945  22.078  1.00 88.31           C  
ATOM   3572  C   CYS C  63      -1.563  13.133  21.594  1.00 88.31           C  
ATOM   3573  CB  CYS C  63       0.591  13.047  22.859  1.00 88.31           C  
ATOM   3574  O   CYS C  63      -2.268  12.523  22.406  1.00 88.31           O  
ATOM   3575  SG  CYS C  63       1.083  11.555  21.969  1.00 88.31           S  
ATOM   3576  N   ALA C  64      -1.738  13.125  20.312  1.00 86.75           N  
ATOM   3577  CA  ALA C  64      -2.783  12.297  19.719  1.00 86.75           C  
ATOM   3578  C   ALA C  64      -2.203  11.023  19.109  1.00 86.75           C  
ATOM   3579  CB  ALA C  64      -3.531  13.086  18.641  1.00 86.75           C  
ATOM   3580  O   ALA C  64      -1.243  11.070  18.344  1.00 86.75           O  
ATOM   3581  N   GLN C  65      -2.680   9.969  19.547  1.00 85.56           N  
ATOM   3582  CA  GLN C  65      -2.348   8.711  18.891  1.00 85.56           C  
ATOM   3583  C   GLN C  65      -3.340   8.383  17.781  1.00 85.56           C  
ATOM   3584  CB  GLN C  65      -2.314   7.566  19.906  1.00 85.56           C  
ATOM   3585  O   GLN C  65      -4.535   8.227  18.031  1.00 85.56           O  
ATOM   3586  CG  GLN C  65      -1.844   6.238  19.344  1.00 85.56           C  
ATOM   3587  CD  GLN C  65      -1.694   5.160  20.391  1.00 85.56           C  
ATOM   3588  NE2 GLN C  65      -1.352   3.951  19.953  1.00 85.56           N  
ATOM   3589  OE1 GLN C  65      -1.886   5.410  21.594  1.00 85.56           O  
ATOM   3590  N   LEU C  66      -2.799   8.242  16.609  1.00 87.50           N  
ATOM   3591  CA  LEU C  66      -3.637   8.039  15.430  1.00 87.50           C  
ATOM   3592  C   LEU C  66      -3.570   6.586  14.961  1.00 87.50           C  
ATOM   3593  CB  LEU C  66      -3.207   8.969  14.289  1.00 87.50           C  
ATOM   3594  O   LEU C  66      -4.516   6.082  14.352  1.00 87.50           O  
ATOM   3595  CG  LEU C  66      -3.551  10.453  14.461  1.00 87.50           C  
ATOM   3596  CD1 LEU C  66      -2.680  11.078  15.547  1.00 87.50           C  
ATOM   3597  CD2 LEU C  66      -3.385  11.195  13.141  1.00 87.50           C  
ATOM   3598  N   VAL C  67      -2.414   5.973  15.055  1.00 86.56           N  
ATOM   3599  CA  VAL C  67      -2.176   4.574  14.703  1.00 86.56           C  
ATOM   3600  C   VAL C  67      -1.623   3.822  15.914  1.00 86.56           C  
ATOM   3601  CB  VAL C  67      -1.207   4.453  13.508  1.00 86.56           C  
ATOM   3602  O   VAL C  67      -0.770   4.340  16.641  1.00 86.56           O  
ATOM   3603  CG1 VAL C  67      -0.936   2.982  13.180  1.00 86.56           C  
ATOM   3604  CG2 VAL C  67      -1.771   5.176  12.289  1.00 86.56           C  
ATOM   3605  N   GLU C  68      -2.146   2.711  16.234  1.00 79.62           N  
ATOM   3606  CA  GLU C  68      -1.616   1.887  17.312  1.00 79.62           C  
ATOM   3607  C   GLU C  68      -0.165   1.495  17.047  1.00 79.62           C  
ATOM   3608  CB  GLU C  68      -2.473   0.632  17.500  1.00 79.62           C  
ATOM   3609  O   GLU C  68       0.249   1.375  15.891  1.00 79.62           O  
ATOM   3610  CG  GLU C  68      -3.873   0.917  18.016  1.00 79.62           C  
ATOM   3611  CD  GLU C  68      -4.520  -0.282  18.703  1.00 79.62           C  
ATOM   3612  OE1 GLU C  68      -5.766  -0.323  18.797  1.00 79.62           O  
ATOM   3613  OE2 GLU C  68      -3.771  -1.189  19.125  1.00 79.62           O  
ATOM   3614  N   ILE C  69       0.468   1.322  18.141  1.00 84.12           N  
ATOM   3615  CA  ILE C  69       1.890   1.005  18.078  1.00 84.12           C  
ATOM   3616  C   ILE C  69       2.086  -0.336  17.375  1.00 84.12           C  
ATOM   3617  CB  ILE C  69       2.531   0.970  19.484  1.00 84.12           C  
ATOM   3618  O   ILE C  69       3.059  -0.522  16.641  1.00 84.12           O  
ATOM   3619  CG1 ILE C  69       2.574   2.379  20.078  1.00 84.12           C  
ATOM   3620  CG2 ILE C  69       3.934   0.358  19.422  1.00 84.12           C  
ATOM   3621  CD1 ILE C  69       3.586   3.305  19.422  1.00 84.12           C  
ATOM   3622  N   LYS C  70       1.129  -1.215  17.531  1.00 77.75           N  
ATOM   3623  CA  LYS C  70       1.238  -2.543  16.938  1.00 77.75           C  
ATOM   3624  C   LYS C  70       1.026  -2.486  15.422  1.00 77.75           C  
ATOM   3625  CB  LYS C  70       0.230  -3.502  17.562  1.00 77.75           C  
ATOM   3626  O   LYS C  70       1.384  -3.422  14.703  1.00 77.75           O  
ATOM   3627  CG  LYS C  70      -1.222  -3.166  17.266  1.00 77.75           C  
ATOM   3628  CD  LYS C  70      -2.176  -4.156  17.922  1.00 77.75           C  
ATOM   3629  CE  LYS C  70      -3.627  -3.836  17.594  1.00 77.75           C  
ATOM   3630  NZ  LYS C  70      -4.051  -4.441  16.297  1.00 77.75           N  
ATOM   3631  N   ASP C  71       0.380  -1.462  14.859  1.00 81.06           N  
ATOM   3632  CA  ASP C  71       0.127  -1.278  13.430  1.00 81.06           C  
ATOM   3633  C   ASP C  71       1.223  -0.434  12.781  1.00 81.06           C  
ATOM   3634  CB  ASP C  71      -1.239  -0.627  13.203  1.00 81.06           C  
ATOM   3635  O   ASP C  71       2.092   0.101  13.477  1.00 81.06           O  
ATOM   3636  CG  ASP C  71      -2.396  -1.518  13.625  1.00 81.06           C  
ATOM   3637  OD1 ASP C  71      -2.279  -2.758  13.523  1.00 81.06           O  
ATOM   3638  OD2 ASP C  71      -3.434  -0.973  14.062  1.00 81.06           O  
ATOM   3639  N   ILE C  72       1.242  -0.426  11.500  1.00 80.06           N  
ATOM   3640  CA  ILE C  72       2.295   0.255  10.758  1.00 80.06           C  
ATOM   3641  C   ILE C  72       1.738   1.524  10.117  1.00 80.06           C  
ATOM   3642  CB  ILE C  72       2.908  -0.665   9.672  1.00 80.06           C  
ATOM   3643  O   ILE C  72       0.927   1.456   9.188  1.00 80.06           O  
ATOM   3644  CG1 ILE C  72       3.436  -1.957  10.312  1.00 80.06           C  
ATOM   3645  CG2 ILE C  72       4.020   0.064   8.914  1.00 80.06           C  
ATOM   3646  CD1 ILE C  72       3.770  -3.049   9.305  1.00 80.06           C  
ATOM   3647  N   ALA C  73       2.168   2.646  10.586  1.00 85.06           N  
ATOM   3648  CA  ALA C  73       1.850   3.926   9.961  1.00 85.06           C  
ATOM   3649  C   ALA C  73       2.648   4.121   8.672  1.00 85.06           C  
ATOM   3650  CB  ALA C  73       2.117   5.074  10.930  1.00 85.06           C  
ATOM   3651  O   ALA C  73       3.809   3.711   8.586  1.00 85.06           O  
ATOM   3652  N   TRP C  74       2.062   4.688   7.785  1.00 81.31           N  
ATOM   3653  CA  TRP C  74       2.709   5.055   6.531  1.00 81.31           C  
ATOM   3654  C   TRP C  74       3.258   6.477   6.598  1.00 81.31           C  
ATOM   3655  CB  TRP C  74       1.729   4.930   5.363  1.00 81.31           C  
ATOM   3656  O   TRP C  74       2.643   7.414   6.082  1.00 81.31           O  
ATOM   3657  CG  TRP C  74       1.172   3.549   5.180  1.00 81.31           C  
ATOM   3658  CD1 TRP C  74       1.602   2.402   5.785  1.00 81.31           C  
ATOM   3659  CD2 TRP C  74       0.083   3.172   4.332  1.00 81.31           C  
ATOM   3660  CE2 TRP C  74      -0.093   1.778   4.473  1.00 81.31           C  
ATOM   3661  CE3 TRP C  74      -0.761   3.879   3.465  1.00 81.31           C  
ATOM   3662  NE1 TRP C  74       0.844   1.333   5.367  1.00 81.31           N  
ATOM   3663  CH2 TRP C  74      -1.895   1.792   2.938  1.00 81.31           C  
ATOM   3664  CZ2 TRP C  74      -1.082   1.077   3.779  1.00 81.31           C  
ATOM   3665  CZ3 TRP C  74      -1.744   3.180   2.775  1.00 81.31           C  
ATOM   3666  N   HIS C  75       4.469   6.676   7.086  1.00 84.12           N  
ATOM   3667  CA  HIS C  75       4.926   8.031   7.383  1.00 84.12           C  
ATOM   3668  C   HIS C  75       6.297   8.297   6.773  1.00 84.12           C  
ATOM   3669  CB  HIS C  75       4.969   8.258   8.898  1.00 84.12           C  
ATOM   3670  O   HIS C  75       6.629   9.438   6.461  1.00 84.12           O  
ATOM   3671  CG  HIS C  75       5.961   7.387   9.602  1.00 84.12           C  
ATOM   3672  CD2 HIS C  75       5.852   6.133  10.102  1.00 84.12           C  
ATOM   3673  ND1 HIS C  75       7.250   7.797   9.875  1.00 84.12           N  
ATOM   3674  CE1 HIS C  75       7.891   6.828  10.508  1.00 84.12           C  
ATOM   3675  NE2 HIS C  75       7.062   5.805  10.656  1.00 84.12           N  
ATOM   3676  N   ALA C  76       7.066   7.234   6.473  1.00 80.25           N  
ATOM   3677  CA  ALA C  76       8.484   7.430   6.188  1.00 80.25           C  
ATOM   3678  C   ALA C  76       8.758   7.387   4.688  1.00 80.25           C  
ATOM   3679  CB  ALA C  76       9.328   6.379   6.910  1.00 80.25           C  
ATOM   3680  O   ALA C  76       9.883   7.641   4.246  1.00 80.25           O  
ATOM   3681  N   GLY C  77       7.793   7.078   3.912  1.00 67.88           N  
ATOM   3682  CA  GLY C  77       8.031   6.926   2.484  1.00 67.88           C  
ATOM   3683  C   GLY C  77       8.930   5.754   2.150  1.00 67.88           C  
ATOM   3684  O   GLY C  77       9.445   5.656   1.034  1.00 67.88           O  
ATOM   3685  N   ASN C  78       9.273   5.129   3.102  1.00 64.50           N  
ATOM   3686  CA  ASN C  78      10.125   3.941   3.080  1.00 64.50           C  
ATOM   3687  C   ASN C  78       9.531   2.814   3.920  1.00 64.50           C  
ATOM   3688  CB  ASN C  78      11.531   4.281   3.566  1.00 64.50           C  
ATOM   3689  O   ASN C  78       9.477   2.912   5.145  1.00 64.50           O  
ATOM   3690  CG  ASN C  78      12.477   3.092   3.498  1.00 64.50           C  
ATOM   3691  ND2 ASN C  78      13.547   3.229   2.727  1.00 64.50           N  
ATOM   3692  OD1 ASN C  78      12.242   2.061   4.133  1.00 64.50           O  
ATOM   3693  N   TRP C  79       9.055   1.824   3.207  1.00 64.88           N  
ATOM   3694  CA  TRP C  79       8.297   0.773   3.879  1.00 64.88           C  
ATOM   3695  C   TRP C  79       9.141   0.106   4.965  1.00 64.88           C  
ATOM   3696  CB  TRP C  79       7.820  -0.274   2.869  1.00 64.88           C  
ATOM   3697  O   TRP C  79       8.641  -0.187   6.051  1.00 64.88           O  
ATOM   3698  CG  TRP C  79       6.953  -1.344   3.465  1.00 64.88           C  
ATOM   3699  CD1 TRP C  79       7.215  -2.686   3.508  1.00 64.88           C  
ATOM   3700  CD2 TRP C  79       5.684  -1.160   4.102  1.00 64.88           C  
ATOM   3701  CE2 TRP C  79       5.230  -2.436   4.504  1.00 64.88           C  
ATOM   3702  CE3 TRP C  79       4.887  -0.040   4.367  1.00 64.88           C  
ATOM   3703  NE1 TRP C  79       6.184  -3.348   4.133  1.00 64.88           N  
ATOM   3704  CH2 TRP C  79       3.252  -1.508   5.414  1.00 64.88           C  
ATOM   3705  CZ2 TRP C  79       4.016  -2.621   5.164  1.00 64.88           C  
ATOM   3706  CZ3 TRP C  79       3.676  -0.227   5.023  1.00 64.88           C  
ATOM   3707  N   ALA C  80      10.398  -0.184   4.656  1.00 66.25           N  
ATOM   3708  CA  ALA C  80      11.289  -0.764   5.660  1.00 66.25           C  
ATOM   3709  C   ALA C  80      11.359   0.120   6.902  1.00 66.25           C  
ATOM   3710  CB  ALA C  80      12.680  -0.975   5.078  1.00 66.25           C  
ATOM   3711  O   ALA C  80      11.328  -0.379   8.031  1.00 66.25           O  
ATOM   3712  N   ALA C  81      11.328   1.359   6.668  1.00 79.50           N  
ATOM   3713  CA  ALA C  81      11.344   2.301   7.785  1.00 79.50           C  
ATOM   3714  C   ALA C  81       9.992   2.338   8.492  1.00 79.50           C  
ATOM   3715  CB  ALA C  81      11.727   3.697   7.297  1.00 79.50           C  
ATOM   3716  O   ALA C  81       9.930   2.365   9.727  1.00 79.50           O  
ATOM   3717  N   ASN C  82       8.969   2.295   7.746  1.00 83.25           N  
ATOM   3718  CA  ASN C  82       7.633   2.279   8.328  1.00 83.25           C  
ATOM   3719  C   ASN C  82       7.441   1.078   9.250  1.00 83.25           C  
ATOM   3720  CB  ASN C  82       6.566   2.285   7.234  1.00 83.25           C  
ATOM   3721  O   ASN C  82       6.871   1.209  10.336  1.00 83.25           O  
ATOM   3722  CG  ASN C  82       6.383   3.652   6.605  1.00 83.25           C  
ATOM   3723  ND2 ASN C  82       5.730   3.691   5.449  1.00 83.25           N  
ATOM   3724  OD1 ASN C  82       6.824   4.664   7.156  1.00 83.25           O  
ATOM   3725  N   GLN C  83       7.988  -0.059   8.875  1.00 76.38           N  
ATOM   3726  CA  GLN C  83       7.793  -1.309   9.609  1.00 76.38           C  
ATOM   3727  C   GLN C  83       8.523  -1.283  10.945  1.00 76.38           C  
ATOM   3728  CB  GLN C  83       8.273  -2.496   8.773  1.00 76.38           C  
ATOM   3729  O   GLN C  83       8.070  -1.897  11.914  1.00 76.38           O  
ATOM   3730  CG  GLN C  83       7.344  -2.850   7.617  1.00 76.38           C  
ATOM   3731  CD  GLN C  83       7.809  -4.070   6.840  1.00 76.38           C  
ATOM   3732  NE2 GLN C  83       6.902  -5.020   6.637  1.00 76.38           N  
ATOM   3733  OE1 GLN C  83       8.969  -4.156   6.434  1.00 76.38           O  
ATOM   3734  N   ARG C  84       9.562  -0.552  11.047  1.00 84.00           N  
ATOM   3735  CA  ARG C  84      10.430  -0.645  12.219  1.00 84.00           C  
ATOM   3736  C   ARG C  84      10.422   0.657  13.008  1.00 84.00           C  
ATOM   3737  CB  ARG C  84      11.867  -0.991  11.797  1.00 84.00           C  
ATOM   3738  O   ARG C  84      11.297   0.884  13.852  1.00 84.00           O  
ATOM   3739  CG  ARG C  84      12.508   0.048  10.898  1.00 84.00           C  
ATOM   3740  CD  ARG C  84      13.914  -0.366  10.477  1.00 84.00           C  
ATOM   3741  NE  ARG C  84      14.805  -0.498  11.625  1.00 84.00           N  
ATOM   3742  NH1 ARG C  84      16.750  -0.377  10.391  1.00 84.00           N  
ATOM   3743  NH2 ARG C  84      16.844  -0.625  12.664  1.00 84.00           N  
ATOM   3744  CZ  ARG C  84      16.141  -0.500  11.562  1.00 84.00           C  
ATOM   3745  N   SER C  85       9.344   1.560  12.586  1.00 90.50           N  
ATOM   3746  CA  SER C  85       9.453   2.859  13.242  1.00 90.50           C  
ATOM   3747  C   SER C  85       8.094   3.344  13.742  1.00 90.50           C  
ATOM   3748  CB  SER C  85      10.055   3.891  12.297  1.00 90.50           C  
ATOM   3749  O   SER C  85       7.055   2.850  13.297  1.00 90.50           O  
ATOM   3750  OG  SER C  85       9.188   4.133  11.195  1.00 90.50           O  
ATOM   3751  N   ILE C  86       8.156   4.105  14.766  1.00 92.50           N  
ATOM   3752  CA  ILE C  86       7.062   4.949  15.234  1.00 92.50           C  
ATOM   3753  C   ILE C  86       7.203   6.352  14.641  1.00 92.50           C  
ATOM   3754  CB  ILE C  86       7.023   5.020  16.781  1.00 92.50           C  
ATOM   3755  O   ILE C  86       8.219   7.020  14.852  1.00 92.50           O  
ATOM   3756  CG1 ILE C  86       6.754   3.631  17.359  1.00 92.50           C  
ATOM   3757  CG2 ILE C  86       5.969   6.027  17.250  1.00 92.50           C  
ATOM   3758  CD1 ILE C  86       7.012   3.533  18.859  1.00 92.50           C  
ATOM   3759  N   GLY C  87       6.227   6.695  13.844  1.00 94.81           N  
ATOM   3760  CA  GLY C  87       6.215   8.047  13.305  1.00 94.81           C  
ATOM   3761  C   GLY C  87       5.555   9.055  14.234  1.00 94.81           C  
ATOM   3762  O   GLY C  87       4.441   8.828  14.703  1.00 94.81           O  
ATOM   3763  N   ILE C  88       6.211  10.188  14.508  1.00 95.62           N  
ATOM   3764  CA  ILE C  88       5.695  11.266  15.344  1.00 95.62           C  
ATOM   3765  C   ILE C  88       5.680  12.570  14.555  1.00 95.62           C  
ATOM   3766  CB  ILE C  88       6.531  11.422  16.641  1.00 95.62           C  
ATOM   3767  O   ILE C  88       6.734  13.070  14.148  1.00 95.62           O  
ATOM   3768  CG1 ILE C  88       6.629  10.086  17.375  1.00 95.62           C  
ATOM   3769  CG2 ILE C  88       5.930  12.508  17.531  1.00 95.62           C  
ATOM   3770  CD1 ILE C  88       7.461  10.148  18.656  1.00 95.62           C  
ATOM   3771  N   GLU C  89       4.500  13.078  14.359  1.00 94.88           N  
ATOM   3772  CA  GLU C  89       4.320  14.406  13.781  1.00 94.88           C  
ATOM   3773  C   GLU C  89       4.414  15.492  14.852  1.00 94.88           C  
ATOM   3774  CB  GLU C  89       2.977  14.500  13.055  1.00 94.88           C  
ATOM   3775  O   GLU C  89       3.615  15.523  15.781  1.00 94.88           O  
ATOM   3776  CG  GLU C  89       2.879  13.609  11.828  1.00 94.88           C  
ATOM   3777  CD  GLU C  89       3.768  14.062  10.680  1.00 94.88           C  
ATOM   3778  OE1 GLU C  89       4.043  13.258   9.766  1.00 94.88           O  
ATOM   3779  OE2 GLU C  89       4.195  15.242  10.695  1.00 94.88           O  
ATOM   3780  N   CYS C  90       5.309  16.328  14.617  1.00 95.75           N  
ATOM   3781  CA  CYS C  90       5.598  17.375  15.594  1.00 95.75           C  
ATOM   3782  C   CYS C  90       5.195  18.734  15.062  1.00 95.75           C  
ATOM   3783  CB  CYS C  90       7.082  17.359  15.953  1.00 95.75           C  
ATOM   3784  O   CYS C  90       5.293  19.000  13.859  1.00 95.75           O  
ATOM   3785  SG  CYS C  90       7.711  15.742  16.453  1.00 95.75           S  
ATOM   3786  N   ARG C  91       4.719  19.562  15.922  1.00 94.38           N  
ATOM   3787  CA  ARG C  91       4.488  20.953  15.555  1.00 94.38           C  
ATOM   3788  C   ARG C  91       5.746  21.578  14.961  1.00 94.38           C  
ATOM   3789  CB  ARG C  91       4.031  21.766  16.766  1.00 94.38           C  
ATOM   3790  O   ARG C  91       6.812  21.547  15.578  1.00 94.38           O  
ATOM   3791  CG  ARG C  91       3.680  23.203  16.453  1.00 94.38           C  
ATOM   3792  CD  ARG C  91       2.986  23.891  17.625  1.00 94.38           C  
ATOM   3793  NE  ARG C  91       1.538  23.719  17.562  1.00 94.38           N  
ATOM   3794  NH1 ARG C  91       1.109  25.844  16.797  1.00 94.38           N  
ATOM   3795  NH2 ARG C  91      -0.620  24.391  17.156  1.00 94.38           N  
ATOM   3796  CZ  ARG C  91       0.679  24.656  17.172  1.00 94.38           C  
ATOM   3797  N   PRO C  92       5.672  22.141  13.750  1.00 93.94           N  
ATOM   3798  CA  PRO C  92       6.855  22.609  13.023  1.00 93.94           C  
ATOM   3799  C   PRO C  92       7.570  23.750  13.727  1.00 93.94           C  
ATOM   3800  CB  PRO C  92       6.285  23.062  11.672  1.00 93.94           C  
ATOM   3801  O   PRO C  92       8.797  23.891  13.617  1.00 93.94           O  
ATOM   3802  CG  PRO C  92       4.918  22.453  11.617  1.00 93.94           C  
ATOM   3803  CD  PRO C  92       4.500  22.094  13.008  1.00 93.94           C  
ATOM   3804  N   GLU C  93       6.848  24.609  14.430  1.00 92.69           N  
ATOM   3805  CA  GLU C  93       7.410  25.781  15.086  1.00 92.69           C  
ATOM   3806  C   GLU C  93       8.344  25.375  16.234  1.00 92.69           C  
ATOM   3807  CB  GLU C  93       6.297  26.688  15.617  1.00 92.69           C  
ATOM   3808  O   GLU C  93       9.297  26.094  16.531  1.00 92.69           O  
ATOM   3809  CG  GLU C  93       5.457  27.328  14.516  1.00 92.69           C  
ATOM   3810  CD  GLU C  93       4.195  26.547  14.195  1.00 92.69           C  
ATOM   3811  OE1 GLU C  93       3.156  27.172  13.883  1.00 92.69           O  
ATOM   3812  OE2 GLU C  93       4.250  25.297  14.250  1.00 92.69           O  
ATOM   3813  N   MET C  94       8.070  24.125  16.875  1.00 95.31           N  
ATOM   3814  CA  MET C  94       8.953  23.531  17.875  1.00 95.31           C  
ATOM   3815  C   MET C  94       9.188  24.500  19.031  1.00 95.31           C  
ATOM   3816  CB  MET C  94      10.289  23.141  17.250  1.00 95.31           C  
ATOM   3817  O   MET C  94      10.328  24.766  19.406  1.00 95.31           O  
ATOM   3818  CG  MET C  94      11.172  22.297  18.172  1.00 95.31           C  
ATOM   3819  SD  MET C  94      12.836  22.000  17.453  1.00 95.31           S  
ATOM   3820  CE  MET C  94      12.383  21.516  15.773  1.00 95.31           C  
ATOM   3821  N   SER C  95       8.070  25.188  19.547  1.00 92.69           N  
ATOM   3822  CA  SER C  95       8.250  25.922  20.797  1.00 92.69           C  
ATOM   3823  C   SER C  95       8.922  25.062  21.859  1.00 92.69           C  
ATOM   3824  CB  SER C  95       6.914  26.453  21.312  1.00 92.69           C  
ATOM   3825  O   SER C  95       9.062  23.859  21.688  1.00 92.69           O  
ATOM   3826  OG  SER C  95       6.125  25.391  21.828  1.00 92.69           O  
ATOM   3827  N   ASN C  96       9.508  25.703  22.891  1.00 92.06           N  
ATOM   3828  CA  ASN C  96      10.086  24.938  24.000  1.00 92.06           C  
ATOM   3829  C   ASN C  96       9.094  23.922  24.562  1.00 92.06           C  
ATOM   3830  CB  ASN C  96      10.562  25.875  25.109  1.00 92.06           C  
ATOM   3831  O   ASN C  96       9.461  22.797  24.859  1.00 92.06           O  
ATOM   3832  CG  ASN C  96      11.875  26.562  24.766  1.00 92.06           C  
ATOM   3833  ND2 ASN C  96      12.188  27.625  25.484  1.00 92.06           N  
ATOM   3834  OD1 ASN C  96      12.602  26.125  23.875  1.00 92.06           O  
ATOM   3835  N   GLU C  97       7.828  24.328  24.703  1.00 90.44           N  
ATOM   3836  CA  GLU C  97       6.797  23.438  25.234  1.00 90.44           C  
ATOM   3837  C   GLU C  97       6.492  22.312  24.250  1.00 90.44           C  
ATOM   3838  CB  GLU C  97       5.520  24.219  25.547  1.00 90.44           C  
ATOM   3839  O   GLU C  97       6.199  21.188  24.672  1.00 90.44           O  
ATOM   3840  CG  GLU C  97       5.656  25.172  26.734  1.00 90.44           C  
ATOM   3841  CD  GLU C  97       6.355  26.469  26.391  1.00 90.44           C  
ATOM   3842  OE1 GLU C  97       6.680  27.250  27.312  1.00 90.44           O  
ATOM   3843  OE2 GLU C  97       6.582  26.719  25.172  1.00 90.44           O  
ATOM   3844  N   ASP C  98       6.516  22.562  22.953  1.00 93.75           N  
ATOM   3845  CA  ASP C  98       6.406  21.516  21.938  1.00 93.75           C  
ATOM   3846  C   ASP C  98       7.535  20.500  22.078  1.00 93.75           C  
ATOM   3847  CB  ASP C  98       6.414  22.125  20.531  1.00 93.75           C  
ATOM   3848  O   ASP C  98       7.293  19.297  22.094  1.00 93.75           O  
ATOM   3849  CG  ASP C  98       5.188  22.984  20.250  1.00 93.75           C  
ATOM   3850  OD1 ASP C  98       4.082  22.625  20.719  1.00 93.75           O  
ATOM   3851  OD2 ASP C  98       5.324  24.000  19.547  1.00 93.75           O  
ATOM   3852  N   PHE C  99       8.766  21.016  22.094  1.00 94.81           N  
ATOM   3853  CA  PHE C  99       9.969  20.203  22.203  1.00 94.81           C  
ATOM   3854  C   PHE C  99       9.914  19.328  23.453  1.00 94.81           C  
ATOM   3855  CB  PHE C  99      11.219  21.094  22.250  1.00 94.81           C  
ATOM   3856  O   PHE C  99      10.148  18.125  23.375  1.00 94.81           O  
ATOM   3857  CG  PHE C  99      12.508  20.328  22.188  1.00 94.81           C  
ATOM   3858  CD1 PHE C  99      13.125  19.891  23.359  1.00 94.81           C  
ATOM   3859  CD2 PHE C  99      13.109  20.047  20.969  1.00 94.81           C  
ATOM   3860  CE1 PHE C  99      14.320  19.188  23.312  1.00 94.81           C  
ATOM   3861  CE2 PHE C  99      14.305  19.328  20.922  1.00 94.81           C  
ATOM   3862  CZ  PHE C  99      14.914  18.906  22.094  1.00 94.81           C  
ATOM   3863  N   GLU C 100       9.531  19.938  24.531  1.00 92.12           N  
ATOM   3864  CA  GLU C 100       9.445  19.219  25.812  1.00 92.12           C  
ATOM   3865  C   GLU C 100       8.375  18.141  25.750  1.00 92.12           C  
ATOM   3866  CB  GLU C 100       9.156  20.188  26.953  1.00 92.12           C  
ATOM   3867  O   GLU C 100       8.555  17.047  26.312  1.00 92.12           O  
ATOM   3868  CG  GLU C 100      10.359  21.016  27.375  1.00 92.12           C  
ATOM   3869  CD  GLU C 100      11.484  20.188  27.969  1.00 92.12           C  
ATOM   3870  OE1 GLU C 100      12.664  20.594  27.859  1.00 92.12           O  
ATOM   3871  OE2 GLU C 100      11.180  19.125  28.547  1.00 92.12           O  
ATOM   3872  N   THR C 101       7.270  18.422  25.156  1.00 91.44           N  
ATOM   3873  CA  THR C 101       6.199  17.438  25.031  1.00 91.44           C  
ATOM   3874  C   THR C 101       6.645  16.250  24.203  1.00 91.44           C  
ATOM   3875  CB  THR C 101       4.934  18.062  24.422  1.00 91.44           C  
ATOM   3876  O   THR C 101       6.398  15.094  24.562  1.00 91.44           O  
ATOM   3877  CG2 THR C 101       3.795  17.047  24.359  1.00 91.44           C  
ATOM   3878  OG1 THR C 101       4.523  19.188  25.219  1.00 91.44           O  
ATOM   3879  N   VAL C 102       7.336  16.484  23.078  1.00 94.31           N  
ATOM   3880  CA  VAL C 102       7.836  15.414  22.219  1.00 94.31           C  
ATOM   3881  C   VAL C 102       8.859  14.578  22.984  1.00 94.31           C  
ATOM   3882  CB  VAL C 102       8.469  15.961  20.922  1.00 94.31           C  
ATOM   3883  O   VAL C 102       8.812  13.344  22.969  1.00 94.31           O  
ATOM   3884  CG1 VAL C 102       9.180  14.852  20.156  1.00 94.31           C  
ATOM   3885  CG2 VAL C 102       7.402  16.625  20.047  1.00 94.31           C  
ATOM   3886  N   ALA C 103       9.766  15.234  23.688  1.00 93.00           N  
ATOM   3887  CA  ALA C 103      10.750  14.531  24.516  1.00 93.00           C  
ATOM   3888  C   ALA C 103      10.070  13.664  25.562  1.00 93.00           C  
ATOM   3889  CB  ALA C 103      11.695  15.531  25.188  1.00 93.00           C  
ATOM   3890  O   ALA C 103      10.453  12.516  25.781  1.00 93.00           O  
ATOM   3891  N   GLN C 104       9.023  14.211  26.141  1.00 88.00           N  
ATOM   3892  CA  GLN C 104       8.281  13.484  27.172  1.00 88.00           C  
ATOM   3893  C   GLN C 104       7.574  12.273  26.578  1.00 88.00           C  
ATOM   3894  CB  GLN C 104       7.270  14.406  27.859  1.00 88.00           C  
ATOM   3895  O   GLN C 104       7.555  11.195  27.188  1.00 88.00           O  
ATOM   3896  CG  GLN C 104       6.629  13.797  29.094  1.00 88.00           C  
ATOM   3897  CD  GLN C 104       7.621  13.586  30.219  1.00 88.00           C  
ATOM   3898  NE2 GLN C 104       7.707  12.359  30.719  1.00 88.00           N  
ATOM   3899  OE1 GLN C 104       8.305  14.523  30.641  1.00 88.00           O  
ATOM   3900  N   VAL C 105       6.949  12.445  25.438  1.00 91.00           N  
ATOM   3901  CA  VAL C 105       6.266  11.352  24.766  1.00 91.00           C  
ATOM   3902  C   VAL C 105       7.254  10.227  24.469  1.00 91.00           C  
ATOM   3903  CB  VAL C 105       5.586  11.828  23.453  1.00 91.00           C  
ATOM   3904  O   VAL C 105       6.977   9.055  24.734  1.00 91.00           O  
ATOM   3905  CG1 VAL C 105       5.160  10.633  22.609  1.00 91.00           C  
ATOM   3906  CG2 VAL C 105       4.383  12.711  23.781  1.00 91.00           C  
ATOM   3907  N   ILE C 106       8.414  10.523  23.938  1.00 92.06           N  
ATOM   3908  CA  ILE C 106       9.430   9.523  23.609  1.00 92.06           C  
ATOM   3909  C   ILE C 106       9.938   8.867  24.891  1.00 92.06           C  
ATOM   3910  CB  ILE C 106      10.609  10.148  22.828  1.00 92.06           C  
ATOM   3911  O   ILE C 106      10.070   7.641  24.953  1.00 92.06           O  
ATOM   3912  CG1 ILE C 106      10.125  10.672  21.469  1.00 92.06           C  
ATOM   3913  CG2 ILE C 106      11.742   9.133  22.656  1.00 92.06           C  
ATOM   3914  CD1 ILE C 106      11.172  11.484  20.719  1.00 92.06           C  
ATOM   3915  N   ALA C 107      10.188   9.695  25.938  1.00 86.50           N  
ATOM   3916  CA  ALA C 107      10.625   9.156  27.219  1.00 86.50           C  
ATOM   3917  C   ALA C 107       9.586   8.188  27.797  1.00 86.50           C  
ATOM   3918  CB  ALA C 107      10.898  10.289  28.203  1.00 86.50           C  
ATOM   3919  O   ALA C 107       9.938   7.133  28.312  1.00 86.50           O  
ATOM   3920  N   ASP C 108       8.344   8.594  27.656  1.00 80.31           N  
ATOM   3921  CA  ASP C 108       7.262   7.750  28.156  1.00 80.31           C  
ATOM   3922  C   ASP C 108       7.195   6.434  27.375  1.00 80.31           C  
ATOM   3923  CB  ASP C 108       5.922   8.484  28.047  1.00 80.31           C  
ATOM   3924  O   ASP C 108       7.000   5.371  27.969  1.00 80.31           O  
ATOM   3925  CG  ASP C 108       5.805   9.633  29.047  1.00 80.31           C  
ATOM   3926  OD1 ASP C 108       6.660   9.750  29.938  1.00 80.31           O  
ATOM   3927  OD2 ASP C 108       4.840  10.422  28.922  1.00 80.31           O  
ATOM   3928  N   LEU C 109       7.359   6.496  26.062  1.00 87.50           N  
ATOM   3929  CA  LEU C 109       7.395   5.293  25.234  1.00 87.50           C  
ATOM   3930  C   LEU C 109       8.555   4.387  25.641  1.00 87.50           C  
ATOM   3931  CB  LEU C 109       7.512   5.656  23.766  1.00 87.50           C  
ATOM   3932  O   LEU C 109       8.367   3.182  25.828  1.00 87.50           O  
ATOM   3933  CG  LEU C 109       6.254   6.223  23.094  1.00 87.50           C  
ATOM   3934  CD1 LEU C 109       6.582   6.766  21.703  1.00 87.50           C  
ATOM   3935  CD2 LEU C 109       5.168   5.152  23.016  1.00 87.50           C  
ATOM   3936  N   GLU C 110       9.758   4.945  25.781  1.00 84.88           N  
ATOM   3937  CA  GLU C 110      10.945   4.176  26.141  1.00 84.88           C  
ATOM   3938  C   GLU C 110      10.820   3.584  27.547  1.00 84.88           C  
ATOM   3939  CB  GLU C 110      12.195   5.047  26.047  1.00 84.88           C  
ATOM   3940  O   GLU C 110      11.242   2.449  27.781  1.00 84.88           O  
ATOM   3941  CG  GLU C 110      12.555   5.453  24.625  1.00 84.88           C  
ATOM   3942  CD  GLU C 110      13.930   6.094  24.516  1.00 84.88           C  
ATOM   3943  OE1 GLU C 110      14.469   6.188  23.375  1.00 84.88           O  
ATOM   3944  OE2 GLU C 110      14.477   6.504  25.562  1.00 84.88           O  
ATOM   3945  N   THR C 111      10.227   4.379  28.422  1.00 73.69           N  
ATOM   3946  CA  THR C 111      10.000   3.898  29.781  1.00 73.69           C  
ATOM   3947  C   THR C 111       8.953   2.787  29.797  1.00 73.69           C  
ATOM   3948  CB  THR C 111       9.555   5.043  30.719  1.00 73.69           C  
ATOM   3949  O   THR C 111       9.156   1.750  30.438  1.00 73.69           O  
ATOM   3950  CG2 THR C 111       9.289   4.531  32.125  1.00 73.69           C  
ATOM   3951  OG1 THR C 111      10.586   6.035  30.766  1.00 73.69           O  
ATOM   3952  N   PHE C 112       7.875   3.012  29.094  1.00 71.88           N  
ATOM   3953  CA  PHE C 112       6.789   2.041  29.031  1.00 71.88           C  
ATOM   3954  C   PHE C 112       7.277   0.715  28.469  1.00 71.88           C  
ATOM   3955  CB  PHE C 112       5.629   2.578  28.188  1.00 71.88           C  
ATOM   3956  O   PHE C 112       6.965  -0.351  29.000  1.00 71.88           O  
ATOM   3957  CG  PHE C 112       4.434   1.667  28.156  1.00 71.88           C  
ATOM   3958  CD1 PHE C 112       4.191   0.856  27.062  1.00 71.88           C  
ATOM   3959  CD2 PHE C 112       3.547   1.620  29.234  1.00 71.88           C  
ATOM   3960  CE1 PHE C 112       3.084   0.011  27.016  1.00 71.88           C  
ATOM   3961  CE2 PHE C 112       2.439   0.778  29.203  1.00 71.88           C  
ATOM   3962  CZ  PHE C 112       2.209  -0.025  28.094  1.00 71.88           C  
ATOM   3963  N   TYR C 113       8.086   0.754  27.422  1.00 75.31           N  
ATOM   3964  CA  TYR C 113       8.500  -0.456  26.719  1.00 75.31           C  
ATOM   3965  C   TYR C 113       9.844  -0.954  27.250  1.00 75.31           C  
ATOM   3966  CB  TYR C 113       8.586  -0.200  25.219  1.00 75.31           C  
ATOM   3967  O   TYR C 113      10.320  -2.016  26.828  1.00 75.31           O  
ATOM   3968  CG  TYR C 113       7.242  -0.009  24.547  1.00 75.31           C  
ATOM   3969  CD1 TYR C 113       6.336  -1.062  24.453  1.00 75.31           C  
ATOM   3970  CD2 TYR C 113       6.879   1.223  24.016  1.00 75.31           C  
ATOM   3971  CE1 TYR C 113       5.098  -0.892  23.844  1.00 75.31           C  
ATOM   3972  CE2 TYR C 113       5.645   1.404  23.406  1.00 75.31           C  
ATOM   3973  OH  TYR C 113       3.537   0.517  22.719  1.00 75.31           O  
ATOM   3974  CZ  TYR C 113       4.762   0.343  23.328  1.00 75.31           C  
ATOM   3975  N   GLY C 114      10.508  -0.177  28.125  1.00 73.88           N  
ATOM   3976  CA  GLY C 114      11.773  -0.589  28.703  1.00 73.88           C  
ATOM   3977  C   GLY C 114      12.883  -0.708  27.672  1.00 73.88           C  
ATOM   3978  O   GLY C 114      13.695  -1.632  27.734  1.00 73.88           O  
ATOM   3979  N   LYS C 115      12.836   0.124  26.641  1.00 80.06           N  
ATOM   3980  CA  LYS C 115      13.859   0.119  25.594  1.00 80.06           C  
ATOM   3981  C   LYS C 115      14.039   1.512  25.000  1.00 80.06           C  
ATOM   3982  CB  LYS C 115      13.500  -0.880  24.500  1.00 80.06           C  
ATOM   3983  O   LYS C 115      13.109   2.314  24.984  1.00 80.06           O  
ATOM   3984  CG  LYS C 115      12.375  -0.418  23.578  1.00 80.06           C  
ATOM   3985  CD  LYS C 115      12.141  -1.403  22.438  1.00 80.06           C  
ATOM   3986  CE  LYS C 115      13.203  -1.271  21.359  1.00 80.06           C  
ATOM   3987  NZ  LYS C 115      13.125  -2.387  20.375  1.00 80.06           N  
ATOM   3988  N   SER C 116      15.195   1.813  24.578  1.00 83.31           N  
ATOM   3989  CA  SER C 116      15.508   3.043  23.844  1.00 83.31           C  
ATOM   3990  C   SER C 116      15.344   2.854  22.344  1.00 83.31           C  
ATOM   3991  CB  SER C 116      16.922   3.510  24.172  1.00 83.31           C  
ATOM   3992  O   SER C 116      15.570   1.761  21.828  1.00 83.31           O  
ATOM   3993  OG  SER C 116      17.062   3.826  25.547  1.00 83.31           O  
ATOM   3994  N   PHE C 117      14.859   3.793  21.688  1.00 89.50           N  
ATOM   3995  CA  PHE C 117      14.734   3.816  20.234  1.00 89.50           C  
ATOM   3996  C   PHE C 117      15.805   4.703  19.609  1.00 89.50           C  
ATOM   3997  CB  PHE C 117      13.336   4.305  19.828  1.00 89.50           C  
ATOM   3998  O   PHE C 117      16.250   5.680  20.219  1.00 89.50           O  
ATOM   3999  CG  PHE C 117      12.219   3.475  20.391  1.00 89.50           C  
ATOM   4000  CD1 PHE C 117      11.898   2.244  19.828  1.00 89.50           C  
ATOM   4001  CD2 PHE C 117      11.477   3.926  21.469  1.00 89.50           C  
ATOM   4002  CE1 PHE C 117      10.859   1.472  20.344  1.00 89.50           C  
ATOM   4003  CE2 PHE C 117      10.438   3.160  22.000  1.00 89.50           C  
ATOM   4004  CZ  PHE C 117      10.133   1.934  21.422  1.00 89.50           C  
ATOM   4005  N   TYR C 118      16.312   4.340  18.438  1.00 85.38           N  
ATOM   4006  CA  TYR C 118      17.000   5.320  17.609  1.00 85.38           C  
ATOM   4007  C   TYR C 118      16.047   6.434  17.172  1.00 85.38           C  
ATOM   4008  CB  TYR C 118      17.594   4.645  16.375  1.00 85.38           C  
ATOM   4009  O   TYR C 118      14.875   6.184  16.891  1.00 85.38           O  
ATOM   4010  CG  TYR C 118      18.594   3.561  16.688  1.00 85.38           C  
ATOM   4011  CD1 TYR C 118      19.844   3.877  17.234  1.00 85.38           C  
ATOM   4012  CD2 TYR C 118      18.297   2.223  16.469  1.00 85.38           C  
ATOM   4013  CE1 TYR C 118      20.766   2.883  17.531  1.00 85.38           C  
ATOM   4014  CE2 TYR C 118      19.219   1.220  16.766  1.00 85.38           C  
ATOM   4015  OH  TYR C 118      21.359   0.571  17.594  1.00 85.38           O  
ATOM   4016  CZ  TYR C 118      20.453   1.559  17.297  1.00 85.38           C  
ATOM   4017  N   VAL C 119      16.422   7.641  17.266  1.00 91.81           N  
ATOM   4018  CA  VAL C 119      15.633   8.789  16.828  1.00 91.81           C  
ATOM   4019  C   VAL C 119      16.219   9.375  15.555  1.00 91.81           C  
ATOM   4020  CB  VAL C 119      15.562   9.875  17.938  1.00 91.81           C  
ATOM   4021  O   VAL C 119      17.359   9.852  15.547  1.00 91.81           O  
ATOM   4022  CG1 VAL C 119      14.734  11.070  17.453  1.00 91.81           C  
ATOM   4023  CG2 VAL C 119      14.984   9.297  19.219  1.00 91.81           C  
ATOM   4024  N   HIS C 120      15.500   9.266  14.445  1.00 89.44           N  
ATOM   4025  CA  HIS C 120      15.898   9.750  13.133  1.00 89.44           C  
ATOM   4026  C   HIS C 120      14.898  10.758  12.586  1.00 89.44           C  
ATOM   4027  CB  HIS C 120      16.062   8.594  12.148  1.00 89.44           C  
ATOM   4028  O   HIS C 120      13.750  10.805  13.031  1.00 89.44           O  
ATOM   4029  CG  HIS C 120      17.203   7.684  12.484  1.00 89.44           C  
ATOM   4030  CD2 HIS C 120      17.219   6.430  13.000  1.00 89.44           C  
ATOM   4031  ND1 HIS C 120      18.516   8.039  12.289  1.00 89.44           N  
ATOM   4032  CE1 HIS C 120      19.297   7.043  12.672  1.00 89.44           C  
ATOM   4033  NE2 HIS C 120      18.547   6.055  13.109  1.00 89.44           N  
ATOM   4034  N   GLY C 121      15.359  11.625  11.773  1.00 92.38           N  
ATOM   4035  CA  GLY C 121      14.477  12.484  11.008  1.00 92.38           C  
ATOM   4036  C   GLY C 121      13.992  11.852   9.719  1.00 92.38           C  
ATOM   4037  O   GLY C 121      14.664  10.992   9.148  1.00 92.38           O  
ATOM   4038  N   HIS C 122      12.859  12.266   9.289  1.00 87.38           N  
ATOM   4039  CA  HIS C 122      12.273  11.742   8.062  1.00 87.38           C  
ATOM   4040  C   HIS C 122      13.266  11.828   6.902  1.00 87.38           C  
ATOM   4041  CB  HIS C 122      10.992  12.500   7.711  1.00 87.38           C  
ATOM   4042  O   HIS C 122      13.305  10.938   6.055  1.00 87.38           O  
ATOM   4043  CG  HIS C 122      10.211  11.875   6.598  1.00 87.38           C  
ATOM   4044  CD2 HIS C 122      10.383  10.703   5.941  1.00 87.38           C  
ATOM   4045  ND1 HIS C 122       9.102  12.477   6.035  1.00 87.38           N  
ATOM   4046  CE1 HIS C 122       8.625  11.695   5.082  1.00 87.38           C  
ATOM   4047  NE2 HIS C 122       9.383  10.617   5.004  1.00 87.38           N  
ATOM   4048  N   LYS C 123      14.078  12.812   6.875  1.00 82.69           N  
ATOM   4049  CA  LYS C 123      15.023  13.062   5.789  1.00 82.69           C  
ATOM   4050  C   LYS C 123      16.078  11.961   5.727  1.00 82.69           C  
ATOM   4051  CB  LYS C 123      15.688  14.422   5.953  1.00 82.69           C  
ATOM   4052  O   LYS C 123      16.766  11.812   4.715  1.00 82.69           O  
ATOM   4053  CG  LYS C 123      16.688  14.492   7.094  1.00 82.69           C  
ATOM   4054  CD  LYS C 123      17.312  15.875   7.215  1.00 82.69           C  
ATOM   4055  CE  LYS C 123      18.344  16.109   6.117  1.00 82.69           C  
ATOM   4056  NZ  LYS C 123      18.859  17.516   6.137  1.00 82.69           N  
ATOM   4057  N   ASP C 124      16.234  11.164   6.836  1.00 79.50           N  
ATOM   4058  CA  ASP C 124      17.172  10.055   6.859  1.00 79.50           C  
ATOM   4059  C   ASP C 124      16.656   8.875   6.043  1.00 79.50           C  
ATOM   4060  CB  ASP C 124      17.453   9.609   8.297  1.00 79.50           C  
ATOM   4061  O   ASP C 124      17.406   7.953   5.715  1.00 79.50           O  
ATOM   4062  CG  ASP C 124      18.141  10.688   9.125  1.00 79.50           C  
ATOM   4063  OD1 ASP C 124      18.953  11.469   8.570  1.00 79.50           O  
ATOM   4064  OD2 ASP C 124      17.859  10.766  10.344  1.00 79.50           O  
ATOM   4065  N   PHE C 125      15.312   8.922   5.652  1.00 73.81           N  
ATOM   4066  CA  PHE C 125      14.688   7.773   5.016  1.00 73.81           C  
ATOM   4067  C   PHE C 125      14.109   8.156   3.656  1.00 73.81           C  
ATOM   4068  CB  PHE C 125      13.586   7.199   5.910  1.00 73.81           C  
ATOM   4069  O   PHE C 125      13.812   7.285   2.838  1.00 73.81           O  
ATOM   4070  CG  PHE C 125      14.070   6.723   7.250  1.00 73.81           C  
ATOM   4071  CD1 PHE C 125      14.680   5.477   7.383  1.00 73.81           C  
ATOM   4072  CD2 PHE C 125      13.930   7.520   8.375  1.00 73.81           C  
ATOM   4073  CE1 PHE C 125      15.133   5.035   8.625  1.00 73.81           C  
ATOM   4074  CE2 PHE C 125      14.383   7.086   9.617  1.00 73.81           C  
ATOM   4075  CZ  PHE C 125      14.984   5.840   9.742  1.00 73.81           C  
ATOM   4076  N   PHE C 126      13.844   9.438   3.510  1.00 70.88           N  
ATOM   4077  CA  PHE C 126      13.172   9.953   2.326  1.00 70.88           C  
ATOM   4078  C   PHE C 126      13.695  11.344   1.972  1.00 70.88           C  
ATOM   4079  CB  PHE C 126      11.656  10.000   2.547  1.00 70.88           C  
ATOM   4080  O   PHE C 126      14.000  12.141   2.859  1.00 70.88           O  
ATOM   4081  CG  PHE C 126      10.859  10.156   1.277  1.00 70.88           C  
ATOM   4082  CD1 PHE C 126      10.328  11.391   0.920  1.00 70.88           C  
ATOM   4083  CD2 PHE C 126      10.648   9.070   0.440  1.00 70.88           C  
ATOM   4084  CE1 PHE C 126       9.594  11.531  -0.254  1.00 70.88           C  
ATOM   4085  CE2 PHE C 126       9.914   9.203  -0.735  1.00 70.88           C  
ATOM   4086  CZ  PHE C 126       9.391  10.438  -1.080  1.00 70.88           C  
ATOM   4087  N   ALA C 127      13.953  11.594   0.656  1.00 67.12           N  
ATOM   4088  CA  ALA C 127      14.398  12.906   0.197  1.00 67.12           C  
ATOM   4089  C   ALA C 127      13.336  13.969   0.458  1.00 67.12           C  
ATOM   4090  CB  ALA C 127      14.750  12.859  -1.288  1.00 67.12           C  
ATOM   4091  O   ALA C 127      12.484  14.234  -0.399  1.00 67.12           O  
ATOM   4092  N   THR C 128      13.344  14.555   1.580  1.00 70.12           N  
ATOM   4093  CA  THR C 128      12.391  15.555   2.049  1.00 70.12           C  
ATOM   4094  C   THR C 128      13.062  16.547   3.002  1.00 70.12           C  
ATOM   4095  CB  THR C 128      11.188  14.898   2.752  1.00 70.12           C  
ATOM   4096  O   THR C 128      14.148  16.266   3.516  1.00 70.12           O  
ATOM   4097  CG2 THR C 128      11.641  14.102   3.973  1.00 70.12           C  
ATOM   4098  OG1 THR C 128      10.273  15.914   3.168  1.00 70.12           O  
ATOM   4099  N   ALA C 129      12.500  17.703   3.113  1.00 78.44           N  
ATOM   4100  CA  ALA C 129      12.938  18.672   4.113  1.00 78.44           C  
ATOM   4101  C   ALA C 129      12.422  18.297   5.500  1.00 78.44           C  
ATOM   4102  CB  ALA C 129      12.461  20.078   3.736  1.00 78.44           C  
ATOM   4103  O   ALA C 129      12.898  18.828   6.508  1.00 78.44           O  
ATOM   4104  N   CYS C 130      11.523  17.391   5.562  1.00 82.75           N  
ATOM   4105  CA  CYS C 130      11.016  16.906   6.840  1.00 82.75           C  
ATOM   4106  C   CYS C 130      12.094  16.141   7.594  1.00 82.75           C  
ATOM   4107  CB  CYS C 130       9.797  16.000   6.625  1.00 82.75           C  
ATOM   4108  O   CYS C 130      12.828  15.336   7.000  1.00 82.75           O  
ATOM   4109  SG  CYS C 130       9.055  15.406   8.156  1.00 82.75           S  
ATOM   4110  N   PRO C 131      12.242  16.516   8.914  1.00 91.81           N  
ATOM   4111  CA  PRO C 131      11.320  17.188   9.836  1.00 91.81           C  
ATOM   4112  C   PRO C 131      11.641  18.672  10.016  1.00 91.81           C  
ATOM   4113  CB  PRO C 131      11.523  16.422  11.148  1.00 91.81           C  
ATOM   4114  O   PRO C 131      11.500  19.203  11.117  1.00 91.81           O  
ATOM   4115  CG  PRO C 131      12.969  16.047  11.156  1.00 91.81           C  
ATOM   4116  CD  PRO C 131      13.398  15.773   9.750  1.00 91.81           C  
ATOM   4117  N   GLY C 132      12.305  19.328   9.008  1.00 90.00           N  
ATOM   4118  CA  GLY C 132      12.562  20.766   9.070  1.00 90.00           C  
ATOM   4119  C   GLY C 132      13.406  21.172  10.266  1.00 90.00           C  
ATOM   4120  O   GLY C 132      14.477  20.609  10.492  1.00 90.00           O  
ATOM   4121  N   ARG C 133      12.883  22.031  11.141  1.00 93.44           N  
ATOM   4122  CA  ARG C 133      13.562  22.609  12.297  1.00 93.44           C  
ATOM   4123  C   ARG C 133      13.938  21.531  13.305  1.00 93.44           C  
ATOM   4124  CB  ARG C 133      12.680  23.672  12.961  1.00 93.44           C  
ATOM   4125  O   ARG C 133      14.867  21.703  14.094  1.00 93.44           O  
ATOM   4126  CG  ARG C 133      12.430  24.891  12.094  1.00 93.44           C  
ATOM   4127  CD  ARG C 133      11.523  25.891  12.789  1.00 93.44           C  
ATOM   4128  NE  ARG C 133      11.055  26.938  11.867  1.00 93.44           N  
ATOM   4129  NH1 ARG C 133       8.992  25.969  11.500  1.00 93.44           N  
ATOM   4130  NH2 ARG C 133       9.547  27.922  10.453  1.00 93.44           N  
ATOM   4131  CZ  ARG C 133       9.867  26.938  11.273  1.00 93.44           C  
ATOM   4132  N   TRP C 134      13.258  20.438  13.250  1.00 94.75           N  
ATOM   4133  CA  TRP C 134      13.477  19.375  14.227  1.00 94.75           C  
ATOM   4134  C   TRP C 134      14.781  18.625  13.953  1.00 94.75           C  
ATOM   4135  CB  TRP C 134      12.305  18.391  14.227  1.00 94.75           C  
ATOM   4136  O   TRP C 134      15.375  18.047  14.859  1.00 94.75           O  
ATOM   4137  CG  TRP C 134      11.078  18.891  14.930  1.00 94.75           C  
ATOM   4138  CD1 TRP C 134      10.070  19.641  14.391  1.00 94.75           C  
ATOM   4139  CD2 TRP C 134      10.742  18.703  16.312  1.00 94.75           C  
ATOM   4140  CE2 TRP C 134       9.516  19.344  16.531  1.00 94.75           C  
ATOM   4141  CE3 TRP C 134      11.367  18.031  17.375  1.00 94.75           C  
ATOM   4142  NE1 TRP C 134       9.125  19.906  15.344  1.00 94.75           N  
ATOM   4143  CH2 TRP C 134       9.523  18.703  18.812  1.00 94.75           C  
ATOM   4144  CZ2 TRP C 134       8.891  19.359  17.781  1.00 94.75           C  
ATOM   4145  CZ3 TRP C 134      10.750  18.047  18.609  1.00 94.75           C  
ATOM   4146  N   TYR C 135      15.266  18.625  12.664  1.00 92.62           N  
ATOM   4147  CA  TYR C 135      16.375  17.766  12.266  1.00 92.62           C  
ATOM   4148  C   TYR C 135      17.641  18.141  13.016  1.00 92.62           C  
ATOM   4149  CB  TYR C 135      16.609  17.875  10.750  1.00 92.62           C  
ATOM   4150  O   TYR C 135      18.328  17.266  13.547  1.00 92.62           O  
ATOM   4151  CG  TYR C 135      17.453  16.750  10.195  1.00 92.62           C  
ATOM   4152  CD1 TYR C 135      18.797  16.953   9.867  1.00 92.62           C  
ATOM   4153  CD2 TYR C 135      16.906  15.484   9.992  1.00 92.62           C  
ATOM   4154  CE1 TYR C 135      19.578  15.922   9.359  1.00 92.62           C  
ATOM   4155  CE2 TYR C 135      17.672  14.445   9.477  1.00 92.62           C  
ATOM   4156  OH  TYR C 135      19.766  13.648   8.656  1.00 92.62           O  
ATOM   4157  CZ  TYR C 135      19.000  14.672   9.164  1.00 92.62           C  
ATOM   4158  N   ASP C 136      17.969  19.344  13.117  1.00 89.50           N  
ATOM   4159  CA  ASP C 136      19.188  19.797  13.766  1.00 89.50           C  
ATOM   4160  C   ASP C 136      19.078  19.703  15.289  1.00 89.50           C  
ATOM   4161  CB  ASP C 136      19.531  21.234  13.352  1.00 89.50           C  
ATOM   4162  O   ASP C 136      20.031  19.984  16.016  1.00 89.50           O  
ATOM   4163  CG  ASP C 136      19.906  21.344  11.891  1.00 89.50           C  
ATOM   4164  OD1 ASP C 136      20.297  20.328  11.273  1.00 89.50           O  
ATOM   4165  OD2 ASP C 136      19.812  22.469  11.344  1.00 89.50           O  
ATOM   4166  N   GLN C 137      17.844  19.406  15.852  1.00 93.88           N  
ATOM   4167  CA  GLN C 137      17.609  19.344  17.297  1.00 93.88           C  
ATOM   4168  C   GLN C 137      17.484  17.906  17.766  1.00 93.88           C  
ATOM   4169  CB  GLN C 137      16.344  20.125  17.656  1.00 93.88           C  
ATOM   4170  O   GLN C 137      17.125  17.656  18.922  1.00 93.88           O  
ATOM   4171  CG  GLN C 137      16.391  21.594  17.250  1.00 93.88           C  
ATOM   4172  CD  GLN C 137      17.484  22.375  17.953  1.00 93.88           C  
ATOM   4173  NE2 GLN C 137      18.141  23.266  17.234  1.00 93.88           N  
ATOM   4174  OE1 GLN C 137      17.734  22.172  19.156  1.00 93.88           O  
ATOM   4175  N   LEU C 138      17.797  16.906  16.891  1.00 93.38           N  
ATOM   4176  CA  LEU C 138      17.578  15.500  17.234  1.00 93.38           C  
ATOM   4177  C   LEU C 138      18.500  15.055  18.359  1.00 93.38           C  
ATOM   4178  CB  LEU C 138      17.797  14.617  16.000  1.00 93.38           C  
ATOM   4179  O   LEU C 138      18.078  14.320  19.250  1.00 93.38           O  
ATOM   4180  CG  LEU C 138      16.734  14.695  14.906  1.00 93.38           C  
ATOM   4181  CD1 LEU C 138      17.062  13.750  13.758  1.00 93.38           C  
ATOM   4182  CD2 LEU C 138      15.352  14.375  15.477  1.00 93.38           C  
ATOM   4183  N   ASP C 139      19.766  15.484  18.375  1.00 87.38           N  
ATOM   4184  CA  ASP C 139      20.688  15.156  19.469  1.00 87.38           C  
ATOM   4185  C   ASP C 139      20.188  15.727  20.797  1.00 87.38           C  
ATOM   4186  CB  ASP C 139      22.094  15.688  19.156  1.00 87.38           C  
ATOM   4187  O   ASP C 139      20.219  15.039  21.812  1.00 87.38           O  
ATOM   4188  CG  ASP C 139      22.797  14.891  18.078  1.00 87.38           C  
ATOM   4189  OD1 ASP C 139      22.359  13.766  17.750  1.00 87.38           O  
ATOM   4190  OD2 ASP C 139      23.828  15.383  17.547  1.00 87.38           O  
ATOM   4191  N   ARG C 140      19.781  17.031  20.734  1.00 93.19           N  
ATOM   4192  CA  ARG C 140      19.203  17.672  21.922  1.00 93.19           C  
ATOM   4193  C   ARG C 140      17.953  16.906  22.391  1.00 93.19           C  
ATOM   4194  CB  ARG C 140      18.844  19.125  21.641  1.00 93.19           C  
ATOM   4195  O   ARG C 140      17.734  16.766  23.594  1.00 93.19           O  
ATOM   4196  CG  ARG C 140      18.422  19.906  22.875  1.00 93.19           C  
ATOM   4197  CD  ARG C 140      18.047  21.344  22.531  1.00 93.19           C  
ATOM   4198  NE  ARG C 140      17.312  21.984  23.609  1.00 93.19           N  
ATOM   4199  NH1 ARG C 140      15.953  23.250  22.234  1.00 93.19           N  
ATOM   4200  NH2 ARG C 140      15.734  23.391  24.516  1.00 93.19           N  
ATOM   4201  CZ  ARG C 140      16.328  22.875  23.453  1.00 93.19           C  
ATOM   4202  N   LEU C 141      17.141  16.469  21.469  1.00 94.31           N  
ATOM   4203  CA  LEU C 141      15.945  15.703  21.781  1.00 94.31           C  
ATOM   4204  C   LEU C 141      16.312  14.398  22.484  1.00 94.31           C  
ATOM   4205  CB  LEU C 141      15.148  15.406  20.516  1.00 94.31           C  
ATOM   4206  O   LEU C 141      15.719  14.055  23.516  1.00 94.31           O  
ATOM   4207  CG  LEU C 141      13.844  14.633  20.703  1.00 94.31           C  
ATOM   4208  CD1 LEU C 141      12.883  15.406  21.594  1.00 94.31           C  
ATOM   4209  CD2 LEU C 141      13.203  14.336  19.344  1.00 94.31           C  
ATOM   4210  N   ILE C 142      17.312  13.656  22.000  1.00 91.00           N  
ATOM   4211  CA  ILE C 142      17.781  12.398  22.594  1.00 91.00           C  
ATOM   4212  C   ILE C 142      18.297  12.656  24.000  1.00 91.00           C  
ATOM   4213  CB  ILE C 142      18.891  11.750  21.734  1.00 91.00           C  
ATOM   4214  O   ILE C 142      17.969  11.914  24.938  1.00 91.00           O  
ATOM   4215  CG1 ILE C 142      18.328  11.328  20.359  1.00 91.00           C  
ATOM   4216  CG2 ILE C 142      19.500  10.555  22.453  1.00 91.00           C  
ATOM   4217  CD1 ILE C 142      19.391  11.008  19.328  1.00 91.00           C  
ATOM   4218  N   ASP C 143      19.047  13.711  24.172  1.00 90.38           N  
ATOM   4219  CA  ASP C 143      19.562  14.086  25.484  1.00 90.38           C  
ATOM   4220  C   ASP C 143      18.406  14.367  26.469  1.00 90.38           C  
ATOM   4221  CB  ASP C 143      20.469  15.305  25.391  1.00 90.38           C  
ATOM   4222  O   ASP C 143      18.453  13.953  27.625  1.00 90.38           O  
ATOM   4223  CG  ASP C 143      21.812  14.977  24.766  1.00 90.38           C  
ATOM   4224  OD1 ASP C 143      22.156  13.781  24.641  1.00 90.38           O  
ATOM   4225  OD2 ASP C 143      22.547  15.930  24.391  1.00 90.38           O  
ATOM   4226  N   ARG C 144      17.438  15.164  25.984  1.00 92.44           N  
ATOM   4227  CA  ARG C 144      16.312  15.516  26.828  1.00 92.44           C  
ATOM   4228  C   ARG C 144      15.508  14.273  27.219  1.00 92.44           C  
ATOM   4229  CB  ARG C 144      15.406  16.531  26.125  1.00 92.44           C  
ATOM   4230  O   ARG C 144      15.047  14.156  28.344  1.00 92.44           O  
ATOM   4231  CG  ARG C 144      14.234  17.000  26.969  1.00 92.44           C  
ATOM   4232  CD  ARG C 144      14.711  17.719  28.234  1.00 92.44           C  
ATOM   4233  NE  ARG C 144      13.586  18.203  29.031  1.00 92.44           N  
ATOM   4234  NH1 ARG C 144      14.523  17.656  31.062  1.00 92.44           N  
ATOM   4235  NH2 ARG C 144      12.453  18.625  30.984  1.00 92.44           N  
ATOM   4236  CZ  ARG C 144      13.523  18.156  30.359  1.00 92.44           C  
ATOM   4237  N   VAL C 145      15.305  13.352  26.312  1.00 91.31           N  
ATOM   4238  CA  VAL C 145      14.633  12.086  26.578  1.00 91.31           C  
ATOM   4239  C   VAL C 145      15.383  11.328  27.672  1.00 91.31           C  
ATOM   4240  CB  VAL C 145      14.523  11.211  25.312  1.00 91.31           C  
ATOM   4241  O   VAL C 145      14.773  10.859  28.641  1.00 91.31           O  
ATOM   4242  CG1 VAL C 145      14.117   9.789  25.672  1.00 91.31           C  
ATOM   4243  CG2 VAL C 145      13.531  11.828  24.328  1.00 91.31           C  
ATOM   4244  N   ASN C 146      16.719  11.211  27.562  1.00 87.69           N  
ATOM   4245  CA  ASN C 146      17.547  10.523  28.547  1.00 87.69           C  
ATOM   4246  C   ASN C 146      17.469  11.203  29.922  1.00 87.69           C  
ATOM   4247  CB  ASN C 146      19.000  10.461  28.078  1.00 87.69           C  
ATOM   4248  O   ASN C 146      17.406  10.531  30.953  1.00 87.69           O  
ATOM   4249  CG  ASN C 146      19.188   9.508  26.906  1.00 87.69           C  
ATOM   4250  ND2 ASN C 146      20.250   9.719  26.141  1.00 87.69           N  
ATOM   4251  OD1 ASN C 146      18.391   8.594  26.703  1.00 87.69           O  
ATOM   4252  N   ALA C 147      17.453  12.523  29.938  1.00 88.06           N  
ATOM   4253  CA  ALA C 147      17.344  13.281  31.172  1.00 88.06           C  
ATOM   4254  C   ALA C 147      16.000  13.008  31.859  1.00 88.06           C  
ATOM   4255  CB  ALA C 147      17.500  14.773  30.906  1.00 88.06           C  
ATOM   4256  O   ALA C 147      15.945  12.875  33.094  1.00 88.06           O  
ATOM   4257  N   ILE C 148      14.961  13.070  31.047  1.00 81.19           N  
ATOM   4258  CA  ILE C 148      13.633  12.797  31.594  1.00 81.19           C  
ATOM   4259  C   ILE C 148      13.609  11.406  32.219  1.00 81.19           C  
ATOM   4260  CB  ILE C 148      12.539  12.914  30.500  1.00 81.19           C  
ATOM   4261  O   ILE C 148      13.102  11.219  33.344  1.00 81.19           O  
ATOM   4262  CG1 ILE C 148      12.359  14.383  30.094  1.00 81.19           C  
ATOM   4263  CG2 ILE C 148      11.219  12.320  31.000  1.00 81.19           C  
ATOM   4264  CD1 ILE C 148      11.508  14.570  28.844  1.00 81.19           C  
ATOM   4265  N   LYS C 149      14.219  10.477  31.547  1.00 81.38           N  
ATOM   4266  CA  LYS C 149      14.242   9.094  32.031  1.00 81.38           C  
ATOM   4267  C   LYS C 149      15.086   8.953  33.281  1.00 81.38           C  
ATOM   4268  CB  LYS C 149      14.773   8.164  30.922  1.00 81.38           C  
ATOM   4269  O   LYS C 149      14.781   8.141  34.156  1.00 81.38           O  
ATOM   4270  CG  LYS C 149      13.820   7.984  29.750  1.00 81.38           C  
ATOM   4271  CD  LYS C 149      14.469   7.203  28.625  1.00 81.38           C  
ATOM   4272  CE  LYS C 149      14.805   5.777  29.047  1.00 81.38           C  
ATOM   4273  NZ  LYS C 149      15.648   5.078  28.031  1.00 81.38           N  
ATOM   4274  N   GLU C 150      16.219   9.609  33.406  1.00 76.31           N  
ATOM   4275  CA  GLU C 150      17.094   9.586  34.562  1.00 76.31           C  
ATOM   4276  C   GLU C 150      16.469  10.344  35.750  1.00 76.31           C  
ATOM   4277  CB  GLU C 150      18.469  10.172  34.219  1.00 76.31           C  
ATOM   4278  O   GLU C 150      16.797  10.078  36.906  1.00 76.31           O  
ATOM   4279  CG  GLU C 150      19.344   9.250  33.375  1.00 76.31           C  
ATOM   4280  CD  GLU C 150      20.656   9.891  32.969  1.00 76.31           C  
ATOM   4281  OE1 GLU C 150      21.422   9.258  32.219  1.00 76.31           O  
ATOM   4282  OE2 GLU C 150      20.922  11.031  33.406  1.00 76.31           O  
ATOM   4283  N   GLY C 151      15.820  11.602  35.469  1.00 60.34           N  
ATOM   4284  CA  GLY C 151      15.188  12.383  36.531  1.00 60.34           C  
ATOM   4285  C   GLY C 151      13.875  11.797  37.000  1.00 60.34           C  
ATOM   4286  O   GLY C 151      13.070  12.492  37.625  1.00 60.34           O  
ATOM   4287  N   LYS C 152      13.586  10.688  37.344  1.00 39.75           N  
ATOM   4288  CA  LYS C 152      12.539  10.336  38.312  1.00 39.75           C  
ATOM   4289  C   LYS C 152      12.641  11.180  39.562  1.00 39.75           C  
ATOM   4290  CB  LYS C 152      12.617   8.852  38.656  1.00 39.75           C  
ATOM   4291  O   LYS C 152      13.375  10.836  40.500  1.00 39.75           O  
ATOM   4292  CG  LYS C 152      12.062   7.922  37.594  1.00 39.75           C  
ATOM   4293  CD  LYS C 152      11.922   6.496  38.094  1.00 39.75           C  
ATOM   4294  CE  LYS C 152      11.359   5.570  37.031  1.00 39.75           C  
ATOM   4295  NZ  LYS C 152      11.195   4.172  37.531  1.00 39.75           N  
ATOM   4296  N   VAL C 153      12.531  12.344  39.969  1.00 25.50           N  
ATOM   4297  CA  VAL C 153      11.492  12.867  40.875  1.00 25.50           C  
ATOM   4298  C   VAL C 153      10.117  12.383  40.375  1.00 25.50           C  
ATOM   4299  CB  VAL C 153      11.523  14.406  40.906  1.00 25.50           C  
ATOM   4300  O   VAL C 153       9.945  12.062  39.219  1.00 25.50           O  
ATOM   4301  CG1 VAL C 153      10.820  14.914  42.188  1.00 25.50           C  
ATOM   4302  CG2 VAL C 153      12.961  14.914  40.875  1.00 25.50           C  
ATOM   4303  N   GLU C 154       8.945  12.250  41.500  1.00 24.84           N  
ATOM   4304  CA  GLU C 154       7.570  11.906  41.844  1.00 24.84           C  
ATOM   4305  C   GLU C 154       6.578  12.648  40.969  1.00 24.84           C  
ATOM   4306  CB  GLU C 154       7.297  12.211  43.312  1.00 24.84           C  
ATOM   4307  O   GLU C 154       5.363  12.555  41.156  1.00 24.84           O  
ATOM   4308  CG  GLU C 154       7.871  11.180  44.281  1.00 24.84           C  
ATOM   4309  CD  GLU C 154       7.133  11.117  45.594  1.00 24.84           C  
ATOM   4310  OE1 GLU C 154       7.395  10.188  46.406  1.00 24.84           O  
ATOM   4311  OE2 GLU C 154       6.289  12.008  45.844  1.00 24.84           O  
ATOM   4312  N   ARG C 155       6.688  13.969  40.594  1.00 23.45           N  
ATOM   4313  CA  ARG C 155       5.375  14.578  40.406  1.00 23.45           C  
ATOM   4314  C   ARG C 155       4.539  13.758  39.406  1.00 23.45           C  
ATOM   4315  CB  ARG C 155       5.520  16.016  39.875  1.00 23.45           C  
ATOM   4316  O   ARG C 155       4.969  13.492  38.281  1.00 23.45           O  
ATOM   4317  CG  ARG C 155       5.766  17.031  40.969  1.00 23.45           C  
ATOM   4318  CD  ARG C 155       5.645  18.453  40.469  1.00 23.45           C  
ATOM   4319  NE  ARG C 155       6.906  18.938  39.906  1.00 23.45           N  
ATOM   4320  NH1 ARG C 155       6.105  21.047  39.375  1.00 23.45           N  
ATOM   4321  NH2 ARG C 155       8.289  20.500  38.938  1.00 23.45           N  
ATOM   4322  CZ  ARG C 155       7.098  20.156  39.406  1.00 23.45           C  
ATOM   4323  N   GLY C 156       3.703  12.789  40.000  1.00 22.73           N  
ATOM   4324  CA  GLY C 156       2.549  12.031  39.531  1.00 22.73           C  
ATOM   4325  C   GLY C 156       1.642  12.820  38.625  1.00 22.73           C  
ATOM   4326  O   GLY C 156       1.058  13.828  39.031  1.00 22.73           O  
ATOM   4327  N   VAL C 157       1.916  13.297  37.656  1.00 23.42           N  
ATOM   4328  CA  VAL C 157       0.791  13.930  36.969  1.00 23.42           C  
ATOM   4329  C   VAL C 157      -0.503  13.195  37.312  1.00 23.42           C  
ATOM   4330  CB  VAL C 157       0.991  13.945  35.438  1.00 23.42           C  
ATOM   4331  O   VAL C 157      -0.605  11.977  37.156  1.00 23.42           O  
ATOM   4332  CG1 VAL C 157      -0.053  14.836  34.781  1.00 23.42           C  
ATOM   4333  CG2 VAL C 157       2.402  14.414  35.094  1.00 23.42           C  
ATOM   4334  N   GLU C 158      -1.350  13.656  38.375  1.00 22.70           N  
ATOM   4335  CA  GLU C 158      -2.672  13.281  38.844  1.00 22.70           C  
ATOM   4336  C   GLU C 158      -3.498  12.609  37.750  1.00 22.70           C  
ATOM   4337  CB  GLU C 158      -3.412  14.500  39.406  1.00 22.70           C  
ATOM   4338  O   GLU C 158      -4.109  11.562  37.969  1.00 22.70           O  
ATOM   4339  CG  GLU C 158      -3.646  14.461  40.906  1.00 22.70           C  
ATOM   4340  CD  GLU C 158      -4.430  15.656  41.406  1.00 22.70           C  
ATOM   4341  OE1 GLU C 158      -4.789  15.672  42.625  1.00 22.70           O  
ATOM   4342  OE2 GLU C 158      -4.691  16.578  40.625  1.00 22.70           O  
ATOM   4343  N   ASN C 159      -4.195  13.391  36.969  1.00 21.62           N  
ATOM   4344  CA  ASN C 159      -5.375  12.930  36.250  1.00 21.62           C  
ATOM   4345  C   ASN C 159      -4.988  12.094  35.031  1.00 21.62           C  
ATOM   4346  CB  ASN C 159      -6.246  14.109  35.812  1.00 21.62           C  
ATOM   4347  O   ASN C 159      -5.160  12.531  33.875  1.00 21.62           O  
ATOM   4348  CG  ASN C 159      -7.164  14.586  36.938  1.00 21.62           C  
ATOM   4349  ND2 ASN C 159      -7.598  15.836  36.844  1.00 21.62           N  
ATOM   4350  OD1 ASN C 159      -7.480  13.836  37.844  1.00 21.62           O  
ATOM   4351  N   VAL C 160      -3.939  11.609  35.062  1.00 22.50           N  
ATOM   4352  CA  VAL C 160      -3.727  10.766  33.906  1.00 22.50           C  
ATOM   4353  C   VAL C 160      -4.723   9.609  33.906  1.00 22.50           C  
ATOM   4354  CB  VAL C 160      -2.279  10.227  33.844  1.00 22.50           C  
ATOM   4355  O   VAL C 160      -4.750   8.812  34.844  1.00 22.50           O  
ATOM   4356  CG1 VAL C 160      -1.962   9.664  32.469  1.00 22.50           C  
ATOM   4357  CG2 VAL C 160      -1.285  11.320  34.219  1.00 22.50           C  
ATOM   4358  N   PRO C 161      -5.863   9.750  33.281  1.00 22.88           N  
ATOM   4359  CA  PRO C 161      -6.762   8.641  33.594  1.00 22.88           C  
ATOM   4360  C   PRO C 161      -6.027   7.305  33.719  1.00 22.88           C  
ATOM   4361  CB  PRO C 161      -7.742   8.617  32.438  1.00 22.88           C  
ATOM   4362  O   PRO C 161      -4.988   7.109  33.094  1.00 22.88           O  
ATOM   4363  CG  PRO C 161      -7.305   9.742  31.547  1.00 22.88           C  
ATOM   4364  CD  PRO C 161      -6.059  10.352  32.125  1.00 22.88           C  
ATOM   4365  N   ALA C 162      -6.133   6.562  34.875  1.00 23.41           N  
ATOM   4366  CA  ALA C 162      -5.645   5.207  35.125  1.00 23.41           C  
ATOM   4367  C   ALA C 162      -5.617   4.387  33.844  1.00 23.41           C  
ATOM   4368  CB  ALA C 162      -6.512   4.520  36.156  1.00 23.41           C  
ATOM   4369  O   ALA C 162      -6.445   4.586  32.938  1.00 23.41           O  
ATOM   4370  N   PRO C 163      -4.562   3.789  33.656  1.00 24.14           N  
ATOM   4371  CA  PRO C 163      -4.621   2.844  32.531  1.00 24.14           C  
ATOM   4372  C   PRO C 163      -5.902   2.010  32.531  1.00 24.14           C  
ATOM   4373  CB  PRO C 163      -3.395   1.958  32.750  1.00 24.14           C  
ATOM   4374  O   PRO C 163      -6.434   1.685  33.594  1.00 24.14           O  
ATOM   4375  CG  PRO C 163      -2.838   2.396  34.062  1.00 24.14           C  
ATOM   4376  CD  PRO C 163      -3.676   3.533  34.562  1.00 24.14           C  
ATOM   4377  N   LEU C 164      -6.836   2.043  31.641  1.00 25.02           N  
ATOM   4378  CA  LEU C 164      -8.031   1.228  31.812  1.00 25.02           C  
ATOM   4379  C   LEU C 164      -7.707  -0.083  32.500  1.00 25.02           C  
ATOM   4380  CB  LEU C 164      -8.680   0.941  30.453  1.00 25.02           C  
ATOM   4381  O   LEU C 164      -6.672  -0.697  32.250  1.00 25.02           O  
ATOM   4382  CG  LEU C 164      -9.523   2.068  29.844  1.00 25.02           C  
ATOM   4383  CD1 LEU C 164      -9.523   1.972  28.328  1.00 25.02           C  
ATOM   4384  CD2 LEU C 164     -10.945   2.023  30.391  1.00 25.02           C  
ATOM   4385  N   ASP C 165      -8.133  -0.241  33.781  1.00 26.64           N  
ATOM   4386  CA  ASP C 165      -8.000  -1.488  34.500  1.00 26.64           C  
ATOM   4387  C   ASP C 165      -8.305  -2.693  33.625  1.00 26.64           C  
ATOM   4388  CB  ASP C 165      -8.922  -1.484  35.750  1.00 26.64           C  
ATOM   4389  O   ASP C 165      -8.906  -2.549  32.562  1.00 26.64           O  
ATOM   4390  CG  ASP C 165     -10.039  -2.502  35.625  1.00 26.64           C  
ATOM   4391  OD1 ASP C 165     -10.047  -3.312  34.688  1.00 26.64           O  
ATOM   4392  OD2 ASP C 165     -10.930  -2.492  36.531  1.00 26.64           O  
ATOM   4393  N   LYS C 166      -7.684  -3.840  33.906  1.00 27.55           N  
ATOM   4394  CA  LYS C 166      -7.949  -5.074  33.188  1.00 27.55           C  
ATOM   4395  C   LYS C 166      -9.445  -5.285  32.969  1.00 27.55           C  
ATOM   4396  CB  LYS C 166      -7.344  -6.273  33.906  1.00 27.55           C  
ATOM   4397  O   LYS C 166      -9.883  -5.750  31.922  1.00 27.55           O  
ATOM   4398  CG  LYS C 166      -6.359  -7.074  33.062  1.00 27.55           C  
ATOM   4399  CD  LYS C 166      -5.785  -8.250  33.844  1.00 27.55           C  
ATOM   4400  CE  LYS C 166      -4.809  -9.055  33.000  1.00 27.55           C  
ATOM   4401  NZ  LYS C 166      -4.297 -10.250  33.750  1.00 27.55           N  
ATOM   4402  N   ALA C 167     -10.242  -4.945  33.906  1.00 28.25           N  
ATOM   4403  CA  ALA C 167     -11.695  -5.129  33.906  1.00 28.25           C  
ATOM   4404  C   ALA C 167     -12.367  -4.121  32.969  1.00 28.25           C  
ATOM   4405  CB  ALA C 167     -12.258  -5.000  35.312  1.00 28.25           C  
ATOM   4406  O   ALA C 167     -13.289  -4.469  32.219  1.00 28.25           O  
ATOM   4407  N   GLU C 168     -11.883  -2.980  33.000  1.00 29.05           N  
ATOM   4408  CA  GLU C 168     -12.500  -1.972  32.156  1.00 29.05           C  
ATOM   4409  C   GLU C 168     -12.078  -2.148  30.703  1.00 29.05           C  
ATOM   4410  CB  GLU C 168     -12.148  -0.564  32.625  1.00 29.05           C  
ATOM   4411  O   GLU C 168     -12.875  -1.940  29.781  1.00 29.05           O  
ATOM   4412  CG  GLU C 168     -12.984  -0.088  33.812  1.00 29.05           C  
ATOM   4413  CD  GLU C 168     -12.555   1.269  34.344  1.00 29.05           C  
ATOM   4414  OE1 GLU C 168     -13.391   1.972  34.969  1.00 29.05           O  
ATOM   4415  OE2 GLU C 168     -11.375   1.633  34.156  1.00 29.05           O  
ATOM   4416  N   VAL C 169     -11.000  -2.609  30.516  1.00 28.48           N  
ATOM   4417  CA  VAL C 169     -10.609  -3.029  29.172  1.00 28.48           C  
ATOM   4418  C   VAL C 169     -11.406  -4.266  28.766  1.00 28.48           C  
ATOM   4419  CB  VAL C 169      -9.094  -3.316  29.094  1.00 28.48           C  
ATOM   4420  O   VAL C 169     -11.875  -4.367  27.625  1.00 28.48           O  
ATOM   4421  CG1 VAL C 169      -8.742  -3.924  27.734  1.00 28.48           C  
ATOM   4422  CG2 VAL C 169      -8.297  -2.039  29.328  1.00 28.48           C  
ATOM   4423  N   SER C 170     -11.641  -5.062  29.703  1.00 29.95           N  
ATOM   4424  CA  SER C 170     -12.539  -6.199  29.500  1.00 29.95           C  
ATOM   4425  C   SER C 170     -13.977  -5.738  29.281  1.00 29.95           C  
ATOM   4426  CB  SER C 170     -12.477  -7.145  30.703  1.00 29.95           C  
ATOM   4427  O   SER C 170     -14.664  -6.258  28.406  1.00 29.95           O  
ATOM   4428  OG  SER C 170     -13.203  -8.336  30.438  1.00 29.95           O  
ATOM   4429  N   ALA C 171     -14.383  -4.766  30.016  1.00 29.53           N  
ATOM   4430  CA  ALA C 171     -15.727  -4.242  29.797  1.00 29.53           C  
ATOM   4431  C   ALA C 171     -15.820  -3.498  28.469  1.00 29.53           C  
ATOM   4432  CB  ALA C 171     -16.141  -3.326  30.938  1.00 29.53           C  
ATOM   4433  O   ALA C 171     -16.797  -3.641  27.734  1.00 29.53           O  
ATOM   4434  N   LEU C 172     -14.891  -2.844  28.156  1.00 29.02           N  
ATOM   4435  CA  LEU C 172     -14.898  -2.162  26.875  1.00 29.02           C  
ATOM   4436  C   LEU C 172     -14.695  -3.154  25.734  1.00 29.02           C  
ATOM   4437  CB  LEU C 172     -13.797  -1.094  26.828  1.00 29.02           C  
ATOM   4438  O   LEU C 172     -15.352  -3.049  24.688  1.00 29.02           O  
ATOM   4439  CG  LEU C 172     -14.203   0.311  27.281  1.00 29.02           C  
ATOM   4440  CD1 LEU C 172     -12.969   1.096  27.719  1.00 29.02           C  
ATOM   4441  CD2 LEU C 172     -14.930   1.044  26.156  1.00 29.02           C  
ATOM   4442  N   ARG C 173     -14.008  -4.062  26.016  1.00 29.30           N  
ATOM   4443  CA  ARG C 173     -14.000  -5.180  25.078  1.00 29.30           C  
ATOM   4444  C   ARG C 173     -15.359  -5.871  25.047  1.00 29.30           C  
ATOM   4445  CB  ARG C 173     -12.914  -6.191  25.469  1.00 29.30           C  
ATOM   4446  O   ARG C 173     -15.828  -6.266  23.969  1.00 29.30           O  
ATOM   4447  CG  ARG C 173     -11.719  -6.188  24.531  1.00 29.30           C  
ATOM   4448  CD  ARG C 173     -10.648  -7.184  24.969  1.00 29.30           C  
ATOM   4449  NE  ARG C 173      -9.438  -7.070  24.156  1.00 29.30           N  
ATOM   4450  NH1 ARG C 173      -8.250  -8.656  25.344  1.00 29.30           N  
ATOM   4451  NH2 ARG C 173      -7.281  -7.590  23.562  1.00 29.30           N  
ATOM   4452  CZ  ARG C 173      -8.328  -7.773  24.359  1.00 29.30           C  
ATOM   4453  N   ALA C 174     -15.883  -5.926  26.156  1.00 31.70           N  
ATOM   4454  CA  ALA C 174     -17.234  -6.477  26.188  1.00 31.70           C  
ATOM   4455  C   ALA C 174     -18.234  -5.535  25.516  1.00 31.70           C  
ATOM   4456  CB  ALA C 174     -17.672  -6.746  27.625  1.00 31.70           C  
ATOM   4457  O   ALA C 174     -19.125  -5.980  24.781  1.00 31.70           O  
ATOM   4458  N   SER C 175     -18.062  -4.320  25.766  1.00 29.25           N  
ATOM   4459  CA  SER C 175     -18.938  -3.367  25.078  1.00 29.25           C  
ATOM   4460  C   SER C 175     -18.609  -3.324  23.578  1.00 29.25           C  
ATOM   4461  CB  SER C 175     -18.781  -1.971  25.672  1.00 29.25           C  
ATOM   4462  O   SER C 175     -19.516  -3.145  22.750  1.00 29.25           O  
ATOM   4463  OG  SER C 175     -19.219  -1.954  27.031  1.00 29.25           O  
ATOM   4464  N   TRP C 176     -17.469  -3.412  23.297  1.00 29.20           N  
ATOM   4465  CA  TRP C 176     -17.078  -3.508  21.891  1.00 29.20           C  
ATOM   4466  C   TRP C 176     -17.531  -4.828  21.281  1.00 29.20           C  
ATOM   4467  CB  TRP C 176     -15.555  -3.371  21.750  1.00 29.20           C  
ATOM   4468  O   TRP C 176     -18.031  -4.859  20.156  1.00 29.20           O  
ATOM   4469  CG  TRP C 176     -15.062  -3.387  20.344  1.00 29.20           C  
ATOM   4470  CD1 TRP C 176     -14.305  -4.355  19.734  1.00 29.20           C  
ATOM   4471  CD2 TRP C 176     -15.297  -2.385  19.344  1.00 29.20           C  
ATOM   4472  CE2 TRP C 176     -14.648  -2.812  18.156  1.00 29.20           C  
ATOM   4473  CE3 TRP C 176     -15.984  -1.166  19.344  1.00 29.20           C  
ATOM   4474  NE1 TRP C 176     -14.055  -4.016  18.438  1.00 29.20           N  
ATOM   4475  CH2 TRP C 176     -15.359  -0.873  17.000  1.00 29.20           C  
ATOM   4476  CZ2 TRP C 176     -14.672  -2.061  16.984  1.00 29.20           C  
ATOM   4477  CZ3 TRP C 176     -16.016  -0.420  18.172  1.00 29.20           C  
ATOM   4478  N   GLU C 177     -17.469  -5.738  22.031  1.00 32.66           N  
ATOM   4479  CA  GLU C 177     -18.094  -6.996  21.625  1.00 32.66           C  
ATOM   4480  C   GLU C 177     -19.609  -6.859  21.531  1.00 32.66           C  
ATOM   4481  CB  GLU C 177     -17.719  -8.117  22.609  1.00 32.66           C  
ATOM   4482  O   GLU C 177     -20.219  -7.387  20.609  1.00 32.66           O  
ATOM   4483  CG  GLU C 177     -17.516  -9.469  21.953  1.00 32.66           C  
ATOM   4484  CD  GLU C 177     -17.109 -10.562  22.922  1.00 32.66           C  
ATOM   4485  OE1 GLU C 177     -16.922 -11.719  22.500  1.00 32.66           O  
ATOM   4486  OE2 GLU C 177     -16.969 -10.250  24.125  1.00 32.66           O  
ATOM   4487  N   LYS C 178     -20.078  -6.102  22.453  1.00 32.50           N  
ATOM   4488  CA  LYS C 178     -21.500  -5.836  22.375  1.00 32.50           C  
ATOM   4489  C   LYS C 178     -21.828  -4.957  21.172  1.00 32.50           C  
ATOM   4490  CB  LYS C 178     -22.000  -5.168  23.656  1.00 32.50           C  
ATOM   4491  O   LYS C 178     -22.828  -5.188  20.484  1.00 32.50           O  
ATOM   4492  CG  LYS C 178     -22.500  -6.148  24.719  1.00 32.50           C  
ATOM   4493  CD  LYS C 178     -23.031  -5.426  25.953  1.00 32.50           C  
ATOM   4494  CE  LYS C 178     -23.469  -6.406  27.031  1.00 32.50           C  
ATOM   4495  NZ  LYS C 178     -23.969  -5.699  28.234  1.00 32.50           N  
ATOM   4496  N   LEU C 179     -21.109  -4.059  20.969  1.00 29.77           N  
ATOM   4497  CA  LEU C 179     -21.328  -3.227  19.781  1.00 29.77           C  
ATOM   4498  C   LEU C 179     -21.031  -4.004  18.500  1.00 29.77           C  
ATOM   4499  CB  LEU C 179     -20.453  -1.970  19.844  1.00 29.77           C  
ATOM   4500  O   LEU C 179     -21.781  -3.920  17.531  1.00 29.77           O  
ATOM   4501  CG  LEU C 179     -21.047  -0.699  19.234  1.00 29.77           C  
ATOM   4502  CD1 LEU C 179     -21.531   0.243  20.344  1.00 29.77           C  
ATOM   4503  CD2 LEU C 179     -20.031  -0.008  18.344  1.00 29.77           C  
ATOM   4504  N   GLN C 180     -20.062  -4.699  18.641  1.00 30.86           N  
ATOM   4505  CA  GLN C 180     -19.844  -5.590  17.516  1.00 30.86           C  
ATOM   4506  C   GLN C 180     -20.984  -6.605  17.375  1.00 30.86           C  
ATOM   4507  CB  GLN C 180     -18.500  -6.312  17.641  1.00 30.86           C  
ATOM   4508  O   GLN C 180     -21.453  -6.879  16.266  1.00 30.86           O  
ATOM   4509  CG  GLN C 180     -17.969  -6.867  16.344  1.00 30.86           C  
ATOM   4510  CD  GLN C 180     -17.438  -5.789  15.414  1.00 30.86           C  
ATOM   4511  NE2 GLN C 180     -17.719  -5.922  14.125  1.00 30.86           N  
ATOM   4512  OE1 GLN C 180     -16.781  -4.840  15.859  1.00 30.86           O  
ATOM   4513  N   ASN C 181     -21.359  -7.020  18.438  1.00 34.22           N  
ATOM   4514  CA  ASN C 181     -22.516  -7.902  18.422  1.00 34.22           C  
ATOM   4515  C   ASN C 181     -23.781  -7.164  17.984  1.00 34.22           C  
ATOM   4516  CB  ASN C 181     -22.734  -8.531  19.812  1.00 34.22           C  
ATOM   4517  O   ASN C 181     -24.594  -7.711  17.250  1.00 34.22           O  
ATOM   4518  CG  ASN C 181     -21.797  -9.703  20.062  1.00 34.22           C  
ATOM   4519  ND2 ASN C 181     -21.703 -10.117  21.328  1.00 34.22           N  
ATOM   4520  OD1 ASN C 181     -21.172 -10.227  19.141  1.00 34.22           O  
ATOM   4521  N   ALA C 182     -23.922  -5.980  18.469  1.00 30.88           N  
ATOM   4522  CA  ALA C 182     -25.078  -5.188  18.047  1.00 30.88           C  
ATOM   4523  C   ALA C 182     -24.984  -4.832  16.562  1.00 30.88           C  
ATOM   4524  CB  ALA C 182     -25.188  -3.920  18.891  1.00 30.88           C  
ATOM   4525  O   ALA C 182     -25.984  -4.867  15.852  1.00 30.88           O  
ATOM   4526  N   VAL C 183     -23.953  -4.621  16.156  1.00 30.39           N  
ATOM   4527  CA  VAL C 183     -23.797  -4.371  14.727  1.00 30.39           C  
ATOM   4528  C   VAL C 183     -23.984  -5.676  13.953  1.00 30.39           C  
ATOM   4529  CB  VAL C 183     -22.422  -3.752  14.414  1.00 30.39           C  
ATOM   4530  O   VAL C 183     -24.625  -5.695  12.898  1.00 30.39           O  
ATOM   4531  CG1 VAL C 183     -22.156  -3.760  12.906  1.00 30.39           C  
ATOM   4532  CG2 VAL C 183     -22.328  -2.330  14.961  1.00 30.39           C  
ATOM   4533  N   ASP C 184     -23.500  -6.617  14.484  1.00 32.47           N  
ATOM   4534  CA  ASP C 184     -23.781  -7.930  13.906  1.00 32.47           C  
ATOM   4535  C   ASP C 184     -25.266  -8.258  14.000  1.00 32.47           C  
ATOM   4536  CB  ASP C 184     -22.969  -9.016  14.609  1.00 32.47           C  
ATOM   4537  O   ASP C 184     -25.859  -8.766  13.039  1.00 32.47           O  
ATOM   4538  CG  ASP C 184     -21.500  -9.023  14.188  1.00 32.47           C  
ATOM   4539  OD1 ASP C 184     -21.172  -8.406  13.156  1.00 32.47           O  
ATOM   4540  OD2 ASP C 184     -20.688  -9.648  14.898  1.00 32.47           O  
ATOM   4541  N   GLU C 185     -25.781  -7.965  15.047  1.00 34.91           N  
ATOM   4542  CA  GLU C 185     -27.219  -8.203  15.211  1.00 34.91           C  
ATOM   4543  C   GLU C 185     -28.031  -7.289  14.305  1.00 34.91           C  
ATOM   4544  CB  GLU C 185     -27.625  -8.008  16.672  1.00 34.91           C  
ATOM   4545  O   GLU C 185     -29.031  -7.719  13.719  1.00 34.91           O  
ATOM   4546  CG  GLU C 185     -28.078  -9.289  17.375  1.00 34.91           C  
ATOM   4547  CD  GLU C 185     -28.484  -9.070  18.812  1.00 34.91           C  
ATOM   4548  OE1 GLU C 185     -28.859 -10.062  19.484  1.00 34.91           O  
ATOM   4549  OE2 GLU C 185     -28.453  -7.910  19.266  1.00 34.91           O  
ATOM   4550  N   LEU C 186     -27.672  -6.121  14.273  1.00 28.86           N  
ATOM   4551  CA  LEU C 186     -28.359  -5.242  13.328  1.00 28.86           C  
ATOM   4552  C   LEU C 186     -28.078  -5.668  11.891  1.00 28.86           C  
ATOM   4553  CB  LEU C 186     -27.906  -3.789  13.539  1.00 28.86           C  
ATOM   4554  O   LEU C 186     -28.969  -5.582  11.039  1.00 28.86           O  
ATOM   4555  CG  LEU C 186     -29.031  -2.762  13.719  1.00 28.86           C  
ATOM   4556  CD1 LEU C 186     -29.078  -2.285  15.172  1.00 28.86           C  
ATOM   4557  CD2 LEU C 186     -28.844  -1.585  12.773  1.00 28.86           C  
ATOM   4558  N   GLY C 187     -27.094  -6.074  11.625  1.00 27.97           N  
ATOM   4559  CA  GLY C 187     -26.906  -6.707  10.328  1.00 27.97           C  
ATOM   4560  C   GLY C 187     -27.781  -7.930  10.133  1.00 27.97           C  
ATOM   4561  O   GLY C 187     -28.266  -8.180   9.023  1.00 27.97           O  
ATOM   4562  N   LYS C 188     -27.922  -8.555  11.016  1.00 30.31           N  
ATOM   4563  CA  LYS C 188     -28.859  -9.672  10.961  1.00 30.31           C  
ATOM   4564  C   LYS C 188     -30.297  -9.172  10.820  1.00 30.31           C  
ATOM   4565  CB  LYS C 188     -28.734 -10.539  12.211  1.00 30.31           C  
ATOM   4566  O   LYS C 188     -31.109  -9.789  10.125  1.00 30.31           O  
ATOM   4567  CG  LYS C 188     -27.500 -11.438  12.219  1.00 30.31           C  
ATOM   4568  CD  LYS C 188     -27.438 -12.289  13.477  1.00 30.31           C  
ATOM   4569  CE  LYS C 188     -26.141 -13.078  13.562  1.00 30.31           C  
ATOM   4570  NZ  LYS C 188     -26.016 -13.820  14.852  1.00 30.31           N  
ATOM   4571  N   GLU C 189     -30.641  -8.250  11.539  1.00 27.66           N  
ATOM   4572  CA  GLU C 189     -31.984  -7.711  11.406  1.00 27.66           C  
ATOM   4573  C   GLU C 189     -32.219  -7.121  10.016  1.00 27.66           C  
ATOM   4574  CB  GLU C 189     -32.250  -6.652  12.477  1.00 27.66           C  
ATOM   4575  O   GLU C 189     -33.312  -7.207   9.469  1.00 27.66           O  
ATOM   4576  CG  GLU C 189     -32.656  -7.230  13.828  1.00 27.66           C  
ATOM   4577  CD  GLU C 189     -33.031  -6.168  14.852  1.00 27.66           C  
ATOM   4578  OE1 GLU C 189     -33.469  -6.523  15.961  1.00 27.66           O  
ATOM   4579  OE2 GLU C 189     -32.875  -4.965  14.531  1.00 27.66           O  
ATOM   4580  N   ILE C 190     -31.312  -6.500   9.531  1.00 23.89           N  
ATOM   4581  CA  ILE C 190     -31.500  -6.020   8.164  1.00 23.89           C  
ATOM   4582  C   ILE C 190     -31.594  -7.207   7.211  1.00 23.89           C  
ATOM   4583  CB  ILE C 190     -30.375  -5.070   7.730  1.00 23.89           C  
ATOM   4584  O   ILE C 190     -32.344  -7.160   6.219  1.00 23.89           O  
ATOM   4585  CG1 ILE C 190     -30.391  -3.787   8.570  1.00 23.89           C  
ATOM   4586  CG2 ILE C 190     -30.484  -4.746   6.238  1.00 23.89           C  
ATOM   4587  CD1 ILE C 190     -29.203  -2.875   8.344  1.00 23.89           C  
ATOM   4588  N   ASP C 191     -30.984  -8.148   7.547  1.00 26.20           N  
ATOM   4589  CA  ASP C 191     -31.203  -9.312   6.699  1.00 26.20           C  
ATOM   4590  C   ASP C 191     -32.562  -9.945   6.969  1.00 26.20           C  
ATOM   4591  CB  ASP C 191     -30.094 -10.344   6.910  1.00 26.20           C  
ATOM   4592  O   ASP C 191     -33.031 -10.789   6.195  1.00 26.20           O  
ATOM   4593  CG  ASP C 191     -28.812  -9.992   6.180  1.00 26.20           C  
ATOM   4594  OD1 ASP C 191     -28.844  -9.164   5.246  1.00 26.20           O  
ATOM   4595  OD2 ASP C 191     -27.750 -10.562   6.535  1.00 26.20           O  
ATOM   4596  N   HIS C 192     -32.938  -9.805   8.070  1.00 28.30           N  
ATOM   4597  CA  HIS C 192     -34.281 -10.336   8.297  1.00 28.30           C  
ATOM   4598  C   HIS C 192     -35.344  -9.305   7.953  1.00 28.30           C  
ATOM   4599  CB  HIS C 192     -34.438 -10.789   9.758  1.00 28.30           C  
ATOM   4600  O   HIS C 192     -36.531  -9.555   8.141  1.00 28.30           O  
ATOM   4601  CG  HIS C 192     -33.688 -12.055  10.078  1.00 28.30           C  
ATOM   4602  CD2 HIS C 192     -32.781 -12.336  11.031  1.00 28.30           C  
ATOM   4603  ND1 HIS C 192     -33.875 -13.211   9.359  1.00 28.30           N  
ATOM   4604  CE1 HIS C 192     -33.094 -14.156   9.867  1.00 28.30           C  
ATOM   4605  NE2 HIS C 192     -32.438 -13.648  10.883  1.00 28.30           N  
ATOM   4606  N   ALA C 193     -35.031  -8.055   8.008  1.00 24.05           N  
ATOM   4607  CA  ALA C 193     -36.156  -7.270   7.531  1.00 24.05           C  
ATOM   4608  C   ALA C 193     -36.281  -7.359   6.012  1.00 24.05           C  
ATOM   4609  CB  ALA C 193     -36.031  -5.816   7.969  1.00 24.05           C  
ATOM   4610  O   ALA C 193     -35.281  -7.281   5.297  1.00 24.05           O  
TER    4611      ALA C 193                                                      
ENDMDL                                                                          
END                                                                             
