# Supplementary material for: New Phage-Derived Antibacterial Enzyme PolaR Targeting Rothia spp
Source: Cells. 2023 Aug 4;12(15):1997. doi: 10.3390/cells12151997 (PMC10417112; doi:10.3390/cells12151997)
Supplement: Supplementary file 1 [file cells-12-01997-s001.zip › File S1/Polar_aln_tree.nex]

#NEXUS
begin taxa;
	dimensions ntax=51;
	taxlabels
	WP_072514049[&"% Acidic Amino Acids"=13.19%,Query="E2300118_S4_MW25.1.PFAM.ami_2.Rothia_mucilaginosa_prot","Evidence Accession (Evidence-For-Name-Assignment)"="NF013661.2","Max Sequence Length"=173,"Isoelectric Point"=6.845844268798828,Database="refseq_protein","% AT-rich Amino Acids"=22.70%,"Free end gaps"=true,"% Charged Amino Acids"=28.83%,"# Nucleotides"=0,db_xref="taxon:1871025","% Pairwise …
	WP_212129944[&"% Acidic Amino Acids"=9.36%,Query="E2300118_S4_MW25.1.PFAM.ami_2.Rothia_mucilaginosa_prot","Evidence Accession (Evidence-For-Name-Assignment)"="Domain architecture ID 10159408","Max Sequence Length"=126,"Isoelectric Point"=9.94887924194336,Database="refseq_protein","% AT-rich Amino Acids"=22.07%,"Free end gaps"=true,"% Charged Amino Acids"=27.09%,"# Nucleotides"=0,db_xref="taxon:27…
	WP_139468071[&"% Acidic Amino Acids"=9.70%,Query="E2300118_S4_MW25.1.PFAM.ami_2.Rothia_mucilaginosa_prot","Evidence Accession (Evidence-For-Name-Assignment)"="Domain architecture ID 10159408","Max Sequence Length"=126,"Isoelectric Point"=9.851306915283203,Database="refseq_protein","% AT-rich Amino Acids"=22.07%,"Free end gaps"=true,"% Charged Amino Acids"=27.09%,"# Nucleotides"=0,db_xref="taxon:1…
	WP_004808305[&"% Acidic Amino Acids"=10.53%,Query="E2300118_S4_MW25.1.PFAM.ami_2.Rothia_mucilaginosa_prot","Evidence Accession (Evidence-For-Name-Assignment)"="Domain architecture ID 10159408","Max Sequence Length"=186,"Isoelectric Point"=6.185749053955078,Database="refseq_protein","% AT-rich Amino Acids"=20.70%,"Free end gaps"=true,"% Charged Amino Acids"=22.46%,"# Nucleotides"=0,db_xref="taxon:…
	WP_101590697[&"% Acidic Amino Acids"=10.53%,Query="E2300118_S4_MW25.1.PFAM.ami_2.Rothia_mucilaginosa_prot","Evidence Accession (Evidence-For-Name-Assignment)"="Domain architecture ID 10159408","Max Sequence Length"=186,"Isoelectric Point"=6.185749053955078,Database="refseq_protein","% AT-rich Amino Acids"=21.05%,"Free end gaps"=true,"% Charged Amino Acids"=22.46%,"# Nucleotides"=0,db_xref="taxon:…
	YP_010756048[&"% Acidic Amino Acids"=10.50%,Query="E2300118_S4_MW25.1.PFAM.ami_2.Rothia_mucilaginosa_prot","Max Sequence Length"=126,"Isoelectric Point"=10.12917709350586,Database="refseq_protein","% AT-rich Amino Acids"=29.50%,"Free end gaps"=true,"% Charged Amino Acids"=33.00%,"# Nucleotides"=0,db_xref="taxon:2891955","% Pairwise Identity"=54.0%,Organism="Glutamicibacter phage Voltaire",GID="24…
	WP_163104280[&"% Acidic Amino Acids"=8.56%,Query="E2300118_S4_MW25.1.PFAM.ami_2.Rothia_mucilaginosa_prot","Evidence Accession (Evidence-For-Name-Assignment)"="Domain architecture ID 10159278","Max Sequence Length"=151,"Isoelectric Point"=9.585025787353516,Database="refseq_protein","% AT-rich Amino Acids"=31.16%,"Free end gaps"=true,"% Charged Amino Acids"=23.97%,"# Nucleotides"=0,db_xref="taxon:2…
	WP_073995792[&"% Acidic Amino Acids"=10.25%,Query="E2300118_S4_MW25.1.PFAM.ami_2.Rothia_mucilaginosa_prot","Evidence Accession (Evidence-For-Name-Assignment)"="Domain architecture ID 10159278","Max Sequence Length"=152,"Isoelectric Point"=8.720600128173828,Database="refseq_protein","% AT-rich Amino Acids"=23.36%,"Free end gaps"=true,"% Charged Amino Acids"=26.64%,"# Nucleotides"=0,db_xref="taxon:…
	WP_092648964[&"% Acidic Amino Acids"=8.40%,Query="E2300118_S4_MW25.1.PFAM.ami_2.Rothia_mucilaginosa_prot","Evidence Accession (Evidence-For-Name-Assignment)"="Domain architecture ID 10159278","Max Sequence Length"=151,"Isoelectric Point"=8.110492706298828,Database="refseq_protein","% AT-rich Amino Acids"=18.49%,"Free end gaps"=true,"% Charged Amino Acids"=21.85%,"# Nucleotides"=0,db_xref="taxon:1…
	WP_165315623[&"% Acidic Amino Acids"=8.63%,Query="E2300118_S4_MW25.1.PFAM.ami_2.Rothia_mucilaginosa_prot","Evidence Accession (Evidence-For-Name-Assignment)"="Domain architecture ID 10159278","Max Sequence Length"=163,"Isoelectric Point"=9.565532684326172,Database="refseq_protein","% AT-rich Amino Acids"=17.65%,"Free end gaps"=true,"% Charged Amino Acids"=23.14%,"# Nucleotides"=0,db_xref="taxon:2…
	WP_277424256[&"% Acidic Amino Acids"=8.27%,Query="E2300118_S4_MW25.1.PFAM.ami_2.Rothia_mucilaginosa_prot","Evidence Accession (Evidence-For-Name-Assignment)"="Domain architecture ID 10159278","Max Sequence Length"=147,"Isoelectric Point"=9.96976089477539,Database="refseq_protein","% AT-rich Amino Acids"=19.69%,"Free end gaps"=true,"% Charged Amino Acids"=23.23%,"# Nucleotides"=0,db_xref="taxon:27…
	WP_192496809[&"% Acidic Amino Acids"=8.09%,Query="E2300118_S4_MW25.1.PFAM.ami_2.Rothia_mucilaginosa_prot","Evidence Accession (Evidence-For-Name-Assignment)"="Domain architecture ID 10159408","Max Sequence Length"=136,"Isoelectric Point"=7.732646942138672,Database="refseq_protein","% AT-rich Amino Acids"=13.24%,"Free end gaps"=true,"% Charged Amino Acids"=20.59%,"# Nucleotides"=0,db_xref="taxon:2…
	WP_195393107[&"% Acidic Amino Acids"=7.86%,Query="E2300118_S4_MW25.1.PFAM.ami_2.Rothia_mucilaginosa_prot","Evidence Accession (Evidence-For-Name-Assignment)"="Domain architecture ID 12951294","Max Sequence Length"=143,"Isoelectric Point"=8.513172149658203,Database="refseq_protein","% AT-rich Amino Acids"=8.57%,"Free end gaps"=true,"% Charged Amino Acids"=20.00%,"# Nucleotides"=0,db_xref="taxon:10…
	WP_103061595[&"% Acidic Amino Acids"=7.50%,Query="E2300118_S4_MW25.1.PFAM.ami_2.Rothia_mucilaginosa_prot","Evidence Accession (Evidence-For-Name-Assignment)"="Domain architecture ID 10159278","Max Sequence Length"=148,"Isoelectric Point"=10.172168731689453,Database="refseq_protein","% AT-rich Amino Acids"=13.44%,"Free end gaps"=true,"% Charged Amino Acids"=21.25%,"# Nucleotides"=0,db_xref="taxon:…
	WP_141530367[&"% Acidic Amino Acids"=11.46%,Query="E2300118_S4_MW25.1.PFAM.ami_2.Rothia_mucilaginosa_prot","Evidence Accession (Evidence-For-Name-Assignment)"="Domain architecture ID 10159278","Max Sequence Length"=146,"Isoelectric Point"=4.940219879150391,Database="refseq_protein","% AT-rich Amino Acids"=16.56%,"Free end gaps"=true,"% Charged Amino Acids"=22.29%,"# Nucleotides"=0,db_xref="taxon:…
	WP_277522411[&"% Acidic Amino Acids"=10.50%,Query="E2300118_S4_MW25.1.PFAM.ami_2.Rothia_mucilaginosa_prot","Evidence Accession (Evidence-For-Name-Assignment)"="Domain architecture ID 10159278","Max Sequence Length"=119,"Isoelectric Point"=6.188312530517578,Database="refseq_protein","% AT-rich Amino Acids"=17.65%,"Free end gaps"=true,"% Charged Amino Acids"=22.69%,"# Nucleotides"=0,db_xref="taxon:…
	WP_237220378[&"% Acidic Amino Acids"=12.56%,Query="E2300118_S4_MW25.1.PFAM.ami_2.Rothia_mucilaginosa_prot","Evidence Accession (Evidence-For-Name-Assignment)"="Domain architecture ID 10159278","Max Sequence Length"=160,"Isoelectric Point"=4.718532562255859,Database="refseq_protein","% AT-rich Amino Acids"=12.56%,"Free end gaps"=true,"% Charged Amino Acids"=23.12%,"# Nucleotides"=0,db_xref="taxon:…
	WP_204878195[&"% Acidic Amino Acids"=13.07%,Query="E2300118_S4_MW25.1.PFAM.ami_2.Rothia_mucilaginosa_prot","Evidence Accession (Evidence-For-Name-Assignment)"="Domain architecture ID 10159278","Max Sequence Length"=182,"Isoelectric Point"=4.551052093505859,Database="refseq_protein","% AT-rich Amino Acids"=14.57%,"Free end gaps"=true,"% Charged Amino Acids"=23.12%,"# Nucleotides"=0,db_xref="taxon:…
	WP_135012988[&"% Acidic Amino Acids"=12.56%,Query="E2300118_S4_MW25.1.PFAM.ami_2.Rothia_mucilaginosa_prot","Evidence Accession (Evidence-For-Name-Assignment)"="Domain architecture ID 10159278","Max Sequence Length"=186,"Isoelectric Point"=4.998912811279297,Database="refseq_protein","% AT-rich Amino Acids"=15.58%,"Free end gaps"=true,"% Charged Amino Acids"=24.12%,"# Nucleotides"=0,db_xref="taxon:…
	WP_135013781[&"% Acidic Amino Acids"=12.56%,Query="E2300118_S4_MW25.1.PFAM.ami_2.Rothia_mucilaginosa_prot","Evidence Accession (Evidence-For-Name-Assignment)"="Domain architecture ID 10159278","Max Sequence Length"=186,"Isoelectric Point"=4.727504730224609,Database="refseq_protein","% AT-rich Amino Acids"=14.07%,"Free end gaps"=true,"% Charged Amino Acids"=23.12%,"# Nucleotides"=0,db_xref="taxon:…
	WP_204881319[&"% Acidic Amino Acids"=5.44%,Query="E2300118_S4_MW25.1.PFAM.ami_2.Rothia_mucilaginosa_prot","Evidence Accession (Evidence-For-Name-Assignment)"="Domain architecture ID 10159408","Max Sequence Length"=177,"Isoelectric Point"=11.218387603759766,Database="refseq_protein","% AT-rich Amino Acids"=19.39%,"Free end gaps"=true,"% Charged Amino Acids"=25.17%,"# Nucleotides"=0,db_xref="taxon:…
	WP_260076958[&"% Acidic Amino Acids"=5.84%,Query="E2300118_S4_MW25.1.PFAM.ami_2.Rothia_mucilaginosa_prot","Evidence Accession (Evidence-For-Name-Assignment)"="Domain architecture ID 10159408","Max Sequence Length"=174,"Isoelectric Point"=10.94003677368164,Database="refseq_protein","% AT-rich Amino Acids"=18.90%,"Free end gaps"=true,"% Charged Amino Acids"=24.05%,"# Nucleotides"=0,db_xref="taxon:1…
	WP_126854790[&"% Acidic Amino Acids"=14.13%,Query="E2300118_S4_MW25.1.PFAM.ami_2.Rothia_mucilaginosa_prot","Evidence Accession (Evidence-For-Name-Assignment)"="Domain architecture ID 10159278","Max Sequence Length"=168,"Isoelectric Point"=6.191623687744141,Database="refseq_protein","% AT-rich Amino Acids"=23.37%,"Free end gaps"=true,"% Charged Amino Acids"=30.43%,"# Nucleotides"=0,db_xref="taxon:…
	WP_279799766[&"% Acidic Amino Acids"=14.13%,Query="E2300118_S4_MW25.1.PFAM.ami_2.Rothia_mucilaginosa_prot","Evidence Accession (Evidence-For-Name-Assignment)"="Domain architecture ID 10159278","Max Sequence Length"=168,"Isoelectric Point"=6.191623687744141,Database="refseq_protein","% AT-rich Amino Acids"=23.37%,"Free end gaps"=true,"% Charged Amino Acids"=30.43%,"# Nucleotides"=0,db_xref="taxon:…
	WP_006887726[&"% Acidic Amino Acids"=14.13%,Query="E2300118_S4_MW25.1.PFAM.ami_2.Rothia_mucilaginosa_prot","Evidence Accession (Evidence-For-Name-Assignment)"="Domain architecture ID 10159278","Max Sequence Length"=168,"Isoelectric Point"=6.191623687744141,Database="refseq_protein","% AT-rich Amino Acids"=23.37%,"Free end gaps"=true,"% Charged Amino Acids"=30.43%,"# Nucleotides"=0,db_xref="taxon:…
	WP_013397651[&"% Acidic Amino Acids"=13.26%,Query="E2300118_S4_MW25.1.PFAM.ami_2.Rothia_mucilaginosa_prot","Evidence Accession (Evidence-For-Name-Assignment)"="Domain architecture ID 10159278","Max Sequence Length"=181,"Isoelectric Point"=6.356006622314453,Database="refseq_protein","% AT-rich Amino Acids"=28.73%,"Free end gaps"=true,"% Charged Amino Acids"=28.73%,"# Nucleotides"=0,db_xref="taxon:…
	WP_279792046[&"% Acidic Amino Acids"=12.71%,Query="E2300118_S4_MW25.1.PFAM.ami_2.Rothia_mucilaginosa_prot","Evidence Accession (Evidence-For-Name-Assignment)"="Domain architecture ID 10159278","Max Sequence Length"=181,"Isoelectric Point"=6.354190826416016,Database="refseq_protein","% AT-rich Amino Acids"=28.73%,"Free end gaps"=true,"% Charged Amino Acids"=27.62%,"# Nucleotides"=0,db_xref="taxon:…
	WP_048751131[&"% Acidic Amino Acids"=12.71%,Query="E2300118_S4_MW25.1.PFAM.ami_2.Rothia_mucilaginosa_prot","Evidence Accession (Evidence-For-Name-Assignment)"="Domain architecture ID 10159278","Max Sequence Length"=181,"Isoelectric Point"=6.355365753173828,Database="refseq_protein","% AT-rich Amino Acids"=28.73%,"Free end gaps"=true,"% Charged Amino Acids"=27.62%,"# Nucleotides"=0,db_xref="taxon:…
	WP_004005334[&"% Acidic Amino Acids"=12.71%,Query="E2300118_S4_MW25.1.PFAM.ami_2.Rothia_mucilaginosa_prot","Evidence Accession (Evidence-For-Name-Assignment)"="Domain architecture ID 10159278","Max Sequence Length"=181,"Isoelectric Point"=6.355365753173828,Database="refseq_protein","% AT-rich Amino Acids"=28.73%,"Free end gaps"=true,"% Charged Amino Acids"=27.62%,"# Nucleotides"=0,db_xref="taxon:…
	WP_070629740[&"% Acidic Amino Acids"=18.65%,Query="E2300118_S4_MW25.1.PFAM.ami_2.Rothia_mucilaginosa_prot","Evidence Accession (Evidence-For-Name-Assignment)"="Domain architecture ID 10159278","Max Sequence Length"=193,"Isoelectric Point"=4.452037811279297,Database="refseq_protein","% AT-rich Amino Acids"=24.35%,"Free end gaps"=true,"% Charged Amino Acids"=32.64%,"# Nucleotides"=0,db_xref="taxon:…
	WP_070649372[&"% Acidic Amino Acids"=17.01%,Query="E2300118_S4_MW25.1.PFAM.ami_2.Rothia_mucilaginosa_prot","Evidence Accession (Evidence-For-Name-Assignment)"="Domain architecture ID 10159278","Max Sequence Length"=192,"Isoelectric Point"=4.384105682373047,Database="refseq_protein","% AT-rich Amino Acids"=25.26%,"Free end gaps"=true,"% Charged Amino Acids"=29.38%,"# Nucleotides"=0,db_xref="taxon:…
	PolaR[&"% Charged Amino Acids"=31.61%,"% Acidic Amino Acids"=17.62%,"% Hydrophobic Amino Acids"=47.67%,Description="",Modified=Wed May 17 12:12:38 CEST 2023,"Path (Imported From)"="/home/solificatus/Downloads","% GC-rich Amino Acids"=25.39%,"# Nucleotide Sequences With Quality"=0,"Extinction Coefficient"=35200.0,"Molecular Weight (kDa)"=21.77922908,Topology="linear","Filename (Imported From)"="RO…
	WP_049334214[&"% Acidic Amino Acids"=17.53%,Query="E2300118_S4_MW25.1.PFAM.ami_2.Rothia_mucilaginosa_prot","Evidence Accession (Evidence-For-Name-Assignment)"="Domain architecture ID 10159278","Max Sequence Length"=192,"Isoelectric Point"=4.329524993896484,Database="refseq_protein","% AT-rich Amino Acids"=25.26%,"Free end gaps"=true,"% Charged Amino Acids"=29.90%,"# Nucleotides"=0,db_xref="taxon:…
	WP_070690824[&"% Acidic Amino Acids"=16.49%,Query="E2300118_S4_MW25.1.PFAM.ami_2.Rothia_mucilaginosa_prot","Evidence Accession (Evidence-For-Name-Assignment)"="Domain architecture ID 10159278","Max Sequence Length"=192,"Isoelectric Point"=4.516445159912109,Database="refseq_protein","% AT-rich Amino Acids"=25.77%,"Free end gaps"=true,"% Charged Amino Acids"=29.38%,"# Nucleotides"=0,db_xref="taxon:…
	WP_070600090[&"% Acidic Amino Acids"=18.13%,Query="E2300118_S4_MW25.1.PFAM.ami_2.Rothia_mucilaginosa_prot","Evidence Accession (Evidence-For-Name-Assignment)"="NF013661.2","Max Sequence Length"=193,"Isoelectric Point"=4.366321563720703,Database="refseq_protein","% AT-rich Amino Acids"=24.87%,"Free end gaps"=true,"% Charged Amino Acids"=31.09%,"# Nucleotides"=0,db_xref="taxon:32207","% Pairwise Id…
	WP_070676398[&"% Acidic Amino Acids"=16.06%,Query="E2300118_S4_MW25.1.PFAM.ami_2.Rothia_mucilaginosa_prot","Common Name"="in: high G+C Gram-positive bacteria","Evidence Accession (Evidence-For-Name-Assignment)"="Domain architecture ID 10159278","Max Sequence Length"=193,"Isoelectric Point"=4.585605621337891,Database="refseq_protein","% AT-rich Amino Acids"=23.83%,"Free end gaps"=true,"% Charged A…
	WP_278920420[&"% Acidic Amino Acids"=10.23%,Query="E2300118_S4_MW25.1.PFAM.ami_2.Rothia_mucilaginosa_prot","Evidence Accession (Evidence-For-Name-Assignment)"="NF013661.2","Max Sequence Length"=151,"Isoelectric Point"=7.945148468017578,Database="refseq_protein","% AT-rich Amino Acids"=18.60%,"Free end gaps"=true,"% Charged Amino Acids"=24.65%,"# Nucleotides"=0,db_xref="taxon:1661","% Pairwise Ide…
	WP_259243896[&"% Acidic Amino Acids"=10.80%,Query="E2300118_S4_MW25.1.PFAM.ami_2.Rothia_mucilaginosa_prot","Evidence Accession (Evidence-For-Name-Assignment)"="NF013661.2","Max Sequence Length"=151,"Isoelectric Point"=7.944614410400391,Database="refseq_protein","% AT-rich Amino Acids"=19.72%,"Free end gaps"=true,"% Charged Amino Acids"=25.82%,"# Nucleotides"=0,db_xref="taxon:1661","% Pairwise Ide…
	WP_102166064[&"% Acidic Amino Acids"=9.77%,Query="E2300118_S4_MW25.1.PFAM.ami_2.Rothia_mucilaginosa_prot","Evidence Accession (Evidence-For-Name-Assignment)"="NF013661.2","Max Sequence Length"=163,"Isoelectric Point"=7.144649505615234,Database="refseq_protein","% AT-rich Amino Acids"=19.92%,"Free end gaps"=true,"% Charged Amino Acids"=22.66%,"# Nucleotides"=0,db_xref="taxon:190146","% Pairwise Id…
	WP_281511047[&"% Acidic Amino Acids"=7.94%,Query="E2300118_S4_MW25.1.PFAM.ami_2.Rothia_mucilaginosa_prot","Common Name"="Corynebacterium diphtheriae bv. belfanti","Evidence Accession (Evidence-For-Name-Assignment)"="NF013661.2","Max Sequence Length"=166,"Isoelectric Point"=8.89785385131836,Database="refseq_protein","% AT-rich Amino Acids"=20.24%,"Free end gaps"=true,"% Charged Amino Acids"=21.03%…
	WP_197691245[&"% Acidic Amino Acids"=9.03%,Query="E2300118_S4_MW25.1.PFAM.ami_2.Rothia_mucilaginosa_prot","Common Name"="Corynebacterium diphtheriae bv. belfanti","Evidence Accession (Evidence-For-Name-Assignment)"="NF013661.2","Max Sequence Length"=166,"Isoelectric Point"=8.539287567138672,Database="refseq_protein","% AT-rich Amino Acids"=19.35%,"Free end gaps"=true,"% Charged Amino Acids"=22.26…
	WP_197695792[&"% Acidic Amino Acids"=8.95%,Query="E2300118_S4_MW25.1.PFAM.ami_2.Rothia_mucilaginosa_prot","Common Name"="Corynebacterium diphtheriae bv. belfanti","Evidence Accession (Evidence-For-Name-Assignment)"="NF013661.2","Max Sequence Length"=166,"Isoelectric Point"=8.903675079345703,Database="refseq_protein","% AT-rich Amino Acids"=19.75%,"Free end gaps"=true,"% Charged Amino Acids"=22.53…
	WP_197695294[&"% Acidic Amino Acids"=8.64%,Query="E2300118_S4_MW25.1.PFAM.ami_2.Rothia_mucilaginosa_prot","Common Name"="Corynebacterium diphtheriae bv. belfanti","Evidence Accession (Evidence-For-Name-Assignment)"="NF013661.2","Max Sequence Length"=166,"Isoelectric Point"=8.90426254272461,Database="refseq_protein","% AT-rich Amino Acids"=19.75%,"Free end gaps"=true,"% Charged Amino Acids"=22.22%…
	WP_167801519[&"% Acidic Amino Acids"=8.53%,Query="E2300118_S4_MW25.1.PFAM.ami_2.Rothia_mucilaginosa_prot","Evidence Accession (Evidence-For-Name-Assignment)"="NF013661.2","Max Sequence Length"=178,"Isoelectric Point"=10.402080535888672,Database="refseq_protein","% AT-rich Amino Acids"=20.54%,"Free end gaps"=true,"% Charged Amino Acids"=25.19%,"# Nucleotides"=0,db_xref="taxon:1661","% Pairwise Ide…
	WP_108726243[&"% Acidic Amino Acids"=8.53%,Query="E2300118_S4_MW25.1.PFAM.ami_2.Rothia_mucilaginosa_prot","Evidence Accession (Evidence-For-Name-Assignment)"="NF013661.2","Max Sequence Length"=131,"Isoelectric Point"=10.27011489868164,Database="refseq_protein","% AT-rich Amino Acids"=19.38%,"Free end gaps"=true,"% Charged Amino Acids"=24.42%,"# Nucleotides"=0,db_xref="taxon:1661","% Pairwise Iden…
	WP_114950125[&"% Acidic Amino Acids"=7.75%,Query="E2300118_S4_MW25.1.PFAM.ami_2.Rothia_mucilaginosa_prot","Evidence Accession (Evidence-For-Name-Assignment)"="NF013661.2","Max Sequence Length"=178,"Isoelectric Point"=10.54446029663086,Database="refseq_protein","% AT-rich Amino Acids"=18.99%,"Free end gaps"=true,"% Charged Amino Acids"=24.03%,"# Nucleotides"=0,db_xref="taxon:1661","% Pairwise Iden…
	WP_257060362[&"% Acidic Amino Acids"=8.91%,Query="E2300118_S4_MW25.1.PFAM.ami_2.Rothia_mucilaginosa_prot","Evidence Accession (Evidence-For-Name-Assignment)"="NF013661.2","Max Sequence Length"=178,"Isoelectric Point"=10.338260650634766,Database="refseq_protein","% AT-rich Amino Acids"=18.22%,"Free end gaps"=true,"% Charged Amino Acids"=26.36%,"# Nucleotides"=0,db_xref="taxon:2968469","% Pairwise …
	WP_257098767[&"% Acidic Amino Acids"=8.91%,Query="E2300118_S4_MW25.1.PFAM.ami_2.Rothia_mucilaginosa_prot","Evidence Accession (Evidence-For-Name-Assignment)"="NF013661.2","Max Sequence Length"=178,"Isoelectric Point"=10.241863250732422,Database="refseq_protein","% AT-rich Amino Acids"=18.60%,"Free end gaps"=true,"% Charged Amino Acids"=25.58%,"# Nucleotides"=0,db_xref="taxon:2624378","% Pairwise …
	WP_048349524[&"% Acidic Amino Acids"=8.91%,Query="E2300118_S4_MW25.1.PFAM.ami_2.Rothia_mucilaginosa_prot","Evidence Accession (Evidence-For-Name-Assignment)"="NF013661.2","Max Sequence Length"=131,"Isoelectric Point"=10.268619537353516,Database="refseq_protein","% AT-rich Amino Acids"=17.44%,"Free end gaps"=true,"% Charged Amino Acids"=25.97%,"# Nucleotides"=0,db_xref="taxon:1678","% Pairwise Ide…
	WP_165315851[&"% Acidic Amino Acids"=9.84%,Query="E2300118_S4_MW25.1.PFAM.ami_2.Rothia_mucilaginosa_prot","Evidence Accession (Evidence-For-Name-Assignment)"="NF013661.2","Max Sequence Length"=161,"Isoelectric Point"=9.346195220947266,Database="refseq_protein","% AT-rich Amino Acids"=18.73%,"Free end gaps"=true,"% Charged Amino Acids"=24.44%,"# Nucleotides"=0,db_xref="taxon:2709403","% Pairwise I…
	WP_270625927[&"% Acidic Amino Acids"=7.63%,Query="E2300118_S4_MW25.1.PFAM.ami_2.Rothia_mucilaginosa_prot","Evidence Accession (Evidence-For-Name-Assignment)"="NF013661.2","Max Sequence Length"=172,"Isoelectric Point"=9.81338882446289,Database="refseq_protein","% AT-rich Amino Acids"=23.29%,"Free end gaps"=true,"% Charged Amino Acids"=23.29%,"# Nucleotides"=0,db_xref="taxon:1964383","% Pairwise Id…
;
end;
begin characters;
	dimensions nchar=454;
	format datatype=protein missing=? gap=-;
	matrix
	WP_072514049	--------------MAYQ-YI--DSGRARSYDVGRGG-------KKIDRIVIHHWGTR--GQ--RFENVVRWFLYSAP------TSAHYVAEAGRVQKVVDEADTAWHAGIYDINQRSIGIECRPEATDEDYETIGELVCDIWRRH-GKI-PLTPHRRYVATDCPGVYD--LDRIARIAEKYY-----SGQAPR-------E-ELPQDT-------------VPTPDLL-RVQVGAYRVRENAAAMEKKLKERGYDTYVTSSNGLY----------RVQV------GAYKNVQNAA---KM-------AESLR---------NDGFDTY--------------IVGH---GIPEKE-----TGIDGVSGYPETGTFYPNDVINVRRSPSTDGEVVAQYH…
	WP_212129944	---M---------ARNYD-FAFKESSNSSTRSHYGHG-------SKPTGITIHHWGST--GQ--KFENVVAWLRGPKGGTSNRGSSAHYVVEAGRVNQLVGDSRAAWHAGSTAGNGSTIGIECRPEMSDGDWATLVQLCADIEEEH-GSM-KYYGHKDWKSTACPGSYYAQLGKLVKDVNAEHAARKKGGTTAP-------KPSKPSKPSKP-SKPTRPVGEVPGPGYDFPWPSGHYIGPKSGPD---------RS-----HSGFYK--------NRKWS------GQYDEVWLKRFVSQLALRG---WSVGK---------GKTYLSKF---------GNDGRYGAEYEALIRAFQKSQGLAIDGLGGRDTWDEAFKKPVT-----------------…
	WP_139468071	---M---------ARNYD-FAFKESSNSSTRSHYGHG-------SKPTGITIHHWGSK--GQ--KFENVVAWLRGPKGGTSNRGSSAHYVVEAGRVNQLVGDSRAAWHAGSTAGNGSTIGIECRPEMSDGDWATLVQLCADIEEEH-GSM-KYYGHKDWKSTACPGSYYAQLGKLVKDVNAEHAARKKGGTTAP-------KPSKPSKPSKP-SKPNRPVGEVPGPGYDFPWPSGHYIGPKSGPD---------RS-----HSGFYK--------NRKWS------GQYDEVWLKRFASQLALRG---WSVGK---------GKTYLSKF---------GNDGRFGAEYEALIRAFQNSQGLAVDGLGGRDTWDEAFKEPVT-----------------…
	WP_004808305	--------------MAYQ-DI--TCYDSPNYTPGRGG-------TQVNVIVIHWWNSP--DRNPGFEGAIRTLCNPAV-----GTSAHCVAEAGRVAWIVNAADTAWHAGDYSVNKRSIGIECNPRMSSADLETIAQLIANIRRDYGWRI-PLAKHNDFYNTACPGTYAGKLAWLDARAEDIR-----RGAPAK-------VTPKADPAPAP-G------------------------------K---------LA-----EDGIL-----GVASWKKIQ------AHLRTPQDGTISDQVAE-K---QEYYP---------AIMEADPCPAQ---------FGNGDDGSQAIRELQARLKQTQDGILGPTTIRAWQANLHQTQ---------------…
	WP_101590697	--------------MAYQ-DI--TCYDSPNYTPGRGG-------TQVNVIVIHWWNSP--DRNPGFEGAIRTLCNPAV-----GTSAHCVAEAGRVAWIVNAADTAWHAGDYSVNKRSIGIECNPRMSSADLETIAELIANIRRDYGWRI-PLAKHNDFYNTACPGTYAGKLAWLDARAEDIR-----RGAPAS-------VSPKADPAPTP-G------------------------------K---------LA-----EDGIL-----GTGSWKKIQ------AHLRTPQDGIISDQVAD-N---QEYYP---------AIMEADPCPAQ---------FGNGDAGSKAIRELQARLKQAQDGILGPATIRAWQANLHQAQ---------------…
	YP_010756048	-------------MSEYK-YD--SSHTAKSYTK--TK-------TTKTEIVIHHWGSD--GQ--THDGVVRWFERAG-------TSAHYVISAGRVSCLVDPSFIAWHAGNWEVNKRSYGLECRPEMSAGDLETVAQVIADIWKSHKKKL-PITYHKKYKATACPGRYMGKLNWLRERATEIY-----EGKPAT-------KKFYVVKSGDT-------------------------------------------------LSGIAKKYKTTVDKLLKLN------PEIKDADKISVKQKI------------------------RIK-----------------------------------------------------------------------…
	WP_163104280	--------------MSYE-YI--TKYDSPNYTEGRQG-------NKISEIVIHHWGID--GQ--SFNGVVNWLCRKNG-----NSSAHYVIEGGKVACLVDCADTAWHAGNFAHNLKSIGIECRPEMSAQDLETVCELVADLYEVY-GVL-PIVGHKDVSATSCPGRYYAKLSYIKKRAQEIM-----NGSKPS-------T-PKPQPPKPS-T-GTKYK-------VD------------DT----------------VNINGVYTSSSSTT----KLK------P----AKTSGKITKIVA-G---A---K---------NPYLLDNGNLGWV----NDNCITGKKGTSTTKTLKVGMKAKPKKAVS---------YDGVKL-----------ASFL…
	WP_073995792	--------------MAYR-YE--TQYDSPNYEPGREG-------NRIQGITIHHWGYD--GQ--YHDDVIRFLCRPGG-----KTSAHYVVSGGRVTCIISPENTAYHAGTWAANLRQIGIECRPECSRADMETVAELIADLRKTY-GYL-PLSPHKRFFNTACPGRWESKLGWLDKRAEEIR-----NGKSTP-------TQNTGAGGEDR-RKKKMRN-------VGIYW------KASDGSV---------KCAILNTSSGFWAAHSNGNKFLASYN------NPLAIAFDTPSWAEVTE-----AHAAV---------LQARCEQVRKG----------------------------A-------------------------------------…
	WP_092648964	---------------MYT-YE--TQHTARSFSYGREG-------NRPRYIVIHHWGAD--GQ--THSGVVDFFENRA------ETSAHYVASAGRVTCLVACSNTAYHAGTWQANLESIGIECHPEMSAGDLETVAELIADIRRAY-GYL-PLRGHRDIVPTACPGRYYTRLAWLDQRARQIQ-----SGAILP-------R-PNPATKPQQ-GKGTRGM-------FMLAL------KEGNG------------L-----RFAIV-----APNFWLEFT------GQ---SAANNLNRQLCG-G---AALIC---------TRAFWDYCKAEAL----AGRAPQAG---DAA----------------------------------------------…
	WP_165315623	--------------MAFR-EE--TQYRSPAFTPGRQG-------RRILAIVLHHWGVD--GQ--SHAGVRAFLTRLGA-----QTSAHFIVSDGLVTRIVDPADTAWHAGNWEANLTTIGIECRPEMTPGDMRTVAELIAKLRETY-GPL-PIYPHDKYFPTACPGRWKTQLATVSRMADEIR-----AGHPAA-------S-STPSTPT-P-RKGQSEM-------LMIHM------PVKPGSK---------EY-----VYGVF-----APGMFLRFT------GA---EAANTFARQI-G-G---SSWLA---------NESFWGHCARA---------ALLGT---NIPENELKALGVDPSKIGLKVK---------------------------…
	WP_277424256	-------------MVNAA-VT--DTAWSALFTPGRPY-------GPPLFIYMHHWGTD--GQ--RHQDVVNFLRRWDG-----NSSAHYVASAGRVTQLVRDEDMAWHAGPA-GNPRGIGIECRPEMSPADFETVARLIASIRKQW-GPL-SLRGHRDVMATACPGRWYAQLARLDQRARAYQ-----TGKATY-------TKPAANLPRPQ-RKGQNEM-------LMIHI------PTKPGSK---------EY-----LYGIL-----GPNFFLRFT------GV---TVANGFARQI-G-S---SSVEV---------NQAFWEHCAKA---------ALTGT---NIPETDLKKLGINPEDII-----R-------------------------…
	WP_192496809	---M---------ALNAA-VT--DSKWSPNFSAGRPA-------GNPDKIVIHHWGAD--GQ--NHQTVVDFLCRTNG-----TSSAHYVASGGRVTQLVHDYDRAWHAGSL-GNPHGIGIECRPEMSDADFATVAGLIRAIRAEW-GDL-PLHGHREYMNTACPGRWFDQLGRLDAAARSG--------AAPA-------PA-----PA---------------------A------APAAATG---------LA-----VDGWI-----GPDSVRAWQ------AAVGSPYRDGVISGQ-A-----AASKP---------HHARLAS-----I----SYAGTGQS---DLVKRVQGIVGVAQDGFLGPQTIAAIQRRLGVTA---------------…
	WP_195393107	MTQI---------APNSA-VT--DVRQSPNYSPGRPA-------GAPNQIVIHHWGVD--GQ--THQGVVGYLCSRSN----HGASAHYVASAGRVTQLVSDRDRAWHAGSS-GNPRGIGIECRPEMSDGDFETVAGLVAAIRSEH-GDL-PLRGHRDHMSTACPGRWYARLRDLDARARQIA-----GGAAPA-------A------PAPA---------------------------PAASGG---------LA-----VDGWW-----GSATTRRLQ------EVLGTPVDGEVWG-Q-W-----A---P---------NRVYVPAAGGGWV----WDRSGSGS---AVIRALQAALGTPVDGLIGPDTVRAWQARLGV-----------------…
	WP_103061595	MSTI---------SPNKA-VT--DVKQSPNYSAGRPA-------GSPNVIVIHHWGVD--GQ--SHQGVVDYLCRSGG-----NTSAHYVASAGRRTQIVSDRDRAWHAGAS-GNPRGIGIECRPEMTAGDFESVAQLVAAIRDEH-GPL-PLRGHQDYMSTACPGRWYSQLARLSTRADEIR-----AGKTTS-------TATTPAKPAAT-SSAADRA-------LDART------GTDGARQ---------LA-----ISGVL-----GSPTLRRLQ------EVMGVTITTSGTP-A-A-----AAYQR---------LQRFLD--------------GAVSA---GALRTLTGATRLDADGVAGPKTWKAFQYWSAHKS-----------PQWM…
	WP_141530367	---M---------AVNSA-VT--DTNWSPNFDDGRPG-------GDPIGIVIHHWGVD--GQ--SHDGVVRYLSQPRGA---ASTSAHYVASAGRVTQLVHDFDRAWHCVG--NNMRSIGIECRPEASNEDYETVAQLVAAIRAEW-GGL-TLSGHSDWFATACPGRYTNSLDWISNRANEIN-----AGIDVS-------P-----------------------------------------------------------------------------------------------------------------------------------------------------------------------------------------------------…
	WP_277522411	MTTI---------N---------ESQTAKGYTPAARVPATFGRKRTIDGIVIHHWGSL--GQ--RHDDVVKFFVSGPG-----TTSAHFVVSAGRIDCLVSPLDAAWHSGNAVGNATTIGIECHPEATDEDYATVAELVNFLRSQYGP-L-PLSPHRQWNATACPGIWDLPRIDRLAGSAAIA-----PQSSSTEE--DPFMAY--------TDKERAEI--------LAAA--------------------------------------------------------------RLVNRYL----DAPTGSIPQKVA------KAILEAPVT-RKGGTRSGDTTLGNTIAYLDSNLDA--------VK-------VQP---------------------…
	WP_237220378	MTTL---------KTGTVIDE--STWSSPNYTSAASVPAVFGRPRTTGRVTIHHWGSD--GQ--RFDDVANFLSRPGG-----NTSAHFVVEAGRVACLVSPENAAWHSGSAEGNATSIGIECRPEMSEGDLAEVVALIEWLEDVYGP-Q-EVWLHQEWSATACPGRYAAKRDEIVNRVNALQ-----GTS-GQAQ--RPAPATV--DRVAAIRAELAEI--------RGSV--------------------------------------------------------------DSIEGQL--------------------------------------------------------------------------------------------------…
	WP_204878195	MTTL---------KTGTVVDE--TTWNSPNFTPEDSVPAVFGRPRSTGRITIHHWGAD--GQ--GFDAVCNYLSRPGG-----NSSAHFVVEAGRVACLVEPKNAAWHSGSAEGNATSIGIECRPEMSEGDINEVVALIEWLEDVYGP-Q-EIWLHREWSSTACPGRYANMRDEIVRCVNVLQ-----GTS-GESS--APAPATV--DRMAVIRAELAEI--------RASA--------------------------------------------------------------ATIEGQL--------------------------------------------------------------------------------------------------…
	WP_135012988	MTTL---------KTGTIIDE--TTWNSPNFTPAASVPAVFGRPRTTSRITIHHWGSD--GQ--SFNGVADYLCRKGG-----TSSAHFVVEAGRVACLVEPKHAAWHSGSAEGNATSIGIECRPEMSEGDITEVVALIEWLEDMYGP-Q-EIWVHREWSATACPGRYANMRDEIVNRVNLLQ-----GTS-GEAH--APAPATV--DRVAAIRAELAEI--------RESA--------------------------------------------------------------NAIEGQL--------------------------------------------------------------------------------------------------…
	WP_135013781	MTTL---------KTGTVIDE--TTWNSPNYTPAAQVPAVFGRPRTTSRITIHHWGSD--GQ--SFNGVADYLCRKGG-----TSSAHFVVEAGRVACLVSTVDAAWHSGSAEGNATSIGIECRPEMSEGDINEVVALIEWLEDMYGP-Q-EVWLHREWSATACPGRYANMRDEIVNRVNLLQ-----GTS-GEAH--APAPATV--DRVATIRAELAEI--------RESA--------------------------------------------------------------TAIEGAL--------------------------------------------------------------------------------------------------…
	WP_204881319	--------------MSYK-YV--RKHSSPNRTPGARG------AGQIDRIVIHWWGDPKTRP--SFGGVVGWLTNRRA-----GTSAHYVVEAGQVACIVSPKDVAWHAGNYTMNKRSIGIECNPRMTAGDLSTVVELVAELRRTYSIPESGVIGHQDVVATQCPGRYMSQLPSIRSRSTAIM-----RGSAVAA-SGVASVRAA------------------------KAS------------------------------------------------------TKAK-RVQKRVEKKAAKRKPWPSADLPVTKTHTTASHNAWVRLMA--SVGY---KDRRLGTALQKWLRK-------------------------------LGYYRGIVDGQFG…
	WP_260076958	--------------MSYK-YV--RKHSSPNRSPAARG------AGQIDRIVIHWWGDPKTKP--SFGGVVSWLTNRRA-----GTSAHYVVEAGQVACIVSPRDIAWHAGNYAMNRRSIGIECNPRMTAADLSTVIELVAELRRTYNIPESGVIGHQNVVATQCPGSYQAQLGAIRARSTAVM-----RGKPQ---GGVASASAA------------------------KAT------------------------------------------------------DKAQ-ARQERTERKAAKRKPWPAADLPITKTHTTASHTAWVKLMA--AVGY---KDRRLGTALQKWLRK-------------------------------LGYYRGLIDGQFG…
	WP_126854790	--------------MSYE-LI--TTSKTKNRHINYRK------LSDVLYGVVHWWGDD-KGK--SFDETVNFLCNNDR-----KVSANYVVEAGRVAQIADDQDVALHAGQWEVNEVSIGLENRPDCRSEDLDTLAQLIADIEVRLGH-SLYLIGHRDIISTSCPGEYYPHLPELIHRVNTIK-----AGMNNA-----PAALTAQE--RAD---RLAKL--------QELK-------------------------------------------QKKK----------Q-AV----------------------------------------------------------------------------------------------------------…
	WP_279799766	--------------MSYE-LI--TTSKTKNRHINYRK------LSDVLYGVVHWWGDD-KGK--SFDETVNFLCNNDR-----KVSANYVVEAGRVAQIADDQDVALHAGQWEVNEVSIGLENRPDCRSEDLDTLAQLIADIEVRLGH-SLYLIGHRDIISTSCPGEYYPHLPELIHRVNTIK-----AGMNNA-----PAALTAQE--RAD---RLTKL--------QELK-------------------------------------------QKKK----------Q-AA----------------------------------------------------------------------------------------------------------…
	WP_006887726	--------------MSYE-LI--TTSKTKNRHINYRK------LSDVLYGVVHWWGDD-KGK--SFDETVNFLCNNDR-----KVSANYVVEAGRVAQIADDQDVALHAGQWEVNEVSIGLENRPDCRSEDLDTLAQLIADIEVRLGH-SLYLIGHRDIISTSCPGEYYPHLPELIHRVNTIK-----AGMNNA-----PAALTAQE--RAD---RLAKL--------QELK-------------------------------------------QKKK----------Q-AA----------------------------------------------------------------------------------------------------------…
	WP_013397651	--------------MSYE-LL--TNRKTENRHKNYRK------VDDIFFLVVHWWDDK-KGL--SFDSNVNFLCKNNN-----KVSAHYVSEGGRVAQIAENEDVALHAGNWNMNVASIGVENRPEADSDDFATLAELIVDIETKIGH-TLYIIGHRDVVSRLCPGVYYPRIPELINRVNTIK-----SQRGNA-----PAPLTEEQ--RAD---MLSRL--------QNIK-------------------------------------------NNPG------------------------------------------------------------------------------------------------------------------------…
	WP_279792046	--------------MSYE-LL--TNRKTDNRHKNYRQ------VNDIFFLVVHWWDDK-KGL--SFDSNVNFLCKNNN-----KVSAHYVSEGGRVAQIAENEDVALHAGNWNMNVASIGVENRPEADSDDFATLAELIVDIETKIGH-TLYIIGHRDVVSRLCPGVYYPRIPELINRVNTIK-----SQRGNA-----PAPLTEEQ--RAD---MLSRL--------QNIK-------------------------------------------NNPG------------------------------------------------------------------------------------------------------------------------…
	WP_048751131	--------------MSYE-LL--TNRKTENRHKNYRQ------VNDIFFLVVHWWDDK-KGL--SFDSNVNFLCKNNN-----KVSAHYVSEGGRVAQIAENEDVALHAGNWNMNVASIGVENRPEADSDDFATLAELIVDIETKIGH-TLYIIGHRDVVSRLCPGVYYPRIPELINRVNTIK-----SQRGNT-----PAPLTEEQ--RAD---MLSRL--------QNIK-------------------------------------------NNPG------------------------------------------------------------------------------------------------------------------------…
	WP_004005334	--------------MSYE-LL--TNRKTENRHKNYRQ------VNDIFFLVVHWWDDK-KGL--SFDSNVNFLCKNNN-----KVSAHYVSEGGRVAQIAENEDVALHAGNWNMNVASIGVENRPEADSDDFATLAELIVDIETKIGH-TLYIIGHRDVVSRLCPGVYYPRIPELINRVNTIK-----SQRGNA-----PAPLTEEQ--RAD---MLSRL--------QNIK-------------------------------------------NNPG------------------------------------------------------------------------------------------------------------------------…
	WP_070629740	--------------MKYQ-DI--TEWNATSFTEASRT------MDDIDTIVIHHWGDD--NQ--RFEKVCEFFASGP------GTSAHFVVEAGRCAQLVEIKDIAWHAGNWAANQRSIGIECRPEMSPEDFETVAQVIADLETFYSR-SFYVHGHKDFFATACPGRWYDQLDRLIDRVNAIK-----EGKIENGIEGVPAPLEK--DKVSELRESWAKL--------KDAV-----------------------------TE--F-----EEKIDNA-------------------------------------------------------------------------------------------------------------------------…
	WP_070649372	--------------MKYQ-DI--TEYDATSFTAANRT------IDDIDTIVIHHWGND--GQ--RFEDVCNFFVGGP------GTSAHLVVEAGRCAQLVEFKDIAWHAGNWAANQRSIGIECRPEMSNEDFETVAQVIADLETFYGK-SFYINGHKEYFATACPGRWYDQLDRLIDRVNAIK-----EGKVERGIEGVPAPLDK--AEVSALRASWEKL--------QNAV-----------------------------DE--L-----GKEIDNNA------------------------------------------------------------------------------------------------------------------------…
	PolaR	--------------MKYV-DI--TEYNATSFTEANRT------IDDIDTIVIHHWGDD--NQ--RFEKVCEFFAGGP------GTSAHFVVEAGRCAQLVEIKDIAWHAGNWAANQRSIGIECRPEMSNEDFETVAQVIADLETFYGK-SFYVHGHKDFFATACPGRWYDQLDRLIDRVNAIK-----EGKVERGVENVPAPLDK--AEVSALRASWEKL--------QNAV-----------------------------DE--L-----GKEIDHA-------------------------------------------------------------------------------------------------------------------------…
	WP_049334214	--------------MQYT-DI--TEYNATSFTEANRT------IDDIDTIVIHHWGND--GQ--RFEDVCDFFAGGP------GTSAHFVVEAGRCAQLVEIKDIAWHAGNWAANQRSIGIECRPEMSNEDFETVAQVIADLETYYGK-SFYVHGHKDFFNTACPGRWYDQLDRLIDRVNAIK-----EGKIERGVENVPAPLDK--AEVSALRASWEKL--------QNAV-----------------------------DE--L-----GKEIDNNA------------------------------------------------------------------------------------------------------------------------…
	WP_070690824	--------------MKYV-DI--TEYNATSFTEANRT------INDIDTIVIHHWGND--GQ--RFEDVCNFFVGGP------GTSAHFVVEAGRCAQLVEIKDIAWHAGNWAANQRSIGIECRPEMSNEDFETVAQVIADLETSYNR-SFYVHGHKDFFNTACPGRWYDQLDRLIDRVNAIK-----EGKVERGVENVPAPLDK--AEVSALRASWEKL--------QNAV-----------------------------DE--L-----GKEIDNNA------------------------------------------------------------------------------------------------------------------------…
	WP_070600090	--------------MQYT-DI--TEYNATSFTEASRT------IDDIDTIVIHHWGDD--NQ--RFEKVCEFFAGGP------GTSAHFVVESGRCAQLVEFKDIAWHAGNWAANQRSIGIECRPEMSNEDFETVAQVIADIETYYGK-SFYVHGHKDFFNTACPGRWYDQLDRLIDRVNAIK-----EGKVERGIEGVPAPLDK--EEVSALRASWEKL--------QNAV-----------------------------DE--L-----GKEIDNA-------------------------------------------------------------------------------------------------------------------------…
	WP_070676398	--------------MQYT-DI--TEYNATSFTEANRT------IADIDTIVIHHWGND--GQ--RFEDVCNFFAGGP------GTSAHFVVESGRCAQLVEFKDIAWHAGNWAANQRSIGIECRPEMSPEDFETVAQLIADIETYYGR-SFYVHGHKDFFNTACPGRWYDQLGRLIDRVNAIK-----EGKVERGIEGVPAPLDK--AEVSALRASWEKL--------QNAV-----------------------------DE--L-----GKEIDHA-------------------------------------------------------------------------------------------------------------------------…
	WP_278920420	--------------MSYT-YD--NSHSSPNFTRGRPM--------PPQEITIHHWGKE--GQ--RRESVINWLCRPNG-----TSSATYVAEDNYVACLVDPDDTAWANGNFASNQQAISIECRPEMTPGDFETVAELIADIRKAYPS-ITRIRGHKDHKATACPGKWYPRLQELWDRATAII-----QGSRST-----PAPTPAPAPAPAPAAKTFSQM--------ADEI-----------------------------IRGLH-----GVGHANRQRSLGVDSATYQ-AVRAEVNRRLLG------------------------------------------------------------------------------------------------…
	WP_259243896	--------------MSYT-YD--NSHSSPNFTRGRPM--------PPKEITIHHWGKE--GQ--RRESVINWLCRPNG-----TSSATYVAEDNYVACLVDPDDTAWANGNFASNQQAISIECRPEMTPGDFETVAELIADIRKAYPS-ITRIRGHKDHKATACPGKWYPRLQELWDRATEII-----QGSRPT-----PVPTP--APAPAPAAKTFSQM--------ADEI-----------------------------IRGLH-----GNGHANRQRSLGVDSATYQ-AVRAEVNRRLLG------------------------------------------------------------------------------------------------…
	WP_102166064	--------------MAYD-YI--TQYDARAFTPGHEG-------RSIDTIVVHHWDDPEKNP--RFEGVLNWFCHSA------PTSAHYVVEAGRVACLVSCADTAYHAGNWGMNLRSIGIECNPRASEEDKATVGELIANLQATYGN-L-RIIGHKDVKSTGCPGRYYPPTQILAPYIK---------QGGGA-----VASQPT--PAPSTGGTDINAL--------ANAV-----------------------------LRGEY-----GNGADRRAR-LG---GLYD-AVQAVVNQKLGAT---------------------------------------------------------------G-------NTRGAGVDI--NALADGVLKGLYG…
	WP_281511047	--------------MSYQQSF--TPAHPSNYTRGRGG-------KRITTIVIHHWDDPARNP--QLSGVIATFQNPGR-----GASAHFVVEAGRVVQMVDLANTAWHAGNWPINQCSIGIECNPRCSDADKATIGELIRNLQATYGP-L-KIIGHKDASSTACPGRYYPPAQVLAPYIN---------GGGSP-----A-AP------APSVGGDIEAL--------AQAV-----------------------------IRGEY-----GNGEDRKAR----------------------------------------------------------------LGHLYEAVQARVNAKLS----GSA-------PAPAPGPNL--EALADAVIRGEYG…
	WP_197691245	--------------MSYQQSF--TPAHPSNYTRGRGG-------KRITTIVIHHWDDPARNP--QLSGVIATFQNPGR-----GASAHFVVEAGRVVQMVDLANTAWHAGNWPINQCSIGIECNPRCSDADKATIGELIRNLQATYGP-L-KIIGHKDASSTACPGRYYPPAQVLAPYIN---------GGGSP-----A-AP------APSVGGDIEAL--------AQAV-----------------------------IRGEY-----GNGEDRKAR-LG---HLYE-AVQARVNEILAGRASKPAASAPASPAPAPD-IEALADAVIRGDYGNGEDRKARLGHLYEAVQARVNAKLS----GSA-------PAPAPGPNL--EALADTVIRGEYG…
	WP_197695792	MRPKNQKENCQPNPQQTQQSF--TPAHPSNYTRGRGG-------KRITTIVIHHWDDPARNP--QLSGVIATFQNPGR-----GASAHFVVEAGRVVQMVDLANTAWHAGNWPINQCSIGIECNPRCSDADKATIGELIRNLQATYGP-L-KIIGHKDASSTACPGRYYPPAQVLAPYIN---------GGGSP-----A-AP------APSVGGDIEAL--------AQAV-----------------------------IRGEY-----GNGEDRKAR-LG---HLYE-AVQARVNEILAGRASKPAASAPASPAPAPD-IEALADAVIRGDYGNGEDRKARLGHLYEAVQARVNAKLS----GSA-------PAPAPGPNL--EALADAVIRGEYG…
	WP_197695294	MRPKNQKENCQPNPQQTQQSF--TPAHPSNYTRGRGG-------KRITTIVIHHWDDPARNP--QLSGVIATFQNPGR-----GASAHFVVEAGRVVQMVDLANTAWHAGNWPINQCSIGIECNPRCSDADKATIGELIRNLQATYGP-L-KIIGHKDASSTACPGRYYPPAQVLAPYIN---------GGGSP-----A-AP------APSVGGDIEAL--------AQAV-----------------------------IRGEY-----GNGEDRKAR-LG---HLYE-AVQARVNEILAGRASKPAASAPASPAPAPD-IEALADAVIRGDYGNGEGRKARLGHLYEAVQARVNAKLS----GSA-------PAPAPGPNL--EALADAVIRGEYG…
	WP_167801519	--------------MSNTYTL--NHRQAACFTPGRGG-------NRITTIVIHHWDDPAKNP--SFNGTVDWFVTGRG-----RNSAHYVVEAGRVTRMVAESDTAWHAGNWPVNQTSIGIECNPRASEADKQTVAALIRDIQSRHGK-L-RIIGHKDASSTACPGRYYPPTVTLAPYLG---------GNSGV-----PAAVKP--PAPTAAGGSVDEL--------ARAV-----------------------------IAGKY-----GNGDERRRR-LG---NRYS-EVQARVNELISGK---------------------------------------------------------------K-------PAPK-PANL--DAIANAVLRGEYG…
	WP_108726243	--------------MSNTYTL--NHRQAACFTPGRGG-------NRITTIVIHHWDDPAKNP--SFNGTVDWFVTGRG-----RNSAHYVVEAGRVTRMVAESDTAWHAGNWPVNQTSIGIECNPRASEADKQTIAALIRDIQSRHGK-L-RIIGHKDASSTACPGRYYPPTVTLAPYLG---------SNGGV-----PTAVKP--PAPTAAGGSVDEL--------ARAV-----------------------------IAGKY-----GNGEERRRR-LG---NRYG-EVQARVNELIAGK---------------------------------------------------------------A-------PAPS-APNL--DALANAVLRGEYG…
	WP_114950125	--------------MSNTFTL--NHRQAACFTPGRGG-------NHITTIVIHHWDDPAKNP--SFNGTVGWFVSGRG-----RNSAHYVVEAGRVTRMVAESDTAWHAGNWPVNQTSIGIECNPRASEADKQTIAALIRDIQSRHGR-L-RIIGHKDASSTACPGRYYPPAQVLAPYLG---------GNGGV-----PAAVRP--PAASAPGGSIDEL--------ARAV-----------------------------LAGRY-----GNGEERKRR-LG---ARYA-EVQKRVNELIAGK---------------------------------------------------------------A-------PAPS-SPNL--DALANAVLRGEYG…
	WP_257060362	--------------MSHSYTL--NHRQAACFTPGRGG-------NRITTIVIHHWDDPAKNP--SFNGTVDWFVTGRG-----RNSAHYVVEAGRVTRLVAESDTAWHAGNWPVNQRSIGIECNPRASEADKQTVAALIRDIQSRHGK-L-RIIGHKDASSTACPGRYYPPAQVLAPYLG---------GNSGV-----PAAPKP--PAVSAPGGSVDEL--------ARAV-----------------------------LAGKY-----GNGEERKRR-LG---SRYA-EVQRRVNELIAGK---------------------------------------------------------------A-------PAPD-SPNL--DALANAVLRGEYG…
	WP_257098767	--------------MSNTYTL--NHRQAACFTPGRGG-------NRITTIVIHHWDDPAKNP--SFNGTVDWFVTGRG-----RNSAHYVVEAGRVTRMVAESDTAWHAGNWPVNQTSIGIECNPRASEADKQTVAALIRDIQSRHGK-L-RIIGHKDASSTACPGRYYPPAQVLAPYLG---------GNSGV-----PAAPKP--PAVSAPGGSVDEL--------ARAV-----------------------------LAGKY-----GNGEERKRR-LG---SRYA-EVQRRVNELIAGK---------------------------------------------------------------A-------PAPD-SPNL--DALANAVLRGEYG…
	WP_048349524	--------------MSHTYTL--NHRQAACFTPGRGG-------NRITTIVIHHWDDPAKNP--TFDGTVGWFVSGRG-----RNSAHYVVEAGRVTRLVAESDTAWHAGNWPVNQTSIGIECNPRASEADKQTIAALIRDIQSRHGK-L-RIIGHKDASSTACPGRYYPPATVLAPYLG---------GNSGV-----PAAPKP--PAASAPGGSVDEL--------ARAV-----------------------------LAGRY-----GNGEERKRR-LG---SRYA-EVQRRVNELIAGK---------------------------------------------------------------A-------PAPA-APDL--DALANAVLRGEYG…
	WP_165315851	---------------MYA-YE--TGMNSPAYTHGRPG------VGKPQFIVLHHWGAL--GQ--LFANVLAFLCRPGA-----DTSAHYVVEKGKVACIVDPDDTAWHAGNWDANLRGIGIECRPEMDKADFETVAELIAELRHAYGP-L-PLRIHKEFFATACPGRWEAQRSALDARANALM-----KGAKTA-----AAASVS--KPAASKGPNYEAL--------ADAV-----------------------------IRGEY-----GSGEERMRR-LG---NAYA-RVQAIVNARLLGGQPTPTPL-P-AKPAGAN-IDALAKAVIRGEYGTGDARRQKLGNLYDQVQARVNQILG----AGA-------TAHRAGANI--DALADAVIRGEYG…
	WP_270625927	--------------MSYT-YE--TQYNSPNYQKGRPA-------GAPAFIVIHHWGID--GQ--KHHNVVSYLCRKGG-----NSSAHYVASAGIVTCIVDPDDRAWHAGKT-GNPRGIGIECRPECSDGDFRTVAELIAELRKTYGN-L-PLVGHKDHMNTDCPGRWYPRLQELSNLANSLK-----GGTS---------------TPAPAPSLDLEAL--------ATAV-----------------------------IAGKY-----GNGEARKRA-LG---ANYQ-AVQAIVNKRLTGKSKP-A--------PSVN-LEALATAVIAGKYGNGEARKRALGANYQAVQAIVNKRLK----G---------------------------------…
;
end;
begin trees;
	tree tree_1 = [&U] [&branchAttributeNames={"FastTree support value"}](WP_163104280[&"% Acidic Amino Acids"=8.56%,Query="E2300118_S4_MW25.1.PFAM.ami_2.Rothia_mucilaginosa_prot","Evidence Accession (Evidence-For-Name-Assignment)"="Domain architecture ID 10159278","Max Sequence Length"=151,"Isoelectric Point"=9.585025787353516,Database="refseq_protein","% AT-rich Amino Acids"=31.16%,"Free end gaps"=…
end;
