# Supplementary material for: New Phage-Derived Antibacterial Enzyme PolaR Targeting Rothia spp
Source: Cells. 2023 Aug 4;12(15):1997. doi: 10.3390/cells12151997 (PMC10417112; doi:10.3390/cells12151997)
Supplement: Supplementary file 1 [file cells-12-01997-s001.zip › File S1/Polar_aln_tree.phy]

 51 454
WP_072514049 --------------MAYQ-YI--DSGRARSYDVGRGG-------KKIDRIVIHHWGTR--GQ--RFENVVRWFLYSAP------TSAHYVAEAGRVQKVVDEADTAWHAGIYDINQRSIGIECRPEATDEDYETIGELVCDIWRRH-GKI-PLTPHRRYVATDCPGVYD--LDRIARIAEKYY-----SGQAPR-------E-ELPQDT-------------VPTPDLL-RVQVGAYRVRENAAAMEKKLKERGYDTYVTSSNGLY----------RVQV------GAYKNVQNAA---KM-------AESLR---------NDGFDTY--------------IVGH---GIPEKE-----TGIDGVSGYPETGTFYPNDVINVRRSPSTDGEVVAQYHPGESVTYDSVYITGGYVW----ISYIGASGKRNYLACRTY--RDGKRGALWGHIE
WP_212129944 ---M---------ARNYD-FAFKESSNSSTRSHYGHG-------SKPTGITIHHWGST--GQ--KFENVVAWLRGPKGGTSNRGSSAHYVVEAGRVNQLVGDSRAAWHAGSTAGNGSTIGIECRPEMSDGDWATLVQLCADIEEEH-GSM-KYYGHKDWKSTACPGSYYAQLGKLVKDVNAEHAARKKGGTTAP-------KPSKPSKPSKP-SKPTRPVGEVPGPGYDFPWPSGHYIGPKSGPD---------RS-----HSGFYK--------NRKWS------GQYDEVWLKRFVSQLALRG---WSVGK---------GKTYLSKF---------GNDGRYGAEYEALIRAFQKSQGLAIDGLGGRDTWDEAFKKPVT------------------------------------------------------------------------
WP_139468071 ---M---------ARNYD-FAFKESSNSSTRSHYGHG-------SKPTGITIHHWGSK--GQ--KFENVVAWLRGPKGGTSNRGSSAHYVVEAGRVNQLVGDSRAAWHAGSTAGNGSTIGIECRPEMSDGDWATLVQLCADIEEEH-GSM-KYYGHKDWKSTACPGSYYAQLGKLVKDVNAEHAARKKGGTTAP-------KPSKPSKPSKP-SKPNRPVGEVPGPGYDFPWPSGHYIGPKSGPD---------RS-----HSGFYK--------NRKWS------GQYDEVWLKRFASQLALRG---WSVGK---------GKTYLSKF---------GNDGRFGAEYEALIRAFQNSQGLAVDGLGGRDTWDEAFKEPVT------------------------------------------------------------------------
WP_004808305 --------------MAYQ-DI--TCYDSPNYTPGRGG-------TQVNVIVIHWWNSP--DRNPGFEGAIRTLCNPAV-----GTSAHCVAEAGRVAWIVNAADTAWHAGDYSVNKRSIGIECNPRMSSADLETIAQLIANIRRDYGWRI-PLAKHNDFYNTACPGTYAGKLAWLDARAEDIR-----RGAPAK-------VTPKADPAPAP-G------------------------------K---------LA-----EDGIL-----GVASWKKIQ------AHLRTPQDGTISDQVAE-K---QEYYP---------AIMEADPCPAQ---------FGNGDDGSQAIRELQARLKQTQDGILGPTTIRAWQANLHQTQ-------------------------------------DGYLGENTAQAIQHALNT--KGW----MW----
WP_101590697 --------------MAYQ-DI--TCYDSPNYTPGRGG-------TQVNVIVIHWWNSP--DRNPGFEGAIRTLCNPAV-----GTSAHCVAEAGRVAWIVNAADTAWHAGDYSVNKRSIGIECNPRMSSADLETIAELIANIRRDYGWRI-PLAKHNDFYNTACPGTYAGKLAWLDARAEDIR-----RGAPAS-------VSPKADPAPTP-G------------------------------K---------LA-----EDGIL-----GTGSWKKIQ------AHLRTPQDGIISDQVAD-N---QEYYP---------AIMEADPCPAQ---------FGNGDAGSKAIRELQARLKQAQDGILGPATIRAWQANLHQAQ-------------------------------------DGYLGENTARAIQHALNT--KGW----MW----
YP_010756048 -------------MSEYK-YD--SSHTAKSYTK--TK-------TTKTEIVIHHWGSD--GQ--THDGVVRWFERAG-------TSAHYVISAGRVSCLVDPSFIAWHAGNWEVNKRSYGLECRPEMSAGDLETVAQVIADIWKSHKKKL-PITYHKKYKATACPGRYMGKLNWLRERATEIY-----EGKPAT-------KKFYVVKSGDT-------------------------------------------------LSGIAKKYKTTVDKLLKLN------PEIKDADKISVKQKI------------------------RIK------------------------------------------------------------------------------------------------------------------------------
WP_163104280 --------------MSYE-YI--TKYDSPNYTEGRQG-------NKISEIVIHHWGID--GQ--SFNGVVNWLCRKNG-----NSSAHYVIEGGKVACLVDCADTAWHAGNFAHNLKSIGIECRPEMSAQDLETVCELVADLYEVY-GVL-PIVGHKDVSATSCPGRYYAKLSYIKKRAQEIM-----NGSKPS-------T-PKPQPPKPS-T-GTKYK-------VD------------DT----------------VNINGVYTSSSSTT----KLK------P----AKTSGKITKIVA-G---A---K---------NPYLLDNGNLGWV----NDNCITGKKGTSTTKTLKVGMKAKPKKAVS---------YDGVKL-----------ASFLTTK--------------YFKV-IEIKG--KRVVLGDGLNT--AFNIDNLTY----
WP_073995792 --------------MAYR-YE--TQYDSPNYEPGREG-------NRIQGITIHHWGYD--GQ--YHDDVIRFLCRPGG-----KTSAHYVVSGGRVTCIISPENTAYHAGTWAANLRQIGIECRPECSRADMETVAELIADLRKTY-GYL-PLSPHKRFFNTACPGRWESKLGWLDKRAEEIR-----NGKSTP-------TQNTGAGGEDR-RKKKMRN-------VGIYW------KASDGSV---------KCAILNTSSGFWAAHSNGNKFLASYN------NPLAIAFDTPSWAEVTE-----AHAAV---------LQARCEQVRKG----------------------------A--------------------------------------------------------------------------------------------
WP_092648964 ---------------MYT-YE--TQHTARSFSYGREG-------NRPRYIVIHHWGAD--GQ--THSGVVDFFENRA------ETSAHYVASAGRVTCLVACSNTAYHAGTWQANLESIGIECHPEMSAGDLETVAELIADIRRAY-GYL-PLRGHRDIVPTACPGRYYTRLAWLDQRARQIQ-----SGAILP-------R-PNPATKPQQ-GKGTRGM-------FMLAL------KEGNG------------L-----RFAIV-----APNFWLEFT------GQ---SAANNLNRQLCG-G---AALIC---------TRAFWDYCKAEAL----AGRAPQAG---DAA-----------------------------------------------------------------------------------------------------
WP_165315623 --------------MAFR-EE--TQYRSPAFTPGRQG-------RRILAIVLHHWGVD--GQ--SHAGVRAFLTRLGA-----QTSAHFIVSDGLVTRIVDPADTAWHAGNWEANLTTIGIECRPEMTPGDMRTVAELIAKLRETY-GPL-PIYPHDKYFPTACPGRWKTQLATVSRMADEIR-----AGHPAA-------S-STPSTPT-P-RKGQSEM-------LMIHM------PVKPGSK---------EY-----VYGVF-----APGMFLRFT------GA---EAANTFARQI-G-G---SSWLA---------NESFWGHCARA---------ALLGT---NIPENELKALGVDPSKIGLKVK----------------------------------------------------------------------------------
WP_277424256 -------------MVNAA-VT--DTAWSALFTPGRPY-------GPPLFIYMHHWGTD--GQ--RHQDVVNFLRRWDG-----NSSAHYVASAGRVTQLVRDEDMAWHAGPA-GNPRGIGIECRPEMSPADFETVARLIASIRKQW-GPL-SLRGHRDVMATACPGRWYAQLARLDQRARAYQ-----TGKATY-------TKPAANLPRPQ-RKGQNEM-------LMIHI------PTKPGSK---------EY-----LYGIL-----GPNFFLRFT------GV---TVANGFARQI-G-S---SSVEV---------NQAFWEHCAKA---------ALTGT---NIPETDLKKLGINPEDII-----R--------------------------------------------------------------------------------
WP_192496809 ---M---------ALNAA-VT--DSKWSPNFSAGRPA-------GNPDKIVIHHWGAD--GQ--NHQTVVDFLCRTNG-----TSSAHYVASGGRVTQLVHDYDRAWHAGSL-GNPHGIGIECRPEMSDADFATVAGLIRAIRAEW-GDL-PLHGHREYMNTACPGRWFDQLGRLDAAARSG--------AAPA-------PA-----PA---------------------A------APAAATG---------LA-----VDGWI-----GPDSVRAWQ------AAVGSPYRDGVISGQ-A-----AASKP---------HHARLAS-----I----SYAGTGQS---DLVKRVQGIVGVAQDGFLGPQTIAAIQRRLGVTA-------------------------------------DGWFGPDTATALQRRLNT--GAF----------
WP_195393107 MTQI---------APNSA-VT--DVRQSPNYSPGRPA-------GAPNQIVIHHWGVD--GQ--THQGVVGYLCSRSN----HGASAHYVASAGRVTQLVSDRDRAWHAGSS-GNPRGIGIECRPEMSDGDFETVAGLVAAIRSEH-GDL-PLRGHRDHMSTACPGRWYARLRDLDARARQIA-----GGAAPA-------A------PAPA---------------------------PAASGG---------LA-----VDGWW-----GSATTRRLQ------EVLGTPVDGEVWG-Q-W-----A---P---------NRVYVPAAGGGWV----WDRSGSGS---AVIRALQAALGTPVDGLIGPDTVRAWQARLGV-------------------------------------AVDGYLGAATARAIQTALNA--G-----RVW----
WP_103061595 MSTI---------SPNKA-VT--DVKQSPNYSAGRPA-------GSPNVIVIHHWGVD--GQ--SHQGVVDYLCRSGG-----NTSAHYVASAGRRTQIVSDRDRAWHAGAS-GNPRGIGIECRPEMTAGDFESVAQLVAAIRDEH-GPL-PLRGHQDYMSTACPGRWYSQLARLSTRADEIR-----AGKTTS-------TATTPAKPAAT-SSAADRA-------LDART------GTDGARQ---------LA-----ISGVL-----GSPTLRRLQ------EVMGVTITTSGTP-A-A-----AAYQR---------LQRFLD--------------GAVSA---GALRTLTGATRLDADGVAGPKTWKAFQYWSAHKS-----------PQWMRQSG----GPADLNGANWDKWVDGIAGPNTIRMLQHMLNS--SYANSGKLLAK--
WP_141530367 ---M---------AVNSA-VT--DTNWSPNFDDGRPG-------GDPIGIVIHHWGVD--GQ--SHDGVVRYLSQPRGA---ASTSAHYVASAGRVTQLVHDFDRAWHCVG--NNMRSIGIECRPEASNEDYETVAQLVAAIRAEW-GGL-TLSGHSDWFATACPGRYTNSLDWISNRANEIN-----AGIDVS-------P------------------------------------------------------------------------------------------------------------------------------------------------------------------------------------------------------------------------------------------------------------
WP_277522411 MTTI---------N---------ESQTAKGYTPAARVPATFGRKRTIDGIVIHHWGSL--GQ--RHDDVVKFFVSGPG-----TTSAHFVVSAGRIDCLVSPLDAAWHSGNAVGNATTIGIECHPEATDEDYATVAELVNFLRSQYGP-L-PLSPHRQWNATACPGIWDLPRIDRLAGSAAIA-----PQSSSTEE--DPFMAY--------TDKERAEI--------LAAA--------------------------------------------------------------RLVNRYL----DAPTGSIPQKVA------KAILEAPVT-RKGGTRSGDTTLGNTIAYLDSNLDA--------VK-------VQP----------------------------------------------------------------------------
WP_237220378 MTTL---------KTGTVIDE--STWSSPNYTSAASVPAVFGRPRTTGRVTIHHWGSD--GQ--RFDDVANFLSRPGG-----NTSAHFVVEAGRVACLVSPENAAWHSGSAEGNATSIGIECRPEMSEGDLAEVVALIEWLEDVYGP-Q-EVWLHQEWSATACPGRYAAKRDEIVNRVNALQ-----GTS-GQAQ--RPAPATV--DRVAAIRAELAEI--------RGSV--------------------------------------------------------------DSIEGQL---------------------------------------------------------------------------------------------------------------------------------------------------------
WP_204878195 MTTL---------KTGTVVDE--TTWNSPNFTPEDSVPAVFGRPRSTGRITIHHWGAD--GQ--GFDAVCNYLSRPGG-----NSSAHFVVEAGRVACLVEPKNAAWHSGSAEGNATSIGIECRPEMSEGDINEVVALIEWLEDVYGP-Q-EIWLHREWSSTACPGRYANMRDEIVRCVNVLQ-----GTS-GESS--APAPATV--DRMAVIRAELAEI--------RASA--------------------------------------------------------------ATIEGQL---------------------------------------------------------------------------------------------------------------------------------------------------------
WP_135012988 MTTL---------KTGTIIDE--TTWNSPNFTPAASVPAVFGRPRTTSRITIHHWGSD--GQ--SFNGVADYLCRKGG-----TSSAHFVVEAGRVACLVEPKHAAWHSGSAEGNATSIGIECRPEMSEGDITEVVALIEWLEDMYGP-Q-EIWVHREWSATACPGRYANMRDEIVNRVNLLQ-----GTS-GEAH--APAPATV--DRVAAIRAELAEI--------RESA--------------------------------------------------------------NAIEGQL---------------------------------------------------------------------------------------------------------------------------------------------------------
WP_135013781 MTTL---------KTGTVIDE--TTWNSPNYTPAAQVPAVFGRPRTTSRITIHHWGSD--GQ--SFNGVADYLCRKGG-----TSSAHFVVEAGRVACLVSTVDAAWHSGSAEGNATSIGIECRPEMSEGDINEVVALIEWLEDMYGP-Q-EVWLHREWSATACPGRYANMRDEIVNRVNLLQ-----GTS-GEAH--APAPATV--DRVATIRAELAEI--------RESA--------------------------------------------------------------TAIEGAL---------------------------------------------------------------------------------------------------------------------------------------------------------
WP_204881319 --------------MSYK-YV--RKHSSPNRTPGARG------AGQIDRIVIHWWGDPKTRP--SFGGVVGWLTNRRA-----GTSAHYVVEAGQVACIVSPKDVAWHAGNYTMNKRSIGIECNPRMTAGDLSTVVELVAELRRTYSIPESGVIGHQDVVATQCPGRYMSQLPSIRSRSTAIM-----RGSAVAA-SGVASVRAA------------------------KAS------------------------------------------------------TKAK-RVQKRVEKKAAKRKPWPSADLPVTKTHTTASHNAWVRLMA--SVGY---KDRRLGTALQKWLRK-------------------------------LGYYRGIVDGQFGPMSVRA-LQSFLRAKGLYRGLVDGSRGPLTIQSEIRYLNTQRKYIKK--------
WP_260076958 --------------MSYK-YV--RKHSSPNRSPAARG------AGQIDRIVIHWWGDPKTKP--SFGGVVSWLTNRRA-----GTSAHYVVEAGQVACIVSPRDIAWHAGNYAMNRRSIGIECNPRMTAADLSTVIELVAELRRTYNIPESGVIGHQNVVATQCPGSYQAQLGAIRARSTAVM-----RGKPQ---GGVASASAA------------------------KAT------------------------------------------------------DKAQ-ARQERTERKAAKRKPWPAADLPITKTHTTASHTAWVKLMA--AVGY---KDRRLGTALQKWLRK-------------------------------LGYYRGLIDGQFGPLSVRA-LQTFLCAKGLYRGLVDGSRGAMTVQAEIRYLNSQRKYMK---------
WP_126854790 --------------MSYE-LI--TTSKTKNRHINYRK------LSDVLYGVVHWWGDD-KGK--SFDETVNFLCNNDR-----KVSANYVVEAGRVAQIADDQDVALHAGQWEVNEVSIGLENRPDCRSEDLDTLAQLIADIEVRLGH-SLYLIGHRDIISTSCPGEYYPHLPELIHRVNTIK-----AGMNNA-----PAALTAQE--RAD---RLAKL--------QELK-------------------------------------------QKKK----------Q-AV-----------------------------------------------------------------------------------------------------------------------------------------------------------------
WP_279799766 --------------MSYE-LI--TTSKTKNRHINYRK------LSDVLYGVVHWWGDD-KGK--SFDETVNFLCNNDR-----KVSANYVVEAGRVAQIADDQDVALHAGQWEVNEVSIGLENRPDCRSEDLDTLAQLIADIEVRLGH-SLYLIGHRDIISTSCPGEYYPHLPELIHRVNTIK-----AGMNNA-----PAALTAQE--RAD---RLTKL--------QELK-------------------------------------------QKKK----------Q-AA-----------------------------------------------------------------------------------------------------------------------------------------------------------------
WP_006887726 --------------MSYE-LI--TTSKTKNRHINYRK------LSDVLYGVVHWWGDD-KGK--SFDETVNFLCNNDR-----KVSANYVVEAGRVAQIADDQDVALHAGQWEVNEVSIGLENRPDCRSEDLDTLAQLIADIEVRLGH-SLYLIGHRDIISTSCPGEYYPHLPELIHRVNTIK-----AGMNNA-----PAALTAQE--RAD---RLAKL--------QELK-------------------------------------------QKKK----------Q-AA-----------------------------------------------------------------------------------------------------------------------------------------------------------------
WP_013397651 --------------MSYE-LL--TNRKTENRHKNYRK------VDDIFFLVVHWWDDK-KGL--SFDSNVNFLCKNNN-----KVSAHYVSEGGRVAQIAENEDVALHAGNWNMNVASIGVENRPEADSDDFATLAELIVDIETKIGH-TLYIIGHRDVVSRLCPGVYYPRIPELINRVNTIK-----SQRGNA-----PAPLTEEQ--RAD---MLSRL--------QNIK-------------------------------------------NNPG-------------------------------------------------------------------------------------------------------------------------------------------------------------------------------
WP_279792046 --------------MSYE-LL--TNRKTDNRHKNYRQ------VNDIFFLVVHWWDDK-KGL--SFDSNVNFLCKNNN-----KVSAHYVSEGGRVAQIAENEDVALHAGNWNMNVASIGVENRPEADSDDFATLAELIVDIETKIGH-TLYIIGHRDVVSRLCPGVYYPRIPELINRVNTIK-----SQRGNA-----PAPLTEEQ--RAD---MLSRL--------QNIK-------------------------------------------NNPG-------------------------------------------------------------------------------------------------------------------------------------------------------------------------------
WP_048751131 --------------MSYE-LL--TNRKTENRHKNYRQ------VNDIFFLVVHWWDDK-KGL--SFDSNVNFLCKNNN-----KVSAHYVSEGGRVAQIAENEDVALHAGNWNMNVASIGVENRPEADSDDFATLAELIVDIETKIGH-TLYIIGHRDVVSRLCPGVYYPRIPELINRVNTIK-----SQRGNT-----PAPLTEEQ--RAD---MLSRL--------QNIK-------------------------------------------NNPG-------------------------------------------------------------------------------------------------------------------------------------------------------------------------------
WP_004005334 --------------MSYE-LL--TNRKTENRHKNYRQ------VNDIFFLVVHWWDDK-KGL--SFDSNVNFLCKNNN-----KVSAHYVSEGGRVAQIAENEDVALHAGNWNMNVASIGVENRPEADSDDFATLAELIVDIETKIGH-TLYIIGHRDVVSRLCPGVYYPRIPELINRVNTIK-----SQRGNA-----PAPLTEEQ--RAD---MLSRL--------QNIK-------------------------------------------NNPG-------------------------------------------------------------------------------------------------------------------------------------------------------------------------------
WP_070629740 --------------MKYQ-DI--TEWNATSFTEASRT------MDDIDTIVIHHWGDD--NQ--RFEKVCEFFASGP------GTSAHFVVEAGRCAQLVEIKDIAWHAGNWAANQRSIGIECRPEMSPEDFETVAQVIADLETFYSR-SFYVHGHKDFFATACPGRWYDQLDRLIDRVNAIK-----EGKIENGIEGVPAPLEK--DKVSELRESWAKL--------KDAV-----------------------------TE--F-----EEKIDNA--------------------------------------------------------------------------------------------------------------------------------------------------------------------------------
WP_070649372 --------------MKYQ-DI--TEYDATSFTAANRT------IDDIDTIVIHHWGND--GQ--RFEDVCNFFVGGP------GTSAHLVVEAGRCAQLVEFKDIAWHAGNWAANQRSIGIECRPEMSNEDFETVAQVIADLETFYGK-SFYINGHKEYFATACPGRWYDQLDRLIDRVNAIK-----EGKVERGIEGVPAPLDK--AEVSALRASWEKL--------QNAV-----------------------------DE--L-----GKEIDNNA-------------------------------------------------------------------------------------------------------------------------------------------------------------------------------
PolaR --------------MKYV-DI--TEYNATSFTEANRT------IDDIDTIVIHHWGDD--NQ--RFEKVCEFFAGGP------GTSAHFVVEAGRCAQLVEIKDIAWHAGNWAANQRSIGIECRPEMSNEDFETVAQVIADLETFYGK-SFYVHGHKDFFATACPGRWYDQLDRLIDRVNAIK-----EGKVERGVENVPAPLDK--AEVSALRASWEKL--------QNAV-----------------------------DE--L-----GKEIDHA--------------------------------------------------------------------------------------------------------------------------------------------------------------------------------
WP_049334214 --------------MQYT-DI--TEYNATSFTEANRT------IDDIDTIVIHHWGND--GQ--RFEDVCDFFAGGP------GTSAHFVVEAGRCAQLVEIKDIAWHAGNWAANQRSIGIECRPEMSNEDFETVAQVIADLETYYGK-SFYVHGHKDFFNTACPGRWYDQLDRLIDRVNAIK-----EGKIERGVENVPAPLDK--AEVSALRASWEKL--------QNAV-----------------------------DE--L-----GKEIDNNA-------------------------------------------------------------------------------------------------------------------------------------------------------------------------------
WP_070690824 --------------MKYV-DI--TEYNATSFTEANRT------INDIDTIVIHHWGND--GQ--RFEDVCNFFVGGP------GTSAHFVVEAGRCAQLVEIKDIAWHAGNWAANQRSIGIECRPEMSNEDFETVAQVIADLETSYNR-SFYVHGHKDFFNTACPGRWYDQLDRLIDRVNAIK-----EGKVERGVENVPAPLDK--AEVSALRASWEKL--------QNAV-----------------------------DE--L-----GKEIDNNA-------------------------------------------------------------------------------------------------------------------------------------------------------------------------------
WP_070600090 --------------MQYT-DI--TEYNATSFTEASRT------IDDIDTIVIHHWGDD--NQ--RFEKVCEFFAGGP------GTSAHFVVESGRCAQLVEFKDIAWHAGNWAANQRSIGIECRPEMSNEDFETVAQVIADIETYYGK-SFYVHGHKDFFNTACPGRWYDQLDRLIDRVNAIK-----EGKVERGIEGVPAPLDK--EEVSALRASWEKL--------QNAV-----------------------------DE--L-----GKEIDNA--------------------------------------------------------------------------------------------------------------------------------------------------------------------------------
WP_070676398 --------------MQYT-DI--TEYNATSFTEANRT------IADIDTIVIHHWGND--GQ--RFEDVCNFFAGGP------GTSAHFVVESGRCAQLVEFKDIAWHAGNWAANQRSIGIECRPEMSPEDFETVAQLIADIETYYGR-SFYVHGHKDFFNTACPGRWYDQLGRLIDRVNAIK-----EGKVERGIEGVPAPLDK--AEVSALRASWEKL--------QNAV-----------------------------DE--L-----GKEIDHA--------------------------------------------------------------------------------------------------------------------------------------------------------------------------------
WP_278920420 --------------MSYT-YD--NSHSSPNFTRGRPM--------PPQEITIHHWGKE--GQ--RRESVINWLCRPNG-----TSSATYVAEDNYVACLVDPDDTAWANGNFASNQQAISIECRPEMTPGDFETVAELIADIRKAYPS-ITRIRGHKDHKATACPGKWYPRLQELWDRATAII-----QGSRST-----PAPTPAPAPAPAPAAKTFSQM--------ADEI-----------------------------IRGLH-----GVGHANRQRSLGVDSATYQ-AVRAEVNRRLLG-------------------------------------------------------------------------------------------------------------------------------------------------------
WP_259243896 --------------MSYT-YD--NSHSSPNFTRGRPM--------PPKEITIHHWGKE--GQ--RRESVINWLCRPNG-----TSSATYVAEDNYVACLVDPDDTAWANGNFASNQQAISIECRPEMTPGDFETVAELIADIRKAYPS-ITRIRGHKDHKATACPGKWYPRLQELWDRATEII-----QGSRPT-----PVPTP--APAPAPAAKTFSQM--------ADEI-----------------------------IRGLH-----GNGHANRQRSLGVDSATYQ-AVRAEVNRRLLG-------------------------------------------------------------------------------------------------------------------------------------------------------
WP_102166064 --------------MAYD-YI--TQYDARAFTPGHEG-------RSIDTIVVHHWDDPEKNP--RFEGVLNWFCHSA------PTSAHYVVEAGRVACLVSCADTAYHAGNWGMNLRSIGIECNPRASEEDKATVGELIANLQATYGN-L-RIIGHKDVKSTGCPGRYYPPTQILAPYIK---------QGGGA-----VASQPT--PAPSTGGTDINAL--------ANAV-----------------------------LRGEY-----GNGADRRAR-LG---GLYD-AVQAVVNQKLGAT---------------------------------------------------------------G-------NTRGAGVDI--NALADGVLKGLYGNGAERR-QR----LGVHYDA----------VQAEVN---R--RLGY---------
WP_281511047 --------------MSYQQSF--TPAHPSNYTRGRGG-------KRITTIVIHHWDDPARNP--QLSGVIATFQNPGR-----GASAHFVVEAGRVVQMVDLANTAWHAGNWPINQCSIGIECNPRCSDADKATIGELIRNLQATYGP-L-KIIGHKDASSTACPGRYYPPAQVLAPYIN---------GGGSP-----A-AP------APSVGGDIEAL--------AQAV-----------------------------IRGEY-----GNGEDRKAR----------------------------------------------------------------LGHLYEAVQARVNAKLS----GSA-------PAPAPGPNL--EALADAVIRGEYGNGAERR-NR----LGHLYDA----------VQAIVN---R--KLS----------
WP_197691245 --------------MSYQQSF--TPAHPSNYTRGRGG-------KRITTIVIHHWDDPARNP--QLSGVIATFQNPGR-----GASAHFVVEAGRVVQMVDLANTAWHAGNWPINQCSIGIECNPRCSDADKATIGELIRNLQATYGP-L-KIIGHKDASSTACPGRYYPPAQVLAPYIN---------GGGSP-----A-AP------APSVGGDIEAL--------AQAV-----------------------------IRGEY-----GNGEDRKAR-LG---HLYE-AVQARVNEILAGRASKPAASAPASPAPAPD-IEALADAVIRGDYGNGEDRKARLGHLYEAVQARVNAKLS----GSA-------PAPAPGPNL--EALADTVIRGEYGNGAERR-NR----LGHLYDA----------VQAIVN---R--KLS----------
WP_197695792 MRPKNQKENCQPNPQQTQQSF--TPAHPSNYTRGRGG-------KRITTIVIHHWDDPARNP--QLSGVIATFQNPGR-----GASAHFVVEAGRVVQMVDLANTAWHAGNWPINQCSIGIECNPRCSDADKATIGELIRNLQATYGP-L-KIIGHKDASSTACPGRYYPPAQVLAPYIN---------GGGSP-----A-AP------APSVGGDIEAL--------AQAV-----------------------------IRGEY-----GNGEDRKAR-LG---HLYE-AVQARVNEILAGRASKPAASAPASPAPAPD-IEALADAVIRGDYGNGEDRKARLGHLYEAVQARVNAKLS----GSA-------PAPAPGPNL--EALADAVIRGEYGNGAERR-NR----LGHLYDA----------VQAIVN---R--KLS----------
WP_197695294 MRPKNQKENCQPNPQQTQQSF--TPAHPSNYTRGRGG-------KRITTIVIHHWDDPARNP--QLSGVIATFQNPGR-----GASAHFVVEAGRVVQMVDLANTAWHAGNWPINQCSIGIECNPRCSDADKATIGELIRNLQATYGP-L-KIIGHKDASSTACPGRYYPPAQVLAPYIN---------GGGSP-----A-AP------APSVGGDIEAL--------AQAV-----------------------------IRGEY-----GNGEDRKAR-LG---HLYE-AVQARVNEILAGRASKPAASAPASPAPAPD-IEALADAVIRGDYGNGEGRKARLGHLYEAVQARVNAKLS----GSA-------PAPAPGPNL--EALADAVIRGEYGNGAERH-NR----LGHLYDA----------VQAIVN---R--KLS----------
WP_167801519 --------------MSNTYTL--NHRQAACFTPGRGG-------NRITTIVIHHWDDPAKNP--SFNGTVDWFVTGRG-----RNSAHYVVEAGRVTRMVAESDTAWHAGNWPVNQTSIGIECNPRASEADKQTVAALIRDIQSRHGK-L-RIIGHKDASSTACPGRYYPPTVTLAPYLG---------GNSGV-----PAAVKP--PAPTAAGGSVDEL--------ARAV-----------------------------IAGKY-----GNGDERRRR-LG---NRYS-EVQARVNELISGK---------------------------------------------------------------K-------PAPK-PANL--DAIANAVLRGEYGNGDERR-RR----LGNLYQP----------VQDLVN---R--KLGIR--------
WP_108726243 --------------MSNTYTL--NHRQAACFTPGRGG-------NRITTIVIHHWDDPAKNP--SFNGTVDWFVTGRG-----RNSAHYVVEAGRVTRMVAESDTAWHAGNWPVNQTSIGIECNPRASEADKQTIAALIRDIQSRHGK-L-RIIGHKDASSTACPGRYYPPTVTLAPYLG---------SNGGV-----PTAVKP--PAPTAAGGSVDEL--------ARAV-----------------------------IAGKY-----GNGEERRRR-LG---NRYG-EVQARVNELIAGK---------------------------------------------------------------A-------PAPS-APNL--DALANAVLRGEYGNGEERR-RR----LGSLYQP----------VQDLVN---R--KLGIR--------
WP_114950125 --------------MSNTFTL--NHRQAACFTPGRGG-------NHITTIVIHHWDDPAKNP--SFNGTVGWFVSGRG-----RNSAHYVVEAGRVTRMVAESDTAWHAGNWPVNQTSIGIECNPRASEADKQTIAALIRDIQSRHGR-L-RIIGHKDASSTACPGRYYPPAQVLAPYLG---------GNGGV-----PAAVRP--PAASAPGGSIDEL--------ARAV-----------------------------LAGRY-----GNGEERKRR-LG---ARYA-EVQKRVNELIAGK---------------------------------------------------------------A-------PAPS-SPNL--DALANAVLRGEYGNGAERK-RR----LGSLYQP----------VQDLVN---R--KLGIR--------
WP_257060362 --------------MSHSYTL--NHRQAACFTPGRGG-------NRITTIVIHHWDDPAKNP--SFNGTVDWFVTGRG-----RNSAHYVVEAGRVTRLVAESDTAWHAGNWPVNQRSIGIECNPRASEADKQTVAALIRDIQSRHGK-L-RIIGHKDASSTACPGRYYPPAQVLAPYLG---------GNSGV-----PAAPKP--PAVSAPGGSVDEL--------ARAV-----------------------------LAGKY-----GNGEERKRR-LG---SRYA-EVQRRVNELIAGK---------------------------------------------------------------A-------PAPD-SPNL--DALANAVLRGEYGNGEERR-RR----LGHLYQP----------VQDLVN---R--KLGIR--------
WP_257098767 --------------MSNTYTL--NHRQAACFTPGRGG-------NRITTIVIHHWDDPAKNP--SFNGTVDWFVTGRG-----RNSAHYVVEAGRVTRMVAESDTAWHAGNWPVNQTSIGIECNPRASEADKQTVAALIRDIQSRHGK-L-RIIGHKDASSTACPGRYYPPAQVLAPYLG---------GNSGV-----PAAPKP--PAVSAPGGSVDEL--------ARAV-----------------------------LAGKY-----GNGEERKRR-LG---SRYA-EVQRRVNELIAGK---------------------------------------------------------------A-------PAPD-SPNL--DALANAVLRGEYGNGEERR-RR----LGHLYQP----------VQDLVN---R--KLGIR--------
WP_048349524 --------------MSHTYTL--NHRQAACFTPGRGG-------NRITTIVIHHWDDPAKNP--TFDGTVGWFVSGRG-----RNSAHYVVEAGRVTRLVAESDTAWHAGNWPVNQTSIGIECNPRASEADKQTIAALIRDIQSRHGK-L-RIIGHKDASSTACPGRYYPPATVLAPYLG---------GNSGV-----PAAPKP--PAASAPGGSVDEL--------ARAV-----------------------------LAGRY-----GNGEERKRR-LG---SRYA-EVQRRVNELIAGK---------------------------------------------------------------A-------PAPA-APDL--DALANAVLRGEYGNGEERR-RR----LGHLYQP----------VQDLVN---R--KLGIR--------
WP_165315851 ---------------MYA-YE--TGMNSPAYTHGRPG------VGKPQFIVLHHWGAL--GQ--LFANVLAFLCRPGA-----DTSAHYVVEKGKVACIVDPDDTAWHAGNWDANLRGIGIECRPEMDKADFETVAELIAELRHAYGP-L-PLRIHKEFFATACPGRWEAQRSALDARANALM-----KGAKTA-----AAASVS--KPAASKGPNYEAL--------ADAV-----------------------------IRGEY-----GSGEERMRR-LG---NAYA-RVQAIVNARLLGGQPTPTPL-P-AKPAGAN-IDALAKAVIRGEYGTGDARRQKLGNLYDQVQARVNQILG----AGA-------TAHRAGANI--DALADAVIRGEYGNGDERR-VR----LGANFAA----------VQARVN---Q--KLAA---------
WP_270625927 --------------MSYT-YE--TQYNSPNYQKGRPA-------GAPAFIVIHHWGID--GQ--KHHNVVSYLCRKGG-----NSSAHYVASAGIVTCIVDPDDRAWHAGKT-GNPRGIGIECRPECSDGDFRTVAELIAELRKTYGN-L-PLVGHKDHMNTDCPGRWYPRLQELSNLANSLK-----GGTS---------------TPAPAPSLDLEAL--------ATAV-----------------------------IAGKY-----GNGEARKRA-LG---ANYQ-AVQAIVNKRLTGKSKP-A--------PSVN-LEALATAVIAGKYGNGEARKRALGANYQAVQAIVNKRLK----G----------------------------------------------------------------------------------------
