# Supplementary material for: New Phage-Derived Antibacterial Enzyme PolaR Targeting Rothia spp
Source: Cells. 2023 Aug 4;12(15):1997. doi: 10.3390/cells12151997 (PMC10417112; doi:10.3390/cells12151997)
Supplement: Supplementary file 1 [file cells-12-01997-s001.zip › File S1/Polar_tree.newick]

(WP_163104280:0.8191899999999999,(((WP_277522411:0.8208699999999998,(WP_237220378:0.06136000000000008,(WP_204878195:0.10624000000000011,(WP_135012988:0.025570000000000093,WP_135013781:0.0482800000000001):0.059229999999999894):0.07196999999999987):0.4282400000000002):0.5104299999999999,((WP_212129944:0.017079999999999984,WP_139468071:0.005529999999999813):1.00511,(WP_141530367:0.46459000000000006,(WP_103061595:0.4221300000000001,(WP_192496809:0.46146,WP_195393107:0.24179000000000017):0.14762000000000008):0.12754):0.19379999999999997):0.20019999999999993):0.12105999999999995,(((WP_004808305:0.04438999999999993,WP_101590697:0.007369999999999877):0.71591,(WP_204881319:0.05221000000000009,WP_260076958:0.13811000000000018):0.7949299999999999):0.24073999999999995,(WP_072514049:1.3742,((WP_165315851:0.4373699999999998,((WP_278920420:0.006780000000000008,WP_259243896:0.016779999999999795):0.5470099999999998,WP_270625927:0.3203100000000001):0.06220000000000003):0.07616,((WP_102166064:0.33389,((WP_281511047:0.000550,(WP_197691245:0.003029999999999866,(WP_197695792:0.000550,WP_197695294:0.005879999999999885):0.009100000000000108):0.000530):0.16455999999999982,(((WP_114950125:0.04540999999999995,(WP_167801519:0.042910000000000004,WP_108726243:0.012669999999999959):0.048109999999999875):0.012659999999999894,(WP_257060362:0.014810000000000212,WP_257098767:0.000540):0.014670000000000183):0.006990000000000052,WP_048349524:0.030100000000000016):0.3525800000000001):0.14005999999999985):0.2469300000000001,(((WP_013397651:0.0014300000000000423,(WP_279792046:0.005609999999999893,(WP_048751131:0.005619999999999958,WP_004005334:0.000550):0.000550):0.009840000000000071):0.36351999999999984,(WP_126854790:0.000550,(WP_279799766:0.00550000000000006,WP_006887726:0.000550):0.005250000000000199):0.22386000000000017):0.7427199999999998,(WP_070649372:0.038759999999999906,((WP_070690824:0.025959999999999983,(WP_049334214:0.007460000000000022,(WP_070600090:0.033869999999999845,WP_070676398:0.03649000000000013):0.034170000000000034):0.018269999999999786):0.006940000000000168,(WP_070629740:0.15359999999999996,PolaR:0.005269999999999886):0.03116999999999992):0.02654999999999985):0.4541200000000001):0.3462299999999998):0.0613999999999999):0.24822999999999995):0.0974600000000001):0.08922999999999992):0.19076000000000004,(YP_010756048:0.9321299999999999,((WP_092648964:0.65056,(WP_165315623:0.39649,WP_277424256:0.48746):0.14586999999999994):0.13907000000000003,WP_073995792:0.7114499999999999):0.12051999999999974):0.13072000000000017);
