# Supplementary material for: New Phage-Derived Antibacterial Enzyme PolaR Targeting Rothia spp
Source: Cells. 2023 Aug 4;12(15):1997. doi: 10.3390/cells12151997 (PMC10417112; doi:10.3390/cells12151997)
Supplement: Supplementary file 1 [file cells-12-01997-s001.zip › File S1/Summary of bioinformatic analyses.xlsx]

## Sheet: Trimming and Assembly stats
library	trimming settings	mean length paired R1	std length paired R1	mean quality paired R1	std quality paired R1	reads paired R1	bases total paired R1	mean length paired R2	std length paired R2	mean quality paired R2	std quality paired R2	reads paired R2	bases total paired R2	mean length unpaired R1	std length unpaired R1	mean quality unpaired R1	std quality unpaired R1	reads unpaired R1	bases total unpaired R1	mean length unpaired R2	std length unpaired R2	mean quality unpaired R2	std quality unpaired R2	reads unpaired R2	bases total unpaired R2	assembly contigs	assembly total contig length	assembly mean contig length	assembly L50	assembly N50	assembly std contig length	virus contigs	virus total contig length	virus mean contig length	virus L50	virus N50	virus std contig length
176_S20	ILLUMINACLIP:NexteraPE-PE.fa:2:30:10:2:keepBothReads SLIDINGWINDOW:5:25 MINLEN:20	88.1382	35.5954	33.4455	5.43031	1606732	141614456	90.5024	37.1623	33.5481	5.3311	1606732	145413110	56.3087	30.5397	32.3642	6.68352	348737	19636919	61.0687	32.4845	32.5024	6.54548	218248	13328121	60531	26030885	430.042	10319	470	794.143	5	40415	8083	2	10679	3950.09
148_S10	ILLUMINACLIP:NexteraPE-PE.fa:2:30:10:2:keepBothReads SLIDINGWINDOW:5:25 MINLEN:20	85.3415	35.2248	33.3695	5.55645	3234086	276001714	87.9558	36.8518	33.4678	5.4508	3234086	284456690	55.556	29.8432	32.3541	6.71158	834246	46347359	59.4095	31.809	32.4264	6.62672	464502	27595841	36966	23669559	640.306	3586	1152	1468.79	40	357685	8942.12	7	12290	10784.1
E2300118_S4	ILLUMINACLIP:NexteraPE-PE.fa:2:30:10:2:keepBothReads SLIDINGWINDOW:5:25 MINLEN:20	123.814	36.1852	34.2956	4.31266	6166534	763503689	121.756	36.8519	34.2198	4.39023	6166534	750815254	76.3352	44.6114	33.1901	5.87344	435139	33216415	70.6073	42.1291	32.8643	6.16464	236382	16690306	322119	88416309	274.483	120869	257	281.96	23	189493	8238.83	7	8536	6425.19
158_S14	ILLUMINACLIP:NexteraPE-PE.fa:2:30:10:2:keepBothReads SLIDINGWINDOW:5:25 MINLEN:20	87.0613	35.6961	33.4082	5.46618	2085416	181559117	90.2295	37.2287	33.5132	5.37468	2085416	188166007	55.7117	30.4612	32.3569	6.6793	482878	26901970	61.2758	32.9002	32.4902	6.55261	310690	19037788	14851	11705961	788.227	988	1992	2064.21	34	426384	12540.7	7	19077	12075.3
225VLP_S29	ILLUMINACLIP:NexteraPE-PE.fa:2:30:10:2:keepBothReads SLIDINGWINDOW:5:25 MINLEN:20	125.19	35.5126	34.3264	4.28584	4369535	547023771	121.068	37.3659	34.1972	4.47255	4369535	529009399	71.5808	42.595	32.9347	6.15324	362556	25952057	67.7215	41.1066	32.7436	6.33483	168149	11387307	137053	70015971	510.868	18918	668	874.415	39	288808	7405.33	9	9260	6780.77
E20_211	ILLUMINACLIP:NexteraPE-PE.fa:2:30:10:2:keepBothReads SLIDINGWINDOW:5:25 MINLEN:20	123.458	36.0021	34.3818	4.2139	9410883	1161852942	119.257	37.592	34.249	4.40796	9410883	1122309989	72.9755	42.7278	33.0519	6.04222	787142	57442076	65.2207	38.6488	32.6448	6.43913	336838	21968826	373216	182938930	490.169	55333	621	794.756	78	517367	6632.91	20	7994	4556.07
157_S13	ILLUMINACLIP:NexteraPE-PE.fa:2:30:10:2:keepBothReads SLIDINGWINDOW:5:25 MINLEN:20	89.1911	35.291	33.4282	5.42404	882106	78675969	92.9203	36.9547	33.5651	5.27735	882106	81965546	56.0425	30.5011	32.3085	6.71945	163073	9139015	63.4736	33.3989	32.5498	6.47715	126356	8020266	2758	961388	348.582	745	300	607.958	0	0	0	0	0	0
163_S8	ILLUMINACLIP:NexteraPE-PE.fa:2:30:10:2:keepBothReads SLIDINGWINDOW:5:25 MINLEN:20	124.541	35.0276	34.4681	4.04363	2992581	372700096	123.815	34.9688	34.3985	4.1189	2992581	370526288	77.2218	44.187	33.353	5.68035	207424	16017658	73.2457	42.4102	32.9728	6.04942	110805	8115994	87227	33255002	381.247	19340	364	652.803	15	177202	11813.5	3	32113	12329.6
E10_DWU	ILLUMINACLIP:NexteraPE-PE.fa:2:30:10:2:keepBothReads SLIDINGWINDOW:5:25 MINLEN:20	126.715	34.8143	34.3649	4.23155	6511585	825114149	122.525	36.7413	34.2289	4.43201	6511585	797833298	73.5307	43.5444	33.008	6.07424	488983	35955278	67.6753	40.4598	32.7135	6.3686	229315	15518963	53761	41956222	780.421	4115	1983	1685.74	49	434648	8870.37	11	11500	8346.2
166_S16	ILLUMINACLIP:NexteraPE-PE.fa:2:30:10:2:keepBothReads SLIDINGWINDOW:5:25 MINLEN:20	86.1567	35.4418	33.421	5.48002	2414818	208052861	90.0663	37.0131	33.5803	5.30023	2414818	217493700	55.8438	30.2729	32.3858	6.678	557399	31127268	61.4366	32.5579	32.5368	6.51214	351352	21585869	61418	31369249	510.75	8379	649	1140.63	17	222269	13074.6	4	25676	9815.54
194_S24	ILLUMINACLIP:NexteraPE-PE.fa:2:30:10:2:keepBothReads SLIDINGWINDOW:5:25 MINLEN:20	85.9342	35.5323	33.3868	5.50242	3916600	336569856	89.6465	37.3055	33.5113	5.38147	3916600	351109661	55.5908	30.2798	32.3712	6.67711	934382	51943025	60.5405	32.5816	32.4842	6.56182	560095	33908407	46856	18665307	398.355	9682	387	871.372	13	247405	19031.2	3	39775	15635.8
199_S26	ILLUMINACLIP:NexteraPE-PE.fa:2:30:10:2:keepBothReads SLIDINGWINDOW:5:25 MINLEN:20	87.487	35.1545	33.4128	5.46285	3186818	278805099	89.1914	36.8676	33.5001	5.40545	3186818	284236894	55.8496	30.2488	32.3334	6.70228	735027	41050996	60.4621	32.1368	32.4648	6.59147	455805	27558918	193945	67466850	347.866	52599	340	376.079	1	4515	4515	1	4515	0
213_S10	ILLUMINACLIP:NexteraPE-PE.fa:2:30:10:2:keepBothReads SLIDINGWINDOW:5:25 MINLEN:20	121.544	37.0958	34.3245	4.28624	4471719	543510521	119.1	37.7277	34.2498	4.37919	4471719	532580020	71.5463	42.2392	33.0115	6.08003	330893	23674174	66.8538	38.9766	32.7049	6.34632	179634	12009219	568440	176660831	310.782	181156	298	255.29	9	40108	4456.44	3	5720	2584.19
E1_300118	ILLUMINACLIP:NexteraPE-PE.fa:2:30:10:2:keepBothReads SLIDINGWINDOW:5:25 MINLEN:20	122.439	37.1343	34.3809	4.21054	4918421	602204530	118.933	38.2575	34.2616	4.37129	4918421	584964057	74.7073	43.1665	33.1917	5.89433	393166	29372375	69.0122	41.6085	32.8977	6.1759	187432	12935088	646626	183081454	283.133	228953	272	325.278	17	271693	15981.9	2	40481	29474.8
83_S29	ILLUMINACLIP:NexteraPE-PE.fa:2:30:10:2:keepBothReads SLIDINGWINDOW:5:25 MINLEN:20	87.2842	35.6363	33.4518	5.42624	1066873	93121127	90.0374	37.2484	33.5697	5.30814	1066873	96058467	56.179	30.4977	32.3981	6.65802	243006	13651829	61.3736	32.7221	32.5345	6.50749	151248	9282640	15547	10464878	673.112	1287	1218	1631.16	16	183581	11473.8	6	14723	5145.25
168_S18	ILLUMINACLIP:NexteraPE-PE.fa:2:30:10:2:keepBothReads SLIDINGWINDOW:5:25 MINLEN:20	87.9952	35.3773	33.4376	5.44505	4009159	352786756	89.7025	36.8467	33.517	5.38149	4009159	359631562	55.8041	30.3506	32.3366	6.71115	890416	49688851	60.5896	32.2607	32.4791	6.57566	567595	34390343	258234	83055615	321.629	77632	313	287.539	3	19854	6618	2	6408	1794.28
110_S3	ILLUMINACLIP:NexteraPE-PE.fa:2:30:10:2:keepBothReads SLIDINGWINDOW:5:25 MINLEN:20	88.2383	35.4137	33.4462	5.43026	2934778	258959925	89.0146	36.782	33.4927	5.41301	2934778	261238096	56.2675	30.6283	32.3557	6.68987	691092	38886028	59.7484	31.9461	32.4442	6.61419	406196	24269545	13335	11844666	888.239	802	2866	2173.86	30	400013	13333.8	7	22319	10062.7
146_S8	ILLUMINACLIP:NexteraPE-PE.fa:2:30:10:2:keepBothReads SLIDINGWINDOW:5:25 MINLEN:20	84.5795	35.1653	33.4689	5.41122	4176323	353231207	88.6174	36.5499	33.617	5.25864	4176323	370094823	55.1498	29.9353	32.4057	6.63944	972051	53608428	61.1952	32.4019	32.5592	6.48727	617007	37757858	53315	30504692	572.16	6171	810	1248.94	46	492294	10702	9	12438	13870.3
E228_S24	ILLUMINACLIP:NexteraPE-PE.fa:2:30:10:2:keepBothReads SLIDINGWINDOW:5:25 MINLEN:20	125.976	35.1798	34.3641	4.18926	538805	67876643	124.034	36.1341	34.2832	4.29062	538805	66830327	75.5017	44.3175	33.1493	5.88749	39667	2994924	88.3663	49.9664	33.6789	5.26551	27473	2427686	17537	6424177	366.321	3743	286	1350.86	3	29451	9817	1	18030	5839.37
E91VLP_S30	ILLUMINACLIP:NexteraPE-PE.fa:2:30:10:2:keepBothReads SLIDINGWINDOW:5:25 MINLEN:20	125.018	35.7092	34.3269	4.28069	3036295	379591307	123.252	36.1979	34.2558	4.36802	3036295	374230057	73.5347	43.4867	33.0814	5.99407	207372	15249029	74.7966	44.1431	33.0533	5.98703	128002	9574113	83718	35386453	422.686	15099	432	749.061	20	179833	8991.65	3	16597	13789.9
115_S4	ILLUMINACLIP:NexteraPE-PE.fa:2:30:10:2:keepBothReads SLIDINGWINDOW:5:25 MINLEN:20	87.5924	35.3812	33.434	5.44655	5968636	522807079	91.9952	36.893	33.5968	5.25782	5968636	549086104	55.824	30.3098	32.363	6.6883	1179616	65850879	62.7229	32.9539	32.5632	6.47937	846006	53063961	230541	102361888	444.007	40959	506	671.037	27	160477	5943.59	7	7250	5012.57
107_S1	ILLUMINACLIP:NexteraPE-PE.fa:2:30:10:2:keepBothReads SLIDINGWINDOW:5:25 MINLEN:20	85.9705	34.9657	33.4065	5.50565	3379219	290513133	89.0179	36.639	33.5299	5.36489	3379219	300810953	55.6186	29.8652	32.342	6.71614	779859	43374700	60.3323	32.0035	32.4742	6.574	473128	28544891	47683	30868418	647.367	4870	1165	1277.51	15	100324	6688.27	4	7989	5426.52
13G_201	ILLUMINACLIP:NexteraPE-PE.fa:2:30:10:2:keepBothReads SLIDINGWINDOW:5:25 MINLEN:20	124.763	35.5334	34.4039	4.1405	1383193	172571092	123.72	35.8209	34.3474	4.18423	1383193	171128881	78.2924	44.7716	33.3433	5.69846	108247	8474914	92.8286	50.0158	33.7913	5.07492	78630	7299115	91556	36165700	395.012	18990	385	656.703	29	216359	7460.66	6	9918	6501.17
109_S2	ILLUMINACLIP:NexteraPE-PE.fa:2:30:10:2:keepBothReads SLIDINGWINDOW:5:25 MINLEN:20	87.3286	35.5655	33.4495	5.42553	2144904	187311484	88.2232	37.2474	33.5024	5.40443	2144904	189230292	56.6815	30.8201	32.4122	6.62512	582401	33011391	59.2784	32.1217	32.4419	6.61436	293467	17396242	14378	11663641	811.214	882	2046	2356.74	39	411278	10545.6	9	13577	10645.9
203_S27	ILLUMINACLIP:NexteraPE-PE.fa:2:30:10:2:keepBothReads SLIDINGWINDOW:5:25 MINLEN:20	88.6948	35.7282	33.4584	5.42357	4490679	398299707	89.6931	37.1411	33.516	5.39035	4490679	402782777	56.5563	30.806	32.3753	6.67719	1022728	57841721	60.2416	32.1542	32.477	6.58366	617105	37175389	185979	79521301	427.582	36179	467	656.266	27	231341	8568.19	7	10811	6357.97
E5300118_S14	ILLUMINACLIP:NexteraPE-PE.fa:2:30:10:2:keepBothReads SLIDINGWINDOW:5:25 MINLEN:20	124.293	35.8915	34.3465	4.24825	4811778	598071007	122.169	36.5344	34.2712	4.34406	4811778	587851102	72.6116	43.0572	33.0397	6.04759	327700	23794814	69.7025	40.9316	32.8029	6.25711	184424	12854816	123659	60844663	492.036	14725	633	1026.6	29	212491	7327.28	7	10603	5834.15
149_S11	ILLUMINACLIP:NexteraPE-PE.fa:2:30:10:2:keepBothReads SLIDINGWINDOW:5:25 MINLEN:20	87.052	34.8873	33.3951	5.48561	3440500	299502537	88.4824	36.6275	33.4656	5.4482	3440500	304423616	55.289	29.8967	32.3084	6.73008	863295	47730715	59.7681	31.9773	32.4265	6.62457	496528	29676545	40003	31710365	792.7	3130	1931	1718.39	16	117893	7368.31	5	8774	4951.26
E12Z_S15	ILLUMINACLIP:NexteraPE-PE.fa:2:30:10:2:keepBothReads SLIDINGWINDOW:5:25 MINLEN:20	123.694	36.4623	34.3424	4.26404	5603344	693098967	120.329	37.7763	34.2441	4.39609	5603344	674243471	78.9244	42.7318	33.4288	5.65432	510766	40311883	69.4581	41.3502	32.8369	6.23793	212088	14731221	369981	135495714	366.223	88562	352	526.147	34	242987	7146.68	7	9292	8044.61
121_S7	ILLUMINACLIP:NexteraPE-PE.fa:2:30:10:2:keepBothReads SLIDINGWINDOW:5:25 MINLEN:20	85.821	35.1459	33.3876	5.51464	2865226	245896479	90.5385	36.7049	33.5656	5.3056	2865226	259413394	55.0923	29.8493	32.3309	6.72052	608411	33518752	62.1296	32.629	32.5497	6.49091	437239	27165500	56409	30452840	539.858	6902	745	1130.75	34	300368	8834.35	7	11945	8348.65
156_S12	ILLUMINACLIP:NexteraPE-PE.fa:2:30:10:2:keepBothReads SLIDINGWINDOW:5:25 MINLEN:20	87.2164	35.5039	33.4124	5.48097	9942617	867159617	91.0496	37.0525	33.5593	5.32434	9942617	905271594	55.7823	30.2794	32.3582	6.69551	2057861	114792177	62.0367	32.764	32.5381	6.5131	1430769	88760224	515207	175233738	340.123	135848	337	422.343	27	302251	11194.5	5	30243	12060.2
161_S15	ILLUMINACLIP:NexteraPE-PE.fa:2:30:10:2:keepBothReads SLIDINGWINDOW:5:25 MINLEN:20	84.5036	35.0775	33.365	5.54118	3420812	289070806	89.3034	36.8338	33.5341	5.35898	3420812	305490216	54.9767	29.7259	32.3578	6.6977	805281	44271656	61.3136	32.4344	32.5158	6.52802	518225	31774234	34004	24429021	718.416	2628	1554	1720.3	25	313811	12552.4	3	15228	19586.5
171B_S7	ILLUMINACLIP:NexteraPE-PE.fa:2:30:10:2:keepBothReads SLIDINGWINDOW:5:25 MINLEN:20	123.768	36.4202	34.342	4.2265	1203597	148966982	121.736	37.126	34.262	4.32424	1203597	146521305	75.6271	43.7457	33.2264	5.8481	93023	7035059	84.8156	48.5962	33.5471	5.41604	60414	5124047	31087	12751453	410.186	5507	400	880.542	9	66719	7413.22	3	10092	3800.45
216_S28	ILLUMINACLIP:NexteraPE-PE.fa:2:30:10:2:keepBothReads SLIDINGWINDOW:5:25 MINLEN:20	85.9786	35.1041	33.4094	5.48591	2971541	255488942	89.4589	36.8063	33.542	5.3488	2971541	265830899	55.2703	29.8513	32.3453	6.71482	666162	36818951	60.8861	32.271	32.5035	6.54849	426310	25956333	131957	55982569	424.249	26379	456	704.667	23	368323	16014	5	26497	13972.9
173_S22	ILLUMINACLIP:NexteraPE-PE.fa:2:30:10:2:keepBothReads SLIDINGWINDOW:5:25 MINLEN:20	86.4376	35.2991	33.3633	5.5429	1768050	152826058	90.9526	36.9612	33.5349	5.34226	1768050	160808762	55.2646	29.914	32.3188	6.7366	371134	20510574	62.4805	32.9441	32.5295	6.50804	271605	16970026	73284	26540358	362.158	18128	349	574.592	5	67645	13529	2	17939	9110.49
167_S17	ILLUMINACLIP:NexteraPE-PE.fa:2:30:10:2:keepBothReads SLIDINGWINDOW:5:25 MINLEN:20	87.6221	34.9776	33.4389	5.42385	4278603	374900316	87.9376	36.6178	33.4794	5.42913	4278603	376250286	55.8612	30.2111	32.3247	6.70562	1085998	60665109	58.8278	31.5933	32.4102	6.64403	583119	34303602	52954	32744672	618.361	5039	1063	1430.5	24	186540	7772.5	6	11043	7322.62
4G1972801_S5	ILLUMINACLIP:NexteraPE-PE.fa:2:30:10:2:keepBothReads SLIDINGWINDOW:5:25 MINLEN:20	125.652	35.2083	34.3801	4.1949	5359596	673444421	121.348	37.1948	34.2437	4.39397	5359596	650376073	73.2929	43.1335	33.0149	6.07318	430140	31526189	65.6844	39.4201	32.651	6.40712	183548	12056245	595492	211889676	355.823	154510	348	449.094	42	339413	8081.26	7	8973	10587
17_S19	ILLUMINACLIP:NexteraPE-PE.fa:2:30:10:2:keepBothReads SLIDINGWINDOW:5:25 MINLEN:20	84.9046	35.9001	33.3806	5.5598	848240	72019472	87.4799	37.7799	33.4807	5.44706	848240	74203961	56.8563	30.6458	32.4454	6.62742	224230	12748897	59.6271	32.4797	32.4744	6.58482	119846	7146066	13621	4748118	348.588	3576	322	466.397	3	32411	10803.7	1	17891	5231.85
E19_S3	ILLUMINACLIP:NexteraPE-PE.fa:2:30:10:2:keepBothReads SLIDINGWINDOW:5:25 MINLEN:20	124.265	36.3427	34.339	4.24104	143121	17784984	121.741	37.1449	34.2388	4.38294	143121	17423693	76.9873	44.9228	33.2337	5.82897	11001	846937	100.585	50.6599	34.0632	4.69891	9731	978793	6720	2492750	370.945	1509	303	1352.65	5	137266	27453.2	2	52378	23214.6
E49_S1	ILLUMINACLIP:NexteraPE-PE.fa:2:30:10:2:keepBothReads SLIDINGWINDOW:5:25 MINLEN:20	118.83	37.2186	34.4218	4.128	4217726	501193667	119.016	36.7201	34.4062	4.10877	4217726	501977898	75.5502	43.1191	33.3756	5.67173	318426	24057150	71.7505	41.3225	32.9803	6.02739	179332	12867157	233354	74980280	321.316	66238	287	408.278	29	234589	8089.28	6	11247	7639.54
E_30320	ILLUMINACLIP:NexteraPE-PE.fa:2:30:10:2:keepBothReads SLIDINGWINDOW:5:25 MINLEN:20	125.387	35.3295	34.4494	4.06614	11865387	1487760335	123.086	36.1874	34.3464	4.20056	11865387	1460459890	72.6392	43.0292	33.0829	6.00143	804760	58457132	67.8891	40.4096	32.7512	6.28957	410850	27892222	733900	308234450	419.995	138206	452	625.025	98	571771	5834.4	26	6824	4305.86
183_S6	ILLUMINACLIP:NexteraPE-PE.fa:2:30:10:2:keepBothReads SLIDINGWINDOW:5:25 MINLEN:20	122.376	36.6878	34.3799	4.1879	7350387	899512607	121.812	36.5104	34.3478	4.20316	7350387	895368692	72.8362	43.152	33.1386	5.94353	481224	35050550	68.7784	39.6296	32.7574	6.26957	285040	19604609	1012322	333835419	329.772	298074	326	313.189	27	137785	5103.15	10	5492	2503.27
B04_S32	ILLUMINACLIP:NexteraPE-PE.fa:2:30:10:2:keepBothReads SLIDINGWINDOW:5:25 MINLEN:20	119.774	37.5403	34.4326	4.07482	9030	1081559	117.824	37.7981	34.361	4.1779	9030	1063949	72.4496	43.4118	33.2054	5.85691	516	37384	69.6836	39.9702	32.7675	6.28564	335	23344	214	67132	313.701	69	264	413.206	0	0	0	0	0	0
214VLP_S22	ILLUMINACLIP:NexteraPE-PE.fa:2:30:10:2:keepBothReads SLIDINGWINDOW:5:25 MINLEN:20	123.553	36.368	34.2909	4.31049	5534906	683853192	121.163	37.2438	34.2087	4.4185	5534906	670624966	73.3575	43.4327	33.0525	6.01973	412327	30247273	68.0147	40.38	32.735	6.30914	213529	14523120	88640	33917068	382.638	18308	346	705.505	25	212597	8503.88	6	10289	6150.5
E6vlpzol13021_S2	ILLUMINACLIP:NexteraPE-PE.fa:2:30:10:2:keepBothReads SLIDINGWINDOW:5:25 MINLEN:20	123.725	35.8783	34.2954	4.34646	2421564	299608718	118.121	37.9056	34.1446	4.5738	2421564	286036762	71.374	41.8816	32.9173	6.19111	207100	14781551	67.3291	40.0233	32.746	6.33228	95024	6397881	88466	46576098	526.486	9520	807	1049.03	23	198160	8615.65	7	10785	5359.07
88_S30	ILLUMINACLIP:NexteraPE-PE.fa:2:30:10:2:keepBothReads SLIDINGWINDOW:5:25 MINLEN:20	87.4404	36.5085	33.2917	5.63026	953420	83367384	90.1291	38.6541	33.3659	5.57096	953420	85930928	55.7608	30.6109	32.3307	6.72246	255349	14238454	59.7922	33.0935	32.3699	6.67936	136722	8174915	4611	3999955	867.481	229	2903	2398	13	106775	8213.46	3	9737	9074.23
192_S23	ILLUMINACLIP:NexteraPE-PE.fa:2:30:10:2:keepBothReads SLIDINGWINDOW:5:25 MINLEN:20	87.8344	35.5946	33.4472	5.42457	3960050	347828479	89.8896	37.1273	33.536	5.35779	3960050	355967349	55.8884	30.4356	32.3597	6.67754	893660	49945232	60.9279	32.5467	32.4979	6.55145	561520	34212215	250353	75239513	300.534	81628	290	240.349	7	48379	6911.29	2	9394	3885
180_S21	ILLUMINACLIP:NexteraPE-PE.fa:2:30:10:2:keepBothReads SLIDINGWINDOW:5:25 MINLEN:20	88.3558	35.9797	33.4107	5.47775	2508450	221636139	91.6689	37.5564	33.5367	5.3467	2508450	229946896	56.543	30.9757	32.3809	6.67458	549171	31051757	62.4964	33.4546	32.5331	6.51022	368178	23009788	14952	11463420	766.681	1075	1835	1845.69	31	330478	10660.6	6	18725	10535.7
114_S19	ILLUMINACLIP:NexteraPE-PE.fa:2:30:10:2:keepBothReads SLIDINGWINDOW:5:25 MINLEN:20	124.481	35.7278	34.2952	4.33534	4431968	551696656	121.239	37.025	34.1966	4.45683	4431968	537327471	73.0177	42.8489	32.9946	6.10803	344108	25125967	69.3443	41.4281	32.7961	6.26561	178844	12401811	186411	77622146	416.403	35216	412	837.309	15	122754	8183.6	4	12406	5108.44
116_S5	ILLUMINACLIP:NexteraPE-PE.fa:2:30:10:2:keepBothReads SLIDINGWINDOW:5:25 MINLEN:20	86.2729	35.3791	33.4077	5.48458	2024751	174681062	90.1151	37.1104	33.5487	5.33652	2024751	182460621	55.62	30.1654	32.3857	6.67212	483815	26909773	61.5212	32.9607	32.5215	6.52324	298651	18373378	51283	22816949	444.922	9142	481	904.672	24	187877	7828.21	6	8309	5639.52
E5_S28	ILLUMINACLIP:NexteraPE-PE.fa:2:30:10:2:keepBothReads SLIDINGWINDOW:5:25 MINLEN:20	126.414	34.9499	34.3583	4.21513	833830	105407675	123.23	36.2726	34.2567	4.3556	833830	102753196	76.7022	44.2783	33.1318	5.95615	58691	4501731	92.3564	50.0697	33.7761	5.12355	43802	4045394	21405	7200878	336.411	5736	278	707.059	8	79356	9919.5	2	17160	8231.62
E19_210	ILLUMINACLIP:NexteraPE-PE.fa:2:30:10:2:keepBothReads SLIDINGWINDOW:5:25 MINLEN:20	124.87	35.3853	34.4576	4.04876	8839686	1103814909	123.612	35.6047	34.3787	4.14703	8839686	1092690395	72.7829	43.2428	33.1291	5.94008	583496	42468514	68.2646	39.956	32.7212	6.31171	315346	21526973	453726	209519727	461.776	72629	540	763.942	97	620172	6393.53	24	8643	5029.11
198_S25	ILLUMINACLIP:NexteraPE-PE.fa:2:30:10:2:keepBothReads SLIDINGWINDOW:5:25 MINLEN:20	87.0722	35.1065	33.3731	5.54431	2916731	253966319	91.0387	36.6944	33.5248	5.35994	2916731	265535253	55.825	30.1317	32.3176	6.74303	626725	34986920	61.7502	32.5144	32.5007	6.5473	422569	26093729	187158	59369088	317.214	57963	304	303.871	8	116597	14574.6	2	27544	14771.6
117_S6	ILLUMINACLIP:NexteraPE-PE.fa:2:30:10:2:keepBothReads SLIDINGWINDOW:5:25 MINLEN:20	86.4404	35.2846	33.4147	5.46411	2343849	202603261	89.0924	37.052	33.5244	5.36526	2343849	208819126	56.1397	30.4024	32.3809	6.66208	545275	30611602	60.4496	32.2981	32.4972	6.55091	323588	19560758	59241	17005119	287.05	19448	261	285.888	3	18362	6120.67	2	5757	1230.28
147_S9	ILLUMINACLIP:NexteraPE-PE.fa:2:30:10:2:keepBothReads SLIDINGWINDOW:5:25 MINLEN:20	88.303	36.0701	33.4836	5.39318	3075973	271617626	90.0116	37.4029	33.5572	5.33084	3075973	276873381	56.8766	31.1356	32.4232	6.62875	720884	41001402	60.6254	32.5896	32.5058	6.54887	418470	25369906	47435	25640871	540.548	5638	745	1254.16	31	367883	11867.2	6	21480	11870.2
E13_2702	ILLUMINACLIP:NexteraPE-PE.fa:2:30:10:2:keepBothReads SLIDINGWINDOW:5:25 MINLEN:20	124.243	35.8558	34.2925	4.2959	1662051	206498490	120.351	37.7399	34.1733	4.46628	1662051	200029445	71.9219	42.8894	32.9726	6.08054	145235	10445574	78.4729	47.8263	33.3506	5.67033	73451	5763915	40128	14879884	370.811	7949	307	1146.71	7	62833	8976.14	2	12920	6096.75
126_S25	ILLUMINACLIP:NexteraPE-PE.fa:2:30:10:2:keepBothReads SLIDINGWINDOW:5:25 MINLEN:20	125.15	35.6919	34.3222	4.22572	87770	10984404	124.722	35.509	34.2812	4.29606	87770	10946844	73.412	43.4188	33.0659	5.97695	5580	409639	123.525	44.4121	34.5965	3.72303	14470	1787404	5876	2287379	389.275	1257	350	743.857	1	3729	3729	1	3729	0
185WHAEGO_S9	ILLUMINACLIP:NexteraPE-PE.fa:2:30:10:2:keepBothReads SLIDINGWINDOW:5:25 MINLEN:20	118.787	37.5271	34.4784	4.03448	28660054	3404437391	117.342	37.6559	34.4041	4.13033	28660054	3363032023	70.4254	41.2	33.158	5.93105	2100944	147959798	64.3915	37.363	32.6805	6.3577	1043860	67215727	3100193	1183391967	381.716	765985	439	344.091	132	542932	4113.12	38	4538	3209.86
A04_S31	ILLUMINACLIP:NexteraPE-PE.fa:2:30:10:2:keepBothReads SLIDINGWINDOW:5:25 MINLEN:20	126.502	34.8511	34.332	4.27712	3682145	465798589	122.427	36.71	34.2109	4.45063	3682145	450795671	74.2453	43.9144	33.0051	6.0783	269566	20014009	75.8741	45.1628	33.1379	5.92783	144630	10973670	134572	48988968	364.035	32834	347	662.521	22	257066	11684.8	4	17788	11318.4
185_S18	ILLUMINACLIP:NexteraPE-PE.fa:2:30:10:2:keepBothReads SLIDINGWINDOW:5:25 MINLEN:20	124.757	35.4423	34.466	4.05924	7393353	922370982	123.046	35.9826	34.3853	4.16031	7393353	909719581	73.548	43.1537	33.1526	5.92402	498649	36674633	67.5553	39.6707	32.7227	6.32321	251182	16968679	568383	218108745	383.736	125049	382	532.593	59	360942	6117.66	13	6291	6772.56
E3_300118	ILLUMINACLIP:NexteraPE-PE.fa:2:30:10:2:keepBothReads SLIDINGWINDOW:5:25 MINLEN:20	125.157	35.5521	34.3775	4.17877	5953503	745124762	122.231	36.6832	34.282	4.31068	5953503	727705539	72.3573	43.0611	32.9925	6.09173	406425	29407807	68.3356	40.1635	32.7349	6.31627	216867	14819745	45924	30399688	661.956	3232	1426	1697.85	25	212341	8493.64	8	11549	5107.33
176_S20	ILLUMINACLIP:NexteraPE-PE.fa:2:30:10:2:keepBothReads SLIDINGWINDOW:5:30 MINLEN:20	71.0174	28.8803	34.6888	3.56989	676574	48048552	73.0955	30.5652	34.7439	3.52473	676574	49454522	52.2116	26.0556	34.3012	4.21423	322248	16825079	57.4806	27.9134	34.4542	4.02083	452512	26010682	22409	9105601	406.337	4910	424	518.237	1	6689	6689	1	6689	0
148_S10	ILLUMINACLIP:NexteraPE-PE.fa:2:30:10:2:keepBothReads SLIDINGWINDOW:5:30 MINLEN:20	68.0855	28.1185	34.6498	3.67707	1295862	88229365	70.6781	29.9429	34.7071	3.61109	1295862	91589128	50.7033	24.9908	34.2742	4.27544	723127	36664909	55.3237	26.907	34.398	4.11343	889674	49220030	20366	12151841	596.673	2387	879	1404.03	14	168369	12026.4	4	16368	9779.51
E2300118_S4	ILLUMINACLIP:NexteraPE-PE.fa:2:30:10:2:keepBothReads SLIDINGWINDOW:5:30 MINLEN:20	101.51	38.1935	35.0305	2.97338	4465649	453307877	98.4237	37.9913	35.0024	3.02742	4465649	439525718	73.3673	39.3281	34.7151	3.60265	790207	57975380	70.9712	37.2537	34.6785	3.64981	782843	55559327	148099	40622120	274.29	54237	252	289.583	10	120531	12053.1	3	16849	7398.17
158_S14	ILLUMINACLIP:NexteraPE-PE.fa:2:30:10:2:keepBothReads SLIDINGWINDOW:5:30 MINLEN:20	70.1854	28.6693	34.6786	3.58162	849070	59592306	72.4315	30.4483	34.7282	3.55698	849070	61499399	51.6276	25.8208	34.2963	4.211	422467	21810974	56.8772	27.7092	34.4319	4.05423	612511	34837887	9609	6996877	728.159	771	1440	1888.64	7	116486	16640.9	2	28115	12612
225VLP_S29	ILLUMINACLIP:NexteraPE-PE.fa:2:30:10:2:keepBothReads SLIDINGWINDOW:5:30 MINLEN:20	107.338	36.5232	35.0603	2.89895	3072908	329839200	101.94	37.3069	35.0088	3.03075	3072908	313251289	72.6024	38.9186	34.6795	3.66434	572653	41575960	70.9848	36.5188	34.6535	3.73582	575827	40874972	90058	46097047	511.86	12342	667	898.133	26	214765	8260.19	6	10912	6905.28
E20_211	ILLUMINACLIP:NexteraPE-PE.fa:2:30:10:2:keepBothReads SLIDINGWINDOW:5:30 MINLEN:20	106.792	36.4253	35.0829	2.86391	6724251	718093983	101.2	37.0455	35.03	2.99269	6724251	680496447	73.6018	39.0265	34.7098	3.61667	1239800	91251571	70.4453	35.9592	34.6627	3.70367	1181077	83201265	249995	120761879	483.057	38385	598	773.336	43	277945	6463.84	13	8017	3494.08
157_S13	ILLUMINACLIP:NexteraPE-PE.fa:2:30:10:2:keepBothReads SLIDINGWINDOW:5:30 MINLEN:20	71.3643	28.3438	34.6773	3.57576	376575	26873994	74.4685	30.2861	34.7467	3.51133	376575	28042994	52.2607	25.8372	34.2801	4.22675	156035	8154500	58.9018	28.1329	34.4642	3.98744	263665	15530344	572	263756	461.112	72	472	1060.87	0	0	0	0	0	0
163_S8	ILLUMINACLIP:NexteraPE-PE.fa:2:30:10:2:keepBothReads SLIDINGWINDOW:5:30 MINLEN:20	108.115	36.4878	35.1068	2.79219	2262499	244610036	105.89	36.4043	35.0729	2.86772	2262499	239576831	76.6333	40.1993	34.7751	3.48845	346080	26521239	75.9091	38.5494	34.746	3.50796	354690	26924214	55575	21536527	387.522	11766	373	753.292	15	234783	15652.2	3	29959	18639
E10_DWU	ILLUMINACLIP:NexteraPE-PE.fa:2:30:10:2:keepBothReads SLIDINGWINDOW:5:30 MINLEN:20	108.865	36.3731	35.0734	2.88134	4651442	506380391	103.134	37.2683	35.0184	3.00435	4651442	479724096	74.7485	39.6031	34.7073	3.6242	818770	61201813	71.8623	36.6396	34.6667	3.71196	835021	60006509	41763	32613582	780.92	3144	1997	1692.56	35	332328	9495.09	7	12083	10793.6
166_S16	ILLUMINACLIP:NexteraPE-PE.fa:2:30:10:2:keepBothReads SLIDINGWINDOW:5:30 MINLEN:20	69.3971	28.5972	34.6718	3.61723	1014465	70400955	73.2659	30.5055	34.7579	3.50783	1014465	74325721	51.039	25.4717	34.2827	4.25644	476020	24295604	57.6822	27.9425	34.4664	3.99576	715480	41270427	28501	13712002	481.106	4668	556	979.192	4	81742	20435.5	2	23269	3476.71
194_S24	ILLUMINACLIP:NexteraPE-PE.fa:2:30:10:2:keepBothReads SLIDINGWINDOW:5:30 MINLEN:20	68.9044	28.391	34.6623	3.61688	1636295	112747939	71.9673	30.3958	34.7268	3.56224	1636295	117759689	50.686	25.2816	34.2761	4.24881	815876	41353453	56.3744	27.4287	34.4305	4.05232	1115373	62878473	13547	5975425	441.088	2343	454	1037.83	9	166866	18540.7	3	29523	13769.6
199_S26	ILLUMINACLIP:NexteraPE-PE.fa:2:30:10:2:keepBothReads SLIDINGWINDOW:5:30 MINLEN:20	70.5935	28.2824	34.6829	3.57077	1296141	91499143	71.944	30.0388	34.7263	3.56653	1296141	93249575	51.9124	25.7096	34.2934	4.21617	653481	33923783	56.513	27.3048	34.4268	4.06565	907406	51280203	45928	14305837	311.484	14993	295	229.934	0	0	0	0	0	0
213_S10	ILLUMINACLIP:NexteraPE-PE.fa:2:30:10:2:keepBothReads SLIDINGWINDOW:5:30 MINLEN:20	104.039	37.0557	35.0588	2.89551	3168819	329680849	100.863	37.0162	35.0298	2.97739	3168819	319616151	71.8085	38.4652	34.6835	3.66743	529446	38018730	70.8141	35.7675	34.6716	3.6811	631494	44718702	271714	79605826	292.977	92311	277	220.383	3	13103	4367.67	2	4706	1921.07
E1_300118	ILLUMINACLIP:NexteraPE-PE.fa:2:30:10:2:keepBothReads SLIDINGWINDOW:5:30 MINLEN:20	105.709	37.3897	35.0843	2.84382	3520602	372159408	100.769	37.6952	35.0325	2.97923	3520602	354768240	74.6234	39.3727	34.7392	3.5656	646896	48273604	71.3826	36.933	34.6973	3.6412	641657	45803158	295140	81094301	274.766	106719	260	476.368	7	284612	40658.9	1	184245	59504.3
83_S29	ILLUMINACLIP:NexteraPE-PE.fa:2:30:10:2:keepBothReads SLIDINGWINDOW:5:30 MINLEN:20	70.6154	28.716	34.6935	3.55966	446034	31496888	73.0597	30.5944	34.7525	3.51757	446034	32587115	51.9621	25.9489	34.3043	4.21881	213574	11097761	57.7434	28.0253	34.4656	3.99905	311163	17967604	9273	5582625	602.03	1024	897	1311.18	2	53565	26782.5	1	36070	9287.5
168_S18	ILLUMINACLIP:NexteraPE-PE.fa:2:30:10:2:keepBothReads SLIDINGWINDOW:5:30 MINLEN:20	71.1054	28.5763	34.6919	3.57179	1649422	117282813	72.3937	30.0959	34.7309	3.56191	1649422	119407781	52.2811	26.0127	34.3048	4.21304	808184	42252769	56.8383	27.428	34.4366	4.0506	1136668	64606234	52053	14885202	285.962	18177	274	184.797	1	4533	4533	1	4533	0
110_S3	ILLUMINACLIP:NexteraPE-PE.fa:2:30:10:2:keepBothReads SLIDINGWINDOW:5:30 MINLEN:20	71.2872	28.6187	34.6954	3.57144	1191813	84960988	71.7373	29.9164	34.7192	3.58542	1191813	85497412	52.8644	26.2655	34.3184	4.19491	635990	33621261	56.3702	27.2918	34.4254	4.06742	797678	44965299	9204	7592492	824.912	648	1991	2259.82	15	308125	20541.7	3	36357	25727.7
146_S8	ILLUMINACLIP:NexteraPE-PE.fa:2:30:10:2:keepBothReads SLIDINGWINDOW:5:30 MINLEN:20	69.2563	28.3162	34.6963	3.56427	1771769	122706192	72.39	30.0902	34.7639	3.51046	1771769	128258379	51.0826	25.502	34.3028	4.20397	825228	42154811	57.3367	27.7113	34.4651	4.00699	1245971	71439888	27805	15513235	557.93	3621	729	1137.39	22	249213	11327.9	4	26575	10564.3
E228_S24	ILLUMINACLIP:NexteraPE-PE.fa:2:30:10:2:keepBothReads SLIDINGWINDOW:5:30 MINLEN:20	107.776	36.7534	35.0608	2.87311	394730	42542488	104.756	37.2568	35.0279	2.95723	394730	41350358	75.1722	40.0593	34.7191	3.56517	66760	5018497	78.2783	41.4504	34.774	3.48639	72175	5649739	8956	3803976	424.741	1236	397	1832.17	1	18079	18079	1	18079	0
E91VLP_S30	ILLUMINACLIP:NexteraPE-PE.fa:2:30:10:2:keepBothReads SLIDINGWINDOW:5:30 MINLEN:20	106.38	36.8293	35.0533	2.8944	2187887	232748430	103.576	36.8879	35.0258	2.95434	2187887	226613191	73.3512	39.0937	34.6956	3.64573	344691	25283497	73.6165	37.4487	34.6979	3.63211	422692	31117119	48354	21433929	443.271	7761	481	862.353	13	143823	11063.3	1	71950	18078.1
115_S4	ILLUMINACLIP:NexteraPE-PE.fa:2:30:10:2:keepBothReads SLIDINGWINDOW:5:30 MINLEN:20	70.516	28.6008	34.6798	3.59456	2553054	180031132	74.3928	30.4791	34.7623	3.50023	2553054	189928906	51.8258	25.8055	34.2913	4.23442	1094417	56719019	58.6072	28.1272	34.4752	3.98721	1783131	104504366	92170	37067521	402.165	20379	412	539.413	3	27505	9168.33	1	18237	6839.4
107_S1	ILLUMINACLIP:NexteraPE-PE.fa:2:30:10:2:keepBothReads SLIDINGWINDOW:5:30 MINLEN:20	68.8617	28.0177	34.6626	3.64919	1415004	97439542	71.9895	29.9314	34.7334	3.55843	1415004	101865457	50.8146	24.9389	34.2718	4.27308	692359	35181926	56.5517	27.3326	34.4317	4.05312	945163	53450593	28130	16315410	580	3657	838	1084.12	3	54430	18143.3	2	20660	3905.62
13G_201	ILLUMINACLIP:NexteraPE-PE.fa:2:30:10:2:keepBothReads SLIDINGWINDOW:5:30 MINLEN:20	108.097	36.6827	35.0832	2.83142	1022631	110543466	106.105	36.6067	35.0586	2.89165	1022631	108505995	75.9354	40.0133	34.7489	3.52584	166684	12657220	80.2974	41.7663	34.8097	3.38387	194410	15610623	56772	22802758	401.655	11400	400	722.25	18	146490	8138.33	4	13063	7334.29
109_S2	ILLUMINACLIP:NexteraPE-PE.fa:2:30:10:2:keepBothReads SLIDINGWINDOW:5:30 MINLEN:20	70.6382	28.6921	34.6959	3.56934	876109	61886742	71.3681	30.4052	34.7242	3.58352	876109	62526219	52.1771	26.0613	34.3145	4.19335	496790	25921085	56.3076	27.6074	34.432	4.0614	576615	32467825	9775	7113663	727.74	824	1378	2068.67	24	322687	13445.3	4	25347	17036.8
203_S27	ILLUMINACLIP:NexteraPE-PE.fa:2:30:10:2:keepBothReads SLIDINGWINDOW:5:30 MINLEN:20	71.6642	28.9925	34.7009	3.5642	1846279	132312041	72.2846	30.399	34.7279	3.57539	1846279	133457460	53.0266	26.5208	34.3236	4.18603	945821	50153692	56.885	27.6905	34.4415	4.04938	1242659	70688641	66859	25987668	388.694	15711	390	563.777	4	29298	7324.5	1	17039	5663.57
E5300118_S14	ILLUMINACLIP:NexteraPE-PE.fa:2:30:10:2:keepBothReads SLIDINGWINDOW:5:30 MINLEN:20	106.358	36.9725	35.0635	2.89173	3463538	368373384	103.218	37.1106	35.034	2.96415	3463538	357498027	73.6061	39.2683	34.7016	3.64955	559447	41178693	72.5916	36.8328	34.6869	3.66266	649030	47114106	76865	40491141	526.783	8363	764	1106.39	17	175623	10330.8	5	15428	6605.42
149_S11	ILLUMINACLIP:NexteraPE-PE.fa:2:30:10:2:keepBothReads SLIDINGWINDOW:5:30 MINLEN:20	70.1697	28.0042	34.6746	3.59762	1380550	96872843	71.2393	29.7391	34.7104	3.60245	1380550	98349374	51.3653	25.4041	34.2807	4.23499	735592	37783884	55.9528	27.0367	34.4069	4.09525	961172	53780238	29640	18475861	623.342	3621	973	1163.5	4	9511	2377.75	2	2548	374.696
E12Z_S15	ILLUMINACLIP:NexteraPE-PE.fa:2:30:10:2:keepBothReads SLIDINGWINDOW:5:30 MINLEN:20	105.706	37.2802	35.064	2.9003	3999974	422821752	101.378	37.6817	35.0247	2.98854	3999974	405511297	75.4104	38.8488	34.7564	3.54737	762432	57495272	72.0529	36.7815	34.6868	3.6604	759986	54759158	204218	74005961	362.387	49094	345	531.122	16	136850	8553.12	5	9805	6682.99
121_S7	ILLUMINACLIP:NexteraPE-PE.fa:2:30:10:2:keepBothReads SLIDINGWINDOW:5:30 MINLEN:20	68.8542	28.151	34.6578	3.63838	1188649	81843519	73.2666	30.103	34.7509	3.52135	1188649	87088319	50.7645	25.2103	34.2672	4.27129	528581	26833144	57.7306	27.6136	34.4591	4.00462	883035	50978130	26788	13883577	518.276	3821	655	1048.13	11	73796	6708.73	4	8075	4168.51
156_S12	ILLUMINACLIP:NexteraPE-PE.fa:2:30:10:2:keepBothReads SLIDINGWINDOW:5:30 MINLEN:20	70.089	28.649	34.6726	3.6104	4167418	292090270	73.3165	30.4979	34.7464	3.53153	4167418	305540593	51.6497	25.725	34.2888	4.23882	1887805	97504608	57.6587	27.8462	34.4555	4.02602	2952273	170224229	123168	40312152	327.294	34616	312	370.431	4	39055	9763.75	1	24127	8333.96
161_S15	ILLUMINACLIP:NexteraPE-PE.fa:2:30:10:2:keepBothReads SLIDINGWINDOW:5:30 MINLEN:20	67.999	28.0544	34.6486	3.66138	1407165	95685830	72.0695	30.1124	34.7368	3.55366	1407165	101413683	50.2737	24.9764	34.2641	4.27581	686780	34526976	56.6412	27.3138	34.435	4.05236	1021609	57865144	21919	13775062	628.453	2359	1027	1323.94	8	161610	20201.2	2	28350	19202.3
171B_S7	ILLUMINACLIP:NexteraPE-PE.fa:2:30:10:2:keepBothReads SLIDINGWINDOW:5:30 MINLEN:20	105.723	37.146	35.0587	2.89644	869605	91937353	102.513	37.3048	35.0264	2.96217	869605	89145575	73.99	39.2875	34.7196	3.59191	147841	10938758	76.4582	39.7875	34.7549	3.52463	171853	13139572	17445	7767299	445.245	2577	475	1083.69	4	32962	8240.5	2	9272	4395.92
216_S28	ILLUMINACLIP:NexteraPE-PE.fa:2:30:10:2:keepBothReads SLIDINGWINDOW:5:30 MINLEN:20	69.333	28.2154	34.6725	3.60557	1235580	85666509	72.3191	30.0771	34.7414	3.53977	1235580	89356084	51.0884	25.3116	34.2823	4.24903	589063	30094312	56.8921	27.3985	34.4438	4.0345	863188	49108544	47193	17973353	380.848	11712	376	490.523	2	42294	21147	1	29453	8306
173_S22	ILLUMINACLIP:NexteraPE-PE.fa:2:30:10:2:keepBothReads SLIDINGWINDOW:5:30 MINLEN:20	69.0749	28.2776	34.6492	3.65965	725151	50089709	73.313	30.2499	34.7407	3.53788	725151	53163023	50.8518	25.138	34.2612	4.28783	327715	16664904	57.5334	27.5925	34.4443	4.0319	540258	31082891	18396	6737889	366.269	4403	349	736.503	0	0	0	0	0	0
167_S17	ILLUMINACLIP:NexteraPE-PE.fa:2:30:10:2:keepBothReads SLIDINGWINDOW:5:30 MINLEN:20	70.949	28.1611	34.6921	3.55474	1740771	123505933	71.155	29.7091	34.7166	3.58624	1740771	123864531	52.1213	25.8304	34.2969	4.21272	953653	49705659	55.9219	27.0697	34.4156	4.08314	1135964	63525268	27820	16602644	596.788	3004	910	1332.04	12	157801	13150.1	3	19015	10089.8
4G1972801_S5	ILLUMINACLIP:NexteraPE-PE.fa:2:30:10:2:keepBothReads SLIDINGWINDOW:5:30 MINLEN:20	108.438	36.4582	35.0799	2.86734	3841687	416585394	102.655	37.3739	35.0251	3.00274	3841687	394368395	74.3665	39.4808	34.7084	3.62591	707664	52626524	71.4142	36.7003	34.6684	3.7177	653283	46653704	329510	112900074	342.63	89839	327	435.911	23	215199	9356.48	4	17519	12110.3
17_S19	ILLUMINACLIP:NexteraPE-PE.fa:2:30:10:2:keepBothReads SLIDINGWINDOW:5:30 MINLEN:20	67.7206	28.7899	34.6526	3.67293	344235	23311817	70.1687	30.7532	34.7107	3.61552	344235	24154522	50.9027	25.4066	34.2912	4.24831	196820	10018668	55.5832	27.6181	34.4223	4.07715	234185	13016742	3167	1185024	374.179	783	346	571.166	0	0	0	0	0	0
E19_S3	ILLUMINACLIP:NexteraPE-PE.fa:2:30:10:2:keepBothReads SLIDINGWINDOW:5:30 MINLEN:20	105.957	37.3885	35.0576	2.89034	102503	10860879	102.07	37.6314	35.0153	2.98418	102503	10462492	74.7552	39.6798	34.7304	3.55053	18322	1369665	81.8568	42.7692	34.8487	3.3017	22456	1838177	3315	1381742	416.815	529	387	1722.97	3	112979	37659.7	1	57958	24811.8
E49_S1	ILLUMINACLIP:NexteraPE-PE.fa:2:30:10:2:keepBothReads SLIDINGWINDOW:5:30 MINLEN:20	103.315	37.1535	35.0928	2.83006	3134476	323838938	102.898	36.706	35.0854	2.83582	3134476	322532148	73.6009	39.0935	34.757	3.5253	488785	35975022	73.6299	37.6311	34.7423	3.51456	563557	41494625	133794	44193418	330.309	35842	300	449.879	20	181644	9082.2	5	10192	7547.35
E_30320	ILLUMINACLIP:NexteraPE-PE.fa:2:30:10:2:keepBothReads SLIDINGWINDOW:5:30 MINLEN:20	109.31	36.5536	35.1061	2.77631	8765324	958135535	105.436	36.9713	35.0602	2.88434	8765324	924181431	75.58	40.1355	34.7424	3.54892	1408536	106457213	73.6622	37.8549	34.7126	3.59365	1400976	103198918	483330	200857483	415.57	92946	441	626.64	74	433295	5855.34	20	6861	4712.89
183_S6	ILLUMINACLIP:NexteraPE-PE.fa:2:30:10:2:keepBothReads SLIDINGWINDOW:5:30 MINLEN:20	105.603	36.8974	35.0758	2.86176	5400338	570291294	104.441	36.6037	35.0631	2.88024	5400338	564015410	73.1621	39.2262	34.7116	3.61883	791293	57892656	73.3966	36.9252	34.7079	3.59822	981991	72074796	558566	174261398	311.98	176026	300	272.834	7	35381	5054.43	3	5356	2971.67
B04_S32	ILLUMINACLIP:NexteraPE-PE.fa:2:30:10:2:keepBothReads SLIDINGWINDOW:5:30 MINLEN:20	103.651	37.1213	35.1001	2.79922	6656	689903	99.9364	37.1601	35.079	2.82354	6656	665177	73.6963	39.3237	34.7369	3.53642	978	72075	72.4304	36.5227	34.7185	3.57329	1164	84309	112	36945	329.866	32	264	550.512	0	0	0	0	0	0
214VLP_S22	ILLUMINACLIP:NexteraPE-PE.fa:2:30:10:2:keepBothReads SLIDINGWINDOW:5:30 MINLEN:20	104.391	37.1609	35.0406	2.92609	3939318	411229260	101.124	37.4247	35.0095	2.99556	3939318	398359630	72.3151	38.7058	34.685	3.6449	675982	48883701	70.8349	36.1716	34.6603	3.68634	757697	53671378	47114	19288814	409.407	8185	403	819.315	16	182398	11399.9	4	19295	9451.94
E6vlpzol13021_S2	ILLUMINACLIP:NexteraPE-PE.fa:2:30:10:2:keepBothReads SLIDINGWINDOW:5:30 MINLEN:20	105.785	36.5328	35.0575	2.91514	1636775	173145641	99.0938	37.1925	34.9981	3.05866	1636775	162194312	72.6241	38.4051	34.6839	3.66811	323162	23469334	70.0372	34.9889	34.6506	3.74557	364473	25526673	55321	29770386	538.139	6167	825	1060.63	9	116296	12921.8	3	14152	9198.01
88_S30	ILLUMINACLIP:NexteraPE-PE.fa:2:30:10:2:keepBothReads SLIDINGWINDOW:5:30 MINLEN:20	68.9244	29.0442	34.6288	3.697	370939	25566754	70.9375	31.2867	34.6698	3.69201	370939	26313487	50.5269	25.4424	34.2601	4.28705	219327	11081917	55.1769	27.5693	34.3769	4.15096	260330	14364197	2753	2433639	883.995	139	2517	2623.1	6	76416	12736	3	14116	4834.3
192_S23	ILLUMINACLIP:NexteraPE-PE.fa:2:30:10:2:keepBothReads SLIDINGWINDOW:5:30 MINLEN:20	71.1348	28.808	34.6968	3.5531	1626045	115668388	72.7022	30.5167	34.7402	3.54585	1626045	118216996	52.3256	26.1728	34.3085	4.19759	804013	42070482	57.3572	27.9099	34.4503	4.02606	1134437	65068094	43667	11996676	274.731	15641	263	185.939	0	0	0	0	0	0
180_S21	ILLUMINACLIP:NexteraPE-PE.fa:2:30:10:2:keepBothReads SLIDINGWINDOW:5:30 MINLEN:20	70.8003	29.0642	34.675	3.60159	1034252	73225350	73.5226	30.8993	34.7378	3.54598	1034252	76040914	52.2657	26.2278	34.2999	4.22288	492314	25731122	57.9621	28.2688	34.4518	4.02105	744998	43181644	8968	6928370	772.566	656	1832	1859.1	18	194072	10781.8	4	21189	7959.52
114_S19	ILLUMINACLIP:NexteraPE-PE.fa:2:30:10:2:keepBothReads SLIDINGWINDOW:5:30 MINLEN:20	105.73	36.9839	35.0442	2.94631	3104149	328200982	101.793	37.1508	35.0076	3.02186	3104149	315979281	72.7307	38.7391	34.681	3.67599	556579	40480400	71.25	36.3231	34.6573	3.71528	620962	44243560	103839	44778469	431.23	17477	442	929.268	8	86235	10779.4	3	14717	5814.57
116_S5	ILLUMINACLIP:NexteraPE-PE.fa:2:30:10:2:keepBothReads SLIDINGWINDOW:5:30 MINLEN:20	69.463	28.3786	34.6736	3.61061	841269	58437029	72.8184	30.3897	34.7453	3.53051	841269	61259843	51.0146	25.3562	34.2868	4.23266	405858	20704693	57.3593	27.7773	34.4512	4.02931	603063	34591269	18718	8476018	452.827	3258	484	1047.37	11	114961	10451	3	17880	7131.78
E5_S28	ILLUMINACLIP:NexteraPE-PE.fa:2:30:10:2:keepBothReads SLIDINGWINDOW:5:30 MINLEN:20	107.534	36.5818	35.0608	2.89068	607270	65302031	103.371	36.8758	35.0242	2.96202	607270	62774086	75.2403	39.4009	34.7113	3.62225	100260	7543596	78.4798	40.7104	34.7813	3.46228	116290	9126416	10032	3682945	367.12	2176	314	868.54	4	59743	14935.8	2	25783	11603.5
E19_210	ILLUMINACLIP:NexteraPE-PE.fa:2:30:10:2:keepBothReads SLIDINGWINDOW:5:30 MINLEN:20	109.237	36.3263	35.1073	2.76877	6608144	721851354	106.424	36.4864	35.0705	2.85719	6608144	703264088	75.2302	40.1512	34.7415	3.5421	991840	74616303	73.959	37.8739	34.7091	3.58745	1043210	77154721	321179	146226732	455.281	53747	519	746.432	69	474473	6876.42	18	8446	5206.54
198_S25	ILLUMINACLIP:NexteraPE-PE.fa:2:30:10:2:keepBothReads SLIDINGWINDOW:5:30 MINLEN:20	69.2668	28.1945	34.6499	3.6715	1204313	83418886	73.2166	30.1772	34.7351	3.54454	1204313	88175699	51.2536	25.2439	34.2671	4.28733	571147	29273336	57.2904	27.5554	34.4333	4.05193	846185	48478241	34795	10224587	293.852	11790	276	455.476	3	84451	28150.3	1	72005	31019.7
117_S6	ILLUMINACLIP:NexteraPE-PE.fa:2:30:10:2:keepBothReads SLIDINGWINDOW:5:30 MINLEN:20	69.2536	28.3496	34.6689	3.60629	976315	67613292	71.5355	30.2572	34.729	3.55425	976315	69841137	51.31	25.4575	34.2877	4.23085	492282	25259000	56.6909	27.5547	34.4431	4.03143	658329	37321295	8802	3079943	349.914	2057	323	444.376	1	5757	5757	1	5757	0
147_S9	ILLUMINACLIP:NexteraPE-PE.fa:2:30:10:2:keepBothReads SLIDINGWINDOW:5:30 MINLEN:20	71.4818	29.2881	34.7096	3.5454	1282681	91688340	72.7891	30.8442	34.7439	3.54018	1282681	93365167	53.0406	26.7105	34.3346	4.17281	656928	34843885	57.4782	28.2134	34.4639	4.01475	856032	49203208	22463	12190863	542.709	2939	718	1313.71	17	253754	14926.7	3	26017	18148.5
E13_2702	ILLUMINACLIP:NexteraPE-PE.fa:2:30:10:2:keepBothReads SLIDINGWINDOW:5:30 MINLEN:20	105.6	36.8397	35.0429	2.91492	1175877	124172356	100.651	37.6963	34.9968	3.01797	1175877	118352938	71.998	38.9139	34.6784	3.63179	227627	16388692	73.2556	39.0273	34.7071	3.59424	220691	16166862	19745	8691280	440.176	2071	457	1430.01	4	37590	9397.5	1	22030	7320.82
126_S25	ILLUMINACLIP:NexteraPE-PE.fa:2:30:10:2:keepBothReads SLIDINGWINDOW:5:30 MINLEN:20	106.271	36.9751	35.0437	2.87616	64008	6802190	105.179	36.8074	35.0315	2.89669	64008	6732292	73.5053	39.6453	34.6942	3.60424	9569	703372	100.328	46.302	35.0496	2.90681	21200	2126948	3298	1329731	403.193	684	383	727.205	0	0	0	0	0	0
185WHAEGO_S9	ILLUMINACLIP:NexteraPE-PE.fa:2:30:10:2:keepBothReads SLIDINGWINDOW:5:30 MINLEN:20	104.708	36.8169	35.1173	2.76515	21388344	2239538903	101.979	36.6662	35.085	2.84443	21388344	2181157730	73.1096	38.916	34.7479	3.54201	3375535	246783986	70.7979	36.3602	34.7117	3.58251	3362250	238040318	2229748	757724892	339.825	647229	360	252.75	28	162780	5813.57	7	6185	5406.12
A04_S31	ILLUMINACLIP:NexteraPE-PE.fa:2:30:10:2:keepBothReads SLIDINGWINDOW:5:30 MINLEN:20	107.247	36.8859	35.0608	2.89579	2620278	281016713	102.024	37.5587	35.0137	3.01437	2620278	267331927	73.7226	39.3318	34.6957	3.63936	455689	33594572	73.2173	37.4256	34.6991	3.64098	501336	36706445	71680	25788062	359.766	17421	337	722.254	7	100826	14403.7	2	20612	12814.9
185_S18	ILLUMINACLIP:NexteraPE-PE.fa:2:30:10:2:keepBothReads SLIDINGWINDOW:5:30 MINLEN:20	109.049	36.53	35.1079	2.79014	5559828	606293836	106.04	36.7653	35.0744	2.86133	5559828	589561602	75.2936	40.0332	34.7432	3.54955	847258	63793076	73.6439	37.811	34.7148	3.58369	838218	61729668	362448	138501736	382.129	80864	378	524.958	49	326616	6665.63	11	7299	7230.01
E3_300118	ILLUMINACLIP:NexteraPE-PE.fa:2:30:10:2:keepBothReads SLIDINGWINDOW:5:30 MINLEN:20	107.507	36.548	35.0754	2.86547	4304729	462787273	103.502	36.9531	35.0384	2.94802	4304729	445548739	73.7648	39.2769	34.6983	3.62771	679496	50122897	72.5635	36.5584	34.685	3.65808	784975	56960495	31449	22567398	717.587	2074	1792	1856.63	14	144335	10309.6	2	30464	13213.2

## Sheet: IMGVR contigs similar to PolaR
UVIG	Taxon_oid	Scaffold_oid	Coordinates ('whole' if the UViG is the entire contig)	Ecosystem classification	vOTU	Length	Topology	geNomad score	Confidence	Estimated completeness	Estimated contamination	MIUViG quality	Gene content (total genes;cds;tRNA;geNomad marker)	Taxonomic classification	Taxonomic classification method	Host taxonomy prediction	Host prediction method	Sequence origin (doi)
IMGVR_UViG_2124908010_000082	2124908010	kg300_3287435	whole	Host-associated;Mammals: Human;Digestive system;Oral cavity	vOTU_00687432	27344	Linear	0.9824	High-confidence	63.04	0	Genome fragment	31;30;1;21	r__Duplodnaviria;k__Heunggongvirae;p__Uroviricota;c__Caudoviricetes;;;;	geNomad	d__Bacteria;p__Actinobacteriota;c__Actinomycetia;o__Actinomycetales;f__Actinomycetaceae;;	CRISPR spacer match	geNomad v1.1.0 (10.5281/zenodo.7015982)
IMGVR_UViG_2124908014_000054	2124908014	pt300_5758551	whole	Host-associated;Mammals: Human;Lymphatic system;Tonsils	vOTU_00688364	20062	Linear	0.9784	High-confidence	58.89	0	Genome fragment	24;24;0;16	r__Duplodnaviria;k__Heunggongvirae;p__Uroviricota;c__Caudoviricetes;;;;	geNomad	d__Bacteria;p__Actinobacteriota;c__Actinomycetia;o__Actinomycetales;f__Micrococcaceae;;	k-mer match	geNomad v1.1.0 (10.5281/zenodo.7015982)
IMGVR_UViG_3300000288_000006	3300000288	EM272_1000263	whole	Host-associated;Human;Digestive system;Large intestine	vOTU_00747666	19374	Linear	0.9826	High-confidence	64.11	0	Genome fragment	35;35;0;29	r__Duplodnaviria;k__Heunggongvirae;p__Uroviricota;c__Caudoviricetes;;;;	geNomad	d__Bacteria;p__Actinobacteriota;c__Actinomycetia;o__Actinomycetales;f__Bifidobacteriaceae;;	CRISPR spacer match	geNomad v1.1.0 (10.5281/zenodo.7015982)
IMGVR_UViG_3300005683_000131	3300005683	Ga0074432_100747	whole	Engineered;Wastewater;Nutrient removal;Biological phosphorus removal	vOTU_01258177	13196	Linear	0.9775	High-confidence	35.09	0	Genome fragment	17;17;0;5	r__Duplodnaviria;k__Heunggongvirae;p__Uroviricota;c__Caudoviricetes;;;;	geNomad	;;;;;;		geNomad v1.1.0 (10.5281/zenodo.7015982)
IMGVR_UViG_3300006259_000070	3300006259	Ga0099458_101146	whole	Host-associated;Human;Digestive system;Oral cavity	vOTU_01405169	16565	Linear	0.9681	High-confidence	100	0	High-quality	26;26;0;16	r__Duplodnaviria;k__Heunggongvirae;p__Uroviricota;c__Caudoviricetes;;;;	geNomad	d__Bacteria;p__Actinobacteriota;c__Actinomycetia;o__Actinomycetales;f__Actinomycetaceae;g__Pauljensenia;	CRISPR spacer match	geNomad v1.1.0 (10.5281/zenodo.7015982)
IMGVR_UViG_3300006262_000049	3300006262	Ga0099523_1000480	whole	Host-associated;Human;Digestive system;Oral cavity	vOTU_01404179	22687	Linear	0.9701	High-confidence	64.64	0	Genome fragment	28;28;0;20	r__Duplodnaviria;k__Heunggongvirae;p__Uroviricota;c__Caudoviricetes;;;;	geNomad	d__Bacteria;p__Actinobacteriota;c__Actinomycetia;o__Actinomycetales;f__Micrococcaceae;g__Rothia;	CRISPR spacer match	geNomad v1.1.0 (10.5281/zenodo.7015982)
IMGVR_UViG_3300006286_000002	3300006286	Ga0099616_100021	whole	Host-associated;Human;Digestive system;Oral cavity	vOTU_01405743	35201	Direct terminal repeat	0.9632	High-confidence	100	0	High-quality	49;49;0;16	r__Duplodnaviria;k__Heunggongvirae;p__Uroviricota;c__Caudoviricetes;;;;	geNomad	d__Bacteria;p__Actinobacteriota;c__Actinomycetia;o__Actinomycetales;f__Micrococcaceae;g__Rothia;	CRISPR spacer match	geNomad v1.1.0 (10.5281/zenodo.7015982)
IMGVR_UViG_3300006319_000032	3300006319	Ga0099581_100361	whole	Host-associated;Human;Digestive system;Oral cavity	vOTU_01410285	35259	Direct terminal repeat	0.9726	High-confidence	100	0	High-quality	54;54;0;20	r__Duplodnaviria;k__Heunggongvirae;p__Uroviricota;c__Caudoviricetes;;;;	geNomad	d__Bacteria;p__Actinobacteriota;c__Actinomycetia;o__Actinomycetales;f__Micrococcaceae;g__Rothia;	CRISPR spacer match	geNomad v1.1.0 (10.5281/zenodo.7015982)
IMGVR_UViG_3300006321_000006	3300006321	Ga0099624_101577	whole	Host-associated;Human;Digestive system;Oral cavity	vOTU_01410697	14314	Direct terminal repeat	0.969	High-confidence	100	0	High-quality	19;19;0;8	r__Duplodnaviria;k__Heunggongvirae;p__Uroviricota;c__Caudoviricetes;;;;	geNomad	d__Bacteria;p__Actinobacteriota;c__Actinomycetia;o__Actinomycetales;f__Actinomycetaceae;g__Actinomyces;	CRISPR spacer match	geNomad v1.1.0 (10.5281/zenodo.7015982)
IMGVR_UViG_3300006477_000024	3300006477	Ga0100232_100556	whole	Host-associated;Human;Digestive system;Oral cavity	vOTU_01426869	24462	Linear	0.9725	High-confidence	72.21	0	Genome fragment	28;28;0;21	r__Duplodnaviria;k__Heunggongvirae;p__Uroviricota;c__Caudoviricetes;;;;	geNomad	d__Bacteria;p__Actinobacteriota;c__Actinomycetia;o__Actinomycetales;f__Micrococcaceae;;	CRISPR spacer match	geNomad v1.1.0 (10.5281/zenodo.7015982)
IMGVR_UViG_3300006477_000085	3300006477	Ga0100232_100858	whole	Host-associated;Human;Digestive system;Oral cavity	vOTU_01426952	18112	Linear	0.9794	High-confidence	53.06	0	Genome fragment	23;23;0;14	r__Duplodnaviria;k__Heunggongvirae;p__Uroviricota;c__Caudoviricetes;;;;	geNomad	d__Bacteria;p__Actinobacteriota;c__Actinomycetia;o__Actinomycetales;f__Micrococcaceae;g__Rothia;	CRISPR spacer match	geNomad v1.1.0 (10.5281/zenodo.7015982)
IMGVR_UViG_3300006498_000058	3300006498	Ga0100374_100925	whole	Host-associated;Human;Digestive system;Oral cavity	vOTU_01430842	22648	Linear	0.9794	High-confidence	62.05	0	Genome fragment	34;34;0;13	r__Duplodnaviria;k__Heunggongvirae;p__Uroviricota;c__Caudoviricetes;;;;	geNomad	d__Bacteria;p__Actinobacteriota;c__Actinomycetia;o__Actinomycetales;f__Actinomycetaceae;g__Actinomyces;	CRISPR spacer match	geNomad v1.1.0 (10.5281/zenodo.7015982)
IMGVR_UViG_3300006521_000005	3300006521	Ga0101032_100062	whole	Host-associated;Human;Digestive system;Oral cavity	vOTU_01430842	27326	Linear	0.9728	High-confidence	74.89	0	Genome fragment	38;38;0;16	r__Duplodnaviria;k__Heunggongvirae;p__Uroviricota;c__Caudoviricetes;;;;	geNomad	d__Bacteria;p__Actinobacteriota;c__Actinomycetia;o__Actinomycetales;f__Actinomycetaceae;g__Actinomyces;	CRISPR spacer match	geNomad v1.1.0 (10.5281/zenodo.7015982)
IMGVR_UViG_3300006563_000001	3300006563	Ga0100369_100012	whole	Host-associated;Human;Digestive system;Oral cavity	vOTU_00687432	44984	Direct terminal repeat	0.9789	High-confidence	100	0	High-quality	63;63;0;42	r__Duplodnaviria;k__Heunggongvirae;p__Uroviricota;c__Caudoviricetes;;;;	geNomad	d__Bacteria;p__Actinobacteriota;c__Actinomycetia;o__Actinomycetales;f__Actinomycetaceae;g__Actinomyces;	CRISPR spacer match	geNomad v1.1.0 (10.5281/zenodo.7015982)
IMGVR_UViG_3300006743_000004	3300006743	Ga0101795_100147	whole	Host-associated;Human;Digestive system;Oral cavity	vOTU_01468727	44836	Linear	0.9792	High-confidence	100	0	High-quality	68;68;0;43	r__Duplodnaviria;k__Heunggongvirae;p__Uroviricota;c__Caudoviricetes;;;;	geNomad	d__Bacteria;p__Actinobacteriota;c__Actinomycetia;;;;	CRISPR spacer match	geNomad v1.1.0 (10.5281/zenodo.7015982)
IMGVR_UViG_3300006748_000021	3300006748	Ga0101800_100253	whole	Host-associated;Human;Digestive system;Oral cavity	vOTU_01469333	34624	Linear	0.9561	High-confidence	100	0	High-quality	48;48;0;24	r__Duplodnaviria;k__Heunggongvirae;p__Uroviricota;c__Caudoviricetes;;;;	geNomad	d__Bacteria;p__Actinobacteriota;c__Actinomycetia;o__Actinomycetales;f__Micrococcaceae;g__Rothia;	CRISPR spacer match	geNomad v1.1.0 (10.5281/zenodo.7015982)
IMGVR_UViG_3300006832_000021	3300006832	Ga0099611_100218	whole	Host-associated;Human;Digestive system;Oral cavity	vOTU_01545692	26853	Linear	0.9688	High-confidence	79.26	0	Genome fragment	33;33;0;23	r__Duplodnaviria;k__Heunggongvirae;p__Uroviricota;c__Caudoviricetes;;;;	geNomad	d__Bacteria;p__Actinobacteriota;c__Actinomycetia;o__Actinomycetales;f__Micrococcaceae;g__Rothia;	CRISPR spacer match	geNomad v1.1.0 (10.5281/zenodo.7015982)
IMGVR_UViG_3300007123_000028	3300007123	Ga0102684_100248	whole	Host-associated;Human;Digestive system;Oral cavity	vOTU_01627666	33858	Linear	0.9574	High-confidence	100	0	High-quality	48;48;0;24	r__Duplodnaviria;k__Heunggongvirae;p__Uroviricota;c__Caudoviricetes;;;;	geNomad	d__Bacteria;p__Actinobacteriota;c__Actinomycetia;o__Actinomycetales;f__Micrococcaceae;g__Rothia;	CRISPR spacer match	geNomad v1.1.0 (10.5281/zenodo.7015982)
IMGVR_UViG_3300007124_000003	3300007124	Ga0102685_101157	whole	Host-associated;Human;Digestive system;Oral cavity	vOTU_01627804	16482	Direct terminal repeat	0.9746	High-confidence	100	0	High-quality	27;27;0;17	r__Duplodnaviria;k__Heunggongvirae;p__Uroviricota;c__Caudoviricetes;;;;	geNomad	d__Bacteria;p__Actinobacteriota;c__Actinomycetia;o__Actinomycetales;f__Actinomycetaceae;g__Pauljensenia;	CRISPR spacer match	geNomad v1.1.0 (10.5281/zenodo.7015982)
IMGVR_UViG_3300007167_000044	3300007167	Ga0102715_1000479	whole	Host-associated;Human;Digestive system;Oral cavity	vOTU_01630355	14472	Linear	0.9677	High-confidence	91	0	High-quality	23;23;0;11	r__Duplodnaviria;k__Heunggongvirae;p__Uroviricota;c__Caudoviricetes;;;;	geNomad	d__Bacteria;p__Actinobacteriota;c__Actinomycetia;o__Actinomycetales;f__Actinomycetaceae;;	CRISPR spacer match	geNomad v1.1.0 (10.5281/zenodo.7015982)
IMGVR_UViG_3300007194_000033	3300007194	Ga0103269_101244	whole	Host-associated;Human;Digestive system;Oral cavity	vOTU_01636307	14521	Linear	0.9765	High-confidence	90.34	0	High-quality	21;21;0;16	r__Duplodnaviria;k__Heunggongvirae;p__Uroviricota;c__Caudoviricetes;;;;	geNomad	d__Bacteria;p__Actinobacteriota;c__Actinomycetia;o__Actinomycetales;f__Actinomycetaceae;g__Pauljensenia;	CRISPR spacer match	geNomad v1.1.0 (10.5281/zenodo.7015982)
IMGVR_UViG_3300007294_000007	3300007294	Ga0104789_100123	whole	Host-associated;Human;Digestive system;Oral cavity	vOTU_01656483	36547	Direct terminal repeat	0.9748	High-confidence	100	0	High-quality	46;46;0;23	r__Duplodnaviria;k__Heunggongvirae;p__Uroviricota;c__Caudoviricetes;;;;	geNomad	d__Bacteria;p__Actinobacteriota;c__Actinomycetia;o__Actinomycetales;f__Actinomycetaceae;g__Actinomyces;	CRISPR spacer match	geNomad v1.1.0 (10.5281/zenodo.7015982)
IMGVR_UViG_3300007297_000028	3300007297	Ga0104793_100803	whole	Host-associated;Human;Digestive system;Oral cavity	vOTU_01656998	25806	Linear	0.9698	High-confidence	78.51	0	Genome fragment	31;31;0;14	r__Duplodnaviria;k__Heunggongvirae;p__Uroviricota;c__Caudoviricetes;;;;	geNomad	d__Bacteria;p__Actinobacteriota;c__Actinomycetia;o__Actinomycetales;f__Micrococcaceae;g__Rothia;	CRISPR spacer match	geNomad v1.1.0 (10.5281/zenodo.7015982)
IMGVR_UViG_3300007316_000028	3300007316	Ga0104922_100567	whole	Host-associated;Human;Digestive system;Oral cavity	vOTU_01545692	27025	Linear	0.9668	High-confidence	79.33	0	Genome fragment	32;32;0;23	r__Duplodnaviria;k__Heunggongvirae;p__Uroviricota;c__Caudoviricetes;;;;	geNomad	d__Bacteria;p__Actinobacteriota;c__Actinomycetia;o__Actinomycetales;f__Micrococcaceae;;	k-mer match	geNomad v1.1.0 (10.5281/zenodo.7015982)
IMGVR_UViG_3300007339_000025	3300007339	Ga0104971_100220	whole	Host-associated;Human;Digestive system;Oral cavity	vOTU_01658993	28366	Linear	0.9709	High-confidence	83.01	0	Genome fragment	37;37;0;24	r__Duplodnaviria;k__Heunggongvirae;p__Uroviricota;c__Caudoviricetes;;;;	geNomad	d__Bacteria;p__Actinobacteriota;c__Actinomycetia;o__Actinomycetales;f__Micrococcaceae;g__Rothia;	CRISPR spacer match	geNomad v1.1.0 (10.5281/zenodo.7015982)
IMGVR_UViG_3300007500_000024	3300007500	Ga0104983_100729	whole	Host-associated;Human;Digestive system;Oral cavity	vOTU_01674947	24731	Linear	0.9741	High-confidence	67.66	0	Genome fragment	33;33;0;15	r__Duplodnaviria;k__Heunggongvirae;p__Uroviricota;c__Caudoviricetes;;;;	geNomad	d__Bacteria;p__Actinobacteriota;c__Actinomycetia;;;;	CRISPR spacer match	geNomad v1.1.0 (10.5281/zenodo.7015982)
IMGVR_UViG_3300007502_000012	3300007502	Ga0104995_100287	whole	Host-associated;Human;Digestive system;Oral cavity	vOTU_01675227	25980	Linear	0.9794	High-confidence	59.78	0	Genome fragment	30;30;0;20	r__Duplodnaviria;k__Heunggongvirae;p__Uroviricota;c__Caudoviricetes;;;;	geNomad	d__Bacteria;p__Actinobacteriota;c__Actinomycetia;o__Actinomycetales;f__Actinomycetaceae;g__Actinomyces;	CRISPR spacer match	geNomad v1.1.0 (10.5281/zenodo.7015982)
IMGVR_UViG_3300007531_000002	3300007531	Ga0105502_1000356	whole	Host-associated;Human;Digestive system;Oral cavity	vOTU_01696362	40916	Direct terminal repeat	0.9803	High-confidence	100	0	High-quality	61;61;0;43	r__Duplodnaviria;k__Heunggongvirae;p__Uroviricota;c__Caudoviricetes;;;;	geNomad	d__Bacteria;p__Firmicutes_A;c__Clostridia;o__Peptostreptococcales;f__Anaerovoracaceae;g__Eubacterium_B;	CRISPR spacer match	geNomad v1.1.0 (10.5281/zenodo.7015982)
IMGVR_UViG_3300007711_000061	3300007711	Ga0105642_1000428	whole	Host-associated;Human;Digestive system;Oral cavity	vOTU_01630355	15833	Linear	0.9576	High-confidence	99.57	0	High-quality	25;25;0;12	r__Duplodnaviria;k__Heunggongvirae;p__Uroviricota;c__Caudoviricetes;;;;	geNomad	d__Bacteria;p__Actinobacteriota;c__Actinomycetia;o__Actinomycetales;f__Actinomycetaceae;;	CRISPR spacer match	geNomad v1.1.0 (10.5281/zenodo.7015982)
IMGVR_UViG_3300007791_000018	3300007791	Ga0105806_1000213	whole	Host-associated;Human;Digestive system;Oral cavity	vOTU_01764243	38749	Linear	0.9771	High-confidence	100	0	High-quality	58;58;0;18	r__Duplodnaviria;k__Heunggongvirae;p__Uroviricota;c__Caudoviricetes;;;;	geNomad	;;;;;;		geNomad v1.1.0 (10.5281/zenodo.7015982)
IMGVR_UViG_3300007915_000003	3300007915	Ga0111495_100074	whole	Host-associated;Human;Digestive system;Oral cavity	vOTU_01769722	23052	Linear	0.9747	High-confidence	63.17	0	Genome fragment	28;28;0;12	r__Duplodnaviria;k__Heunggongvirae;p__Uroviricota;c__Caudoviricetes;;;;	geNomad	d__Bacteria;p__Actinobacteriota;c__Actinomycetia;;;;	CRISPR spacer match	geNomad v1.1.0 (10.5281/zenodo.7015982)
IMGVR_UViG_3300007996_000045	3300007996	Ga0111052_100520	whole	Host-associated;Human;Digestive system;Oral cavity	vOTU_01765854	31295	Direct terminal repeat	0.9808	High-confidence	78.64	0	Genome fragment	48;47;1;30	r__Duplodnaviria;k__Heunggongvirae;p__Uroviricota;c__Caudoviricetes;;;;	geNomad	d__Bacteria;p__Firmicutes_A;c__Clostridia;o__Peptostreptococcales;f__Anaerovoracaceae;g__Eubacterium_B;	CRISPR spacer match	geNomad v1.1.0 (10.5281/zenodo.7015982)
IMGVR_UViG_3300007997_000001	3300007997	Ga0111053_100215	whole	Host-associated;Human;Digestive system;Oral cavity	vOTU_01405400	51606	Direct terminal repeat	0.9742	High-confidence	100	0	High-quality	63;63;0;15	r__Duplodnaviria;k__Heunggongvirae;p__Uroviricota;c__Caudoviricetes;;;;	geNomad	d__Bacteria;p__Actinobacteriota;c__Actinomycetia;o__Actinomycetales;f__Micrococcaceae;;	CRISPR spacer match	geNomad v1.1.0 (10.5281/zenodo.7015982)
IMGVR_UViG_3300007997_000002	3300007997	Ga0111053_100280	whole	Host-associated;Human;Digestive system;Oral cavity	vOTU_00687432	44989	Direct terminal repeat	0.9796	High-confidence	100	0	High-quality	60;60;0;42	r__Duplodnaviria;k__Heunggongvirae;p__Uroviricota;c__Caudoviricetes;;;;	geNomad	d__Bacteria;p__Actinobacteriota;c__Actinomycetia;o__Actinomycetales;f__Actinomycetaceae;g__Actinomyces;	CRISPR spacer match	geNomad v1.1.0 (10.5281/zenodo.7015982)
IMGVR_UViG_3300008089_000002	3300008089	Ga0104978_1000147	whole	Host-associated;Human;Digestive system;Oral cavity	vOTU_00687432	44983	Direct terminal repeat	0.9776	High-confidence	100	0	High-quality	62;62;0;42	r__Duplodnaviria;k__Heunggongvirae;p__Uroviricota;c__Caudoviricetes;;;;	geNomad	d__Bacteria;p__Actinobacteriota;c__Actinomycetia;o__Actinomycetales;f__Actinomycetaceae;g__Actinomyces;	CRISPR spacer match	geNomad v1.1.0 (10.5281/zenodo.7015982)
IMGVR_UViG_3300008090_000117	3300008090	Ga0114309_100325	whole	Host-associated;Human;Digestive system;Oral cavity	vOTU_01804359	33711	Linear	0.977	High-confidence	92.95	7.41	High-quality	49;48;1;24	r__Duplodnaviria;k__Heunggongvirae;p__Uroviricota;c__Caudoviricetes;;;;	geNomad	d__Bacteria;p__Firmicutes_A;c__Clostridia;o__Peptostreptococcales;f__Anaerovoracaceae;g__Eubacterium_B;	CRISPR spacer match	geNomad v1.1.0 (10.5281/zenodo.7015982)
IMGVR_UViG_3300008091_000043	3300008091	Ga0105975_100414	whole	Host-associated;Human;Digestive system;Oral cavity	vOTU_01804513	22663	Linear	0.9734	High-confidence	67.34	0	Genome fragment	27;27;0;19	r__Duplodnaviria;k__Heunggongvirae;p__Uroviricota;c__Caudoviricetes;;;;	geNomad	;;;;;;		geNomad v1.1.0 (10.5281/zenodo.7015982)
IMGVR_UViG_3300008098_000005	3300008098	Ga0114255_100418	whole	Host-associated;Human;Digestive system;Oral cavity	vOTU_01696362	40912	Direct terminal repeat	0.9804	High-confidence	100	0	High-quality	61;61;0;43	r__Duplodnaviria;k__Heunggongvirae;p__Uroviricota;c__Caudoviricetes;;;;	geNomad	d__Bacteria;p__Firmicutes_A;c__Clostridia;o__Peptostreptococcales;f__Anaerovoracaceae;g__Eubacterium_B;	CRISPR spacer match	geNomad v1.1.0 (10.5281/zenodo.7015982)
IMGVR_UViG_3300008099_000007	3300008099	Ga0114261_100724	whole	Host-associated;Human;Digestive system;Oral cavity	vOTU_01806134	16108	Direct terminal repeat	0.9743	High-confidence	100	0	High-quality	25;25;0;17	r__Duplodnaviria;k__Heunggongvirae;p__Uroviricota;c__Caudoviricetes;;;;	geNomad	d__Bacteria;p__Actinobacteriota;c__Actinomycetia;o__Actinomycetales;f__Actinomycetaceae;g__Pauljensenia;	CRISPR spacer match	geNomad v1.1.0 (10.5281/zenodo.7015982)
IMGVR_UViG_3300008099_000004	3300008099	Ga0114261_100192	whole	Host-associated;Human;Digestive system;Oral cavity	vOTU_01806166	33514	Direct terminal repeat	0.9641	High-confidence	100	0	High-quality	46;46;0;25	r__Duplodnaviria;k__Heunggongvirae;p__Uroviricota;c__Caudoviricetes;;;;	geNomad	d__Bacteria;p__Actinobacteriota;c__Actinomycetia;o__Actinomycetales;f__Micrococcaceae;g__Rothia;	CRISPR spacer match	geNomad v1.1.0 (10.5281/zenodo.7015982)
IMGVR_UViG_3300008099_000040	3300008099	Ga0114261_100734	whole	Host-associated;Human;Digestive system;Oral cavity	vOTU_01426952	15970	Linear	0.9812	High-confidence	46.79	0	Genome fragment	21;21;0;14	r__Duplodnaviria;k__Heunggongvirae;p__Uroviricota;c__Caudoviricetes;;;;	geNomad	d__Bacteria;p__Actinobacteriota;c__Actinomycetia;o__Actinomycetales;f__Micrococcaceae;g__Rothia;	CRISPR spacer match	geNomad v1.1.0 (10.5281/zenodo.7015982)
IMGVR_UViG_3300008128_000001	3300008128	Ga0114847_100696	whole	Host-associated;Human;Digestive system;Oral cavity	vOTU_01857715	16316	Direct terminal repeat	0.9734	High-confidence	100	0	High-quality	26;26;0;16	r__Duplodnaviria;k__Heunggongvirae;p__Uroviricota;c__Caudoviricetes;;;;	geNomad	d__Bacteria;p__Actinobacteriota;c__Actinomycetia;o__Actinomycetales;f__Actinomycetaceae;g__Pauljensenia;	CRISPR spacer match	geNomad v1.1.0 (10.5281/zenodo.7015982)
IMGVR_UViG_3300008133_000159	3300008133	Ga0111365_100419	whole	Host-associated;Human;Digestive system;Oral cavity	vOTU_01806166	34427	Linear	0.9655	High-confidence	100	0	High-quality	48;48;0;26	r__Duplodnaviria;k__Heunggongvirae;p__Uroviricota;c__Caudoviricetes;;;;	geNomad	d__Bacteria;p__Actinobacteriota;c__Actinomycetia;o__Actinomycetales;f__Micrococcaceae;g__Rothia;	CRISPR spacer match	geNomad v1.1.0 (10.5281/zenodo.7015982)
IMGVR_UViG_3300008133_000017	3300008133	Ga0111365_100274	whole	Host-associated;Human;Digestive system;Oral cavity	vOTU_01735366	44952	Linear	0.9563	High-confidence	88.28	29.65	Genome fragment	61;61;0;32	r__Duplodnaviria;k__Heunggongvirae;p__Uroviricota;c__Caudoviricetes;;;;	geNomad	d__Bacteria;p__Actinobacteriota;c__Actinomycetia;o__Actinomycetales;f__Actinomycetaceae;g__Pauljensenia;	CRISPR spacer match	geNomad v1.1.0 (10.5281/zenodo.7015982)
IMGVR_UViG_3300008135_000022	3300008135	Ga0111463_1000525	whole	Host-associated;Human;Digestive system;Oral cavity	vOTU_01858639	19752	Linear	0.9801	High-confidence	100	0	High-quality	26;26;0;10	r__Duplodnaviria;k__Heunggongvirae;p__Uroviricota;c__Caudoviricetes;;;;	geNomad	;;;;;;		geNomad v1.1.0 (10.5281/zenodo.7015982)
IMGVR_UViG_3300008138_000075	3300008138	Ga0114843_100957	whole	Host-associated;Human;Digestive system;Oral cavity	vOTU_01859037	16931	Linear	0.9815	High-confidence	50.44	0	Genome fragment	22;22;0;15	r__Duplodnaviria;k__Heunggongvirae;p__Uroviricota;c__Caudoviricetes;;;;	geNomad	d__Bacteria;p__Actinobacteriota;c__Actinomycetia;o__Actinomycetales;f__Micrococcaceae;g__Rothia;	CRISPR spacer match	geNomad v1.1.0 (10.5281/zenodo.7015982)
IMGVR_UViG_3300008147_000175	3300008147	Ga0114367_100325	whole	Host-associated;Human;Digestive system;Oral cavity	vOTU_01860245	33187	Linear	0.9676	High-confidence	98.6	0	High-quality	47;47;0;23	r__Duplodnaviria;k__Heunggongvirae;p__Uroviricota;c__Caudoviricetes;;;;	geNomad	d__Bacteria;p__Actinobacteriota;c__Actinomycetia;o__Actinomycetales;f__Micrococcaceae;g__Rothia;	CRISPR spacer match	geNomad v1.1.0 (10.5281/zenodo.7015982)
IMGVR_UViG_3300008147_000061	3300008147	Ga0114367_100926	whole	Host-associated;Human;Digestive system;Oral cavity	vOTU_00687570	16608	Linear	0.9816	High-confidence	85.22	0	Genome fragment	20;20;0;10	r__Duplodnaviria;k__Heunggongvirae;p__Uroviricota;c__Caudoviricetes;;;;	geNomad	;;;;;;		geNomad v1.1.0 (10.5281/zenodo.7015982)
IMGVR_UViG_3300008151_000005	3300008151	Ga0114324_100026	whole	Host-associated;Human;Digestive system;Oral cavity	vOTU_00687570	19638	Inverted terminal repeat	0.9805	High-confidence	100	0	High-quality	27;27;0;10	r__Duplodnaviria;k__Heunggongvirae;p__Uroviricota;c__Caudoviricetes;;;;	geNomad	;;;;;;		geNomad v1.1.0 (10.5281/zenodo.7015982)
IMGVR_UViG_3300008271_000030	3300008271	Ga0111085_100533	whole	Host-associated;Human;Digestive system;Oral cavity	vOTU_01656483	36393	Direct terminal repeat	0.9733	High-confidence	100	0	High-quality	47;47;0;21	r__Duplodnaviria;k__Heunggongvirae;p__Uroviricota;c__Caudoviricetes;;;;	geNomad	d__Bacteria;p__Actinobacteriota;c__Actinomycetia;o__Actinomycetales;f__Actinomycetaceae;g__Actinomyces;	CRISPR spacer match	geNomad v1.1.0 (10.5281/zenodo.7015982)
IMGVR_UViG_3300008273_000037	3300008273	Ga0114250_100766	whole	Host-associated;Human;Digestive system;Oral cavity	vOTU_01914314	16979	Linear	0.9815	High-confidence	42.53	0	Genome fragment	22;22;0;18	r__Duplodnaviria;k__Heunggongvirae;p__Uroviricota;c__Caudoviricetes;;;;	geNomad	d__Bacteria;p__Firmicutes_A;c__Clostridia;o__Peptostreptococcales;f__Anaerovoracaceae;g__Mogibacterium;	CRISPR spacer match	geNomad v1.1.0 (10.5281/zenodo.7015982)
IMGVR_UViG_3300008279_000009	3300008279	Ga0114263_1000591	whole	Host-associated;Human;Digestive system;Oral cavity	vOTU_01914938	15752	Linear	0.9674	High-confidence	100	0	High-quality	27;27;0;11	r__Duplodnaviria;k__Heunggongvirae;p__Uroviricota;c__Caudoviricetes;;;;	geNomad	d__Bacteria;p__Actinobacteriota;c__Actinomycetia;o__Actinomycetales;f__Actinomycetaceae;g__Pauljensenia;	CRISPR spacer match	geNomad v1.1.0 (10.5281/zenodo.7015982)
IMGVR_UViG_3300008279_000042	3300008279	Ga0114263_1000202	whole	Host-associated;Human;Digestive system;Oral cavity	vOTU_01914999	34030	Linear	0.962	High-confidence	100	0	High-quality	45;45;0;24	r__Duplodnaviria;k__Heunggongvirae;p__Uroviricota;c__Caudoviricetes;;;;	geNomad	d__Bacteria;p__Actinobacteriota;c__Actinomycetia;o__Actinomycetales;f__Micrococcaceae;g__Rothia;	CRISPR spacer match	geNomad v1.1.0 (10.5281/zenodo.7015982)
IMGVR_UViG_3300008280_000021	3300008280	Ga0114267_100220	whole	Host-associated;Human;Digestive system;Oral cavity	vOTU_01780326	26494	Linear	0.9717	High-confidence	78.21	0	Genome fragment	31;31;0;22	r__Duplodnaviria;k__Heunggongvirae;p__Uroviricota;c__Caudoviricetes;;;;	geNomad	d__Bacteria;p__Actinobacteriota;c__Actinomycetia;o__Actinomycetales;f__Micrococcaceae;g__Rothia;	CRISPR spacer match	geNomad v1.1.0 (10.5281/zenodo.7015982)
IMGVR_UViG_3300008306_000010	3300008306	Ga0115184_1000085	whole	Host-associated;Human;Digestive system;Oral cavity	vOTU_00688379	33459	Linear	0.9597	High-confidence	98.83	0	High-quality	45;45;0;25	r__Duplodnaviria;k__Heunggongvirae;p__Uroviricota;c__Caudoviricetes;;;;	geNomad	d__Bacteria;p__Actinobacteriota;c__Actinomycetia;o__Actinomycetales;f__Micrococcaceae;g__Rothia;	CRISPR spacer match	geNomad v1.1.0 (10.5281/zenodo.7015982)
IMGVR_UViG_3300008331_000016	3300008331	Ga0114894_100155	whole	Host-associated;Human;Digestive system;Oral cavity	vOTU_01858639	17093	Linear	0.9781	High-confidence	88.3	0	Genome fragment	20;20;0;9	r__Duplodnaviria;k__Heunggongvirae;p__Uroviricota;c__Caudoviricetes;;;;	geNomad	;;;;;;		geNomad v1.1.0 (10.5281/zenodo.7015982)
IMGVR_UViG_3300008341_000006	3300008341	Ga0115381_100246	whole	Host-associated;Human;Digestive system;Oral cavity	vOTU_01656483	37507	Direct terminal repeat	0.9713	High-confidence	100	0	High-quality	45;45;0;21	r__Duplodnaviria;k__Heunggongvirae;p__Uroviricota;c__Caudoviricetes;;;;	geNomad	d__Bacteria;p__Actinobacteriota;c__Actinomycetia;o__Actinomycetales;f__Actinomycetaceae;g__Actinomyces;	CRISPR spacer match	geNomad v1.1.0 (10.5281/zenodo.7015982)
IMGVR_UViG_3300008345_000040	3300008345	Ga0115409_100346	whole	Host-associated;Human;Digestive system;Oral cavity	vOTU_01860245	27118	Linear	0.9757	High-confidence	80.63	0	Genome fragment	34;34;0;22	r__Duplodnaviria;k__Heunggongvirae;p__Uroviricota;c__Caudoviricetes;;;;	geNomad	d__Bacteria;p__Actinobacteriota;c__Actinomycetia;o__Actinomycetales;f__Micrococcaceae;g__Rothia;	CRISPR spacer match	geNomad v1.1.0 (10.5281/zenodo.7015982)
IMGVR_UViG_3300008362_000006	3300008362	Ga0115107_100962	whole	Host-associated;Human;Digestive system;Oral cavity	vOTU_01919038	15793	Direct terminal repeat	0.9737	High-confidence	100	0	High-quality	26;26;0;15	r__Duplodnaviria;k__Heunggongvirae;p__Uroviricota;c__Caudoviricetes;;;;	geNomad	d__Bacteria;p__Actinobacteriota;c__Actinomycetia;o__Actinomycetales;f__Actinomycetaceae;g__Pauljensenia;	CRISPR spacer match	geNomad v1.1.0 (10.5281/zenodo.7015982)
IMGVR_UViG_3300008362_000007	3300008362	Ga0115107_101122	whole	Host-associated;Human;Digestive system;Oral cavity	vOTU_01919093	14309	Direct terminal repeat	0.9714	High-confidence	100	0	High-quality	19;19;0;9	r__Duplodnaviria;k__Heunggongvirae;p__Uroviricota;c__Caudoviricetes;;;;	geNomad	d__Bacteria;p__Actinobacteriota;c__Actinomycetia;o__Actinomycetales;f__Actinomycetaceae;g__Actinomyces;	CRISPR spacer match	geNomad v1.1.0 (10.5281/zenodo.7015982)
IMGVR_UViG_3300008406_000006	3300008406	Ga0115224_1000536	whole	Host-associated;Human;Digestive system;Oral cavity	vOTU_01642337	33686	Direct terminal repeat	0.9561	High-confidence	100	0	High-quality	46;46;0;25	r__Duplodnaviria;k__Heunggongvirae;p__Uroviricota;c__Caudoviricetes;;;;	geNomad	d__Bacteria;p__Actinobacteriota;c__Actinomycetia;o__Actinomycetales;f__Micrococcaceae;g__Rothia;	CRISPR spacer match	geNomad v1.1.0 (10.5281/zenodo.7015982)
IMGVR_UViG_3300008412_000020	3300008412	Ga0115193_1000264	whole	Host-associated;Human;Digestive system;Oral cavity	vOTU_01656483	27720	Linear	0.976	High-confidence	75.83	0	Genome fragment	40;40;0;18	r__Duplodnaviria;k__Heunggongvirae;p__Uroviricota;c__Caudoviricetes;;;;	geNomad	d__Bacteria;p__Actinobacteriota;c__Actinomycetia;o__Actinomycetales;f__Actinomycetaceae;g__Actinomyces;	CRISPR spacer match	geNomad v1.1.0 (10.5281/zenodo.7015982)
IMGVR_UViG_3300008413_000014	3300008413	Ga0115229_100128	whole	Host-associated;Human;Digestive system;Oral cavity	vOTU_01802489	22395	Linear	0.9705	High-confidence	61.41	0	Genome fragment	27;27;0;11	r__Duplodnaviria;k__Heunggongvirae;p__Uroviricota;c__Caudoviricetes;;;;	geNomad	d__Bacteria;p__Actinobacteriota;c__Actinomycetia;o__Actinomycetales;f__Actinomycetaceae;g__Actinomyces;	CRISPR spacer match	geNomad v1.1.0 (10.5281/zenodo.7015982)
IMGVR_UViG_3300008420_000038	3300008420	Ga0115228_100666	whole	Host-associated;Human;Digestive system;Oral cavity	vOTU_01405493	17535	Linear	0.9718	High-confidence	100	0	High-quality	29;29;0;18	r__Duplodnaviria;k__Heunggongvirae;p__Uroviricota;c__Caudoviricetes;;;;	geNomad	d__Bacteria;p__Actinobacteriota;c__Actinomycetia;o__Actinomycetales;f__Actinomycetaceae;g__Pauljensenia;	CRISPR spacer match	geNomad v1.1.0 (10.5281/zenodo.7015982)
IMGVR_UViG_3300008433_000019	3300008433	Ga0115379_100043	whole	Host-associated;Human;Digestive system;Oral cavity	vOTU_01920963	37040	Linear	0.9692	High-confidence	96.3	5.11	High-quality	48;48;0;18	r__Duplodnaviria;k__Heunggongvirae;p__Uroviricota;c__Caudoviricetes;;;;	geNomad	d__Bacteria;p__Actinobacteriota;c__Actinomycetia;o__Actinomycetales;f__Actinomycetaceae;g__Actinomyces;	CRISPR spacer match	geNomad v1.1.0 (10.5281/zenodo.7015982)
IMGVR_UViG_3300008485_000001	3300008485	Ga0110912_100055	whole	Host-associated;Human;Digestive system;Oral cavity	vOTU_00687432	45000	Direct terminal repeat	0.9792	High-confidence	100	0	High-quality	61;61;0;40	r__Duplodnaviria;k__Heunggongvirae;p__Uroviricota;c__Caudoviricetes;;;;	geNomad	d__Bacteria;p__Actinobacteriota;c__Actinomycetia;o__Actinomycetales;f__Actinomycetaceae;g__Actinomyces;	CRISPR spacer match	geNomad v1.1.0 (10.5281/zenodo.7015982)
IMGVR_UViG_3300008485_000012	3300008485	Ga0110912_100068	whole	Host-associated;Human;Digestive system;Oral cavity	vOTU_01941635	38556	Linear	0.9788	High-confidence	99.93	0	High-quality	56;56;0;18	r__Duplodnaviria;k__Heunggongvirae;p__Uroviricota;c__Caudoviricetes;;;;	geNomad	;;;;;;		geNomad v1.1.0 (10.5281/zenodo.7015982)
IMGVR_UViG_3300008490_000003	3300008490	Ga0115197_1001599	whole	Host-associated;Human;Digestive system;Oral cavity	vOTU_01942144	16605	Direct terminal repeat	0.9699	High-confidence	100	0	High-quality	25;25;0;16	r__Duplodnaviria;k__Heunggongvirae;p__Uroviricota;c__Caudoviricetes;;;;	geNomad	d__Bacteria;p__Actinobacteriota;c__Actinomycetia;o__Actinomycetales;f__Actinomycetaceae;g__Pauljensenia;	CRISPR spacer match	geNomad v1.1.0 (10.5281/zenodo.7015982)
IMGVR_UViG_3300008490_000079	3300008490	Ga0115197_1001633	whole	Host-associated;Human;Digestive system;Oral cavity	vOTU_01942145	16391	Linear	0.9687	High-confidence	100	0	High-quality	25;25;0;16	r__Duplodnaviria;k__Heunggongvirae;p__Uroviricota;c__Caudoviricetes;;;;	geNomad	d__Bacteria;p__Actinobacteriota;c__Actinomycetia;o__Actinomycetales;f__Actinomycetaceae;g__Pauljensenia;	CRISPR spacer match	geNomad v1.1.0 (10.5281/zenodo.7015982)
IMGVR_UViG_3300008490_000004	3300008490	Ga0115197_1002000	whole	Host-associated;Human;Digestive system;Oral cavity	vOTU_01915458	14316	Direct terminal repeat	0.9743	High-confidence	100	0	High-quality	18;18;0;10	r__Duplodnaviria;k__Heunggongvirae;p__Uroviricota;c__Caudoviricetes;;;;	geNomad	d__Bacteria;p__Actinobacteriota;c__Actinomycetia;o__Actinomycetales;f__Actinomycetaceae;g__Actinomyces;	CRISPR spacer match	geNomad v1.1.0 (10.5281/zenodo.7015982)
IMGVR_UViG_3300008493_000075	3300008493	Ga0111009_1001402	whole	Host-associated;Human;Digestive system;Oral cavity	vOTU_01637328	13296	Linear	0.9781	High-confidence	39.03	0	Genome fragment	13;13;0;9	r__Duplodnaviria;k__Heunggongvirae;p__Uroviricota;c__Caudoviricetes;;;;	geNomad	d__Bacteria;p__Actinobacteriota;c__Actinomycetia;o__Actinomycetales;f__Micrococcaceae;;	CRISPR spacer match	geNomad v1.1.0 (10.5281/zenodo.7015982)
IMGVR_UViG_3300008495_000003	3300008495	Ga0114893_100040	whole	Host-associated;Human;Digestive system;Oral cavity	vOTU_00687432	43473	Direct terminal repeat	0.9788	High-confidence	100	0	High-quality	62;62;0;39	r__Duplodnaviria;k__Heunggongvirae;p__Uroviricota;c__Caudoviricetes;;;;	geNomad	;;;;;;		geNomad v1.1.0 (10.5281/zenodo.7015982)
IMGVR_UViG_3300008504_000019	3300008504	Ga0114860_100218	whole	Host-associated;Human;Digestive system;Oral cavity	vOTU_01920963	35259	Linear	0.9657	High-confidence	96.6	0	High-quality	46;46;0;17	r__Duplodnaviria;k__Heunggongvirae;p__Uroviricota;c__Caudoviricetes;;;;	geNomad	d__Bacteria;p__Actinobacteriota;c__Actinomycetia;o__Actinomycetales;f__Actinomycetaceae;g__Actinomyces;	CRISPR spacer match	geNomad v1.1.0 (10.5281/zenodo.7015982)
IMGVR_UViG_3300008515_000038	3300008515	Ga0115189_1000378	whole	Host-associated;Human;Digestive system;Oral cavity	vOTU_01944296	29054	Linear	0.9781	High-confidence	72.06	0	Genome fragment	42;42;0;27	r__Duplodnaviria;k__Heunggongvirae;p__Uroviricota;c__Caudoviricetes;;;;	geNomad	d__Bacteria;p__Firmicutes_A;c__Clostridia;o__Peptostreptococcales;f__Anaerovoracaceae;g__Mogibacterium;	CRISPR spacer match	geNomad v1.1.0 (10.5281/zenodo.7015982)
IMGVR_UViG_3300008541_000021	3300008541	Ga0111054_100276	whole	Host-associated;Human;Digestive system;Oral cavity	vOTU_01948970	43855	Linear	0.9805	High-confidence	100	0	High-quality	64;64;0;43	r__Duplodnaviria;k__Heunggongvirae;p__Uroviricota;c__Caudoviricetes;;;;	geNomad	d__Bacteria;p__Actinobacteriota;c__Actinomycetia;o__Actinomycetales;f__Actinomycetaceae;g__Actinomyces;	CRISPR spacer match	geNomad v1.1.0 (10.5281/zenodo.7015982)
IMGVR_UViG_3300008541_000026	3300008541	Ga0111054_100371	whole	Host-associated;Human;Digestive system;Oral cavity	vOTU_01756870	35998	Linear	0.9634	High-confidence	98.83	0	High-quality	47;47;0;17	r__Duplodnaviria;k__Heunggongvirae;p__Uroviricota;c__Caudoviricetes;;;;	geNomad	;;;;;;		geNomad v1.1.0 (10.5281/zenodo.7015982)
IMGVR_UViG_3300008556_000037	3300008556	Ga0111059_100682	whole	Host-associated;Human;Digestive system;Oral cavity	vOTU_01943294	18485	Linear	0.9808	High-confidence	46.42	0	Genome fragment	25;25;0;20	r__Duplodnaviria;k__Heunggongvirae;p__Uroviricota;c__Caudoviricetes;;;;	geNomad	d__Bacteria;p__Firmicutes_A;c__Clostridia;o__Peptostreptococcales;f__Anaerovoracaceae;g__Mogibacterium;	CRISPR spacer match	geNomad v1.1.0 (10.5281/zenodo.7015982)
IMGVR_UViG_3300008565_000027	3300008565	Ga0111061_1000359	whole	Host-associated;Human;Digestive system;Oral cavity	vOTU_01769722	22656	Linear	0.973	High-confidence	62.07	0	Genome fragment	26;26;0;12	r__Duplodnaviria;k__Heunggongvirae;p__Uroviricota;c__Caudoviricetes;;;;	geNomad	d__Bacteria;p__Actinobacteriota;c__Actinomycetia;o__Actinomycetales;f__Actinomycetaceae;g__Actinomyces;	CRISPR spacer match	geNomad v1.1.0 (10.5281/zenodo.7015982)
IMGVR_UViG_3300008615_000003	3300008615	Ga0111231_1000067	whole	Host-associated;Human;Digestive system;Oral cavity	vOTU_01951200	37917	Linear	0.9798	High-confidence	100	0	High-quality	58;58;0;19	r__Duplodnaviria;k__Heunggongvirae;p__Uroviricota;c__Caudoviricetes;;;;	geNomad	;;;;;;		geNomad v1.1.0 (10.5281/zenodo.7015982)
IMGVR_UViG_3300008664_000030	3300008664	Ga0111493_101011	whole	Host-associated;Human;Digestive system;Oral cavity	vOTU_01656998	25452	Linear	0.9698	High-confidence	77.46	0	Genome fragment	31;31;0;14	r__Duplodnaviria;k__Heunggongvirae;p__Uroviricota;c__Caudoviricetes;;;;	geNomad	d__Bacteria;p__Actinobacteriota;c__Actinomycetia;o__Actinomycetales;f__Micrococcaceae;g__Rothia;	CRISPR spacer match	geNomad v1.1.0 (10.5281/zenodo.7015982)
IMGVR_UViG_3300008679_000014	3300008679	Ga0115430_1000180	whole	Host-associated;Human;Digestive system;Oral cavity	vOTU_00687432	44101	Linear	0.9796	High-confidence	100	0	High-quality	61;61;0;39	r__Duplodnaviria;k__Heunggongvirae;p__Uroviricota;c__Caudoviricetes;;;;	geNomad	d__Bacteria;p__Actinobacteriota;c__Actinomycetia;o__Actinomycetales;f__Actinomycetaceae;g__Actinomyces;	CRISPR spacer match	geNomad v1.1.0 (10.5281/zenodo.7015982)
IMGVR_UViG_3300008679_000035	3300008679	Ga0115430_1000876	whole	Host-associated;Human;Digestive system;Oral cavity	vOTU_00687426	18175	Linear	0.9788	High-confidence	41.11	0	Genome fragment	17;17;0;12	r__Duplodnaviria;k__Heunggongvirae;p__Uroviricota;c__Caudoviricetes;;;;	geNomad	;;;;;;		geNomad v1.1.0 (10.5281/zenodo.7015982)
IMGVR_UViG_3300008688_000017	3300008688	Ga0111559_1000150	whole	Host-associated;Human;Digestive system;Oral cavity	vOTU_01955641	39996	Linear	0.9781	High-confidence	100	0	High-quality	63;63;0;19	r__Duplodnaviria;k__Heunggongvirae;p__Uroviricota;c__Caudoviricetes;;;;	geNomad	;;;;;;		geNomad v1.1.0 (10.5281/zenodo.7015982)
IMGVR_UViG_3300008695_000004	3300008695	Ga0113557_100215	whole	Host-associated;Human;Digestive system;Oral cavity	vOTU_01405400	51699	Linear	0.9752	High-confidence	96.6	0	High-quality	63;63;0;14	r__Duplodnaviria;k__Heunggongvirae;p__Uroviricota;c__Caudoviricetes;;;;	geNomad	d__Bacteria;p__Actinobacteriota;c__Actinomycetia;o__Actinomycetales;f__Micrococcaceae;;	CRISPR spacer match	geNomad v1.1.0 (10.5281/zenodo.7015982)
IMGVR_UViG_3300008700_000011	3300008700	Ga0113865_100145	whole	Host-associated;Human;Digestive system;Oral cavity	vOTU_01920963	35265	Direct terminal repeat	0.9659	High-confidence	100	0	High-quality	46;46;0;18	r__Duplodnaviria;k__Heunggongvirae;p__Uroviricota;c__Caudoviricetes;;;;	geNomad	d__Bacteria;p__Actinobacteriota;c__Actinomycetia;o__Actinomycetales;f__Actinomycetaceae;g__Actinomyces;	CRISPR spacer match	geNomad v1.1.0 (10.5281/zenodo.7015982)
IMGVR_UViG_3300008714_000001	3300008714	Ga0115608_100104	whole	Host-associated;Human;Digestive system;Oral cavity	vOTU_00687432	44100	Direct terminal repeat	0.9788	High-confidence	100	0	High-quality	62;62;0;39	r__Duplodnaviria;k__Heunggongvirae;p__Uroviricota;c__Caudoviricetes;;;;	geNomad	d__Bacteria;p__Actinobacteriota;c__Actinomycetia;o__Actinomycetales;f__Actinomycetaceae;;	CRISPR spacer match	geNomad v1.1.0 (10.5281/zenodo.7015982)
IMGVR_UViG_3300008714_000013	3300008714	Ga0115608_100330	whole	Host-associated;Human;Digestive system;Oral cavity	vOTU_00687426	18190	Linear	0.9775	High-confidence	41.14	0	Genome fragment	17;17;0;12	r__Duplodnaviria;k__Heunggongvirae;p__Uroviricota;c__Caudoviricetes;;;;	geNomad	;;;;;;		geNomad v1.1.0 (10.5281/zenodo.7015982)
IMGVR_UViG_3300008720_000006	3300008720	Ga0115616_100082	whole	Host-associated;Human;Digestive system;Oral cavity	vOTU_01920963	20069	Linear	0.9789	High-confidence	54.99	0	Genome fragment	29;29;0;11	r__Duplodnaviria;k__Heunggongvirae;p__Uroviricota;c__Caudoviricetes;;;;	geNomad	d__Bacteria;p__Actinobacteriota;c__Actinomycetia;o__Actinomycetales;f__Actinomycetaceae;;	CRISPR spacer match	geNomad v1.1.0 (10.5281/zenodo.7015982)
IMGVR_UViG_3300008734_000049	3300008734	Ga0113998_101700	whole	Host-associated;Human;Digestive system;Oral cavity	vOTU_01957996	17081	Linear	0.9811	High-confidence	42.8	0	Genome fragment	24;24;0;19	r__Duplodnaviria;k__Heunggongvirae;p__Uroviricota;c__Caudoviricetes;;;;	geNomad	d__Bacteria;p__Firmicutes_A;c__Clostridia;o__Peptostreptococcales;f__Anaerovoracaceae;g__Mogibacterium;	CRISPR spacer match	geNomad v1.1.0 (10.5281/zenodo.7015982)
IMGVR_UViG_3300008745_000001	3300008745	Ga0115673_1000130	whole	Host-associated;Human;Digestive system;Oral cavity	vOTU_01405400	51612	Direct terminal repeat	0.9737	High-confidence	100	0	High-quality	63;63;0;14	r__Duplodnaviria;k__Heunggongvirae;p__Uroviricota;c__Caudoviricetes;;;;	geNomad	d__Bacteria;p__Actinobacteriota;c__Actinomycetia;o__Actinomycetales;f__Micrococcaceae;;	CRISPR spacer match	geNomad v1.1.0 (10.5281/zenodo.7015982)
IMGVR_UViG_3300009673_000062	3300009673	Ga0116185_1003527	whole	Engineered;Bioreactor;Anaerobic;Digestate	vOTU_02266856	13423	Linear	0.9827	High-confidence	22.43	0	Genome fragment	16;16;0;14	r__Duplodnaviria;k__Heunggongvirae;p__Uroviricota;c__Caudoviricetes;;;;	geNomad	;;;;;;		geNomad v1.1.0 (10.5281/zenodo.7015982)
IMGVR_UViG_3300009676_000070	3300009676	Ga0116187_1003713	whole	Engineered;Bioreactor;Anaerobic;Digestate	vOTU_02266856	13897	Linear	0.9831	High-confidence	23.23	0	Genome fragment	16;16;0;14	r__Duplodnaviria;k__Heunggongvirae;p__Uroviricota;c__Caudoviricetes;;;;	geNomad	;;;;;;		geNomad v1.1.0 (10.5281/zenodo.7015982)
IMGVR_UViG_3300009689_000046	3300009689	Ga0116186_1003250	whole	Engineered;Bioreactor;Anaerobic;Digestate	vOTU_02266856	13938	Linear	0.9825	High-confidence	23.3	0	Genome fragment	16;16;0;14	r__Duplodnaviria;k__Heunggongvirae;p__Uroviricota;c__Caudoviricetes;;;;	geNomad	;;;;;;		geNomad v1.1.0 (10.5281/zenodo.7015982)
IMGVR_UViG_3300009952_000006	3300009952	Ga0133743_10006	whole	Host-associated;Human;Digestive system;Oral cavity	vOTU_02330540	23758	Linear	0.9733	High-confidence	66.34	0	Genome fragment	29;29;0;16	r__Duplodnaviria;k__Heunggongvirae;p__Uroviricota;c__Caudoviricetes;;;;	geNomad	d__Bacteria;p__Actinobacteriota;c__Actinomycetia;o__Actinomycetales;f__Micrococcaceae;g__Rothia;	CRISPR spacer match	geNomad v1.1.0 (10.5281/zenodo.7015982)
IMGVR_UViG_3300009954_000040	3300009954	Ga0133740_10042	whole	Host-associated;Human;Digestive system;Oral cavity	vOTU_01806134	12394	Linear	0.9787	High-confidence	77.12	0	Genome fragment	17;17;0;12	r__Duplodnaviria;k__Heunggongvirae;p__Uroviricota;c__Caudoviricetes;;;;	geNomad	d__Bacteria;p__Actinobacteriota;c__Actinomycetia;o__Actinomycetales;f__Actinomycetaceae;g__Pauljensenia;	CRISPR spacer match	geNomad v1.1.0 (10.5281/zenodo.7015982)
IMGVR_UViG_3300009956_000011	3300009956	Ga0133746_10011	whole	Host-associated;Human;Digestive system;Oral cavity	vOTU_02330695	26600	Linear	0.9694	High-confidence	79.14	0	Genome fragment	38;38;0;20	r__Duplodnaviria;k__Heunggongvirae;p__Uroviricota;c__Caudoviricetes;;;;	geNomad	d__Bacteria;p__Actinobacteriota;c__Actinomycetia;o__Actinomycetales;f__Micrococcaceae;g__Rothia;	CRISPR spacer match	geNomad v1.1.0 (10.5281/zenodo.7015982)
IMGVR_UViG_3300009958_000030	3300009958	Ga0133742_10034	whole	Host-associated;Human;Digestive system;Oral cavity	vOTU_02330855	21161	Linear	0.9768	High-confidence	51.82	0	Genome fragment	35;35;0;19	r__Duplodnaviria;k__Heunggongvirae;p__Uroviricota;c__Caudoviricetes;;;;	geNomad	;;;;;;		geNomad v1.1.0 (10.5281/zenodo.7015982)
IMGVR_UViG_3300009959_000019	3300009959	Ga0124832_10020	whole	Host-associated;Human;Digestive system;Oral cavity	vOTU_02330944	21331	Linear	0.9788	High-confidence	58.45	0	Genome fragment	26;26;0;12	r__Duplodnaviria;k__Heunggongvirae;p__Uroviricota;c__Caudoviricetes;;;;	geNomad	;;;;;;		geNomad v1.1.0 (10.5281/zenodo.7015982)
IMGVR_UViG_3300009961_000032	3300009961	Ga0133745_10033	whole	Host-associated;Human;Digestive system;Oral cavity	vOTU_02331135	16084	Direct terminal repeat	0.9734	High-confidence	100	0	High-quality	24;24;0;16	r__Duplodnaviria;k__Heunggongvirae;p__Uroviricota;c__Caudoviricetes;;;;	geNomad	d__Bacteria;p__Actinobacteriota;c__Actinomycetia;o__Actinomycetales;f__Actinomycetaceae;g__Pauljensenia;	CRISPR spacer match	geNomad v1.1.0 (10.5281/zenodo.7015982)
IMGVR_UViG_3300009962_000010	3300009962	Ga0133747_10010	whole	Host-associated;Human;Digestive system;Oral cavity	vOTU_00688798	33595	Linear	0.9607	High-confidence	99.26	0	High-quality	44;44;0;24	r__Duplodnaviria;k__Heunggongvirae;p__Uroviricota;c__Caudoviricetes;;;;	geNomad	d__Bacteria;p__Actinobacteriota;c__Actinomycetia;o__Actinomycetales;f__Micrococcaceae;g__Rothia;	CRISPR spacer match	geNomad v1.1.0 (10.5281/zenodo.7015982)
IMGVR_UViG_3300009963_000017	3300009963	Ga0133749_10019	whole	Host-associated;Human;Digestive system;Oral cavity	vOTU_02331336	36669	Linear	0.9694	High-confidence	15.85	0	Genome fragment	69;69;0;19	r__Duplodnaviria;k__Heunggongvirae;p__Uroviricota;c__Caudoviricetes;;;;	geNomad	;;;;;;		geNomad v1.1.0 (10.5281/zenodo.7015982)
IMGVR_UViG_3300009963_000041	3300009963	Ga0133749_10046	whole	Host-associated;Human;Digestive system;Oral cavity	vOTU_02331357	15596	Linear	0.9348	High-confidence	100	0	High-quality	24;24;0;12	r__Duplodnaviria;k__Heunggongvirae;p__Uroviricota;c__Caudoviricetes;;;;	geNomad	d__Bacteria;p__Actinobacteriota;c__Actinomycetia;o__Actinomycetales;f__Actinomycetaceae;g__Pauljensenia;	CRISPR spacer match	geNomad v1.1.0 (10.5281/zenodo.7015982)
IMGVR_UViG_3300009964_000027	3300009964	Ga0133739_10027	whole	Host-associated;Human;Digestive system;Oral cavity	vOTU_01941587	30118	Linear	0.9798	High-confidence	69.45	0	Genome fragment	35;35;0;24	r__Duplodnaviria;k__Heunggongvirae;p__Uroviricota;c__Caudoviricetes;;;;	geNomad	d__Bacteria;p__Actinobacteriota;c__Actinomycetia;o__Actinomycetales;f__Actinomycetaceae;g__Actinomyces;	CRISPR spacer match	geNomad v1.1.0 (10.5281/zenodo.7015982)
IMGVR_UViG_3300009964_000037	3300009964	Ga0133739_10042	whole	Host-associated;Human;Digestive system;Oral cavity	vOTU_02331464	19784	Linear	0.9828	High-confidence	49.75	0	Genome fragment	25;24;1;21	r__Duplodnaviria;k__Heunggongvirae;p__Uroviricota;c__Caudoviricetes;;;;	geNomad	d__Bacteria;p__Firmicutes_A;c__Clostridia;o__Peptostreptococcales;f__Anaerovoracaceae;g__Eubacterium_B;	CRISPR spacer match	geNomad v1.1.0 (10.5281/zenodo.7015982)
IMGVR_UViG_3300009965_000029	3300009965	Ga0133741_100032	whole	Host-associated;Human;Digestive system;Oral cavity	vOTU_02331602	34098	Direct terminal repeat	0.9719	High-confidence	100	0	High-quality	53;53;0;22	r__Duplodnaviria;k__Heunggongvirae;p__Uroviricota;c__Caudoviricetes;;;;	geNomad	d__Bacteria;p__Firmicutes_A;c__Clostridia;o__Peptostreptococcales;f__Anaerovoracaceae;g__Eubacterium_B;	CRISPR spacer match	geNomad v1.1.0 (10.5281/zenodo.7015982)
IMGVR_UViG_3300011695_000001	3300011695	Ga0120883_100038	whole	Engineered;Built environment;City;Subway	vOTU_02617259	51093	Linear	0.9744	High-confidence	100	0	High-quality	75;74;1;29	r__Duplodnaviria;k__Heunggongvirae;p__Uroviricota;c__Caudoviricetes;;;;	geNomad	d__Bacteria;p__Actinobacteriota;c__Actinomycetia;o__Actinomycetales;f__Micrococcaceae;g__Kocuria;	CRISPR spacer match	geNomad v1.1.0 (10.5281/zenodo.7015982)
IMGVR_UViG_3300011891_000005	3300011891	Ga0119803_100036	whole	Host-associated;Mammals: Human;Digestive system;Oral cavity	vOTU_02620795	36669	Linear	0.9723	High-confidence	100	0	High-quality	55;55;0;21	r__Duplodnaviria;k__Heunggongvirae;p__Uroviricota;c__Caudoviricetes;;;;	geNomad	d__Bacteria;p__Actinobacteriota;c__Actinomycetia;o__Actinomycetales;f__Micrococcaceae;g__Rothia;	CRISPR spacer match	geNomad v1.1.0 (10.5281/zenodo.7015982)
IMGVR_UViG_3300011914_000005	3300011914	Ga0119804_100189	whole	Host-associated;Mammals: Human;Digestive system;Oral cavity	vOTU_02620795	36494	Linear	0.9756	High-confidence	100	0	High-quality	54;54;0;19	r__Duplodnaviria;k__Heunggongvirae;p__Uroviricota;c__Caudoviricetes;;;;	geNomad	d__Bacteria;p__Actinobacteriota;c__Actinomycetia;o__Actinomycetales;f__Micrococcaceae;g__Rothia;	CRISPR spacer match	geNomad v1.1.0 (10.5281/zenodo.7015982)
IMGVR_UViG_3300011982_000140	3300011982	Ga0119773_1000560	whole	Host-associated;Human;Digestive system;Oral cavity	vOTU_02624604	13037	Linear	0.9651	High-confidence	82.02	0	Genome fragment	19;19;0;11	r__Duplodnaviria;k__Heunggongvirae;p__Uroviricota;c__Caudoviricetes;;;;	geNomad	d__Bacteria;p__Actinobacteriota;c__Actinomycetia;o__Actinomycetales;f__Actinomycetaceae;g__Pauljensenia;	CRISPR spacer match	geNomad v1.1.0 (10.5281/zenodo.7015982)
IMGVR_UViG_3300011982_000118	3300011982	Ga0119773_1000368	whole	Host-associated;Human;Digestive system;Oral cavity	vOTU_02624852	15745	Linear	0.9697	High-confidence	43.93	0	Genome fragment	20;20;0;12	r__Duplodnaviria;k__Heunggongvirae;p__Uroviricota;c__Caudoviricetes;;;;	geNomad	d__Bacteria;p__Firmicutes_A;c__Clostridia;o__Peptostreptococcales;f__Anaerovoracaceae;g__Eubacterium_B;	CRISPR spacer match	geNomad v1.1.0 (10.5281/zenodo.7015982)
IMGVR_UViG_3300011982_000136	3300011982	Ga0119773_1000526	whole	Host-associated;Human;Digestive system;Oral cavity	vOTU_02624858	13425	Linear	0.9772	High-confidence	37.54	0	Genome fragment	17;17;0;10	r__Duplodnaviria;k__Heunggongvirae;p__Uroviricota;c__Caudoviricetes;;;;	geNomad	d__Bacteria;p__Actinobacteriota;c__Actinomycetia;o__Actinomycetales;f__Micrococcaceae;g__Rothia;	CRISPR spacer match	geNomad v1.1.0 (10.5281/zenodo.7015982)
IMGVR_UViG_3300011986_000057	3300011986	Ga0119795_1001805	whole	Host-associated;Mammals: Human;Digestive system;Oral cavity	vOTU_01858639	11015	Linear	0.9824	High-confidence	56.89	0	Genome fragment	10;10;0;7	r__Duplodnaviria;k__Heunggongvirae;p__Uroviricota;c__Caudoviricetes;;;;	geNomad	d__Bacteria;p__Actinobacteriota;c__Actinomycetia;o__Actinomycetales;f__Actinomycetaceae;;	CRISPR spacer match	geNomad v1.1.0 (10.5281/zenodo.7015982)
IMGVR_UViG_3300013238_000002	3300013238	Ga0118236_100083	whole	Host-associated;Mammals: Human;Integumentary system;Skin	vOTU_02806542	26158	Linear	0.9783	High-confidence	63.46	0	Genome fragment	30;30;0;15	r__Duplodnaviria;k__Heunggongvirae;p__Uroviricota;c__Caudoviricetes;;;;	geNomad	d__Bacteria;p__Actinobacteriota;c__Actinomycetia;o__Actinomycetales;f__Micrococcaceae;;	k-mer match	geNomad v1.1.0 (10.5281/zenodo.7015982)
IMGVR_UViG_3300014037_000001	3300014037	Ga0119816_1000502	whole	Host-associated;Mammals: Human;Digestive system;Oral cavity	vOTU_02831022	39018	Direct terminal repeat	0.9766	High-confidence	100	0	High-quality	59;59;0;19	r__Duplodnaviria;k__Heunggongvirae;p__Uroviricota;c__Caudoviricetes;;;;	geNomad	;;;;;;		geNomad v1.1.0 (10.5281/zenodo.7015982)
IMGVR_UViG_3300014038_000007	3300014038	Ga0119819_1000268	whole	Host-associated;Mammals: Human;Digestive system;Oral cavity	vOTU_02831208	38964	Linear	0.9794	High-confidence	100	0	High-quality	58;58;0;18	r__Duplodnaviria;k__Heunggongvirae;p__Uroviricota;c__Caudoviricetes;;;;	geNomad	;;;;;;		geNomad v1.1.0 (10.5281/zenodo.7015982)
IMGVR_UViG_3300014090_000001	3300014090	Ga0134343_100009	whole	Host-associated;Mammals: Human;Digestive system;Pharynx/Throat	vOTU_01410774	26202	Linear	0.9715	High-confidence	76.91	0	Genome fragment	32;32;0;23	r__Duplodnaviria;k__Heunggongvirae;p__Uroviricota;c__Caudoviricetes;;;;	geNomad	d__Bacteria;p__Actinobacteriota;c__Actinomycetia;o__Actinomycetales;f__Micrococcaceae;;	CRISPR spacer match	geNomad v1.1.0 (10.5281/zenodo.7015982)
IMGVR_UViG_3300014108_000008	3300014108	Ga0134359_1000067	whole	Host-associated;Mammals: Human;Digestive system;Pharynx/Throat	vOTU_02838187	18252	Linear	0.9786	High-confidence	47.32	0	Genome fragment	24;24;0;7	r__Duplodnaviria;k__Heunggongvirae;p__Uroviricota;c__Caudoviricetes;;;;	geNomad	;;;;;;		geNomad v1.1.0 (10.5281/zenodo.7015982)
IMGVR_UViG_3300014108_000026	3300014108	Ga0134359_1000822	whole	Host-associated;Mammals: Human;Digestive system;Pharynx/Throat	vOTU_02838230	6056	Linear	0.9702	High-confidence	17.35	0	Genome fragment	11;11;0;6	r__Duplodnaviria;k__Heunggongvirae;p__Uroviricota;c__Caudoviricetes;;;;	geNomad	d__Bacteria;p__Actinobacteriota;c__Actinomycetia;o__Actinomycetales;f__Micrococcaceae;g__Rothia;	CRISPR spacer match	geNomad v1.1.0 (10.5281/zenodo.7015982)
IMGVR_UViG_3300014109_000012	3300014109	Ga0134347_1000239	whole	Host-associated;Mammals: Human;Digestive system;Pharynx/Throat	vOTU_02838282	22203	Linear	0.9747	High-confidence	67.66	0	Genome fragment	27;27;0;11	r__Duplodnaviria;k__Heunggongvirae;p__Uroviricota;c__Caudoviricetes;;;;	geNomad	d__Bacteria;p__Actinobacteriota;c__Actinomycetia;o__Actinomycetales;f__Micrococcaceae;g__Rothia;	CRISPR spacer match	geNomad v1.1.0 (10.5281/zenodo.7015982)
IMGVR_UViG_3300014134_000001	3300014134	Ga0134364_100021	whole	Host-associated;Mammals: Human;Digestive system;Pharynx/Throat	vOTU_01806166	19312	Linear	0.9761	High-confidence	56.69	0	Genome fragment	23;23;0;17	r__Duplodnaviria;k__Heunggongvirae;p__Uroviricota;c__Caudoviricetes;;;;	geNomad	d__Bacteria;p__Actinobacteriota;c__Actinomycetia;o__Actinomycetales;f__Micrococcaceae;;	k-mer match	geNomad v1.1.0 (10.5281/zenodo.7015982)
IMGVR_UViG_3300014137_000052	3300014137	Ga0134350_1000434	whole	Host-associated;Mammals: Human;Digestive system;Pharynx/Throat	vOTU_01637328	13903	Linear	0.9776	High-confidence	40.81	0	Genome fragment	14;14;0;10	r__Duplodnaviria;k__Heunggongvirae;p__Uroviricota;c__Caudoviricetes;;;;	geNomad	d__Bacteria;p__Actinobacteriota;c__Actinomycetia;o__Actinomycetales;f__Micrococcaceae;g__Rothia;	CRISPR spacer match	geNomad v1.1.0 (10.5281/zenodo.7015982)
IMGVR_UViG_3300014505_000002	3300014505	Ga0169887_10117	whole	Host-associated;Mammals: Human;Digestive system;Large intestine	vOTU_02883287	19050	Linear	0.9723	High-confidence	49.06	0	Genome fragment	23;23;0;14	r__Duplodnaviria;k__Heunggongvirae;p__Uroviricota;c__Caudoviricetes;;;;	geNomad	d__Bacteria;p__Actinobacteriota;c__Actinomycetia;o__Actinomycetales;f__Actinomycetaceae;g__Actinomyces;	k-mer match	geNomad v1.1.0 (10.5281/zenodo.7015982)
IMGVR_UViG_3300014554_000084	3300014554	Ga0134345_100220	whole	Host-associated;Mammals: Human;Digestive system;Pharynx/Throat	vOTU_02885593	23313	Linear	0.9819	High-confidence	50.58	13.72	Genome fragment	34;33;1;24	r__Duplodnaviria;k__Heunggongvirae;p__Uroviricota;c__Caudoviricetes;;;;	geNomad	d__Bacteria;p__Firmicutes_A;c__Clostridia;o__Peptostreptococcales;f__Anaerovoracaceae;g__Eubacterium_B;	CRISPR spacer match	geNomad v1.1.0 (10.5281/zenodo.7015982)
IMGVR_UViG_3300014687_000001	3300014687	Ga0121359_100031	whole	Engineered;Built environment;City;Subway	vOTU_02615324	50197	Linear	0.9753	High-confidence	100	0	High-quality	83;82;1;32	r__Duplodnaviria;k__Heunggongvirae;p__Uroviricota;c__Caudoviricetes;;;;	geNomad	d__Bacteria;p__Actinobacteriota;c__Actinomycetia;o__Actinomycetales;f__Micrococcaceae;g__Kocuria;	CRISPR spacer match	geNomad v1.1.0 (10.5281/zenodo.7015982)
IMGVR_UViG_3300019854_000022	3300019854	Ga0206370_1106	whole	Host-associated;Human;Digestive system;Oral cavity	vOTU_01858639	19627	Inverted terminal repeat	0.9803	High-confidence	100	0	High-quality	26;26;0;10	r__Duplodnaviria;k__Heunggongvirae;p__Uroviricota;c__Caudoviricetes;;;;	geNomad	;;;;;;		geNomad v1.1.0 (10.5281/zenodo.7015982)
IMGVR_UViG_3300021409_000007	3300021409	Ga0213835_100676	whole	Environmental;Aquatic;Marine;Coastal	vOTU_03928734	28731	Linear	0.9791	High-confidence	72.78	0	Genome fragment	45;42;3;22	r__Duplodnaviria;k__Heunggongvirae;p__Uroviricota;c__Caudoviricetes;;;;	geNomad	;;;;;;		geNomad v1.1.0 (10.5281/zenodo.7015982)
IMGVR_UViG_3300021410_000006	3300021410	Ga0213836_100363	whole	Environmental;Aquatic;Marine;Coastal	vOTU_03928734	39415	Linear	0.9787	High-confidence	98.94	0	High-quality	68;65;3;32	r__Duplodnaviria;k__Heunggongvirae;p__Uroviricota;c__Caudoviricetes;;;;	geNomad	;;;;;;		geNomad v1.1.0 (10.5281/zenodo.7015982)
IMGVR_UViG_3300021414_000013	3300021414	Ga0213834_100442	whole	Environmental;Aquatic;Marine;Coastal	vOTU_03928734	21244	Linear	0.98	High-confidence	53.85	0	Genome fragment	27;27;0;18	r__Duplodnaviria;k__Heunggongvirae;p__Uroviricota;c__Caudoviricetes;;;;	geNomad	;;;;;;		geNomad v1.1.0 (10.5281/zenodo.7015982)
IMGVR_UViG_3300023486_000020	3300023486	Ga0257044_10454	whole	Host-associated;Mammals: Human;Digestive system;Large intestine	vOTU_04244008	40714	Linear	0.9753	High-confidence	100	0	High-quality	48;48;0;25	r__Duplodnaviria;k__Heunggongvirae;p__Uroviricota;c__Caudoviricetes;;;;	geNomad	d__Bacteria;p__Firmicutes_A;c__Clostridia;o__Peptostreptococcales;f__Anaerovoracaceae;;	k-mer match	geNomad v1.1.0 (10.5281/zenodo.7015982)
IMGVR_UViG_3300025720_000019	3300025720	Ga0208197_1001462	whole	Engineered;Bioreactor;Anaerobic;Digestate	vOTU_02266881	23534	Linear	0.9805	High-confidence	39.45	0	Genome fragment	27;27;0;22	r__Duplodnaviria;k__Heunggongvirae;p__Uroviricota;c__Caudoviricetes;;;;	geNomad	;;;;;;		geNomad v1.1.0 (10.5281/zenodo.7015982)
IMGVR_UViG_3300025724_000010	3300025724	Ga0208196_1000584	whole	Engineered;Bioreactor;Anaerobic;Digestate	vOTU_02266881	46590	Linear	0.9805	High-confidence	77.7	0	Genome fragment	75;71;4;37	r__Duplodnaviria;k__Heunggongvirae;p__Uroviricota;c__Caudoviricetes;;;;	geNomad	;;;;;;		geNomad v1.1.0 (10.5281/zenodo.7015982)
IMGVR_UViG_3300025728_000062	3300025728	Ga0207655_1002758	whole	Host-associated;Plants;Roots;Rhizosphere	vOTU_01984006	13702	Linear	0.9775	High-confidence	70.74	0	Genome fragment	14;14;0;9	r__Duplodnaviria;k__Heunggongvirae;p__Uroviricota;c__Caudoviricetes;;;;	geNomad	;;;;;;		geNomad v1.1.0 (10.5281/zenodo.7015982)
IMGVR_UViG_3300025740_000012	3300025740	Ga0208940_1000539	whole	Engineered;Bioreactor;Anaerobic;Digestate	vOTU_02266881	47605	Linear	0.9796	High-confidence	79.47	0	Genome fragment	75;71;4;38	r__Duplodnaviria;k__Heunggongvirae;p__Uroviricota;c__Caudoviricetes;;;;	geNomad	;;;;;;		geNomad v1.1.0 (10.5281/zenodo.7015982)
IMGVR_UViG_3300026549_000015	3300026549	Ga0256404_1002695	whole	Host-associated;Mammals;Digestive system;Stomach	vOTU_00527770	38495	Direct terminal repeat	0.9772	High-confidence	100	0	High-quality	51;51;0;35	r__Duplodnaviria;k__Heunggongvirae;p__Uroviricota;c__Caudoviricetes;;;;	geNomad	d__Bacteria;p__Firmicutes_A;c__Clostridia;o__Lachnospirales;f__Lachnospiraceae;g__Bilifractor;	CRISPR spacer match	geNomad v1.1.0 (10.5281/zenodo.7015982)
IMGVR_UViG_3300029136_000014	3300029136	Ga0168747_100774	whole	Host-associated;Human;Digestive system;Large intestine	vOTU_05050612	38061	Linear	0.9644	High-confidence	98.89	0	High-quality	55;55;0;22	r__Duplodnaviria;k__Heunggongvirae;p__Uroviricota;c__Caudoviricetes;;;;	geNomad	d__Bacteria;p__Firmicutes_A;c__Clostridia;o__Peptostreptococcales;f__Anaerovoracaceae;g__Fimisoma;	CRISPR spacer match	geNomad v1.1.0 (10.5281/zenodo.7015982)
IMGVR_UViG_3300029201_000071	3300029201	Ga0167512_100118	whole	Host-associated;Mammals: Human;Digestive system;Oral cavity	vOTU_05055444	54523	Linear	0.9488	High-confidence	100	12.17	High-quality	76;76;0;37	r__Duplodnaviria;k__Heunggongvirae;p__Uroviricota;c__Caudoviricetes;;;;	geNomad	d__Bacteria;p__Actinobacteriota;c__Actinomycetia;o__Actinomycetales;f__Actinomycetaceae;g__Pauljensenia;	CRISPR spacer match	geNomad v1.1.0 (10.5281/zenodo.7015982)
IMGVR_UViG_3300029503_000004	3300029503	Ga0244781_100858	whole	Host-associated;Human;Digestive system;Large intestine	vOTU_05128347	30737	Linear	0.9807	High-confidence	100	0	High-quality	50;50;0;40	r__Duplodnaviria;k__Heunggongvirae;p__Uroviricota;c__Caudoviricetes;;;;	geNomad	d__Bacteria;p__Actinobacteriota;c__Actinomycetia;o__Actinomycetales;f__Bifidobacteriaceae;g__Bifidobacterium;	CRISPR spacer match	geNomad v1.1.0 (10.5281/zenodo.7015982)
IMGVR_UViG_3300029675_000035	3300029675	Ga0245254_100675	whole	Host-associated;Human;Digestive system;Large intestine	vOTU_05141856	30647	Direct terminal repeat	0.9797	High-confidence	100	0	High-quality	48;48;0;40	r__Duplodnaviria;k__Heunggongvirae;p__Uroviricota;c__Caudoviricetes;;;;	geNomad	d__Bacteria;p__Actinobacteriota;c__Actinomycetia;o__Actinomycetales;f__Bifidobacteriaceae;g__Bifidobacterium;	CRISPR spacer match	geNomad v1.1.0 (10.5281/zenodo.7015982)
IMGVR_UViG_7000000240_000064	7000000240	C3674615	whole	Host-associated;Human;Digestive system;Oral cavity	vOTU_01696362	19063	Linear	0.982	High-confidence	46.68	0	Genome fragment	23;23;0;21	r__Duplodnaviria;k__Heunggongvirae;p__Uroviricota;c__Caudoviricetes;;;;	geNomad	d__Bacteria;p__Firmicutes_A;c__Clostridia;o__Peptostreptococcales;f__Anaerovoracaceae;g__Eubacterium_B;	CRISPR spacer match	geNomad v1.1.0 (10.5281/zenodo.7015982)
IMGVR_UViG_7000000268_000022	7000000268	C4122558	whole	Host-associated;Human;Digestive system;Oral cavity	vOTU_01630355	11369	Linear	0.9716	High-confidence	71.5	0	Genome fragment	13;13;0;10	r__Duplodnaviria;k__Heunggongvirae;p__Uroviricota;c__Caudoviricetes;;;;	geNomad	d__Bacteria;p__Actinobacteriota;c__Actinomycetia;o__Actinomycetales;f__Actinomycetaceae;g__Pauljensenia;	CRISPR spacer match	geNomad v1.1.0 (10.5281/zenodo.7015982)
IMGVR_UViG_7000000553_000041	7000000553	C2408167	whole	Host-associated;Human;Digestive system;Oral cavity	vOTU_01630355	12045	Linear	0.9708	High-confidence	75.75	0	Genome fragment	14;14;0;10	r__Duplodnaviria;k__Heunggongvirae;p__Uroviricota;c__Caudoviricetes;;;;	geNomad	d__Bacteria;p__Actinobacteriota;c__Actinomycetia;o__Actinomycetales;f__Actinomycetaceae;;	CRISPR spacer match	geNomad v1.1.0 (10.5281/zenodo.7015982)
IMGVR_UViG_7000000583_000023	7000000583	C3391018	whole	Host-associated;Human;Digestive system;Oral cavity	vOTU_01804359	27373	Linear	0.9767	High-confidence	81.52	0	Genome fragment	38;38;0;17	r__Duplodnaviria;k__Heunggongvirae;p__Uroviricota;c__Caudoviricetes;;;;	geNomad	d__Bacteria;p__Firmicutes_A;c__Clostridia;o__Peptostreptococcales;f__Anaerovoracaceae;g__Eubacterium_B;	CRISPR spacer match	geNomad v1.1.0 (10.5281/zenodo.7015982)
IMGVR_UViG_7000000726_000010	7000000726	C1129269	whole	Host-associated;Human;Digestive system;Oral cavity	vOTU_01941587	29613	Linear	0.9799	High-confidence	68.25	0	Genome fragment	32;32;0;23	r__Duplodnaviria;k__Heunggongvirae;p__Uroviricota;c__Caudoviricetes;;;;	geNomad	d__Bacteria;p__Actinobacteriota;c__Actinomycetia;o__Actinomycetales;f__Actinomycetaceae;;	CRISPR spacer match	geNomad v1.1.0 (10.5281/zenodo.7015982)
IMGVR_UViG_3300014026_000162	3300014026	Ga0119807_1000528	7966-44520	Host-associated;Mammals: Human;Digestive system;Oral cavity	vOTU_08590695	36555	Provirus	0.951	High-confidence	100	0	High-quality	56;56;0;29	r__Duplodnaviria;k__Heunggongvirae;p__Uroviricota;c__Caudoviricetes;;;;	geNomad	;;;;;;		geNomad v1.1.0 (10.5281/zenodo.7015982)
IMGVR_UViG_3300007358_000277	3300007358	Ga0104765_101033	2229-18767	Host-associated;Human;Digestive system;Oral cavity	vOTU_01957996	16539	Provirus	0.9815	High-confidence	41.41	0	Genome fragment	23;23;0;19	r__Duplodnaviria;k__Heunggongvirae;p__Uroviricota;c__Caudoviricetes;;;;	geNomad	d__Bacteria;p__Firmicutes_A;c__Clostridia;o__Peptostreptococcales;f__Anaerovoracaceae;g__Mogibacterium;	CRISPR spacer match	geNomad v1.1.0 (10.5281/zenodo.7015982)
IMGVR_UViG_3300008556_000162	3300008556	Ga0111059_100337	2-26637	Host-associated;Human;Digestive system;Oral cavity	vOTU_01410774	26636	Provirus	0.9695	High-confidence	78.19	0	Genome fragment	32;32;0;23	r__Duplodnaviria;k__Heunggongvirae;p__Uroviricota;c__Caudoviricetes;;;;	geNomad	d__Bacteria;p__Actinobacteriota;c__Actinomycetia;o__Actinomycetales;f__Micrococcaceae;;	CRISPR spacer match	geNomad v1.1.0 (10.5281/zenodo.7015982)

## Sheet: PolaR AlphaFold 2 multimer stat
complex	model	pLDDT	pTM	ipTM
monomer	rank_001_alphafold2_ptm_model_1_seed_000	91.3	0.86	-
dimer	rank_001_alphafold2_multimer_v3_model_2_seed_000	88.5	0.832	0.749
dimer	rank_002_alphafold2_multimer_v3_model_3_seed_000	87.3	0.803	0.712
monomer	rank_005_alphafold2_ptm_model_3_seed_000	83.9	0.792	-
monomer	rank_004_alphafold2_ptm_model_5_seed_000	85.8	0.783	-
monomer	rank_002_alphafold2_ptm_model_4_seed_000	90	0.762	-
monomer	rank_003_alphafold2_ptm_model_2_seed_000	87.1	0.762	-
dimer	rank_003_alphafold2_multimer_v3_model_1_seed_000	79.2	0.601	0.426
dimer	rank_004_alphafold2_multimer_v3_model_4_seed_000	85.6	0.588	0.276
dimer	rank_005_alphafold2_multimer_v3_model_5_seed_000	74.2	0.453	0.119
trimer	rank_001_alphafold2_multimer_v3_model_3_seed_000	78.1	0.402	0.16
trimer	rank_002_alphafold2_multimer_v3_model_4_seed_000	81.2	0.4	0.155
trimer	rank_005_alphafold2_multimer_v3_model_5_seed_000	70.5	0.339	0.112
trimer	rank_004_alphafold2_multimer_v3_model_1_seed_000	73.2	0.338	0.117
trimer	rank_003_alphafold2_multimer_v3_model_2_seed_000	72.2	0.337	0.118
